# Supplementary material for: A draft genome, resequencing, and metabolomes reveal the genetic background and molecular basis of the nutritional and medicinal properties of loquat (Eriobotrya japonica (Thunb.) Lindl)
Source: Hortic Res. 2021 Nov 1;8:231. doi: 10.1038/s41438-021-00657-1 (PMC8558328; doi:10.1038/s41438-021-00657-1)
Supplement: Supplementary file 21 — Supplementary data file 1 [file 41438_2021_657_MOESM21_ESM.xls]

## Sheet: legend page
ID of table	Title of table
S1-1	Combining annotation results
S1-2	Listing of GO annotation
S1-3	Listing of KEGG annotation
S1-4	Listing of KOG annotation
S1-5	Listing of Swissport annotation

## Sheet: S1-1
#GeneID	GO_annotation	KEGG_annotation	KOG_class	KOG_class_annotation	TrEMBL_annotation	nr_annotation
EVM0000001.1	--	--	[D]	Cell cycle control, cell division, chromosome partitioning	Uncharacterized protein {ECO:0000313|EMBL:EMJ14123.1} (Fragment) OS=Prunus persica (Peach) PE=4 SV=1	PREDICTED: uncharacterized protein LOC103418203 [Malus domestica]
EVM0000002.1	Biological Process: defense response (GO:0006952);; Biological Process: signal transduction (GO:0007165);; Molecular Function: ADP binding (GO:0043531);;	--	--	--	TIR-NBS-LRR-type disease resistance-like protein {ECO:0000313|EMBL:ACR19031.1} OS=Pyrus x bretschneideri (Chinese white pear) PE=2 SV=1	PREDICTED: TMV resistance protein N-like [Pyrus x bretschneideri]
EVM0000003.1	Molecular Function: protein binding (GO:0005515);; Biological Process: DNA-templated transcription, elongation (GO:0006354);; Biological Process: protein secretion (GO:0009306);; Cellular Component: chloroplast (GO:0009507);; Biological Process: thylakoid membrane organization (GO:0010027);; Molecular Function: P-P-bond-hydrolysis-driven protein transmembrane transporter activity (GO:0015450);; C…	K10956|0|pmum:103323328|preprotein translocase subunit SCY1, chloroplastic; K10956 protein transport protein SEC61 subunit alpha (A)	--	--	Uncharacterized protein {ECO:0000313|EMBL:EMJ24280.1} OS=Prunus persica (Peach) PE=3 SV=1	PREDICTED: preprotein translocase subunit SCY1, chloroplastic [Prunus mume]
EVM0000004.1	Molecular Function: structural constituent of ribosome (GO:0003735);; Cellular Component: ribosome (GO:0005840);; Biological Process: translation (GO:0006412);;	K02935|1.08841e-147|pxb:103945173|50S ribosomal protein L12, cyanelle-like; K02935 large subunit ribosomal protein L7/L12 (A)	[J]	Translation, ribosomal structure and biogenesis	Uncharacterized protein {ECO:0000313|EMBL:EMJ13242.1} OS=Prunus persica (Peach) PE=3 SV=1	PREDICTED: 50S ribosomal protein L12, cyanelle-like [Pyrus x bretschneideri]
EVM0000005.1	--	--	[L]	Replication, recombination and repair	Uncharacterized protein {ECO:0000313|EMBL:EMJ14460.1} OS=Prunus persica (Peach) PE=4 SV=1	PREDICTED: uncharacterized protein LOC103950030 [Pyrus x bretschneideri]
EVM0000006.1	--	--	[T]	Signal transduction mechanisms	Uncharacterized protein {ECO:0000313|EMBL:EMJ07932.1} OS=Prunus persica (Peach) PE=4 SV=1	PREDICTED: putative disease resistance RPP13-like protein 1 [Malus domestica]
EVM0000007.1	--	K16253|3.84841e-128|mdm:103430838|DNA-directed RNA polymerase V subunit 7-like; K16253 DNA-directed RNA polymerase IV and V subunit 7 (A)	[K]	Transcription	Uncharacterized protein {ECO:0000313|EMBL:EMJ24730.1} OS=Prunus persica (Peach) PE=4 SV=1	PREDICTED: DNA-directed RNA polymerase V subunit 7-like [Malus domestica]
EVM0000008.1	--	K16904|6.98932e-81|mdm:103435914|dCTP pyrophosphatase 1-like; K16904 dCTP diphosphatase [EC:3.6.1.12] (A)	--	--	Uncharacterized protein {ECO:0000313|EMBL:EXB84510.1} OS=Morus notabilis PE=4 SV=1	PREDICTED: dCTP pyrophosphatase 1-like [Malus domestica]
EVM0000009.1	--	--	[R]	General function prediction only	Uncharacterized protein {ECO:0000313|EMBL:KDP35540.1} OS=Jatropha curcas (Barbados nut) PE=4 SV=1	PREDICTED: uncharacterized protein LOC103410878 [Malus domestica]
EVM0000010.1	--	--	[R]	General function prediction only	Uncharacterized protein {ECO:0000313|EMBL:EMJ12186.1} OS=Prunus persica (Peach) PE=4 SV=1	PREDICTED: putative ribonuclease H protein At1g65750 [Malus domestica]
EVM0000011.2	Molecular Function: zinc ion binding (GO:0008270);;	--	[O]	Posttranslational modification, protein turnover, chaperones	Uncharacterized protein {ECO:0000313|EMBL:EMJ06683.1} OS=Prunus persica (Peach) PE=4 SV=1	PREDICTED: E3 ubiquitin-protein ligase At4g11680-like [Malus domestica]
EVM0000012.1	--	K16251|5.16127e-113|mdm:103438563|DNA-directed RNA polymerase V subunit 1-like; K16251 DNA-directed RNA polymerase V subunit 1 [EC:2.7.7.6] (A)	--	--	DNA-directed RNA polymerase {ECO:0000256|RuleBase:RU004279} OS=Prunus persica (Peach) PE=3 SV=1	PREDICTED: DNA-directed RNA polymerase V subunit 1-like [Malus domestica]
EVM0000013.1	Molecular Function: polysaccharide binding (GO:0030247);;	--	--	--	Uncharacterized protein {ECO:0000313|EMBL:EMJ23716.1} OS=Prunus persica (Peach) PE=4 SV=1	PREDICTED: uncharacterized protein LOC103947253 [Pyrus x bretschneideri]
EVM0000014.1	Molecular Function: hydrogen ion transmembrane transporter activity (GO:0015078);; Biological Process: ATP hydrolysis coupled proton transport (GO:0015991);; Cellular Component: proton-transporting V-type ATPase, V0 domain (GO:0033179);;	K02146|0|pxb:103934832|V-type proton ATPase subunit d2-like; K02146 V-type H+-transporting ATPase subunit d (A)	[C]	Energy production and conversion	Uncharacterized protein {ECO:0000313|EMBL:EMJ16817.1} OS=Prunus persica (Peach) PE=4 SV=1	PREDICTED: V-type proton ATPase subunit d2-like [Pyrus x bretschneideri]
EVM0000015.1	Cellular Component: mitochondrion (GO:0005739);;	--	--	--	Uncharacterized protein {ECO:0000313|EMBL:EMJ28105.1} OS=Prunus persica (Peach) PE=4 SV=1	PREDICTED: uncharacterized protein LOC104608593 [Nelumbo nucifera]
EVM0000016.1	Cellular Component: integral component of membrane (GO:0016021);;	--	--	--	Uncharacterized protein {ECO:0000313|EMBL:EMJ03238.1} OS=Prunus persica (Peach) PE=4 SV=1	PREDICTED: uncharacterized protein LOC103449926 [Malus domestica]
EVM0000017.1	--	K17710|0|mdm:103400496|pentatricopeptide repeat-containing protein At5g21222-like; K17710 pentatricopeptide repeat domain-containing protein 1 (A)	[R]	General function prediction only	Uncharacterized protein {ECO:0000313|EMBL:EMJ04814.1} OS=Prunus persica (Peach) PE=4 SV=1	PREDICTED: pentatricopeptide repeat-containing protein At5g21222-like [Malus domestica]
EVM0000018.1	--	K13108|0|mdm:103427300|FHA domain-containing protein DDL-like; K13108 smad nuclear-interacting protein 1 (A)	[T]	Signal transduction mechanisms	Uncharacterized protein {ECO:0000313|EMBL:EMJ13298.1} OS=Prunus persica (Peach) PE=4 SV=1	PREDICTED: FHA domain-containing protein DDL-like [Malus domestica]
EVM0000019.1	--	--	[R]	General function prediction only	Uncharacterized protein {ECO:0000313|EMBL:EMJ16695.1} OS=Prunus persica (Peach) PE=4 SV=1	PREDICTED: pentatricopeptide repeat-containing protein At1g80150, mitochondrial-like isoform X1 [Pyrus x bretschneideri]
EVM0000020.1	Molecular Function: transcription regulatory region sequence-specific DNA binding (GO:0000976);; Molecular Function: transcription factor activity, sequence-specific DNA binding (GO:0003700);; Cellular Component: nucleus (GO:0005634);; Biological Process: regulation of transcription, DNA-templated (GO:0006355);;	K09338|1.30959e-146|pxb:103951604|homeobox-leucine zipper protein ATHB-12-like; K09338 homeobox-leucine zipper protein (A)	[K]	Transcription	HD domain class transcription factor {ECO:0000313|EMBL:ADL36712.1} OS=Malus domestica (Apple) PE=2 SV=1	PREDICTED: homeobox-leucine zipper protein ATHB-12-like [Pyrus x bretschneideri]
EVM0000021.1	--	--	--	--	Uncharacterized protein {ECO:0000313|EMBL:EMJ07354.1} OS=Prunus persica (Peach) PE=4 SV=1	PREDICTED: non-specific lipid-transfer protein 1-like [Malus domestica]
EVM0000022.1	Biological Process: calcium ion transport (GO:0006816);; Molecular Function: calcium:proton antiporter activity (GO:0015369);; Cellular Component: integral component of membrane (GO:0016021);; Biological Process: transmembrane transport (GO:0055085);;	K07300|0|pxb:103936590|vacuolar cation/proton exchanger 3-like; K07300 Ca2+:H+ antiporter (A)	[P]	Inorganic ion transport and metabolism	Calcium antiporter 1 {ECO:0000313|EMBL:ACM48122.1} OS=Malus domestica (Apple) PE=2 SV=1	PREDICTED: vacuolar cation/proton exchanger 3-like isoform X1 [Pyrus x bretschneideri]
EVM0000023.1	Molecular Function: glycerol-3-phosphate O-acyltransferase activity (GO:0004366);; Cellular Component: endoplasmic reticulum (GO:0005783);; Cellular Component: plasma membrane (GO:0005886);; Biological Process: postreplication repair (GO:0006301);; Biological Process: diacylglycerol biosynthetic process (GO:0006651);; Biological Process: phosphatidylglycerol biosynthetic process (GO:0006655);; Bi…	K13506|0|mdm:103446228|glycerol-3-phosphate acyltransferase 3-like; K13506 glycerol-3-phosphate O-acyltransferase 3/4 [EC:2.3.1.15] (A)	[I]	Lipid transport and metabolism	Uncharacterized protein {ECO:0000313|EMBL:EMJ01103.1} OS=Prunus persica (Peach) PE=4 SV=1	PREDICTED: glycerol-3-phosphate acyltransferase 3-like [Malus domestica]
EVM0000024.1	Cellular Component: chloroplast envelope (GO:0009941);;	--	[R]	General function prediction only	Putative uncharacterized protein {ECO:0000313|EMBL:CAN83312.1} OS=Vitis vinifera (Grape) PE=4 SV=1	PREDICTED: uncharacterized protein LOC103429297 [Malus domestica]
EVM0000025.1	--	--	--	--	Uncharacterized protein {ECO:0000313|EMBL:EMJ02931.1} OS=Prunus persica (Peach) PE=4 SV=1	PREDICTED: BTB/POZ domain-containing protein NPY2 [Malus domestica]
EVM0000026.3	--	--	--	--	Uncharacterized protein {ECO:0000313|EMBL:EMJ14272.1} (Fragment) OS=Prunus persica (Peach) PE=4 SV=1	PREDICTED: uncharacterized protein LOC103967937 isoform X1 [Pyrus x bretschneideri]
EVM0000027.1	--	--	--	--	Uncharacterized protein {ECO:0000313|EMBL:EMJ00822.1} (Fragment) OS=Prunus persica (Peach) PE=4 SV=1	PREDICTED: TMV resistance protein N-like [Malus domestica]
EVM0000028.1	Cellular Component: nucleus (GO:0005634);; Biological Process: pyrimidine ribonucleotide biosynthetic process (GO:0009220);; Molecular Function: hydrolase activity, acting on ester bonds (GO:0016788);;	--	[L]	Replication, recombination and repair	Uncharacterized protein {ECO:0000313|EMBL:EMJ01808.1} OS=Prunus persica (Peach) PE=4 SV=1	PREDICTED: putative nuclease HARBI1 [Malus domestica]
EVM0000029.1	Molecular Function: N-acetyltransferase activity (GO:0008080);; Biological Process: metabolic process (GO:0008152);;	K00621|2.57963e-81|mdm:103433255|glucosamine 6-phosphate N-acetyltransferase-like; K00621 glucosamine-phosphate N-acetyltransferase [EC:2.3.1.4] (A)	[M]	Cell wall/membrane/envelope biogenesis	Uncharacterized protein {ECO:0000313|EMBL:EMJ05698.1} OS=Prunus persica (Peach) PE=4 SV=1	PREDICTED: glucosamine 6-phosphate N-acetyltransferase-like [Malus domestica]
EVM0000030.1	Molecular Function: binding (GO:0005488);; Biological Process: cellular process (GO:0009987);; Biological Process: ammonium transport (GO:0015696);; Cellular Component: membrane (GO:0016020);;	--	[R]	General function prediction only	Putative uncharacterized protein {ECO:0000313|EMBL:CAN79061.1} OS=Vitis vinifera (Grape) PE=4 SV=1	PREDICTED: retrovirus-related Pol polyprotein from transposon TNT 1-94 [Malus domestica]
EVM0000031.1	--	--	[R]	General function prediction only	T4.5 protein {ECO:0000313|EMBL:CCH50966.1} OS=Malus x robusta PE=4 SV=1	PREDICTED: uncharacterized protein LOC103933966 [Pyrus x bretschneideri]
EVM0000032.1	--	--	--	--	Uncharacterized protein {ECO:0000313|EMBL:EMJ16261.1} OS=Prunus persica (Peach) PE=3 SV=1	PREDICTED: uncharacterized protein LOC103404196 [Malus domestica]
EVM0000033.1	--	K00968|0|mdm:103441433|choline-phosphate cytidylyltransferase 2-like; K00968 choline-phosphate cytidylyltransferase [EC:2.7.7.15] (A)	[I]	Lipid transport and metabolism	Uncharacterized protein {ECO:0000313|EMBL:EMJ16858.1} OS=Prunus persica (Peach) PE=4 SV=1	PREDICTED: choline-phosphate cytidylyltransferase 2-like [Malus domestica]
EVM0000034.1	--	--	--	--	Uncharacterized protein {ECO:0000313|EMBL:EMJ05933.1} OS=Prunus persica (Peach) PE=4 SV=1	PREDICTED: uncharacterized protein LOC103427980 isoform X2 [Malus domestica]
EVM0000035.1	Biological Process: MAPK cascade (GO:0000165);; Molecular Function: nucleotide binding (GO:0000166);; Molecular Function: protein kinase activity (GO:0004672);; Biological Process: protein phosphorylation (GO:0006468);; Cellular Component: membrane (GO:0016020);; Molecular Function: oxidoreductase activity (GO:0016491);;	--	--	--	Uncharacterized protein {ECO:0000313|EMBL:EMJ01525.1} OS=Prunus persica (Peach) PE=4 SV=1	PREDICTED: probable LRR receptor-like serine/threonine-protein kinase At4g08850 [Pyrus x bretschneideri]
EVM0000036.1	Cellular Component: nucleus (GO:0005634);; Cellular Component: cytosol (GO:0005829);;	K15901|8.88266e-122|mdm:103436498|EKC/KEOPS complex subunit Tprkb; K15901 EKC/KEOPS complex subunit CGI121/TPRKB (A)	[S]	Function unknown	Uncharacterized protein {ECO:0000313|EMBL:EMJ01553.1} OS=Prunus persica (Peach) PE=3 SV=1	PREDICTED: EKC/KEOPS complex subunit Tprkb [Malus domestica]
EVM0000037.2	--	--	--	--	Uncharacterized protein {ECO:0000313|EMBL:EMJ19985.1} OS=Prunus persica (Peach) PE=4 SV=1	PREDICTED: F-box protein PP2-A13 isoform X1 [Pyrus x bretschneideri]
EVM0000038.1	Cellular Component: cytosol (GO:0005829);; Biological Process: purine nucleoside catabolic process (GO:0006152);; Biological Process: uridine catabolic process (GO:0006218);; Molecular Function: uridine nucleosidase activity (GO:0045437);; Molecular Function: adenosine nucleosidase activity (GO:0047622);; Molecular Function: inosine nucleosidase activity (GO:0047724);; Molecular Function: xanthos…	K01240|0|pxb:103963634|uridine nucleosidase 1-like; K01240 uridine nucleosidase [EC:3.2.2.3] (A)	[F]	Nucleotide transport and metabolism	Uncharacterized protein {ECO:0000313|EMBL:EMJ05896.1} OS=Prunus persica (Peach) PE=4 SV=1	PREDICTED: uridine nucleosidase 1-like [Pyrus x bretschneideri]
EVM0000039.1	--	--	[R]	General function prediction only	Uncharacterized protein {ECO:0000313|EMBL:EMJ12186.1} OS=Prunus persica (Peach) PE=4 SV=1	PREDICTED: putative ribonuclease H protein At1g65750 [Malus domestica]
EVM0000040.1	--	--	--	--	Uncharacterized protein {ECO:0000313|EMBL:EXB75013.1} OS=Morus notabilis PE=4 SV=1	PREDICTED: spore wall protein 2-like [Malus domestica]
EVM0000041.1	Molecular Function: protein serine/threonine kinase activity (GO:0004674);; Molecular Function: ATP binding (GO:0005524);; Biological Process: protein phosphorylation (GO:0006468);; Cellular Component: integral component of membrane (GO:0016021);; Molecular Function: 2-alkenal reductase [NAD(P)] activity (GO:0032440);; Biological Process: oxidation-reduction process (GO:0055114);;	--	--	--	Leucine-rich repeat receptor-like protein kinase family protein, putative isoform 1 {ECO:0000313|EMBL:EOY16650.1} OS=Theobroma cacao (Cacao) PE=4 SV=1	PREDICTED: LRR receptor-like serine/threonine-protein kinase RCH1 [Pyrus x bretschneideri]
EVM0000043.1	Molecular Function: transporter activity (GO:0005215);; Cellular Component: intracellular (GO:0005622);; Biological Process: transport (GO:0006810);; Biological Process: response to wounding (GO:0009611);; Biological Process: coumarin biosynthetic process (GO:0009805);;	--	[I]	Lipid transport and metabolism	Uncharacterized protein {ECO:0000313|EMBL:EMJ03581.1} OS=Prunus persica (Peach) PE=4 SV=1	PREDICTED: random slug protein 5-like [Pyrus x bretschneideri]
EVM0000044.1	--	--	--	--	Uncharacterized protein {ECO:0000313|EMBL:KDO45149.1} OS=Citrus sinensis (Sweet orange) PE=4 SV=1	PREDICTED: uncharacterized protein LOC103963859 [Pyrus x bretschneideri]
EVM0000045.1	--	--	[R]	General function prediction only	Putative reverse transcriptase (RNA-dependent DNA polymerase) domain containing protein {ECO:0000313|EMBL:CBL94129.1} OS=Malus domestica (Apple) PE=4 SV=1	PREDICTED: uncharacterized protein K02A2.6-like [Malus domestica]
EVM0000046.1	Molecular Function: DNA binding (GO:0003677);; Molecular Function: peroxidase activity (GO:0004601);; Biological Process: DNA recombination (GO:0006310);; Biological Process: ammonium transport (GO:0015696);; Cellular Component: membrane (GO:0016020);;	--	[R]	General function prediction only	Putative uncharacterized protein {ECO:0000313|EMBL:CAN79061.1} OS=Vitis vinifera (Grape) PE=4 SV=1	PREDICTED: cucumisin-like [Malus domestica]
EVM0000047.1	--	--	[O]	Posttranslational modification, protein turnover, chaperones	Uncharacterized protein {ECO:0000313|EMBL:EMJ05072.1} OS=Prunus persica (Peach) PE=4 SV=1	PREDICTED: aspartic proteinase-like protein 2 [Malus domestica]
EVM0000048.1	--	K09422|0|mdm:103448486|transcription factor MYB86-like; K09422 myb proto-oncogene protein, plant (A)	[K]	Transcription	Uncharacterized protein {ECO:0000313|EMBL:EMJ13980.1} (Fragment) OS=Prunus persica (Peach) PE=4 SV=1	PREDICTED: transcription factor MYB86-like [Malus domestica]
EVM0000049.1	Molecular Function: binding (GO:0005488);; Biological Process: transcription, DNA-templated (GO:0006351);;	--	[K]	Transcription	Uncharacterized protein {ECO:0000313|EMBL:EMJ14347.1} OS=Prunus persica (Peach) PE=4 SV=1	PREDICTED: agamous-like MADS-box protein AGL62 [Pyrus x bretschneideri]
EVM0000050.1	--	K01759|0|pxb:103951375|putative lactoylglutathione lyase; K01759 lactoylglutathione lyase [EC:4.4.1.5] (A)	[G]	Carbohydrate transport and metabolism	Uncharacterized protein {ECO:0000313|EMBL:EMJ14103.1} (Fragment) OS=Prunus persica (Peach) PE=4 SV=1	PREDICTED: putative lactoylglutathione lyase isoform X2 [Pyrus x bretschneideri]
EVM0000052.1	--	--	--	--	Uncharacterized protein {ECO:0000313|EMBL:EMJ14214.1} OS=Prunus persica (Peach) PE=4 SV=1	PREDICTED: uncharacterized protein LOC103936923 [Pyrus x bretschneideri]
EVM0000053.2	Biological Process: embryo development ending in seed dormancy (GO:0009793);;	--	[R]	General function prediction only	Uncharacterized protein {ECO:0000313|EMBL:EMJ13220.1} OS=Prunus persica (Peach) PE=4 SV=1	PREDICTED: pentatricopeptide repeat-containing protein At4g39620, chloroplastic [Malus domestica]
EVM0000054.1	--	K01051|0|mdm:103401623|putative pectinesterase 63; K01051 pectinesterase [EC:3.1.1.11] (A)	--	--	Uncharacterized protein {ECO:0000313|EMBL:EMJ19370.1} OS=Prunus persica (Peach) PE=3 SV=1	PREDICTED: putative pectinesterase 63 [Malus domestica]
EVM0000055.1	--	--	--	--	Uncharacterized protein {ECO:0000313|EMBL:KCW62421.1} OS=Eucalyptus grandis (Flooded gum) PE=4 SV=1	PREDICTED: uncharacterized protein LOC103967922 [Pyrus x bretschneideri]
EVM0000056.1	Biological Process: polysaccharide catabolic process (GO:0000272);; Molecular Function: transcription factor activity, sequence-specific DNA binding (GO:0003700);; Cellular Component: nucleus (GO:0005634);; Biological Process: regulation of transcription, DNA-templated (GO:0006355);; Biological Process: vernalization response (GO:0010048);; Molecular Function: beta-amylase activity (GO:0016161);;…	K01177|0|pxb:103932522|beta-amylase 7; K01177 beta-amylase [EC:3.2.1.2] (A)	--	--	Uncharacterized protein {ECO:0000313|EMBL:EMJ21422.1} OS=Prunus persica (Peach) PE=3 SV=1	PREDICTED: LOW QUALITY PROTEIN: beta-amylase 7 [Pyrus x bretschneideri]
EVM0000057.1	Molecular Function: cation channel activity (GO:0005261);; Biological Process: ion transport (GO:0006811);;	--	[PT]	--	Uncharacterized protein {ECO:0000313|EMBL:EMJ22162.1} (Fragment) OS=Prunus persica (Peach) PE=4 SV=1	PREDICTED: cyclic nucleotide-gated ion channel 1-like [Malus domestica]
EVM0000058.1	--	--	--	--	Uncharacterized protein {ECO:0000313|EMBL:EMJ01076.1} OS=Prunus persica (Peach) PE=4 SV=1	PREDICTED: protein FANTASTIC FOUR 1-like [Malus domestica]
EVM0000059.1	--	--	[O]	Posttranslational modification, protein turnover, chaperones	Uncharacterized protein {ECO:0000313|EMBL:EMJ23905.1} OS=Prunus persica (Peach) PE=4 SV=1	PREDICTED: chaperone protein dnaJ 16 [Pyrus x bretschneideri]
EVM0000060.1	--	K08496|9.95601e-52|pxb:103964648|membrin-11-like; K08496 golgi SNAP receptor complex member 2 (A)	[U]	Intracellular trafficking, secretion, and vesicular transport	Membrin {ECO:0000256|PIRNR:PIRNR028865} OS=Prunus persica (Peach) PE=3 SV=1	PREDICTED: membrin-11-like [Malus domestica]
EVM0000061.1	Molecular Function: catalytic activity (GO:0003824);;	K03539|0|pxb:103945667|uncharacterized LOC103945667; K03539 ribonuclease P/MRP protein subunit RPP1 [EC:3.1.26.5] (A)	[J]	Translation, ribosomal structure and biogenesis	Uncharacterized protein {ECO:0000313|EMBL:EMJ09130.1} (Fragment) OS=Prunus persica (Peach) PE=4 SV=1	PREDICTED: uncharacterized protein LOC103945667 [Pyrus x bretschneideri]
EVM0000062.1	--	K07195|0|pxb:103941173|exocyst complex component EXO70A1-like; K07195 exocyst complex component 7 (A)	[U]	Intracellular trafficking, secretion, and vesicular transport	Uncharacterized protein {ECO:0000313|EMBL:EMJ19045.1} OS=Prunus persica (Peach) PE=4 SV=1	PREDICTED: exocyst complex component EXO70A1-like [Pyrus x bretschneideri]
EVM0000063.1	--	K13211|0|pxb:103947080|PAX3- and PAX7-binding protein 1-like; K13211 GC-rich sequence DNA-binding factor (A)	[K]	Transcription	Uncharacterized protein {ECO:0000313|EMBL:EMJ26532.1} OS=Prunus persica (Peach) PE=4 SV=1	PREDICTED: PAX3- and PAX7-binding protein 1-like [Pyrus x bretschneideri]
EVM0000064.1	--	--	[R]	General function prediction only	Uncharacterized protein {ECO:0000313|EMBL:EMJ14008.1} OS=Prunus persica (Peach) PE=4 SV=1	PREDICTED: ankyrin repeat domain-containing protein 13C [Pyrus x bretschneideri]
EVM0000065.1	--	--	--	--	Uncharacterized protein {ECO:0000313|EMBL:ERP51762.1} (Fragment) OS=Populus trichocarpa (Western balsam poplar) PE=4 SV=1	PREDICTED: uncharacterized protein LOC103344303 [Prunus mume]
EVM0000066.1	--	--	--	--	--	PREDICTED: uncharacterized protein LOC103939589 [Pyrus x bretschneideri]
EVM0000067.1	--	--	[R]	General function prediction only	Uncharacterized protein {ECO:0000313|EMBL:EOX94220.1} OS=Theobroma cacao (Cacao) PE=4 SV=1	PREDICTED: uncharacterized protein LOC103418241 [Malus domestica]
EVM0000068.1	--	--	[R]	General function prediction only	Uncharacterized protein {ECO:0000313|EMBL:KCW70564.1} OS=Eucalyptus grandis (Flooded gum) PE=4 SV=1	unnamed protein product [Vitis vinifera]
EVM0000069.1	Molecular Function: nucleotide binding (GO:0000166);; Cellular Component: cytosol (GO:0005829);; Biological Process: fatty acid beta-oxidation (GO:0006635);; Molecular Function: zinc ion binding (GO:0008270);; Biological Process: systemic acquired resistance (GO:0009627);; Molecular Function: oxidoreductase activity, acting on the CH-OH group of donors, NAD or NADP as acceptor (GO:0016616);; Biol…	--	[Q]	Secondary metabolites biosynthesis, transport and catabolism	Uncharacterized protein {ECO:0000313|EMBL:EMJ10496.1} OS=Prunus persica (Peach) PE=4 SV=1	PREDICTED: probable cinnamyl alcohol dehydrogenase 1 [Malus domestica]
EVM0000070.1	--	--	[R]	General function prediction only	Uncharacterized protein {ECO:0000313|EMBL:EMJ12132.1} OS=Prunus persica (Peach) PE=4 SV=1	PREDICTED: uncharacterized protein LOC103454670 [Malus domestica]
EVM0000071.1	--	--	--	--	Uncharacterized protein {ECO:0000313|EnsemblPlants:OB07G28800.1} OS=Oryza brachyantha PE=4 SV=1	PREDICTED: uncharacterized protein LOC103965460 [Pyrus x bretschneideri]
EVM0000072.1	--	--	[R]	General function prediction only	Uncharacterized protein {ECO:0000313|EMBL:EMJ22071.1} (Fragment) OS=Prunus persica (Peach) PE=4 SV=1	hypothetical protein PRUPE_ppa017558mg, partial [Prunus persica]
EVM0000073.1	--	--	--	--	Uncharacterized protein {ECO:0000313|EMBL:EMJ24433.1} OS=Prunus persica (Peach) PE=4 SV=1	PREDICTED: uncharacterized protein LOC103938164 isoform X1 [Pyrus x bretschneideri]
EVM0000074.1	Biological Process: regulation of cell cycle (GO:0051726);;	K06627|0|mdm:103456148|cyclin-A2-2-like; K06627 cyclin A (A)	[D]	Cell cycle control, cell division, chromosome partitioning	Uncharacterized protein {ECO:0000313|EMBL:EMJ24020.1} OS=Prunus persica (Peach) PE=3 SV=1	PREDICTED: cyclin-A2-2-like [Malus domestica]
EVM0000075.1	--	K14709|0|pxb:103941909|zinc transporter 11-like; K14709 solute carrier family 39 (zinc transporter), member 1/2/3 (A)	[P]	Inorganic ion transport and metabolism	Uncharacterized protein {ECO:0000313|EMBL:KDO59084.1} OS=Citrus sinensis (Sweet orange) PE=4 SV=1	PREDICTED: zinc transporter 11-like [Pyrus x bretschneideri]
EVM0000076.1	Molecular Function: structural molecule activity (GO:0005198);; Molecular Function: iron ion binding (GO:0005506);; Cellular Component: chloroplast stroma (GO:0009570);; Biological Process: chloroplast organization (GO:0009658);; Biological Process: iron-sulfur cluster assembly (GO:0016226);; Molecular Function: iron-sulfur cluster binding (GO:0051536);;	--	[O]	Posttranslational modification, protein turnover, chaperones	Uncharacterized protein {ECO:0000313|EMBL:EMJ25045.1} OS=Prunus persica (Peach) PE=4 SV=1	PREDICTED: nifU-like protein 3, chloroplastic [Malus domestica]
EVM0000077.1	Molecular Function: ATP binding (GO:0005524);; Biological Process: obsolete ATP catabolic process (GO:0006200);; Molecular Function: heme-transporting ATPase activity (GO:0015439);;	K06185|0|mdm:103447918|ABC transporter F family member 1; K06185 ATP-binding cassette, subfamily F, member 2 (A)	[R]	General function prediction only	Uncharacterized protein {ECO:0000313|EMBL:EMJ08326.1} OS=Prunus persica (Peach) PE=3 SV=1	PREDICTED: ABC transporter F family member 1 [Malus domestica]
EVM0000078.1	Molecular Function: magnesium ion transmembrane transporter activity (GO:0015095);; Biological Process: magnesium ion transport (GO:0015693);; Cellular Component: membrane (GO:0016020);; Biological Process: transmembrane transport (GO:0055085);;	K16075|0|mdm:103414278|magnesium transporter MRS2-5-like; K16075 magnesium transporter (A)	[P]	Inorganic ion transport and metabolism	Uncharacterized protein {ECO:0000313|EMBL:EMJ23803.1} OS=Prunus persica (Peach) PE=4 SV=1	PREDICTED: magnesium transporter MRS2-5 [Malus domestica]
EVM0000079.1	--	--	[T]	Signal transduction mechanisms	Uncharacterized protein {ECO:0000313|EMBL:EMJ21596.1} OS=Prunus persica (Peach) PE=4 SV=1	PREDICTED: traB domain-containing protein isoform X2 [Pyrus x bretschneideri]
EVM0000080.1	Molecular Function: aldose 1-epimerase activity (GO:0004034);; Biological Process: hexose metabolic process (GO:0019318);; Molecular Function: carbohydrate binding (GO:0030246);;	K01785|0|mdm:103404424|aldose 1-epimerase; K01785 aldose 1-epimerase [EC:5.1.3.3] (A)	[G]	Carbohydrate transport and metabolism	Aldose 1-epimerase {ECO:0000256|PIRNR:PIRNR005096} OS=Prunus persica (Peach) PE=3 SV=1	PREDICTED: aldose 1-epimerase [Malus domestica]
EVM0000081.1	Molecular Function: metalloendopeptidase activity (GO:0004222);; Cellular Component: mitochondrial inner membrane (GO:0005743);; Biological Process: proteolysis (GO:0006508);; Biological Process: embryo development (GO:0009790);; Biological Process: mRNA modification (GO:0016556);; Biological Process: tRNA threonylcarbamoyladenosine modification (GO:0070526);;	K01409|0|mdm:103405985|probable tRNA N6-adenosine threonylcarbamoyltransferase, mitochondrial; K01409 N6-L-threonylcarbamoyladenine synthase [EC:2.3.1.234] (A)	[O]	Posttranslational modification, protein turnover, chaperones	Probable tRNA N6-adenosine threonylcarbamoyltransferase, mitochondrial {ECO:0000256|HAMAP-Rule:MF_03179} OS=Prunus persica (Peach) PE=3 SV=1	PREDICTED: probable tRNA N6-adenosine threonylcarbamoyltransferase, mitochondrial isoform X2 [Malus domestica]
EVM0000082.1	Cellular Component: nucleus (GO:0005634);; Biological Process: sister chromatid cohesion (GO:0007062);; Biological Process: reciprocal meiotic recombination (GO:0007131);; Biological Process: animal organ morphogenesis (GO:0009887);; Biological Process: tissue development (GO:0009888);; Biological Process: vegetative to reproductive phase transition of meristem (GO:0010228);; Biological Process: …	--	--	--	Uncharacterized protein {ECO:0000313|EMBL:EMJ27893.1} OS=Prunus persica (Peach) PE=4 SV=1	PREDICTED: uncharacterized protein LOC103412308 isoform X2 [Malus domestica]
EVM0000083.1	--	K06889|0|pxb:103929707|uncharacterized LOC103929707; K06889 (A)	[I]	Lipid transport and metabolism	Uncharacterized protein {ECO:0000313|EMBL:EMJ03567.1} OS=Prunus persica (Peach) PE=4 SV=1	PREDICTED: uncharacterized protein LOC103929707 [Pyrus x bretschneideri]
EVM0000084.1	Molecular Function: endonuclease activity (GO:0004519);;	--	--	--	Uncharacterized protein {ECO:0000313|EMBL:KEH16995.1} OS=Medicago truncatula (Barrel medic) PE=4 SV=1	PREDICTED: uncharacterized protein LOC103956333 [Pyrus x bretschneideri]
EVM0000085.1	--	--	--	--	Uncharacterized protein {ECO:0000313|EMBL:EMJ17058.1} OS=Prunus persica (Peach) PE=4 SV=1	PREDICTED: F-box protein At5g39250-like [Pyrus x bretschneideri]
EVM0000086.1	--	--	--	--	Uncharacterized protein {ECO:0000313|EMBL:EMJ11395.1} OS=Prunus persica (Peach) PE=4 SV=1	PREDICTED: uncharacterized protein LOC103941352 isoform X1 [Pyrus x bretschneideri]
EVM0000087.1	--	--	[R]	General function prediction only	Putative reverse transcriptase (RNA-dependent DNA polymerase) domain containing protein {ECO:0000313|EMBL:CBL94129.1} OS=Malus domestica (Apple) PE=4 SV=1	PREDICTED: uncharacterized protein LOC103940084 [Pyrus x bretschneideri]
EVM0000088.1	Cellular Component: nucleus (GO:0005634);; Biological Process: cellular response to water deprivation (GO:0042631);; Biological Process: cellular response to salt stress (GO:0071472);;	K10523|0|mdm:103403825|BTB/POZ and MATH domain-containing protein 2-like; K10523 speckle-type POZ protein (A)	[DR]	--	Uncharacterized protein {ECO:0000313|EMBL:EMJ23946.1} OS=Prunus persica (Peach) PE=4 SV=1	PREDICTED: BTB/POZ and MATH domain-containing protein 2-like [Malus domestica]
EVM0000089.1	--	--	[R]	General function prediction only	Uncharacterized protein {ECO:0000313|EMBL:KDP35540.1} OS=Jatropha curcas (Barbados nut) PE=4 SV=1	PREDICTED: uncharacterized protein LOC103453856 [Malus domestica]
EVM0000090.1	--	--	--	--	Uncharacterized protein {ECO:0000313|EMBL:EMJ07807.1} (Fragment) OS=Prunus persica (Peach) PE=4 SV=1	PREDICTED: zinc finger protein 4-like [Pyrus x bretschneideri]
EVM0000091.1	--	--	--	--	Uncharacterized protein {ECO:0000313|EMBL:EMJ28433.1} OS=Prunus persica (Peach) PE=4 SV=1	PREDICTED: TMV resistance protein N-like [Malus domestica]
EVM0000092.1	Molecular Function: hydrolase activity (GO:0016787);;	--	[R]	General function prediction only	Uncharacterized protein {ECO:0000313|EMBL:EMJ19312.1} OS=Prunus persica (Peach) PE=4 SV=1	PREDICTED: probable inactive purple acid phosphatase 29 [Pyrus x bretschneideri]
EVM0000093.1	Molecular Function: catalytic activity (GO:0003824);; Biological Process: cysteine biosynthetic process (GO:0019344);;	K01738|0|pxb:103944338|probable S-sulfocysteine synthase, chloroplastic; K01738 cysteine synthase A [EC:2.5.1.47] (A)	[E]	Amino acid transport and metabolism	Cysteine synthase {ECO:0000256|RuleBase:RU003985} OS=Prunus persica (Peach) PE=3 SV=1	PREDICTED: probable S-sulfocysteine synthase, chloroplastic [Pyrus x bretschneideri]
EVM0000094.1	--	--	--	--	Uncharacterized protein {ECO:0000313|EMBL:EMJ21043.1} OS=Prunus persica (Peach) PE=4 SV=1	PREDICTED: uncharacterized protein LOC103452165 [Malus domestica]
EVM0000095.1	--	--	[L]	Replication, recombination and repair	Uncharacterized protein {ECO:0000313|EMBL:EMJ11392.1} OS=Prunus persica (Peach) PE=4 SV=1	PREDICTED: uncharacterized protein LOC103935669 [Pyrus x bretschneideri]
EVM0000096.1	Cellular Component: membrane (GO:0016020);;	--	--	--	Uncharacterized protein {ECO:0000313|EMBL:EMJ10708.1} OS=Prunus persica (Peach) PE=4 SV=1	PREDICTED: thaumatin-like protein [Pyrus x bretschneideri]
EVM0000097.1	--	--	--	--	Uncharacterized protein {ECO:0000313|EnsemblPlants:GLYMA17G16620.1} OS=Glycine max (Soybean) PE=2 SV=1	PREDICTED: protein LE25 [Malus domestica]
EVM0000098.1	Biological Process: regulation of cyclin-dependent protein serine/threonine kinase activity (GO:0000079);; Cellular Component: nucleus (GO:0005634);; Molecular Function: protein kinase binding (GO:0019901);; Biological Process: cell division (GO:0051301);;	K05868|0|pxb:103942262|G2/mitotic-specific cyclin-2-like; K05868 cyclin B (A)	[D]	Cell cycle control, cell division, chromosome partitioning	B2-type cyclin {ECO:0000313|EMBL:ADD51363.1} OS=Malus domestica (Apple) PE=2 SV=1	PREDICTED: G2/mitotic-specific cyclin-2-like [Pyrus x bretschneideri]
EVM0000099.1	Molecular Function: protein serine/threonine kinase activity (GO:0004674);; Molecular Function: ATP binding (GO:0005524);; Biological Process: protein phosphorylation (GO:0006468);;	--	[R]	General function prediction only	Uncharacterized protein {ECO:0000313|EMBL:EMJ06572.1} OS=Prunus persica (Peach) PE=4 SV=1	PREDICTED: serine/threonine-protein kinase OXI1-like [Malus domestica]
EVM0000100.1	Molecular Function: protein kinase activity (GO:0004672);; Molecular Function: ATP binding (GO:0005524);; Biological Process: protein phosphorylation (GO:0006468);; Biological Process: single-organism cellular process (GO:0044763);;	--	--	--	Putative receptor kinase {ECO:0000313|EMBL:ABA82080.1} OS=Malus domestica (Apple) PE=2 SV=1	PREDICTED: probable inactive receptor kinase At5g67200 [Pyrus x bretschneideri]
EVM0000101.1	Molecular Function: transferase activity (GO:0016740);;	--	--	--	3'-N-debenzoyl-2'-deoxytaxol N-benzoyltransferase, putative {ECO:0000313|EMBL:EOY15230.1} OS=Theobroma cacao (Cacao) PE=4 SV=1	PREDICTED: vinorine synthase-like [Malus domestica]
EVM0000102.1	Molecular Function: zinc ion binding (GO:0008270);; Molecular Function: methylated histone binding (GO:0035064);;	K11346|0|mdm:103414841|PHD finger protein ING2-like; K11346 inhibitor of growth protein 4 (A)	[B]	Chromatin structure and dynamics	PHD finger protein ING {ECO:0000256|RuleBase:RU361213} OS=Prunus persica (Peach) PE=3 SV=1	PREDICTED: PHD finger protein ING2-like [Malus domestica]
EVM0000103.3	--	--	[K]	Transcription	Uncharacterized protein {ECO:0000313|EMBL:EMJ19399.1} OS=Prunus persica (Peach) PE=4 SV=1	PREDICTED: uncharacterized protein LOC103437496 [Malus domestica]
EVM0000104.1	Biological Process: metabolic process (GO:0008152);; Biological Process: cellular process (GO:0009987);;	--	[R]	General function prediction only	Putative uncharacterized protein {ECO:0000313|EMBL:CAN79066.1} OS=Vitis vinifera (Grape) PE=4 SV=1	hypothetical protein VITISV_019693 [Vitis vinifera]
EVM0000105.1	--	--	--	--	Uncharacterized protein {ECO:0000313|EMBL:KDO81573.1} OS=Citrus sinensis (Sweet orange) PE=4 SV=1	PREDICTED: peamaclein [Malus domestica]
EVM0000106.1	--	--	[R]	General function prediction only	Uncharacterized protein {ECO:0000313|EMBL:EMJ15581.1} OS=Prunus persica (Peach) PE=4 SV=1	PREDICTED: uncharacterized protein LOC103420424 [Malus domestica]
EVM0000107.1	--	--	--	--	--	PREDICTED: glycine-rich RNA-binding protein 1-like [Malus domestica]
EVM0000108.1	Biological Process: purine ribonucleoside monophosphate biosynthetic process (GO:0009168);; Molecular Function: deaminase activity (GO:0019239);;	K01490|0|pxb:103930528|AMP deaminase-like; K01490 AMP deaminase [EC:3.5.4.6] (A)	[F]	Nucleotide transport and metabolism	Uncharacterized protein {ECO:0000313|EMBL:EMJ09288.1} OS=Prunus persica (Peach) PE=4 SV=1	PREDICTED: AMP deaminase-like [Pyrus x bretschneideri]
EVM0000109.1	--	K13464|3.20972e-163|mdm:103400916|protein TIFY 10A-like; K13464 jasmonate ZIM domain-containing protein (A)	--	--	Uncharacterized protein {ECO:0000313|EMBL:EMJ03624.1} OS=Prunus persica (Peach) PE=2 SV=1	PREDICTED: protein TIFY 10A-like [Malus domestica]
EVM0000110.1	--	--	--	--	Uncharacterized protein {ECO:0000313|EMBL:EMJ20897.1} OS=Prunus persica (Peach) PE=4 SV=1	PREDICTED: putative receptor-like protein kinase At3g47110 [Pyrus x bretschneideri]
EVM0000111.1	Cellular Component: cytosol (GO:0005829);;	K03626|4.16287e-147|pxb:103951564|nascent polypeptide-associated complex subunit alpha-like protein 2; K03626 nascent polypeptide-associated complex subunit alpha (A)	[K]	Transcription	Uncharacterized protein {ECO:0000313|EMBL:EMJ19563.1} OS=Prunus persica (Peach) PE=4 SV=1	PREDICTED: nascent polypeptide-associated complex subunit alpha-like protein 2 [Pyrus x bretschneideri]
EVM0000112.1	Molecular Function: inositol hexakisphosphate binding (GO:0000822);; Biological Process: auxin-activated signaling pathway (GO:0009734);;	--	[R]	General function prediction only	Auxin signaling F-box protein 5 {ECO:0000313|EMBL:AIT18063.1} OS=Prunus salicina PE=2 SV=1	PREDICTED: transport inhibitor response 1-like protein [Malus domestica]
EVM0000113.1	Molecular Function: binding (GO:0005488);;	--	[R]	General function prediction only	Retrotransposon polyprotein {ECO:0000313|EMBL:AFP55537.1} OS=Rosa rugosa (Rugosa rose) PE=4 SV=1	PREDICTED: uncharacterized protein LOC103437591 [Malus domestica]
EVM0000114.1	--	K02835|3.0386e-41|mdm:103425079|peptide chain release factor 1-like, mitochondrial; K02835 peptide chain release factor 1 (A)	[Z]	Cytoskeleton	Uncharacterized protein {ECO:0000313|EMBL:EMJ05357.1} OS=Prunus persica (Peach) PE=3 SV=1	PREDICTED: peptide chain release factor 1-like, mitochondrial isoform X2 [Malus domestica]
EVM0000115.1	--	--	[R]	General function prediction only	Alpha/beta-Hydrolases superfamily protein isoform 1 {ECO:0000313|EMBL:EOY31752.1} OS=Theobroma cacao (Cacao) PE=4 SV=1	PREDICTED: uncharacterized protein LOC103929231 isoform X3 [Pyrus x bretschneideri]
EVM0000116.1	--	--	[Z]	Cytoskeleton	Uncharacterized protein {ECO:0000313|EMBL:EMJ02904.1} OS=Prunus persica (Peach) PE=4 SV=1	PREDICTED: uncharacterized protein LOC103447017 [Malus domestica]
EVM0000117.1	--	K00566|0|mdm:103448102|mitochondrial tRNA-specific 2-thiouridylase 1-like; K00566 tRNA-specific 2-thiouridylase [EC:2.8.1.-] (A)	[J]	Translation, ribosomal structure and biogenesis	Uncharacterized protein {ECO:0000313|EMBL:EMJ11091.1} OS=Prunus persica (Peach) PE=4 SV=1	PREDICTED: mitochondrial tRNA-specific 2-thiouridylase 1-like isoform X1 [Malus domestica]
EVM0000118.1	Molecular Function: organic cyclic compound binding (GO:0097159);; Molecular Function: heterocyclic compound binding (GO:1901363);;	K11294|0|mdm:103451464|nucleolin 2-like; K11294 nucleolin (A)	[K]	Transcription	Uncharacterized protein {ECO:0000313|EMBL:EMJ23407.1} OS=Prunus persica (Peach) PE=4 SV=1	PREDICTED: nucleolin 2-like [Malus domestica]
EVM0000119.1	--	--	--	--	Uncharacterized protein {ECO:0000313|EMBL:EXC34926.1} OS=Morus notabilis PE=3 SV=1	PREDICTED: exopolygalacturonase-like [Malus domestica]
EVM0000120.1	Molecular Function: protoheme IX farnesyltransferase activity (GO:0008495);; Cellular Component: integral component of membrane (GO:0016021);; Biological Process: heme O biosynthetic process (GO:0048034);;	K02257|2.49829e-86|mdm:103411040|protoheme IX farnesyltransferase, mitochondrial-like; K02257 protoheme IX farnesyltransferase [EC:2.5.1.-] (A)	[H]	Coenzyme transport and metabolism	Uncharacterized protein {ECO:0000313|EMBL:EMJ23415.1} OS=Prunus persica (Peach) PE=3 SV=1	PREDICTED: protoheme IX farnesyltransferase, mitochondrial-like [Malus domestica]
EVM0000121.2	--	--	--	--	Uncharacterized protein {ECO:0000313|EMBL:EMJ26927.1} OS=Prunus persica (Peach) PE=4 SV=1	PREDICTED: transcription factor bHLH49-like [Pyrus x bretschneideri]
EVM0000122.1	Molecular Function: catalytic activity (GO:0003824);; Biological Process: biosynthetic process (GO:0009058);;	K00968|0|mdm:103445997|choline-phosphate cytidylyltransferase 1-like; K00968 choline-phosphate cytidylyltransferase [EC:2.7.7.15] (A)	[I]	Lipid transport and metabolism	Uncharacterized protein {ECO:0000313|EMBL:EMJ12968.1} OS=Prunus persica (Peach) PE=4 SV=1	PREDICTED: choline-phosphate cytidylyltransferase 1-like [Malus domestica]
EVM0000123.1	--	--	[O]	Posttranslational modification, protein turnover, chaperones	Uncharacterized protein {ECO:0000313|EMBL:EMJ06004.1} OS=Prunus persica (Peach) PE=3 SV=1	PREDICTED: 18.1 kDa class I heat shock protein-like [Malus domestica]
EVM0000124.1	--	--	--	--	Uncharacterized protein {ECO:0000313|EMBL:EMJ09029.1} (Fragment) OS=Prunus persica (Peach) PE=3 SV=1	PREDICTED: probable LRR receptor-like serine/threonine-protein kinase At3g47570 [Pyrus x bretschneideri]
EVM0000125.1	--	--	--	--	Uncharacterized protein {ECO:0000313|EMBL:EMJ17022.1} OS=Prunus persica (Peach) PE=4 SV=1	PREDICTED: protein TIC 20-I, chloroplastic isoform X2 [Pyrus x bretschneideri]
EVM0000126.1	Molecular Function: protein serine/threonine kinase activity (GO:0004674);; Molecular Function: ATP binding (GO:0005524);; Biological Process: protein phosphorylation (GO:0006468);;	--	[T]	Signal transduction mechanisms	Uncharacterized protein {ECO:0000313|EMBL:EMJ03326.1} OS=Prunus persica (Peach) PE=3 SV=1	PREDICTED: casein kinase I-like [Malus domestica]
EVM0000127.2	Cellular Component: nucleus (GO:0005634);; Cellular Component: endoplasmic reticulum (GO:0005783);;	--	--	--	Uncharacterized protein {ECO:0000313|EMBL:EMJ06646.1} OS=Prunus persica (Peach) PE=4 SV=1	PREDICTED: uncharacterized protein LOC103944953 [Pyrus x bretschneideri]
EVM0000128.1	Biological Process: protein peptidyl-prolyl isomerization (GO:0000413);; Biological Process: RNA methylation (GO:0001510);; Molecular Function: peptidyl-prolyl cis-trans isomerase activity (GO:0003755);; Cellular Component: mitochondrion (GO:0005739);; Cellular Component: Golgi apparatus (GO:0005794);; Cellular Component: cytosol (GO:0005829);; Biological Process: rRNA processing (GO:0006364);; B…	--	[O]	Posttranslational modification, protein turnover, chaperones	Peptidyl-prolyl cis-trans isomerase {ECO:0000256|RuleBase:RU000493} OS=Prunus persica (Peach) PE=3 SV=1	PREDICTED: peptidyl-prolyl cis-trans isomerase CYP19-3-like [Malus domestica]
EVM0000129.1	--	--	[R]	General function prediction only	Putative uncharacterized protein {ECO:0000313|EMBL:CAN65555.1} OS=Vitis vinifera (Grape) PE=4 SV=1	PREDICTED: uncharacterized protein LOC103421687 [Malus domestica]
EVM0000130.1	--	--	[R]	General function prediction only	Putative uncharacterized protein Sb10g021032 {ECO:0000313|EMBL:EER88456.1} (Fragment) OS=Sorghum bicolor (Sorghum) PE=4 SV=1	PREDICTED: uncharacterized protein LOC101299390 [Fragaria vesca subsp. vesca]
EVM0000131.1	Molecular Function: glutathione peroxidase activity (GO:0004602);; Cellular Component: mitochondrion (GO:0005739);; Cellular Component: plasma membrane (GO:0005886);; Biological Process: response to oxidative stress (GO:0006979);; Cellular Component: chloroplast (GO:0009507);; Biological Process: response to salt stress (GO:0009651);; Biological Process: response to cadmium ion (GO:0046686);; Bio…	K00432|6.55126e-90|pxb:103938480|probable phospholipid hydroperoxide glutathione peroxidase 6, mitochondrial; K00432 glutathione peroxidase [EC:1.11.1.9] (A)	[O]	Posttranslational modification, protein turnover, chaperones	Glutathione peroxidase {ECO:0000256|RuleBase:RU000499} OS=Malus domestica (Apple) PE=2 SV=1	PREDICTED: probable phospholipid hydroperoxide glutathione peroxidase 6, mitochondrial [Pyrus x bretschneideri]
EVM0000132.1	--	K14553|0|mdm:103456003|U3 small nucleolar RNA-associated protein 18 homolog; K14553 U3 small nucleolar RNA-associated protein 18 (A)	[R]	General function prediction only	Uncharacterized protein {ECO:0000313|EMBL:EMJ02366.1} OS=Prunus persica (Peach) PE=4 SV=1	PREDICTED: U3 small nucleolar RNA-associated protein 18 homolog [Malus domestica]
EVM0000133.1	Molecular Function: zinc ion binding (GO:0008270);;	--	[O]	Posttranslational modification, protein turnover, chaperones	Uncharacterized protein {ECO:0000313|EMBL:EMJ06652.1} OS=Prunus persica (Peach) PE=4 SV=1	PREDICTED: probable E3 ubiquitin-protein ligase LOG2 [Malus domestica]
EVM0000134.1	--	--	--	--	Uncharacterized protein {ECO:0000313|EMBL:EMJ16357.1} OS=Prunus persica (Peach) PE=4 SV=1	PREDICTED: uncharacterized protein LOC103961034 [Pyrus x bretschneideri]
EVM0000135.1	Molecular Function: microtubule motor activity (GO:0003777);; Cellular Component: microtubule associated complex (GO:0005875);; Biological Process: microtubule-based process (GO:0007017);;	K10418|1.83372e-67|pxb:103944895|dynein light chain-like; K10418 dynein light chain LC8-type (A)	[Z]	Cytoskeleton	Dynein light chain 1 {ECO:0000313|EMBL:EXB74513.1} OS=Morus notabilis PE=4 SV=1	PREDICTED: dynein light chain-like [Pyrus x bretschneideri]
EVM0000136.1	Molecular Function: DNA binding (GO:0003677);; Molecular Function: transcription factor activity, sequence-specific DNA binding (GO:0003700);; Cellular Component: nucleus (GO:0005634);; Biological Process: regulation of transcription, DNA-templated (GO:0006355);;	K09286|0|pxb:103967196|ethylene-responsive transcription factor ERF073-like; K09286 EREBP-like factor (A)	--	--	AP2 domain class transcription factor {ECO:0000313|EMBL:ADE41143.1} OS=Malus domestica (Apple) PE=2 SV=1	PREDICTED: ethylene-responsive transcription factor ERF073-like [Pyrus x bretschneideri]
EVM0000137.1	Molecular Function: lyase activity (GO:0016829);;	K01728|0|pxb:103958754|pectate lyase-like; K01728 pectate lyase [EC:4.2.2.2] (A)	--	--	Pectate lyase {ECO:0000256|RuleBase:RU361123} OS=Prunus persica (Peach) PE=3 SV=1	PREDICTED: pectate lyase-like [Pyrus x bretschneideri]
EVM0000138.1	--	--	--	--	Uncharacterized protein {ECO:0000313|EMBL:EMJ19851.1} OS=Prunus persica (Peach) PE=4 SV=1	hypothetical protein PRUPE_ppa013994mg [Prunus persica]
EVM0000139.1	--	--	[BK]	--	Uncharacterized protein {ECO:0000313|EMBL:EMJ28372.1} OS=Prunus persica (Peach) PE=4 SV=1	PREDICTED: uncharacterized protein LOC103429232 [Malus domestica]
EVM0000140.1	--	--	--	--	Uncharacterized protein {ECO:0000313|EMBL:EMJ10741.1} OS=Prunus persica (Peach) PE=4 SV=1	PREDICTED: uncharacterized protein LOC103952859 [Pyrus x bretschneideri]
EVM0000141.1	Molecular Function: binding (GO:0005488);;	--	[R]	General function prediction only	Putative retroelement polyprotein {ECO:0000313|EMBL:AEJ72555.1} OS=Malus domestica (Apple) PE=4 SV=1	PREDICTED: uncharacterized mitochondrial protein AtMg00810-like [Fragaria vesca subsp. vesca]
EVM0000142.1	--	K11855|0|pxb:103938211|ubiquitin carboxyl-terminal hydrolase 21-like; K11855 ubiquitin carboxyl-terminal hydrolase 36/42 [EC:3.4.19.12] (A)	[O]	Posttranslational modification, protein turnover, chaperones	Uncharacterized protein {ECO:0000313|EMBL:EMJ10281.1} OS=Prunus persica (Peach) PE=4 SV=1	PREDICTED: ubiquitin carboxyl-terminal hydrolase 21-like [Pyrus x bretschneideri]
EVM0000143.2	--	--	[S]	Function unknown	Uncharacterized protein {ECO:0000313|EMBL:EMJ01140.1} OS=Prunus persica (Peach) PE=4 SV=1	PREDICTED: uncharacterized protein LOC103941429 [Pyrus x bretschneideri]
EVM0000144.1	Molecular Function: structural constituent of ribosome (GO:0003735);; Cellular Component: ribosome (GO:0005840);; Biological Process: translation (GO:0006412);;	K02903|5.23795e-83|pxb:103930504|60S ribosomal protein L28-1-like; K02903 large subunit ribosomal protein L28e (A)	[J]	Translation, ribosomal structure and biogenesis	Uncharacterized protein {ECO:0000313|EMBL:EMJ16313.1} OS=Prunus persica (Peach) PE=4 SV=1	PREDICTED: 60S ribosomal protein L28-1-like [Pyrus x bretschneideri]
EVM0000145.1	--	--	[O]	Posttranslational modification, protein turnover, chaperones	Uncharacterized protein {ECO:0000313|EMBL:EMJ11944.1} OS=Prunus persica (Peach) PE=3 SV=1	PREDICTED: uncharacterized protein LOC103946857 [Pyrus x bretschneideri]
EVM0000146.1	Molecular Function: RNA binding (GO:0003723);;	--	--	--	Uncharacterized protein {ECO:0000313|EMBL:EMJ23646.1} OS=Prunus persica (Peach) PE=4 SV=1	PREDICTED: APO protein 3, mitochondrial [Pyrus x bretschneideri]
EVM0000147.1	Molecular Function: hydrolase activity, acting on glycosyl bonds (GO:0016798);;	--	--	--	Uncharacterized protein {ECO:0000313|EMBL:EMJ28783.1} OS=Prunus persica (Peach) PE=3 SV=1	PREDICTED: probable polygalacturonase At3g15720 [Malus domestica]
EVM0000148.3	Molecular Function: phosphorelay sensor kinase activity (GO:0000155);; Molecular Function: phosphorelay response regulator activity (GO:0000156);; Biological Process: phosphorelay signal transduction system (GO:0000160);; Molecular Function: ATP binding (GO:0005524);; Biological Process: regulation of transcription, DNA-templated (GO:0006355);; Cellular Component: membrane (GO:0016020);; Biologic…	K14489|0|pxb:103961446|histidine kinase 3; K14489 arabidopsis histidine kinase 2/3/4 (cytokinin receptor) [EC:2.7.13.3] (A)	[T]	Signal transduction mechanisms	CHASE histidine kinase 3a {ECO:0000313|EMBL:AIT59730.1} OS=Malus domestica (Apple) PE=2 SV=1	PREDICTED: histidine kinase 3 [Pyrus x bretschneideri]
EVM0000149.1	Molecular Function: structural constituent of ribosome (GO:0003735);; Biological Process: translational elongation (GO:0006414);; Cellular Component: cytosolic ribosome (GO:0022626);;	K02942|2.84724e-39|pxb:103959900|60S acidic ribosomal protein P1-like; K02942 large subunit ribosomal protein LP1 (A)	[J]	Translation, ribosomal structure and biogenesis	Putative 60S acidic ribosomal protein P1 {ECO:0000313|EMBL:AAY78832.1} OS=Arabidopsis thaliana (Mouse-ear cress) PE=2 SV=1	PREDICTED: 60S acidic ribosomal protein P1-like [Pyrus x bretschneideri]
EVM0000150.1	--	--	--	--	Putative uncharacterized protein {ECO:0000313|EMBL:CAN66972.1} OS=Vitis vinifera (Grape) PE=4 SV=1	PREDICTED: ubiquitin-like-specific protease ESD4 [Pyrus x bretschneideri]
EVM0000151.1	Biological Process: fatty acid biosynthetic process (GO:0006633);; Biological Process: response to cold (GO:0009409);; Biological Process: response to light stimulus (GO:0009416);; Cellular Component: membrane (GO:0016020);; Molecular Function: transferase activity, transferring acyl groups other than amino-acyl groups (GO:0016747);;	K15397|0|pxb:103927574|3-ketoacyl-CoA synthase 11-like; K15397 3-ketoacyl-CoA synthase [EC:2.3.1.199] (A)	--	--	3-ketoacyl-CoA synthase {ECO:0000256|PIRNR:PIRNR036417} OS=Prunus persica (Peach) PE=3 SV=1	PREDICTED: 3-ketoacyl-CoA synthase 11-like [Pyrus x bretschneideri]
EVM0000152.1	--	K02265|1.07368e-95|pxb:103927556|cytochrome c oxidase subunit 5b-1, mitochondrial-like; K02265 cytochrome c oxidase subunit 5b (A)	[C]	Energy production and conversion	Uncharacterized protein {ECO:0000313|EMBL:EMJ24792.1} OS=Prunus persica (Peach) PE=4 SV=1	PREDICTED: cytochrome c oxidase subunit 5b-1, mitochondrial-like [Pyrus x bretschneideri]
EVM0000153.1	Molecular Function: histone acetyltransferase activity (GO:0004402);; Biological Process: histone acetylation (GO:0016573);;	K04508|0|pxb:103957303|F-box-like/WD repeat-containing protein TBL1XR1; K04508 transducin (beta)-like 1 (A)	[B]	Chromatin structure and dynamics	Uncharacterized protein {ECO:0000313|EMBL:ESR39245.1} OS=Citrus clementina PE=4 SV=1	PREDICTED: F-box-like/WD repeat-containing protein TBL1XR1 isoform X1 [Pyrus x bretschneideri]
EVM0000154.1	Molecular Function: monooxygenase activity (GO:0004497);; Molecular Function: iron ion binding (GO:0005506);; Molecular Function: electron carrier activity (GO:0009055);; Molecular Function: oxidoreductase activity, acting on paired donors, with incorporation or reduction of molecular oxygen (GO:0016705);; Molecular Function: heme binding (GO:0020037);; Biological Process: oxidation-reduction pro…	K09754|0|mdm:103402429|cytochrome P450 98A2; K09754 coumaroylquinate(coumaroylshikimate) 3'-monooxygenase [EC:1.14.13.36] (A)	[Q]	Secondary metabolites biosynthesis, transport and catabolism	Uncharacterized protein {ECO:0000313|EMBL:EMJ24434.1} OS=Prunus persica (Peach) PE=3 SV=1	PREDICTED: cytochrome P450 98A2 [Malus domestica]
EVM0000155.1	--	--	[R]	General function prediction only	Retropepsin-like protein {ECO:0000313|EMBL:AFN88198.1} OS=Phaseolus vulgaris (Kidney bean) PE=4 SV=1	PREDICTED: uncharacterized protein LOC103444793 [Malus domestica]
EVM0000156.1	--	--	--	--	Uncharacterized protein {ECO:0000313|EMBL:EMJ00291.1} OS=Prunus persica (Peach) PE=4 SV=1	hypothetical protein PRUPE_ppa020401mg [Prunus persica]
EVM0000157.1	--	--	[GMW]	--	Uncharacterized protein {ECO:0000313|EMBL:EMJ20171.1} OS=Prunus persica (Peach) PE=4 SV=1	PREDICTED: xyloglucan galactosyltransferase KATAMARI1 homolog [Pyrus x bretschneideri]
EVM0000158.1	Molecular Function: protein serine/threonine kinase activity (GO:0004674);; Molecular Function: calcium ion binding (GO:0005509);; Molecular Function: ATP binding (GO:0005524);; Cellular Component: plasma membrane (GO:0005886);; Biological Process: protein phosphorylation (GO:0006468);;	K13412|0|pxb:103958770|calcium-dependent protein kinase 10-like; K13412 calcium-dependent protein kinase [EC:2.7.11.1] (A)	[T]	Signal transduction mechanisms	Uncharacterized protein {ECO:0000313|EMBL:EMJ11063.1} OS=Prunus persica (Peach) PE=4 SV=1	PREDICTED: calcium-dependent protein kinase 10-like [Pyrus x bretschneideri]
EVM0000159.1	--	K17991|2.55883e-61|pxb:103927035|peroxygenase-like; K17991 peroxygenase [EC:1.11.2.3] (A)	--	--	Uncharacterized protein {ECO:0000313|EMBL:EMJ28759.1} OS=Prunus persica (Peach) PE=4 SV=1	PREDICTED: peroxygenase-like [Pyrus x bretschneideri]
EVM0000160.1	Cellular Component: cytosol (GO:0005829);; Biological Process: proteolysis (GO:0006508);; Molecular Function: metallopeptidase activity (GO:0008237);;	K01438|0|mdm:103436887|acetylornithine deacetylase-like; K01438 acetylornithine deacetylase [EC:3.5.1.16] (A)	[E]	Amino acid transport and metabolism	Uncharacterized protein {ECO:0000313|EMBL:EMJ10349.1} OS=Prunus persica (Peach) PE=4 SV=1	PREDICTED: acetylornithine deacetylase-like [Malus domestica]
EVM0000161.1	--	--	[R]	General function prediction only	Uncharacterized protein {ECO:0000313|EMBL:EMJ07671.1} OS=Prunus persica (Peach) PE=4 SV=1	PREDICTED: putative pentatricopeptide repeat-containing protein At1g12700, mitochondrial [Pyrus x bretschneideri]
EVM0000162.1	Molecular Function: acid phosphatase activity (GO:0003993);;	--	[O]	Posttranslational modification, protein turnover, chaperones	Uncharacterized protein {ECO:0000313|EMBL:EMJ23775.1} OS=Prunus persica (Peach) PE=4 SV=1	PREDICTED: purple acid phosphatase 3 [Pyrus x bretschneideri]
EVM0000163.1	Molecular Function: binding (GO:0005488);; Biological Process: cellular process (GO:0009987);; Biological Process: ammonium transport (GO:0015696);; Cellular Component: membrane (GO:0016020);;	--	[R]	General function prediction only	Putative uncharacterized protein {ECO:0000313|EMBL:CAN79061.1} OS=Vitis vinifera (Grape) PE=4 SV=1	PREDICTED: retrovirus-related Pol polyprotein from transposon TNT 1-94 [Malus domestica]
EVM0000164.1	Biological Process: pentacyclic triterpenoid biosynthetic process (GO:0019745);; Molecular Function: beta-amyrin synthase activity (GO:0042300);;	K15813|0|pxb:103958474|beta-amyrin synthase-like; K15813 beta-amyrin synthase [EC:5.4.99.39] (A)	[I]	Lipid transport and metabolism	Putative beta amyrin synthase {ECO:0000313|EMBL:ACM89978.1} OS=Malus domestica (Apple) PE=2 SV=1	PREDICTED: beta-amyrin synthase-like [Pyrus x bretschneideri]
EVM0000165.1	--	K00031|9.86978e-157|mdm:103401603|uncharacterized LOC103401603; K00031 isocitrate dehydrogenase [EC:1.1.1.42] (A)	[R]	General function prediction only	Uncharacterized protein {ECO:0000313|EMBL:EMJ20435.1} OS=Prunus persica (Peach) PE=4 SV=1	PREDICTED: uncharacterized protein LOC103401603 [Malus domestica]
EVM0000166.1	--	--	[S]	Function unknown	Uncharacterized protein {ECO:0000313|EMBL:EMJ12724.1} OS=Prunus persica (Peach) PE=4 SV=1	PREDICTED: coiled-coil domain-containing protein 94 homolog [Malus domestica]
EVM0000167.1	Molecular Function: zinc ion binding (GO:0008270);; Biological Process: lignin biosynthetic process (GO:0009809);; Molecular Function: cinnamyl-alcohol dehydrogenase activity (GO:0045551);; Cellular Component: apoplast (GO:0048046);; Biological Process: oxidation-reduction process (GO:0055114);;	K00083|0|mdm:103425234|probable mannitol dehydrogenase; K00083 cinnamyl-alcohol dehydrogenase [EC:1.1.1.195] (A)	[Q]	Secondary metabolites biosynthesis, transport and catabolism	Uncharacterized protein {ECO:0000313|EMBL:EMJ12687.1} OS=Prunus persica (Peach) PE=4 SV=1	PREDICTED: probable mannitol dehydrogenase [Malus domestica]
EVM0000168.1	--	--	--	--	--	PREDICTED: uncharacterized protein LOC103325470 [Prunus mume]
EVM0000169.1	Cellular Component: ubiquitin ligase complex (GO:0000151);; Molecular Function: ubiquitin-protein transferase activity (GO:0004842);; Cellular Component: nucleus (GO:0005634);; Biological Process: protein targeting to membrane (GO:0006612);; Biological Process: membrane fusion (GO:0006944);; Biological Process: ethylene biosynthetic process (GO:0009693);; Biological Process: response to chitin (G…	--	--	--	Uncharacterized protein {ECO:0000313|EMBL:EMJ25944.1} OS=Prunus persica (Peach) PE=4 SV=1	PREDICTED: U-box domain-containing protein 21-like [Malus domestica]
EVM0000170.1	Molecular Function: DNA binding (GO:0003677);; Molecular Function: chromatin binding (GO:0003682);;	K09422|0|mdm:103439259|myb-related protein Hv1; K09422 myb proto-oncogene protein, plant (A)	[K]	Transcription	MYB14 {ECO:0000313|EMBL:AAZ20433.1} OS=Malus domestica (Apple) PE=2 SV=1	PREDICTED: myb-related protein Hv1 [Malus domestica]
EVM0000171.1	--	--	--	--	Uncharacterized protein {ECO:0000313|EMBL:EMJ11750.1} OS=Prunus persica (Peach) PE=4 SV=1	PREDICTED: uncharacterized protein LOC103943743 [Pyrus x bretschneideri]
EVM0000172.1	--	K13989|4.08557e-178|pxb:103937325|derlin-2.2; K13989 Derlin-2/3 (A)	[S]	Function unknown	Uncharacterized protein {ECO:0000313|EMBL:EMJ13120.1} OS=Prunus persica (Peach) PE=4 SV=1	PREDICTED: derlin-2.2 [Pyrus x bretschneideri]
EVM0000173.1	--	--	--	--	Uncharacterized protein {ECO:0000313|EMBL:EMJ20800.1} OS=Prunus persica (Peach) PE=4 SV=1	PREDICTED: uncharacterized protein LOC103962244 [Pyrus x bretschneideri]
EVM0000174.1	Molecular Function: DNA binding (GO:0003677);; Molecular Function: transcription factor activity, sequence-specific DNA binding (GO:0003700);; Cellular Component: nucleus (GO:0005634);; Biological Process: regulation of transcription, DNA-templated (GO:0006355);; Molecular Function: protein dimerization activity (GO:0046983);;	--	[K]	Transcription	Uncharacterized protein {ECO:0000313|EMBL:EMJ12225.1} OS=Prunus persica (Peach) PE=4 SV=1	PREDICTED: MADS-box transcription factor 23-like isoform X3 [Malus domestica]
EVM0000175.1	Biological Process: fatty acid biosynthetic process (GO:0006633);; Molecular Function: transferase activity, transferring acyl groups other than amino-acyl groups (GO:0016747);;	--	[IQ]	--	Uncharacterized protein {ECO:0000313|EMBL:EMJ05394.1} OS=Prunus persica (Peach) PE=3 SV=1	PREDICTED: 3-oxoacyl-[acyl-carrier-protein] synthase I, chloroplastic-like isoform X1 [Pyrus x bretschneideri]
EVM0000176.1	--	--	[GMW]	--	Uncharacterized protein {ECO:0000313|EMBL:EMJ21863.1} OS=Prunus persica (Peach) PE=4 SV=1	PREDICTED: probable arabinosyltransferase ARAD1 [Malus domestica]
EVM0000177.1	--	--	--	--	Uncharacterized protein {ECO:0000313|EMBL:EMJ06356.1} OS=Prunus persica (Peach) PE=4 SV=1	PREDICTED: uncharacterized protein LOC103423581 [Malus domestica]
EVM0000178.1	Molecular Function: nucleotide binding (GO:0000166);; Molecular Function: ketol-acid reductoisomerase activity (GO:0004455);; Molecular Function: copper ion binding (GO:0005507);; Cellular Component: cell wall (GO:0005618);; Cellular Component: mitochondrion (GO:0005739);; Biological Process: gluconeogenesis (GO:0006094);; Biological Process: glycolytic process (GO:0006096);; Biological Process: …	K00053|0|mdm:103411731|ketol-acid reductoisomerase, chloroplastic-like; K00053 ketol-acid reductoisomerase [EC:1.1.1.86] (A)	--	--	Ketol-acid reductoisomerase {ECO:0000256|PIRNR:PIRNR000118} OS=Prunus persica (Peach) PE=3 SV=1	PREDICTED: ketol-acid reductoisomerase, chloroplastic-like [Malus domestica]
EVM0000179.1	Molecular Function: magnesium ion binding (GO:0000287);; Molecular Function: hypoxanthine phosphoribosyltransferase activity (GO:0004422);; Cellular Component: cytosol (GO:0005829);; Biological Process: purine ribonucleoside salvage (GO:0006166);; Biological Process: adenine salvage (GO:0006168);; Biological Process: guanine salvage (GO:0006178);; Biological Process: GMP salvage (GO:0032263);; Bi…	--	[F]	Nucleotide transport and metabolism	Uncharacterized protein {ECO:0000313|EMBL:ESW15585.1} OS=Phaseolus vulgaris (Kidney bean) PE=4 SV=1	PREDICTED: histone-lysine N-methyltransferase ASHH1-like [Pyrus x bretschneideri]
EVM0000180.1	Biological Process: mitotic cell cycle (GO:0000278);; Molecular Function: protein serine/threonine phosphatase activity (GO:0004722);; Cellular Component: plasma membrane (GO:0005886);; Biological Process: RNA processing (GO:0006396);; Biological Process: protein dephosphorylation (GO:0006470);; Biological Process: signal transduction (GO:0007165);; Cellular Component: protein serine/threonine ph…	--	[T]	Signal transduction mechanisms	Uncharacterized protein {ECO:0000313|EMBL:EMJ23662.1} OS=Prunus persica (Peach) PE=4 SV=1	PREDICTED: protein phosphatase 2C 70-like [Pyrus x bretschneideri]
EVM0000181.1	--	--	[R]	General function prediction only	T18A20.5 protein {ECO:0000313|EMBL:AAF02855.1} OS=Arabidopsis thaliana (Mouse-ear cress) PE=4 SV=1	PREDICTED: uncharacterized protein LOC103427704 [Malus domestica]
EVM0000182.1	Biological Process: RNA splicing, via endonucleolytic cleavage and ligation (GO:0000394);; Biological Process: phosphatidylinositol biosynthetic process (GO:0006661);; Biological Process: methionine biosynthetic process (GO:0009086);; Cellular Component: integral component of membrane (GO:0016021);; Biological Process: vesicle-mediated transport (GO:0016192);;	--	[U]	Intracellular trafficking, secretion, and vesicular transport	Uncharacterized protein {ECO:0000313|EMBL:EMJ13342.1} OS=Prunus persica (Peach) PE=4 SV=1	PREDICTED: vesicle transport protein SFT2B [Malus domestica]
EVM0000183.2	Cellular Component: mitochondrial intermembrane space (GO:0005758);; Biological Process: copper ion transport (GO:0006825);; Molecular Function: copper chaperone activity (GO:0016531);;	K02260|3.98486e-53|pxb:103947617|cytochrome c oxidase copper chaperone 2; K02260 cytochrome c oxidase assembly protein subunit 17 (A)	[O]	Posttranslational modification, protein turnover, chaperones	Uncharacterized protein {ECO:0000313|EMBL:EMJ14049.1} OS=Prunus persica (Peach) PE=4 SV=1	PREDICTED: cytochrome c oxidase copper chaperone 2 [Pyrus x bretschneideri]
EVM0000184.1	--	--	--	--	Uncharacterized protein {ECO:0000313|EMBL:EXB28902.1} OS=Morus notabilis PE=4 SV=1	hypothetical protein L484_012661 [Morus notabilis]
EVM0000185.1	--	--	--	--	Uncharacterized protein {ECO:0000313|EMBL:EMJ08093.1} OS=Prunus persica (Peach) PE=4 SV=1	PREDICTED: FRIGIDA-like protein 5 [Malus domestica]
EVM0000186.1	--	--	--	--	Uncharacterized protein {ECO:0000313|EMBL:EOA14663.1} OS=Capsella rubella PE=4 SV=1	PREDICTED: uncharacterized protein LOC103405419 [Malus domestica]
EVM0000187.1	--	--	--	--	Uncharacterized protein {ECO:0000313|EMBL:EMJ02164.1} OS=Prunus persica (Peach) PE=4 SV=1	PREDICTED: sucrose-binding protein-like [Pyrus x bretschneideri]
EVM0000188.1	Molecular Function: nucleotide binding (GO:0000166);; Molecular Function: protein kinase activity (GO:0004672);; Biological Process: phosphorylation (GO:0016310);;	--	[R]	General function prediction only	Uncharacterized protein {ECO:0000313|EMBL:EMJ15148.1} OS=Prunus persica (Peach) PE=4 SV=1	PREDICTED: serine/threonine-protein kinase tricorner isoform X3 [Malus domestica]
EVM0000189.1	--	--	--	--	Uncharacterized protein {ECO:0000313|EMBL:EMJ19040.1} (Fragment) OS=Prunus persica (Peach) PE=4 SV=1	PREDICTED: uncharacterized protein LOC103432107 [Malus domestica]
EVM0000190.1	--	--	[R]	General function prediction only	Uncharacterized protein {ECO:0000313|EMBL:EMJ03091.1} OS=Prunus persica (Peach) PE=4 SV=1	PREDICTED: ankyrin repeat domain-containing protein 2-like isoform X1 [Malus domestica]
EVM0000191.1	--	--	--	--	Uncharacterized protein {ECO:0000313|EMBL:EXB40951.1} OS=Morus notabilis PE=4 SV=1	PREDICTED: uncharacterized protein LOC103440690 [Malus domestica]
EVM0000192.1	--	K01490|0|mdm:103414308|AMP deaminase-like; K01490 AMP deaminase [EC:3.5.4.6] (A)	[F]	Nucleotide transport and metabolism	Uncharacterized protein {ECO:0000313|EMBL:EMJ26522.1} OS=Prunus persica (Peach) PE=4 SV=1	PREDICTED: AMP deaminase-like [Malus domestica]
EVM0000193.1	Molecular Function: transferase activity (GO:0016740);; Biological Process: methylation (GO:0032259);;	K11438|0|pxb:103927321|protein arginine N-methyltransferase 1.6; K11438 protein arginine N-methyltransferase 7 [EC:2.1.1.-] (A)	[R]	General function prediction only	Uncharacterized protein {ECO:0000313|EMBL:EMJ11485.1} OS=Prunus persica (Peach) PE=4 SV=1	PREDICTED: protein arginine N-methyltransferase 1.6 isoform X1 [Pyrus x bretschneideri]
EVM0000194.1	--	--	--	--	Uncharacterized protein {ECO:0000313|EMBL:EMJ25832.1} (Fragment) OS=Prunus persica (Peach) PE=4 SV=1	PREDICTED: extensin [Pyrus x bretschneideri]
EVM0000195.1	--	--	[R]	General function prediction only	Uncharacterized protein {ECO:0000313|EMBL:EMJ23557.1} OS=Prunus persica (Peach) PE=4 SV=1	PREDICTED: histidine protein methyltransferase 1 homolog [Pyrus x bretschneideri]
EVM0000196.1	Biological Process: embryo development ending in seed dormancy (GO:0009793);; Biological Process: cell growth (GO:0016049);; Biological Process: TOR signaling (GO:0031929);; Cellular Component: TORC1 complex (GO:0031931);;	K07204|0|mdm:103450720|regulatory-associated protein of TOR 1-like; K07204 regulatory associated protein of mTOR (A)	[D]	Cell cycle control, cell division, chromosome partitioning	Uncharacterized protein {ECO:0000313|EMBL:EMJ09590.1} OS=Prunus persica (Peach) PE=4 SV=1	PREDICTED: regulatory-associated protein of TOR 1-like [Malus domestica]
EVM0000197.1	Biological Process: photosynthesis (GO:0015979);;	K08909|4.66343e-146|mdm:103405098|chlorophyll a-b binding protein 8, chloroplastic; K08909 light-harvesting complex I chlorophyll a/b binding protein 3 (A)	--	--	Uncharacterized protein {ECO:0000313|EMBL:EMJ16936.1} OS=Prunus persica (Peach) PE=4 SV=1	PREDICTED: chlorophyll a-b binding protein 8, chloroplastic [Malus domestica]
EVM0000198.1	--	--	[R]	General function prediction only	Retropepsin-like protein {ECO:0000313|EMBL:AFN88198.1} OS=Phaseolus vulgaris (Kidney bean) PE=4 SV=1	PREDICTED: uncharacterized protein LOC103424825 [Malus domestica]
EVM0000199.1	--	--	--	--	Uncharacterized protein {ECO:0000313|EMBL:EMJ01986.1} (Fragment) OS=Prunus persica (Peach) PE=4 SV=1	PREDICTED: probable leucine-rich repeat receptor-like protein kinase At1g35710 [Pyrus x bretschneideri]
EVM0000200.1	--	--	[R]	General function prediction only	Putative uncharacterized protein {ECO:0000313|EMBL:CAN62929.1} OS=Vitis vinifera (Grape) PE=4 SV=1	PREDICTED: uncharacterized protein LOC103938564 [Pyrus x bretschneideri]
EVM0000201.1	--	--	--	--	Uncharacterized protein {ECO:0000313|EMBL:EMJ03757.1} OS=Prunus persica (Peach) PE=4 SV=1	PREDICTED: uncharacterized protein LOC103944404 isoform X2 [Pyrus x bretschneideri]
EVM0000202.1	Biological Process: primary metabolic process (GO:0044238);; Biological Process: cellular macromolecule metabolic process (GO:0044260);;	--	--	--	Uncharacterized protein {ECO:0000313|EMBL:EMJ21485.1} OS=Prunus persica (Peach) PE=4 SV=1	PREDICTED: uncharacterized protein LOC103943531 [Pyrus x bretschneideri]
EVM0000203.1	Biological Process: sodium ion transport (GO:0006814);; Biological Process: regulation of pH (GO:0006885);; Molecular Function: sodium:proton antiporter activity (GO:0015385);; Cellular Component: integral component of membrane (GO:0016021);; Biological Process: transmembrane transport (GO:0055085);;	K14724|0|pxb:103963693|sodium/hydrogen exchanger 6; K14724 solute carrier family 9 (sodium/hydrogen exchanger), member 8 (A)	[P]	Inorganic ion transport and metabolism	Sodium/hydrogen exchanger {ECO:0000256|RuleBase:RU003722} OS=Theobroma cacao (Cacao) PE=3 SV=1	PREDICTED: sodium/hydrogen exchanger 6 isoform X1 [Pyrus x bretschneideri]
EVM0000204.1	--	K08900|0|pxb:103934292|probable mitochondrial chaperone bcs1; K08900 mitochondrial chaperone BCS1 (A)	[O]	Posttranslational modification, protein turnover, chaperones	Uncharacterized protein {ECO:0000313|EMBL:EMJ13900.1} (Fragment) OS=Prunus persica (Peach) PE=3 SV=1	PREDICTED: probable mitochondrial chaperone bcs1 [Pyrus x bretschneideri]
EVM0000205.1	Cellular Component: cytosol (GO:0005829);; Biological Process: glycogen biosynthetic process (GO:0005978);; Molecular Function: glucose-1-phosphate adenylyltransferase activity (GO:0008878);; Cellular Component: chloroplast (GO:0009507);; Biological Process: starch biosynthetic process (GO:0019252);;	K00975|0|pxb:103955376|glucose-1-phosphate adenylyltransferase large subunit, chloroplastic/amyloplastic-like; K00975 glucose-1-phosphate adenylyltransferase [EC:2.7.7.27] (A)	[M]	Cell wall/membrane/envelope biogenesis	Glucose-1-phosphate adenylyltransferase {ECO:0000256|RuleBase:RU003565} OS=Prunus persica (Peach) PE=3 SV=1	PREDICTED: glucose-1-phosphate adenylyltransferase large subunit, chloroplastic/amyloplastic-like [Pyrus x bretschneideri]
EVM0000206.1	Molecular Function: motor activity (GO:0003774);; Molecular Function: actin binding (GO:0003779);; Molecular Function: signal transducer activity (GO:0004871);; Molecular Function: ATP binding (GO:0005524);; Biological Process: signal transduction (GO:0007165);; Cellular Component: integral component of membrane (GO:0016021);; Cellular Component: myosin complex (GO:0016459);;	K10357|0|mdm:103434188|myosin-9; K10357 myosin V (A)	[Z]	Cytoskeleton	Uncharacterized protein {ECO:0000313|EMBL:EMJ07642.1} OS=Prunus persica (Peach) PE=4 SV=1	PREDICTED: myosin-9 [Malus domestica]
EVM0000207.1	--	--	[R]	General function prediction only	Uncharacterized protein {ECO:0000313|EMBL:EMJ09784.1} OS=Prunus persica (Peach) PE=4 SV=1	PREDICTED: pentatricopeptide repeat-containing protein At5g59600-like [Malus domestica]
EVM0000208.1	Molecular Function: zinc ion binding (GO:0008270);; Biological Process: photosynthesis (GO:0015979);; Biological Process: cellular respiration (GO:0045333);;	K18164|0|mdm:103404407|NADH dehydrogenase [ubiquinone] complex I, assembly factor 7-like; K18164 NADH dehydrogenase [ubiquinone] 1 alpha subcomplex assembly factor 7 (A)	[S]	Function unknown	Uncharacterized protein {ECO:0000313|EMBL:EMJ16481.1} OS=Prunus persica (Peach) PE=4 SV=1	PREDICTED: NADH dehydrogenase [ubiquinone] complex I, assembly factor 7-like [Malus domestica]
EVM0000209.1	--	--	--	--	--	PREDICTED: uncharacterized protein LOC103962138 [Pyrus x bretschneideri]
EVM0000210.1	Molecular Function: protein serine/threonine kinase activity (GO:0004674);; Molecular Function: ATP binding (GO:0005524);; Biological Process: protein phosphorylation (GO:0006468);; Cellular Component: integral component of membrane (GO:0016021);;	K13415|0|mdm:103410973|brassinosteroid LRR receptor kinase-like; K13415 protein brassinosteroid insensitive 1 [EC:2.7.10.1 2.7.11.1] (A)	--	--	Uncharacterized protein {ECO:0000313|EMBL:EMJ09581.1} OS=Prunus persica (Peach) PE=4 SV=1	PREDICTED: brassinosteroid LRR receptor kinase-like [Malus domestica]
EVM0000211.1	--	--	[R]	General function prediction only	Putative retrotransposon protein {ECO:0000313|EMBL:CBL94172.1} OS=Malus domestica (Apple) PE=4 SV=1	PREDICTED: uncharacterized protein LOC103430730 [Malus domestica]
EVM0000212.1	Molecular Function: transketolase activity (GO:0004802);; Biological Process: metabolic process (GO:0008152);;	K00615|0|mdm:103418499|transketolase, chloroplastic; K00615 transketolase [EC:2.2.1.1] (A)	[G]	Carbohydrate transport and metabolism	Uncharacterized protein {ECO:0000313|EMBL:EMJ21439.1} OS=Prunus persica (Peach) PE=4 SV=1	PREDICTED: transketolase, chloroplastic [Malus domestica]
EVM0000213.1	Molecular Function: L-tyrosine:2-oxoglutarate aminotransferase activity (GO:0004838);; Biological Process: cellular amino acid metabolic process (GO:0006520);; Biological Process: iron ion transport (GO:0006826);; Cellular Component: plastid (GO:0009536);; Biological Process: vitamin E biosynthetic process (GO:0010189);; Molecular Function: pyridoxal phosphate binding (GO:0030170);; Molecular Fun…	K00815|0|mdm:103448720|probable aminotransferase TAT2; K00815 tyrosine aminotransferase [EC:2.6.1.5] (A)	[E]	Amino acid transport and metabolism	Uncharacterized protein {ECO:0000313|EMBL:EMJ12993.1} OS=Prunus persica (Peach) PE=4 SV=1	PREDICTED: probable aminotransferase TAT2 [Malus domestica]
EVM0000214.1	--	--	--	--	Uncharacterized protein {ECO:0000313|EMBL:EMJ01530.1} OS=Prunus persica (Peach) PE=4 SV=1	PREDICTED: lysM domain-containing GPI-anchored protein 2-like [Malus domestica]
EVM0000215.1	Molecular Function: structural constituent of ribosome (GO:0003735);; Cellular Component: ribosome (GO:0005840);; Biological Process: translation (GO:0006412);; Cellular Component: chloroplast (GO:0009507);; Molecular Function: rRNA binding (GO:0019843);;	K02994|1.01208e-88|pmum:18668067|rps8, CP95_p031; ribosomal protein S8; K02994 small subunit ribosomal protein S8 (A)	[J]	Translation, ribosomal structure and biogenesis	Ribosomal protein S8 {ECO:0000313|EMBL:CDI73599.1} OS=Pyrus spinosa PE=3 SV=1	ribosomal protein S8 [Pyrus pyrifolia]
EVM0000216.1	Molecular Function: calcium ion binding (GO:0005509);;	K13448|4.05232e-88|mdm:103437550|putative calcium-binding protein CML19; K13448 calcium-binding protein CML (A)	[T]	Signal transduction mechanisms	Uncharacterized protein {ECO:0000313|EMBL:EMJ11830.1} OS=Prunus persica (Peach) PE=4 SV=1	PREDICTED: putative calcium-binding protein CML19 [Malus domestica]
EVM0000217.1	Molecular Function: ion binding (GO:0043167);; Biological Process: single-organism transport (GO:0044765);; Biological Process: intracellular transport (GO:0046907);;	--	[R]	General function prediction only	Uncharacterized protein {ECO:0000313|EMBL:EMJ23657.1} OS=Prunus persica (Peach) PE=4 SV=1	PREDICTED: uncharacterized protein LOC103927616 [Pyrus x bretschneideri]
EVM0000218.1	Molecular Function: DNA binding (GO:0003677);; Molecular Function: transcription factor activity, sequence-specific DNA binding (GO:0003700);; Cellular Component: nucleus (GO:0005634);; Biological Process: regulation of transcription, DNA-templated (GO:0006355);;	K09286|3.63629e-165|mdm:103419228|ethylene-responsive transcription factor 5-like; K09286 EREBP-like factor (A)	--	--	AP2 domain class transcription factor {ECO:0000313|EMBL:ADE41101.1} OS=Malus domestica (Apple) PE=2 SV=1	AP2 domain class transcription factor [Malus domestica]
EVM0000219.1	Molecular Function: oxidoreductase activity (GO:0016491);;	K04124|0|mdm:103449964|gibberellin 3-beta-dioxygenase 1-like; K04124 gibberellin 3-beta-dioxygenase [EC:1.14.11.15] (A)	[QR]	--	Uncharacterized protein {ECO:0000313|EMBL:EMJ28444.1} OS=Prunus persica (Peach) PE=3 SV=1	PREDICTED: gibberellin 3-beta-dioxygenase 1-like [Malus domestica]
EVM0000220.1	Molecular Function: calmodulin-dependent protein kinase activity (GO:0004683);; Molecular Function: calcium ion binding (GO:0005509);; Molecular Function: ATP binding (GO:0005524);; Cellular Component: nucleus (GO:0005634);; Cellular Component: cytoplasm (GO:0005737);; Cellular Component: plasma membrane (GO:0005886);; Biological Process: protein phosphorylation (GO:0006468);;	K13412|0|mdm:103450350|calcium-dependent protein kinase 29; K13412 calcium-dependent protein kinase [EC:2.7.11.1] (A)	[T]	Signal transduction mechanisms	Uncharacterized protein {ECO:0000313|EMBL:EMJ23595.1} OS=Prunus persica (Peach) PE=4 SV=1	PREDICTED: calcium-dependent protein kinase 29 [Malus domestica]
EVM0000221.1	Cellular Component: integral component of membrane (GO:0016021);;	--	[V]	Defense mechanisms	Bax inhibitor-1 {ECO:0000313|EMBL:AGK29924.1} OS=Malus hupehensis var. mengshanensis PE=2 SV=1	PREDICTED: bax inhibitor 1-like [Malus domestica]
EVM0000222.1	Cellular Component: intracellular membrane-bounded organelle (GO:0043231);; Cellular Component: cytoplasmic part (GO:0044444);;	K15283|5.11574e-157|mdm:103437710|triose phosphate/phosphate translocator, non-green plastid, chloroplastic-like; K15283 solute carrier family 35, member E1 (A)	[GE]	--	Uncharacterized protein {ECO:0000313|EMBL:EMJ10385.1} OS=Prunus persica (Peach) PE=4 SV=1	PREDICTED: triose phosphate/phosphate translocator, non-green plastid, chloroplastic-like [Malus domestica]
EVM0000223.1	Molecular Function: 3-oxo-5-alpha-steroid 4-dehydrogenase activity (GO:0003865);; Cellular Component: cytoplasm (GO:0005737);; Biological Process: response to light stimulus (GO:0009416);; Molecular Function: sterol 5-alpha reductase activity (GO:0009917);; Biological Process: brassinosteroid homeostasis (GO:0010268);; Cellular Component: integral component of membrane (GO:0016021);; Biological P…	K09591|6.24108e-180|pxb:103959591|steroid 5-alpha-reductase DET2; K09591 steroid 5-alpha-reductase [EC:1.3.1.22] (A)	[I]	Lipid transport and metabolism	Uncharacterized protein {ECO:0000313|EMBL:EMJ09756.1} OS=Prunus persica (Peach) PE=4 SV=1	PREDICTED: steroid 5-alpha-reductase DET2 [Pyrus x bretschneideri]
EVM0000224.1	--	--	--	--	--	PREDICTED: uncharacterized protein LOC103413616 [Malus domestica]
EVM0000225.1	Molecular Function: nucleotide binding (GO:0000166);; Molecular Function: ketol-acid reductoisomerase activity (GO:0004455);; Molecular Function: copper ion binding (GO:0005507);; Cellular Component: cell wall (GO:0005618);; Cellular Component: mitochondrion (GO:0005739);; Biological Process: gluconeogenesis (GO:0006094);; Biological Process: glycolytic process (GO:0006096);; Biological Process: …	K00053|0|mdm:103405547|ketol-acid reductoisomerase, chloroplastic; K00053 ketol-acid reductoisomerase [EC:1.1.1.86] (A)	--	--	Ketol-acid reductoisomerase {ECO:0000256|PIRNR:PIRNR000118} OS=Prunus persica (Peach) PE=3 SV=1	PREDICTED: ketol-acid reductoisomerase, chloroplastic [Malus domestica]
EVM0000226.1	Biological Process: protein folding (GO:0006457);; Biological Process: response to heat (GO:0009408);;	K13993|6.96736e-95|mdm:103454275|17.4 kDa class III heat shock protein-like; K13993 HSP20 family protein (A)	[O]	Posttranslational modification, protein turnover, chaperones	Uncharacterized protein {ECO:0000313|EMBL:EMJ16281.1} OS=Prunus persica (Peach) PE=3 SV=1	PREDICTED: 17.4 kDa class III heat shock protein-like [Malus domestica]
EVM0000227.1	Cellular Component: cytosol (GO:0005829);; Biological Process: protein targeting to vacuole (GO:0006623);; Biological Process: vesicle docking involved in exocytosis (GO:0006904);; Biological Process: membrane fusion (GO:0006944);; Biological Process: Golgi organization (GO:0007030);; Biological Process: vacuole organization (GO:0007033);; Molecular Function: protein transporter activity (GO:0008…	--	[U]	Intracellular trafficking, secretion, and vesicular transport	Uncharacterized protein {ECO:0000313|EMBL:EMJ20068.1} OS=Prunus persica (Peach) PE=4 SV=1	PREDICTED: vacuolar protein-sorting-associated protein 33 homolog [Pyrus x bretschneideri]
EVM0000228.1	--	--	[R]	General function prediction only	Uncharacterized protein {ECO:0000313|EMBL:EMJ15961.1} (Fragment) OS=Prunus persica (Peach) PE=4 SV=1	PREDICTED: protein ROOT HAIR DEFECTIVE 3 homolog 2-like [Malus domestica]
EVM0000229.1	Molecular Function: ubiquitin-protein transferase activity (GO:0004842);; Biological Process: protein ubiquitination (GO:0016567);;	K10573|5.18596e-110|vvi:100265550|UBC2; ubiquitin-conjugating enzyme E2 A; K10573 ubiquitin-conjugating enzyme E2 A [EC:6.3.2.19] (A)	[O]	Posttranslational modification, protein turnover, chaperones	Ubiquitin-conjugating enzyme {ECO:0000313|EMBL:KEH19791.1} OS=Medicago truncatula (Barrel medic) PE=3 SV=1	ubiquitin-conjugating enzyme [Medicago truncatula]
EVM0000230.1	--	--	[T]	Signal transduction mechanisms	Uncharacterized protein {ECO:0000313|EMBL:EMJ23179.1} OS=Prunus persica (Peach) PE=3 SV=1	PREDICTED: probable receptor-like protein kinase At1g11050 [Malus domestica]
EVM0000231.1	--	--	--	--	Uncharacterized protein {ECO:0000313|EMBL:EMJ05377.1} OS=Prunus persica (Peach) PE=4 SV=1	PREDICTED: putative F-box/FBD/LRR-repeat protein At4g03220 [Pyrus x bretschneideri]
EVM0000232.1	--	--	--	--	Uncharacterized protein {ECO:0000313|EMBL:EMJ04729.1} OS=Prunus persica (Peach) PE=4 SV=1	PREDICTED: uncharacterized protein LOC103406737 isoform X2 [Malus domestica]
EVM0000233.1	--	--	--	--	Uncharacterized protein {ECO:0000313|EMBL:EMJ26578.1} OS=Prunus persica (Peach) PE=4 SV=1	PREDICTED: uncharacterized protein LOC103955491 [Pyrus x bretschneideri]
EVM0000234.1	--	--	--	--	Nodulin MtN21 /EamA-like transporter family protein isoform 1 {ECO:0000313|EMBL:EOY16717.1} OS=Theobroma cacao (Cacao) PE=4 SV=1	Nodulin MtN21 /EamA-like transporter family protein isoform 1 [Theobroma cacao]
EVM0000235.1	--	--	[S]	Function unknown	Uncharacterized protein {ECO:0000313|EMBL:EMJ13300.1} OS=Prunus persica (Peach) PE=4 SV=1	PREDICTED: uncharacterized endoplasmic reticulum membrane protein C16E8.02-like [Pyrus x bretschneideri]
EVM0000236.1	Biological Process: branched-chain amino acid metabolic process (GO:0009081);; Molecular Function: L-leucine transaminase activity (GO:0052654);; Molecular Function: L-valine transaminase activity (GO:0052655);; Molecular Function: L-isoleucine transaminase activity (GO:0052656);;	K00826|0|pxb:103934343|putative branched-chain-amino-acid aminotransferase 7; K00826 branched-chain amino acid aminotransferase [EC:2.6.1.42] (A)	[E]	Amino acid transport and metabolism	Branched-chain-amino-acid aminotransferase {ECO:0000256|RuleBase:RU004517} OS=Prunus persica (Peach) PE=3 SV=1	PREDICTED: putative branched-chain-amino-acid aminotransferase 7 [Pyrus x bretschneideri]
EVM0000237.1	--	K14488|3.02817e-120|mdm:103418405|uncharacterized LOC103418405; K14488 SAUR family protein (A)	--	--	Uncharacterized protein {ECO:0000313|EMBL:EMJ19700.1} OS=Prunus persica (Peach) PE=4 SV=1	PREDICTED: uncharacterized protein LOC103418405 [Malus domestica]
EVM0000238.1	Molecular Function: phosphorelay response regulator activity (GO:0000156);; Biological Process: phosphorelay signal transduction system (GO:0000160);; Biological Process: regulation of transcription, DNA-templated (GO:0006355);; Biological Process: intracellular signal transduction (GO:0035556);;	K12127|0|mdm:103437843|two-component response regulator-like APRR1; K12127 pseudo-response regulator 1 (A)	[K]	Transcription	Uncharacterized protein {ECO:0000313|EMBL:EMJ11130.1} OS=Prunus persica (Peach) PE=4 SV=1	PREDICTED: two-component response regulator-like APRR1 [Malus domestica]
EVM0000239.1	Biological Process: protein targeting (GO:0006605);; Biological Process: fatty acid metabolic process (GO:0006631);; Biological Process: organelle organization (GO:0006996);; Biological Process: cytosolic transport (GO:0016482);; Molecular Function: oxidoreductase activity, acting on the CH-CH group of donors (GO:0016627);; Biological Process: cellular catabolic process (GO:0044248);; Biological …	K00232|6.20677e-174|pxb:103966317|acyl-coenzyme A oxidase 4, peroxisomal-like; K00232 acyl-CoA oxidase [EC:1.3.3.6] (A)	[E]	Amino acid transport and metabolism	Uncharacterized protein {ECO:0000313|EMBL:EMJ08661.1} OS=Prunus persica (Peach) PE=2 SV=1	PREDICTED: acyl-coenzyme A oxidase 4, peroxisomal-like [Malus domestica]
EVM0000240.1	Molecular Function: protein serine/threonine kinase activity (GO:0004674);; Molecular Function: ATP binding (GO:0005524);; Cellular Component: plasma membrane (GO:0005886);; Biological Process: plant-type cell wall modification (GO:0009827);; Biological Process: pollen tube growth (GO:0009860);; Biological Process: protein autophosphorylation (GO:0046777);; Biological Process: regulation of unidi…	--	[T]	Signal transduction mechanisms	Uncharacterized protein {ECO:0000313|EMBL:EMJ00858.1} OS=Prunus persica (Peach) PE=3 SV=1	PREDICTED: putative proline-rich receptor-like protein kinase PERK6 [Pyrus x bretschneideri]
EVM0000241.1	Molecular Function: choline kinase activity (GO:0004103);; Biological Process: CDP-choline pathway (GO:0006657);; Biological Process: phosphorylation (GO:0016310);;	K14156|0|pxb:103952107|probable choline kinase 2; K14156 choline/ethanolamine kinase [EC:2.7.1.32 2.7.1.82] (A)	[M]	Cell wall/membrane/envelope biogenesis	Uncharacterized protein {ECO:0000313|EMBL:EMJ19385.1} OS=Prunus persica (Peach) PE=4 SV=1	PREDICTED: probable choline kinase 2 [Pyrus x bretschneideri]
EVM0000242.1	--	--	--	--	Uncharacterized protein {ECO:0000313|EMBL:EMJ18045.1} OS=Prunus persica (Peach) PE=4 SV=1	PREDICTED: uncharacterized protein LOC103443026 [Malus domestica]
EVM0000243.1	--	--	--	--	Uncharacterized protein {ECO:0000313|EMBL:EMJ07870.1} OS=Prunus persica (Peach) PE=4 SV=1	PREDICTED: chemocyanin-like [Pyrus x bretschneideri]
EVM0000244.1	--	K15601|0|mdm:103410099|trichohyalin-like; K15601 lysine-specific demethylase 3 [EC:1.14.11.-] (A)	[K]	Transcription	Uncharacterized protein {ECO:0000313|EMBL:EMJ12151.1} (Fragment) OS=Prunus persica (Peach) PE=4 SV=1	PREDICTED: trichohyalin-like [Malus domestica]
EVM0000246.1	Molecular Function: oxidoreductase activity (GO:0016491);;	--	--	--	Uncharacterized protein {ECO:0000313|EMBL:EMJ03455.1} OS=Prunus persica (Peach) PE=4 SV=1	PREDICTED: uncharacterized protein LOC103929419 [Pyrus x bretschneideri]
EVM0000247.1	--	--	[R]	General function prediction only	Uncharacterized protein {ECO:0000313|EMBL:EMJ11463.1} OS=Prunus persica (Peach) PE=4 SV=1	PREDICTED: pentatricopeptide repeat-containing protein At3g47530 [Malus domestica]
EVM0000248.1	Molecular Function: iron ion binding (GO:0005506);; Biological Process: iron-sulfur cluster assembly (GO:0016226);; Molecular Function: iron-sulfur cluster binding (GO:0051536);;	--	[C]	Energy production and conversion	Uncharacterized protein {ECO:0000313|EMBL:EMJ10884.1} OS=Prunus persica (Peach) PE=4 SV=1	PREDICTED: iron-sulfur cluster assembly protein 1-like [Malus domestica]
EVM0000249.1	--	K17908|0|pxb:103937688|autophagy-related protein 18b-like; K17908 autophagy-related protein 18 (A)	[S]	Function unknown	Uncharacterized protein {ECO:0000313|EMBL:EMJ26974.1} OS=Prunus persica (Peach) PE=4 SV=1	PREDICTED: autophagy-related protein 18b-like [Pyrus x bretschneideri]
EVM0000250.1	--	--	[P]	Inorganic ion transport and metabolism	Uncharacterized protein {ECO:0000313|EMBL:EMJ26195.1} OS=Prunus persica (Peach) PE=4 SV=1	PREDICTED: heavy metal-associated isoprenylated plant protein 26 [Malus domestica]
EVM0000251.1	Biological Process: metal ion transport (GO:0030001);; Molecular Function: metal ion binding (GO:0046872);;	--	[P]	Inorganic ion transport and metabolism	Uncharacterized protein {ECO:0000313|EMBL:EMJ10085.1} OS=Prunus persica (Peach) PE=4 SV=1	PREDICTED: putative late blight resistance protein homolog R1B-19 [Pyrus x bretschneideri]
EVM0000252.1	Molecular Function: structural constituent of ribosome (GO:0003735);; Biological Process: translational elongation (GO:0006414);; Cellular Component: membrane (GO:0016020);; Cellular Component: cytosolic ribosome (GO:0022626);; Biological Process: ribosome biogenesis (GO:0042254);;	K02941|4.22791e-107|pxb:103942385|60S acidic ribosomal protein P0-like; K02941 large subunit ribosomal protein LP0 (A)	[J]	Translation, ribosomal structure and biogenesis	Uncharacterized protein {ECO:0000313|EMBL:EMJ24046.1} OS=Prunus persica (Peach) PE=3 SV=1	PREDICTED: 60S acidic ribosomal protein P0-like [Pyrus x bretschneideri]
EVM0000253.1	Molecular Function: GTPase activator activity (GO:0005097);; Cellular Component: intracellular (GO:0005622);; Biological Process: positive regulation of GTPase activity (GO:0032851);; Biological Process: response to cadmium ion (GO:0046686);;	--	[U]	Intracellular trafficking, secretion, and vesicular transport	Uncharacterized protein {ECO:0000313|EMBL:EMJ15109.1} OS=Prunus persica (Peach) PE=4 SV=1	PREDICTED: GTPase-activating protein GYP1-like [Pyrus x bretschneideri]
EVM0000254.1	Cellular Component: integral component of membrane (GO:0016021);; Biological Process: transmembrane transport (GO:0055085);;	--	--	--	Uncharacterized protein {ECO:0000313|EMBL:EMJ20798.1} OS=Prunus persica (Peach) PE=4 SV=1	PREDICTED: S-type anion channel SLAH2-like [Malus domestica]
EVM0000255.1	Cellular Component: mitochondrion (GO:0005739);; Cellular Component: ribosome (GO:0005840);;	K17424|1.22454e-83|pxb:103946280|54S ribosomal protein L51, mitochondrial; K17424 large subunit ribosomal protein L43 (A)	[J]	Translation, ribosomal structure and biogenesis	Uncharacterized protein {ECO:0000313|EMBL:EMJ27055.1} OS=Prunus persica (Peach) PE=4 SV=1	PREDICTED: 54S ribosomal protein L51, mitochondrial [Malus domestica]
EVM0000256.1	--	--	[R]	General function prediction only	Uncharacterized protein {ECO:0000313|EMBL:EMJ09209.1} OS=Prunus persica (Peach) PE=4 SV=1	PREDICTED: putative pentatricopeptide repeat-containing protein At1g12700, mitochondrial [Malus domestica]
EVM0000257.1	Molecular Function: nucleic acid binding (GO:0003676);; Molecular Function: electron carrier activity (GO:0009055);; Biological Process: electron transport chain (GO:0022900);;	--	[R]	General function prediction only	Retrotransposon polyprotein {ECO:0000313|EMBL:AFP55537.1} OS=Rosa rugosa (Rugosa rose) PE=4 SV=1	PREDICTED: uncharacterized protein LOC103429605 [Malus domestica]
EVM0000258.1	--	--	--	--	Uncharacterized protein {ECO:0000313|EMBL:EMJ09887.1} OS=Prunus persica (Peach) PE=4 SV=1	PREDICTED: uncharacterized protein LOC103947736 [Pyrus x bretschneideri]
EVM0000259.1	--	--	[R]	General function prediction only	Uncharacterized protein {ECO:0000313|EMBL:EMJ09234.1} OS=Prunus persica (Peach) PE=4 SV=1	PREDICTED: LOW QUALITY PROTEIN: ankyrin repeat-containing protein At3g12360-like [Sesamum indicum]
EVM0000260.1	--	--	[R]	General function prediction only	T4.5 protein {ECO:0000313|EMBL:CCH50966.1} OS=Malus x robusta PE=4 SV=1	PREDICTED: uncharacterized protein LOC103402504 [Malus domestica]
EVM0000261.2	--	--	[R]	General function prediction only	YTH domain-contained RNA binding protein 1 {ECO:0000313|EMBL:AHN05778.1} OS=Malus domestica (Apple) PE=2 SV=1	PREDICTED: uncharacterized protein LOC103931442 isoform X2 [Pyrus x bretschneideri]
EVM0000262.1	Molecular Function: protein kinase activity (GO:0004672);; Biological Process: cellular macromolecule metabolic process (GO:0044260);;	--	[T]	Signal transduction mechanisms	Uncharacterized protein {ECO:0000313|EMBL:EMJ16070.1} (Fragment) OS=Prunus persica (Peach) PE=4 SV=1	PREDICTED: protein LYK2 [Pyrus x bretschneideri]
EVM0000263.1	Biological Process: transport (GO:0006810);; Cellular Component: integral component of membrane (GO:0016021);;	K15102|0|mdm:103445288|mitochondrial phosphate carrier protein 1, mitochondrial-like; K15102 solute carrier family 25 (mitochondrial phosphate transporter), member 3 (A)	[C]	Energy production and conversion	Uncharacterized protein {ECO:0000313|EMBL:EMJ01669.1} OS=Prunus persica (Peach) PE=3 SV=1	PREDICTED: mitochondrial phosphate carrier protein 1, mitochondrial-like [Malus domestica]
EVM0000264.1	--	--	--	--	T4.14 protein {ECO:0000313|EMBL:CCH50975.1} OS=Malus x robusta PE=4 SV=1	PREDICTED: uncharacterized protein LOC103428832 [Malus domestica]
EVM0000265.1	Cellular Component: cytoplasm (GO:0005737);; Molecular Function: metal ion binding (GO:0046872);;	--	[R]	General function prediction only	C3HL domain class transcription factor {ECO:0000313|EMBL:ADL36658.1} OS=Malus domestica (Apple) PE=2 SV=1	zinc finger CCCH domain-containing protein 30 [Malus domestica]
EVM0000266.1	--	--	--	--	Endoglucanase {ECO:0000256|RuleBase:RU361166} OS=Morus notabilis PE=3 SV=1	PREDICTED: endoglucanase 15-like [Malus domestica]
EVM0000267.1	--	--	[G]	Carbohydrate transport and metabolism	Uncharacterized protein {ECO:0000313|EMBL:EMJ25610.1} OS=Prunus persica (Peach) PE=4 SV=1	PREDICTED: uncharacterized protein LOC103451871 [Malus domestica]
EVM0000268.1	--	--	[R]	General function prediction only	Uncharacterized protein {ECO:0000313|EMBL:EMJ15380.1} OS=Prunus persica (Peach) PE=4 SV=1	PREDICTED: receptor-like protein 2 [Malus domestica]
EVM0000271.1	Cellular Component: integral component of membrane (GO:0016021);;	--	--	--	Uncharacterized protein {ECO:0000313|EMBL:EMJ19981.1} OS=Prunus persica (Peach) PE=4 SV=1	PREDICTED: tetraspanin-6 [Pyrus x bretschneideri]
EVM0000272.1	--	--	[I]	Lipid transport and metabolism	Uncharacterized protein {ECO:0000313|EMBL:EMJ14024.1} (Fragment) OS=Prunus persica (Peach) PE=4 SV=1	PREDICTED: phospholipase A1-Igamma1, chloroplastic-like [Malus domestica]
EVM0000273.1	Molecular Function: metal ion binding (GO:0046872);;	K11982|0|mdm:103405455|E3 ubiquitin-protein ligase RING1-like; K11982 E3 ubiquitin-protein ligase RNF115/126 [EC:6.3.2.19] (A)	[O]	Posttranslational modification, protein turnover, chaperones	Uncharacterized protein {ECO:0000313|EMBL:EMJ16889.1} OS=Prunus persica (Peach) PE=4 SV=1	PREDICTED: E3 ubiquitin-protein ligase RING1-like isoform X1 [Malus domestica]
EVM0000274.2	--	--	[A]	RNA processing and modification	Uncharacterized protein {ECO:0000313|EMBL:KDP41198.1} OS=Jatropha curcas (Barbados nut) PE=4 SV=1	PREDICTED: uncharacterized protein LOC103402896 isoform X1 [Malus domestica]
EVM0000275.1	--	--	[R]	General function prediction only	Putative uncharacterized protein {ECO:0000313|EMBL:CAN83300.1} OS=Vitis vinifera (Grape) PE=4 SV=1	PREDICTED: uncharacterized protein LOC103951201 [Pyrus x bretschneideri]
EVM0000276.1	Cellular Component: nucleus (GO:0005634);; Cellular Component: cytoplasm (GO:0005737);; Biological Process: zinc II ion transport (GO:0006829);; Cellular Component: membrane (GO:0016020);; Biological Process: terpenoid biosynthetic process (GO:0016114);;	--	--	--	Uncharacterized protein {ECO:0000313|EMBL:EMJ02664.1} OS=Prunus persica (Peach) PE=4 SV=1	PREDICTED: EC protein homolog 2-like [Pyrus x bretschneideri]
EVM0000277.1	Molecular Function: ion binding (GO:0043167);;	--	[O]	Posttranslational modification, protein turnover, chaperones	Uncharacterized protein {ECO:0000313|EMBL:EMJ10462.1} OS=Prunus persica (Peach) PE=4 SV=1	PREDICTED: RING-H2 finger protein ATL46-like [Malus domestica]
EVM0000278.1	--	--	[R]	General function prediction only	Uncharacterized protein {ECO:0000313|EMBL:EMJ28156.1} OS=Prunus persica (Peach) PE=4 SV=1	PREDICTED: pentatricopeptide repeat-containing protein At2g03380, mitochondrial [Malus domestica]
EVM0000279.1	Cellular Component: integral component of membrane (GO:0016021);;	--	[S]	Function unknown	Uncharacterized protein {ECO:0000313|EMBL:EMJ16454.1} OS=Prunus persica (Peach) PE=4 SV=1	PREDICTED: transmembrane protein 87A [Pyrus x bretschneideri]
EVM0000280.1	Cellular Component: integral component of membrane (GO:0016021);; Biological Process: transmembrane transport (GO:0055085);;	--	[C]	Energy production and conversion	Uncharacterized protein {ECO:0000313|EMBL:EMJ06672.1} OS=Prunus persica (Peach) PE=3 SV=1	PREDICTED: mitochondrial substrate carrier family protein B [Malus domestica]
EVM0000281.1	--	--	--	--	Uncharacterized protein {ECO:0000313|EMBL:EMJ10903.1} OS=Prunus persica (Peach) PE=4 SV=1	PREDICTED: LOW QUALITY PROTEIN: uncharacterized protein LOC103938776 [Pyrus x bretschneideri]
EVM0000282.1	--	--	[T]	Signal transduction mechanisms	Uncharacterized protein {ECO:0000313|EMBL:EYU45867.1} OS=Erythranthe guttata (Yellow monkey flower) PE=3 SV=1	PREDICTED: casein kinase I homolog hhp1-like [Malus domestica]
EVM0000283.1	Biological Process: response to stress (GO:0006950);; Molecular Function: phosphoric diester hydrolase activity (GO:0008081);; Biological Process: single-organism process (GO:0044699);;	K10862|0|pxb:103933010|tyrosyl-DNA phosphodiesterase 1-like; K10862 tyrosyl-DNA phosphodiesterase 1 [EC:3.1.4.-] (A)	[L]	Replication, recombination and repair	Uncharacterized protein {ECO:0000313|EMBL:EMJ14801.1} OS=Prunus persica (Peach) PE=4 SV=1	PREDICTED: tyrosyl-DNA phosphodiesterase 1-like [Pyrus x bretschneideri]
EVM0000284.1	Molecular Function: DNA binding (GO:0003677);; Molecular Function: helicase activity (GO:0004386);; Molecular Function: ATP binding (GO:0005524);; Molecular Function: zinc ion binding (GO:0008270);;	K15711|0|pxb:103954104|putative SWI/SNF-related matrix-associated actin-dependent regulator of chromatin subfamily A member 3-like 1; K15711 SWI/SNF-related matrix-associated actin-dependent regulator of chromatin subfamily A3 [EC:3.6.4.- 6.3.2.19] (A)	[KL]	--	Putative uncharacterized protein {ECO:0000313|EMBL:CCB57120.1} OS=Vitis vinifera (Grape) PE=4 SV=1	PREDICTED: putative SWI/SNF-related matrix-associated actin-dependent regulator of chromatin subfamily A member 3-like 1 [Pyrus x bretschneideri]
EVM0000285.1	Cellular Component: membrane (GO:0016020);; Biological Process: developmental process (GO:0032502);; Biological Process: primary metabolic process (GO:0044238);; Biological Process: cellular biosynthetic process (GO:0044249);; Biological Process: single-organism process (GO:0044699);; Biological Process: organic substance biosynthetic process (GO:1901576);;	--	[S]	Function unknown	Uncharacterized protein {ECO:0000313|EMBL:EMJ07420.1} OS=Prunus persica (Peach) PE=4 SV=1	PREDICTED: uncharacterized protein LOC103343661 [Prunus mume]
EVM0000286.1	--	--	[S]	Function unknown	Uncharacterized protein {ECO:0000313|EMBL:EMJ06643.1} OS=Prunus persica (Peach) PE=4 SV=1	PREDICTED: pollen-specific protein SF21-like [Malus domestica]
EVM0000287.1	--	--	[J]	Translation, ribosomal structure and biogenesis	Uncharacterized protein {ECO:0000313|EMBL:EMJ06864.1} OS=Prunus persica (Peach) PE=4 SV=1	PREDICTED: yrdC domain-containing protein, mitochondrial-like isoform X2 [Pyrus x bretschneideri]
EVM0000288.1	--	--	[R]	General function prediction only	Transcriptional corepressor LEUNIG {ECO:0000313|EMBL:EXC32583.1} OS=Morus notabilis PE=4 SV=1	PREDICTED: transcriptional corepressor LEUNIG isoform X2 [Pyrus x bretschneideri]
EVM0000289.2	Molecular Function: saccharopine dehydrogenase (NADP+, L-glutamate-forming) activity (GO:0004755);; Molecular Function: saccharopine dehydrogenase (NADP+, L-lysine-forming) activity (GO:0047130);; Biological Process: oxidation-reduction process (GO:0055114);;	K14157|0|mdm:103406980|alpha-aminoadipic semialdehyde synthase-like; K14157 alpha-aminoadipic semialdehyde synthase [EC:1.5.1.8 1.5.1.9] (A)	[E]	Amino acid transport and metabolism	Uncharacterized protein {ECO:0000313|EMBL:EMJ05186.1} OS=Prunus persica (Peach) PE=4 SV=1	PREDICTED: alpha-aminoadipic semialdehyde synthase isoform X2 [Pyrus x bretschneideri]
EVM0000290.1	--	--	[R]	General function prediction only	Putative uncharacterized protein {ECO:0000313|EMBL:CAN75533.1} OS=Vitis vinifera (Grape) PE=4 SV=1	PREDICTED: uncharacterized protein LOC103960338 [Pyrus x bretschneideri]
EVM0000291.1	--	--	--	--	Uncharacterized protein {ECO:0000313|EMBL:EMJ05184.1} OS=Prunus persica (Peach) PE=4 SV=1	PREDICTED: TMV resistance protein N-like [Pyrus x bretschneideri]
EVM0000292.1	--	--	--	--	Uncharacterized protein {ECO:0000313|EMBL:EMJ01063.1} OS=Prunus persica (Peach) PE=4 SV=1	PREDICTED: transcription factor bHLH63-like isoform X1 [Pyrus x bretschneideri]
EVM0000293.1	Molecular Function: L-aspartate:2-oxoglutarate aminotransferase activity (GO:0004069);; Cellular Component: peroxisome (GO:0005777);; Biological Process: cellular amino acid metabolic process (GO:0006520);; Biological Process: fatty acid beta-oxidation (GO:0006635);; Biological Process: toxin catabolic process (GO:0009407);; Cellular Component: plastid (GO:0009536);; Biological Process: ethylene …	K14454|0|mdm:103410741|aspartate aminotransferase, cytoplasmic-like; K14454 aspartate aminotransferase, cytoplasmic [EC:2.6.1.1] (A)	[E]	Amino acid transport and metabolism	Aspartate aminotransferase {ECO:0000256|RuleBase:RU000480} OS=Prunus persica (Peach) PE=3 SV=1	PREDICTED: aspartate aminotransferase, cytoplasmic-like [Malus domestica]
EVM0000294.1	--	--	[S]	Function unknown	Uncharacterized protein {ECO:0000313|EMBL:EMJ14875.1} OS=Prunus persica (Peach) PE=4 SV=1	PREDICTED: small RNA 2&apos;-O-methyltransferase-like [Malus domestica]
EVM0000295.1	Molecular Function: myosin heavy chain kinase activity (GO:0016905);;	K08266|0|mdm:103454362|protein LST8 homolog; K08266 G protein beta subunit-like (A)	[R]	General function prediction only	Uncharacterized protein {ECO:0000313|EMBL:EMJ03450.1} OS=Prunus persica (Peach) PE=4 SV=1	PREDICTED: protein LST8 homolog [Malus domestica]
EVM0000296.1	Cellular Component: spindle microtubule (GO:0005876);; Cellular Component: phragmoplast (GO:0009524);; Molecular Function: microtubule minus-end binding (GO:0051011);;	--	--	--	Uncharacterized protein {ECO:0000313|EMBL:EMJ19523.1} OS=Prunus persica (Peach) PE=4 SV=1	PREDICTED: uncharacterized protein LOC103951667 [Pyrus x bretschneideri]
EVM0000297.1	--	--	--	--	Uncharacterized protein {ECO:0000313|EMBL:EMJ03086.1} OS=Prunus persica (Peach) PE=4 SV=1	PREDICTED: protein XRI1-like isoform X1 [Pyrus x bretschneideri]
EVM0000298.1	--	--	--	--	Uncharacterized protein {ECO:0000313|EMBL:EMJ17903.1} (Fragment) OS=Prunus persica (Peach) PE=4 SV=1	PREDICTED: fasciclin-like arabinogalactan protein 10 [Pyrus x bretschneideri]
EVM0000299.1	Cellular Component: cytoplasm (GO:0005737);; Molecular Function: O-methyltransferase activity (GO:0008171);; Biological Process: anthocyanin-containing compound biosynthetic process (GO:0009718);; Biological Process: methylation (GO:0032259);; Biological Process: cyanidin 3-O-glucoside biosynthetic process (GO:0033485);; Biological Process: delphinidin 3-O-glucoside biosynthetic process (GO:00334…	K00588|5.0838e-154|pxb:103961472|flavonoid 3',5'-methyltransferase-like; K00588 caffeoyl-CoA O-methyltransferase [EC:2.1.1.104] (A)	[Q]	Secondary metabolites biosynthesis, transport and catabolism	Uncharacterized protein {ECO:0000313|EMBL:EMJ22806.1} OS=Prunus persica (Peach) PE=4 SV=1	PREDICTED: flavonoid 3&apos;,5&apos;-methyltransferase-like isoform X1 [Pyrus x bretschneideri]
EVM0000300.2	Molecular Function: oxidoreductase activity (GO:0016491);; Biological Process: oxidation-reduction process (GO:0055114);;	K08081|1.06161e-166|pxb:103935774|tropinone reductase homolog At1g07440-like; K08081 Tropinone reductase 1 [EC:1.1.1.206] (A)	[R]	General function prediction only	Uncharacterized protein {ECO:0000313|EMBL:EMJ20005.1} OS=Prunus persica (Peach) PE=3 SV=1	PREDICTED: tropinone reductase homolog At1g07440-like [Pyrus x bretschneideri]
EVM0000301.1	Molecular Function: zinc ion binding (GO:0008270);;	--	[O]	Posttranslational modification, protein turnover, chaperones	Uncharacterized protein {ECO:0000313|EMBL:EMJ18954.1} OS=Prunus persica (Peach) PE=4 SV=1	PREDICTED: E3 ubiquitin-protein ligase At3g02290-like [Pyrus x bretschneideri]
EVM0000302.1	--	--	--	--	Uncharacterized protein {ECO:0000313|EMBL:EXB43290.1} OS=Morus notabilis PE=4 SV=1	PREDICTED: uncharacterized protein LOC103412090 isoform X1 [Malus domestica]
EVM0000303.1	--	--	--	--	Uncharacterized protein {ECO:0000313|EMBL:EXB57591.1} OS=Morus notabilis PE=4 SV=1	PREDICTED: uncharacterized protein LOC103963323 [Pyrus x bretschneideri]
EVM0000304.1	--	--	--	--	Uncharacterized protein {ECO:0000313|EMBL:EMJ16393.1} OS=Prunus persica (Peach) PE=4 SV=1	PREDICTED: uncharacterized protein LOC103404750 [Malus domestica]
EVM0000305.1	--	--	[R]	General function prediction only	Pentatricopeptide (PPR) domain protein 40, putative {ECO:0000313|EMBL:EOY06667.1} OS=Theobroma cacao (Cacao) PE=4 SV=1	PREDICTED: putative pentatricopeptide repeat-containing protein At3g16890, mitochondrial [Pyrus x bretschneideri]
EVM0000306.1	--	K05283|0|pxb:103960455|uncharacterized protein At4g17910; K05283 phosphatidylinositol glycan, class W [EC:2.3.-.-] (A)	[S]	Function unknown	GPI-anchored wall transfer protein isoform 5 {ECO:0000313|EMBL:EOY23971.1} OS=Theobroma cacao (Cacao) PE=4 SV=1	PREDICTED: uncharacterized protein At4g17910 [Pyrus x bretschneideri]
EVM0000307.1	Molecular Function: oxidoreductase activity, acting on single donors with incorporation of molecular oxygen, incorporation of two atoms of oxygen (GO:0016702);; Molecular Function: metal ion binding (GO:0046872);; Biological Process: oxidation-reduction process (GO:0055114);;	--	--	--	Uncharacterized protein {ECO:0000313|EMBL:EMJ17723.1} OS=Prunus persica (Peach) PE=4 SV=1	PREDICTED: uncharacterized protein LOC103453628 [Malus domestica]
EVM0000308.1	Molecular Function: oxidoreductase activity, acting on single donors with incorporation of molecular oxygen, incorporation of two atoms of oxygen (GO:0016702);;	K09840|0|pxb:103951286|probable 9-cis-epoxycarotenoid dioxygenase NCED5, chloroplastic; K09840 9-cis-epoxycarotenoid dioxygenase [EC:1.13.11.51] (A)	[Q]	Secondary metabolites biosynthesis, transport and catabolism	9-cis-epoxycarotenoid dioxygenase {ECO:0000313|EMBL:AGQ03804.1} OS=Malus domestica x Malus honanensis PE=2 SV=1	PREDICTED: probable 9-cis-epoxycarotenoid dioxygenase NCED5, chloroplastic [Pyrus x bretschneideri]
EVM0000309.1	Biological Process: lipoate biosynthetic process (GO:0009107);; Biological Process: photosynthesis (GO:0015979);; Molecular Function: lipoate synthase activity (GO:0016992);; Molecular Function: 4 iron, 4 sulfur cluster binding (GO:0051539);;	--	[H]	Coenzyme transport and metabolism	Uncharacterized protein {ECO:0000313|EMBL:EMJ27145.1} OS=Prunus persica (Peach) PE=4 SV=1	PREDICTED: ferredoxin-thioredoxin reductase, variable chain [Malus domestica]
EVM0000310.1	--	--	--	--	Maltose transporter {ECO:0000313|EMBL:ABG47411.1} OS=Malus domestica (Apple) PE=2 SV=1	PREDICTED: maltose excess protein 1-like, chloroplastic isoform X1 [Malus domestica]
EVM0000311.2	Molecular Function: UDP-galactose transmembrane transporter activity (GO:0005459);; Molecular Function: UDP-glucose transmembrane transporter activity (GO:0005460);; Cellular Component: Golgi apparatus (GO:0005794);; Cellular Component: plasma membrane (GO:0005886);; Biological Process: UDP-glucose transport (GO:0015786);; Cellular Component: integral component of membrane (GO:0016021);; Biologic…	K15281|0|pxb:103957528|putative UDP-sugar transporter DDB_G0278631; K15281 solute carrier family 35 (A)	[GOU]	--	Uncharacterized protein {ECO:0000313|EMBL:EMJ25571.1} OS=Prunus persica (Peach) PE=4 SV=1	PREDICTED: putative UDP-sugar transporter DDB_G0278631 [Pyrus x bretschneideri]
EVM0000312.2	Molecular Function: iron ion binding (GO:0005506);; Cellular Component: mitochondrial respiratory chain complex III (GO:0005750);; Cellular Component: vacuole (GO:0005773);; Cellular Component: plasma membrane (GO:0005886);; Biological Process: mitochondrial electron transport, ubiquinol to cytochrome c (GO:0006122);; Cellular Component: plastid (GO:0009536);; Molecular Function: heme binding (GO…	K00413|0|pxb:103960918|cytochrome c1-2, heme protein, mitochondrial; K00413 ubiquinol-cytochrome c reductase cytochrome c1 subunit (A)	[C]	Energy production and conversion	Uncharacterized protein {ECO:0000313|EMBL:EMJ16929.1} OS=Prunus persica (Peach) PE=4 SV=1	PREDICTED: cytochrome c1-2, heme protein, mitochondrial [Pyrus x bretschneideri]
EVM0000313.1	--	--	--	--	Putative uncharacterized protein {ECO:0000313|EMBL:CAN71756.1} OS=Vitis vinifera (Grape) PE=4 SV=1	PREDICTED: uncharacterized protein LOC103958518 [Pyrus x bretschneideri]
EVM0000314.1	Molecular Function: lactoylglutathione lyase activity (GO:0004462);; Molecular Function: transferase activity (GO:0016740);;	K00799|8.60273e-159|mdm:103453529|glutathione transferase GST 23-like; K00799 glutathione S-transferase [EC:2.5.1.18] (A)	[O]	Posttranslational modification, protein turnover, chaperones	Uncharacterized protein {ECO:0000313|EMBL:EMJ27434.1} OS=Prunus persica (Peach) PE=3 SV=1	PREDICTED: glutathione transferase GST 23-like [Malus domestica]
EVM0000315.1	Molecular Function: nucleic acid binding (GO:0003676);; Molecular Function: zinc ion binding (GO:0008270);; Biological Process: DNA integration (GO:0015074);;	--	[R]	General function prediction only	Putative polyprotein (Retrotrasposon protein) {ECO:0000313|EMBL:CBL94154.1} OS=Malus domestica (Apple) PE=4 SV=1	putative polyprotein (retrotrasposon protein) [Malus domestica]
EVM0000316.1	Molecular Function: adenosylmethionine-8-amino-7-oxononanoate transaminase activity (GO:0004015);; Molecular Function: dethiobiotin synthase activity (GO:0004141);; Cellular Component: mitochondrion (GO:0005739);; Biological Process: DNA replication initiation (GO:0006270);; Biological Process: regulation of DNA replication (GO:0006275);; Biological Process: DNA methylation (GO:0006306);; Biologi…	K00833|0|mdm:103447394|bifunctional dethiobiotin synthetase/7,8-diamino-pelargonic acid aminotransferase, mitochondrial; K00833 adenosylmethionine-8-amino-7-oxononanoate aminotransferase [EC:2.6.1.62] (A)	[E]	Amino acid transport and metabolism	Uncharacterized protein {ECO:0000313|EMBL:EMJ26495.1} OS=Prunus persica (Peach) PE=3 SV=1	PREDICTED: bifunctional dethiobiotin synthetase/7,8-diamino-pelargonic acid aminotransferase, mitochondrial [Malus domestica]
EVM0000317.1	--	--	--	--	--	PREDICTED: uncharacterized protein LOC103450284 [Malus domestica]
EVM0000318.1	Biological Process: RNA splicing, via endonucleolytic cleavage and ligation (GO:0000394);; Molecular Function: translation initiation factor activity (GO:0003743);; Cellular Component: nucleus (GO:0005634);; Cellular Component: cytoplasm (GO:0005737);; Biological Process: DNA-templated transcription, initiation (GO:0006352);; Biological Process: regulation of transcription, DNA-templated (GO:0006…	K03124|0|pxb:103958783|transcription initiation factor IIB-like; K03124 transcription initiation factor TFIIB (A)	[K]	Transcription	Uncharacterized protein {ECO:0000313|EMBL:EMJ11380.1} OS=Prunus persica (Peach) PE=4 SV=1	PREDICTED: transcription initiation factor IIB-like [Pyrus x bretschneideri]
EVM0000319.1	Molecular Function: DNA binding (GO:0003677);; Molecular Function: DNA-directed DNA polymerase activity (GO:0003887);; Molecular Function: ATP binding (GO:0005524);; Biological Process: DNA replication (GO:0006260);; Molecular Function: ATP-dependent helicase activity (GO:0008026);;	K02349|2.0875e-105|mdm:103441318|DNA polymerase theta; K02349 DNA polymerase theta [EC:2.7.7.7] (A)	[R]	General function prediction only	Uncharacterized protein {ECO:0000313|EMBL:EMJ27875.1} OS=Prunus persica (Peach) PE=4 SV=1	PREDICTED: DNA polymerase theta [Malus domestica]
EVM0000320.1	Molecular Function: calmodulin binding (GO:0005516);;	--	--	--	Uncharacterized protein {ECO:0000313|EMBL:EMJ26875.1} OS=Prunus persica (Peach) PE=4 SV=1	hypothetical protein PRUPE_ppa002789mg [Prunus persica]
EVM0000321.1	Molecular Function: oxidoreductase activity (GO:0016491);;	--	[QR]	--	Uncharacterized protein {ECO:0000313|EMBL:EMJ16922.1} OS=Prunus persica (Peach) PE=3 SV=1	PREDICTED: 2-oxoglutarate-dependent dioxygenase AOP3-like [Malus domestica]
EVM0000322.1	Cellular Component: cytosol (GO:0005829);;	--	[P]	Inorganic ion transport and metabolism	Uncharacterized protein {ECO:0000313|EMBL:EMJ24722.1} OS=Prunus persica (Peach) PE=4 SV=1	PREDICTED: cation transport regulator-like protein 2 [Malus domestica]
EVM0000323.1	Molecular Function: oxidoreductase activity (GO:0016491);; Biological Process: oxidation-reduction process (GO:0055114);;	--	[Q]	Secondary metabolites biosynthesis, transport and catabolism	Uncharacterized protein {ECO:0000313|EMBL:EMJ23376.1} OS=Prunus persica (Peach) PE=3 SV=1	PREDICTED: 11-beta-hydroxysteroid dehydrogenase-like 5 [Pyrus x bretschneideri]
EVM0000324.1	Molecular Function: gamma-glutamyltransferase activity (GO:0003840);; Biological Process: glutathione catabolic process (GO:0006751);; Biological Process: response to oxidative stress (GO:0006979);; Cellular Component: plant-type cell wall (GO:0009505);; Molecular Function: glutathione gamma-glutamylcysteinyltransferase activity (GO:0016756);; Cellular Component: apoplast (GO:0048046);;	K18592|0|mdm:103449484|gamma-glutamyltranspeptidase 1-like; K18592 gamma-glutamyltranspeptidase / glutathione hydrolase / leukotriene-C4 hydrolase [EC:2.3.2.2 3.4.19.13 3.4.19.14] (A)	[E]	Amino acid transport and metabolism	Uncharacterized protein {ECO:0000313|EMBL:EMJ08401.1} OS=Prunus persica (Peach) PE=4 SV=1	PREDICTED: gamma-glutamyltranspeptidase 1-like isoform X2 [Malus domestica]
EVM0000325.1	Cellular Component: chromatin (GO:0000785);; Molecular Function: chromatin binding (GO:0003682);; Molecular Function: ATP binding (GO:0005524);; Cellular Component: cytoplasm (GO:0005737);; Cellular Component: spindle (GO:0005819);; Biological Process: sister chromatid cohesion (GO:0007062);; Cellular Component: cohesin complex (GO:0008278);; Cellular Component: plasmodesma (GO:0009506);; Biologi…	K06669|0|mdm:103448133|structural maintenance of chromosomes protein 3-like; K06669 structural maintenance of chromosome 3 (chondroitin sulfate proteoglycan 6) (A)	[D]	Cell cycle control, cell division, chromosome partitioning	Structural maintenance of chromosome, putative {ECO:0000313|EMBL:EEF32748.1} OS=Ricinus communis (Castor bean) PE=4 SV=1	PREDICTED: structural maintenance of chromosomes protein 3-like [Malus domestica]
EVM0000326.1	--	--	[F]	Nucleotide transport and metabolism	ENTH/VHS family protein, putative {ECO:0000313|EMBL:EOY06078.1} OS=Theobroma cacao (Cacao) PE=4 SV=1	PREDICTED: epsin-3 [Malus domestica]
EVM0000327.1	Molecular Function: glucosylceramidase activity (GO:0004348);; Cellular Component: plasma membrane (GO:0005886);; Biological Process: glucosylceramide catabolic process (GO:0006680);; Cellular Component: integral component of membrane (GO:0016021);;	K17108|1.53195e-139|pxb:103965069|non-lysosomal glucosylceramidase-like; K17108 non-lysosomal glucosylceramidase [EC:3.2.1.45] (A)	[G]	Carbohydrate transport and metabolism	Uncharacterized protein {ECO:0000313|EMBL:KDO61132.1} (Fragment) OS=Citrus sinensis (Sweet orange) PE=4 SV=1	PREDICTED: non-lysosomal glucosylceramidase isoform X3 [Pyrus x bretschneideri]
EVM0000328.1	--	--	[R]	General function prediction only	Uncharacterized protein {ECO:0000313|EMBL:EMJ21488.1} OS=Prunus persica (Peach) PE=4 SV=1	PREDICTED: protein RIC1 homolog [Pyrus x bretschneideri]
EVM0000329.1	--	--	--	--	Uncharacterized protein {ECO:0000313|EMBL:EMJ24637.1} OS=Prunus persica (Peach) PE=4 SV=1	PREDICTED: thioredoxin-like protein HCF164, chloroplastic [Pyrus x bretschneideri]
EVM0000330.1	Molecular Function: zinc ion binding (GO:0008270);;	--	[A]	RNA processing and modification	Uncharacterized protein {ECO:0000313|EMBL:EMJ06328.1} OS=Prunus persica (Peach) PE=4 SV=1	PREDICTED: LOW QUALITY PROTEIN: uncharacterized protein LOC103422843 [Malus domestica]
EVM0000331.1	Cellular Component: mitochondrial respiratory chain complex I (GO:0005747);;	--	--	--	Uncharacterized protein {ECO:0000313|EMBL:EMJ24072.1} OS=Prunus persica (Peach) PE=4 SV=1	PREDICTED: gamma carbonic anhydrase 1, mitochondrial [Pyrus x bretschneideri]
EVM0000332.1	Molecular Function: nucleotide binding (GO:0000166);; Molecular Function: protein kinase activity (GO:0004672);; Biological Process: phosphorylation (GO:0016310);;	K04733|0|pxb:103961633|serine/threonine-protein kinase At3g07070-like; K04733 interleukin-1 receptor-associated kinase 4 [EC:2.7.11.1] (A)	[T]	Signal transduction mechanisms	Uncharacterized protein {ECO:0000313|EMBL:EMJ01176.1} OS=Prunus persica (Peach) PE=3 SV=1	PREDICTED: serine/threonine-protein kinase At3g07070-like [Pyrus x bretschneideri]
EVM0000333.1	Molecular Function: O-methyltransferase activity (GO:0008171);; Biological Process: methylation (GO:0032259);; Molecular Function: protein dimerization activity (GO:0046983);;	K13066|0|mdm:103428516|caffeic acid 3-O-methyltransferase-like; K13066 caffeic acid 3-O-methyltransferase [EC:2.1.1.68] (A)	[R]	General function prediction only	3,5-dihydroxybiphenyl O-methyltransferase {ECO:0000313|EMBL:AHM25236.1} OS=Sorbus aucuparia (European mountain ash) PE=2 SV=1	PREDICTED: caffeic acid 3-O-methyltransferase-like [Malus domestica]
EVM0000334.1	--	K11649|0|mdm:103446713|SWI/SNF complex subunit SWI3B-like; K11649 SWI/SNF related-matrix-associated actin-dependent regulator of chromatin subfamily C (A)	[B]	Chromatin structure and dynamics	Uncharacterized protein {ECO:0000313|EMBL:EMJ13216.1} OS=Prunus persica (Peach) PE=4 SV=1	PREDICTED: SWI/SNF complex subunit SWI3B-like [Malus domestica]
EVM0000335.1	--	--	--	--	Pinene/camphene synthase {ECO:0000313|EMBL:AGB14627.1} OS=Malus domestica (Apple) PE=2 SV=1	PREDICTED: (-)-alpha-pinene synthase-like [Pyrus x bretschneideri]
EVM0000336.2	--	--	[L]	Replication, recombination and repair	Putative CRM domain-containing protein {ECO:0000313|EMBL:EXB61176.1} OS=Morus notabilis PE=4 SV=1	PREDICTED: uncharacterized CRM domain-containing protein At3g25440, chloroplastic-like isoform X1 [Pyrus x bretschneideri]
EVM0000337.1	--	--	--	--	Uncharacterized protein {ECO:0000313|EMBL:EMJ13404.1} OS=Prunus persica (Peach) PE=4 SV=1	PREDICTED: uncharacterized protein LOC103927604 [Pyrus x bretschneideri]
EVM0000338.1	--	--	--	--	Defensin-like protein {ECO:0000313|EMBL:BAB64929.1} OS=Pyrus pyrifolia (Chinese pear) PE=2 SV=1	PREDICTED: defensin-like protein 1 [Pyrus x bretschneideri]
EVM0000339.1	--	--	[I]	Lipid transport and metabolism	Patatin {ECO:0000256|RuleBase:RU361262} OS=Theobroma cacao (Cacao) PE=3 SV=1	PREDICTED: patatin-like protein 2 [Pyrus x bretschneideri]
EVM0000340.1	Molecular Function: nucleic acid binding (GO:0003676);; Molecular Function: RNA-directed DNA polymerase activity (GO:0003964);; Biological Process: DNA integration (GO:0015074);;	--	[R]	General function prediction only	Putative reverse transcriptase (RNA-dependent DNA polymerase) domain containing protein {ECO:0000313|EMBL:CBL94129.1} OS=Malus domestica (Apple) PE=4 SV=1	PREDICTED: uncharacterized protein LOC103421776 [Malus domestica]
EVM0000341.1	Biological Process: signal transduction (GO:0007165);; Biological Process: response to hormone (GO:0009725);; Biological Process: cellular response to organic substance (GO:0071310);; Biological Process: response to oxygen-containing compound (GO:1901700);;	--	[D]	Cell cycle control, cell division, chromosome partitioning	Uncharacterized protein {ECO:0000313|EMBL:EMJ03363.1} OS=Prunus persica (Peach) PE=4 SV=1	PREDICTED: LOW QUALITY PROTEIN: PCI domain-containing protein 2-like [Malus domestica]
EVM0000342.1	Molecular Function: uracil phosphoribosyltransferase activity (GO:0004845);; Biological Process: uracil salvage (GO:0006223);;	K00761|0|pxb:103937225|uracil phosphoribosyltransferase-like; K00761 uracil phosphoribosyltransferase [EC:2.4.2.9] (A)	[TZ]	--	Uncharacterized protein {ECO:0000313|EMBL:EMJ08677.1} OS=Prunus persica (Peach) PE=4 SV=1	PREDICTED: uracil phosphoribosyltransferase-like [Pyrus x bretschneideri]
EVM0000343.1	Molecular Function: triglyceride lipase activity (GO:0004806);; Biological Process: lipid metabolic process (GO:0006629);;	--	[I]	Lipid transport and metabolism	Uncharacterized protein {ECO:0000313|EMBL:EMJ23428.1} OS=Prunus persica (Peach) PE=4 SV=1	PREDICTED: lipase-like [Pyrus x bretschneideri]
EVM0000344.1	--	--	--	--	Uncharacterized protein {ECO:0000313|EMBL:KDO86168.1} OS=Citrus sinensis (Sweet orange) PE=4 SV=1	PREDICTED: uncharacterized protein LOC103401903 isoform X2 [Malus domestica]
EVM0000345.1	Molecular Function: protein serine/threonine kinase activity (GO:0004674);; Molecular Function: ATP binding (GO:0005524);; Biological Process: protein phosphorylation (GO:0006468);;	--	--	--	Uncharacterized protein {ECO:0000313|EMBL:EMJ26316.1} OS=Prunus persica (Peach) PE=3 SV=1	PREDICTED: cysteine-rich receptor-like protein kinase 2 [Malus domestica]
EVM0000346.1	Biological Process: RNA methylation (GO:0001510);; Molecular Function: structural constituent of ribosome (GO:0003735);; Cellular Component: plasma membrane (GO:0005886);; Biological Process: chromatin silencing (GO:0006342);; Biological Process: translation (GO:0006412);; Biological Process: pyrimidine ribonucleotide biosynthetic process (GO:0009220);; Cellular Component: cytosolic large ribosom…	K02885|7.50425e-138|pxb:103967195|60S ribosomal protein L19-1; K02885 large subunit ribosomal protein L19e (A)	[J]	Translation, ribosomal structure and biogenesis	Ribosomal protein L19 {ECO:0000256|RuleBase:RU000574} OS=Eutrema salsugineum (Saltwater cress) PE=3 SV=1	PREDICTED: 60S ribosomal protein L19-1-like [Malus domestica]
EVM0000347.1	Molecular Function: nucleotide binding (GO:0000166);; Molecular Function: poly(U) RNA binding (GO:0008266);; Biological Process: response to cold (GO:0009409);; Cellular Component: chloroplast thylakoid membrane (GO:0009535);; Cellular Component: chloroplast stroma (GO:0009570);; Biological Process: response to abscisic acid (GO:0009737);; Cellular Component: chloroplast envelope (GO:0009941);; C…	K11294|0|mdm:103433228|29 kDa ribonucleoprotein A, chloroplastic; K11294 nucleolin (A)	[R]	General function prediction only	Uncharacterized protein {ECO:0000313|EMBL:EMJ06843.1} OS=Prunus persica (Peach) PE=4 SV=1	PREDICTED: 29 kDa ribonucleoprotein A, chloroplastic [Malus domestica]
EVM0000348.1	--	--	--	--	Uncharacterized protein {ECO:0000313|EMBL:EMJ26620.1} OS=Prunus persica (Peach) PE=4 SV=1	PREDICTED: probable LRR receptor-like serine/threonine-protein kinase At4g36180 [Malus domestica]
EVM0000349.1	--	--	--	--	Uncharacterized protein {ECO:0000313|EMBL:KDO39328.1} (Fragment) OS=Citrus sinensis (Sweet orange) PE=4 SV=1	PREDICTED: uncharacterized protein LOC103963587 [Pyrus x bretschneideri]
EVM0000350.1	--	--	[R]	General function prediction only	Uncharacterized protein {ECO:0000313|EMBL:EMJ13633.1} OS=Prunus persica (Peach) PE=4 SV=1	PREDICTED: probable leucine-rich repeat receptor-like protein kinase At1g35710 [Malus domestica]
EVM0000351.1	--	--	[S]	Function unknown	Uncharacterized protein {ECO:0000313|EMBL:EMJ15185.1} OS=Prunus persica (Peach) PE=4 SV=1	PREDICTED: ubiquitin domain-containing protein 1-like [Pyrus x bretschneideri]
EVM0000352.1	--	--	[O]	Posttranslational modification, protein turnover, chaperones	Uncharacterized protein {ECO:0000313|EMBL:EMJ25125.1} OS=Prunus persica (Peach) PE=4 SV=1	PREDICTED: E3 ubiquitin-protein ligase RNF181 [Malus domestica]
EVM0000353.1	--	--	[S]	Function unknown	Uncharacterized protein {ECO:0000313|EMBL:EMJ28660.1} OS=Prunus persica (Peach) PE=4 SV=1	PREDICTED: uncharacterized protein LOC103401839 [Malus domestica]
EVM0000354.1	--	--	[R]	General function prediction only	Protein yippee-like {ECO:0000256|RuleBase:RU110713} OS=Prunus persica (Peach) PE=3 SV=1	PREDICTED: protein yippee-like [Malus domestica]
EVM0000355.1	Molecular Function: metalloendopeptidase activity (GO:0004222);; Molecular Function: ATP binding (GO:0005524);; Biological Process: proteolysis (GO:0006508);; Molecular Function: microtubule-severing ATPase activity (GO:0008568);; Cellular Component: membrane (GO:0016020);; Biological Process: protein catabolic process (GO:0030163);;	K08955|0|mdm:103436925|ATP-dependent zinc metalloprotease FTSH 11, chloroplastic/mitochondrial; K08955 ATP-dependent metalloprotease [EC:3.4.24.-] (A)	[O]	Posttranslational modification, protein turnover, chaperones	Cell division protease ftsH isoform 1 {ECO:0000313|EMBL:EOY23469.1} OS=Theobroma cacao (Cacao) PE=3 SV=1	PREDICTED: ATP-dependent zinc metalloprotease FTSH 11, chloroplastic/mitochondrial [Malus domestica]
EVM0000356.1	Molecular Function: protein serine/threonine phosphatase activity (GO:0004722);; Biological Process: protein dephosphorylation (GO:0006470);; Molecular Function: metal ion binding (GO:0046872);;	--	[T]	Signal transduction mechanisms	Uncharacterized protein {ECO:0000313|EMBL:EMJ02271.1} OS=Prunus persica (Peach) PE=3 SV=1	PREDICTED: probable protein phosphatase 2C 60 [Pyrus x bretschneideri]
EVM0000357.1	Cellular Component: ubiquitin ligase complex (GO:0000151);; Molecular Function: ubiquitin-protein transferase activity (GO:0004842);; Biological Process: protein ubiquitination (GO:0016567);;	--	[S]	Function unknown	Uncharacterized protein {ECO:0000313|EMBL:EMJ26588.1} OS=Prunus persica (Peach) PE=4 SV=1	PREDICTED: U-box domain-containing protein 43-like isoform X1 [Pyrus x bretschneideri]
EVM0000358.1	Biological Process: transcription, DNA-templated (GO:0006351);;	--	--	--	RGA-1 {ECO:0000313|EMBL:AFN25699.1} (Fragment) OS=Pyrus pyrifolia (Chinese pear) PE=2 SV=1	PREDICTED: DELLA protein GAIP-like [Malus domestica]
EVM0000359.1	--	--	--	--	Putative uncharacterized protein {ECO:0000313|EMBL:AAK84482.1} OS=Solanum lycopersicum (Tomato) PE=4 SV=1	PREDICTED: uncharacterized protein LOC103452283, partial [Malus domestica]
EVM0000360.1	Cellular Component: integral component of membrane (GO:0016021);;	--	[U]	Intracellular trafficking, secretion, and vesicular transport	Uncharacterized protein {ECO:0000313|EMBL:EMJ03844.1} OS=Prunus persica (Peach) PE=4 SV=1	PREDICTED: protein RER1B-like [Pyrus x bretschneideri]
EVM0000361.1	--	--	[R]	General function prediction only	Putative uncharacterized protein {ECO:0000313|EMBL:CAN78493.1} OS=Vitis vinifera (Grape) PE=4 SV=1	PREDICTED: uncharacterized protein LOC103422941 [Malus domestica]
EVM0000362.1	--	--	--	--	Uncharacterized protein {ECO:0000313|EMBL:ESR52588.1} OS=Citrus clementina PE=4 SV=1	PREDICTED: zinc finger MYM-type protein 1-like [Malus domestica]
EVM0000363.1	--	K10727|0|pxb:103946036|CDT1-like protein a, chloroplastic; K10727 chromatin licensing and DNA replication factor 1 (A)	[L]	Replication, recombination and repair	Uncharacterized protein {ECO:0000313|EMBL:EMJ01504.1} OS=Prunus persica (Peach) PE=4 SV=1	PREDICTED: CDT1-like protein a, chloroplastic [Pyrus x bretschneideri]
EVM0000364.1	--	--	[R]	General function prediction only	Uncharacterized protein {ECO:0000313|EMBL:EMJ24335.1} OS=Prunus persica (Peach) PE=4 SV=1	PREDICTED: ran-binding protein 10-like [Malus domestica]
EVM0000365.1	Molecular Function: zinc ion binding (GO:0008270);;	K15692|0|mdm:103421350|receptor homology region, transmembrane domain- and RING domain-containing protein 2-like; K15692 E3 ubiquitin-protein ligase RNF13 [EC:6.3.2.19] (A)	[O]	Posttranslational modification, protein turnover, chaperones	E3 ubiquitin-protein ligase {ECO:0000313|EMBL:EXB57740.1} OS=Morus notabilis PE=4 SV=1	PREDICTED: receptor homology region, transmembrane domain- and RING domain-containing protein 2-like isoform X2 [Malus domestica]
EVM0000366.1	Cellular Component: mitochondrion (GO:0005739);; Biological Process: response to oxidative stress (GO:0006979);;	--	--	--	Uncharacterized protein {ECO:0000313|EMBL:EMJ07350.1} OS=Prunus persica (Peach) PE=4 SV=1	PREDICTED: uncharacterized protein LOC103452444 [Malus domestica]
EVM0000367.1	Molecular Function: serine-type endopeptidase activity (GO:0004252);; Cellular Component: integral component of membrane (GO:0016021);;	--	[S]	Function unknown	Uncharacterized protein {ECO:0000313|EMBL:EMJ02521.1} OS=Prunus persica (Peach) PE=4 SV=1	hypothetical protein PRUPE_ppa009981mg [Prunus persica]
EVM0000368.1	--	--	[S]	Function unknown	Uncharacterized protein {ECO:0000313|EMBL:EMJ10860.1} OS=Prunus persica (Peach) PE=4 SV=1	PREDICTED: UPF0047 protein C4A8.02c [Malus domestica]
EVM0000369.1	Molecular Function: iron ion binding (GO:0005506);; Cellular Component: plasma membrane (GO:0005886);; Biological Process: transport (GO:0006810);; Molecular Function: NADH dehydrogenase (ubiquinone) activity (GO:0008137);; Cellular Component: chloroplast thylakoid membrane (GO:0009535);; Biological Process: photosynthesis, light reaction (GO:0019684);; Molecular Function: quinone binding (GO:004…	K05582|6.35745e-150|pper:PrpeC_p025|ndhK; NADH-plastoquinone oxidoreductase subunit K; K05582 NAD(P)H-quinone oxidoreductase subunit K [EC:1.6.5.3] (A)	[C]	Energy production and conversion	NADH-quinone oxidoreductase subunit B {ECO:0000256|HAMAP-Rule:MF_01356} OS=Pyrus spinosa PE=3 SV=1	NADH-plastoquinone oxidoreductase subunit K [Pyrus pyrifolia]
EVM0000370.1	--	--	--	--	Fw2.2-like 2 protein {ECO:0000313|EMBL:AIU80196.1} OS=Pyrus betulifolia PE=2 SV=1	PREDICTED: protein PLANT CADMIUM RESISTANCE 2-like isoform X1 [Pyrus x bretschneideri]
EVM0000371.1	Molecular Function: protein binding (GO:0005515);; Cellular Component: chloroplast thylakoid membrane (GO:0009535);; Biological Process: response to blue light (GO:0009637);; Biological Process: response to high light intensity (GO:0009644);; Cellular Component: photosystem II oxygen evolving complex (GO:0009654);; Biological Process: response to sucrose (GO:0009744);; Biological Process: respons…	K03541|5.64335e-84|mdm:103428089|photosystem II 10 kDa polypeptide, chloroplastic-like; K03541 photosystem II 10kDa protein (A)	--	--	Uncharacterized protein {ECO:0000313|EMBL:EMJ13413.1} OS=Prunus persica (Peach) PE=4 SV=1	PREDICTED: photosystem II 10 kDa polypeptide, chloroplastic-like [Malus domestica]
EVM0000372.1	--	--	[R]	General function prediction only	AM19-5p {ECO:0000313|EMBL:ACJ03064.1} OS=Malus floribunda PE=4 SV=1	AM19-5p [Malus floribunda]
EVM0000373.1	--	K00088|1.87784e-171|mdm:103429615|inosine-5'-monophosphate dehydrogenase 2-like; K00088 IMP dehydrogenase [EC:1.1.1.205] (A)	[F]	Nucleotide transport and metabolism	Inosine-5'-monophosphate dehydrogenase {ECO:0000256|HAMAP-Rule:MF_03156} OS=Jatropha curcas (Barbados nut) PE=3 SV=1	PREDICTED: inosine-5&apos;-monophosphate dehydrogenase 2-like [Malus domestica]
EVM0000374.1	Biological Process: transmembrane transport (GO:0055085);;	--	--	--	Yellow stripe-like protein 6 {ECO:0000313|EMBL:AEQ28191.1} OS=Malus baccata var. xiaojinensis (Apple) PE=2 SV=1	PREDICTED: probable metal-nicotianamine transporter YSL6 [Malus domestica]
EVM0000375.1	--	--	[R]	General function prediction only	Putative polyprotein (Retrotransposon protein) {ECO:0000313|EMBL:CBL94132.1} OS=Malus domestica (Apple) PE=4 SV=1	PREDICTED: uncharacterized protein LOC103966361 [Pyrus x bretschneideri]
EVM0000376.1	--	K01755|0|pxb:103944376|argininosuccinate lyase, chloroplastic-like; K01755 argininosuccinate lyase [EC:4.3.2.1] (A)	[E]	Amino acid transport and metabolism	Uncharacterized protein {ECO:0000313|EMBL:EMJ24010.1} OS=Prunus persica (Peach) PE=3 SV=1	PREDICTED: argininosuccinate lyase, chloroplastic-like isoform X2 [Malus domestica]
EVM0000377.1	--	--	--	--	Uncharacterized protein {ECO:0000313|EMBL:EMJ06101.1} OS=Prunus persica (Peach) PE=4 SV=1	PREDICTED: transcription factor bHLH48-like [Malus domestica]
EVM0000378.1	--	K14484|3.16821e-152|mdm:103411653|auxin-responsive protein IAA21-like; K14484 auxin-responsive protein IAA (A)	--	--	Auxin-responsive protein {ECO:0000256|RuleBase:RU004549} OS=Prunus persica (Peach) PE=3 SV=1	PREDICTED: auxin-responsive protein IAA21-like isoform X2 [Malus domestica]
EVM0000379.1	--	K13457|0|pxb:103938647|disease resistance protein RPM1-like; K13457 disease resistance protein RPM1 (A)	[T]	Signal transduction mechanisms	Uncharacterized protein {ECO:0000313|EMBL:EMJ21466.1} OS=Prunus persica (Peach) PE=4 SV=1	PREDICTED: disease resistance protein RPM1-like [Pyrus x bretschneideri]
EVM0000380.1	--	--	--	--	Uncharacterized protein {ECO:0000313|EMBL:EMJ11936.1} OS=Prunus persica (Peach) PE=4 SV=1	PREDICTED: zinc finger CCCH domain-containing protein 20-like [Pyrus x bretschneideri]
EVM0000381.1	--	K17413|0|pxb:103950623|uncharacterized LOC103950623; K17413 small subunit ribosomal protein S35 (A)	--	--	Uncharacterized protein {ECO:0000313|EMBL:EMJ10378.1} OS=Prunus persica (Peach) PE=4 SV=1	PREDICTED: uncharacterized protein LOC103950623 [Pyrus x bretschneideri]
EVM0000382.1	Biological Process: regulation of transcription from RNA polymerase II promoter (GO:0006357);; Biological Process: response to oxidative stress (GO:0006979);; Biological Process: positive regulation of cell proliferation (GO:0008284);; Biological Process: response to abscisic acid (GO:0009737);; Biological Process: regulation of auxin mediated signaling pathway (GO:0010928);; Biological Process: …	K11375|0|pxb:103954152|elongator complex protein 4; K11375 elongator complex protein 4 (A)	[BK]	--	Uncharacterized protein {ECO:0000313|EMBL:EMJ12675.1} OS=Prunus persica (Peach) PE=4 SV=1	PREDICTED: elongator complex protein 4 [Pyrus x bretschneideri]
EVM0000383.1	--	--	--	--	Uncharacterized protein {ECO:0000313|EMBL:EMJ17620.1} OS=Prunus persica (Peach) PE=4 SV=1	PREDICTED: putative cell wall protein [Malus domestica]
EVM0000384.1	--	--	--	--	Uncharacterized protein {ECO:0000313|EMBL:EMJ11762.1} OS=Prunus persica (Peach) PE=4 SV=1	PREDICTED: uncharacterized protein LOC103437135 [Malus domestica]
EVM0000385.1	--	--	--	--	Uncharacterized protein {ECO:0000313|EMBL:ESR44381.1} OS=Citrus clementina PE=4 SV=1	PREDICTED: zinc finger MYM-type protein 1-like [Malus domestica]
EVM0000386.1	--	--	--	--	Uncharacterized protein {ECO:0000313|EMBL:EMJ11129.1} OS=Prunus persica (Peach) PE=4 SV=1	PREDICTED: uncharacterized protein LOC103455652 isoform X1 [Malus domestica]
EVM0000387.1	--	--	--	--	Putative transposase tnp2 {ECO:0000313|EMBL:CBL94159.1} OS=Malus domestica (Apple) PE=4 SV=1	PREDICTED: uncharacterized protein LOC103421105 [Malus domestica]
EVM0000388.1	Molecular Function: nucleotide binding (GO:0000166);; Molecular Function: RNA binding (GO:0003723);;	K13207|0|mdm:103432486|CUGBP Elav-like family member 5; K13207 CUG-BP- and ETR3-like factor (A)	[A]	RNA processing and modification	Uncharacterized protein {ECO:0000313|EMBL:EMJ01069.1} OS=Prunus persica (Peach) PE=4 SV=1	PREDICTED: CUGBP Elav-like family member 5 isoform X1 [Malus domestica]
EVM0000389.1	--	--	[R]	General function prediction only	Uncharacterized protein {ECO:0000313|EMBL:EMJ22944.1} OS=Prunus persica (Peach) PE=4 SV=1	PREDICTED: uncharacterized protein LOC103961415 [Pyrus x bretschneideri]
EVM0000390.1	--	--	--	--	Uncharacterized protein {ECO:0000313|EMBL:EMJ03401.1} OS=Prunus persica (Peach) PE=4 SV=1	PREDICTED: uncharacterized protein LOC103431414 [Malus domestica]
EVM0000391.1	--	--	[T]	Signal transduction mechanisms	Uncharacterized protein {ECO:0000313|EMBL:EMJ11617.1} OS=Prunus persica (Peach) PE=4 SV=1	PREDICTED: LOW QUALITY PROTEIN: uncharacterized protein LOC103431153 [Malus domestica]
EVM0000392.1	Molecular Function: hydroxymethylglutaryl-CoA synthase activity (GO:0004421);; Biological Process: isoprenoid biosynthetic process (GO:0008299);;	K01641|0|pxb:103966465|hydroxymethylglutaryl-CoA synthase-like; K01641 hydroxymethylglutaryl-CoA synthase [EC:2.3.3.10] (A)	[I]	Lipid transport and metabolism	Uncharacterized protein {ECO:0000313|EMBL:EMJ11192.1} OS=Prunus persica (Peach) PE=4 SV=1	PREDICTED: hydroxymethylglutaryl-CoA synthase-like [Pyrus x bretschneideri]
EVM0000393.1	--	--	[R]	General function prediction only	Uncharacterized protein {ECO:0000313|EMBL:EMJ11318.1} OS=Prunus persica (Peach) PE=4 SV=1	PREDICTED: aluminum-activated malate transporter 10-like [Pyrus x bretschneideri]
EVM0000394.1	--	--	--	--	Uncharacterized protein {ECO:0000313|EMBL:EMJ11820.1} (Fragment) OS=Prunus persica (Peach) PE=4 SV=1	PREDICTED: uncharacterized protein LOC103337640 [Prunus mume]
EVM0000395.1	--	--	[R]	General function prediction only	Putative uncharacterized protein {ECO:0000313|EMBL:CAN74230.1} (Fragment) OS=Vitis vinifera (Grape) PE=4 SV=1	PREDICTED: uncharacterized protein LOC103413804 [Malus domestica]
EVM0000396.1	Molecular Function: catalytic activity (GO:0003824);; Biological Process: metabolic process (GO:0008152);;	--	--	--	Uncharacterized protein {ECO:0000313|EMBL:EMJ06833.1} OS=Prunus persica (Peach) PE=4 SV=1	PREDICTED: uncharacterized protein LOC103450968 [Malus domestica]
EVM0000397.1	Biological Process: RNA splicing, via endonucleolytic cleavage and ligation (GO:0000394);; Molecular Function: DNA binding (GO:0003677);; Cellular Component: mitochondrion (GO:0005739);; Biological Process: DNA repair (GO:0006281);; Biological Process: regulation of transcription, DNA-templated (GO:0006355);; Biological Process: defense response (GO:0006952);; Biological Process: methionine biosy…	--	--	--	WHY domain class transcription factor {ECO:0000313|EMBL:ADL36848.1} OS=Malus domestica (Apple) PE=2 SV=1	PREDICTED: single-stranded DNA-bindig protein WHY2, mitochondrial isoform X2 [Pyrus x bretschneideri]
EVM0000398.1	--	--	--	--	Uncharacterized protein {ECO:0000313|EMBL:EMJ08897.1} (Fragment) OS=Prunus persica (Peach) PE=4 SV=1	PREDICTED: uncharacterized protein LOC103929320 [Pyrus x bretschneideri]
EVM0000399.1	Cellular Component: nucleus (GO:0005634);; Cellular Component: cytosol (GO:0005829);; Cellular Component: plasma membrane (GO:0005886);; Biological Process: ubiquitin-dependent protein catabolic process (GO:0006511);; Cellular Component: proteasome regulatory particle, base subcomplex (GO:0008540);; Molecular Function: ATPase activity (GO:0016887);;	K03066|0|mdm:103406855|26S protease regulatory subunit 8 homolog A; K03066 26S proteasome regulatory subunit T6 (A)	[O]	Posttranslational modification, protein turnover, chaperones	Uncharacterized protein {ECO:0000313|EMBL:EMJ03356.1} OS=Prunus persica (Peach) PE=3 SV=1	PREDICTED: 26S protease regulatory subunit 8 homolog A [Malus domestica]
EVM0000400.1	--	--	--	--	Putative uncharacterized protein {ECO:0000313|EMBL:CAN65341.1} OS=Vitis vinifera (Grape) PE=4 SV=1	PREDICTED: uncharacterized protein LOC103429987 [Malus domestica]
EVM0000401.1	Cellular Component: cell part (GO:0044464);;	--	--	--	Uncharacterized protein {ECO:0000313|EMBL:EMJ27138.1} OS=Prunus persica (Peach) PE=4 SV=1	PREDICTED: AIG2-like protein [Pyrus x bretschneideri]
EVM0000402.1	Molecular Function: nutrient reservoir activity (GO:0045735);; Molecular Function: metal ion binding (GO:0046872);;	--	--	--	Prunin 1 {ECO:0000313|EMBL:ADN39440.1} (Precursor) OS=Prunus dulcis (Almond) PE=2 SV=1	PREDICTED: 13S globulin basic chain-like [Malus domestica]
EVM0000403.1	--	K15501|4.1275e-147|pxb:103952382|serine/threonine-protein phosphatase 6 regulatory subunit 3-like; K15501 serine/threonine-protein phosphatase 6 regulatory subunit 3 (A)	[D]	Cell cycle control, cell division, chromosome partitioning	Uncharacterized protein {ECO:0000313|EMBL:EMJ14837.1} OS=Prunus persica (Peach) PE=4 SV=1	PREDICTED: serine/threonine-protein phosphatase 6 regulatory subunit 3-like [Pyrus x bretschneideri]
EVM0000404.1	Molecular Function: protein serine/threonine phosphatase activity (GO:0004722);; Biological Process: metabolic process (GO:0008152);;	K17500|0|mdm:103438039|probable protein phosphatase 2C 8; K17500 integrin-linked kinase-associated serine/threonine phosphatase 2C [EC:3.1.3.16] (A)	[T]	Signal transduction mechanisms	Uncharacterized protein {ECO:0000313|EMBL:EMJ10495.1} OS=Prunus persica (Peach) PE=4 SV=1	PREDICTED: probable protein phosphatase 2C 8 [Malus domestica]
EVM0000405.1	Cellular Component: integral component of membrane (GO:0016021);;	--	--	--	Uncharacterized protein {ECO:0000313|EMBL:EMJ28814.1} OS=Prunus persica (Peach) PE=4 SV=1	PREDICTED: purine permease 3-like [Pyrus x bretschneideri]
EVM0000406.1	Molecular Function: catalytic activity (GO:0003824);; Biological Process: metabolic process (GO:0008152);;	--	--	--	Uncharacterized protein {ECO:0000313|EMBL:EMJ12592.1} OS=Prunus persica (Peach) PE=4 SV=1	PREDICTED: uncharacterized protein LOC103435277 isoform X2 [Malus domestica]
EVM0000407.1	--	--	[Q]	Secondary metabolites biosynthesis, transport and catabolism	Flavin-containing monooxygenase {ECO:0000256|RuleBase:RU361177} OS=Prunus persica (Peach) PE=3 SV=1	PREDICTED: LOW QUALITY PROTEIN: flavin-containing monooxygenase FMO GS-OX-like 4 [Malus domestica]
EVM0000408.2	Molecular Function: aminomethyltransferase activity (GO:0004047);; Biological Process: glycine catabolic process (GO:0006546);; Cellular Component: chloroplast (GO:0009507);; Biological Process: iron-sulfur cluster assembly (GO:0016226);; Biological Process: methylation (GO:0032259);;	--	[E]	Amino acid transport and metabolism	Uncharacterized protein {ECO:0000313|EMBL:EMJ23652.1} OS=Prunus persica (Peach) PE=3 SV=1	PREDICTED: dimethylglycine dehydrogenase, mitochondrial [Malus domestica]
EVM0000409.1	--	--	--	--	Uncharacterized protein {ECO:0000313|EMBL:EMJ12955.1} OS=Prunus persica (Peach) PE=4 SV=1	PREDICTED: uncharacterized protein LOC103453781 [Malus domestica]
EVM0000410.3	--	--	[G]	Carbohydrate transport and metabolism	Uncharacterized protein {ECO:0000313|EMBL:EMJ01750.1} OS=Prunus persica (Peach) PE=4 SV=1	PREDICTED: phosphomutase-like protein 3 [Pyrus x bretschneideri]
EVM0000411.1	Molecular Function: DNA binding (GO:0003677);; Cellular Component: nucleus (GO:0005634);; Biological Process: chromatin remodeling (GO:0006338);; Biological Process: regulation of transcription, DNA-templated (GO:0006355);; Biological Process: positive regulation of cell proliferation (GO:0008284);; Biological Process: regulation of flower development (GO:0009909);; Biological Process: defense re…	K11664|0|pxb:103951534|SWR1 complex subunit 2-like; K11664 vacuolar protein sorting-associated protein 72 (A)	[R]	General function prediction only	Uncharacterized protein {ECO:0000313|EMBL:EMJ19394.1} OS=Prunus persica (Peach) PE=4 SV=1	PREDICTED: SWR1 complex subunit 2-like [Pyrus x bretschneideri]
EVM0000412.1	--	--	[S]	Function unknown	Uncharacterized protein {ECO:0000313|EMBL:EMJ21741.1} OS=Prunus persica (Peach) PE=4 SV=1	PREDICTED: transcription factor 25-like [Malus domestica]
EVM0000413.1	--	--	--	--	Uncharacterized protein {ECO:0000313|EMBL:EMJ11050.1} OS=Prunus persica (Peach) PE=4 SV=1	PREDICTED: homeobox-leucine zipper protein HDG5-like isoform X1 [Malus domestica]
EVM0000414.1	Biological Process: calcium ion transport (GO:0006816);; Molecular Function: calcium:proton antiporter activity (GO:0015369);; Cellular Component: integral component of membrane (GO:0016021);; Biological Process: transmembrane transport (GO:0055085);;	K07300|0|pxb:103940400|vacuolar cation/proton exchanger 5-like; K07300 Ca2+:H+ antiporter (A)	[P]	Inorganic ion transport and metabolism	Uncharacterized protein {ECO:0000313|EMBL:ESR65967.1} OS=Citrus clementina PE=4 SV=1	PREDICTED: vacuolar cation/proton exchanger 5-like [Pyrus x bretschneideri]
EVM0000415.1	Biological Process: response to carbohydrate (GO:0009743);;	--	[P]	Inorganic ion transport and metabolism	Uncharacterized protein {ECO:0000313|EMBL:EMJ03837.1} OS=Prunus persica (Peach) PE=4 SV=1	PREDICTED: thiosulfate sulfurtransferase 16, chloroplastic-like [Pyrus x bretschneideri]
EVM0000416.1	Molecular Function: protein kinase activity (GO:0004672);; Molecular Function: ATP binding (GO:0005524);; Cellular Component: plasma membrane (GO:0005886);; Biological Process: protein phosphorylation (GO:0006468);; Cellular Component: integral component of membrane (GO:0016021);;	--	--	--	Uncharacterized protein {ECO:0000313|EMBL:EMJ21632.1} OS=Prunus persica (Peach) PE=4 SV=1	PREDICTED: probable inactive receptor kinase At4g23740 [Pyrus x bretschneideri]
EVM0000417.1	--	--	--	--	Uncharacterized protein {ECO:0000313|EMBL:EMJ11392.1} OS=Prunus persica (Peach) PE=4 SV=1	PREDICTED: uncharacterized protein LOC103428680 [Malus domestica]
EVM0000418.1	--	--	--	--	Putative uncharacterized protein {ECO:0000313|EMBL:ABJ96376.1} OS=Prunus persica (Peach) PE=4 SV=1	PREDICTED: uncharacterized protein LOC103418607 [Malus domestica]
EVM0000419.1	Molecular Function: nucleic acid binding (GO:0003676);; Molecular Function: protein dimerization activity (GO:0046983);;	--	--	--	Putative uncharacterized protein {ECO:0000313|EMBL:CAN72772.1} OS=Vitis vinifera (Grape) PE=4 SV=1	PREDICTED: uncharacterized protein LOC103331758 [Prunus mume]
EVM0000420.1	Cellular Component: plastid small ribosomal subunit (GO:0000312);; Molecular Function: structural constituent of ribosome (GO:0003735);; Cellular Component: chloroplast thylakoid (GO:0009534);; Cellular Component: chloroplast stroma (GO:0009570);; Cellular Component: chloroplast envelope (GO:0009941);; Cellular Component: cytosolic small ribosomal subunit (GO:0022627);; Biological Process: plasti…	K02961|9.50859e-104|mdm:103405452|30S ribosomal protein S17, chloroplastic; K02961 small subunit ribosomal protein S17 (A)	[J]	Translation, ribosomal structure and biogenesis	Uncharacterized protein {ECO:0000313|EMBL:EMJ16307.1} OS=Prunus persica (Peach) PE=3 SV=1	PREDICTED: 30S ribosomal protein S17, chloroplastic [Malus domestica]
EVM0000421.1	--	--	--	--	SH2 domain protein A, putative isoform 1 {ECO:0000313|EMBL:EOY13579.1} OS=Theobroma cacao (Cacao) PE=4 SV=1	PREDICTED: uncharacterized protein LOC103430166 [Malus domestica]
EVM0000422.1	Biological Process: metabolic process (GO:0008152);; Molecular Function: transferase activity, transferring hexosyl groups (GO:0016758);;	--	[GC]	--	UDP-glucose:flavonoid 3-O-glucosyltransferase {ECO:0000313|EMBL:AGL50920.1} OS=Pyrus communis (Pear) PE=2 SV=1	UDP-glucose:flavonoid 3-O-glucosyltransferase [Pyrus communis]
EVM0000423.1	--	--	[S]	Function unknown	Uncharacterized protein {ECO:0000313|EMBL:EMJ28247.1} OS=Prunus persica (Peach) PE=4 SV=1	PREDICTED: uncharacterized protein LOC103943044 isoform X2 [Pyrus x bretschneideri]
EVM0000424.1	Cellular Component: cytoplasmic, membrane-bounded vesicle (GO:0016023);;	--	--	--	Uncharacterized protein {ECO:0000313|EMBL:EMJ25132.1} OS=Prunus persica (Peach) PE=4 SV=1	hypothetical protein PRUPE_ppa014266mg [Prunus persica]
EVM0000425.1	--	--	[R]	General function prediction only	Uncharacterized protein {ECO:0000313|EMBL:EMJ13661.1} (Fragment) OS=Prunus persica (Peach) PE=4 SV=1	PREDICTED: pentatricopeptide repeat-containing protein At4g19890-like [Malus domestica]
EVM0000426.1	Molecular Function: protein serine/threonine kinase activity (GO:0004674);; Molecular Function: ATP binding (GO:0005524);; Cellular Component: plasma membrane (GO:0005886);; Biological Process: protein phosphorylation (GO:0006468);;	--	[T]	Signal transduction mechanisms	Uncharacterized protein {ECO:0000313|EMBL:EMJ26476.1} OS=Prunus persica (Peach) PE=3 SV=1	PREDICTED: receptor like protein kinase S.2 [Malus domestica]
EVM0000427.1	Molecular Function: adenosine kinase activity (GO:0004001);; Molecular Function: copper ion binding (GO:0005507);; Cellular Component: plasma membrane (GO:0005886);; Biological Process: purine ribonucleoside salvage (GO:0006166);; Biological Process: AMP biosynthetic process (GO:0006167);; Cellular Component: chloroplast (GO:0009507);; Molecular Function: phosphotransferase activity, alcohol grou…	K00856|0|mdm:103429580|adenosine kinase 2-like; K00856 adenosine kinase [EC:2.7.1.20] (A)	[G]	Carbohydrate transport and metabolism	Uncharacterized protein {ECO:0000313|EMBL:EMJ07667.1} OS=Prunus persica (Peach) PE=4 SV=1	PREDICTED: adenosine kinase 2-like [Malus domestica]
EVM0000428.1	--	--	[R]	General function prediction only	Uncharacterized protein {ECO:0000313|EMBL:EMJ22944.1} OS=Prunus persica (Peach) PE=4 SV=1	PREDICTED: uncharacterized protein LOC103450584 [Malus domestica]
EVM0000430.1	--	--	--	--	Uncharacterized protein {ECO:0000313|EMBL:EMJ06323.1} OS=Prunus persica (Peach) PE=4 SV=1	PREDICTED: uncharacterized protein LOC103967838 [Pyrus x bretschneideri]
EVM0000431.1	--	K01187|0|mdm:103451194|alpha-glucosidase; K01187 alpha-glucosidase [EC:3.2.1.20] (A)	[G]	Carbohydrate transport and metabolism	Uncharacterized protein {ECO:0000313|EMBL:EMJ14862.1} OS=Prunus persica (Peach) PE=3 SV=1	PREDICTED: alpha-glucosidase [Malus domestica]
EVM0000432.1	--	--	[I]	Lipid transport and metabolism	Uncharacterized protein {ECO:0000313|EMBL:EMJ08651.1} OS=Prunus persica (Peach) PE=3 SV=1	PREDICTED: oxysterol-binding protein-related protein 3A-like [Malus domestica]
EVM0000433.1	--	--	[R]	General function prediction only	Uncharacterized protein {ECO:0000313|EMBL:EMJ24021.1} OS=Prunus persica (Peach) PE=4 SV=1	PREDICTED: F-box/kelch-repeat protein At1g22040-like [Pyrus x bretschneideri]
EVM0000434.1	Molecular Function: catalytic activity (GO:0003824);;	--	[R]	General function prediction only	Uncharacterized protein {ECO:0000313|EMBL:EMJ03034.1} OS=Prunus persica (Peach) PE=4 SV=1	PREDICTED: phenazine biosynthesis-like domain-containing protein [Malus domestica]
EVM0000435.1	--	--	--	--	Uncharacterized protein {ECO:0000313|EMBL:KDO76392.1} OS=Citrus sinensis (Sweet orange) PE=4 SV=1	PREDICTED: disease resistance response protein 206-like [Prunus mume]
EVM0000436.1	--	--	--	--	Uncharacterized protein {ECO:0000313|EMBL:ESR47742.1} OS=Citrus clementina PE=4 SV=1	PREDICTED: uncharacterized protein LOC103951461 [Pyrus x bretschneideri]
EVM0000437.1	--	--	--	--	Uncharacterized protein {ECO:0000313|EMBL:EMJ10925.1} OS=Prunus persica (Peach) PE=4 SV=1	PREDICTED: uncharacterized protein LOC103436883 [Malus domestica]
EVM0000438.1	--	--	[TO]	--	Uncharacterized protein {ECO:0000313|EMBL:EMJ07560.1} (Fragment) OS=Prunus persica (Peach) PE=4 SV=1	PREDICTED: OTU domain-containing protein At3g57810 [Malus domestica]
EVM0000439.1	--	--	--	--	Uncharacterized protein {ECO:0000313|EMBL:EMJ00226.1} OS=Prunus persica (Peach) PE=4 SV=1	PREDICTED: pumilio homolog 15-like [Pyrus x bretschneideri]
EVM0000440.1	Molecular Function: GTPase activity (GO:0003924);; Molecular Function: GTP binding (GO:0005525);; Cellular Component: nucleolus (GO:0005730);; Biological Process: obsolete GTP catabolic process (GO:0006184);; Biological Process: ribosome biogenesis (GO:0042254);;	K14537|0|mdm:103448663|nucleolar GTP-binding protein 2; K14537 nuclear GTP-binding protein (A)	[R]	General function prediction only	Uncharacterized protein {ECO:0000313|EMBL:EMJ13016.1} OS=Prunus persica (Peach) PE=4 SV=1	PREDICTED: nucleolar GTP-binding protein 2 [Malus domestica]
EVM0000441.1	Cellular Component: nucleus (GO:0005634);; Cellular Component: cytosol (GO:0005829);; Cellular Component: plasma membrane (GO:0005886);; Biological Process: response to abscisic acid (GO:0009737);;	--	--	--	Uncharacterized protein {ECO:0000313|EMBL:EMJ27224.1} OS=Prunus persica (Peach) PE=4 SV=1	PREDICTED: stem-specific protein TSJT1 [Malus domestica]
EVM0000442.1	--	--	--	--	Uncharacterized protein {ECO:0000313|EMBL:EMJ12633.1} OS=Prunus persica (Peach) PE=4 SV=1	PREDICTED: uncharacterized protein LOC103429115 [Malus domestica]
EVM0000443.1	--	--	--	--	Uncharacterized protein {ECO:0000313|EMBL:EMJ27062.1} OS=Prunus persica (Peach) PE=4 SV=1	PREDICTED: uncharacterized protein LOC103455776 [Malus domestica]
EVM0000444.1	--	--	[S]	Function unknown	Uncharacterized protein {ECO:0000313|EMBL:EMJ19537.1} OS=Prunus persica (Peach) PE=4 SV=1	PREDICTED: Golgi to ER traffic protein 4 homolog [Pyrus x bretschneideri]
EVM0000445.1	Molecular Function: protein kinase activity (GO:0004672);;	--	--	--	Uncharacterized protein {ECO:0000313|EMBL:EMJ00918.1} OS=Prunus persica (Peach) PE=4 SV=1	PREDICTED: probable serine/threonine-protein kinase RLCKVII [Pyrus x bretschneideri]
EVM0000446.1	Molecular Function: DNA-directed RNA polymerase activity (GO:0003899);; Cellular Component: DNA-directed RNA polymerase II, core complex (GO:0005665);; Biological Process: transcription, DNA-templated (GO:0006351);;	K03012|4.98421e-24|mdm:103405606|DNA-directed RNA polymerase II subunit 4; K03012 DNA-directed RNA polymerase II subunit RPB4 (A)	[K]	Transcription	Uncharacterized protein {ECO:0000313|EMBL:ESW06234.1} OS=Phaseolus vulgaris (Kidney bean) PE=4 SV=1	PREDICTED: DNA-directed RNA polymerase II subunit 4 [Malus domestica]
EVM0000447.1	Molecular Function: structural constituent of ribosome (GO:0003735);; Cellular Component: mitochondrion (GO:0005739);; Cellular Component: ribosome (GO:0005840);; Biological Process: translation (GO:0006412);;	K02946|2.89628e-74|mdm:103436347|ribosomal protein S10, mitochondrial; K02946 small subunit ribosomal protein S10 (A)	--	--	Ribosomal protein S10 {ECO:0000313|EMBL:ACV96655.1} OS=Citrullus lanatus (Watermelon) PE=4 SV=1	PREDICTED: ribosomal protein S10, mitochondrial [Malus domestica]
EVM0000448.1	--	--	--	--	Uncharacterized protein {ECO:0000313|EMBL:EMJ25800.1} OS=Prunus persica (Peach) PE=4 SV=1	PREDICTED: FHA domain-containing protein At4g14490 [Pyrus x bretschneideri]
EVM0000449.1	Biological Process: proteolysis (GO:0006508);; Molecular Function: cysteine-type peptidase activity (GO:0008234);; Molecular Function: 2-alkenal reductase [NAD(P)] activity (GO:0032440);; Biological Process: oxidation-reduction process (GO:0055114);;	--	[O]	Posttranslational modification, protein turnover, chaperones	Uncharacterized protein {ECO:0000313|EMBL:EMJ06595.1} OS=Prunus persica (Peach) PE=3 SV=1	PREDICTED: cysteine proteinase COT44-like [Pyrus x bretschneideri]
EVM0000450.1	--	K17808|2.22161e-120|pxb:103946868|uncharacterized LOC103946868; K17808 mitochondrial protein import protein ZIM17 (A)	[S]	Function unknown	Uncharacterized protein {ECO:0000313|EMBL:EMJ24746.1} OS=Prunus persica (Peach) PE=4 SV=1	PREDICTED: uncharacterized protein LOC103946868 [Pyrus x bretschneideri]
EVM0000451.1	Molecular Function: kinase activity (GO:0016301);; Biological Process: phosphorylation (GO:0016310);; Molecular Function: adenyl nucleotide binding (GO:0030554);;	--	[C]	Energy production and conversion	Uncharacterized protein {ECO:0000313|EMBL:EMJ25797.1} OS=Prunus persica (Peach) PE=4 SV=1	PREDICTED: SNF1-related protein kinase regulatory subunit gamma-1-like [Malus domestica]
EVM0000452.1	Molecular Function: histone acetyltransferase activity (GO:0004402);; Cellular Component: nucleus (GO:0005634);; Biological Process: histone acetylation (GO:0016573);; Cellular Component: Cul4-RING E3 ubiquitin ligase complex (GO:0080008);;	K10752|0|pxb:103946637|WD-40 repeat-containing protein MSI3-like; K10752 histone-binding protein RBBP4 (A)	[B]	Chromatin structure and dynamics	Uncharacterized protein {ECO:0000313|EMBL:EMJ01094.1} OS=Prunus persica (Peach) PE=4 SV=1	PREDICTED: WD-40 repeat-containing protein MSI3-like [Pyrus x bretschneideri]
EVM0000453.2	--	--	--	--	Uncharacterized protein {ECO:0000313|EMBL:EMJ15624.1} (Fragment) OS=Prunus persica (Peach) PE=4 SV=1	PREDICTED: uncharacterized protein LOC103430090 [Malus domestica]
EVM0000454.1	Molecular Function: glutathione transferase activity (GO:0004364);; Biological Process: toxin catabolic process (GO:0009407);; Biological Process: response to cyclopentenone (GO:0010583);;	K07393|0|mdm:103435755|glutathione S-transferase omega-like 2; K07393 putative glutathione S-transferase (A)	[O]	Posttranslational modification, protein turnover, chaperones	Uncharacterized protein {ECO:0000313|EMBL:EMJ01079.1} OS=Prunus persica (Peach) PE=4 SV=1	PREDICTED: glutathione S-transferase omega-like 2 [Malus domestica]
EVM0000455.1	Molecular Function: ATP binding (GO:0005524);; Biological Process: multidimensional cell growth (GO:0009825);; Biological Process: plant-type cell wall biogenesis (GO:0009832);; Biological Process: trichome branching (GO:0010091);; Molecular Function: nucleoside-triphosphatase activity (GO:0017111);; Biological Process: cortical microtubule organization (GO:0043622);;	K07767|0|pxb:103952229|katanin p60 ATPase-containing subunit A1-like; K07767 katanin p60 ATPase-containing subunit A1 [EC:3.6.4.3] (A)	[O]	Posttranslational modification, protein turnover, chaperones	Katanin p60 ATPase-containing subunit A1 {ECO:0000256|HAMAP-Rule:MF_03023} OS=Prunus persica (Peach) PE=3 SV=1	PREDICTED: katanin p60 ATPase-containing subunit A1-like isoform X1 [Pyrus x bretschneideri]
EVM0000456.1	--	--	[S]	Function unknown	Uncharacterized protein {ECO:0000313|EMBL:EMJ23237.1} OS=Prunus persica (Peach) PE=4 SV=1	PREDICTED: protein POLLEN DEFECTIVE IN GUIDANCE 1-like [Malus domestica]
EVM0000457.1	--	--	--	--	Uncharacterized protein {ECO:0000313|EMBL:EMJ15441.1} (Fragment) OS=Prunus persica (Peach) PE=4 SV=1	PREDICTED: uncharacterized protein LOC103927422 [Pyrus x bretschneideri]
EVM0000458.1	--	K12261|0|mdm:103405762|2-hydroxyacyl-CoA lyase; K12261 2-hydroxyacyl-CoA lyase 1 [EC:4.1.-.-] (A)	[EH]	--	Uncharacterized protein {ECO:0000313|EMBL:EMJ16224.1} OS=Prunus persica (Peach) PE=3 SV=1	PREDICTED: 2-hydroxyacyl-CoA lyase [Malus domestica]
EVM0000459.1	--	--	--	--	Uncharacterized protein {ECO:0000313|EMBL:EMJ00134.1} OS=Prunus persica (Peach) PE=4 SV=1	PREDICTED: uncharacterized protein LOC103405656 [Malus domestica]
EVM0000460.1	--	--	--	--	Uncharacterized protein {ECO:0000313|EMBL:EMJ22123.1} OS=Prunus persica (Peach) PE=4 SV=1	PREDICTED: BON1-associated protein 2-like [Pyrus x bretschneideri]
EVM0000461.1	Biological Process: response to karrikin (GO:0080167);;	--	--	--	Uncharacterized protein {ECO:0000313|EMBL:EMJ22190.1} OS=Prunus persica (Peach) PE=4 SV=1	PREDICTED: uncharacterized protein LOC103942684 [Pyrus x bretschneideri]
EVM0000462.1	Cellular Component: nucleus (GO:0005634);;	--	--	--	Uncharacterized protein {ECO:0000313|EnsemblPlants:GLYMA11G37400.1} OS=Glycine max (Soybean) PE=4 SV=1	PREDICTED: uncharacterized protein LOC103452088 [Malus domestica]
EVM0000463.1	Molecular Function: structural constituent of ribosome (GO:0003735);; Cellular Component: ribosome (GO:0005840);; Biological Process: translation (GO:0006412);; Cellular Component: chloroplast (GO:0009507);; Molecular Function: rRNA binding (GO:0019843);;	--	--	--	Uncharacterized protein {ECO:0000313|EMBL:EMJ00316.1} OS=Prunus persica (Peach) PE=4 SV=1	PREDICTED: 50S ribosomal protein 6, chloroplastic-like, partial [Malus domestica]
EVM0000464.1	--	K11093|1.37837e-33|pop:POPTR_0005s12580g|hypothetical protein; K11093 U1 small nuclear ribonucleoprotein 70kDa (A)	[A]	RNA processing and modification	Uncharacterized protein {ECO:0000313|EMBL:ERP61015.1} OS=Populus trichocarpa (Western balsam poplar) PE=4 SV=1	PREDICTED: U1 small nuclear ribonucleoprotein 70 kDa-like [Populus euphratica]
EVM0000465.1	--	--	--	--	Uncharacterized protein {ECO:0000313|EMBL:EMJ27384.1} OS=Prunus persica (Peach) PE=4 SV=1	PREDICTED: DNA ligase 1-like [Malus domestica]
EVM0000466.1	--	--	--	--	Uncharacterized protein {ECO:0000313|EMBL:EMJ22808.1} OS=Prunus persica (Peach) PE=4 SV=1	PREDICTED: myb-like protein X [Malus domestica]
EVM0000467.1	--	--	[M]	Cell wall/membrane/envelope biogenesis	Uncharacterized protein {ECO:0000313|EMBL:EMJ06442.1} OS=Prunus persica (Peach) PE=4 SV=1	PREDICTED: protein notum homolog [Malus domestica]
EVM0000468.1	--	--	[R]	General function prediction only	Uncharacterized protein {ECO:0000313|EMBL:EMJ16106.1} OS=Prunus persica (Peach) PE=4 SV=1	PREDICTED: topless-related protein 1-like [Malus domestica]
EVM0000469.1	--	--	--	--	Uncharacterized protein {ECO:0000313|EMBL:EMJ24778.1} OS=Prunus persica (Peach) PE=4 SV=1	PREDICTED: uncharacterized protein LOC103947606 [Pyrus x bretschneideri]
EVM0000470.1	--	K14491|1.18014e-169|pper:PRUPE_ppa023099mg|hypothetical protein; K14491 two-component response regulator ARR-B family (A)	[K]	Transcription	Uncharacterized protein {ECO:0000313|EMBL:EMJ26048.1} OS=Prunus persica (Peach) PE=4 SV=1	hypothetical protein PRUPE_ppa023099mg [Prunus persica]
EVM0000471.1	--	--	--	--	Uncharacterized protein {ECO:0000313|EMBL:EMJ07324.1} OS=Prunus persica (Peach) PE=4 SV=1	PREDICTED: wound-induced protein 1-like [Malus domestica]
EVM0000472.1	Biological Process: proteolysis (GO:0006508);; Molecular Function: serine-type peptidase activity (GO:0008236);;	--	[R]	General function prediction only	Uncharacterized protein {ECO:0000313|EMBL:EMJ24414.1} OS=Prunus persica (Peach) PE=4 SV=1	PREDICTED: alpha/beta hydrolase domain-containing protein 17B-like [Pyrus x bretschneideri]
EVM0000473.1	Molecular Function: calcium ion binding (GO:0005509);; Biological Process: phosphatidylglycerol biosynthetic process (GO:0006655);; Molecular Function: transferase activity, transferring acyl groups (GO:0016746);;	K13510|0|mdm:103420645|lysophospholipid acyltransferase LPEAT2-like; K13510 lysophosphatidylcholine acyltransferase / lyso-PAF acetyltransferase [EC:2.3.1.23 2.3.1.67] (A)	[I]	Lipid transport and metabolism	Uncharacterized protein {ECO:0000313|EMBL:EMJ21856.1} OS=Prunus persica (Peach) PE=4 SV=1	PREDICTED: lysophospholipid acyltransferase LPEAT2-like [Malus domestica]
EVM0000474.1	--	--	--	--	Uncharacterized protein {ECO:0000313|EMBL:EMJ19373.1} OS=Prunus persica (Peach) PE=4 SV=1	PREDICTED: probable membrane-associated kinase regulator 4 [Pyrus x bretschneideri]
EVM0000475.1	Biological Process: macromolecule metabolic process (GO:0043170);; Biological Process: single-organism cellular process (GO:0044763);; Biological Process: regulation of biological process (GO:0050789);;	--	--	--	Uncharacterized protein {ECO:0000313|EMBL:EMJ23106.1} OS=Prunus persica (Peach) PE=4 SV=1	PREDICTED: uncharacterized protein LOC103440550 [Malus domestica]
EVM0000476.1	Molecular Function: fructose-bisphosphate aldolase activity (GO:0004332);; Biological Process: glycolytic process (GO:0006096);;	K01623|0|mdm:103447986|fructose-bisphosphate aldolase cytoplasmic isozyme-like; K01623 fructose-bisphosphate aldolase, class I [EC:4.1.2.13] (A)	[G]	Carbohydrate transport and metabolism	Fructose-bisphosphate aldolase {ECO:0000256|RuleBase:RU003994} OS=Citrus clementina PE=3 SV=1	PREDICTED: fructose-bisphosphate aldolase cytoplasmic isozyme-like [Malus domestica]
EVM0000477.1	--	--	[R]	General function prediction only	Putative uncharacterized protein {ECO:0000313|EMBL:CAN82599.1} OS=Vitis vinifera (Grape) PE=4 SV=1	PREDICTED: uncharacterized protein LOC103439311 [Malus domestica]
EVM0000478.1	--	--	--	--	Uncharacterized protein {ECO:0000313|EMBL:EMJ05627.1} OS=Prunus persica (Peach) PE=4 SV=1	PREDICTED: probable disease resistance protein At5g66890 [Pyrus x bretschneideri]
EVM0000479.1	--	--	[R]	General function prediction only	Retrotransposon protein, putative, unclassified {ECO:0000313|EMBL:ABA97980.1} OS=Oryza sativa subsp. japonica (Rice) PE=4 SV=1	PREDICTED: uncharacterized protein LOC103415359 [Malus domestica]
EVM0000480.1	--	--	--	--	Uncharacterized protein {ECO:0000313|EMBL:EMJ20607.1} OS=Prunus persica (Peach) PE=4 SV=1	PREDICTED: putative B3 domain-containing protein At2g27410 [Malus domestica]
EVM0000481.1	Molecular Function: galactosylgalactosylxylosylprotein 3-beta-glucuronosyltransferase activity (GO:0015018);; Cellular Component: membrane (GO:0016020);;	--	[O]	Posttranslational modification, protein turnover, chaperones	Uncharacterized protein {ECO:0000313|EMBL:EMJ08579.1} OS=Prunus persica (Peach) PE=4 SV=1	PREDICTED: probable beta-1,4-xylosyltransferase IRX14 [Pyrus x bretschneideri]
EVM0000482.1	Cellular Component: integral component of membrane (GO:0016021);;	--	[GE]	--	Uncharacterized protein {ECO:0000313|EMBL:EMJ23474.1} OS=Prunus persica (Peach) PE=4 SV=1	PREDICTED: probable sugar phosphate/phosphate translocator At5g25400 [Malus domestica]
EVM0000483.1	Molecular Function: copper ion binding (GO:0005507);; Molecular Function: L-ascorbate oxidase activity (GO:0008447);; Biological Process: lignin catabolic process (GO:0046274);; Cellular Component: apoplast (GO:0048046);; Molecular Function: hydroquinone:oxygen oxidoreductase activity (GO:0052716);; Biological Process: oxidation-reduction process (GO:0055114);;	--	[Q]	Secondary metabolites biosynthesis, transport and catabolism	Laccase {ECO:0000256|RuleBase:RU361119} OS=Prunus persica (Peach) PE=3 SV=1	PREDICTED: laccase-17-like [Malus domestica]
EVM0000484.1	Cellular Component: chloroplast envelope (GO:0009941);;	--	--	--	Uncharacterized protein {ECO:0000313|EMBL:EMJ17134.1} OS=Prunus persica (Peach) PE=4 SV=1	PREDICTED: uncharacterized protein LOC103938040 [Pyrus x bretschneideri]
EVM0000485.1	--	K11975|0|pxb:103930696|E3 ubiquitin-protein ligase RNF144B-like; K11975 E3 ubiquitin-protein ligase RNF144 [EC:6.3.2.19] (A)	[O]	Posttranslational modification, protein turnover, chaperones	Uncharacterized protein {ECO:0000313|EMBL:EMJ19064.1} OS=Prunus persica (Peach) PE=4 SV=1	PREDICTED: E3 ubiquitin-protein ligase RNF144B-like [Pyrus x bretschneideri]
EVM0000486.1	--	--	--	--	Uncharacterized protein {ECO:0000313|EMBL:EMJ27955.1} OS=Prunus persica (Peach) PE=4 SV=1	PREDICTED: UPF0481 protein At3g47200-like [Malus domestica]
EVM0000487.1	Molecular Function: transferase activity (GO:0016740);;	K14855|0|pxb:103959930|notchless protein homolog; K14855 ribosome assembly protein 4 (A)	[S]	Function unknown	Uncharacterized protein {ECO:0000313|EMBL:EMJ19152.1} OS=Prunus persica (Peach) PE=4 SV=1	PREDICTED: notchless protein homolog [Pyrus x bretschneideri]
EVM0000488.1	--	--	--	--	Dehydrin 3 {ECO:0000313|EMBL:AGV21052.1} OS=Eriobotrya japonica PE=2 SV=1	dehydrin 3 [Eriobotrya japonica]
EVM0000489.1	--	--	[R]	General function prediction only	Uncharacterized protein {ECO:0000313|EMBL:EMJ10890.1} OS=Prunus persica (Peach) PE=4 SV=1	PREDICTED: uncharacterized protein LOC103421281 [Malus domestica]
EVM0000490.1	Molecular Function: copper ion binding (GO:0005507);;	--	[P]	Inorganic ion transport and metabolism	Metallothionein-like protein {ECO:0000313|EMBL:BAA96449.1} OS=Pyrus pyrifolia (Chinese pear) PE=2 SV=1	metallothionein-like protein [Pyrus pyrifolia]
EVM0000491.1	--	--	[O]	Posttranslational modification, protein turnover, chaperones	Uncharacterized protein {ECO:0000313|EMBL:KCW60897.1} (Fragment) OS=Eucalyptus grandis (Flooded gum) PE=4 SV=1	PREDICTED: aspartic proteinase CDR1-like [Pyrus x bretschneideri]
EVM0000492.1	--	--	[R]	General function prediction only	Uncharacterized protein {ECO:0000313|EMBL:KDP35540.1} OS=Jatropha curcas (Barbados nut) PE=4 SV=1	PREDICTED: uncharacterized protein LOC103443956 [Malus domestica]
EVM0000493.1	Biological Process: carbohydrate metabolic process (GO:0005975);; Molecular Function: beta-glucosidase activity (GO:0008422);;	K15920|0|pxb:103951258|beta-xylosidase/alpha-L-arabinofuranosidase 1-like; K15920 beta-D-xylosidase 4 [EC:3.2.1.37] (A)	--	--	Uncharacterized protein {ECO:0000313|EMBL:KDO77255.1} OS=Citrus sinensis (Sweet orange) PE=4 SV=1	PREDICTED: beta-xylosidase/alpha-L-arabinofuranosidase 1-like [Pyrus x bretschneideri]
EVM0000494.1	Biological Process: carbohydrate transport (GO:0008643);; Molecular Function: carbohydrate transmembrane transporter activity (GO:0015144);; Cellular Component: membrane (GO:0016020);; Molecular Function: oxidoreductase activity (GO:0016491);; Biological Process: transmembrane transport (GO:0055085);;	--	[R]	General function prediction only	Uncharacterized protein {ECO:0000313|EMBL:EMJ12756.1} OS=Prunus persica (Peach) PE=3 SV=1	PREDICTED: probable polyol transporter 4 [Malus domestica]
EVM0000495.1	Cellular Component: membrane (GO:0016020);; Molecular Function: hydrolase activity, acting on glycosyl bonds (GO:0016798);;	K07964|0|mdm:103403264|heparanase-like protein 2; K07964 heparanase 1 [EC:3.2.1.166] (A)	--	--	Uncharacterized protein {ECO:0000313|EMBL:EMJ27717.1} (Fragment) OS=Prunus persica (Peach) PE=4 SV=1	PREDICTED: heparanase-like protein 2 [Malus domestica]
EVM0000496.1	Molecular Function: binding (GO:0005488);;	--	[R]	General function prediction only	Putative uncharacterized protein {ECO:0000313|EMBL:CAN67403.1} OS=Vitis vinifera (Grape) PE=4 SV=1	PREDICTED: uncharacterized protein LOC103424892 [Malus domestica]
EVM0000497.1	--	K14801|0|mdm:103445878|programmed cell death protein 2-like; K14801 pre-rRNA-processing protein TSR4 (A)	[R]	General function prediction only	Uncharacterized protein {ECO:0000313|EMBL:EMJ13467.1} OS=Prunus persica (Peach) PE=4 SV=1	PREDICTED: programmed cell death protein 2-like [Malus domestica]
EVM0000498.1	--	--	--	--	Uncharacterized protein {ECO:0000313|EMBL:EMJ26408.1} OS=Prunus persica (Peach) PE=4 SV=1	PREDICTED: uncharacterized protein LOC103414321 [Malus domestica]
EVM0000499.1	Biological Process: ubiquitin-dependent protein catabolic process (GO:0006511);; Biological Process: response to red or far red light (GO:0009639);; Biological Process: embryo development ending in seed dormancy (GO:0009793);; Biological Process: positive regulation of flower development (GO:0009911);; Biological Process: endosperm development (GO:0009960);; Cellular Component: cullin-RING ubiqui…	K03869|0|mdm:103451827|cullin-3A; K03869 cullin 3 (A)	[D]	Cell cycle control, cell division, chromosome partitioning	Uncharacterized protein {ECO:0000313|EMBL:EMJ26413.1} OS=Prunus persica (Peach) PE=3 SV=1	PREDICTED: cullin-3A [Malus domestica]
EVM0000500.1	--	--	--	--	Uncharacterized protein {ECO:0000313|EMBL:EMJ04938.1} OS=Prunus persica (Peach) PE=4 SV=1	PREDICTED: uncharacterized protein LOC103959597 isoform X1 [Pyrus x bretschneideri]
EVM0000501.1	--	K03978|0|mdm:103418783|uncharacterized LOC103418783; K03978 GTP-binding protein (A)	[R]	General function prediction only	Uncharacterized protein {ECO:0000313|EMBL:EMJ07711.1} OS=Prunus persica (Peach) PE=3 SV=1	PREDICTED: uncharacterized protein LOC103418783 [Malus domestica]
EVM0000502.1	--	--	--	--	Uncharacterized protein {ECO:0000313|EMBL:EMJ01878.1} OS=Prunus persica (Peach) PE=4 SV=1	PREDICTED: classical arabinogalactan protein 1-like isoform X2 [Pyrus x bretschneideri]
EVM0000503.1	--	--	[R]	General function prediction only	Pol polyprotein {ECO:0000313|EMBL:AIL24045.1} (Fragment) OS=Trifolium pallescens PE=4 SV=1	PREDICTED: uncharacterized protein LOC103408412 [Malus domestica]
EVM0000504.1	Biological Process: pentose-phosphate shunt (GO:0006098);; Molecular Function: electron carrier activity (GO:0009055);; Cellular Component: chloroplast thylakoid membrane (GO:0009535);; Biological Process: photosynthetic electron transport in photosystem I (GO:0009773);; Cellular Component: NAD(P)H dehydrogenase complex (plastoquinone) (GO:0010598);; Biological Process: starch biosynthetic proces…	--	--	--	Uncharacterized protein {ECO:0000313|EMBL:EMJ17185.1} OS=Prunus persica (Peach) PE=4 SV=1	PREDICTED: uncharacterized protein LOC103944839 [Pyrus x bretschneideri]
EVM0000505.1	--	--	[R]	General function prediction only	Putative uncharacterized protein {ECO:0000313|EMBL:CAN65719.1} OS=Vitis vinifera (Grape) PE=4 SV=1	PREDICTED: uncharacterized protein LOC103410170 [Malus domestica]
EVM0000506.1	Molecular Function: microtubule motor activity (GO:0003777);; Molecular Function: ATP binding (GO:0005524);; Cellular Component: kinesin complex (GO:0005871);; Cellular Component: microtubule (GO:0005874);; Biological Process: microtubule-based movement (GO:0007018);; Molecular Function: microtubule binding (GO:0008017);;	K10405|0|mdm:103448538|kinesin-3; K10405 kinesin family member C1 (A)	[Z]	Cytoskeleton	Kinesin-like protein {ECO:0000256|RuleBase:RU000394} OS=Prunus persica (Peach) PE=3 SV=1	PREDICTED: kinesin-3 [Malus domestica]
EVM0000507.1	--	--	[R]	General function prediction only	Pentatricopeptide repeat-containing protein, putative isoform 1 {ECO:0000313|EMBL:EOY31884.1} OS=Theobroma cacao (Cacao) PE=4 SV=1	PREDICTED: pentatricopeptide repeat-containing protein At5g64320, mitochondrial [Malus domestica]
EVM0000508.1	--	--	[T]	Signal transduction mechanisms	Uncharacterized protein {ECO:0000313|EMBL:EMJ20090.1} OS=Prunus persica (Peach) PE=4 SV=1	PREDICTED: putative disease resistance RPP13-like protein 1 [Pyrus x bretschneideri]
EVM0000509.1	--	K17592|0|pxb:103934196|uncharacterized LOC103934196; K17592 sacsin (A)	--	--	Uncharacterized protein {ECO:0000313|EMBL:EMJ11870.1} OS=Prunus persica (Peach) PE=4 SV=1	PREDICTED: uncharacterized protein LOC103934196 [Pyrus x bretschneideri]
EVM0000510.1	--	--	--	--	Putative uncharacterized protein {ECO:0000313|EMBL:EEF37788.1} OS=Ricinus communis (Castor bean) PE=4 SV=1	PREDICTED: uncharacterized protein At4g08330, chloroplastic-like [Malus domestica]
EVM0000511.1	--	--	--	--	Uncharacterized protein {ECO:0000313|EMBL:EMJ05475.1} OS=Prunus persica (Peach) PE=4 SV=1	PREDICTED: multiple C2 and transmembrane domain-containing protein 2-like [Pyrus x bretschneideri]
EVM0000512.1	Molecular Function: pectate lyase activity (GO:0030570);;	K01728|0|pxb:103948357|probable pectate lyase 4; K01728 pectate lyase [EC:4.2.2.2] (A)	--	--	Pectate lyase {ECO:0000256|RuleBase:RU361123} OS=Prunus persica (Peach) PE=3 SV=1	PREDICTED: probable pectate lyase 4 [Pyrus x bretschneideri]
EVM0000513.1	Molecular Function: binding (GO:0005488);; Biological Process: transcription, DNA-templated (GO:0006351);; Molecular Function: oxidoreductase activity (GO:0016491);;	--	[K]	Transcription	AGAMOUS-like 65, putative isoform 1 {ECO:0000313|EMBL:EOY21890.1} OS=Theobroma cacao (Cacao) PE=4 SV=1	PREDICTED: floral homeotic protein GLOBOSA-like [Malus domestica]
EVM0000514.1	Biological Process: cellular metal ion homeostasis (GO:0006875);; Molecular Function: inorganic anion transmembrane transporter activity (GO:0015103);; Biological Process: inorganic anion transport (GO:0015698);; Cellular Component: membrane (GO:0016020);; Biological Process: metal ion transport (GO:0030001);; Molecular Function: metal ion transmembrane transporter activity (GO:0046873);;	K12347|0|pxb:103950751|metal transporter Nramp2-like; K12347 natural resistance-associated macrophage protein (A)	[P]	Inorganic ion transport and metabolism	Uncharacterized protein {ECO:0000313|EMBL:EMJ23519.1} OS=Prunus persica (Peach) PE=3 SV=1	PREDICTED: metal transporter Nramp2-like [Pyrus x bretschneideri]
EVM0000515.1	--	K14552|0|pxb:103960594|WD repeat-containing protein 75-like; K14552 NET1-associated nuclear protein 1 (U3 small nucleolar RNA-associated protein 17) (A)	[R]	General function prediction only	Uncharacterized protein {ECO:0000313|EMBL:ESR66584.1} OS=Citrus clementina PE=4 SV=1	PREDICTED: WD repeat-containing protein 75-like isoform X1 [Pyrus x bretschneideri]
EVM0000516.1	Molecular Function: nucleic acid binding (GO:0003676);; Molecular Function: hydrolase activity (GO:0016787);;	--	[B]	Chromatin structure and dynamics	Uncharacterized protein {ECO:0000313|EMBL:EMJ10016.1} OS=Prunus persica (Peach) PE=4 SV=1	PREDICTED: DNA annealing helicase and endonuclease ZRANB3 [Pyrus x bretschneideri]
EVM0000517.1	Molecular Function: microtubule motor activity (GO:0003777);; Molecular Function: calmodulin binding (GO:0005516);; Molecular Function: ATP binding (GO:0005524);; Cellular Component: kinesin complex (GO:0005871);; Cellular Component: plasma membrane (GO:0005886);; Biological Process: obsolete ATP catabolic process (GO:0006200);; Biological Process: microtubule-based movement (GO:0007018);; Molecu…	--	[N]	Cell motility	Kinesin-like protein {ECO:0000256|RuleBase:RU000394} OS=Prunus persica (Peach) PE=3 SV=1	PREDICTED: kinesin-like calmodulin-binding protein isoform X1 [Pyrus x bretschneideri]
EVM0000518.1	Molecular Function: beta-galactosidase activity (GO:0004565);; Biological Process: carbohydrate metabolic process (GO:0005975);; Biological Process: acetyl-CoA metabolic process (GO:0006084);; Biological Process: sterol biosynthetic process (GO:0016126);; Biological Process: brassinosteroid biosynthetic process (GO:0016132);; Molecular Function: carbohydrate binding (GO:0030246);; Molecular Funct…	--	[G]	Carbohydrate transport and metabolism	Beta-galactosidase {ECO:0000256|RuleBase:RU000675} OS=Pyrus pyrifolia (Chinese pear) PE=2 SV=1	beta-D-galactosidase [Pyrus pyrifolia]
EVM0000519.1	Cellular Component: plasma membrane (GO:0005886);;	--	--	--	Uncharacterized protein {ECO:0000313|EMBL:EMJ16484.1} OS=Prunus persica (Peach) PE=4 SV=1	PREDICTED: uncharacterized membrane protein At1g16860-like [Pyrus x bretschneideri]
EVM0000520.1	--	--	[T]	Signal transduction mechanisms	Uncharacterized protein {ECO:0000313|EMBL:EMJ08489.1} OS=Prunus persica (Peach) PE=4 SV=1	PREDICTED: oligopeptide transporter 1-like [Prunus mume]
EVM0000521.1	Molecular Function: ubiquitin-protein transferase activity (GO:0004842);; Molecular Function: zinc ion binding (GO:0008270);; Biological Process: protein ubiquitination (GO:0016567);;	--	--	--	Uncharacterized protein {ECO:0000313|EMBL:EMJ17019.1} OS=Prunus persica (Peach) PE=4 SV=1	PREDICTED: uncharacterized protein LOC103442389 [Malus domestica]
EVM0000522.1	Molecular Function: RNA binding (GO:0003723);; Cellular Component: nucleolus (GO:0005730);; Biological Process: rRNA processing (GO:0006364);; Cellular Component: intracellular ribonucleoprotein complex (GO:0030529);;	K06961|0|mdm:103402713|KRR1 small subunit processome component homolog; K06961 ribosomal RNA assembly protein (A)	[JD]	--	KRR1 small subunit processome component {ECO:0000256|PIRNR:PIRNR006515} OS=Jatropha curcas (Barbados nut) PE=3 SV=1	PREDICTED: KRR1 small subunit processome component homolog [Malus domestica]
EVM0000523.1	Molecular Function: Rab GDP-dissociation inhibitor activity (GO:0005093);; Biological Process: protein transport (GO:0015031);; Biological Process: plasma membrane to endosome transport (GO:0048227);;	K17255|0|mdm:103417935|guanosine nucleotide diphosphate dissociation inhibitor 2; K17255 Rab GDP dissociation inhibitor (A)	[O]	Posttranslational modification, protein turnover, chaperones	Uncharacterized protein {ECO:0000313|EMBL:EMJ03253.1} OS=Prunus persica (Peach) PE=4 SV=1	PREDICTED: guanosine nucleotide diphosphate dissociation inhibitor 2 [Malus domestica]
EVM0000524.1	--	--	--	--	Uncharacterized protein {ECO:0000313|EMBL:EMJ24843.1} OS=Prunus persica (Peach) PE=4 SV=1	PREDICTED: uncharacterized protein LOC103402381 isoform X1 [Malus domestica]
EVM0000525.1	--	--	--	--	Uncharacterized protein {ECO:0000313|EMBL:EMJ05473.1} OS=Prunus persica (Peach) PE=4 SV=1	PREDICTED: probable disease resistance protein At5g66900 [Pyrus x bretschneideri]
EVM0000526.1	--	--	[T]	Signal transduction mechanisms	Uncharacterized protein {ECO:0000313|EMBL:EMJ16677.1} OS=Prunus persica (Peach) PE=4 SV=1	PREDICTED: traB domain-containing protein-like [Malus domestica]
EVM0000527.1	Molecular Function: structural constituent of cytoskeleton (GO:0005200);; Molecular Function: ATP binding (GO:0005524);; Cellular Component: Arp2/3 protein complex (GO:0005885);; Biological Process: multidimensional cell growth (GO:0009825);; Biological Process: trichome morphogenesis (GO:0010090);; Biological Process: Arp2/3 complex-mediated actin nucleation (GO:0034314);;	K17260|0|pxb:103936112|actin-related protein 2; K17260 actin-related protein 2 (A)	[Z]	Cytoskeleton	Uncharacterized protein {ECO:0000313|EMBL:EMJ16705.1} OS=Prunus persica (Peach) PE=3 SV=1	PREDICTED: actin-related protein 2 [Pyrus x bretschneideri]
EVM0000528.1	Biological Process: response to stress (GO:0006950);;	--	--	--	Uncharacterized protein {ECO:0000313|EMBL:EMJ07239.1} OS=Prunus persica (Peach) PE=4 SV=1	PREDICTED: uncharacterized protein C167.05 [Pyrus x bretschneideri]
EVM0000529.1	--	--	--	--	Uncharacterized protein {ECO:0000313|EMBL:EMJ05852.1} OS=Prunus persica (Peach) PE=4 SV=1	PREDICTED: probable disease resistance protein At5g66900 [Malus domestica]
EVM0000530.1	Biological Process: primary metabolic process (GO:0044238);; Biological Process: cellular macromolecule metabolic process (GO:0044260);; Biological Process: single-organism cellular process (GO:0044763);;	--	--	--	Uncharacterized protein {ECO:0000313|EMBL:EMJ13031.1} OS=Prunus persica (Peach) PE=4 SV=1	PREDICTED: probable WRKY transcription factor 14 [Malus domestica]
EVM0000531.1	Biological Process: transcription, DNA-templated (GO:0006351);; Molecular Function: sequence-specific DNA binding (GO:0043565);;	K09338|0|mdm:103404422|homeobox-leucine zipper protein HAT7; K09338 homeobox-leucine zipper protein (A)	[K]	Transcription	Uncharacterized protein {ECO:0000313|EMBL:EMJ17483.1} OS=Prunus persica (Peach) PE=4 SV=1	PREDICTED: homeobox-leucine zipper protein HAT7 [Malus domestica]
EVM0000532.1	--	--	[D]	Cell cycle control, cell division, chromosome partitioning	Uncharacterized protein {ECO:0000313|EMBL:EMJ25249.1} OS=Prunus persica (Peach) PE=4 SV=1	PREDICTED: uncharacterized protein LOC103401931 [Malus domestica]
EVM0000533.1	--	K08493|3.96048e-29|mdm:103455377|vesicle transport v-SNARE 13-like; K08493 vesicle transport through interaction with t-SNAREs 1 (A)	[U]	Intracellular trafficking, secretion, and vesicular transport	Uncharacterized protein {ECO:0000313|EMBL:EMJ10110.1} OS=Prunus persica (Peach) PE=4 SV=1	PREDICTED: vesicle transport v-SNARE 13-like [Malus domestica]
EVM0000534.1	--	--	--	--	Uncharacterized protein {ECO:0000313|EMBL:EMJ11135.1} OS=Prunus persica (Peach) PE=4 SV=1	PREDICTED: uncharacterized protein LOC103437753 [Malus domestica]
EVM0000535.1	Molecular Function: aminoacyl-tRNA editing activity (GO:0002161);; Molecular Function: valine-tRNA ligase activity (GO:0004832);; Molecular Function: ATP binding (GO:0005524);; Cellular Component: cytoplasm (GO:0005737);; Biological Process: valyl-tRNA aminoacylation (GO:0006438);; Biological Process: regulation of translational fidelity (GO:0006450);;	K01873|0|pxb:103927263|valine--tRNA ligase; K01873 valyl-tRNA synthetase [EC:6.1.1.9] (A)	[J]	Translation, ribosomal structure and biogenesis	Uncharacterized protein {ECO:0000313|EMBL:KDP33173.1} OS=Jatropha curcas (Barbados nut) PE=3 SV=1	PREDICTED: valine--tRNA ligase [Pyrus x bretschneideri]
EVM0000536.1	--	--	--	--	Uncharacterized protein {ECO:0000313|EMBL:EMJ28169.1} OS=Prunus persica (Peach) PE=3 SV=1	PREDICTED: phosphoenolpyruvate carboxykinase [ATP]-like isoform X2 [Malus domestica]
EVM0000537.1	Biological Process: drug transmembrane transport (GO:0006855);; Molecular Function: drug transmembrane transporter activity (GO:0015238);; Molecular Function: antiporter activity (GO:0015297);; Cellular Component: membrane (GO:0016020);;	K03327|0|pxb:103937330|protein TRANSPARENT TESTA 12-like; K03327 multidrug resistance protein, MATE family (A)	[R]	General function prediction only	MATE efflux family protein {ECO:0000256|RuleBase:RU004914} OS=Prunus persica (Peach) PE=3 SV=1	PREDICTED: protein TRANSPARENT TESTA 12-like [Pyrus x bretschneideri]
EVM0000538.1	--	--	[K]	Transcription	Uncharacterized protein {ECO:0000313|EMBL:EMJ09797.1} OS=Prunus persica (Peach) PE=4 SV=1	PREDICTED: trihelix transcription factor GTL2-like [Malus domestica]
EVM0000539.1	--	--	[S]	Function unknown	Uncharacterized protein {ECO:0000313|EMBL:KDO85116.1} OS=Citrus sinensis (Sweet orange) PE=4 SV=1	PREDICTED: transport and Golgi organization 2 homolog [Pyrus x bretschneideri]
EVM0000540.1	--	--	--	--	Uncharacterized protein {ECO:0000313|EMBL:EMJ07344.1} OS=Prunus persica (Peach) PE=4 SV=1	PREDICTED: uncharacterized protein LOC103422922 [Malus domestica]
EVM0000541.1	--	--	[R]	General function prediction only	Retrotransposon protein, putative {ECO:0000313|EMBL:EOY14055.1} OS=Theobroma cacao (Cacao) PE=4 SV=1	PREDICTED: uncharacterized protein LOC103942862 [Pyrus x bretschneideri]
EVM0000542.2	--	--	--	--	Uncharacterized protein {ECO:0000313|EMBL:EMJ15330.1} OS=Prunus persica (Peach) PE=4 SV=1	PREDICTED: uncharacterized protein LOC103434679 [Malus domestica]
EVM0000543.1	Molecular Function: ATP binding (GO:0005524);; Biological Process: obsolete ATP catabolic process (GO:0006200);; Molecular Function: xenobiotic-transporting ATPase activity (GO:0008559);; Molecular Function: taurine-transporting ATPase activity (GO:0015411);; Cellular Component: integral component of membrane (GO:0016021);; Biological Process: transmembrane transport (GO:0055085);;	K05658|0|pxb:103944777|ABC transporter B family member 9-like; K05658 ATP-binding cassette, subfamily B (MDR/TAP), member 1 [EC:3.6.3.44] (A)	[Q]	Secondary metabolites biosynthesis, transport and catabolism	Uncharacterized protein {ECO:0000313|EMBL:EMJ15761.1} OS=Prunus persica (Peach) PE=3 SV=1	PREDICTED: ABC transporter B family member 9-like [Pyrus x bretschneideri]
EVM0000544.1	--	--	--	--	--	PREDICTED: uncharacterized protein LOC103964513 [Pyrus x bretschneideri]
EVM0000545.1	--	--	--	--	Uncharacterized protein {ECO:0000313|EMBL:EMJ16542.1} OS=Prunus persica (Peach) PE=4 SV=1	PREDICTED: uncharacterized protein LOC103417079 isoform X2 [Malus domestica]
EVM0000546.1	Molecular Function: FMN binding (GO:0010181);; Molecular Function: oxidoreductase activity (GO:0016491);; Biological Process: oxidation-reduction process (GO:0055114);;	--	--	--	Uncharacterized protein {ECO:0000313|EMBL:ESR56668.1} OS=Citrus clementina PE=4 SV=1	PREDICTED: uncharacterized protein LOC103944405 [Pyrus x bretschneideri]
EVM0000547.1	--	--	--	--	Uncharacterized protein {ECO:0000313|EMBL:EMJ04672.1} (Fragment) OS=Prunus persica (Peach) PE=4 SV=1	PREDICTED: polyneuridine-aldehyde esterase-like [Pyrus x bretschneideri]
EVM0000548.1	--	--	[R]	General function prediction only	Putative uncharacterized protein {ECO:0000313|EMBL:CAN71103.1} OS=Vitis vinifera (Grape) PE=4 SV=1	PREDICTED: uncharacterized protein LOC103942585 [Pyrus x bretschneideri]
EVM0000549.1	--	--	[R]	General function prediction only	Uncharacterized protein {ECO:0000313|EMBL:EMJ19040.1} (Fragment) OS=Prunus persica (Peach) PE=4 SV=1	PREDICTED: uncharacterized protein LOC103423981 [Malus domestica]
EVM0000550.1	--	--	--	--	Uncharacterized protein {ECO:0000313|EMBL:EMJ17922.1} (Fragment) OS=Prunus persica (Peach) PE=4 SV=1	PREDICTED: uncharacterized protein LOC103429149 [Malus domestica]
EVM0000551.1	--	--	--	--	Uncharacterized protein {ECO:0000313|EMBL:EMJ05814.1} OS=Prunus persica (Peach) PE=4 SV=1	PREDICTED: uncharacterized protein At5g41620-like [Malus domestica]
EVM0000552.1	Biological Process: protein glycosylation (GO:0006486);; Biological Process: calcium ion transport (GO:0006816);; Biological Process: gravitropism (GO:0009630);;	--	--	--	Uncharacterized protein {ECO:0000313|EMBL:EMJ26341.1} OS=Prunus persica (Peach) PE=4 SV=1	PREDICTED: myosin-9 [Pyrus x bretschneideri]
EVM0000553.1	--	--	--	--	Uncharacterized protein {ECO:0000313|EMBL:EMJ23081.1} OS=Prunus persica (Peach) PE=4 SV=1	PREDICTED: protein SHI RELATED SEQUENCE 1 isoform X1 [Pyrus x bretschneideri]
EVM0000554.2	Molecular Function: inositol hexakisphosphate binding (GO:0000822);; Biological Process: auxin-activated signaling pathway (GO:0009734);;	K14485|0|mdm:103427835|protein TRANSPORT INHIBITOR RESPONSE 1-like; K14485 transport inhibitor response 1 (A)	[R]	General function prediction only	Uncharacterized protein {ECO:0000313|EMBL:EMJ14787.1} OS=Prunus persica (Peach) PE=4 SV=1	PREDICTED: protein TRANSPORT INHIBITOR RESPONSE 1-like [Malus domestica]
EVM0000555.1	--	--	--	--	Uncharacterized protein {ECO:0000313|EMBL:EMJ12747.1} OS=Prunus persica (Peach) PE=4 SV=1	PREDICTED: uncharacterized protein LOC103435027 [Malus domestica]
EVM0000556.1	--	--	--	--	Uncharacterized protein {ECO:0000313|EMBL:EMJ26244.1} OS=Prunus persica (Peach) PE=4 SV=1	PREDICTED: uncharacterized protein LOC103421730 [Malus domestica]
EVM0000557.1	--	--	--	--	Uncharacterized protein {ECO:0000313|EMBL:EMJ06923.1} OS=Prunus persica (Peach) PE=4 SV=1	PREDICTED: uncharacterized protein LOC103416763 [Malus domestica]
EVM0000558.1	--	--	[R]	General function prediction only	Uncharacterized protein {ECO:0000313|EMBL:ERP65593.1} OS=Populus trichocarpa (Western balsam poplar) PE=4 SV=1	PREDICTED: zinc finger protein ZAT4 [Pyrus x bretschneideri]
EVM0000559.1	--	--	--	--	Uncharacterized protein {ECO:0000313|EMBL:EMJ23762.1} OS=Prunus persica (Peach) PE=4 SV=1	hypothetical protein PRUPE_ppa008383mg [Prunus persica]
EVM0000560.1	--	--	--	--	Uncharacterized protein {ECO:0000313|EMBL:EMJ00063.1} OS=Prunus persica (Peach) PE=4 SV=1	PREDICTED: transcription factor bHLH36-like [Malus domestica]
EVM0000561.1	--	--	[J]	Translation, ribosomal structure and biogenesis	Uncharacterized protein {ECO:0000313|EMBL:EMJ00654.1} OS=Prunus persica (Peach) PE=4 SV=1	PREDICTED: putative pumilio homolog 8, chloroplastic [Pyrus x bretschneideri]
EVM0000562.1	--	--	[C]	Energy production and conversion	Uncharacterized protein {ECO:0000313|EMBL:EMJ23611.1} OS=Prunus persica (Peach) PE=4 SV=1	PREDICTED: probable aldo-keto reductase 2 [Malus domestica]
EVM0000563.1	--	--	--	--	Uncharacterized protein {ECO:0000313|EMBL:EMJ18163.1} OS=Prunus persica (Peach) PE=4 SV=1	PREDICTED: transcription factor bHLH87 isoform X1 [Malus domestica]
EVM0000564.1	--	--	--	--	Uncharacterized protein {ECO:0000313|EMBL:KFK21940.1} OS=Arabis alpina (Alpine rock-cress) PE=4 SV=1	PREDICTED: uncharacterized protein LOC103946461 [Pyrus x bretschneideri]
EVM0000565.2	Biological Process: glycerol ether metabolic process (GO:0006662);; Molecular Function: electron carrier activity (GO:0009055);; Molecular Function: protein disulfide oxidoreductase activity (GO:0015035);; Biological Process: cell redox homeostasis (GO:0045454);;	K03671|2.49206e-95|pxb:103960202|thioredoxin H-type-like; K03671 thioredoxin 1 (A)	[O]	Posttranslational modification, protein turnover, chaperones	Thioredoxin {ECO:0000256|PIRNR:PIRNR000077} OS=Prunus persica (Peach) PE=3 SV=1	PREDICTED: thioredoxin H-type-like [Pyrus x bretschneideri]
EVM0000566.1	Biological Process: maltose metabolic process (GO:0000023);; Molecular Function: hydrolase activity, hydrolyzing O-glycosyl compounds (GO:0004553);; Biological Process: microtubule nucleation (GO:0007020);; Biological Process: embryo development ending in seed dormancy (GO:0009793);; Biological Process: thylakoid membrane organization (GO:0010027);; Biological Process: iron-sulfur cluster assembl…	--	[R]	General function prediction only	Uncharacterized protein {ECO:0000313|EMBL:EMJ07903.1} OS=Prunus persica (Peach) PE=4 SV=1	PREDICTED: pentatricopeptide repeat-containing protein At3g18110, chloroplastic [Pyrus x bretschneideri]
EVM0000567.1	--	--	--	--	Uncharacterized protein {ECO:0000313|EMBL:EMJ00472.1} OS=Prunus persica (Peach) PE=4 SV=1	hypothetical protein PRUPE_ppa022741mg [Prunus persica]
EVM0000568.1	Molecular Function: metal ion binding (GO:0046872);;	K16276|0|pxb:103935401|uncharacterized LOC103935401; K16276 zinc finger protein-like protein (A)	[R]	General function prediction only	Uncharacterized protein {ECO:0000313|EMBL:EMJ11630.1} OS=Prunus persica (Peach) PE=4 SV=1	PREDICTED: uncharacterized protein LOC103935401 isoform X1 [Pyrus x bretschneideri]
EVM0000569.1	--	--	[R]	General function prediction only	Retrotransposon gag protein {ECO:0000313|EMBL:AEL30354.1} OS=Arachis hypogaea (Peanut) PE=4 SV=1	PREDICTED: uncharacterized protein LOC103407864 [Malus domestica]
EVM0000570.1	--	--	--	--	Uncharacterized protein {ECO:0000313|EMBL:EMJ05765.1} OS=Prunus persica (Peach) PE=4 SV=1	PREDICTED: FRIGIDA-like protein 4a [Malus domestica]
EVM0000571.1	--	--	--	--	Uncharacterized protein {ECO:0000313|EMBL:EMJ17529.1} OS=Prunus persica (Peach) PE=4 SV=1	PREDICTED: transmembrane protein 97-like [Malus domestica]
EVM0000572.1	Biological Process: metabolic process (GO:0008152);;	K00972|8.34773e-75|mdm:103427911|uncharacterized LOC103427911; K00972 UDP-N-acetylglucosamine/UDP-N-acetylgalactosamine diphosphorylase [EC:2.7.7.23 2.7.7.83] (A)	[M]	Cell wall/membrane/envelope biogenesis	Uncharacterized protein {ECO:0000313|EMBL:EMJ13219.1} OS=Prunus persica (Peach) PE=4 SV=1	PREDICTED: uncharacterized protein LOC103427911 [Malus domestica]
EVM0000573.1	Molecular Function: phospholipid binding (GO:0005543);; Molecular Function: oxidoreductase activity (GO:0016491);;	--	[TU]	--	Uncharacterized protein {ECO:0000313|EMBL:EMJ28386.1} OS=Prunus persica (Peach) PE=4 SV=1	PREDICTED: probable clathrin assembly protein At4g32285 [Malus domestica]
EVM0000574.1	--	--	[R]	General function prediction only	Uncharacterized protein {ECO:0000313|EMBL:EMJ13941.1} OS=Prunus persica (Peach) PE=4 SV=1	PREDICTED: uncharacterized protein DDB_G0289917-like [Malus domestica]
EVM0000575.1	--	--	[R]	General function prediction only	Uncharacterized protein {ECO:0000313|EMBL:EMJ10376.1} OS=Prunus persica (Peach) PE=4 SV=1	PREDICTED: LOW QUALITY PROTEIN: putative pentatricopeptide repeat-containing protein At1g74400 [Malus domestica]
EVM0000576.1	--	--	--	--	Uncharacterized protein {ECO:0000313|EMBL:EMJ28596.1} OS=Prunus persica (Peach) PE=4 SV=1	PREDICTED: uncharacterized protein LOC103414234 [Malus domestica]
EVM0000577.1	--	--	--	--	Retrotransposon protein, putative, unclassified {ECO:0000313|EMBL:ABB47086.1} OS=Oryza sativa subsp. japonica (Rice) PE=4 SV=1	PREDICTED: uncharacterized protein LOC103414909 [Malus domestica]
EVM0000578.1	Molecular Function: transferase activity, transferring acyl groups other than amino-acyl groups (GO:0016747);;	--	--	--	Putative alcohol acyl-transferases {ECO:0000313|EMBL:AAW51125.1} OS=Cucumis melo (Muskmelon) PE=2 SV=1	PREDICTED: benzyl alcohol O-benzoyltransferase-like [Malus domestica]
EVM0000579.1	--	--	--	--	Uncharacterized protein {ECO:0000313|EMBL:EMJ02297.1} (Fragment) OS=Prunus persica (Peach) PE=4 SV=1	PREDICTED: protein trichome berefringence-like 7 [Malus domestica]
EVM0000580.1	Molecular Function: deaminase activity (GO:0019239);;	--	[J]	Translation, ribosomal structure and biogenesis	Uncharacterized protein {ECO:0000313|EMBL:EMJ13316.1} OS=Prunus persica (Peach) PE=4 SV=1	PREDICTED: ribonuclease UK114-like isoform X1 [Pyrus x bretschneideri]
EVM0000581.1	Molecular Function: nucleotide binding (GO:0000166);; Cellular Component: cytosol (GO:0005829);; Biological Process: fatty acid beta-oxidation (GO:0006635);; Molecular Function: zinc ion binding (GO:0008270);; Biological Process: systemic acquired resistance (GO:0009627);; Molecular Function: oxidoreductase activity, acting on the CH-OH group of donors, NAD or NADP as acceptor (GO:0016616);; Biol…	--	[Q]	Secondary metabolites biosynthesis, transport and catabolism	Ethylene cinnamyl alcohol dehydrogenase 3 {ECO:0000313|EMBL:AID56319.1} OS=Eriobotrya japonica PE=2 SV=1	PREDICTED: probable cinnamyl alcohol dehydrogenase 1 [Malus domestica]
EVM0000582.1	--	--	--	--	Uncharacterized protein {ECO:0000313|EnsemblPlants:Traes_5AS_95CE89C4D.2} OS=Triticum aestivum (Wheat) PE=4 SV=1	PREDICTED: uncharacterized protein LOC103937924 isoform X2 [Pyrus x bretschneideri]
EVM0000583.3	Molecular Function: L-aspartate:2-oxoglutarate aminotransferase activity (GO:0004069);; Biological Process: cellular amino acid metabolic process (GO:0006520);; Biological Process: response to cold (GO:0009409);; Cellular Component: chloroplast stroma (GO:0009570);; Biological Process: ethylene biosynthetic process (GO:0009693);; Cellular Component: chloroplast envelope (GO:0009941);; Cellular Co…	K00811|0|mdm:103440751|aspartate aminotransferase, chloroplastic-like; K00811 aspartate aminotransferase, chloroplastic [EC:2.6.1.1] (A)	[E]	Amino acid transport and metabolism	Aspartate aminotransferase {ECO:0000256|RuleBase:RU000480} OS=Prunus persica (Peach) PE=3 SV=1	PREDICTED: aspartate aminotransferase, chloroplastic-like [Malus domestica]
EVM0000584.1	--	--	--	--	Putative uncharacterized protein {ECO:0000313|EMBL:ABJ96375.1} OS=Prunus persica (Peach) PE=4 SV=1	PREDICTED: uncharacterized protein LOC103954948 [Pyrus x bretschneideri]
EVM0000585.1	--	--	--	--	Uncharacterized protein {ECO:0000313|EMBL:KGN66612.1} OS=Cucumis sativus (Cucumber) PE=4 SV=1	PREDICTED: 23 kDa jasmonate-induced protein-like [Malus domestica]
EVM0000586.1	Molecular Function: DNA binding (GO:0003677);; Cellular Component: nucleus (GO:0005634);; Biological Process: regulation of transcription, DNA-templated (GO:0006355);;	--	--	--	ABI3L domain class transcription factor {ECO:0000313|EMBL:ADL36564.1} OS=Malus domestica (Apple) PE=2 SV=1	PREDICTED: B3 domain-containing transcription factor NGA1 [Malus domestica]
EVM0000587.1	--	--	[R]	General function prediction only	Uncharacterized protein {ECO:0000313|EMBL:EXB38365.1} OS=Morus notabilis PE=4 SV=1	PREDICTED: pentatricopeptide repeat-containing protein At3g22470, mitochondrial-like [Malus domestica]
EVM0000588.1	--	--	[S]	Function unknown	Uncharacterized protein {ECO:0000313|EMBL:EMJ13438.1} OS=Prunus persica (Peach) PE=4 SV=1	PREDICTED: kxDL motif-containing protein 1-like [Pyrus x bretschneideri]
EVM0000589.1	Molecular Function: binding (GO:0005488);;	K11498|0|mdm:103436126|kinesin-like protein NACK1; K11498 centromeric protein E (A)	[Z]	Cytoskeleton	Kinesin-like protein {ECO:0000256|RuleBase:RU000394} OS=Prunus persica (Peach) PE=3 SV=1	PREDICTED: kinesin-like protein NACK1 [Malus domestica]
EVM0000590.1	--	--	[I]	Lipid transport and metabolism	Patatin {ECO:0000256|RuleBase:RU361262} OS=Theobroma cacao (Cacao) PE=3 SV=1	PREDICTED: patatin-like protein 2 [Pyrus x bretschneideri]
EVM0000591.1	--	--	--	--	Uncharacterized protein {ECO:0000313|EMBL:EMJ27530.1} OS=Prunus persica (Peach) PE=4 SV=1	PREDICTED: uncharacterized protein LOC103927591 [Pyrus x bretschneideri]
EVM0000592.1	--	--	[R]	General function prediction only	Pol polyprotein {ECO:0000313|EMBL:AIL24045.1} (Fragment) OS=Trifolium pallescens PE=4 SV=1	PREDICTED: uncharacterized protein LOC103414526 [Malus domestica]
EVM0000593.1	Molecular Function: nucleotide binding (GO:0000166);; Biological Process: intracellular protein transport (GO:0006886);; Cellular Component: chloroplast stroma (GO:0009570);; Biological Process: response to absence of light (GO:0009646);; Biological Process: chloroplast organization (GO:0009658);; Cellular Component: chloroplast envelope (GO:0009941);; Biological Process: thylakoid membrane organ…	K03070|3.53089e-179|mdm:103405971|protein translocase subunit SecA, chloroplastic; K03070 preprotein translocase subunit SecA (A)	--	--	Protein translocase subunit SecA {ECO:0000256|RuleBase:RU003874} OS=Prunus persica (Peach) PE=3 SV=1	PREDICTED: protein translocase subunit SecA, chloroplastic [Malus domestica]
EVM0000594.1	--	--	[K]	Transcription	Uncharacterized protein {ECO:0000313|EMBL:EMJ26667.1} OS=Prunus persica (Peach) PE=4 SV=1	PREDICTED: ENHANCER OF AG-4 protein 2 [Malus domestica]
EVM0000595.1	--	K13457|0|mdm:103439672|disease resistance protein RPM1-like; K13457 disease resistance protein RPM1 (A)	[R]	General function prediction only	Uncharacterized protein {ECO:0000313|EMBL:EMJ21466.1} OS=Prunus persica (Peach) PE=4 SV=1	PREDICTED: disease resistance protein RPM1-like [Malus domestica]
EVM0000596.1	Molecular Function: RNA binding (GO:0003723);; Molecular Function: RNA-directed DNA polymerase activity (GO:0003964);; Biological Process: RNA-dependent DNA biosynthetic process (GO:0006278);; Cellular Component: plastid (GO:0009536);;	--	[R]	General function prediction only	Uncharacterized protein {ECO:0000313|EMBL:EMJ28511.1} OS=Prunus persica (Peach) PE=4 SV=1	PREDICTED: uncharacterized protein LOC103432270 [Malus domestica]
EVM0000597.3	--	--	[R]	General function prediction only	Vernalization 2-1 protein {ECO:0000313|EMBL:ACG69838.1} OS=Malus domestica (Apple) PE=2 SV=1	PREDICTED: polycomb group protein VERNALIZATION 2-like isoform X1 [Malus domestica]
EVM0000598.1	Cellular Component: cytoskeleton (GO:0005856);; Biological Process: regulation of actin filament polymerization (GO:0030833);;	K05754|2.62078e-63|mdm:103402341|actin-related protein 2/3 complex subunit 5A-like; K05754 actin related protein 2/3 complex, subunit 5 (A)	[Z]	Cytoskeleton	Actin-related protein 2/3 complex subunit 5 {ECO:0000256|RuleBase:RU004301} OS=Prunus persica (Peach) PE=3 SV=1	PREDICTED: actin-related protein 2/3 complex subunit 5A-like [Malus domestica]
EVM0000599.1	Molecular Function: hydrolase activity (GO:0016787);;	K11366|1.52789e-127|mdm:103442199|ubiquitin carboxyl-terminal hydrolase 22-like; K11366 ubiquitin carboxyl-terminal hydrolase 22/27/51 [EC:3.4.19.12] (A)	[O]	Posttranslational modification, protein turnover, chaperones	Uncharacterized protein {ECO:0000313|EMBL:EMJ24266.1} OS=Prunus persica (Peach) PE=4 SV=1	PREDICTED: ubiquitin carboxyl-terminal hydrolase 22-like [Malus domestica]
EVM0000600.1	--	--	--	--	Putative uncharacterized protein {ECO:0000313|EMBL:CCB48891.1} OS=Vitis vinifera (Grape) PE=4 SV=1	PREDICTED: LOW QUALITY PROTEIN: protein ROOT PRIMORDIUM DEFECTIVE 1-like, partial [Malus domestica]
EVM0000601.1	Molecular Function: GTP cyclohydrolase II activity (GO:0003935);; Molecular Function: 3,4-dihydroxy-2-butanone-4-phosphate synthase activity (GO:0008686);; Biological Process: riboflavin biosynthetic process (GO:0009231);; Cellular Component: chloroplast stroma (GO:0009570);; Cellular Component: membrane (GO:0016020);; Biological Process: root hair elongation (GO:0048767);;	K14652|0|mdm:103437501|bifunctional riboflavin biosynthesis protein RIBA 1, chloroplastic-like; K14652 3,4-dihydroxy 2-butanone 4-phosphate synthase / GTP cyclohydrolase II [EC:4.1.99.12 3.5.4.25] (A)	[H]	Coenzyme transport and metabolism	GTP cyclohydrolase II/3,4-dihydroxy-2-butanone 4-phosphate synthase {ECO:0000313|EMBL:AAQ03091.1} OS=Malus domestica (Apple) PE=2 SV=1	bifunctional riboflavin biosynthesis protein RIBA 1, chloroplastic-like [Malus domestica]
EVM0000602.1	Molecular Function: hydrolase activity, hydrolyzing O-glycosyl compounds (GO:0004553);; Biological Process: carbohydrate metabolic process (GO:0005975);;	K05349|0|mdm:103429892|lysosomal beta glucosidase-like; K05349 beta-glucosidase [EC:3.2.1.21] (A)	--	--	Uncharacterized protein {ECO:0000313|EMBL:EMJ08328.1} OS=Prunus persica (Peach) PE=3 SV=1	PREDICTED: lysosomal beta glucosidase-like isoform X1 [Malus domestica]
EVM0000603.1	Molecular Function: magnesium ion transmembrane transporter activity (GO:0015095);; Biological Process: magnesium ion transport (GO:0015693);; Cellular Component: membrane (GO:0016020);; Biological Process: transmembrane transport (GO:0055085);;	K16075|4.18502e-134|mdm:103443989|magnesium transporter MRS2-1-like; K16075 magnesium transporter (A)	[P]	Inorganic ion transport and metabolism	Uncharacterized protein {ECO:0000313|EMBL:EMJ16577.1} OS=Prunus persica (Peach) PE=4 SV=1	PREDICTED: magnesium transporter MRS2-1-like isoform X2 [Malus domestica]
EVM0000604.1	--	--	--	--	Uncharacterized protein {ECO:0000313|EMBL:EMJ10849.1} OS=Prunus persica (Peach) PE=4 SV=1	PREDICTED: uncharacterized protein LOC101292795 [Fragaria vesca subsp. vesca]
EVM0000606.1	Cellular Component: nucleus (GO:0005634);; Cellular Component: cytosol (GO:0005829);; Molecular Function: methyltransferase activity (GO:0008168);; Biological Process: methylation (GO:0032259);;	--	[R]	General function prediction only	Uncharacterized protein {ECO:0000313|EMBL:EMJ16860.1} OS=Prunus persica (Peach) PE=4 SV=1	PREDICTED: methyltransferase-like protein 10 [Pyrus x bretschneideri]
EVM0000607.1	Biological Process: tRNA modification (GO:0006400);; Molecular Function: methyltransferase activity (GO:0008168);; Biological Process: methylation (GO:0032259);;	K10770|0|pmum:103332964|alkylated DNA repair protein alkB homolog 8; K10770 alkylated DNA repair protein alkB homolog 8 [EC:1.14.11.- 2.1.1.229] (A)	[R]	General function prediction only	Uncharacterized protein {ECO:0000313|EMBL:EMJ23432.1} OS=Prunus persica (Peach) PE=4 SV=1	PREDICTED: alkylated DNA repair protein alkB homolog 8 isoform X3 [Prunus mume]
EVM0000608.1	Molecular Function: nucleic acid binding (GO:0003676);; Molecular Function: zinc ion binding (GO:0008270);; Biological Process: DNA integration (GO:0015074);;	--	[R]	General function prediction only	Putative uncharacterized protein {ECO:0000313|EMBL:CCB48121.1} OS=Vitis vinifera (Grape) PE=4 SV=1	PREDICTED: uncharacterized protein LOC103437112 [Malus domestica]
EVM0000609.1	Molecular Function: RNA binding (GO:0003723);; Molecular Function: structural constituent of ribosome (GO:0003735);; Biological Process: translation (GO:0006412);; Cellular Component: small ribosomal subunit (GO:0015935);;	K02989|1.42518e-151|pxb:103968058|40S ribosomal protein S5-like; K02989 small subunit ribosomal protein S5e (A)	[J]	Translation, ribosomal structure and biogenesis	40S ribosomal protein S5 {ECO:0000313|EMBL:EXC03822.1} OS=Morus notabilis PE=3 SV=1	PREDICTED: 40S ribosomal protein S5-like [Pyrus x bretschneideri]
EVM0000610.1	Biological Process: biosynthetic process (GO:0009058);; Molecular Function: oxidoreductase activity, acting on paired donors, with incorporation or reduction of molecular oxygen, 2-oxoglutarate as one donor, and incorporation of one atom each of oxygen into both donors (GO:0016706);; Biological Process: single-organism metabolic process (GO:0044710);;	--	[QR]	--	Uncharacterized protein {ECO:0000313|EMBL:EMJ21036.1} OS=Prunus persica (Peach) PE=3 SV=1	PREDICTED: flavonol synthase/flavanone 3-hydroxylase-like [Prunus mume]
EVM0000611.1	--	--	[R]	General function prediction only	PH01B001I13.4 protein {ECO:0000313|EMBL:CCI55308.1} OS=Phyllostachys edulis PE=4 SV=1	PREDICTED: uncharacterized protein LOC103443974 [Malus domestica]
EVM0000612.1	Molecular Function: kinase activity (GO:0016301);; Biological Process: phosphorylation (GO:0016310);;	K07199|0|mdm:103446812|SNF1-related protein kinase regulatory subunit beta-2; K07199 5'-AMP-activated protein kinase, regulatory beta subunit (A)	[G]	Carbohydrate transport and metabolism	Uncharacterized protein {ECO:0000313|EMBL:EMJ12961.1} OS=Prunus persica (Peach) PE=4 SV=1	PREDICTED: SNF1-related protein kinase regulatory subunit beta-2 isoform X2 [Malus domestica]
EVM0000613.1	Cellular Component: Golgi apparatus (GO:0005794);; Biological Process: intracellular protein transport (GO:0006886);; Molecular Function: protein transporter activity (GO:0008565);; Biological Process: vesicle-mediated transport (GO:0016192);; Cellular Component: clathrin adaptor complex (GO:0030131);;	K12391|0|pxb:103953504|AP-1 complex subunit gamma-2-like; K12391 AP-1 complex subunit gamma-1 (A)	[U]	Intracellular trafficking, secretion, and vesicular transport	Uncharacterized protein {ECO:0000313|EMBL:EMJ26502.1} OS=Prunus persica (Peach) PE=4 SV=1	PREDICTED: AP-1 complex subunit gamma-2-like [Pyrus x bretschneideri]
EVM0000614.1	--	--	--	--	Uncharacterized protein {ECO:0000313|EMBL:EMJ13353.1} OS=Prunus persica (Peach) PE=4 SV=1	PREDICTED: uncharacterized protein LOC103938151 isoform X1 [Pyrus x bretschneideri]
EVM0000615.1	--	--	--	--	Uncharacterized protein {ECO:0000313|EMBL:KDO45149.1} OS=Citrus sinensis (Sweet orange) PE=4 SV=1	PREDICTED: uncharacterized protein LOC103453668 [Malus domestica]
EVM0000616.1	Biological Process: mRNA splicing, via spliceosome (GO:0000398);; Cellular Component: spliceosomal complex (GO:0005681);; Cellular Component: small nucleolar ribonucleoprotein complex (GO:0005732);; Cellular Component: cytosol (GO:0005829);; Biological Process: protein sumoylation (GO:0016925);;	K11097|1.10872e-55|mdm:103448306|small nuclear ribonucleoprotein E-like; K11097 small nuclear ribonucleoprotein E (A)	[A]	RNA processing and modification	Uncharacterized protein {ECO:0000313|EMBL:EMJ13516.1} OS=Prunus persica (Peach) PE=4 SV=1	PREDICTED: small nuclear ribonucleoprotein E-like isoform X1 [Malus domestica]
EVM0000617.1	Biological Process: protein folding (GO:0006457);; Biological Process: hyperosmotic response (GO:0006972);; Biological Process: response to heat (GO:0009408);; Biological Process: response to high light intensity (GO:0009644);; Biological Process: response to hydrogen peroxide (GO:0042542);; Molecular Function: unfolded protein binding (GO:0051082);;	K13993|3.12593e-105|mdm:103414760|17.9 kDa class II heat shock protein-like; K13993 HSP20 family protein (A)	[O]	Posttranslational modification, protein turnover, chaperones	Cytosolic class II low molecular weight heat shock protein {ECO:0000313|EMBL:AAD41409.1} OS=Prunus dulcis (Almond) PE=2 SV=1	PREDICTED: 17.9 kDa class II heat shock protein-like [Malus domestica]
EVM0000618.1	--	--	--	--	Putative uncharacterized protein {ECO:0000313|EMBL:CAN78763.1} OS=Vitis vinifera (Grape) PE=4 SV=1	PREDICTED: uncharacterized protein LOC103953331 isoform X3 [Pyrus x bretschneideri]
EVM0000619.1	Biological Process: response to water deprivation (GO:0009414);; Cellular Component: chloroplast thylakoid membrane (GO:0009535);; Cellular Component: chloroplast stroma (GO:0009570);; Biological Process: hyperosmotic salinity response (GO:0042538);; Molecular Function: 9-cis-epoxycarotenoid dioxygenase activity (GO:0045549);;	K09840|0|mdm:103445724|9-cis-epoxycarotenoid dioxygenase NCED3, chloroplastic-like; K09840 9-cis-epoxycarotenoid dioxygenase [EC:1.13.11.51] (A)	[Q]	Secondary metabolites biosynthesis, transport and catabolism	9-cis-epoxycarotenoid dioxygenase {ECO:0000313|EMBL:AIG92852.1} OS=Malus prunifolia PE=2 SV=1	PREDICTED: 9-cis-epoxycarotenoid dioxygenase NCED3, chloroplastic-like [Malus domestica]
EVM0000620.1	Cellular Component: mitochondrion (GO:0005739);; Biological Process: tricarboxylic acid cycle (GO:0006099);; Molecular Function: oxidoreductase activity, acting on the CH-CH group of donors (GO:0016627);; Biological Process: electron transport chain (GO:0022900);; Molecular Function: flavin adenine dinucleotide binding (GO:0050660);;	K00234|0|pxb:103960821|succinate dehydrogenase [ubiquinone] flavoprotein subunit, mitochondrial; K00234 succinate dehydrogenase (ubiquinone) flavoprotein subunit [EC:1.3.5.1] (A)	[C]	Energy production and conversion	Uncharacterized protein {ECO:0000313|EMBL:EMJ03208.1} OS=Prunus persica (Peach) PE=4 SV=1	PREDICTED: succinate dehydrogenase [ubiquinone] flavoprotein subunit, mitochondrial [Pyrus x bretschneideri]
EVM0000621.1	Molecular Function: peptidase activity (GO:0008233);;	K06972|4.82674e-20|pxb:103931660|presequence protease 1, chloroplastic/mitochondrial-like; K06972 (A)	[RO]	--	Uncharacterized protein {ECO:0000313|EMBL:EMJ01292.1} (Fragment) OS=Prunus persica (Peach) PE=3 SV=1	PREDICTED: LOW QUALITY PROTEIN: presequence protease 1, chloroplastic/mitochondrial-like [Pyrus x bretschneideri]
EVM0000622.1	--	--	--	--	Uncharacterized protein {ECO:0000313|EMBL:EMJ00833.1} OS=Prunus persica (Peach) PE=4 SV=1	PREDICTED: uncharacterized protein LOC103401311 isoform X3 [Malus domestica]
EVM0000623.1	--	--	--	--	Uncharacterized protein {ECO:0000313|EMBL:EMJ02727.1} OS=Prunus persica (Peach) PE=4 SV=1	PREDICTED: uncharacterized protein LOC103965231 [Pyrus x bretschneideri]
EVM0000624.1	--	--	[R]	General function prediction only	Retrotransposon polyprotein {ECO:0000313|EMBL:AFP55537.1} OS=Rosa rugosa (Rugosa rose) PE=4 SV=1	PREDICTED: uncharacterized protein LOC103943500 [Pyrus x bretschneideri]
EVM0000625.1	--	--	--	--	Protein unc-13-C-like protein {ECO:0000313|EMBL:EXB68030.1} OS=Morus notabilis PE=4 SV=1	PREDICTED: uncharacterized protein LOC103449358 [Malus domestica]
EVM0000626.1	Biological Process: mitotic cell cycle (GO:0000278);; Molecular Function: protein kinase activity (GO:0004672);; Molecular Function: ATP binding (GO:0005524);; Cellular Component: cytosol (GO:0005829);; Cellular Component: plasma membrane (GO:0005886);; Biological Process: protein phosphorylation (GO:0006468);; Biological Process: endocytosis (GO:0006897);; Biological Process: cell adhesion (GO:0…	K12489|0|pxb:103950406|ADP-ribosylation factor GTPase-activating protein AGD3-like; K12489 Arf-GAP with coiled-coil, ANK repeat and PH domain-containing protein (A)	[T]	Signal transduction mechanisms	Uncharacterized protein {ECO:0000313|EMBL:EMJ26478.1} OS=Prunus persica (Peach) PE=4 SV=1	PREDICTED: ADP-ribosylation factor GTPase-activating protein AGD3-like [Pyrus x bretschneideri]
EVM0000627.1	--	--	--	--	Putative uncharacterized protein {ECO:0000313|EMBL:ABJ96375.1} OS=Prunus persica (Peach) PE=4 SV=1	PREDICTED: uncharacterized protein LOC103403326 [Malus domestica]
EVM0000628.1	Biological Process: protein folding (GO:0006457);; Cellular Component: prefoldin complex (GO:0016272);; Molecular Function: unfolded protein binding (GO:0051082);;	K09549|6.11836e-102|mdm:103453128|probable prefoldin subunit 2; K09549 prefoldin subunit 2 (A)	[O]	Posttranslational modification, protein turnover, chaperones	Uncharacterized protein {ECO:0000313|EMBL:EMJ27191.1} OS=Prunus persica (Peach) PE=4 SV=1	PREDICTED: probable prefoldin subunit 2 [Malus domestica]
EVM0000629.1	Molecular Function: transcription factor activity, sequence-specific DNA binding (GO:0003700);; Cellular Component: nucleus (GO:0005634);; Biological Process: regulation of transcription, DNA-templated (GO:0006355);; Biological Process: response to heat (GO:0009408);; Molecular Function: sequence-specific DNA binding (GO:0043565);;	K09419|4.77467e-27|mdm:103455957|HSF8; heat stress transcription factor B-4; K09419 heat shock transcription factor, other eukaryote (A)	--	--	HSF domain class transcription factor {ECO:0000313|EMBL:ADL36735.1} OS=Malus domestica (Apple) PE=2 SV=1	heat stress transcription factor B-4 [Malus domestica]
EVM0000630.1	Molecular Function: catalytic activity (GO:0003824);; Biological Process: metabolic process (GO:0008152);;	K07019|0|pxb:103940445|embryogenesis-associated protein EMB8-like; K07019 (A)	[R]	General function prediction only	Uncharacterized protein {ECO:0000313|EMBL:EXB57388.1} OS=Morus notabilis PE=4 SV=1	PREDICTED: embryogenesis-associated protein EMB8-like isoform X2 [Pyrus x bretschneideri]
EVM0000631.1	Biological Process: intracellular protein transport (GO:0006886);; Molecular Function: protein transporter activity (GO:0008565);; Biological Process: vesicle-mediated transport (GO:0016192);; Cellular Component: AP-3 adaptor complex (GO:0030123);; Cellular Component: clathrin vesicle coat (GO:0030125);;	K12399|1.93658e-126|mdm:103407099|AP-3 complex subunit sigma-like; K12399 AP-3 complex subunit sigma (A)	[U]	Intracellular trafficking, secretion, and vesicular transport	Uncharacterized protein {ECO:0000313|EMBL:EMJ03877.1} OS=Prunus persica (Peach) PE=4 SV=1	PREDICTED: AP-3 complex subunit sigma-like [Malus domestica]
EVM0000632.1	--	--	[R]	General function prediction only	Uncharacterized protein {ECO:0000313|EMBL:EMJ00449.1} OS=Prunus persica (Peach) PE=4 SV=1	PREDICTED: uncharacterized protein LOC103451371 [Malus domestica]
EVM0000633.1	Molecular Function: enzyme inhibitor activity (GO:0004857);; Cellular Component: cell wall (GO:0005618);; Molecular Function: pectinesterase activity (GO:0030599);; Biological Process: cell wall modification (GO:0042545);; Biological Process: negative regulation of catalytic activity (GO:0043086);; Molecular Function: aspartyl esterase activity (GO:0045330);; Biological Process: pectin catabolic …	--	--	--	Pectinesterase {ECO:0000256|RuleBase:RU000589} OS=Prunus persica (Peach) PE=2 SV=1	PREDICTED: probable pectinesterase/pectinesterase inhibitor 12 [Malus domestica]
EVM0000634.1	--	--	--	--	Uncharacterized protein {ECO:0000313|EMBL:EMJ13319.1} OS=Prunus persica (Peach) PE=4 SV=1	PREDICTED: protein LIGHT-DEPENDENT SHORT HYPOCOTYLS 10-like [Malus domestica]
EVM0000635.1	--	--	--	--	Uncharacterized protein {ECO:0000313|EMBL:EMJ27371.1} OS=Prunus persica (Peach) PE=4 SV=1	PREDICTED: zinc-finger homeodomain protein 3-like [Malus domestica]
EVM0000636.1	Molecular Function: fatty-acyl-CoA reductase (alcohol-forming) activity (GO:0080019);;	K13356|0|pxb:103931004|fatty acyl-CoA reductase 3-like; K13356 fatty acyl-CoA reductase [EC:1.2.1.-] (A)	[I]	Lipid transport and metabolism	Uncharacterized protein {ECO:0000313|EMBL:EMJ06315.1} OS=Prunus persica (Peach) PE=4 SV=1	PREDICTED: fatty acyl-CoA reductase 3-like [Pyrus x bretschneideri]
EVM0000637.1	Cellular Component: cytoplasm (GO:0005737);;	K05749|0|pxb:103968111|protein PIR; K05749 cytoplasmic FMR1 interacting protein (A)	[R]	General function prediction only	Uncharacterized protein {ECO:0000313|EMBL:EMJ09587.1} OS=Prunus persica (Peach) PE=4 SV=1	PREDICTED: protein PIR [Pyrus x bretschneideri]
EVM0000638.1	Molecular Function: 2,3,4,5-tetrahydropyridine-2,6-dicarboxylate N-succinyltransferase activity (GO:0008666);; Molecular Function: biphenyl synthase activity (GO:0033815);; Molecular Function: identical protein binding (GO:0042802);; Biological Process: phytoalexin biosynthetic process (GO:0052315);; Biological Process: 4-hydroxycoumarin biosynthetic process (GO:1901884);; Biological Process: 2-h…	K00660|0|pxb:103945211|4-hydroxycoumarin synthase 1-like; K00660 chalcone synthase [EC:2.3.1.74] (A)	--	--	Biphenyl synthase 2 {ECO:0000313|EMBL:AEX88416.1} OS=Malus domestica (Apple) PE=2 SV=1	PREDICTED: 4-hydroxycoumarin synthase 1-like [Pyrus x bretschneideri]
EVM0000639.1	Cellular Component: cytosol (GO:0005829);; Biological Process: cellulose biosynthetic process (GO:0030244);; Biological Process: D-xylose metabolic process (GO:0042732);; Biological Process: Golgi vesicle transport (GO:0048193);;	--	[S]	Function unknown	Uncharacterized protein {ECO:0000313|EMBL:EMJ12092.1} OS=Prunus persica (Peach) PE=4 SV=1	PREDICTED: vacuolar protein sorting-associated protein 51 homolog isoform X2 [Malus domestica]
EVM0000640.1	--	--	--	--	Uncharacterized protein {ECO:0000313|EMBL:EMJ12581.1} OS=Prunus persica (Peach) PE=4 SV=1	PREDICTED: uncharacterized protein LOC103446750 isoform X1 [Malus domestica]
EVM0000641.1	--	K06955|9.84824e-104|pmum:103325871|uncharacterized LOC103325871; K06955 (A)	--	--	Uncharacterized protein {ECO:0000313|EMBL:ESR54259.1} OS=Citrus clementina PE=4 SV=1	PREDICTED: uncharacterized protein LOC103325871 [Prunus mume]
EVM0000642.1	Molecular Function: protein serine/threonine kinase activity (GO:0004674);; Molecular Function: ATP binding (GO:0005524);; Biological Process: protein phosphorylation (GO:0006468);;	K07179|0|mdm:103439892|serine/threonine-protein kinase rio2-like; K07179 RIO kinase 2 [EC:2.7.11.1] (A)	[TR]	--	Uncharacterized protein {ECO:0000313|EMBL:KDO62618.1} OS=Citrus sinensis (Sweet orange) PE=4 SV=1	PREDICTED: serine/threonine-protein kinase rio2-like isoform X1 [Malus domestica]
EVM0000643.1	Molecular Function: acyl-CoA dehydrogenase activity (GO:0003995);; Molecular Function: acyl-CoA oxidase activity (GO:0003997);; Cellular Component: peroxisome (GO:0005777);; Biological Process: fatty acid beta-oxidation (GO:0006635);; Molecular Function: flavin adenine dinucleotide binding (GO:0050660);;	K00232|0|pxb:103936085|peroxisomal acyl-coenzyme A oxidase 1-like; K00232 acyl-CoA oxidase [EC:1.3.3.6] (A)	[I]	Lipid transport and metabolism	Acyl-coenzyme A oxidase {ECO:0000256|PIRNR:PIRNR000168} OS=Prunus persica (Peach) PE=2 SV=1	PREDICTED: peroxisomal acyl-coenzyme A oxidase 1-like [Pyrus x bretschneideri]
EVM0000644.1	--	K11884|2.95026e-104|mdm:103412742|RNA-binding protein pno1-like; K11884 RNA-binding protein PNO1 (A)	[O]	Posttranslational modification, protein turnover, chaperones	Uncharacterized protein {ECO:0000313|EMBL:EMJ07048.1} OS=Prunus persica (Peach) PE=4 SV=1	PREDICTED: RNA-binding protein pno1 [Malus domestica]
EVM0000645.1	Cellular Component: integral component of membrane (GO:0016021);; Biological Process: transmembrane transport (GO:0055085);;	K02575|0|mdm:103413242|high affinity nitrate transporter 2.4-like; K02575 MFS transporter, NNP family, nitrate/nitrite transporter (A)	--	--	Rehd high-affinity nitrate transporter NRT2.1 {ECO:0000313|EMBL:ACN22072.1} OS=Malus hupehensis PE=2 SV=1	PREDICTED: high affinity nitrate transporter 2.4-like [Malus domestica]
EVM0000646.1	--	K15032|0|pmum:103330790|uncharacterized LOC103330790; K15032 mTERF domain-containing protein, mitochondrial (A)	[KR]	--	Uncharacterized protein {ECO:0000313|EMBL:EMJ20538.1} OS=Prunus persica (Peach) PE=4 SV=1	PREDICTED: uncharacterized protein LOC103330790 [Prunus mume]
EVM0000647.1	--	--	--	--	Uncharacterized protein {ECO:0000313|EMBL:EMJ23403.1} OS=Prunus persica (Peach) PE=4 SV=1	PREDICTED: uncharacterized protein LOC103440909 [Malus domestica]
EVM0000648.1	--	--	--	--	Uncharacterized protein {ECO:0000313|EMBL:EMJ25675.1} (Fragment) OS=Prunus persica (Peach) PE=4 SV=1	PREDICTED: uncharacterized protein LOC103341452 isoform X2 [Prunus mume]
EVM0000649.2	Molecular Function: ligase activity (GO:0016874);;	--	[S]	Function unknown	U-box domain-containing protein 5 {ECO:0000313|EMBL:EXB59099.1} OS=Morus notabilis PE=4 SV=1	PREDICTED: U-box domain-containing protein 5-like [Malus domestica]
EVM0000650.1	--	--	--	--	Uncharacterized protein {ECO:0000313|EMBL:EMJ28764.1} OS=Prunus persica (Peach) PE=4 SV=1	PREDICTED: uncharacterized protein At1g66480-like [Malus domestica]
EVM0000651.1	--	--	[Q]	Secondary metabolites biosynthesis, transport and catabolism	Pleiotropic drug resistance 9 {ECO:0000313|EMBL:EOY06892.1} OS=Theobroma cacao (Cacao) PE=4 SV=1	PREDICTED: pleiotropic drug resistance protein 3-like [Malus domestica]
EVM0000652.1	Biological Process: actin filament severing (GO:0051014);; Molecular Function: actin filament binding (GO:0051015);; Biological Process: actin filament bundle assembly (GO:0051017);;	--	[Z]	Cytoskeleton	Uncharacterized protein {ECO:0000313|EMBL:EMJ05492.1} OS=Prunus persica (Peach) PE=4 SV=1	PREDICTED: villin-3-like [Pyrus x bretschneideri]
EVM0000653.1	Biological Process: defense response (GO:0006952);; Biological Process: signal transduction (GO:0007165);; Molecular Function: ADP binding (GO:0043531);;	--	--	--	TIR-NBS-LRR-type disease resistance-like protein {ECO:0000313|EMBL:ACR19031.1} OS=Pyrus x bretschneideri (Chinese white pear) PE=2 SV=1	PREDICTED: TMV resistance protein N-like isoform X1 [Pyrus x bretschneideri]
EVM0000654.1	Molecular Function: 1-phosphatidylinositol binding (GO:0005545);; Cellular Component: clathrin coat (GO:0030118);; Molecular Function: clathrin binding (GO:0030276);; Molecular Function: 2-alkenal reductase [NAD(P)] activity (GO:0032440);; Biological Process: clathrin coat assembly (GO:0048268);; Biological Process: oxidation-reduction process (GO:0055114);;	--	[TU]	--	Uncharacterized protein {ECO:0000313|EMBL:EMJ23498.1} OS=Prunus persica (Peach) PE=4 SV=1	PREDICTED: putative clathrin assembly protein At5g57200 [Pyrus x bretschneideri]
EVM0000655.1	--	--	--	--	Uncharacterized protein {ECO:0000313|EMBL:EMJ15710.1} OS=Prunus persica (Peach) PE=4 SV=1	PREDICTED: uncharacterized protein LOC103430114 [Malus domestica]
EVM0000656.1	--	--	--	--	Uncharacterized protein {ECO:0000313|EMBL:EMJ02797.1} OS=Prunus persica (Peach) PE=4 SV=1	PREDICTED: UPF0544 protein C5orf45 isoform X1 [Pyrus x bretschneideri]
EVM0000657.1	Molecular Function: actin binding (GO:0003779);; Biological Process: cytoskeleton organization (GO:0007010);;	--	[Z]	Cytoskeleton	Uncharacterized protein {ECO:0000313|EMBL:EMJ26564.1} OS=Prunus persica (Peach) PE=4 SV=1	PREDICTED: villin-4 [Pyrus x bretschneideri]
EVM0000658.1	Cellular Component: plasma membrane (GO:0005886);; Biological Process: proteolysis (GO:0006508);; Molecular Function: serine-type peptidase activity (GO:0008236);;	--	[OU]	--	Uncharacterized protein {ECO:0000313|EMBL:EMJ03049.1} OS=Prunus persica (Peach) PE=4 SV=1	PREDICTED: uncharacterized protein LOC103445624 [Malus domestica]
EVM0000659.1	--	--	--	--	--	PREDICTED: uncharacterized protein LOC103956272 [Pyrus x bretschneideri]
EVM0000660.1	Molecular Function: thiamine diphosphokinase activity (GO:0004788);; Molecular Function: ATP binding (GO:0005524);; Biological Process: thiamine metabolic process (GO:0006772);; Biological Process: thiamine diphosphate biosynthetic process (GO:0009229);; Molecular Function: kinase activity (GO:0016301);; Biological Process: phosphorylation (GO:0016310);;	K00949|2.56105e-169|mdm:103423119|thiamine pyrophosphokinase 1-like; K00949 thiamine pyrophosphokinase [EC:2.7.6.2] (A)	[H]	Coenzyme transport and metabolism	Uncharacterized protein {ECO:0000313|EMBL:EMJ01811.1} OS=Prunus persica (Peach) PE=4 SV=1	PREDICTED: thiamine pyrophosphokinase 1-like isoform X1 [Malus domestica]
EVM0000661.1	Molecular Function: diphosphoinositol-polyphosphate diphosphatase activity (GO:0008486);; Molecular Function: inositol diphosphate tetrakisphosphate diphosphatase activity (GO:0052840);; Molecular Function: inositol-1-diphosphate-2,3,4,5,6-pentakisphosphate diphosphatase activity (GO:0052843);; Molecular Function: inositol-3-diphosphate-1,2,4,5,6-pentakisphosphate diphosphatase activity (GO:00528…	K07766|7.07988e-124|mdm:103444569|nudix hydrolase 17, mitochondrial; K07766 diphosphoinositol-polyphosphate diphosphatase [EC:3.6.1.52] (A)	[T]	Signal transduction mechanisms	Uncharacterized protein {ECO:0000313|EMBL:EMJ28793.1} OS=Prunus persica (Peach) PE=3 SV=1	PREDICTED: nudix hydrolase 17, mitochondrial [Malus domestica]
EVM0000662.1	--	K17964|0|pxb:103933285|putative pentatricopeptide repeat-containing protein At1g19290; K17964 leucine-rich PPR motif-containing protein, mitochondrial (A)	[R]	General function prediction only	Uncharacterized protein {ECO:0000313|EMBL:EMJ27425.1} (Fragment) OS=Prunus persica (Peach) PE=4 SV=1	PREDICTED: putative pentatricopeptide repeat-containing protein At1g19290 [Pyrus x bretschneideri]
EVM0000663.1	Molecular Function: zinc ion binding (GO:0008270);;	K13127|0|pxb:103929337|zinc finger CCCH domain-containing protein 1; K13127 RING finger protein 113A (A)	[O]	Posttranslational modification, protein turnover, chaperones	Zinc finger CCCH domain-containing protein 1 {ECO:0000313|EMBL:EXB94919.1} OS=Morus notabilis PE=4 SV=1	PREDICTED: zinc finger CCCH domain-containing protein 1 [Pyrus x bretschneideri]
EVM0000664.1	Molecular Function: glyceraldehyde-3-phosphate dehydrogenase (NAD+) (phosphorylating) activity (GO:0004365);; Biological Process: glucose metabolic process (GO:0006006);; Molecular Function: NADP binding (GO:0050661);; Molecular Function: NAD binding (GO:0051287);; Biological Process: oxidation-reduction process (GO:0055114);;	K00134|0|mdm:103452095|glyceraldehyde-3-phosphate dehydrogenase 2, cytosolic; K00134 glyceraldehyde 3-phosphate dehydrogenase [EC:1.2.1.12] (A)	[G]	Carbohydrate transport and metabolism	Glyceraldehyde-3-phosphate dehydrogenase {ECO:0000256|RuleBase:RU361160} OS=Pyrus x bretschneideri (Chinese white pear) PE=2 SV=1	glyceraldehyde-3-phosphate dehydrogenase C1 [Pyrus x bretschneideri]
EVM0000665.1	--	--	[R]	General function prediction only	Putative uncharacterized protein {ECO:0000313|EMBL:CAN71595.1} OS=Vitis vinifera (Grape) PE=4 SV=1	PREDICTED: uncharacterized protein LOC103948287 [Pyrus x bretschneideri]
EVM0000666.1	--	--	[JD]	--	KRR1 small subunit processome component {ECO:0000256|PIRNR:PIRNR006515} OS=Musa acuminata subsp. malaccensis (Wild banana) PE=3 SV=1	PREDICTED: uncharacterized protein LOC103929537 isoform X1 [Pyrus x bretschneideri]
EVM0000667.1	Molecular Function: oxidoreductase activity (GO:0016491);; Biological Process: single-organism metabolic process (GO:0044710);; Molecular Function: metal ion binding (GO:0046872);;	--	[Q]	Secondary metabolites biosynthesis, transport and catabolism	Laccase {ECO:0000256|RuleBase:RU361119} OS=Prunus persica (Peach) PE=3 SV=1	PREDICTED: laccase-15-like [Malus domestica]
EVM0000668.1	--	--	[QR]	--	Uncharacterized protein {ECO:0000313|EMBL:EMJ02530.1} OS=Prunus persica (Peach) PE=3 SV=1	PREDICTED: 1-aminocyclopropane-1-carboxylate oxidase homolog [Pyrus x bretschneideri]
EVM0000669.1	--	--	--	--	Uncharacterized protein {ECO:0000313|EMBL:EMJ20067.1} OS=Prunus persica (Peach) PE=4 SV=1	PREDICTED: uncharacterized protein LOC103951723 [Pyrus x bretschneideri]
EVM0000670.1	--	--	--	--	Retropepsin-like protein {ECO:0000313|EMBL:AFN88198.1} OS=Phaseolus vulgaris (Kidney bean) PE=4 SV=1	PREDICTED: LOW QUALITY PROTEIN: uncharacterized protein LOC103413156 [Malus domestica]
EVM0000671.1	--	--	[R]	General function prediction only	Uncharacterized protein {ECO:0000313|EMBL:EMJ26517.1} OS=Prunus persica (Peach) PE=4 SV=1	PREDICTED: transcriptional corepressor LEUNIG isoform X6 [Pyrus x bretschneideri]
EVM0000672.1	--	--	[G]	Carbohydrate transport and metabolism	Uncharacterized protein {ECO:0000313|EMBL:EMJ19147.1} OS=Prunus persica (Peach) PE=4 SV=1	PREDICTED: uncharacterized protein LOC103942953 [Pyrus x bretschneideri]
EVM0000673.1	Molecular Function: nucleotide binding (GO:0000166);; Cellular Component: heterotrimeric G-protein complex (GO:0005834);;	--	[R]	General function prediction only	Uncharacterized protein {ECO:0000313|EMBL:EMJ05981.1} OS=Prunus persica (Peach) PE=4 SV=1	PREDICTED: E3 ubiquitin-protein ligase TRAF7 [Pyrus x bretschneideri]
EVM0000674.1	--	--	[V]	Defense mechanisms	Putative uncharacterized protein {ECO:0000313|EMBL:CCB44050.1} OS=Vitis vinifera (Grape) PE=3 SV=1	PREDICTED: cinnamoyl-CoA reductase 2-like [Malus domestica]
EVM0000675.1	Biological Process: microtubule cytoskeleton organization (GO:0000226);; Biological Process: multidimensional cell growth (GO:0009825);; Biological Process: guard mother cell cytokinesis (GO:0010235);; Cellular Component: Cul4-RING E3 ubiquitin ligase complex (GO:0080008);;	--	[T]	Signal transduction mechanisms	Uncharacterized protein {ECO:0000313|EMBL:EMJ11643.1} (Fragment) OS=Prunus persica (Peach) PE=4 SV=1	PREDICTED: vegetative incompatibility protein HET-E-1-like [Malus domestica]
EVM0000676.1	--	--	--	--	Coffea canephora DH200=94 genomic scaffold, scaffold_11 {ECO:0000313|EMBL:CDP03726.1} OS=Coffea canephora (Robusta coffee) PE=4 SV=1	PREDICTED: uncharacterized protein LOC103946032 isoform X2 [Pyrus x bretschneideri]
EVM0000677.1	--	--	--	--	Uncharacterized protein {ECO:0000313|EMBL:EMJ04672.1} (Fragment) OS=Prunus persica (Peach) PE=4 SV=1	PREDICTED: probable esterase PIR7A [Pyrus x bretschneideri]
EVM0000678.1	--	--	--	--	--	PREDICTED: uncharacterized protein LOC103405911 [Malus domestica]
EVM0000679.1	Molecular Function: nucleic acid binding (GO:0003676);; Molecular Function: endonuclease activity (GO:0004519);; Biological Process: DNA catabolic process (GO:0006308);;	--	--	--	Uncharacterized protein {ECO:0000313|EMBL:EMJ24546.1} OS=Prunus persica (Peach) PE=4 SV=1	PREDICTED: endonuclease 2-like [Pyrus x bretschneideri]
EVM0000680.1	Molecular Function: acetylglucosaminyltransferase activity (GO:0008375);; Cellular Component: membrane (GO:0016020);;	--	--	--	Uncharacterized protein {ECO:0000313|EMBL:EMJ04162.1} OS=Prunus persica (Peach) PE=4 SV=1	PREDICTED: uncharacterized protein LOC103965977 isoform X1 [Pyrus x bretschneideri]
EVM0000681.1	Cellular Component: ubiquitin ligase complex (GO:0000151);; Molecular Function: ubiquitin-protein transferase activity (GO:0004842);; Biological Process: regulation of transcription, DNA-templated (GO:0006355);; Molecular Function: transcription factor binding (GO:0008134);; Biological Process: protein ubiquitination (GO:0016567);; Biological Process: SCF-dependent proteasomal ubiquitin-dependent…	--	--	--	Uncharacterized protein {ECO:0000313|EMBL:EMJ14557.1} OS=Prunus persica (Peach) PE=4 SV=1	PREDICTED: protein UNUSUAL FLORAL ORGANS-like [Malus domestica]
EVM0000682.1	--	--	[TZ]	--	Formin-like protein {ECO:0000256|RuleBase:RU361260} OS=Prunus persica (Peach) PE=3 SV=1	hypothetical protein PRUPE_ppa025070mg [Prunus persica]
EVM0000683.1	--	K09338|1.12102e-161|mdm:103452920|homeobox-leucine zipper protein HAT22-like; K09338 homeobox-leucine zipper protein (A)	[K]	Transcription	Uncharacterized protein {ECO:0000313|EMBL:EMJ28093.1} OS=Prunus persica (Peach) PE=4 SV=1	PREDICTED: homeobox-leucine zipper protein HAT22-like [Malus domestica]
EVM0000684.1	Molecular Function: GTPase activity (GO:0003924);; Molecular Function: structural constituent of cytoskeleton (GO:0005200);; Molecular Function: GTP binding (GO:0005525);; Cellular Component: cytoplasm (GO:0005737);; Cellular Component: microtubule (GO:0005874);; Biological Process: obsolete GTP catabolic process (GO:0006184);; Biological Process: microtubule-based process (GO:0007017);; Biologic…	K07375|0|pxb:103952354|tubulin beta chain-like; K07375 tubulin beta (A)	[Z]	Cytoskeleton	Uncharacterized protein {ECO:0000313|EMBL:EYU43219.1} OS=Erythranthe guttata (Yellow monkey flower) PE=3 SV=1	PREDICTED: tubulin beta chain-like [Pyrus x bretschneideri]
EVM0000685.1	Molecular Function: structural constituent of ribosome (GO:0003735);; Cellular Component: ribosome (GO:0005840);; Biological Process: translation (GO:0006412);;	K02873|5.5357e-149|pxb:103943324|60S ribosomal protein L13-1; K02873 large subunit ribosomal protein L13e (A)	[J]	Translation, ribosomal structure and biogenesis	60S ribosomal protein L13 {ECO:0000256|RuleBase:RU000572} OS=Medicago truncatula (Barrel medic) PE=1 SV=1	PREDICTED: 60S ribosomal protein L13-1 [Pyrus x bretschneideri]
EVM0000686.1	Molecular Function: iron ion transmembrane transporter activity (GO:0005381);; Cellular Component: vacuolar membrane (GO:0005774);; Biological Process: intracellular sequestering of iron ion (GO:0006880);; Biological Process: iron ion transmembrane transport (GO:0034755);;	--	[S]	Function unknown	Uncharacterized protein {ECO:0000313|EMBL:EMJ24922.1} OS=Prunus persica (Peach) PE=4 SV=1	PREDICTED: vacuolar iron transporter 1-like [Malus domestica]
EVM0000687.1	Molecular Function: glutamate-cysteine ligase activity (GO:0004357);; Biological Process: glutathione biosynthetic process (GO:0006750);;	K01919|0|pxb:103941961|glutamate--cysteine ligase, chloroplastic-like; K01919 glutamate--cysteine ligase [EC:6.3.2.2] (A)	--	--	Gamma-glutamylcysteine synthetase {ECO:0000313|EMBL:AHJ60103.1} OS=Pyrus betulifolia PE=2 SV=1	PREDICTED: glutamate--cysteine ligase, chloroplastic-like isoform X1 [Pyrus x bretschneideri]
EVM0000688.1	Molecular Function: protein serine/threonine phosphatase activity (GO:0004722);; Biological Process: protein dephosphorylation (GO:0006470);; Molecular Function: metal ion binding (GO:0046872);;	K14803|0|pxb:103959167|probable protein phosphatase 2C 47; K14803 protein phosphatase 2C homolog 2/3 [EC:3.1.3.16] (A)	[T]	Signal transduction mechanisms	Uncharacterized protein {ECO:0000313|EMBL:EMJ03347.1} OS=Prunus persica (Peach) PE=4 SV=1	PREDICTED: probable protein phosphatase 2C 47 isoform X1 [Pyrus x bretschneideri]
EVM0000689.1	--	K13420|7.92247e-144|pxb:103963906|probable LRR receptor-like serine/threonine-protein kinase At3g47570; K13420 LRR receptor-like serine/threonine-protein kinase FLS2 [EC:2.7.11.1] (A)	--	--	Uncharacterized protein {ECO:0000313|EMBL:EMJ22175.1} (Fragment) OS=Prunus persica (Peach) PE=3 SV=1	PREDICTED: probable LRR receptor-like serine/threonine-protein kinase At3g47570 isoform X2 [Pyrus x bretschneideri]
EVM0000690.1	--	--	--	--	HXXXD-type acyl-transferase family protein, putative {ECO:0000313|EMBL:EOY00802.1} OS=Theobroma cacao (Cacao) PE=4 SV=1	PREDICTED: BAHD acyltransferase At5g47980-like [Malus domestica]
EVM0000691.4	--	--	[K]	Transcription	Uncharacterized protein {ECO:0000313|EMBL:EMJ07664.1} OS=Prunus persica (Peach) PE=4 SV=1	PREDICTED: uncharacterized protein LOC103451060 isoform X1 [Malus domestica]
EVM0000692.1	--	--	--	--	Uncharacterized protein {ECO:0000313|EMBL:EMJ07900.1} (Fragment) OS=Prunus persica (Peach) PE=4 SV=1	PREDICTED: uncharacterized protein LOC103408570 [Malus domestica]
EVM0000693.1	Molecular Function: ATP binding (GO:0005524);; Cellular Component: microtubule (GO:0005874);; Biological Process: regulation of mitotic cell cycle (GO:0007346);; Biological Process: embryo development ending in seed dormancy (GO:0009793);; Biological Process: cell division (GO:0051301);;	K06883|2.89695e-149|pxb:103964016|GPN-loop GTPase 2-like; K06883 (A)	[R]	General function prediction only	Uncharacterized protein {ECO:0000313|EMBL:EMJ28480.1} (Fragment) OS=Prunus persica (Peach) PE=4 SV=1	PREDICTED: GPN-loop GTPase 2-like, partial [Pyrus x bretschneideri]
EVM0000694.1	Biological Process: protein folding (GO:0006457);; Cellular Component: chloroplast stroma (GO:0009570);;	K04078|2.93234e-87|pxb:103960235|20 kDa chaperonin, chloroplastic; K04078 chaperonin GroES (A)	[O]	Posttranslational modification, protein turnover, chaperones	Uncharacterized protein {ECO:0000313|EMBL:AFK37353.1} OS=Lotus japonicus (Lotus corniculatus var. japonicus) PE=2 SV=1	PREDICTED: 20 kDa chaperonin, chloroplastic isoform X2 [Pyrus x bretschneideri]
EVM0000695.1	Molecular Function: sulfate transmembrane transporter activity (GO:0015116);; Cellular Component: membrane (GO:0016020);; Biological Process: single-organism transport (GO:0044765);;	K17471|0|pxb:103960102|sulfate transporter 3.1-like; K17471 sulfate transporter 3 (A)	[P]	Inorganic ion transport and metabolism	Uncharacterized protein {ECO:0000313|EMBL:EMJ02936.1} OS=Prunus persica (Peach) PE=4 SV=1	PREDICTED: sulfate transporter 3.1-like [Pyrus x bretschneideri]
EVM0000696.2	Molecular Function: RNA binding (GO:0003723);; Molecular Function: RNA-directed DNA polymerase activity (GO:0003964);; Cellular Component: Golgi apparatus (GO:0005794);; Biological Process: RNA-dependent DNA biosynthetic process (GO:0006278);; Molecular Function: methyltransferase activity (GO:0008168);; Molecular Function: zinc ion binding (GO:0008270);; Biological Process: methylation (GO:00322…	--	--	--	Uncharacterized protein {ECO:0000313|EMBL:EMJ04960.1} OS=Prunus persica (Peach) PE=4 SV=1	PREDICTED: probable methyltransferase PMT7 [Pyrus x bretschneideri]
EVM0000697.1	--	--	--	--	Uncharacterized protein {ECO:0000313|EMBL:EMJ05106.1} OS=Prunus persica (Peach) PE=4 SV=1	PREDICTED: uncharacterized protein LOC103961728 [Pyrus x bretschneideri]
EVM0000698.1	Molecular Function: ATPase activator activity (GO:0001671);; Biological Process: positive regulation of ATPase activity (GO:0032781);; Molecular Function: chaperone binding (GO:0051087);;	--	[S]	Function unknown	Uncharacterized protein {ECO:0000313|EMBL:EMJ24645.1} OS=Prunus persica (Peach) PE=4 SV=1	PREDICTED: uncharacterized protein LOC103965039 [Pyrus x bretschneideri]
EVM0000699.1	--	--	[O]	Posttranslational modification, protein turnover, chaperones	Uncharacterized protein {ECO:0000313|EMBL:EMJ22391.1} (Fragment) OS=Prunus persica (Peach) PE=4 SV=1	PREDICTED: SKP1-like protein 21 [Prunus mume]
EVM0000700.1	Biological Process: metabolic process (GO:0008152);; Molecular Function: oxidoreductase activity (GO:0016491);;	--	[V]	Defense mechanisms	Cinnamoyl-CoA reductase, putative {ECO:0000313|EMBL:EEF44582.1} OS=Ricinus communis (Castor bean) PE=4 SV=1	PREDICTED: uncharacterized protein LOC103945503 [Pyrus x bretschneideri]
EVM0000701.1	--	--	--	--	Uncharacterized protein {ECO:0000313|EMBL:EMJ10263.1} OS=Prunus persica (Peach) PE=4 SV=1	PREDICTED: uncharacterized protein LOC103952950 [Pyrus x bretschneideri]
EVM0000702.1	--	K17279|1.78076e-130|pxb:103950837|HVA22-like protein c; K17279 receptor expression-enhancing protein 5/6 (A)	[U]	Intracellular trafficking, secretion, and vesicular transport	Uncharacterized protein {ECO:0000313|EMBL:EMJ24759.1} OS=Prunus persica (Peach) PE=4 SV=1	PREDICTED: HVA22-like protein c [Pyrus x bretschneideri]
EVM0000703.1	--	--	--	--	Uncharacterized protein {ECO:0000313|EMBL:EMJ03535.1} OS=Prunus persica (Peach) PE=4 SV=1	PREDICTED: uncharacterized protein LOC103927262 [Pyrus x bretschneideri]
EVM0000704.1	--	--	[R]	General function prediction only	Uncharacterized protein {ECO:0000313|EMBL:EMJ21865.1} (Fragment) OS=Prunus persica (Peach) PE=4 SV=1	PREDICTED: putative pentatricopeptide repeat-containing protein At1g56570 [Pyrus x bretschneideri]
EVM0000705.1	Molecular Function: acyl-CoA dehydrogenase activity (GO:0003995);; Biological Process: response to symbiotic fungus (GO:0009610);; Molecular Function: transferase activity, transferring phosphorus-containing groups (GO:0016772);; Biological Process: root hair elongation (GO:0048767);; Molecular Function: flavin adenine dinucleotide binding (GO:0050660);; Biological Process: oxidation-reduction pr…	--	[R]	General function prediction only	Uncharacterized protein {ECO:0000313|EMBL:EMJ26471.1} OS=Prunus persica (Peach) PE=3 SV=1	PREDICTED: acyl-CoA dehydrogenase family member 10 [Pyrus x bretschneideri]
EVM0000706.1	--	--	--	--	Uncharacterized protein {ECO:0000313|EMBL:EMJ03973.1} OS=Prunus persica (Peach) PE=4 SV=1	PREDICTED: protein AUXIN-REGULATED GENE INVOLVED IN ORGAN SIZE-like [Pyrus x bretschneideri]
EVM0000707.1	Biological Process: epidermal cell differentiation (GO:0009913);; Biological Process: cell fate commitment (GO:0045165);; Molecular Function: protein dimerization activity (GO:0046983);;	--	--	--	BHLH33 {ECO:0000313|EMBL:ABB84474.1} OS=Malus domestica (Apple) PE=2 SV=1	PREDICTED: transcription factor EGL1-like [Pyrus x bretschneideri]
EVM0000708.4	Cellular Component: plasma membrane (GO:0005886);; Biological Process: vesicle-mediated transport (GO:0016192);;	--	[P]	Inorganic ion transport and metabolism	Vesicle transport protein GOT1B, putative {ECO:0000313|EMBL:EEF31363.1} OS=Ricinus communis (Castor bean) PE=4 SV=1	PREDICTED: vesicle transport protein GOT1B [Pyrus x bretschneideri]
EVM0000709.1	Biological Process: maltose metabolic process (GO:0000023);; Cellular Component: nucleus (GO:0005634);; Cellular Component: mitochondrion (GO:0005739);; Cellular Component: chloroplast stroma (GO:0009570);; Cellular Component: chloroplast envelope (GO:0009941);; Biological Process: thylakoid membrane organization (GO:0010027);; Biological Process: starch biosynthetic process (GO:0019252);; Biolog…	--	--	--	Uncharacterized protein {ECO:0000313|EMBL:EMJ17087.1} OS=Prunus persica (Peach) PE=4 SV=1	PREDICTED: uncharacterized protein LOC103963945 [Pyrus x bretschneideri]
EVM0000710.2	--	--	[T]	Signal transduction mechanisms	Uncharacterized protein {ECO:0000313|EMBL:EMJ00655.1} (Fragment) OS=Prunus persica (Peach) PE=4 SV=1	PREDICTED: TBC1 domain family member 15-like [Pyrus x bretschneideri]
EVM0000711.1	Molecular Function: organic cyclic compound binding (GO:0097159);; Molecular Function: heterocyclic compound binding (GO:1901363);;	--	--	--	Uncharacterized protein {ECO:0000313|EMBL:EMJ17050.1} OS=Prunus persica (Peach) PE=4 SV=1	PREDICTED: protein vip1-like [Malus domestica]
EVM0000712.1	Cellular Component: plasma membrane (GO:0005886);;	K11807|0|mdm:103401966|WD and tetratricopeptide repeats protein 1; K11807 WD and tetratricopeptide repeats protein 1 (A)	[R]	General function prediction only	Uncharacterized protein {ECO:0000313|EMBL:EMJ23160.1} OS=Prunus persica (Peach) PE=4 SV=1	PREDICTED: WD and tetratricopeptide repeats protein 1 isoform X2 [Malus domestica]
EVM0000713.1	--	--	--	--	Uncharacterized protein {ECO:0000313|EMBL:EMJ09128.1} OS=Prunus persica (Peach) PE=4 SV=1	PREDICTED: uncharacterized protein At4g38062-like [Malus domestica]
EVM0000714.3	Biological Process: carbohydrate metabolic process (GO:0005975);; Molecular Function: beta-glucosidase activity (GO:0008422);;	K05349|0|mdm:103438774|lysosomal beta glucosidase; K05349 beta-glucosidase [EC:3.2.1.21] (A)	--	--	Uncharacterized protein {ECO:0000313|EMBL:EMJ20145.1} OS=Prunus persica (Peach) PE=4 SV=1	PREDICTED: lysosomal beta glucosidase [Malus domestica]
EVM0000715.1	--	--	[C]	Energy production and conversion	Aldo-keto reductase {ECO:0000313|EMBL:AFP55587.1} OS=Rosa rugosa (Rugosa rose) PE=4 SV=1	PREDICTED: pyridoxal reductase, chloroplastic isoform X1 [Malus domestica]
EVM0000716.1	--	--	--	--	Uncharacterized protein {ECO:0000313|EMBL:EMJ05590.1} OS=Prunus persica (Peach) PE=4 SV=1	PREDICTED: uncharacterized protein LOC103956423 isoform X1 [Pyrus x bretschneideri]
EVM0000717.1	--	--	[R]	General function prediction only	Uncharacterized protein {ECO:0000313|EMBL:EMJ21875.1} OS=Prunus persica (Peach) PE=4 SV=1	PREDICTED: pentatricopeptide repeat-containing protein At5g27270-like [Malus domestica]
EVM0000718.1	--	--	--	--	Uncharacterized protein {ECO:0000313|EMBL:EMJ24526.1} OS=Prunus persica (Peach) PE=4 SV=1	PREDICTED: uncharacterized protein LOC103402603 [Malus domestica]
EVM0000719.1	--	--	[R]	General function prediction only	Uncharacterized protein {ECO:0000313|EMBL:ERP46396.1} (Fragment) OS=Populus trichocarpa (Western balsam poplar) PE=4 SV=1	PREDICTED: uncharacterized protein LOC103403351 [Malus domestica]
EVM0000720.1	Molecular Function: oxidoreductase activity, acting on single donors with incorporation of molecular oxygen, incorporation of two atoms of oxygen (GO:0016702);;	--	[Q]	Secondary metabolites biosynthesis, transport and catabolism	Carotenoid cleavage dioxygenase 4 {ECO:0000313|EMBL:AGL08676.1} OS=Prunus persica (Peach) PE=4 SV=1	PREDICTED: probable carotenoid cleavage dioxygenase 4, chloroplastic [Pyrus x bretschneideri]
EVM0000721.1	--	--	[R]	General function prediction only	T2.10 protein {ECO:0000313|EMBL:CCH50989.1} OS=Malus x robusta PE=4 SV=1	PREDICTED: uncharacterized protein LOC103418951 [Malus domestica]
EVM0000722.1	--	--	--	--	Uncharacterized protein {ECO:0000313|EMBL:EMJ01503.1} OS=Prunus persica (Peach) PE=4 SV=1	PREDICTED: transcription factor ABORTED MICROSPORES-like [Pyrus x bretschneideri]
EVM0000723.1	--	K13680|5.09435e-55|pxb:103929863|glucomannan 4-beta-mannosyltransferase 2-like; K13680 beta-mannan synthase [EC:2.4.1.32] (A)	--	--	Uncharacterized protein {ECO:0000313|EMBL:EMJ09658.1} OS=Prunus persica (Peach) PE=4 SV=1	PREDICTED: glucomannan 4-beta-mannosyltransferase 2-like [Pyrus x bretschneideri]
EVM0000724.1	Molecular Function: nucleic acid binding (GO:0003676);; Molecular Function: zinc ion binding (GO:0008270);;	--	[Q]	Secondary metabolites biosynthesis, transport and catabolism	Uncharacterized protein {ECO:0000313|EMBL:EMJ25671.1} OS=Prunus persica (Peach) PE=4 SV=1	PREDICTED: carotenoid 9,10(9&apos;,10&apos;)-cleavage dioxygenase 1-like [Pyrus x bretschneideri]
EVM0000725.1	Cellular Component: chloroplast (GO:0009507);; Biological Process: chloroplast fission (GO:0010020);; Biological Process: regulation of barrier septum assembly (GO:0032955);; Molecular Function: identical protein binding (GO:0042802);;	--	--	--	Uncharacterized protein {ECO:0000313|EMBL:EMJ25142.1} OS=Prunus persica (Peach) PE=4 SV=1	PREDICTED: cell division topological specificity factor homolog, chloroplastic-like [Malus domestica]
EVM0000726.1	--	--	--	--	Uncharacterized protein {ECO:0000313|EMBL:EMJ19958.1} OS=Prunus persica (Peach) PE=4 SV=1	PREDICTED: F-box protein At5g52880 [Pyrus x bretschneideri]
EVM0000727.1	--	--	[R]	General function prediction only	Uncharacterized protein {ECO:0000313|EMBL:EMJ14507.1} OS=Prunus persica (Peach) PE=4 SV=1	PREDICTED: receptor-like protein 2 [Malus domestica]
EVM0000728.1	Molecular Function: acetylglucosaminyltransferase activity (GO:0008375);; Cellular Component: membrane (GO:0016020);;	--	--	--	Uncharacterized protein {ECO:0000313|EMBL:EMJ12606.1} OS=Prunus persica (Peach) PE=4 SV=1	PREDICTED: uncharacterized protein LOC103418072 [Malus domestica]
EVM0000729.1	--	--	--	--	Uncharacterized protein {ECO:0000313|EMBL:EMJ17993.1} OS=Prunus persica (Peach) PE=4 SV=1	PREDICTED: uncharacterized protein LOC103440522 [Malus domestica]
EVM0000730.1	Molecular Function: lyase activity (GO:0016829);;	K01728|0|pxb:103941377|probable pectate lyase 8; K01728 pectate lyase [EC:4.2.2.2] (A)	--	--	Pectate lyase {ECO:0000256|RuleBase:RU361123} OS=Prunus persica (Peach) PE=3 SV=1	PREDICTED: probable pectate lyase 8 [Pyrus x bretschneideri]
EVM0000731.1	Molecular Function: magnesium ion binding (GO:0000287);; Molecular Function: pyruvate kinase activity (GO:0004743);; Molecular Function: ATP binding (GO:0005524);; Biological Process: glycolytic process (GO:0006096);; Biological Process: lipid metabolic process (GO:0006629);; Cellular Component: chloroplast stroma (GO:0009570);; Biological Process: phosphorylation (GO:0016310);; Molecular Functio…	K00873|0|pxb:103964761|pyruvate kinase isozyme A, chloroplastic-like; K00873 pyruvate kinase [EC:2.7.1.40] (A)	[G]	Carbohydrate transport and metabolism	Pyruvate kinase {ECO:0000256|RuleBase:RU000504} OS=Prunus persica (Peach) PE=3 SV=1	PREDICTED: pyruvate kinase isozyme A, chloroplastic-like [Pyrus x bretschneideri]
EVM0000732.1	--	--	[R]	General function prediction only	Uncharacterized protein {ECO:0000313|EMBL:EMJ17719.1} OS=Prunus persica (Peach) PE=4 SV=1	PREDICTED: PHD finger protein MALE MEIOCYTE DEATH 1 [Prunus mume]
EVM0000733.1	Biological Process: maltose metabolic process (GO:0000023);; Biological Process: MAPK cascade (GO:0000165);; Biological Process: sucrose biosynthetic process (GO:0005986);; Biological Process: pentose-phosphate shunt (GO:0006098);; Biological Process: rRNA processing (GO:0006364);; Biological Process: protein targeting to membrane (GO:0006612);; Biological Process: response to cold (GO:0009409);;…	K01100|0|pxb:103952026|sedoheptulose-1,7-bisphosphatase, chloroplastic-like; K01100 sedoheptulose-bisphosphatase [EC:3.1.3.37] (A)	[G]	Carbohydrate transport and metabolism	Uncharacterized protein {ECO:0000313|EMBL:EMJ15078.1} OS=Prunus persica (Peach) PE=3 SV=1	PREDICTED: sedoheptulose-1,7-bisphosphatase, chloroplastic-like [Pyrus x bretschneideri]
EVM0000734.1	Molecular Function: glutathione transferase activity (GO:0004364);;	K00799|1.63751e-152|mdm:103405148|glutathione S-transferase F9-like; K00799 glutathione S-transferase [EC:2.5.1.18] (A)	[O]	Posttranslational modification, protein turnover, chaperones	Glutathione S-transferase {ECO:0000313|EMBL:ABI79308.1} (Fragment) OS=Pyrus communis (Pear) PE=2 SV=1	PREDICTED: glutathione S-transferase F9-like [Malus domestica]
EVM0000735.1	Cellular Component: integral component of membrane (GO:0016021);; Molecular Function: substrate-specific transmembrane transporter activity (GO:0022891);; Biological Process: transmembrane transport (GO:0055085);;	--	[R]	General function prediction only	Sorbitol transporter {ECO:0000313|EMBL:BAD42343.1} OS=Malus domestica (Apple) PE=2 SV=1	PREDICTED: putative polyol transporter 1 [Pyrus x bretschneideri]
EVM0000736.1	Molecular Function: structural molecule activity (GO:0005198);;	--	[U]	Intracellular trafficking, secretion, and vesicular transport	Uncharacterized protein {ECO:0000313|EMBL:EMJ19427.1} OS=Prunus persica (Peach) PE=4 SV=1	PREDICTED: vesicle-associated protein 1-2 [Malus domestica]
EVM0000737.1	Cellular Component: nucleus (GO:0005634);; Cellular Component: cytosol (GO:0005829);; Cellular Component: plasma membrane (GO:0005886);; Biological Process: endocytosis (GO:0006897);; Cellular Component: cell plate (GO:0009504);; Cellular Component: plasmodesma (GO:0009506);; Cellular Component: phragmoplast (GO:0009524);; Biological Process: pollen development (GO:0009555);; Biological Process: …	--	--	--	Uncharacterized protein {ECO:0000313|EMBL:EMJ10271.1} OS=Prunus persica (Peach) PE=4 SV=1	PREDICTED: protein TPLATE-like [Pyrus x bretschneideri]
EVM0000738.1	Biological Process: metabolic process (GO:0008152);; Molecular Function: hydrolase activity (GO:0016787);;	K07025|0|pxb:103935975|uncharacterized LOC103935975; K07025 putative hydrolase of the HAD superfamily (A)	[R]	General function prediction only	Uncharacterized protein {ECO:0000313|EMBL:EMJ28682.1} OS=Prunus persica (Peach) PE=4 SV=1	PREDICTED: uncharacterized protein LOC103935975 [Pyrus x bretschneideri]
EVM0000739.1	--	--	[S]	Function unknown	Uncharacterized protein {ECO:0000313|EMBL:EMJ06481.1} OS=Prunus persica (Peach) PE=4 SV=1	PREDICTED: autophagy-related protein 18a [Pyrus x bretschneideri]
EVM0000740.1	--	--	--	--	--	PREDICTED: uncharacterized protein LOC103407656 [Malus domestica]
EVM0000741.1	Molecular Function: nucleic acid binding (GO:0003676);; Molecular Function: zinc ion binding (GO:0008270);; Biological Process: DNA integration (GO:0015074);;	--	--	--	Putative uncharacterized protein T20E23_90 {ECO:0000313|EMBL:CAB62478.1} OS=Arabidopsis thaliana (Mouse-ear cress) PE=4 SV=1	PREDICTED: uncharacterized protein LOC103433650, partial [Malus domestica]
EVM0000742.1	--	K03504|0|pxb:103934879|eukaryotic translation initiation factor 5B-like; K03504 DNA polymerase delta subunit 3 (A)	--	--	Uncharacterized protein {ECO:0000313|EMBL:EMJ15101.1} OS=Prunus persica (Peach) PE=4 SV=1	PREDICTED: eukaryotic translation initiation factor 5B-like [Pyrus x bretschneideri]
EVM0000743.1	--	--	--	--	Transposon protein, putative, Pong sub-class {ECO:0000313|EMBL:ABA98849.1} OS=Oryza sativa subsp. japonica (Rice) PE=4 SV=1	PREDICTED: uncharacterized protein LOC103965415 [Pyrus x bretschneideri]
EVM0000744.1	--	--	--	--	Uncharacterized protein {ECO:0000313|EMBL:EMJ07389.1} OS=Prunus persica (Peach) PE=4 SV=1	PREDICTED: uncharacterized protein LOC103945784 [Pyrus x bretschneideri]
EVM0000745.1	Biological Process: MAPK cascade (GO:0000165);; Molecular Function: MAP kinase activity (GO:0004707);; Molecular Function: ATP binding (GO:0005524);; Biological Process: protein phosphorylation (GO:0006468);; Biological Process: plant-type cell wall organization (GO:0009664);; Biological Process: plant-type cell wall biogenesis (GO:0009832);; Biological Process: regulation of meristem growth (GO:…	K04371|0|mdm:103411503|mitogen-activated protein kinase 10-like; K04371 mitogen-activated protein kinase 1/3 [EC:2.7.11.24] (A)	[T]	Signal transduction mechanisms	Uncharacterized protein {ECO:0000313|EMBL:EMJ18173.1} OS=Prunus persica (Peach) PE=4 SV=1	PREDICTED: mitogen-activated protein kinase 10-like [Malus domestica]
EVM0000746.1	Molecular Function: nucleotide binding (GO:0000166);; Molecular Function: RNA binding (GO:0003723);;	--	[R]	General function prediction only	Uncharacterized protein {ECO:0000313|EMBL:EMJ07318.1} OS=Prunus persica (Peach) PE=4 SV=1	PREDICTED: glycine-rich RNA-binding protein 6, mitochondrial-like [Pyrus x bretschneideri]
EVM0000747.1	Biological Process: cellular process (GO:0009987);; Molecular Function: organic cyclic compound binding (GO:0097159);; Molecular Function: heterocyclic compound binding (GO:1901363);;	--	--	--	Uncharacterized protein {ECO:0000313|EMBL:EMJ13165.1} OS=Prunus persica (Peach) PE=4 SV=1	PREDICTED: uncharacterized protein LOC103947013 [Pyrus x bretschneideri]
EVM0000748.1	Molecular Function: DNA binding (GO:0003677);; Molecular Function: RNA binding (GO:0003723);; Molecular Function: RNA-directed DNA polymerase activity (GO:0003964);; Molecular Function: RNA-DNA hybrid ribonuclease activity (GO:0004523);; Biological Process: RNA-dependent DNA biosynthetic process (GO:0006278);; Biological Process: DNA recombination (GO:0006310);;	--	[R]	General function prediction only	Similar to Arabidopsis thaliana chromosome II BAC F26H6 {ECO:0000313|EMBL:BAB08213.2} OS=Oryza sativa subsp. japonica (Rice) PE=4 SV=1	PREDICTED: uncharacterized protein LOC103427419 [Malus domestica]
EVM0000749.1	--	K10143|0|pxb:103932185|WD repeat-containing protein RUP2-like; K10143 E3 ubiquitin-protein ligase RFWD2 [EC:6.3.2.19] (A)	--	--	Uncharacterized protein {ECO:0000313|EMBL:EMJ20682.1} OS=Prunus persica (Peach) PE=4 SV=1	PREDICTED: WD repeat-containing protein RUP2-like [Pyrus x bretschneideri]
EVM0000750.1	--	--	--	--	Uncharacterized protein {ECO:0000313|EMBL:EMJ14303.1} OS=Prunus persica (Peach) PE=4 SV=1	PREDICTED: LOW QUALITY PROTEIN: uncharacterized protein LOC103435042 [Malus domestica]
EVM0000751.1	--	--	--	--	TCP domain class transcription factor {ECO:0000313|EMBL:ADL36832.1} OS=Malus domestica (Apple) PE=2 SV=1	PREDICTED: transcription factor TCP20-like [Pyrus x bretschneideri]
EVM0000752.1	Biological Process: metabolic process (GO:0008152);; Molecular Function: dihydrolipoyllysine-residue (2-methylpropanoyl)transferase activity (GO:0043754);;	--	[C]	Energy production and conversion	Uncharacterized protein {ECO:0000313|EMBL:EMJ23811.1} OS=Prunus persica (Peach) PE=3 SV=1	PREDICTED: dihydrolipoyllysine-residue acetyltransferase component of pyruvate dehydrogenase complex, mitochondrial-like [Malus domestica]
EVM0000753.1	--	--	[O]	Posttranslational modification, protein turnover, chaperones	Uncharacterized protein {ECO:0000313|EMBL:EMJ05072.1} OS=Prunus persica (Peach) PE=4 SV=1	PREDICTED: aspartic proteinase-like protein 2 [Pyrus x bretschneideri]
EVM0000754.1	Molecular Function: hydrolase activity (GO:0016787);;	--	[IOT]	--	Uncharacterized protein {ECO:0000313|EMBL:EMJ26868.1} OS=Prunus persica (Peach) PE=4 SV=1	PREDICTED: sn1-specific diacylglycerol lipase beta isoform X1 [Pyrus x bretschneideri]
EVM0000755.1	--	--	--	--	Putative uncharacterized protein {ECO:0000313|EMBL:ABJ96376.1} OS=Prunus persica (Peach) PE=4 SV=1	PREDICTED: uncharacterized protein LOC103418607 [Malus domestica]
EVM0000757.1	--	--	--	--	Uncharacterized protein {ECO:0000313|EMBL:EMJ00540.1} OS=Prunus persica (Peach) PE=4 SV=1	PREDICTED: TMV resistance protein N-like [Pyrus x bretschneideri]
EVM0000758.1	--	--	--	--	Uncharacterized protein {ECO:0000313|EMBL:EMJ10003.1} OS=Prunus persica (Peach) PE=4 SV=1	PREDICTED: protein PHYTOCHROME KINASE SUBSTRATE 3-like [Pyrus x bretschneideri]
EVM0000759.1	Biological Process: chloroplast organization (GO:0009658);; Biological Process: gene expression (GO:0010467);; Biological Process: RNA metabolic process (GO:0016070);; Biological Process: aromatic compound biosynthetic process (GO:0019438);; Biological Process: cellular macromolecule biosynthetic process (GO:0034645);; Biological Process: macromolecule modification (GO:0043412);; Biological Proce…	--	--	--	Uncharacterized protein {ECO:0000313|EMBL:EMJ19331.1} OS=Prunus persica (Peach) PE=4 SV=1	PREDICTED: uncharacterized protein LOC103698183 [Phoenix dactylifera]
EVM0000760.1	--	--	--	--	Uncharacterized protein {ECO:0000313|EMBL:EMJ03978.1} OS=Prunus persica (Peach) PE=4 SV=1	PREDICTED: uncharacterized protein At1g15400-like [Malus domestica]
EVM0000761.1	--	--	[P]	Inorganic ion transport and metabolism	Uncharacterized protein {ECO:0000313|EMBL:EMJ06023.1} OS=Prunus persica (Peach) PE=4 SV=1	PREDICTED: protein tesmin/TSO1-like CXC 5 [Malus domestica]
EVM0000762.1	Molecular Function: transferase activity (GO:0016740);;	--	[GMW]	--	Uncharacterized protein {ECO:0000313|EMBL:EMJ11073.1} OS=Prunus persica (Peach) PE=4 SV=1	PREDICTED: probable glycosyltransferase At5g03795 [Prunus mume]
EVM0000763.1	--	--	[Z]	Cytoskeleton	Uncharacterized protein {ECO:0000313|EMBL:EMJ03270.1} OS=Prunus persica (Peach) PE=4 SV=1	PREDICTED: uncharacterized protein LOC103929596 [Pyrus x bretschneideri]
EVM0000764.1	--	--	[R]	General function prediction only	Uncharacterized protein {ECO:0000313|EMBL:EMJ20732.1} OS=Prunus persica (Peach) PE=4 SV=1	PREDICTED: myosin heavy chain kinase B [Pyrus x bretschneideri]
EVM0000765.1	--	K06889|3.32601e-16|mdm:103430880|uncharacterized LOC103430880; K06889 (A)	[I]	Lipid transport and metabolism	Uncharacterized protein {ECO:0000313|EMBL:ERP49774.1} OS=Populus trichocarpa (Western balsam poplar) PE=4 SV=1	PREDICTED: uncharacterized protein LOC105058813 isoform X3 [Elaeis guineensis]
EVM0000766.1	--	--	--	--	Uncharacterized protein {ECO:0000313|EMBL:EMJ17533.1} (Fragment) OS=Prunus persica (Peach) PE=4 SV=1	PREDICTED: lamin-like protein [Pyrus x bretschneideri]
EVM0000767.1	Biological Process: allantoin catabolic process (GO:0000256);; Molecular Function: allantoinase activity (GO:0004038);; Molecular Function: zinc ion binding (GO:0008270);; Molecular Function: cobalt ion binding (GO:0050897);;	K01466|0|pxb:103944278|allantoinase-like; K01466 allantoinase [EC:3.5.2.5] (A)	[F]	Nucleotide transport and metabolism	Uncharacterized protein {ECO:0000313|EMBL:EMJ15029.1} OS=Prunus persica (Peach) PE=4 SV=1	PREDICTED: allantoinase-like [Pyrus x bretschneideri]
EVM0000768.1	--	--	--	--	Uncharacterized protein {ECO:0000313|EMBL:EMJ17458.1} OS=Prunus persica (Peach) PE=4 SV=1	PREDICTED: F-box/kelch-repeat protein At3g06240-like [Malus domestica]
EVM0000769.1	Molecular Function: calcium ion binding (GO:0005509);; Molecular Function: GTP diphosphokinase activity (GO:0008728);; Molecular Function: guanosine-3',5'-bis(diphosphate) 3'-diphosphatase activity (GO:0008893);; Cellular Component: chloroplast (GO:0009507);; Biological Process: guanosine tetraphosphate metabolic process (GO:0015969);; Molecular Function: kinase activity (GO:0016301);; Biological…	--	[T]	Signal transduction mechanisms	Uncharacterized protein {ECO:0000313|EMBL:EMJ24560.1} OS=Prunus persica (Peach) PE=4 SV=1	PREDICTED: uncharacterized protein LOC103452613 [Malus domestica]
EVM0000770.1	Molecular Function: protein serine/threonine/tyrosine kinase activity (GO:0004712);; Biological Process: phosphorylation (GO:0016310);; Biological Process: endoplasmic reticulum unfolded protein response (GO:0030968);;	--	[T]	Signal transduction mechanisms	Uncharacterized protein {ECO:0000313|EMBL:EMJ11908.1} OS=Prunus persica (Peach) PE=4 SV=1	PREDICTED: mitogen-activated protein kinase kinase kinase 7 [Malus domestica]
EVM0000771.1	--	--	--	--	Uncharacterized protein {ECO:0000313|EMBL:EMJ03997.1} OS=Prunus persica (Peach) PE=4 SV=1	PREDICTED: uncharacterized protein LOC103400906 [Malus domestica]
EVM0000772.1	--	--	--	--	Uncharacterized protein {ECO:0000313|EMBL:EMJ04729.1} OS=Prunus persica (Peach) PE=4 SV=1	PREDICTED: uncharacterized protein LOC103939148 [Pyrus x bretschneideri]
EVM0000773.1	Molecular Function: protein serine/threonine kinase activity (GO:0004674);; Molecular Function: ATP binding (GO:0005524);; Biological Process: protein phosphorylation (GO:0006468);; Molecular Function: amino acid binding (GO:0016597);;	--	[T]	Signal transduction mechanisms	Uncharacterized protein {ECO:0000313|EMBL:EMJ05401.1} OS=Prunus persica (Peach) PE=3 SV=1	PREDICTED: RAF proto-oncogene serine/threonine-protein kinase [Malus domestica]
EVM0000774.1	--	--	--	--	T4.9 protein {ECO:0000313|EMBL:CCH50970.1} OS=Malus x robusta PE=4 SV=1	PREDICTED: protein YLS3-like [Pyrus x bretschneideri]
EVM0000775.1	Molecular Function: binding (GO:0005488);;	--	--	--	Putative uncharacterized protein {ECO:0000313|EMBL:CAN78444.1} OS=Vitis vinifera (Grape) PE=4 SV=1	PREDICTED: uncharacterized protein LOC103962605 [Pyrus x bretschneideri]
EVM0000776.1	--	--	--	--	TIR-NBS-LRR type disease resistance protein {ECO:0000313|EMBL:AGM48481.1} OS=Malus domestica (Apple) PE=2 SV=1	PREDICTED: TMV resistance protein N-like isoform X1 [Pyrus x bretschneideri]
EVM0000777.1	Molecular Function: copper ion binding (GO:0005507);; Molecular Function: L-ascorbate oxidase activity (GO:0008447);; Biological Process: lignin catabolic process (GO:0046274);; Cellular Component: apoplast (GO:0048046);; Molecular Function: hydroquinone:oxygen oxidoreductase activity (GO:0052716);; Biological Process: oxidation-reduction process (GO:0055114);;	--	[Q]	Secondary metabolites biosynthesis, transport and catabolism	Laccase {ECO:0000256|RuleBase:RU361119} OS=Prunus persica (Peach) PE=3 SV=1	PREDICTED: laccase-7-like [Pyrus x bretschneideri]
EVM0000778.1	--	--	--	--	Uncharacterized protein {ECO:0000313|EMBL:EMJ26099.1} OS=Prunus persica (Peach) PE=4 SV=1	PREDICTED: F-box protein At2g26160-like [Malus domestica]
EVM0000779.1	--	--	[R]	General function prediction only	Uncharacterized protein {ECO:0000313|EMBL:EMJ10367.1} OS=Prunus persica (Peach) PE=4 SV=1	PREDICTED: pentatricopeptide repeat-containing protein At5g61800 [Malus domestica]
EVM0000780.1	--	--	--	--	Uncharacterized protein {ECO:0000313|EMBL:EMJ24387.1} OS=Prunus persica (Peach) PE=4 SV=1	PREDICTED: cysteine-rich repeat secretory protein 3 [Malus domestica]
EVM0000781.1	Molecular Function: monooxygenase activity (GO:0004497);; Cellular Component: chloroplast (GO:0009507);; Biological Process: photorespiration (GO:0009853);; Molecular Function: ribulose-bisphosphate carboxylase activity (GO:0016984);; Biological Process: reductive pentose-phosphate cycle (GO:0019253);; Biological Process: oxidation-reduction process (GO:0055114);;	K01602|1.74944e-115|pxb:103948502|ribulose bisphosphate carboxylase small chain, chloroplastic-like; K01602 ribulose-bisphosphate carboxylase small chain [EC:4.1.1.39] (A)	--	--	Ribulose bisphosphate carboxylase small chain {ECO:0000256|RuleBase:RU003627} OS=Prunus persica (Peach) PE=3 SV=1	PREDICTED: ribulose bisphosphate carboxylase small chain, chloroplastic-like isoform X1 [Pyrus x bretschneideri]
EVM0000782.1	Biological Process: amino acid transmembrane transport (GO:0003333);; Cellular Component: mitochondrial inner membrane presequence translocase complex (GO:0005744);; Biological Process: protein transport (GO:0015031);; Molecular Function: amino acid transmembrane transporter activity (GO:0015171);; Molecular Function: P-P-bond-hydrolysis-driven protein transmembrane transporter activity (GO:00154…	--	--	--	Uncharacterized protein {ECO:0000313|EMBL:EMJ28727.1} OS=Prunus persica (Peach) PE=4 SV=1	PREDICTED: outer envelope pore protein 16-2, chloroplastic-like [Malus domestica]
EVM0000783.1	Molecular Function: NADPH:quinone reductase activity (GO:0003960);; Molecular Function: zinc ion binding (GO:0008270);; Biological Process: oxidation-reduction process (GO:0055114);;	--	[CR]	--	Uncharacterized protein {ECO:0000313|EMBL:EMJ24215.1} OS=Prunus persica (Peach) PE=4 SV=1	PREDICTED: 2-methylene-furan-3-one reductase-like [Malus domestica]
EVM0000784.1	Molecular Function: nucleic acid binding (GO:0003676);; Molecular Function: catalytic activity (GO:0003824);; Biological Process: DNA metabolic process (GO:0006259);;	--	[R]	General function prediction only	DNA polymerase theta {ECO:0000313|EMBL:EXC32791.1} OS=Morus notabilis PE=4 SV=1	PREDICTED: uncharacterized protein LOC103444531 [Malus domestica]
EVM0000785.1	--	--	--	--	Uncharacterized protein {ECO:0000313|EMBL:EMJ25615.1} OS=Prunus persica (Peach) PE=4 SV=1	PREDICTED: transcription factor HEC2-like [Pyrus x bretschneideri]
EVM0000786.1	Molecular Function: transporter activity (GO:0005215);; Cellular Component: endoplasmic reticulum (GO:0005783);; Cellular Component: Golgi apparatus (GO:0005794);; Cellular Component: plasma membrane (GO:0005886);; Biological Process: intracellular protein transport (GO:0006886);;	--	[U]	Intracellular trafficking, secretion, and vesicular transport	Uncharacterized protein {ECO:0000313|EMBL:EMJ12916.1} OS=Prunus persica (Peach) PE=4 SV=1	PREDICTED: gamma-soluble NSF attachment protein [Pyrus x bretschneideri]
EVM0000787.1	Biological Process: protein retention in ER lumen (GO:0006621);; Cellular Component: integral component of membrane (GO:0016021);; Molecular Function: ER retention sequence binding (GO:0046923);;	--	[U]	Intracellular trafficking, secretion, and vesicular transport	Uncharacterized protein {ECO:0000313|EMBL:EMJ02501.1} OS=Prunus persica (Peach) PE=4 SV=1	PREDICTED: putative ER lumen protein-retaining receptor C28H8.4 [Pyrus x bretschneideri]
EVM0000788.1	--	--	--	--	Uncharacterized protein {ECO:0000313|EMBL:EMJ14764.1} OS=Prunus persica (Peach) PE=3 SV=1	PREDICTED: L-type lectin-domain containing receptor kinase IX.1-like [Malus domestica]
EVM0000789.1	--	--	--	--	Uncharacterized protein {ECO:0000313|EMBL:KDO37429.1} OS=Citrus sinensis (Sweet orange) PE=4 SV=1	PREDICTED: uncharacterized protein LOC103962352 [Pyrus x bretschneideri]
EVM0000790.1	--	--	--	--	Uncharacterized protein {ECO:0000313|EMBL:EXB85844.1} OS=Morus notabilis PE=4 SV=1	PREDICTED: protein trichome birefringence-like 19 [Malus domestica]
EVM0000791.1	--	--	[R]	General function prediction only	T4.5 protein {ECO:0000313|EMBL:CCH50966.1} OS=Malus x robusta PE=4 SV=1	PREDICTED: uncharacterized protein LOC103447138 [Malus domestica]
EVM0000792.1	--	K12811|3.13995e-36|mdm:103442512|DEAD-box ATP-dependent RNA helicase 42-like; K12811 ATP-dependent RNA helicase DDX46/PRP5 [EC:3.6.4.13] (A)	[A]	RNA processing and modification	Uncharacterized protein {ECO:0000313|EMBL:ESW29026.1} OS=Phaseolus vulgaris (Kidney bean) PE=3 SV=1	PREDICTED: DEAD-box ATP-dependent RNA helicase 42-like [Malus domestica]
EVM0000793.1	--	--	--	--	Uncharacterized protein {ECO:0000313|EMBL:EMJ26041.1} (Fragment) OS=Prunus persica (Peach) PE=4 SV=1	PREDICTED: uncharacterized protein LOC103451311 [Malus domestica]
EVM0000794.1	--	--	--	--	Putative uncharacterized protein {ECO:0000313|EMBL:CAN82314.1} OS=Vitis vinifera (Grape) PE=4 SV=1	PREDICTED: uncharacterized protein LOC103942170 [Pyrus x bretschneideri]
EVM0000795.1	--	--	--	--	Uncharacterized protein {ECO:0000313|EMBL:EMJ20298.1} OS=Prunus persica (Peach) PE=4 SV=1	PREDICTED: uncharacterized protein At4g00950-like [Malus domestica]
EVM0000796.1	Cellular Component: nucleus (GO:0005634);; Cellular Component: Golgi apparatus (GO:0005794);; Cellular Component: trans-Golgi network (GO:0005802);; Cellular Component: plasma membrane (GO:0005886);;	--	[S]	Function unknown	Protein YIPF {ECO:0000256|RuleBase:RU361264} OS=Prunus persica (Peach) PE=3 SV=1	PREDICTED: protein YIPF6 homolog [Malus domestica]
EVM0000797.1	--	--	--	--	Uncharacterized protein {ECO:0000313|EMBL:EMJ14507.1} OS=Prunus persica (Peach) PE=4 SV=1	PREDICTED: receptor-like protein 2 [Pyrus x bretschneideri]
EVM0000798.1	--	--	[R]	General function prediction only	Putative uncharacterized protein {ECO:0000313|EMBL:CAN79061.1} OS=Vitis vinifera (Grape) PE=4 SV=1	PREDICTED: uncharacterized protein LOC103938189 [Pyrus x bretschneideri]
EVM0000799.1	Cellular Component: vacuolar membrane (GO:0005774);; Cellular Component: plasma membrane (GO:0005886);; Molecular Function: lipid binding (GO:0008289);;	--	[V]	Defense mechanisms	Uncharacterized protein {ECO:0000313|EMBL:EMJ18912.1} OS=Prunus persica (Peach) PE=4 SV=1	PREDICTED: putative BPI/LBP family protein At1g04970 [Malus domestica]
EVM0000800.1	Cellular Component: nucleosome (GO:0000786);; Molecular Function: DNA binding (GO:0003677);; Cellular Component: nucleus (GO:0005634);; Biological Process: nucleosome assembly (GO:0006334);; Biological Process: cell proliferation (GO:0008283);; Cellular Component: plastid (GO:0009536);; Molecular Function: protein heterodimerization activity (GO:0046982);;	K11253|1.62076e-93|crb:CARUB_v10021660mg|hypothetical protein; K11253 histone H3 (A)	[B]	Chromatin structure and dynamics	Uncharacterized protein {ECO:0000313|EMBL:EOA34158.1} (Fragment) OS=Capsella rubella PE=4 SV=1	hypothetical protein CARUB_v10021660mg, partial [Capsella rubella]
EVM0000801.1	--	--	--	--	Uncharacterized protein {ECO:0000313|EMBL:EMJ00244.1} (Fragment) OS=Prunus persica (Peach) PE=4 SV=1	PREDICTED: uncharacterized protein LOC103949021 [Pyrus x bretschneideri]
EVM0000802.1	--	--	[U]	Intracellular trafficking, secretion, and vesicular transport	Uncharacterized protein {ECO:0000313|EMBL:EMJ15163.1} OS=Prunus persica (Peach) PE=4 SV=1	PREDICTED: protein disulfide-isomerase 5-3-like [Pyrus x bretschneideri]
EVM0000803.1	Cellular Component: cytoplasm (GO:0005737);; Biological Process: translational termination (GO:0006415);; Molecular Function: translation release factor activity, codon specific (GO:0016149);;	K03265|0|mdm:103446488|eukaryotic peptide chain release factor subunit 1-3-like; K03265 peptide chain release factor subunit 1 (A)	[J]	Translation, ribosomal structure and biogenesis	Eukaryotic release factor 1-3 {ECO:0000313|EMBL:EOY03029.1} OS=Theobroma cacao (Cacao) PE=4 SV=1	PREDICTED: eukaryotic peptide chain release factor subunit 1-3-like [Malus domestica]
EVM0000804.1	--	--	[E]	Amino acid transport and metabolism	Uncharacterized protein {ECO:0000313|EMBL:EMJ25365.1} (Fragment) OS=Prunus persica (Peach) PE=4 SV=1	PREDICTED: amino acid permease 1-like [Malus domestica]
EVM0000805.1	Molecular Function: nucleic acid binding (GO:0003676);; Molecular Function: zinc ion binding (GO:0008270);; Biological Process: DNA integration (GO:0015074);;	--	--	--	Putative polyprotein (Retrotrasposon protein) {ECO:0000313|EMBL:CBL94154.1} OS=Malus domestica (Apple) PE=4 SV=1	PREDICTED: uncharacterized protein LOC103966118 [Pyrus x bretschneideri]
EVM0000806.1	--	--	[Q]	Secondary metabolites biosynthesis, transport and catabolism	Uncharacterized protein {ECO:0000313|EMBL:EMJ04241.1} OS=Prunus persica (Peach) PE=3 SV=1	PREDICTED: flavonoid 3&apos;-monooxygenase-like [Pyrus x bretschneideri]
EVM0000807.1	Molecular Function: ATP binding (GO:0005524);; Molecular Function: nucleoside-triphosphatase activity (GO:0017111);;	K08900|0|pxb:103951612|probable mitochondrial chaperone bcs1; K08900 mitochondrial chaperone BCS1 (A)	[O]	Posttranslational modification, protein turnover, chaperones	ATP binding protein {ECO:0000313|EMBL:AFP55581.1} OS=Rosa rugosa (Rugosa rose) PE=4 SV=1	PREDICTED: probable mitochondrial chaperone bcs1 [Pyrus x bretschneideri]
EVM0000808.1	--	--	--	--	Uncharacterized protein {ECO:0000313|EMBL:KCW63733.1} OS=Eucalyptus grandis (Flooded gum) PE=4 SV=1	PREDICTED: uncharacterized protein LOC103427730 [Malus domestica]
EVM0000809.1	--	K17879|5.44331e-128|pxb:103944129|nudix hydrolase 15, mitochondrial-like; K17879 peroxisomal coenzyme A diphosphatase NUDT7 [EC:3.6.1.-] (A)	[L]	Replication, recombination and repair	Uncharacterized protein {ECO:0000313|EMBL:EMJ12784.1} OS=Prunus persica (Peach) PE=4 SV=1	PREDICTED: nudix hydrolase 15, mitochondrial-like [Pyrus x bretschneideri]
EVM0000810.1	--	--	[R]	General function prediction only	Retrotransposon protein, putative {ECO:0000313|EMBL:EOY14055.1} OS=Theobroma cacao (Cacao) PE=4 SV=1	PREDICTED: uncharacterized protein LOC103955300 [Pyrus x bretschneideri]
EVM0000811.1	--	--	--	--	--	PREDICTED: uncharacterized protein LOC103420256 [Malus domestica]
EVM0000812.1	Biological Process: activation of MAPKK activity (GO:0000186);; Molecular Function: MAP kinase kinase kinase activity (GO:0004709);; Molecular Function: ATP binding (GO:0005524);;	K04733|0|pxb:103950638|putative receptor-like protein kinase At4g00960 (A)	--	--	Uncharacterized protein {ECO:0000313|EMBL:EMJ10396.1} OS=Prunus persica (Peach) PE=4 SV=1	PREDICTED: putative receptor-like protein kinase At4g00960 [Pyrus x bretschneideri]
EVM0000813.1	--	--	[K]	Transcription	Uncharacterized protein {ECO:0000313|EMBL:EMJ02389.1} OS=Prunus persica (Peach) PE=4 SV=1	PREDICTED: trihelix transcription factor GT-2-like [Malus domestica]
EVM0000814.1	--	--	--	--	Putative uncharacterized protein {ECO:0000313|EMBL:ABJ96375.1} OS=Prunus persica (Peach) PE=4 SV=1	PREDICTED: uncharacterized protein LOC103409379 [Malus domestica]
EVM0000816.1	--	--	[R]	General function prediction only	Uncharacterized protein {ECO:0000313|EMBL:ESR62199.1} OS=Citrus clementina PE=4 SV=1	PREDICTED: F-box protein SKIP19-like [Malus domestica]
EVM0000817.1	--	--	--	--	Uncharacterized protein {ECO:0000313|EMBL:EXC12625.1} OS=Morus notabilis PE=4 SV=1	PREDICTED: protein PHLOEM PROTEIN 2-LIKE A10-like [Pyrus x bretschneideri]
EVM0000818.1	Molecular Function: aspartic-type endopeptidase activity (GO:0004190);; Biological Process: proteolysis (GO:0006508);;	--	[O]	Posttranslational modification, protein turnover, chaperones	Uncharacterized protein {ECO:0000313|EMBL:EMJ09523.1} OS=Prunus persica (Peach) PE=3 SV=1	PREDICTED: probable aspartic protease At2g35615 isoform X2 [Pyrus x bretschneideri]
EVM0000819.1	Molecular Function: peroxidase activity (GO:0004601);; Biological Process: response to oxidative stress (GO:0006979);; Molecular Function: heme binding (GO:0020037);; Molecular Function: metal ion binding (GO:0046872);; Biological Process: oxidation-reduction process (GO:0055114);;	K00430|0|pxb:103945511|peroxidase P7-like; K00430 peroxidase [EC:1.11.1.7] (A)	--	--	Uncharacterized protein {ECO:0000313|EMBL:EMJ07748.1} (Fragment) OS=Prunus persica (Peach) PE=3 SV=1	PREDICTED: peroxidase P7-like [Pyrus x bretschneideri]
EVM0000820.1	Molecular Function: ATP binding (GO:0005524);; Biological Process: obsolete ATP catabolic process (GO:0006200);; Cellular Component: membrane (GO:0016020);; Molecular Function: ATPase activity (GO:0016887);;	--	[Q]	Secondary metabolites biosynthesis, transport and catabolism	Uncharacterized protein {ECO:0000313|EMBL:EMJ15461.1} OS=Prunus persica (Peach) PE=3 SV=1	PREDICTED: ABC transporter G family member 5 [Pyrus x bretschneideri]
EVM0000821.1	--	--	[R]	General function prediction only	Putative uncharacterized protein {ECO:0000313|EMBL:CAN78979.1} OS=Vitis vinifera (Grape) PE=4 SV=1	PREDICTED: uncharacterized protein LOC103419017 [Malus domestica]
EVM0000822.1	--	--	--	--	Uncharacterized protein {ECO:0000313|EMBL:EMJ01408.1} OS=Prunus persica (Peach) PE=4 SV=1	PREDICTED: GDSL esterase/lipase At5g55050-like [Malus domestica]
EVM0000823.1	--	--	--	--	Putative transposase tnp2 {ECO:0000313|EMBL:CBL94159.1} OS=Malus domestica (Apple) PE=4 SV=1	PREDICTED: uncharacterized protein LOC103963587 [Pyrus x bretschneideri]
EVM0000824.2	Molecular Function: nucleic acid binding (GO:0003676);; Molecular Function: zinc ion binding (GO:0008270);;	--	--	--	Uncharacterized protein {ECO:0000313|EMBL:EMJ02946.1} OS=Prunus persica (Peach) PE=4 SV=1	PREDICTED: uncharacterized protein LOC103445697 [Malus domestica]
EVM0000825.1	Cellular Component: plasma membrane (GO:0005886);; Molecular Function: sterol delta7 reductase activity (GO:0009918);; Biological Process: brassinosteroid biosynthetic process (GO:0016132);; Cellular Component: integral component of endoplasmic reticulum membrane (GO:0030176);; Molecular Function: 7-dehydrocholesterol reductase activity (GO:0047598);; Biological Process: oxidation-reduction proce…	K00213|0|mdm:103443342|7-dehydrocholesterol reductase; K00213 7-dehydrocholesterol reductase [EC:1.3.1.21] (A)	[IT]	--	Uncharacterized protein {ECO:0000313|EMBL:EMJ18416.1} OS=Prunus persica (Peach) PE=4 SV=1	PREDICTED: 7-dehydrocholesterol reductase isoform X2 [Pyrus x bretschneideri]
EVM0000826.1	--	--	--	--	Uncharacterized protein {ECO:0000313|EMBL:EMJ07670.1} OS=Prunus persica (Peach) PE=4 SV=1	PREDICTED: lamin-like protein [Malus domestica]
EVM0000827.1	--	--	--	--	Uncharacterized protein {ECO:0000313|EMBL:ESR56668.1} OS=Citrus clementina PE=4 SV=1	PREDICTED: uncharacterized protein LOC103956219 [Pyrus x bretschneideri]
EVM0000828.1	--	K13457|0|pxb:103937133|disease resistance protein RPM1-like; K13457 disease resistance protein RPM1 (A)	[T]	Signal transduction mechanisms	Putative NBS-LRR type disease resistance protein {ECO:0000313|EMBL:AAT09451.1} OS=Prunus persica (Peach) PE=2 SV=1	PREDICTED: disease resistance protein RPM1-like isoform X1 [Pyrus x bretschneideri]
EVM0000829.1	--	--	--	--	Uncharacterized protein {ECO:0000313|EMBL:EMJ26719.1} (Fragment) OS=Prunus persica (Peach) PE=4 SV=1	PREDICTED: uncharacterized protein LOC103442013 isoform X2 [Malus domestica]
EVM0000830.1	--	--	--	--	Uncharacterized protein {ECO:0000313|EMBL:EMJ26065.1} OS=Prunus persica (Peach) PE=4 SV=1	PREDICTED: BURP domain-containing protein 3-like [Pyrus x bretschneideri]
EVM0000831.1	--	--	--	--	Uncharacterized protein {ECO:0000313|EMBL:EMJ15581.1} OS=Prunus persica (Peach) PE=4 SV=1	PREDICTED: uncharacterized protein LOC103414909 [Malus domestica]
EVM0000832.1	--	--	--	--	--	PREDICTED: uncharacterized protein LOC103446724 [Malus domestica]
EVM0000833.1	--	--	--	--	Uncharacterized protein {ECO:0000313|EMBL:EMJ19186.1} OS=Prunus persica (Peach) PE=3 SV=1	PREDICTED: rhodanese-like domain-containing protein 7 [Malus domestica]
EVM0000834.1	--	--	[S]	Function unknown	Uncharacterized protein {ECO:0000313|EMBL:EMJ20502.1} OS=Prunus persica (Peach) PE=4 SV=1	PREDICTED: U-box domain-containing protein 43-like [Pyrus x bretschneideri]
EVM0000835.1	--	--	[Q]	Secondary metabolites biosynthesis, transport and catabolism	Uncharacterized protein {ECO:0000313|EMBL:EMJ04977.1} OS=Prunus persica (Peach) PE=4 SV=1	PREDICTED: ABC transporter G family member 12-like [Malus domestica]
EVM0000836.1	--	--	[R]	General function prediction only	Alpha/beta-Hydrolases superfamily protein isoform 1 {ECO:0000313|EMBL:EOY31752.1} OS=Theobroma cacao (Cacao) PE=4 SV=1	PREDICTED: uncharacterized protein LOC103404102 isoform X1 [Malus domestica]
EVM0000837.1	--	--	[D]	Cell cycle control, cell division, chromosome partitioning	Putative uncharacterized protein {ECO:0000313|EMBL:ABD65117.1} OS=Brassica oleracea (Wild cabbage) PE=4 SV=1	PREDICTED: uncharacterized protein LOC103959555 [Pyrus x bretschneideri]
EVM0000838.1	--	--	--	--	Uncharacterized protein {ECO:0000313|EMBL:EMJ28531.1} (Fragment) OS=Prunus persica (Peach) PE=4 SV=1	PREDICTED: 52 kDa repressor of the inhibitor of the protein kinase-like [Malus domestica]
EVM0000839.1	Cellular Component: mitochondrial respiratory chain complex I (GO:0005747);; Biological Process: ubiquitin-dependent protein catabolic process (GO:0006511);; Biological Process: photorespiration (GO:0009853);; Biological Process: response to misfolded protein (GO:0051788);; Biological Process: proteasome core complex assembly (GO:0080129);;	K03945|1.22266e-41|mdm:103433780|NADH dehydrogenase [ubiquinone] 1 alpha subcomplex subunit 1; K03945 NADH dehydrogenase (ubiquinone) 1 alpha subcomplex subunit 1 (A)	--	--	Uncharacterized protein {ECO:0000313|EMBL:EMJ08602.1} OS=Prunus persica (Peach) PE=4 SV=1	PREDICTED: NADH dehydrogenase [ubiquinone] 1 alpha subcomplex subunit 1 [Malus domestica]
EVM0000840.1	Cellular Component: late endosome (GO:0005770);; Cellular Component: Golgi apparatus (GO:0005794);; Biological Process: response to manganese ion (GO:0010042);; Biological Process: myo-inositol hexakisphosphate biosynthetic process (GO:0010264);; Molecular Function: manganese:proton antiporter activity (GO:0010486);; Cellular Component: integral component of membrane (GO:0016021);; Biological Pro…	--	[P]	Inorganic ion transport and metabolism	Uncharacterized protein {ECO:0000313|EMBL:EMJ19259.1} OS=Prunus persica (Peach) PE=4 SV=1	PREDICTED: metal tolerance protein 11 isoform X1 [Malus domestica]
EVM0000841.1	--	--	[R]	General function prediction only	Uncharacterized protein {ECO:0000313|EMBL:EMJ13760.1} OS=Prunus persica (Peach) PE=4 SV=1	PREDICTED: pentatricopeptide repeat-containing protein At4g21065-like [Malus domestica]
EVM0000842.1	Molecular Function: protein serine/threonine kinase activity (GO:0004674);; Molecular Function: ATP binding (GO:0005524);; Biological Process: protein phosphorylation (GO:0006468);;	--	[T]	Signal transduction mechanisms	Uncharacterized protein {ECO:0000313|EMBL:EMJ18969.1} OS=Prunus persica (Peach) PE=4 SV=1	PREDICTED: probable receptor-like protein kinase At1g80640 isoform X2 [Malus domestica]
EVM0000843.1	--	--	--	--	Uncharacterized protein {ECO:0000313|EMBL:EMJ08382.1} OS=Prunus persica (Peach) PE=4 SV=1	PREDICTED: uncharacterized protein LOC103930243 [Pyrus x bretschneideri]
EVM0000844.1	Biological Process: metabolic process (GO:0008152);; Cellular Component: chloroplast stroma (GO:0009570);; Biological Process: response to wounding (GO:0009611);; Molecular Function: terpene synthase activity (GO:0010333);; Molecular Function: metal ion binding (GO:0046872);; Biological Process: response to herbivore (GO:0080027);;	--	--	--	(E)-beta-ocimene synthase {ECO:0000313|EMBL:AGB14628.1} OS=Malus domestica (Apple) PE=2 SV=1	(E)-beta-ocimene synthase [Malus domestica]
EVM0000845.1	--	K05853|0|pxb:103963988|calcium-transporting ATPase 3, endoplasmic reticulum-type-like; K05853 Ca2+ transporting ATPase, sarcoplasmic/endoplasmic reticulum [EC:3.6.3.8] (A)	[P]	Inorganic ion transport and metabolism	Calcium-transporting ATPase {ECO:0000256|RuleBase:RU361146} OS=Prunus persica (Peach) PE=3 SV=1	PREDICTED: calcium-transporting ATPase 3, endoplasmic reticulum-type-like [Pyrus x bretschneideri]
EVM0000846.1	--	--	--	--	Uncharacterized protein {ECO:0000313|EMBL:EMJ04801.1} (Fragment) OS=Prunus persica (Peach) PE=4 SV=1	PREDICTED: uncharacterized protein LOC103941081 [Pyrus x bretschneideri]
EVM0000847.1	--	--	[R]	General function prediction only	Uncharacterized protein {ECO:0000313|EMBL:EMJ08308.1} OS=Prunus persica (Peach) PE=4 SV=1	PREDICTED: putative pentatricopeptide repeat-containing protein At1g12700, mitochondrial [Malus domestica]
EVM0000848.1	--	--	[R]	General function prediction only	T4.5 protein {ECO:0000313|EMBL:CCH50966.1} OS=Malus x robusta PE=4 SV=1	PREDICTED: uncharacterized protein LOC103430548 [Malus domestica]
EVM0000849.1	--	--	--	--	Uncharacterized protein {ECO:0000313|EMBL:EMJ03082.1} OS=Prunus persica (Peach) PE=4 SV=1	PREDICTED: uncharacterized protein LOC103956576 [Pyrus x bretschneideri]
EVM0000850.1	Cellular Component: chloroplast stroma (GO:0009570);; Cellular Component: thylakoid (GO:0009579);; Biological Process: chlororespiration (GO:0010478);;	--	--	--	Uncharacterized protein {ECO:0000313|EMBL:EMJ16970.1} OS=Prunus persica (Peach) PE=4 SV=1	PREDICTED: uncharacterized protein LOC103437271 [Malus domestica]
EVM0000851.1	--	K13101|0|pxb:103957958|protein MOS2-like; K13101 G patch domain and KOW motifs-containing protein (A)	[R]	General function prediction only	Uncharacterized protein {ECO:0000313|EMBL:EMJ12881.1} OS=Prunus persica (Peach) PE=4 SV=1	PREDICTED: protein MOS2-like [Pyrus x bretschneideri]
EVM0000852.1	Cellular Component: nucleus (GO:0005634);; Cellular Component: vacuole (GO:0005773);; Cellular Component: peroxisome (GO:0005777);; Cellular Component: chloroplast stroma (GO:0009570);; Molecular Function: FMN binding (GO:0010181);; Cellular Component: membrane (GO:0016020);; Molecular Function: oxidoreductase activity (GO:0016491);; Cellular Component: cytosolic ribosome (GO:0022626);; Cellular …	K11517|0|pxb:103939610|peroxisomal (S)-2-hydroxy-acid oxidase; K11517 (S)-2-hydroxy-acid oxidase [EC:1.1.3.15] (A)	[C]	Energy production and conversion	Uncharacterized protein {ECO:0000313|EMBL:EMJ12660.1} OS=Prunus persica (Peach) PE=4 SV=1	PREDICTED: peroxisomal (S)-2-hydroxy-acid oxidase [Pyrus x bretschneideri]
EVM0000853.1	--	--	--	--	Uncharacterized protein {ECO:0000313|EMBL:EMJ27103.1} OS=Prunus persica (Peach) PE=4 SV=1	PREDICTED: uncharacterized protein LOC103403221 [Malus domestica]
EVM0000854.1	--	--	[AYT]	--	Uncharacterized protein {ECO:0000313|EMBL:EMJ02364.1} OS=Prunus persica (Peach) PE=4 SV=1	PREDICTED: RAN GTPase-activating protein 1-like [Malus domestica]
EVM0000855.1	Biological Process: biosynthetic process (GO:0009058);; Molecular Function: naringenin-chalcone synthase activity (GO:0016210);;	K00660|0|pxb:103945020|chalcone synthase; K00660 chalcone synthase [EC:2.3.1.74] (A)	--	--	Chalcone synthase {ECO:0000313|EMBL:ADV29810.1} OS=Malus toringoides PE=2 SV=1	chalcone synthase [Malus toringoides]
EVM0000856.1	--	--	--	--	Retropepsin-like protein {ECO:0000313|EMBL:AFN88198.1} OS=Phaseolus vulgaris (Kidney bean) PE=4 SV=1	PREDICTED: LOW QUALITY PROTEIN: uncharacterized protein LOC103413156 [Malus domestica]
EVM0000857.1	--	--	--	--	--	PREDICTED: uncharacterized protein LOC103420450 [Malus domestica]
EVM0000858.1	--	K15732|7.8285e-65|mdm:103406691|RNA polymerase II C-terminal domain phosphatase-like 4; K18999 RNA polymerase II C-terminal domain phosphatase-like 3/4 [EC:3.1.3.16] (A)	[K]	Transcription	Uncharacterized protein {ECO:0000313|EMBL:EMJ05544.1} OS=Prunus persica (Peach) PE=4 SV=1	PREDICTED: RNA polymerase II C-terminal domain phosphatase-like 4 isoform X2 [Malus domestica]
EVM0000859.1	--	--	[R]	General function prediction only	Uncharacterized protein {ECO:0000313|EMBL:EMJ00533.1} OS=Prunus persica (Peach) PE=4 SV=1	PREDICTED: zinc finger protein NUTCRACKER-like [Malus domestica]
EVM0000861.1	--	--	[R]	General function prediction only	Putative uncharacterized protein {ECO:0000313|EMBL:ACY01934.1} OS=Beta vulgaris (Sugar beet) PE=4 SV=1	PREDICTED: uncharacterized protein LOC103936742, partial [Pyrus x bretschneideri]
EVM0000862.1	Molecular Function: organic cyclic compound binding (GO:0097159);; Molecular Function: heterocyclic compound binding (GO:1901363);;	K13126|0|mdm:103454727|polyadenylate-binding protein 7; K13126 polyadenylate-binding protein (A)	[AJ]	--	Uncharacterized protein {ECO:0000313|EMBL:EMJ05237.1} OS=Prunus persica (Peach) PE=4 SV=1	PREDICTED: polyadenylate-binding protein 7 [Malus domestica]
EVM0000863.1	Cellular Component: plasma membrane (GO:0005886);; Molecular Function: hedgehog receptor activity (GO:0008158);; Cellular Component: plasmodesma (GO:0009506);; Cellular Component: integral component of membrane (GO:0016021);; Biological Process: cholesterol transport (GO:0030301);;	K12385|0|pxb:103955523|Niemann-Pick C1 protein-like; K12385 Niemann-Pick C1 protein (A)	[I]	Lipid transport and metabolism	Uncharacterized protein {ECO:0000313|EMBL:EMJ11624.1} OS=Prunus persica (Peach) PE=4 SV=1	PREDICTED: Niemann-Pick C1 protein-like isoform X1 [Pyrus x bretschneideri]
EVM0000864.1	--	--	--	--	--	PREDICTED: uncharacterized protein LOC103406804 [Malus domestica]
EVM0000865.1	Molecular Function: SNAP receptor activity (GO:0005484);; Biological Process: intracellular protein transport (GO:0006886);; Cellular Component: membrane (GO:0016020);;	K08506|0|pxb:103935089|syntaxin-71-like; K08506 syntaxin of plants SYP7 (A)	--	--	Uncharacterized protein {ECO:0000313|EMBL:EMJ22143.1} OS=Prunus persica (Peach) PE=4 SV=1	PREDICTED: syntaxin-71-like [Pyrus x bretschneideri]
EVM0000866.1	Molecular Function: DNA binding (GO:0003677);; Molecular Function: chromatin binding (GO:0003682);; Cellular Component: nucleus (GO:0005634);; Biological Process: response to organic substance (GO:0010033);; Biological Process: response to oxygen-containing compound (GO:1901700);;	--	[O]	Posttranslational modification, protein turnover, chaperones	MYBR domain class transcription factor {ECO:0000313|EMBL:ADL36773.1} OS=Malus domestica (Apple) PE=2 SV=1	transcription factor DIVARICATA-like [Malus domestica]
EVM0000867.1	Biological Process: intracellular protein transport (GO:0006886);; Biological Process: vesicle-mediated transport (GO:0016192);; Cellular Component: membrane coat (GO:0030117);;	K12400|0|mdm:103418495|AP-4 complex subunit epsilon-like; K12400 AP-4 complex subunit epsilon-1 (A)	[U]	Intracellular trafficking, secretion, and vesicular transport	Uncharacterized protein {ECO:0000313|EMBL:ERP62950.1} OS=Populus trichocarpa (Western balsam poplar) PE=4 SV=1	PREDICTED: AP-4 complex subunit epsilon-like [Malus domestica]
EVM0000868.1	Cellular Component: nucleus (GO:0005634);; Cellular Component: cytosol (GO:0005829);; Cellular Component: plasma membrane (GO:0005886);; Cellular Component: plant-type cell wall (GO:0009505);; Cellular Component: chloroplast (GO:0009507);; Biological Process: brassinosteroid mediated signaling pathway (GO:0009742);; Molecular Function: protein domain specific binding (GO:0019904);; Biological Pro…	K06630|5.16069e-179|mdm:103410939|14-3-3-like protein B; K06630 14-3-3 protein epsilon (A)	[O]	Posttranslational modification, protein turnover, chaperones	Uncharacterized protein {ECO:0000313|EMBL:EMJ24904.1} OS=Prunus persica (Peach) PE=3 SV=1	PREDICTED: 14-3-3-like protein B [Malus domestica]
EVM0000869.1	--	--	--	--	Putative uncharacterized protein {ECO:0000313|EMBL:CCB61742.1} OS=Vitis vinifera (Grape) PE=4 SV=1	PREDICTED: TMV resistance protein N-like [Pyrus x bretschneideri]
EVM0000870.1	--	--	--	--	Putative uncharacterized protein {ECO:0000313|EMBL:CCB60262.1} OS=Vitis vinifera (Grape) PE=4 SV=1	PREDICTED: uncharacterized protein LOC103964769 [Pyrus x bretschneideri]
EVM0000871.1	Cellular Component: exocyst (GO:0000145);; Cellular Component: plasma membrane (GO:0005886);; Biological Process: exocytosis (GO:0006887);; Biological Process: actin filament organization (GO:0007015);; Cellular Component: plasmodesma (GO:0009506);; Biological Process: vesicle docking (GO:0048278);;	--	[U]	Intracellular trafficking, secretion, and vesicular transport	Uncharacterized protein {ECO:0000313|EMBL:EMJ20114.1} OS=Prunus persica (Peach) PE=4 SV=1	PREDICTED: exocyst complex component SEC10-like [Pyrus x bretschneideri]
EVM0000872.1	Biological Process: cytokinesis (GO:0000910);; Molecular Function: cyclin-dependent protein serine/threonine kinase activity (GO:0004693);; Molecular Function: ATP binding (GO:0005524);; Cellular Component: cytosol (GO:0005829);; Cellular Component: plasma membrane (GO:0005886);; Biological Process: cellular response to nitrogen starvation (GO:0006995);; Biological Process: mitotic nuclear divisi…	K02206|1.6344e-65|mdm:103438842|cell division control protein 2 homolog; K02206 cyclin-dependent kinase 2 [EC:2.7.11.22] (A)	[R]	General function prediction only	Cyclin-dependent kinase type A {ECO:0000313|EMBL:ABD14373.1} OS=Prunus dulcis (Almond) PE=2 SV=1	PREDICTED: cell division control protein 2 homolog [Malus domestica]
EVM0000873.1	--	--	--	--	Uncharacterized protein {ECO:0000313|EMBL:EMJ26438.1} OS=Prunus persica (Peach) PE=4 SV=1	PREDICTED: uncharacterized protein LOC103452159 [Malus domestica]
EVM0000874.1	Biological Process: N-terminal protein myristoylation (GO:0006499);; Cellular Component: integral component of membrane (GO:0016021);;	--	[I]	Lipid transport and metabolism	Uncharacterized protein {ECO:0000313|EMBL:EMJ02352.1} OS=Prunus persica (Peach) PE=4 SV=1	PREDICTED: LOW QUALITY PROTEIN: CTL-like protein 2 [Malus domestica]
EVM0000875.1	Molecular Function: DNA binding (GO:0003677);; Biological Process: regulation of transcription, DNA-templated (GO:0006355);;	--	--	--	NAC domain protein {ECO:0000313|EMBL:AGS08758.1} OS=Malus hupehensis PE=2 SV=1	PREDICTED: NAC transcription factor 29-like [Pyrus x bretschneideri]
EVM0000876.1	--	--	--	--	Putative uncharacterized protein {ECO:0000313|EMBL:ABJ96375.1} OS=Prunus persica (Peach) PE=4 SV=1	PREDICTED: uncharacterized protein LOC103419223 [Malus domestica]
EVM0000877.1	--	K02434|2.4535e-133|pxb:103948646|glutamyl-tRNA(Gln) amidotransferase subunit B, chloroplastic/mitochondrial-like; K02434 aspartyl-tRNA(Asn)/glutamyl-tRNA(Gln) amidotransferase subunit B [EC:6.3.5.6 6.3.5.7] (A)	[J]	Translation, ribosomal structure and biogenesis	Glutamyl-tRNA(Gln) amidotransferase subunit B, chloroplastic/mitochondrial {ECO:0000256|HAMAP-Rule:MF_03147} OS=Prunus persica (Peach) PE=3 SV=1	PREDICTED: glutamyl-tRNA(Gln) amidotransferase subunit B, chloroplastic/mitochondrial-like [Pyrus x bretschneideri]
EVM0000878.1	--	K09286|3.49703e-137|mdm:103453940|dehydration-responsive element-binding protein 1D-like; K09286 EREBP-like factor (A)	--	--	Uncharacterized protein {ECO:0000313|EMBL:EMJ05973.1} OS=Prunus persica (Peach) PE=4 SV=1	PREDICTED: dehydration-responsive element-binding protein 1D-like [Malus domestica]
EVM0000879.1	--	--	--	--	Uncharacterized protein {ECO:0000313|EMBL:EMJ20586.1} OS=Prunus persica (Peach) PE=4 SV=1	PREDICTED: dof zinc finger protein DOF3.6-like [Pyrus x bretschneideri]
EVM0000880.1	--	--	[S]	Function unknown	Uncharacterized protein {ECO:0000313|EMBL:EMJ00289.1} (Fragment) OS=Prunus persica (Peach) PE=4 SV=1	PREDICTED: basic form of pathogenesis-related protein 1-like [Malus domestica]
EVM0000881.1	Molecular Function: isomerase activity (GO:0016853);;	K03163|1.22304e-103|mdm:103446132|DNA topoisomerase 1-like; K03163 DNA topoisomerase I [EC:5.99.1.2] (A)	[L]	Replication, recombination and repair	Uncharacterized protein {ECO:0000313|EMBL:EMJ28380.1} (Fragment) OS=Prunus persica (Peach) PE=4 SV=1	PREDICTED: DNA topoisomerase 1-like [Malus domestica]
EVM0000882.1	Molecular Function: transferase activity (GO:0016740);;	K14521|0|mdm:103422030|UPF0202 protein At1g10490-like; K14521 N-acetyltransferase 10 [EC:2.3.1.-] (A)	[R]	General function prediction only	Uncharacterized protein {ECO:0000313|EMBL:EMJ07641.1} OS=Prunus persica (Peach) PE=4 SV=1	PREDICTED: UPF0202 protein At1g10490-like [Malus domestica]
EVM0000883.1	--	--	--	--	Uncharacterized protein {ECO:0000313|EMBL:EMJ14027.1} OS=Prunus persica (Peach) PE=4 SV=1	PREDICTED: uncharacterized protein LOC103951344 [Pyrus x bretschneideri]
EVM0000884.1	Molecular Function: iron ion transmembrane transporter activity (GO:0005381);; Biological Process: cellular metal ion homeostasis (GO:0006875);; Cellular Component: chloroplast inner membrane (GO:0009706);; Molecular Function: copper uptake transmembrane transporter activity (GO:0015088);; Biological Process: iron ion transmembrane transport (GO:0034755);; Molecular Function: protein homodimeriza…	--	--	--	Uncharacterized protein {ECO:0000313|EMBL:EMJ01739.1} OS=Prunus persica (Peach) PE=4 SV=1	PREDICTED: protein TIC 21, chloroplastic-like [Malus domestica]
EVM0000885.1	--	--	--	--	--	PREDICTED: aspartate and glycine-rich protein-like [Pyrus x bretschneideri]
EVM0000886.1	--	--	[R]	General function prediction only	Uncharacterized protein {ECO:0000313|EMBL:EMJ05894.1} OS=Prunus persica (Peach) PE=4 SV=1	PREDICTED: F-box/kelch-repeat protein At2g44130-like [Pyrus x bretschneideri]
EVM0000887.1	Biological Process: cellular metabolic process (GO:0044237);; Molecular Function: dihydrokaempferol 4-reductase activity (GO:0045552);; Molecular Function: coenzyme binding (GO:0050662);; Biological Process: oxidation-reduction process (GO:0055114);;	--	[V]	Defense mechanisms	Uncharacterized protein {ECO:0000313|EMBL:EMJ26916.1} OS=Prunus persica (Peach) PE=4 SV=1	PREDICTED: tetraketide alpha-pyrone reductase 2-like [Pyrus x bretschneideri]
EVM0000888.1	Molecular Function: nucleotide binding (GO:0000166);; Molecular Function: nucleic acid binding (GO:0003676);; Cellular Component: intracellular ribonucleoprotein complex (GO:0030529);;	K13126|0|mdm:103439440|29 kDa ribonucleoprotein A, chloroplastic; K13126 polyadenylate-binding protein (A)	[R]	General function prediction only	33 kDa ribonucleoprotein {ECO:0000313|EMBL:EXC13668.1} OS=Morus notabilis PE=4 SV=1	PREDICTED: 29 kDa ribonucleoprotein A, chloroplastic [Malus domestica]
EVM0000889.1	Molecular Function: acid phosphatase activity (GO:0003993);; Biological Process: dephosphorylation (GO:0016311);; Molecular Function: inositol hexakisphosphate 2-phosphatase activity (GO:0052826);;	K03103|0|pxb:103937111|multiple inositol polyphosphate phosphatase 1; K03103 multiple inositol-polyphosphate phosphatase / 2,3-bisphosphoglycerate 3-phosphatase [EC:3.1.3.62 3.1.3.80] (A)	[R]	General function prediction only	Uncharacterized protein {ECO:0000313|EMBL:EMJ19155.1} OS=Prunus persica (Peach) PE=4 SV=1	PREDICTED: multiple inositol polyphosphate phosphatase 1 isoform X1 [Pyrus x bretschneideri]
EVM0000890.1	Molecular Function: ARF guanyl-nucleotide exchange factor activity (GO:0005086);; Cellular Component: nucleus (GO:0005634);; Cellular Component: cytosol (GO:0005829);; Biological Process: megagametogenesis (GO:0009561);; Biological Process: regulation of ARF protein signal transduction (GO:0032012);;	K18442|0|mdm:103405918|brefeldin A-inhibited guanine nucleotide-exchange protein 2; K18442 brefeldin A-inhibited guanine nucleotide-exchange protein (A)	[U]	Intracellular trafficking, secretion, and vesicular transport	Uncharacterized protein {ECO:0000313|EMBL:EMJ21776.1} OS=Prunus persica (Peach) PE=4 SV=1	PREDICTED: brefeldin A-inhibited guanine nucleotide-exchange protein 2 [Malus domestica]
EVM0000891.1	--	--	[R]	General function prediction only	Putative polyprotein (Retrotrasposon protein) {ECO:0000313|EMBL:CBL94154.1} OS=Malus domestica (Apple) PE=4 SV=1	PREDICTED: uncharacterized protein LOC103407451 [Malus domestica]
EVM0000892.1	Molecular Function: nucleotide binding (GO:0000166);; Biological Process: mRNA splicing, via spliceosome (GO:0000398);; Biological Process: rRNA processing (GO:0006364);; Biological Process: protein import into nucleus (GO:0006606);; Biological Process: pyrimidine ribonucleotide biosynthetic process (GO:0009220);; Cellular Component: small-subunit processome (GO:0032040);; Cellular Component: Cul…	K14554|0|pxb:103959407|U3 small nucleolar RNA-associated protein 21 homolog; K14554 U3 small nucleolar RNA-associated protein 21 (A)	[R]	General function prediction only	Uncharacterized protein {ECO:0000313|EMBL:EMJ26523.1} OS=Prunus persica (Peach) PE=4 SV=1	PREDICTED: U3 small nucleolar RNA-associated protein 21 homolog [Pyrus x bretschneideri]
EVM0000893.1	--	--	[R]	General function prediction only	Uncharacterized protein {ECO:0000313|EMBL:EMJ11178.1} OS=Prunus persica (Peach) PE=4 SV=1	PREDICTED: pentatricopeptide repeat-containing protein At2g01860 [Pyrus x bretschneideri]
EVM0000894.1	Molecular Function: nucleic acid binding (GO:0003676);; Molecular Function: ATP binding (GO:0005524);; Molecular Function: ATP-dependent helicase activity (GO:0008026);;	--	[A]	RNA processing and modification	Uncharacterized protein {ECO:0000313|EMBL:EMJ18833.1} OS=Prunus persica (Peach) PE=4 SV=1	PREDICTED: DEAD-box ATP-dependent RNA helicase 53-like [Malus domestica]
EVM0000895.1	--	--	--	--	Uncharacterized protein {ECO:0000313|EMBL:EMJ26293.1} OS=Prunus persica (Peach) PE=4 SV=1	PREDICTED: TMV resistance protein N-like [Malus domestica]
EVM0000896.1	--	--	[R]	General function prediction only	Uncharacterized protein {ECO:0000313|EMBL:EMJ20639.1} (Fragment) OS=Prunus persica (Peach) PE=4 SV=1	PREDICTED: uncharacterized protein LOC103936939 [Pyrus x bretschneideri]
EVM0000897.1	Molecular Function: structural constituent of ribosome (GO:0003735);; Cellular Component: ribosome (GO:0005840);; Biological Process: translation (GO:0006412);;	K02906|0|mdm:103438908|50S ribosomal protein L3, chloroplastic-like; K02906 large subunit ribosomal protein L3 (A)	[J]	Translation, ribosomal structure and biogenesis	Uncharacterized protein {ECO:0000313|EMBL:EMJ19561.1} OS=Prunus persica (Peach) PE=3 SV=1	PREDICTED: 50S ribosomal protein L3, chloroplastic-like [Malus domestica]
EVM0000898.1	Biological Process: cellular macromolecule biosynthetic process (GO:0034645);; Biological Process: nucleic acid metabolic process (GO:0090304);;	--	[R]	General function prediction only	Uncharacterized protein {ECO:0000313|EMBL:EMJ25812.1} OS=Prunus persica (Peach) PE=4 SV=1	PREDICTED: high mobility group B protein 7-like isoform X1 [Pyrus x bretschneideri]
EVM0000899.1	--	--	--	--	Uncharacterized protein {ECO:0000313|EMBL:EMJ06949.1} OS=Prunus persica (Peach) PE=4 SV=1	PREDICTED: PGR5-like protein 1B, chloroplastic isoform X1 [Malus domestica]
EVM0000900.1	Molecular Function: kinase activity (GO:0016301);; Biological Process: phosphorylation (GO:0016310);;	--	--	--	Uncharacterized protein {ECO:0000313|EMBL:EEE79493.2} OS=Populus trichocarpa (Western balsam poplar) PE=4 SV=2	PREDICTED: uncharacterized protein LOC103933380 [Pyrus x bretschneideri]
EVM0000901.1	Biological Process: response to molecule of fungal origin (GO:0002238);; Biological Process: iron ion transport (GO:0006826);; Biological Process: cellular response to iron ion starvation (GO:0010106);; Biological Process: response to nitrate (GO:0010167);; Biological Process: nitrate transport (GO:0015706);;	--	--	--	Uncharacterized protein {ECO:0000313|EMBL:EMJ24786.1} OS=Prunus persica (Peach) PE=4 SV=1	PREDICTED: uncharacterized protein C167.05-like [Malus domestica]
EVM0000902.1	--	--	--	--	Coffea canephora DH200=94 genomic scaffold, scaffold_21 {ECO:0000313|EMBL:CDP06307.1} OS=Coffea canephora (Robusta coffee) PE=4 SV=1	PREDICTED: uncharacterized protein LOC103944459 [Pyrus x bretschneideri]
EVM0000903.1	--	--	[R]	General function prediction only	Uncharacterized protein {ECO:0000313|EMBL:EMJ04554.1} OS=Prunus persica (Peach) PE=4 SV=1	PREDICTED: pentatricopeptide repeat-containing protein At3g24000, mitochondrial-like [Pyrus x bretschneideri]
EVM0000904.1	Molecular Function: microtubule motor activity (GO:0003777);; Cellular Component: microtubule associated complex (GO:0005875);; Biological Process: microtubule-based process (GO:0007017);;	K10418|2.52289e-72|pxb:103964030|dynein light chain 1, cytoplasmic-like; K10418 dynein light chain LC8-type (A)	[Z]	Cytoskeleton	Uncharacterized protein {ECO:0000313|EMBL:EMJ13455.1} OS=Prunus persica (Peach) PE=4 SV=1	PREDICTED: dynein light chain 1, cytoplasmic-like [Pyrus x bretschneideri]
EVM0000905.1	--	--	--	--	Uncharacterized protein {ECO:0000313|EMBL:EMJ04677.1} OS=Prunus persica (Peach) PE=4 SV=1	PREDICTED: fasciclin-like arabinogalactan protein 13 [Pyrus x bretschneideri]
EVM0000906.1	Biological Process: microtubule cytoskeleton organization (GO:0000226);; Biological Process: cytokinesis (GO:0000910);; Molecular Function: microtubule binding (GO:0008017);;	K16732|0|pxb:103927000|65-kDa microtubule-associated protein 1-like; K16732 protein regulator of cytokinesis 1 (A)	[DZ]	--	Uncharacterized protein {ECO:0000313|EMBL:EXB63258.1} OS=Morus notabilis PE=4 SV=1	PREDICTED: LOW QUALITY PROTEIN: 65-kDa microtubule-associated protein 1-like [Pyrus x bretschneideri]
EVM0000907.1	Molecular Function: protein disulfide isomerase activity (GO:0003756);; Molecular Function: dolichyl-diphosphooligosaccharide-protein glycotransferase activity (GO:0004579);; Cellular Component: mitochondrion (GO:0005739);; Cellular Component: vacuolar membrane (GO:0005774);; Cellular Component: endoplasmic reticulum (GO:0005783);; Cellular Component: plasma membrane (GO:0005886);; Biological Pro…	K09580|0|pxb:103956775|protein disulfide isomerase-like 1-4; K09580 protein disulfide-isomerase A1 [EC:5.3.4.1] (A)	[O]	Posttranslational modification, protein turnover, chaperones	Protein disulfide-isomerase {ECO:0000256|RuleBase:RU361130} OS=Prunus persica (Peach) PE=3 SV=1	PREDICTED: protein disulfide isomerase-like 1-4 [Pyrus x bretschneideri]
EVM0000908.2	--	K18171|3.60915e-56|mdm:103442509|uncharacterized protein DDB_G0275933; K18171 COX assembly mitochondrial protein 1 (A)	[S]	Function unknown	Uncharacterized protein {ECO:0000313|EMBL:EMJ16391.1} OS=Prunus persica (Peach) PE=4 SV=1	PREDICTED: uncharacterized protein DDB_G0275933 [Malus domestica]
EVM0000909.1	--	K14827|0|pxb:103963034|uncharacterized LOC103963034; K14827 pre-rRNA-processing protein IPI1 (A)	[S]	Function unknown	Uncharacterized protein {ECO:0000313|EMBL:EMJ05175.1} OS=Prunus persica (Peach) PE=4 SV=1	PREDICTED: uncharacterized protein LOC103963034 isoform X2 [Pyrus x bretschneideri]
EVM0000910.1	--	--	[R]	General function prediction only	Uncharacterized protein {ECO:0000313|EMBL:EMJ15850.1} OS=Prunus persica (Peach) PE=4 SV=1	PREDICTED: pentatricopeptide repeat-containing protein At4g04790, mitochondrial-like isoform X2 [Pyrus x bretschneideri]
EVM0000911.1	--	--	--	--	Uncharacterized protein {ECO:0000313|EMBL:EMJ23389.1} OS=Prunus persica (Peach) PE=4 SV=1	PREDICTED: uncharacterized protein LOC103946706 [Pyrus x bretschneideri]
EVM0000912.1	--	--	--	--	Uncharacterized protein {ECO:0000313|EMBL:EMJ22123.1} OS=Prunus persica (Peach) PE=4 SV=1	PREDICTED: BON1-associated protein 2-like [Pyrus x bretschneideri]
EVM0000913.1	--	--	[R]	General function prediction only	Retropepsin-like protein {ECO:0000313|EMBL:AFN88198.1} OS=Phaseolus vulgaris (Kidney bean) PE=4 SV=1	PREDICTED: uncharacterized protein LOC103406944 [Malus domestica]
EVM0000914.1	--	--	--	--	Uncharacterized protein {ECO:0000313|EMBL:EMJ12123.1} OS=Prunus persica (Peach) PE=4 SV=1	PREDICTED: transcription factor MYC3-like [Pyrus x bretschneideri]
EVM0000915.1	--	K18811|1.2565e-123|pxb:103951043|cyclin-D5-1-like; K18811 cyclin D5, plant (A)	[D]	Cell cycle control, cell division, chromosome partitioning	Uncharacterized protein {ECO:0000313|EnsemblPlants:GLYMA06G04910.2} OS=Glycine max (Soybean) PE=3 SV=1	PREDICTED: cyclin-D5-1-like [Pyrus x bretschneideri]
EVM0000916.1	--	--	--	--	Uncharacterized protein {ECO:0000313|EMBL:EMJ18139.1} OS=Prunus persica (Peach) PE=4 SV=1	PREDICTED: uncharacterized protein LOC103928469 [Pyrus x bretschneideri]
EVM0000917.1	--	--	[K]	Transcription	Uncharacterized protein {ECO:0000313|EMBL:EMJ21615.1} OS=Prunus persica (Peach) PE=4 SV=1	PREDICTED: UPF0468 protein CG5343 isoform X1 [Pyrus x bretschneideri]
EVM0000918.1	--	--	[QI]	--	Uncharacterized protein {ECO:0000313|EMBL:EMJ20226.1} OS=Prunus persica (Peach) PE=3 SV=1	PREDICTED: cytochrome P450 704C1-like [Malus domestica]
EVM0000919.1	--	K01301|0|mdm:103426730|probable glutamate carboxypeptidase 2; K01301 N-acetylated-alpha-linked acidic dipeptidase [EC:3.4.17.21] (A)	[OPR]	--	Uncharacterized protein {ECO:0000313|EMBL:EMJ04812.1} OS=Prunus persica (Peach) PE=4 SV=1	PREDICTED: probable glutamate carboxypeptidase 2, partial [Malus domestica]
EVM0000920.1	Molecular Function: iron ion binding (GO:0005506);; Cellular Component: cell wall (GO:0005618);; Cellular Component: plasma membrane (GO:0005886);; Biological Process: oxygen transport (GO:0015671);; Molecular Function: oxygen binding (GO:0019825);; Molecular Function: heme binding (GO:0020037);;	--	[C]	Energy production and conversion	Non-symbiotic hemoglobin class 1 {ECO:0000313|EMBL:AAP57676.1} OS=Malus domestica (Apple) PE=2 SV=1	PREDICTED: hemoglobin-2-like [Malus domestica]
EVM0000921.1	Molecular Function: transporter activity (GO:0005215);; Biological Process: transport (GO:0006810);; Cellular Component: integral component of membrane (GO:0016021);;	K15283|0|pxb:103948783|glucose-6-phosphate/phosphate translocator 1, chloroplastic-like; K15283 solute carrier family 35, member E1 (A)	[GE]	--	Uncharacterized protein {ECO:0000313|EMBL:EMJ15073.1} OS=Prunus persica (Peach) PE=4 SV=1	PREDICTED: glucose-6-phosphate/phosphate translocator 1, chloroplastic-like [Pyrus x bretschneideri]
EVM0000922.1	Molecular Function: glycine hydroxymethyltransferase activity (GO:0004372);; Cellular Component: nucleus (GO:0005634);; Cellular Component: mitochondrial matrix (GO:0005759);; Cellular Component: plasma membrane (GO:0005886);; Biological Process: L-serine metabolic process (GO:0006563);; Molecular Function: methyltransferase activity (GO:0008168);; Molecular Function: poly(U) RNA binding (GO:0008…	K00600|0|pxb:103960588|serine hydroxymethyltransferase, mitochondrial; K00600 glycine hydroxymethyltransferase [EC:2.1.2.1] (A)	[E]	Amino acid transport and metabolism	Serine hydroxymethyltransferase {ECO:0000256|RuleBase:RU000585} OS=Prunus persica (Peach) PE=3 SV=1	PREDICTED: serine hydroxymethyltransferase, mitochondrial [Pyrus x bretschneideri]
EVM0000923.1	Cellular Component: cytosol (GO:0005829);; Biological Process: intra-Golgi vesicle-mediated transport (GO:0006891);; Cellular Component: Golgi transport complex (GO:0017119);;	--	[U]	Intracellular trafficking, secretion, and vesicular transport	Uncharacterized protein {ECO:0000313|EMBL:EMJ16162.1} OS=Prunus persica (Peach) PE=4 SV=1	PREDICTED: conserved oligomeric Golgi complex subunit 5-like [Malus domestica]
EVM0000924.1	--	--	--	--	Uncharacterized protein {ECO:0000313|EMBL:EMJ07076.1} OS=Prunus persica (Peach) PE=4 SV=1	PREDICTED: uncharacterized protein LOC103401616 [Malus domestica]
EVM0000925.1	Cellular Component: cytoplasm (GO:0005737);; Cellular Component: plasma membrane (GO:0005886);; Biological Process: translational termination (GO:0006415);; Molecular Function: translation release factor activity, codon specific (GO:0016149);;	K03265|0|pxb:103950363|eukaryotic peptide chain release factor subunit 1-3-like; K03265 peptide chain release factor subunit 1 (A)	[J]	Translation, ribosomal structure and biogenesis	Uncharacterized protein {ECO:0000313|EMBL:EMJ23526.1} OS=Prunus persica (Peach) PE=4 SV=1	PREDICTED: eukaryotic peptide chain release factor subunit 1-3-like [Pyrus x bretschneideri]
EVM0000926.1	Biological Process: intracellular protein transport (GO:0006886);; Biological Process: ER to Golgi vesicle-mediated transport (GO:0006888);; Molecular Function: zinc ion binding (GO:0008270);; Cellular Component: COPII vesicle coat (GO:0030127);;	K14006|0|pxb:103928339|protein transport protein SEC23-like; K14006 protein transport protein SEC23 (A)	[U]	Intracellular trafficking, secretion, and vesicular transport	Uncharacterized protein {ECO:0000313|EMBL:EMJ26451.1} OS=Prunus persica (Peach) PE=4 SV=1	PREDICTED: protein transport protein SEC23-like [Pyrus x bretschneideri]
EVM0000927.1	--	--	--	--	S-Locus F-box 6-S21 {ECO:0000313|EMBL:CCH26216.2} OS=Pyrus x bretschneideri (Chinese white pear) PE=4 SV=1	S-Locus F-box 6-S21 [Pyrus x bretschneideri]
EVM0000928.1	Biological Process: metabolic process (GO:0008152);; Molecular Function: hydrolase activity, acting on glycosyl bonds (GO:0016798);;	--	--	--	Uncharacterized protein {ECO:0000313|EMBL:EMJ20465.1} (Fragment) OS=Prunus persica (Peach) PE=3 SV=1	PREDICTED: probable polygalacturonase [Pyrus x bretschneideri]
EVM0000929.1	--	--	--	--	Uncharacterized protein {ECO:0000313|EMBL:EMJ12625.1} OS=Prunus persica (Peach) PE=4 SV=1	PREDICTED: transcription factor TCP4-like [Malus domestica]
EVM0000930.1	--	--	--	--	Uncharacterized protein {ECO:0000313|EMBL:EMJ01379.1} OS=Prunus persica (Peach) PE=4 SV=1	PREDICTED: uncharacterized protein LOC103967155 [Pyrus x bretschneideri]
EVM0000931.1	Cellular Component: membrane (GO:0016020);; Molecular Function: pectate lyase activity (GO:0030570);;	K01728|0|pxb:103926762|PL; probable pectate lyase 18 (EC:4.2.2.2); K01728 pectate lyase [EC:4.2.2.2] (A)	--	--	Pectate lyase {ECO:0000256|RuleBase:RU361123} OS=Pyrus x bretschneideri (Chinese white pear) PE=2 SV=1	probable pectate lyase 18 precursor [Pyrus x bretschneideri]
EVM0000932.1	Biological Process: drug transmembrane transport (GO:0006855);; Molecular Function: drug transmembrane transporter activity (GO:0015238);; Molecular Function: antiporter activity (GO:0015297);; Cellular Component: membrane (GO:0016020);;	K03327|0|mdm:103440447|protein TRANSPARENT TESTA 12; K03327 multidrug resistance protein, MATE family (A)	[R]	General function prediction only	MATE efflux family protein {ECO:0000256|RuleBase:RU004914} OS=Prunus persica (Peach) PE=3 SV=1	PREDICTED: protein TRANSPARENT TESTA 12 [Malus domestica]
EVM0000933.1	Molecular Function: calcium ion binding (GO:0005509);;	--	[K]	Transcription	Uncharacterized protein {ECO:0000313|EMBL:EMJ19206.1} OS=Prunus persica (Peach) PE=4 SV=1	PREDICTED: uncharacterized calcium-binding protein At1g02270 [Malus domestica]
EVM0000934.1	--	--	[E]	Amino acid transport and metabolism	Uncharacterized protein {ECO:0000313|EMBL:EMJ01085.1} OS=Prunus persica (Peach) PE=4 SV=1	PREDICTED: uncharacterized protein LOC103932875 [Pyrus x bretschneideri]
EVM0000935.1	--	--	[R]	General function prediction only	Uncharacterized protein {ECO:0000313|EMBL:EXC12605.1} OS=Morus notabilis PE=4 SV=1	PREDICTED: putative pentatricopeptide repeat-containing protein At5g65820 [Pyrus x bretschneideri]
EVM0000936.1	Cellular Component: peroxisome (GO:0005777);; Cellular Component: cytoskeleton (GO:0005856);;	--	--	--	Uncharacterized protein {ECO:0000313|EMBL:EMJ20693.1} OS=Prunus persica (Peach) PE=4 SV=1	PREDICTED: uncharacterized protein LOC103964550 [Pyrus x bretschneideri]
EVM0000937.1	--	--	--	--	Uncharacterized protein {ECO:0000313|EMBL:EMJ07756.1} (Fragment) OS=Prunus persica (Peach) PE=4 SV=1	PREDICTED: uncharacterized protein At3g17950-like [Pyrus x bretschneideri]
EVM0000938.1	--	--	--	--	Uncharacterized protein {ECO:0000313|EMBL:EMJ19390.1} OS=Prunus persica (Peach) PE=4 SV=1	PREDICTED: WAT1-related protein At3g30340-like [Pyrus x bretschneideri]
EVM0000939.1	--	--	--	--	Uncharacterized protein {ECO:0000313|EMBL:EMJ23634.1} OS=Prunus persica (Peach) PE=4 SV=1	PREDICTED: uncharacterized protein LOC103420558 [Malus domestica]
EVM0000940.1	Biological Process: carbohydrate metabolic process (GO:0005975);; Molecular Function: cellulase activity (GO:0008810);;	K01179|0|pxb:103952871|endoglucanase 16-like; K01179 endoglucanase [EC:3.2.1.4] (A)	--	--	Endoglucanase {ECO:0000256|RuleBase:RU361166} OS=Prunus persica (Peach) PE=3 SV=1	PREDICTED: endoglucanase 16-like [Pyrus x bretschneideri]
EVM0000941.1	Molecular Function: metal ion binding (GO:0046872);;	K14011|0|pxb:103943065|UBX domain-containing protein 6; K14011 UBX domain-containing protein 6 (A)	[O]	Posttranslational modification, protein turnover, chaperones	Uncharacterized protein {ECO:0000313|EMBL:EMJ23856.1} OS=Prunus persica (Peach) PE=4 SV=1	PREDICTED: UBX domain-containing protein 6 [Pyrus x bretschneideri]
EVM0000942.1	--	--	[R]	General function prediction only	F5M15.26 {ECO:0000313|EMBL:AAF79618.1} OS=Arabidopsis thaliana (Mouse-ear cress) PE=4 SV=1	PREDICTED: uncharacterized protein LOC103437208 [Malus domestica]
EVM0000943.1	--	--	[R]	General function prediction only	Uncharacterized protein {ECO:0000313|EMBL:EMJ28511.1} OS=Prunus persica (Peach) PE=4 SV=1	PREDICTED: uncharacterized protein LOC103455579 [Malus domestica]
EVM0000944.1	--	--	--	--	Uncharacterized protein {ECO:0000313|EMBL:ERP59883.1} OS=Populus trichocarpa (Western balsam poplar) PE=2 SV=1	PREDICTED: prostatic spermine-binding protein-like [Pyrus x bretschneideri]
EVM0000945.1	--	--	--	--	Uncharacterized protein {ECO:0000313|EMBL:EMJ26041.1} (Fragment) OS=Prunus persica (Peach) PE=4 SV=1	PREDICTED: uncharacterized protein LOC103402001 [Malus domestica]
EVM0000946.1	--	--	[R]	General function prediction only	Uncharacterized protein {ECO:0000313|EMBL:EMJ11440.1} (Fragment) OS=Prunus persica (Peach) PE=4 SV=1	PREDICTED: uncharacterized protein LOC103443773 [Malus domestica]
EVM0000947.1	--	--	--	--	Uncharacterized protein {ECO:0000313|EMBL:EMJ13557.1} OS=Prunus persica (Peach) PE=4 SV=1	PREDICTED: homeobox-leucine zipper protein ROC2-like [Pyrus x bretschneideri]
EVM0000948.1	--	K09518|0|mdm:103403756|chaperone protein dnaJ 49-like; K09518 DnaJ homolog subfamily B member 12 (A)	[O]	Posttranslational modification, protein turnover, chaperones	Uncharacterized protein {ECO:0000313|EMBL:EMJ23467.1} OS=Prunus persica (Peach) PE=4 SV=1	PREDICTED: chaperone protein dnaJ 49-like [Malus domestica]
EVM0000949.1	--	--	[R]	General function prediction only	Putative uncharacterized protein {ECO:0000313|EMBL:CAN83045.1} OS=Vitis vinifera (Grape) PE=4 SV=1	PREDICTED: uncharacterized protein LOC103445737 [Malus domestica]
EVM0000950.1	--	--	[T]	Signal transduction mechanisms	NBS type disease resistance protein, putative {ECO:0000313|EMBL:EOY05282.1} OS=Theobroma cacao (Cacao) PE=4 SV=1	PREDICTED: putative disease resistance protein At3g14460, partial [Pyrus x bretschneideri]
EVM0000951.1	Molecular Function: hydrolase activity (GO:0016787);;	--	[OW]	--	Uncharacterized protein {ECO:0000313|EMBL:EEE95530.2} OS=Populus trichocarpa (Western balsam poplar) PE=4 SV=2	PREDICTED: metalloendoproteinase 1-like [Malus domestica]
EVM0000952.1	Molecular Function: mRNA guanylyltransferase activity (GO:0004484);; Molecular Function: polynucleotide 5'-phosphatase activity (GO:0004651);; Molecular Function: protein tyrosine phosphatase activity (GO:0004725);; Cellular Component: nucleus (GO:0005634);; Biological Process: 7-methylguanosine mRNA capping (GO:0006370);; Molecular Function: protein tyrosine/serine/threonine phosphatase activity…	K13917|0|pxb:103947570|mRNA-capping enzyme-like; K13917 mRNA-capping enzyme [EC:2.7.7.50 3.6.1.-] (A)	[A]	RNA processing and modification	Uncharacterized protein {ECO:0000313|EMBL:EMJ02928.1} OS=Prunus persica (Peach) PE=4 SV=1	PREDICTED: mRNA-capping enzyme-like isoform X1 [Pyrus x bretschneideri]
EVM0000953.1	--	--	--	--	Uncharacterized protein {ECO:0000313|EMBL:EMJ05961.1} OS=Prunus persica (Peach) PE=4 SV=1	PREDICTED: uncharacterized protein LOC103415886 [Malus domestica]
EVM0000954.1	Biological Process: regulation of transcription, DNA-templated (GO:0006355);;	--	[K]	Transcription	Uncharacterized protein {ECO:0000313|EMBL:EMJ20083.1} OS=Prunus persica (Peach) PE=4 SV=1	PREDICTED: transcription elongation factor SPT5-like isoform X6 [Pyrus x bretschneideri]
EVM0000955.1	Molecular Function: hydrolase activity, acting on glycosyl bonds (GO:0016798);; Biological Process: cellular metabolic process (GO:0044237);; Biological Process: primary metabolic process (GO:0044238);; Cellular Component: membrane part (GO:0044425);; Molecular Function: metal ion binding (GO:0046872);; Biological Process: organic substance metabolic process (GO:0071704);;	--	[R]	General function prediction only	Putative uncharacterized protein {ECO:0000313|EMBL:CAN64613.1} OS=Vitis vinifera (Grape) PE=4 SV=1	PREDICTED: uncharacterized protein LOC103412466 [Malus domestica]
EVM0000956.1	Molecular Function: protein serine/threonine kinase activity (GO:0004674);; Molecular Function: ATP binding (GO:0005524);; Biological Process: protein phosphorylation (GO:0006468);; Biological Process: cell wall macromolecule catabolic process (GO:0016998);;	--	--	--	Uncharacterized protein {ECO:0000313|EMBL:EMJ23189.1} OS=Prunus persica (Peach) PE=4 SV=1	PREDICTED: uncharacterized protein LOC103421957 [Malus domestica]
EVM0000957.1	--	--	[DKT]	--	Uncharacterized protein {ECO:0000313|EMBL:EMJ16868.1} OS=Prunus persica (Peach) PE=4 SV=1	PREDICTED: putative ALA-interacting subunit 4 [Malus domestica]
EVM0000958.1	--	--	--	--	Uncharacterized protein {ECO:0000313|EMBL:EMJ17281.1} OS=Prunus persica (Peach) PE=4 SV=1	PREDICTED: LOW QUALITY PROTEIN: protein GAMETE EXPRESSED 1-like [Malus domestica]
EVM0000959.1	--	K08360|2.82679e-85|mdm:103451687|probable transmembrane ascorbate ferrireductase 4; K08360 cytochrome b-561 (A)	[C]	Energy production and conversion	Uncharacterized protein {ECO:0000313|EMBL:EMJ24956.1} OS=Prunus persica (Peach) PE=4 SV=1	PREDICTED: probable transmembrane ascorbate ferrireductase 4 [Malus domestica]
EVM0000960.1	Biological Process: carbohydrate metabolic process (GO:0005975);; Cellular Component: plasmodesma (GO:0009506);; Molecular Function: glucan endo-1,3-beta-D-glucosidase activity (GO:0042973);; Molecular Function: cation binding (GO:0043169);; Cellular Component: anchored component of plasma membrane (GO:0046658);;	--	--	--	Uncharacterized protein {ECO:0000313|EMBL:EMJ23859.1} OS=Prunus persica (Peach) PE=3 SV=1	PREDICTED: glucan endo-1,3-beta-glucosidase 6 [Malus domestica]
EVM0000961.1	--	--	[R]	General function prediction only	Uncharacterized protein {ECO:0000313|EMBL:EMJ10376.1} OS=Prunus persica (Peach) PE=4 SV=1	PREDICTED: LOW QUALITY PROTEIN: putative pentatricopeptide repeat-containing protein At1g74400 [Pyrus x bretschneideri]
EVM0000962.1	--	--	[R]	General function prediction only	Uncharacterized protein {ECO:0000313|EMBL:EMJ04543.1} OS=Prunus persica (Peach) PE=4 SV=1	PREDICTED: uncharacterized protein LOC103426528 [Malus domestica]
EVM0000963.1	Molecular Function: transcription factor activity, sequence-specific DNA binding (GO:0003700);; Biological Process: regulation of transcription, DNA-templated (GO:0006355);; Molecular Function: sequence-specific DNA binding (GO:0043565);;	K13424|0|mdm:103447297|probable WRKY transcription factor 26; K13424 WRKY transcription factor 33 (A)	--	--	WRKY domain class transcription factor {ECO:0000313|EMBL:ADL36855.1} OS=Malus domestica (Apple) PE=2 SV=1	PREDICTED: probable WRKY transcription factor 26 [Malus domestica]
EVM0000964.1	--	--	--	--	Putative uncharacterized protein {ECO:0000313|EMBL:CAN82314.1} OS=Vitis vinifera (Grape) PE=4 SV=1	PREDICTED: uncharacterized protein LOC103442057 [Malus domestica]
EVM0000965.1	Molecular Function: protein kinase activity (GO:0004672);; Molecular Function: ATP binding (GO:0005524);; Biological Process: protein phosphorylation (GO:0006468);; Molecular Function: zinc ion binding (GO:0008270);; Cellular Component: integral component of membrane (GO:0016021);;	--	[O]	Posttranslational modification, protein turnover, chaperones	Uncharacterized protein {ECO:0000313|EMBL:EMJ16759.1} OS=Prunus persica (Peach) PE=4 SV=1	PREDICTED: RING-H2 finger protein ATL46-like [Malus domestica]
EVM0000966.1	--	--	[D]	Cell cycle control, cell division, chromosome partitioning	Uncharacterized protein {ECO:0000313|EMBL:EMJ21836.1} OS=Prunus persica (Peach) PE=4 SV=1	PREDICTED: uncharacterized protein LOC103407106 [Malus domestica]
EVM0000967.1	Molecular Function: transferase activity, transferring acyl groups (GO:0016746);;	--	--	--	Uncharacterized protein {ECO:0000313|EMBL:EMJ20245.1} OS=Prunus persica (Peach) PE=4 SV=1	PREDICTED: O-acyltransferase WSD1-like isoform X2 [Pyrus x bretschneideri]
EVM0000968.1	Molecular Function: structural constituent of ribosome (GO:0003735);; Cellular Component: ribosome (GO:0005840);; Biological Process: translational elongation (GO:0006414);;	K02942|2.53666e-42|pmum:103323571|60S acidic ribosomal protein P3-2; K02942 large subunit ribosomal protein LP1 (A)	--	--	Uncharacterized protein {ECO:0000313|EMBL:EMJ13442.1} OS=Prunus persica (Peach) PE=3 SV=1	PREDICTED: 60S acidic ribosomal protein P3-2 [Prunus mume]
EVM0000969.1	--	--	--	--	--	PREDICTED: uncharacterized RNA-binding protein C428.12c-like [Pyrus x bretschneideri]
EVM0000970.1	Cellular Component: extracellular region (GO:0005576);; Biological Process: cellular component organization (GO:0016043);; Biological Process: sexual reproduction (GO:0019953);; Biological Process: single-organism cellular process (GO:0044763);;	--	--	--	Uncharacterized protein {ECO:0000313|EMBL:EMJ10703.1} OS=Prunus persica (Peach) PE=3 SV=1	PREDICTED: expansin-like B1 [Pyrus x bretschneideri]
EVM0000971.1	--	--	[T]	Signal transduction mechanisms	Uncharacterized protein {ECO:0000313|EMBL:EMJ21869.1} OS=Prunus persica (Peach) PE=4 SV=1	PREDICTED: putative disease resistance RPP13-like protein 1 [Pyrus x bretschneideri]
EVM0000972.1	Molecular Function: zinc ion transmembrane transporter activity (GO:0005385);; Cellular Component: integral component of membrane (GO:0016021);; Molecular Function: 2-alkenal reductase [NAD(P)] activity (GO:0032440);; Biological Process: oxidation-reduction process (GO:0055114);; Biological Process: zinc II ion transmembrane transport (GO:0071577);;	K14709|0|mdm:103452301|fe(2+) transport protein 1-like; K14709 solute carrier family 39 (zinc transporter), member 1/2/3 (A)	[P]	Inorganic ion transport and metabolism	Uncharacterized protein {ECO:0000313|EMBL:EMJ26218.1} OS=Prunus persica (Peach) PE=4 SV=1	PREDICTED: fe(2+) transport protein 1-like [Malus domestica]
EVM0000973.1	Molecular Function: DNA binding (GO:0003677);;	--	--	--	Uncharacterized protein {ECO:0000313|EMBL:EXB92402.1} OS=Morus notabilis PE=4 SV=1	PREDICTED: putative DNA-binding protein ESCAROLA [Pyrus x bretschneideri]
EVM0000974.1	--	--	--	--	--	PREDICTED: uncharacterized protein LOC103454366 isoform X3 [Malus domestica]
EVM0000975.1	--	--	--	--	Uncharacterized protein {ECO:0000313|EMBL:EMJ18408.1} OS=Prunus persica (Peach) PE=4 SV=1	PREDICTED: QWRF motif-containing protein 3-like [Pyrus x bretschneideri]
EVM0000976.1	--	--	--	--	Uncharacterized protein {ECO:0000313|EMBL:EMJ23942.1} OS=Prunus persica (Peach) PE=4 SV=1	PREDICTED: uncharacterized protein LOC103451789 [Malus domestica]
EVM0000977.1	Cellular Component: endoplasmic reticulum (GO:0005783);;	--	[U]	Intracellular trafficking, secretion, and vesicular transport	Reticulon-like protein {ECO:0000256|RuleBase:RU210713} OS=Prunus persica (Peach) PE=4 SV=1	PREDICTED: reticulon-like protein B11 [Malus domestica]
EVM0000978.1	--	K14003|7.88015e-114|mdm:103420592|SEC12-like protein 1; K14003 prolactin regulatory element-binding protein (A)	[U]	Intracellular trafficking, secretion, and vesicular transport	Uncharacterized protein {ECO:0000313|EMBL:EMJ19303.1} OS=Prunus persica (Peach) PE=4 SV=1	PREDICTED: SEC12-like protein 1 [Malus domestica]
EVM0000979.1	--	--	[R]	General function prediction only	Putative uncharacterized protein {ECO:0000313|EMBL:CAN83125.1} OS=Vitis vinifera (Grape) PE=4 SV=1	PREDICTED: uncharacterized protein LOC103945234 [Pyrus x bretschneideri]
EVM0000980.1	--	--	--	--	Uncharacterized protein {ECO:0000313|EMBL:EMJ01459.1} OS=Prunus persica (Peach) PE=4 SV=1	PREDICTED: uncharacterized protein LOC103421996 [Malus domestica]
EVM0000981.1	--	--	--	--	Uncharacterized protein {ECO:0000313|EMBL:EMJ15853.1} OS=Prunus persica (Peach) PE=4 SV=1	PREDICTED: uncharacterized protein At1g04910-like [Pyrus x bretschneideri]
EVM0000982.1	Biological Process: cation transport (GO:0006812);; Molecular Function: solute:proton antiporter activity (GO:0015299);; Cellular Component: integral component of membrane (GO:0016021);; Biological Process: transmembrane transport (GO:0055085);;	--	[P]	Inorganic ion transport and metabolism	Uncharacterized protein {ECO:0000313|EMBL:EMJ22136.1} OS=Prunus persica (Peach) PE=4 SV=1	PREDICTED: cation/H(+) antiporter 28-like [Malus domestica]
EVM0000983.1	Cellular Component: mitochondrion (GO:0005739);;	--	--	--	Uncharacterized protein {ECO:0000313|EMBL:EMJ10956.1} OS=Prunus persica (Peach) PE=4 SV=1	PREDICTED: uncharacterized protein LOC103937798 [Pyrus x bretschneideri]
EVM0000984.1	Molecular Function: nucleic acid binding (GO:0003676);; Molecular Function: poly(A)-specific ribonuclease activity (GO:0004535);; Cellular Component: nucleus (GO:0005634);;	K12581|0|pxb:103953769|probable CCR4-associated factor 1 homolog 7; K12581 CCR4-NOT transcription complex subunit 7/8 (A)	[A]	RNA processing and modification	Uncharacterized protein {ECO:0000313|EMBL:ESW08956.1} OS=Phaseolus vulgaris (Kidney bean) PE=4 SV=1	PREDICTED: probable CCR4-associated factor 1 homolog 7 [Pyrus x bretschneideri]
EVM0000985.1	--	--	--	--	Uncharacterized protein {ECO:0000313|EnsemblPlants:GLYMA10G28730.2} OS=Glycine max (Soybean) PE=2 SV=1	uncharacterized protein LOC100499861 [Glycine max]
EVM0000986.2	--	--	--	--	Uncharacterized protein {ECO:0000313|EMBL:EMJ28334.1} OS=Prunus persica (Peach) PE=4 SV=1	PREDICTED: TMV resistance protein N-like [Malus domestica]
EVM0000987.1	--	K08081|1.58056e-165|mdm:103427594|tropinone reductase homolog; K08081 Tropinone reductase 1 [EC:1.1.1.206] (A)	[R]	General function prediction only	NAD(P)-binding Rossmann-fold superfamily protein isoform 2 {ECO:0000313|EMBL:EOY07443.1} OS=Theobroma cacao (Cacao) PE=3 SV=1	PREDICTED: tropinone reductase homolog [Malus domestica]
EVM0000988.1	Cellular Component: intracellular part (GO:0044424);; Biological Process: regulation of cell cycle (GO:0051726);;	K05868|0|pxb:103932158|G2/mitotic-specific cyclin S13-6-like; K05868 cyclin B (A)	[D]	Cell cycle control, cell division, chromosome partitioning	G2/mitotic-specific cyclin S13-6 {ECO:0000313|EMBL:EXB54225.1} OS=Morus notabilis PE=3 SV=1	PREDICTED: G2/mitotic-specific cyclin S13-6-like isoform X2 [Pyrus x bretschneideri]
EVM0000989.1	Biological Process: single-organism developmental process (GO:0044767);; Biological Process: system development (GO:0048731);;	--	[R]	General function prediction only	Uncharacterized protein {ECO:0000313|EMBL:EMJ12170.1} OS=Prunus persica (Peach) PE=4 SV=1	PREDICTED: putative pentatricopeptide repeat-containing protein At1g53330 [Pyrus x bretschneideri]
EVM0000990.1	--	--	--	--	Uncharacterized protein {ECO:0000313|EMBL:EMJ04851.1} (Fragment) OS=Prunus persica (Peach) PE=4 SV=1	PREDICTED: uncharacterized protein LOC103928005 [Pyrus x bretschneideri]
EVM0000991.1	--	--	[T]	Signal transduction mechanisms	Uncharacterized protein {ECO:0000313|EMBL:EMJ14850.1} OS=Prunus persica (Peach) PE=4 SV=1	PREDICTED: disease resistance RPP13-like protein 4 [Pyrus x bretschneideri]
EVM0000992.1	Cellular Component: chloroplast (GO:0009507);; Cellular Component: cytoplasmic, membrane-bounded vesicle (GO:0016023);;	--	--	--	Uncharacterized protein {ECO:0000313|EMBL:EMJ28081.1} OS=Prunus persica (Peach) PE=4 SV=1	hypothetical protein PRUPE_ppa016716mg [Prunus persica]
EVM0000993.1	--	--	--	--	Uncharacterized protein {ECO:0000313|EMBL:EXB67213.1} OS=Morus notabilis PE=4 SV=1	PREDICTED: uncharacterized protein LOC103403130 [Malus domestica]
EVM0000994.1	--	--	--	--	Uncharacterized protein {ECO:0000313|EMBL:EMJ25949.1} OS=Prunus persica (Peach) PE=4 SV=1	PREDICTED: uncharacterized protein LOC103935374 [Pyrus x bretschneideri]
EVM0000995.1	Molecular Function: diphosphoinositol-polyphosphate diphosphatase activity (GO:0008486);; Molecular Function: inositol diphosphate tetrakisphosphate diphosphatase activity (GO:0052840);; Molecular Function: inositol-1-diphosphate-2,3,4,5,6-pentakisphosphate diphosphatase activity (GO:0052843);; Molecular Function: inositol-3-diphosphate-1,2,4,5,6-pentakisphosphate diphosphatase activity (GO:00528…	K07766|7.21855e-125|mdm:103423726|nudix hydrolase 17, mitochondrial-like; K07766 diphosphoinositol-polyphosphate diphosphatase [EC:3.6.1.52] (A)	[T]	Signal transduction mechanisms	Uncharacterized protein {ECO:0000313|EMBL:EMJ28793.1} OS=Prunus persica (Peach) PE=3 SV=1	PREDICTED: nudix hydrolase 17, mitochondrial-like [Malus domestica]
EVM0000996.1	Biological Process: defense response (GO:0006952);; Molecular Function: ADP binding (GO:0043531);;	--	[T]	Signal transduction mechanisms	Putative CC-NBS-LRR resistance protein {ECO:0000313|EMBL:CAJ44366.1} OS=Malus domestica (Apple) PE=4 SV=1	PREDICTED: disease resistance protein RGA2-like [Pyrus x bretschneideri]
EVM0000997.1	--	K14800|6.41264e-119|pxb:103954447|pre-rRNA-processing protein TSR2 homolog; K14800 pre-rRNA-processing protein TSR2 (A)	[S]	Function unknown	Uncharacterized protein {ECO:0000313|EMBL:EMJ07129.1} OS=Prunus persica (Peach) PE=4 SV=1	PREDICTED: pre-rRNA-processing protein TSR2 homolog [Pyrus x bretschneideri]
EVM0000998.1	--	--	[T]	Signal transduction mechanisms	Uncharacterized protein {ECO:0000313|EMBL:EMJ21756.1} OS=Prunus persica (Peach) PE=3 SV=1	PREDICTED: probable receptor-like protein kinase At1g67000 [Malus domestica]
EVM0000999.1	Biological Process: defense response (GO:0006952);; Biological Process: response to biotic stimulus (GO:0009607);;	--	--	--	Uncharacterized protein {ECO:0000313|EMBL:EMJ24872.1} OS=Prunus persica (Peach) PE=4 SV=1	PREDICTED: MLP-like protein 28 [Malus domestica]
EVM0001000.1	--	--	--	--	Uncharacterized protein {ECO:0000313|EMBL:EMJ05324.1} (Fragment) OS=Prunus persica (Peach) PE=4 SV=1	PREDICTED: uncharacterized protein LOC103454714 [Malus domestica]
EVM0001001.1	--	K16277|0|pxb:103939915|E3 ubiquitin protein ligase DRIP2-like; K16277 E3 ubiquitin-protein ligase DRIP [EC:6.3.2.19] (A)	[S]	Function unknown	Uncharacterized protein {ECO:0000313|EMBL:EMJ25826.1} OS=Prunus persica (Peach) PE=4 SV=1	PREDICTED: E3 ubiquitin protein ligase DRIP2-like [Pyrus x bretschneideri]
EVM0001002.1	Molecular Function: acid phosphatase activity (GO:0003993);; Molecular Function: metal ion binding (GO:0046872);;	--	[G]	Carbohydrate transport and metabolism	Purple acid phosphatase {ECO:0000256|RuleBase:RU361203} OS=Prunus persica (Peach) PE=3 SV=1	PREDICTED: LOW QUALITY PROTEIN: purple acid phosphatase-like [Pyrus x bretschneideri]
EVM0001003.1	--	--	--	--	Uncharacterized protein {ECO:0000313|EMBL:EMJ09161.1} (Fragment) OS=Prunus persica (Peach) PE=4 SV=1	PREDICTED: uncharacterized protein LOC103949117 [Pyrus x bretschneideri]
EVM0001004.1	--	--	--	--	Uncharacterized protein {ECO:0000313|EMBL:EMJ25179.1} OS=Prunus persica (Peach) PE=4 SV=1	PREDICTED: uncharacterized protein LOC103453765 [Malus domestica]
EVM0001005.1	--	--	[ODR]	--	Uncharacterized protein {ECO:0000313|EMBL:EMJ15840.1} OS=Prunus persica (Peach) PE=4 SV=1	PREDICTED: LOW QUALITY PROTEIN: uncharacterized protein LOC103434462 [Malus domestica]
EVM0001006.1	--	--	[R]	General function prediction only	Uncharacterized protein {ECO:0000313|EMBL:ERP51451.1} OS=Populus trichocarpa (Western balsam poplar) PE=4 SV=1	PREDICTED: uncharacterized protein LOC103408311 [Malus domestica]
EVM0001007.1	--	K15440|0|pxb:103938654|tRNA-specific adenosine deaminase 1; K15440 tRNA-specific adenosine deaminase 1 [EC:3.5.4.34] (A)	[A]	RNA processing and modification	Uncharacterized protein {ECO:0000313|EMBL:EMJ19234.1} OS=Prunus persica (Peach) PE=4 SV=1	PREDICTED: tRNA-specific adenosine deaminase 1 [Pyrus x bretschneideri]
EVM0001008.1	Cellular Component: chloroplast (GO:0009507);;	--	--	--	Uncharacterized protein {ECO:0000313|EMBL:EMJ13085.1} OS=Prunus persica (Peach) PE=4 SV=1	PREDICTED: uncharacterized protein LOC103953330 [Pyrus x bretschneideri]
EVM0001009.1	Molecular Function: binding (GO:0005488);;	--	--	--	Uncharacterized protein {ECO:0000313|EMBL:ERP67195.1} OS=Populus trichocarpa (Western balsam poplar) PE=4 SV=1	PREDICTED: zinc finger MYM-type protein 1-like [Malus domestica]
EVM0001010.1	Molecular Function: peroxidase activity (GO:0004601);; Biological Process: response to oxidative stress (GO:0006979);; Biological Process: response to virus (GO:0009615);; Biological Process: response to ethylene (GO:0009723);; Molecular Function: heme binding (GO:0020037);; Molecular Function: metal ion binding (GO:0046872);; Biological Process: oxidation-reduction process (GO:0055114);;	K00430|0|pxb:103963956|peroxidase A2-like; K00430 peroxidase [EC:1.11.1.7] (A)	--	--	Uncharacterized protein {ECO:0000313|EMBL:EMJ08041.1} OS=Prunus persica (Peach) PE=3 SV=1	PREDICTED: peroxidase A2-like [Pyrus x bretschneideri]
EVM0001011.1	--	--	--	--	Uncharacterized protein {ECO:0000313|EMBL:KDP34075.1} OS=Jatropha curcas (Barbados nut) PE=4 SV=1	PREDICTED: uncharacterized protein LOC103455808 [Malus domestica]
EVM0001012.1	Molecular Function: binding (GO:0005488);;	--	[R]	General function prediction only	Putative uncharacterized protein {ECO:0000313|EMBL:CAN62076.1} OS=Vitis vinifera (Grape) PE=4 SV=1	PREDICTED: pentatricopeptide repeat-containing protein At2g04860 [Malus domestica]
EVM0001013.1	--	--	--	--	Uncharacterized protein {ECO:0000313|EMBL:EMJ16217.1} OS=Prunus persica (Peach) PE=4 SV=1	PREDICTED: senescence-associated carboxylesterase 101 [Pyrus x bretschneideri]
EVM0001014.1	--	K05906|4.42881e-49|mdm:103400276|farnesylcysteine lyase; K05906 prenylcysteine oxidase / farnesylcysteine lyase [EC:1.8.3.5 1.8.3.6] (A)	--	--	Uncharacterized protein {ECO:0000313|EMBL:EMJ13195.1} OS=Prunus persica (Peach) PE=4 SV=1	PREDICTED: farnesylcysteine lyase [Malus domestica]
EVM0001015.1	--	--	--	--	Uncharacterized protein {ECO:0000313|EMBL:EMJ03978.1} OS=Prunus persica (Peach) PE=4 SV=1	PREDICTED: uncharacterized protein At1g15400-like [Malus domestica]
EVM0001016.1	Molecular Function: O-methyltransferase activity (GO:0008171);; Biological Process: methylation (GO:0032259);; Molecular Function: protein dimerization activity (GO:0046983);;	--	[R]	General function prediction only	O-methyltransferase {ECO:0000313|EMBL:BAA86059.1} OS=Pyrus pyrifolia (Chinese pear) PE=2 SV=1	PREDICTED: trans-resveratrol di-O-methyltransferase-like isoform X1 [Malus domestica]
EVM0001017.1	--	--	[R]	General function prediction only	Uncharacterized protein {ECO:0000313|EMBL:EMJ15282.1} (Fragment) OS=Prunus persica (Peach) PE=4 SV=1	PREDICTED: probable leucine-rich repeat receptor-like protein kinase At1g35710 [Pyrus x bretschneideri]
EVM0001018.1	--	--	--	--	Uncharacterized protein {ECO:0000313|EMBL:EMJ18861.1} OS=Prunus persica (Peach) PE=4 SV=1	PREDICTED: uncharacterized protein LOC103443205 [Malus domestica]
EVM0001019.1	Cellular Component: mitochondrion (GO:0005739);; Molecular Function: methyltransferase activity (GO:0008168);; Biological Process: methylation (GO:0032259);;	K06127|0|pxb:103937045|2-methoxy-6-polyprenyl-1,4-benzoquinol methylase, mitochondrial; K06127 2-methoxy-6-polyprenyl-1,4-benzoquinol methylase [EC:2.1.1.201] (A)	[H]	Coenzyme transport and metabolism	Uncharacterized protein {ECO:0000313|EMBL:EMJ12959.1} OS=Prunus persica (Peach) PE=3 SV=1	PREDICTED: 2-methoxy-6-polyprenyl-1,4-benzoquinol methylase, mitochondrial isoform X1 [Pyrus x bretschneideri]
EVM0001020.1	Cellular Component: Golgi apparatus (GO:0005794);; Biological Process: protein glycosylation (GO:0006486);; Molecular Function: UDP-galactose:N-glycan beta-1,3-galactosyltransferase activity (GO:0010488);; Biological Process: Lewis a epitope biosynthetic process (GO:0010493);; Cellular Component: integral component of membrane (GO:0016021);; Molecular Function: carbohydrate binding (GO:0030246);;…	K14413|0|mdm:103451812|beta-1,3-galactosyltransferase 15; K14413 beta-1,3-galactosyltransferase [EC:2.4.1.-] (A)	[G]	Carbohydrate transport and metabolism	Uncharacterized protein {ECO:0000313|EMBL:EMJ23176.1} OS=Prunus persica (Peach) PE=4 SV=1	PREDICTED: beta-1,3-galactosyltransferase 15 [Malus domestica]
EVM0001021.1	--	--	--	--	Uncharacterized protein {ECO:0000313|EMBL:EMJ09236.1} OS=Prunus persica (Peach) PE=4 SV=1	PREDICTED: flagellar attachment zone protein 1-like [Malus domestica]
EVM0001022.1	Molecular Function: nucleic acid binding (GO:0003676);; Molecular Function: zinc ion binding (GO:0008270);;	K13203|4.76115e-16|pxb:103930935|zinc finger protein 346-like; K13203 zinc finger RNA-binding protein (A)	--	--	Endonuclease or glycosyl hydrolase with C2H2-type zinc finger domain, putative {ECO:0000313|EMBL:EOY21999.1} OS=Theobroma cacao (Cacao) PE=4 SV=1	PREDICTED: zinc finger protein 346-like [Pyrus x bretschneideri]
EVM0001023.1	Biological Process: response to stress (GO:0006950);;	--	--	--	Uncharacterized protein {ECO:0000313|EMBL:EMJ22859.1} OS=Prunus persica (Peach) PE=4 SV=1	PREDICTED: universal stress protein A-like protein [Malus domestica]
EVM0001024.1	--	--	[T]	Signal transduction mechanisms	Uncharacterized protein {ECO:0000313|EMBL:EMJ19953.1} OS=Prunus persica (Peach) PE=4 SV=1	PREDICTED: protein BOBBER 1-like [Pyrus x bretschneideri]
EVM0001025.1	--	--	--	--	Uncharacterized protein {ECO:0000313|EMBL:EMJ16887.1} OS=Prunus persica (Peach) PE=4 SV=1	PREDICTED: APO protein 4, mitochondrial-like [Pyrus x bretschneideri]
EVM0001026.1	Molecular Function: organic cyclic compound binding (GO:0097159);; Molecular Function: heterocyclic compound binding (GO:1901363);;	K11294|0|mdm:103424465|28 kDa ribonucleoprotein, chloroplastic-like; K11294 nucleolin (A)	[R]	General function prediction only	Uncharacterized protein {ECO:0000313|EMBL:EMJ10610.1} OS=Prunus persica (Peach) PE=4 SV=1	PREDICTED: 28 kDa ribonucleoprotein, chloroplastic-like [Malus domestica]
EVM0001027.1	--	--	--	--	Uncharacterized protein {ECO:0000313|EMBL:EMJ02407.1} OS=Prunus persica (Peach) PE=4 SV=1	PREDICTED: uncharacterized protein LOC103941118 [Pyrus x bretschneideri]
EVM0001028.1	--	--	--	--	Putative uncharacterized protein {ECO:0000313|EMBL:CAN82314.1} OS=Vitis vinifera (Grape) PE=4 SV=1	PREDICTED: uncharacterized protein LOC103433246 [Malus domestica]
EVM0001029.1	Biological Process: cellular aromatic compound metabolic process (GO:0006725);; Biological Process: nitrogen compound metabolic process (GO:0006807);; Biological Process: biosynthetic process (GO:0009058);; Biological Process: primary metabolic process (GO:0044238);; Biological Process: organic cyclic compound metabolic process (GO:1901360);;	--	--	--	Uncharacterized protein {ECO:0000313|EMBL:EMJ05637.1} (Fragment) OS=Prunus persica (Peach) PE=4 SV=1	PREDICTED: uncharacterized protein LOC103961709 [Pyrus x bretschneideri]
EVM0001030.1	Molecular Function: nucleotide binding (GO:0000166);; Biological Process: pentose-phosphate shunt (GO:0006098);; Biological Process: rRNA processing (GO:0006364);; Biological Process: unsaturated fatty acid biosynthetic process (GO:0006636);; Biological Process: aromatic amino acid family biosynthetic process (GO:0009073);; Cellular Component: chloroplast thylakoid (GO:0009534);; Cellular Compone…	--	[G]	Carbohydrate transport and metabolism	Uncharacterized protein {ECO:0000313|EMBL:EMJ23802.1} OS=Prunus persica (Peach) PE=4 SV=1	PREDICTED: divinyl chlorophyllide a 8-vinyl-reductase, chloroplastic-like [Pyrus x bretschneideri]
EVM0001031.1	Molecular Function: DNA binding (GO:0003677);; Molecular Function: chromatin binding (GO:0003682);; Biological Process: response to salicylic acid (GO:0009751);; Biological Process: response to jasmonic acid (GO:0009753);; Biological Process: response to UV-B (GO:0010224);;	K09422|0|mdm:103440814|myb-related protein 308-like; K09422 myb proto-oncogene protein, plant (A)	[K]	Transcription	MYB2 {ECO:0000313|EMBL:AID56314.1} OS=Eriobotrya japonica PE=2 SV=1	MYB2 [Eriobotrya japonica]
EVM0001032.1	--	K12795|0|mdm:103410302|protein SGT1 homolog; K12795 suppressor of G2 allele of SKP1 (A)	[T]	Signal transduction mechanisms	Sgt1-b {ECO:0000313|EMBL:ADP95763.1} OS=Malus hupehensis PE=2 SV=1	sgt1-b [Malus hupehensis]
EVM0001033.1	Molecular Function: phosphoric ester hydrolase activity (GO:0042578);;	--	[I]	Lipid transport and metabolism	Uncharacterized protein {ECO:0000313|EMBL:KDP40651.1} OS=Jatropha curcas (Barbados nut) PE=4 SV=1	PREDICTED: phosphoinositide phosphatase SAC2-like [Pyrus x bretschneideri]
EVM0001034.3	--	--	--	--	Uncharacterized protein {ECO:0000313|EMBL:EMJ24204.1} OS=Prunus persica (Peach) PE=4 SV=1	PREDICTED: uncharacterized protein LOC103433167 [Malus domestica]
EVM0001035.1	--	--	--	--	Uncharacterized protein {ECO:0000313|EMBL:EMJ02428.1} OS=Prunus persica (Peach) PE=4 SV=1	PREDICTED: uncharacterized protein LOC103454498 [Malus domestica]
EVM0001036.1	Molecular Function: DNA binding (GO:0003677);; Molecular Function: RNA binding (GO:0003723);; Molecular Function: RNA-directed DNA polymerase activity (GO:0003964);; Molecular Function: RNA-DNA hybrid ribonuclease activity (GO:0004523);; Biological Process: RNA-dependent DNA biosynthetic process (GO:0006278);; Biological Process: DNA recombination (GO:0006310);;	--	[R]	General function prediction only	Similar to Arabidopsis thaliana chromosome II BAC F26H6 {ECO:0000313|EMBL:BAB08213.2} OS=Oryza sativa subsp. japonica (Rice) PE=4 SV=1	PREDICTED: uncharacterized protein LOC103441507 [Malus domestica]
EVM0001037.1	--	--	--	--	--	PREDICTED: uncharacterized protein LOC103412901 [Malus domestica]
EVM0001038.1	--	--	[L]	Replication, recombination and repair	Uncharacterized protein {ECO:0000313|EMBL:EMJ11248.1} (Fragment) OS=Prunus persica (Peach) PE=4 SV=1	PREDICTED: zinc finger BED domain-containing protein RICESLEEPER 2-like [Pyrus x bretschneideri]
EVM0001039.1	Molecular Function: NADPH-hemoprotein reductase activity (GO:0003958);; Molecular Function: iron ion binding (GO:0005506);; Cellular Component: mitochondrion (GO:0005739);; Molecular Function: FMN binding (GO:0010181);; Molecular Function: iron-sulfur cluster binding (GO:0051536);; Biological Process: oxidation-reduction process (GO:0055114);;	K15449|9.05049e-74|mdm:103420947|S-adenosyl-L-methionine-dependent tRNA 4-demethylwyosine synthase-like; K15449 tRNA wybutosine-synthesizing protein 1 [EC:4.1.3.44] (A)	[C]	Energy production and conversion	Uncharacterized protein {ECO:0000313|EMBL:EMJ26651.1} OS=Prunus persica (Peach) PE=4 SV=1	PREDICTED: S-adenosyl-L-methionine-dependent tRNA 4-demethylwyosine synthase-like [Malus domestica]
EVM0001040.1	Cellular Component: membrane (GO:0016020);; Biological Process: vesicle-mediated transport (GO:0016192);;	K08503|2.97353e-165|mdm:103418979|syntaxin-52-like; K08503 syntaxin of plants SYP5 (A)	[U]	Intracellular trafficking, secretion, and vesicular transport	Uncharacterized protein {ECO:0000313|EMBL:EMJ13069.1} OS=Prunus persica (Peach) PE=4 SV=1	PREDICTED: syntaxin-52-like isoform X3 [Malus domestica]
EVM0001041.1	Molecular Function: nucleic acid binding (GO:0003676);; Molecular Function: ARF guanyl-nucleotide exchange factor activity (GO:0005086);; Biological Process: DNA integration (GO:0015074);; Molecular Function: transferase activity, transferring hexosyl groups (GO:0016758);; Biological Process: regulation of ARF protein signal transduction (GO:0032012);;	--	[R]	General function prediction only	Putative uncharacterized protein {ECO:0000313|EMBL:CAN77985.1} OS=Vitis vinifera (Grape) PE=4 SV=1	hypothetical protein VITISV_032699 [Vitis vinifera]
EVM0001042.1	--	--	--	--	Uncharacterized protein {ECO:0000313|EMBL:EMJ25263.1} OS=Prunus persica (Peach) PE=4 SV=1	PREDICTED: synaptonemal complex protein 1-like [Pyrus x bretschneideri]
EVM0001043.1	Molecular Function: DNA binding (GO:0003677);; Molecular Function: chromatin binding (GO:0003682);;	--	--	--	MYBR domain class transcription factor {ECO:0000313|EMBL:ADL36787.1} OS=Malus domestica (Apple) PE=2 SV=1	PREDICTED: myb family transcription factor APL-like [Pyrus x bretschneideri]
EVM0001044.1	--	--	[R]	General function prediction only	Uncharacterized protein {ECO:0000313|EMBL:EMJ28128.1} OS=Prunus persica (Peach) PE=4 SV=1	PREDICTED: uncharacterized protein LOC103448501 [Malus domestica]
EVM0001045.1	Biological Process: gynoecium development (GO:0048467);;	--	--	--	Uncharacterized protein {ECO:0000313|EMBL:EMJ20760.1} OS=Prunus persica (Peach) PE=4 SV=1	PREDICTED: probable transcriptional regulator SLK2 isoform X1 [Pyrus x bretschneideri]
EVM0001046.1	--	--	[QI]	--	Uncharacterized protein {ECO:0000313|EMBL:EMJ24472.1} OS=Prunus persica (Peach) PE=3 SV=1	PREDICTED: cytochrome P450 734A1-like [Malus domestica]
EVM0001047.1	--	--	--	--	Uncharacterized protein {ECO:0000313|EMBL:EMJ13573.1} OS=Prunus persica (Peach) PE=4 SV=1	PREDICTED: uncharacterized protein LOC103941921 [Pyrus x bretschneideri]
EVM0001048.1	--	K10523|0|pxb:103947551|BTB/POZ and MATH domain-containing protein 2-like; K10523 speckle-type POZ protein (A)	[DR]	--	Uncharacterized protein {ECO:0000313|EMBL:EMJ02250.1} OS=Prunus persica (Peach) PE=4 SV=1	PREDICTED: BTB/POZ and MATH domain-containing protein 2-like isoform X1 [Pyrus x bretschneideri]
EVM0001049.1	--	--	[R]	General function prediction only	Uncharacterized protein {ECO:0000313|EMBL:EMJ21852.1} OS=Prunus persica (Peach) PE=4 SV=1	PREDICTED: pentatricopeptide repeat-containing protein At3g61360-like [Malus domestica]
EVM0001050.1	--	K09422|0|mdm:103455783|transcription repressor MYB5-like; K09422 myb proto-oncogene protein, plant (A)	[K]	Transcription	Uncharacterized protein {ECO:0000313|EMBL:EMJ27789.1} OS=Prunus persica (Peach) PE=2 SV=1	PREDICTED: transcription repressor MYB5-like [Malus domestica]
EVM0001051.1	Molecular Function: iron ion binding (GO:0005506);; Cellular Component: endoplasmic reticulum (GO:0005783);; Molecular Function: electron carrier activity (GO:0009055);; Biological Process: response to UV-B (GO:0010224);; Molecular Function: oxidoreductase activity, acting on paired donors, with incorporation or reduction of molecular oxygen (GO:0016705);; Molecular Function: heme binding (GO:002…	K09755|0|pxb:103966736|cytochrome P450 84A1-like; K09755 ferulate-5-hydroxylase [EC:1.14.-.-] (A)	[Q]	Secondary metabolites biosynthesis, transport and catabolism	Ferulate 5-hydroxylase protein {ECO:0000313|EMBL:AGR44939.1} OS=Pyrus x bretschneideri (Chinese white pear) PE=2 SV=1	PREDICTED: cytochrome P450 84A1-like [Pyrus x bretschneideri]
EVM0001052.1	Molecular Function: structural constituent of ribosome (GO:0003735);; Cellular Component: ribosome (GO:0005840);; Biological Process: translation (GO:0006412);;	K02979|3.02493e-24|sly:101258605|40S ribosomal protein S28; K02979 small subunit ribosomal protein S28e (A)	[J]	Translation, ribosomal structure and biogenesis	Uncharacterized protein {ECO:0000313|EnsemblPlants:PGSC0003DMT400056441} OS=Solanum tuberosum (Potato) PE=3 SV=1	hypothetical protein PRUPE_ppa014541mg [Prunus persica]
EVM0001053.1	Cellular Component: integral component of membrane (GO:0016021);; Biological Process: transmembrane transport (GO:0055085);;	--	[R]	General function prediction only	Uncharacterized protein {ECO:0000313|EMBL:EMJ23352.1} OS=Prunus persica (Peach) PE=4 SV=1	PREDICTED: uncharacterized protein LOC103927348 [Pyrus x bretschneideri]
EVM0001054.1	--	--	[U]	Intracellular trafficking, secretion, and vesicular transport	Uncharacterized protein {ECO:0000313|EMBL:EMJ01088.1} OS=Prunus persica (Peach) PE=4 SV=1	PREDICTED: vacuolar protein sorting-associated protein 9A-like isoform X2 [Pyrus x bretschneideri]
EVM0001055.1	Cellular Component: membrane (GO:0016020);;	--	--	--	CASP-like protein {ECO:0000256|RuleBase:RU361233} OS=Prunus persica (Peach) PE=3 SV=1	PREDICTED: CASP-like protein VIT_01s0010g01870 [Pyrus x bretschneideri]
EVM0001056.1	--	--	[R]	General function prediction only	Uncharacterized protein {ECO:0000313|EMBL:EMJ18478.1} OS=Prunus persica (Peach) PE=4 SV=1	PREDICTED: pentatricopeptide repeat-containing protein At3g29230 [Pyrus x bretschneideri]
EVM0001057.1	Molecular Function: hydrolase activity, acting on ester bonds (GO:0016788);;	--	--	--	Uncharacterized protein {ECO:0000313|EMBL:EMJ24524.1} OS=Prunus persica (Peach) PE=4 SV=1	PREDICTED: LOW QUALITY PROTEIN: uncharacterized protein LOC103929236 [Pyrus x bretschneideri]
EVM0001058.1	Molecular Function: helicase activity (GO:0004386);; Molecular Function: organic cyclic compound binding (GO:0097159);; Molecular Function: heterocyclic compound binding (GO:1901363);;	--	[L]	Replication, recombination and repair	Uncharacterized protein {ECO:0000313|EMBL:EMJ20101.1} OS=Prunus persica (Peach) PE=4 SV=1	PREDICTED: uncharacterized protein LOC103420759 [Malus domestica]
EVM0001059.1	--	--	--	--	Uncharacterized protein {ECO:0000313|EMBL:EMJ13240.1} OS=Prunus persica (Peach) PE=4 SV=1	PREDICTED: uncharacterized protein LOC103932610 [Pyrus x bretschneideri]
EVM0001060.1	--	--	--	--	Uncharacterized protein {ECO:0000313|EMBL:EMJ16513.1} OS=Prunus persica (Peach) PE=4 SV=1	PREDICTED: uncharacterized protein LOC103951796 [Pyrus x bretschneideri]
EVM0001061.1	Cellular Component: ribosome (GO:0005840);;	K02937|1.06942e-131|pxb:103940257|60S ribosomal protein L7-2-like; K02937 large subunit ribosomal protein L7e (A)	[J]	Translation, ribosomal structure and biogenesis	Uncharacterized protein {ECO:0000313|EMBL:EMJ24953.1} OS=Prunus persica (Peach) PE=3 SV=1	PREDICTED: 60S ribosomal protein L7-2-like [Pyrus x bretschneideri]
EVM0001062.1	Biological Process: intracellular protein transport (GO:0006886);; Cellular Component: Golgi transport complex (GO:0017119);;	--	[S]	Function unknown	Uncharacterized protein {ECO:0000313|EMBL:EMJ20115.1} OS=Prunus persica (Peach) PE=4 SV=1	PREDICTED: LOW QUALITY PROTEIN: conserved oligomeric Golgi complex subunit 7 [Malus domestica]
EVM0001063.1	--	--	--	--	Uncharacterized protein {ECO:0000313|EMBL:EMJ21043.1} OS=Prunus persica (Peach) PE=4 SV=1	PREDICTED: uncharacterized protein LOC103452165 [Malus domestica]
EVM0001064.1	Molecular Function: DNA binding (GO:0003677);; Molecular Function: transcription factor activity, sequence-specific DNA binding (GO:0003700);; Cellular Component: nucleus (GO:0005634);; Biological Process: regulation of transcription, DNA-templated (GO:0006355);;	K09286|8.6579e-166|mdm:103417292|ethylene-responsive transcription factor TINY-like; K09286 EREBP-like factor (A)	--	--	AP2 domain class transcription factor {ECO:0000313|EMBL:ADE41141.1} OS=Malus domestica (Apple) PE=2 SV=1	PREDICTED: ethylene-responsive transcription factor TINY-like [Malus domestica]
EVM0001065.1	--	--	[R]	General function prediction only	Uncharacterized protein {ECO:0000313|EMBL:EMJ14507.1} OS=Prunus persica (Peach) PE=4 SV=1	PREDICTED: receptor-like protein 2 [Malus domestica]
EVM0001066.1	Molecular Function: chitinase activity (GO:0004568);; Biological Process: carbohydrate metabolic process (GO:0005975);; Biological Process: chitin catabolic process (GO:0006032);; Molecular Function: chitin binding (GO:0008061);; Biological Process: cell wall macromolecule catabolic process (GO:0016998);;	K01183|4.6999e-163|pxb:103936532|endochitinase-like; K01183 chitinase [EC:3.2.1.14] (A)	[R]	General function prediction only	Chitinase {ECO:0000313|EMBL:ACJ38195.1} OS=Malus hupehensis PE=2 SV=1	PREDICTED: endochitinase-like [Pyrus x bretschneideri]
EVM0001067.1	--	--	--	--	Uncharacterized protein {ECO:0000313|EMBL:EMJ05473.1} OS=Prunus persica (Peach) PE=4 SV=1	PREDICTED: probable disease resistance protein At5g66900 [Pyrus x bretschneideri]
EVM0001069.1	Molecular Function: hydrolase activity (GO:0016787);;	--	[I]	Lipid transport and metabolism	Uncharacterized protein {ECO:0000313|EMBL:EMJ24228.1} OS=Prunus persica (Peach) PE=4 SV=1	PREDICTED: caffeoylshikimate esterase-like [Malus domestica]
EVM0001070.1	Molecular Function: nucleic acid binding (GO:0003676);; Biological Process: petal development (GO:0048441);; Biological Process: stamen development (GO:0048443);; Biological Process: plant ovule development (GO:0048481);;	K11593|1.25721e-14|mdm:103419081|protein argonaute 5-like; K11593 eukaryotic translation initiation factor 2C (A)	[J]	Translation, ribosomal structure and biogenesis	Protein argonaute {ECO:0000256|RuleBase:RU361178} OS=Vitis vinifera (Grape) PE=3 SV=1	PREDICTED: protein argonaute 5-like, partial [Malus domestica]
EVM0001071.1	Biological Process: cytokinesis by cell plate formation (GO:0000911);; Molecular Function: DNA binding (GO:0003677);; Molecular Function: DNA topoisomerase type II (ATP-hydrolyzing) activity (GO:0003918);; Molecular Function: ATP binding (GO:0005524);; Cellular Component: chromosome (GO:0005694);; Biological Process: DNA topological change (GO:0006265);; Biological Process: DNA replication initia…	K03164|0|pxb:103945915|DNA topoisomerase 2-like; K03164 DNA topoisomerase II [EC:5.99.1.3] (A)	[B]	Chromatin structure and dynamics	DNA topoisomerase 2 {ECO:0000256|RuleBase:RU000381} OS=Malus domestica (Apple) PE=3 SV=1	PREDICTED: DNA topoisomerase 2-like [Pyrus x bretschneideri]
EVM0001072.1	--	--	--	--	Uncharacterized protein {ECO:0000313|EMBL:EMJ07159.1} OS=Prunus persica (Peach) PE=4 SV=1	PREDICTED: uncharacterized protein LOC103963236 [Pyrus x bretschneideri]
EVM0001073.1	Cellular Component: mitochondrial inner membrane (GO:0005743);; Biological Process: ATP synthesis coupled proton transport (GO:0015986);; Cellular Component: proton-transporting ATP synthase complex, catalytic core F(1) (GO:0045261);; Molecular Function: proton-transporting ATP synthase activity, rotational mechanism (GO:0046933);; Molecular Function: proton-transporting ATPase activity, rotation…	K02134|3.60696e-142|mdm:103409470|ATP synthase subunit delta', mitochondrial-like; K02134 F-type H+-transporting ATPase subunit delta (A)	[C]	Energy production and conversion	Uncharacterized protein {ECO:0000313|EMBL:EMJ10815.1} OS=Prunus persica (Peach) PE=3 SV=1	PREDICTED: ATP synthase subunit delta&apos;, mitochondrial-like [Malus domestica]
EVM0001074.1	Molecular Function: ATP binding (GO:0005524);; Biological Process: obsolete ATP catabolic process (GO:0006200);; Biological Process: response to sucrose (GO:0009744);; Biological Process: flavonoid biosynthetic process (GO:0009813);; Biological Process: response to UV-B (GO:0010224);; Molecular Function: ATPase activity (GO:0016887);; Biological Process: methylglyoxal catabolic process to D-lacta…	--	[R]	General function prediction only	Uncharacterized protein {ECO:0000313|EMBL:EMJ26910.1} OS=Prunus persica (Peach) PE=4 SV=1	PREDICTED: lactation elevated protein 1 isoform X2 [Malus domestica]
EVM0001075.1	--	--	[R]	General function prediction only	Uncharacterized protein {ECO:0000313|EMBL:EMJ15800.1} OS=Prunus persica (Peach) PE=4 SV=1	hypothetical protein PRUPE_ppa022684mg [Prunus persica]
EVM0001076.1	--	--	--	--	Uncharacterized protein {ECO:0000313|EMBL:EMJ02632.1} OS=Prunus persica (Peach) PE=4 SV=1	PREDICTED: uncharacterized protein LOC103336230 [Prunus mume]
EVM0001077.1	Molecular Function: metal ion binding (GO:0046872);;	--	[R]	General function prediction only	Zinc finger protein, putative {ECO:0000313|EMBL:EEF37161.1} OS=Ricinus communis (Castor bean) PE=4 SV=1	PREDICTED: zinc finger CCCH domain-containing protein 11-like [Malus domestica]
EVM0001078.1	--	--	--	--	Uncharacterized protein {ECO:0000313|EMBL:EMJ21792.1} OS=Prunus persica (Peach) PE=4 SV=1	PREDICTED: multiple C2 and transmembrane domain-containing protein 2-like [Pyrus x bretschneideri]
EVM0001079.1	Biological Process: ion transport (GO:0006811);; Cellular Component: integral component of membrane (GO:0016021);;	--	[PT]	--	Uncharacterized protein {ECO:0000313|EMBL:EMJ14806.1} OS=Prunus persica (Peach) PE=4 SV=1	PREDICTED: cyclic nucleotide-gated ion channel 4 [Malus domestica]
EVM0001080.1	Biological Process: defense response (GO:0006952);; Biological Process: signal transduction (GO:0007165);; Biological Process: response to hormone (GO:0009725);; Molecular Function: metal ion binding (GO:0046872);; Biological Process: cellular response to organic substance (GO:0071310);; Biological Process: cellular response to oxygen-containing compound (GO:1901701);;	K16675|0|pxb:103929987|probable protein S-acyltransferase 7; K16675 palmitoyltransferase ZDHHC9/14/18 [EC:2.3.1.225] (A)	[R]	General function prediction only	S-acyltransferase {ECO:0000256|RuleBase:RU079119} OS=Prunus persica (Peach) PE=3 SV=1	PREDICTED: probable protein S-acyltransferase 7 [Pyrus x bretschneideri]
EVM0001081.1	--	--	--	--	Uncharacterized protein {ECO:0000313|EMBL:EMJ25168.1} (Fragment) OS=Prunus persica (Peach) PE=4 SV=1	PREDICTED: uncharacterized protein LOC103451927 [Malus domestica]
EVM0001082.1	Cellular Component: chloroplast (GO:0009507);; Biological Process: cellular response to phosphate starvation (GO:0016036);; Biological Process: galactolipid biosynthetic process (GO:0019375);; Biological Process: negative regulation of transcription, DNA-templated (GO:0045892);;	K09775|2.13876e-113|pxb:103949904|uncharacterized LOC103949904; K09775 hypothetical protein (A)	--	--	Uncharacterized protein {ECO:0000313|EMBL:EMJ24810.1} OS=Prunus persica (Peach) PE=4 SV=1	PREDICTED: uncharacterized protein LOC103949904 [Pyrus x bretschneideri]
EVM0001083.1	Molecular Function: oxidoreductase activity, acting on single donors with incorporation of molecular oxygen, incorporation of two atoms of oxygen (GO:0016702);; Molecular Function: flavonol synthase activity (GO:0045431);; Molecular Function: naringenin 3-dioxygenase activity (GO:0045486);; Biological Process: flavonol biosynthetic process (GO:0051555);; Biological Process: oxidation-reduction pr…	--	[QR]	--	Uncharacterized protein {ECO:0000313|EMBL:EMJ15097.1} OS=Prunus persica (Peach) PE=3 SV=1	PREDICTED: feruloyl CoA ortho-hydroxylase 1-like [Pyrus x bretschneideri]
EVM0001084.1	Biological Process: cellular response to phosphate starvation (GO:0016036);; Biological Process: galactolipid biosynthetic process (GO:0019375);; Biological Process: negative regulation of transcription, DNA-templated (GO:0045892);;	K09775|4.6039e-55|pxb:103949904|uncharacterized LOC103949904; K09775 hypothetical protein (A)	--	--	Uncharacterized protein {ECO:0000313|EMBL:EXB94973.1} OS=Morus notabilis PE=4 SV=1	PREDICTED: uncharacterized protein LOC103949904 [Pyrus x bretschneideri]
EVM0001085.1	--	--	--	--	Uncharacterized protein {ECO:0000313|EMBL:EMJ09135.1} OS=Prunus persica (Peach) PE=4 SV=1	PREDICTED: uncharacterized protein LOC103959641 [Pyrus x bretschneideri]
EVM0001086.1	--	--	--	--	Uncharacterized protein {ECO:0000313|EMBL:EMJ04126.1} OS=Prunus persica (Peach) PE=4 SV=1	PREDICTED: uncharacterized protein LOC103958871 [Pyrus x bretschneideri]
EVM0001087.1	Molecular Function: binding (GO:0005488);; Biological Process: signal transduction (GO:0007165);;	K14491|0|pxb:103953811|two-component response regulator ARR12; K14491 two-component response regulator ARR-B family (A)	[K]	Transcription	Uncharacterized protein {ECO:0000313|EMBL:EMJ28014.1} (Fragment) OS=Prunus persica (Peach) PE=4 SV=1	PREDICTED: two-component response regulator ARR12 isoform X1 [Pyrus x bretschneideri]
EVM0001088.1	--	--	[S]	Function unknown	Uncharacterized protein {ECO:0000313|EMBL:EMJ10117.1} OS=Prunus persica (Peach) PE=4 SV=1	PREDICTED: putative gamma-glutamylcyclotransferase At3g02910 [Pyrus x bretschneideri]
EVM0001089.1	--	K03593|0|mdm:103435700|iron-sulfur protein NUBPL-like; K03593 ATP-binding protein involved in chromosome partitioning (A)	[D]	Cell cycle control, cell division, chromosome partitioning	Uncharacterized protein {ECO:0000313|EMBL:EXB81313.1} OS=Morus notabilis PE=4 SV=1	PREDICTED: iron-sulfur protein NUBPL-like [Malus domestica]
EVM0001090.1	--	--	--	--	Uncharacterized protein {ECO:0000313|EMBL:EMJ16295.1} OS=Prunus persica (Peach) PE=4 SV=1	PREDICTED: uncharacterized protein LOC103405371 [Malus domestica]
EVM0001091.1	Biological Process: transcription, DNA-templated (GO:0006351);;	--	[K]	Transcription	Bromo-adjacent domain-containing protein {ECO:0000313|EMBL:EOY24731.1} OS=Theobroma cacao (Cacao) PE=4 SV=1	PREDICTED: LOW QUALITY PROTEIN: uncharacterized protein LOC100251356 [Vitis vinifera]
EVM0001092.1	Molecular Function: binding (GO:0005488);;	--	--	--	Putative uncharacterized protein Sb02g011140 {ECO:0000313|EMBL:EER98475.1} OS=Sorghum bicolor (Sorghum) PE=4 SV=1	PREDICTED: uncharacterized protein LOC103401746 [Malus domestica]
EVM0001093.1	--	--	--	--	GAST-like gene product {ECO:0000313|EMBL:AAB97006.1} OS=Fragaria ananassa (Strawberry) PE=2 SV=1	PREDICTED: gibberellin-regulated protein 1-like [Malus domestica]
EVM0001094.1	--	--	--	--	Uncharacterized protein {ECO:0000313|EMBL:EEF00721.2} OS=Populus trichocarpa (Western balsam poplar) PE=4 SV=2	PREDICTED: BAHD acyltransferase At5g47980-like [Malus domestica]
EVM0001095.1	Molecular Function: metalloendopeptidase activity (GO:0004222);; Cellular Component: cell wall (GO:0005618);; Cellular Component: nucleolus (GO:0005730);; Cellular Component: mitochondrial outer membrane (GO:0005741);; Cellular Component: mitochondrial respiratory chain complex III (GO:0005750);; Cellular Component: mitochondrial intermembrane space (GO:0005758);; Cellular Component: mitochondria…	K17732|0|pxb:103950992|probable mitochondrial-processing peptidase subunit beta; K17732 mitochondrial-processing peptidase subunit beta [EC:3.4.24.64] (A)	[O]	Posttranslational modification, protein turnover, chaperones	Uncharacterized protein {ECO:0000313|EMBL:EMJ16882.1} OS=Prunus persica (Peach) PE=3 SV=1	PREDICTED: probable mitochondrial-processing peptidase subunit beta isoform X1 [Pyrus x bretschneideri]
EVM0001096.1	Molecular Function: hydrolase activity, hydrolyzing O-glycosyl compounds (GO:0004553);; Biological Process: carbohydrate metabolic process (GO:0005975);;	--	--	--	Uncharacterized protein {ECO:0000313|EMBL:EMJ02359.1} OS=Prunus persica (Peach) PE=4 SV=1	PREDICTED: probable endo-1,4-beta-xylanase C [Pyrus x bretschneideri]
EVM0001097.1	--	--	[R]	General function prediction only	Pentatricopeptide repeat-containing protein, putative isoform 1 {ECO:0000313|EMBL:EOY21826.1} OS=Theobroma cacao (Cacao) PE=4 SV=1	PREDICTED: pentatricopeptide repeat-containing protein At1g74600, chloroplastic [Pyrus x bretschneideri]
EVM0001098.1	--	K10268|0|mdm:103423360|F-box protein At5g51370-like; K10268 F-box and leucine-rich repeat protein 2/20 (A)	[R]	General function prediction only	Uncharacterized protein {ECO:0000313|EMBL:EMJ19180.1} OS=Prunus persica (Peach) PE=4 SV=1	PREDICTED: F-box protein At5g51370-like [Malus domestica]
EVM0001099.1	Molecular Function: nucleic acid binding (GO:0003676);;	--	--	--	Putative uncharacterized protein {ECO:0000313|EMBL:CAN69871.1} OS=Vitis vinifera (Grape) PE=4 SV=1	PREDICTED: uncharacterized protein LOC103962605 [Pyrus x bretschneideri]
EVM0001100.1	--	--	--	--	Uncharacterized protein {ECO:0000313|EMBL:ERP67195.1} OS=Populus trichocarpa (Western balsam poplar) PE=4 SV=1	PREDICTED: zinc finger MYM-type protein 1-like [Malus domestica]
EVM0001101.1	Cellular Component: chloroplast envelope (GO:0009941);; Biological Process: carotenoid biosynthetic process (GO:0016117);; Biological Process: carotene biosynthetic process (GO:0016120);; Molecular Function: carotene 7,8-desaturase activity (GO:0016719);; Molecular Function: hydrolase activity, acting on ester bonds (GO:0016788);; Biological Process: oxidation-reduction process (GO:0055114);;	K00514|0|mdm:103451012|zeta-carotene desaturase, chloroplastic/chromoplastic; K00514 zeta-carotene desaturase [EC:1.3.5.6] (A)	[Q]	Secondary metabolites biosynthesis, transport and catabolism	Zeta-carotene desaturase ZDS2 {ECO:0000313|EMBL:AAQ04225.1} OS=Malus domestica (Apple) PE=2 SV=1	PREDICTED: zeta-carotene desaturase, chloroplastic/chromoplastic [Malus domestica]
EVM0001102.1	--	--	--	--	Uncharacterized protein {ECO:0000313|EMBL:EMJ23200.1} OS=Prunus persica (Peach) PE=4 SV=1	hypothetical protein PRUPE_ppa002881mg [Prunus persica]
EVM0001103.1	--	--	[R]	General function prediction only	RHO-related protein from plants 10 isoform 1 {ECO:0000313|EMBL:EOY20640.1} OS=Theobroma cacao (Cacao) PE=3 SV=1	PREDICTED: rac-like GTP-binding protein ARAC3 [Malus domestica]
EVM0001104.1	Molecular Function: transferase activity (GO:0016740);;	K00771|0|pxb:103932623|xylosyltransferase 1-like; K00771 protein xylosyltransferase [EC:2.4.2.26] (A)	[G]	Carbohydrate transport and metabolism	Uncharacterized protein {ECO:0000313|EMBL:EMJ16644.1} OS=Prunus persica (Peach) PE=4 SV=1	PREDICTED: xylosyltransferase 1-like [Pyrus x bretschneideri]
EVM0001105.1	Molecular Function: nucleotide binding (GO:0000166);; Molecular Function: nucleic acid binding (GO:0003676);; Cellular Component: nucleolus (GO:0005730);; Molecular Function: zinc ion binding (GO:0008270);;	K12885|6.25198e-154|mdm:103426123|glycine-rich RNA-binding, abscisic acid-inducible protein-like; K12885 heterogeneous nuclear ribonucleoprotein G (A)	[R]	General function prediction only	Uncharacterized protein {ECO:0000313|EMBL:EMJ19995.1} OS=Prunus persica (Peach) PE=4 SV=1	PREDICTED: glycine-rich RNA-binding, abscisic acid-inducible protein-like isoform X1 [Malus domestica]
EVM0001106.1	--	--	[R]	General function prediction only	Gag-pol polyprotein {ECO:0000313|EMBL:CAC95126.1} OS=Populus deltoides (Eastern poplar) PE=4 SV=1	PREDICTED: uncharacterized protein LOC103454213 [Malus domestica]
EVM0001107.1	Molecular Function: protein serine/threonine kinase activity (GO:0004674);; Molecular Function: ATP binding (GO:0005524);; Biological Process: protein phosphorylation (GO:0006468);;	K04368|0|pxb:103950550|mitogen-activated protein kinase kinase 9-like; K04368 mitogen-activated protein kinase kinase 1 [EC:2.7.12.2] (A)	[T]	Signal transduction mechanisms	Uncharacterized protein {ECO:0000313|EMBL:EMJ23934.1} OS=Prunus persica (Peach) PE=4 SV=1	PREDICTED: mitogen-activated protein kinase kinase 9-like [Pyrus x bretschneideri]
EVM0001108.2	Biological Process: carbohydrate metabolic process (GO:0005975);; Biological Process: defense response (GO:0006952);; Cellular Component: chloroplast (GO:0009507);; Biological Process: response to other organism (GO:0051707);;	K01057|1.02282e-144|pxb:103943378|probable 6-phosphogluconolactonase 4, chloroplastic; K01057 6-phosphogluconolactonase [EC:3.1.1.31] (A)	[G]	Carbohydrate transport and metabolism	Uncharacterized protein {ECO:0000313|EMBL:EMJ19909.1} OS=Prunus persica (Peach) PE=4 SV=1	PREDICTED: probable 6-phosphogluconolactonase 4, chloroplastic [Pyrus x bretschneideri]
EVM0001109.1	--	--	--	--	Uncharacterized protein {ECO:0000313|EMBL:EMJ15693.1} OS=Prunus persica (Peach) PE=4 SV=1	PREDICTED: CRS2-associated factor 2, mitochondrial-like [Pyrus x bretschneideri]
EVM0001110.1	--	--	[O]	Posttranslational modification, protein turnover, chaperones	Uncharacterized protein {ECO:0000313|EMBL:EMJ25125.1} OS=Prunus persica (Peach) PE=4 SV=1	PREDICTED: uncharacterized protein LOC103416517 [Malus domestica]
EVM0001111.1	Molecular Function: structural constituent of ribosome (GO:0003735);; Biological Process: translation (GO:0006412);; Cellular Component: chloroplast (GO:0009507);; Cellular Component: large ribosomal subunit (GO:0015934);;	K02911|4.32553e-27|pper:PrpeC_p070|rpl32; ribosomal protein L32; K02911 large subunit ribosomal protein L32 (A)	--	--	50S ribosomal protein L32, chloroplastic {ECO:0000256|HAMAP-Rule:MF_00340} OS=Prunus nigra PE=3 SV=1	ribosomal protein L32 [Prunus persica]
EVM0001112.1	Cellular Component: cytosol (GO:0005829);; Biological Process: proteolysis (GO:0006508);; Molecular Function: serine-type peptidase activity (GO:0008236);; Cellular Component: membrane (GO:0016020);;	K01278|0|mdm:103439872|dipeptidyl peptidase 8-like; K01278 dipeptidyl-peptidase 4 [EC:3.4.14.5] (A)	[O]	Posttranslational modification, protein turnover, chaperones	Uncharacterized protein {ECO:0000313|EMBL:EMJ21446.1} OS=Prunus persica (Peach) PE=4 SV=1	PREDICTED: dipeptidyl peptidase 8-like [Malus domestica]
EVM0001113.1	--	--	--	--	Uncharacterized protein {ECO:0000313|EMBL:EMJ11900.1} (Fragment) OS=Prunus persica (Peach) PE=4 SV=1	PREDICTED: uncharacterized protein LOC103929917 [Pyrus x bretschneideri]
EVM0001114.1	Molecular Function: kinase activity (GO:0016301);; Biological Process: phosphorylation (GO:0016310);;	--	--	--	Uncharacterized protein {ECO:0000313|EMBL:EMJ28314.1} (Fragment) OS=Prunus persica (Peach) PE=4 SV=1	PREDICTED: uncharacterized protein At4g06744-like [Pyrus x bretschneideri]
EVM0001115.1	Biological Process: response to superoxide (GO:0000303);; Molecular Function: superoxide dismutase activity (GO:0004784);; Cellular Component: cytosol (GO:0005829);; Biological Process: superoxide metabolic process (GO:0006801);; Biological Process: response to salt stress (GO:0009651);; Biological Process: response to iron ion (GO:0010039);; Biological Process: response to ozone (GO:0010193);; B…	K04565|6.49194e-100|mdm:103450984|superoxide dismutase [Cu-Zn] 1-like; K04565 superoxide dismutase, Cu-Zn family [EC:1.15.1.1] (A)	[P]	Inorganic ion transport and metabolism	Superoxide dismutase [Cu-Zn] {ECO:0000256|RuleBase:RU000393} OS=Malus baccata var. xiaojinensis (Apple) PE=2 SV=1	PREDICTED: superoxide dismutase [Cu-Zn] 1-like [Malus domestica]
EVM0001116.1	--	--	--	--	--	PREDICTED: uncharacterized protein LOC103931309 [Pyrus x bretschneideri]
EVM0001117.1	Biological Process: anaerobic respiration (GO:0009061);;	--	--	--	Uncharacterized protein {ECO:0000313|EMBL:EOY23805.1} OS=Theobroma cacao (Cacao) PE=4 SV=1	PREDICTED: uncharacterized protein LOC103950727 [Pyrus x bretschneideri]
EVM0001118.1	Biological Process: cytokinesis by cell plate formation (GO:0000911);; Molecular Function: DNA binding (GO:0003677);; Molecular Function: DNA helicase activity (GO:0003678);; Molecular Function: ATP binding (GO:0005524);; Cellular Component: nucleus (GO:0005634);; Cellular Component: cytosol (GO:0005829);; Biological Process: acetyl-CoA metabolic process (GO:0006084);; Biological Process: DNA unw…	K02540|0|pxb:103950373|DNA replication licensing factor MCM2-like; K02540 DNA replication licensing factor MCM2 [EC:3.6.4.12] (A)	[L]	Replication, recombination and repair	Uncharacterized protein {ECO:0000313|EMBL:EMJ26542.1} OS=Prunus persica (Peach) PE=3 SV=1	PREDICTED: DNA replication licensing factor MCM2-like [Pyrus x bretschneideri]
EVM0001119.1	Cellular Component: Golgi apparatus (GO:0005794);; Biological Process: protein glycosylation (GO:0006486);; Molecular Function: galactosyltransferase activity (GO:0008378);; Cellular Component: integral component of membrane (GO:0016021);;	--	[G]	Carbohydrate transport and metabolism	Uncharacterized protein {ECO:0000313|EMBL:EMJ16670.1} OS=Prunus persica (Peach) PE=4 SV=1	PREDICTED: probable beta-1,3-galactosyltransferase 2 isoform X1 [Malus domestica]
EVM0001120.1	Biological Process: sulfur amino acid metabolic process (GO:0000096);; Molecular Function: magnesium ion binding (GO:0000287);; Molecular Function: ATP binding (GO:0005524);; Cellular Component: cytosol (GO:0005829);; Biological Process: regulation of transcription, DNA-templated (GO:0006355);; Biological Process: glycine catabolic process (GO:0006546);; Biological Process: unsaturated fatty acid…	--	--	--	Uncharacterized protein {ECO:0000313|EMBL:EMJ22703.1} OS=Prunus persica (Peach) PE=3 SV=1	PREDICTED: nitrogen regulatory protein P-II homolog [Pyrus x bretschneideri]
EVM0001121.1	Molecular Function: RNA 7-methylguanosine cap binding (GO:0000340);; Molecular Function: translation initiation factor activity (GO:0003743);; Cellular Component: nucleus (GO:0005634);; Cellular Component: cytosol (GO:0005829);; Biological Process: translational initiation (GO:0006413);; Biological Process: negative regulation of defense response to virus (GO:0050687);;	K03259|9.53391e-155|pxb:103927034|eukaryotic translation initiation factor isoform 4E-2-like; K03259 translation initiation factor 4E (A)	[J]	Translation, ribosomal structure and biogenesis	Eukaryotic translation initiation factor 4E {ECO:0000313|EMBL:AGE81988.1} OS=Prunus domestica (Garden plum) PE=2 SV=1	PREDICTED: eukaryotic translation initiation factor isoform 4E-2-like [Pyrus x bretschneideri]
EVM0001122.1	--	--	[T]	Signal transduction mechanisms	Uncharacterized protein {ECO:0000313|EMBL:EMJ09617.1} OS=Prunus persica (Peach) PE=4 SV=1	PREDICTED: putative disease resistance protein RGA4 [Malus domestica]
EVM0001123.1	--	--	[R]	General function prediction only	Uncharacterized protein {ECO:0000313|EMBL:EMJ23175.1} OS=Prunus persica (Peach) PE=4 SV=1	PREDICTED: pentatricopeptide repeat-containing protein At1g71490-like [Pyrus x bretschneideri]
EVM0001124.1	--	--	[R]	General function prediction only	Retrotransposon protein, putative, unclassified {ECO:0000313|EMBL:ABA96645.1} OS=Oryza sativa subsp. japonica (Rice) PE=4 SV=1	PREDICTED: uncharacterized protein LOC103428245 [Malus domestica]
EVM0001125.1	Molecular Function: binding (GO:0005488);;	--	--	--	Putative uncharacterized protein {ECO:0000313|EMBL:EEF32060.1} OS=Ricinus communis (Castor bean) PE=4 SV=1	PREDICTED: uncharacterized protein LOC103334570 [Prunus mume]
EVM0001126.1	--	--	--	--	Uncharacterized protein {ECO:0000313|EMBL:EMJ04884.1} OS=Prunus persica (Peach) PE=4 SV=1	PREDICTED: uncharacterized protein LOC103967792 [Pyrus x bretschneideri]
EVM0001127.1	Molecular Function: transferase activity (GO:0016740);;	K00799|1.0422e-169|pxb:103933996|glutathione S-transferase L3-like; K00799 glutathione S-transferase [EC:2.5.1.18] (A)	[O]	Posttranslational modification, protein turnover, chaperones	Uncharacterized protein {ECO:0000313|EMBL:EMJ08548.1} OS=Prunus persica (Peach) PE=4 SV=1	PREDICTED: glutathione S-transferase L3-like [Pyrus x bretschneideri]
EVM0001128.1	--	K01166|6.73737e-172|mdm:103400078|ribonuclease S-7-like; K01166 ribonuclease T2 [EC:3.1.27.1] (A)	[A]	RNA processing and modification	Se-RNase {ECO:0000313|EMBL:BAF91848.1} OS=Prunus salicina PE=3 SV=1	PREDICTED: ribonuclease S-7-like [Malus domestica]
EVM0001129.1	--	--	--	--	Uncharacterized protein {ECO:0000313|EMBL:EMJ25351.1} OS=Prunus persica (Peach) PE=4 SV=1	PREDICTED: uncharacterized protein LOC103935726 [Pyrus x bretschneideri]
EVM0001130.1	--	--	--	--	Uncharacterized protein {ECO:0000313|EMBL:EMJ16348.1} OS=Prunus persica (Peach) PE=4 SV=1	PREDICTED: uncharacterized protein LOC103955264 [Pyrus x bretschneideri]
EVM0001132.1	--	--	--	--	Uncharacterized protein {ECO:0000313|EMBL:EMJ04801.1} (Fragment) OS=Prunus persica (Peach) PE=4 SV=1	PREDICTED: uncharacterized protein LOC103963593 [Pyrus x bretschneideri]
EVM0001133.1	Cellular Component: intracellular (GO:0005622);; Molecular Function: zinc ion binding (GO:0008270);;	--	--	--	COL domain class transcription factor {ECO:0000313|EMBL:ADL36667.1} OS=Malus domestica (Apple) PE=2 SV=1	PREDICTED: probable salt tolerance-like protein At1g75540 [Pyrus x bretschneideri]
EVM0001134.1	--	--	--	--	Uncharacterized protein {ECO:0000313|EMBL:EMJ18555.1} OS=Prunus persica (Peach) PE=4 SV=1	PREDICTED: uncharacterized protein LOC103404763 [Malus domestica]
EVM0001135.1	Cellular Component: extracellular region (GO:0005576);; Cellular Component: cell wall (GO:0005618);; Biological Process: unidimensional cell growth (GO:0009826);; Biological Process: plant-type cell wall loosening (GO:0009828);; Biological Process: plant-type cell wall modification involved in multidimensional cell growth (GO:0009831);; Cellular Component: membrane (GO:0016020);;	--	--	--	EXP1 {ECO:0000313|EMBL:ABF85612.1} OS=Malus hupehensis PE=2 SV=1	PREDICTED: expansin-A11-like [Malus domestica]
EVM0001136.1	Biological Process: DNA endoreduplication (GO:0042023);; Biological Process: proteasome-mediated ubiquitin-dependent protein catabolic process (GO:0043161);; Biological Process: proteasome assembly (GO:0043248);; Biological Process: regulation of unidimensional cell growth (GO:0051510);; Biological Process: response to misfolded protein (GO:0051788);;	K06700|1.13961e-148|pxb:103955346|probable proteasome inhibitor; K06700 proteasome inhibitor subunit 1 (PI31) (A)	[O]	Posttranslational modification, protein turnover, chaperones	Uncharacterized protein {ECO:0000313|EMBL:EMJ09721.1} (Fragment) OS=Prunus persica (Peach) PE=4 SV=1	PREDICTED: probable proteasome inhibitor [Pyrus x bretschneideri]
EVM0001137.1	--	K14826|0|pxb:103961980|peptidyl-prolyl cis-trans isomerase FKBP53-like; K14826 FK506-binding nuclear protein [EC:5.2.1.8] (A)	[O]	Posttranslational modification, protein turnover, chaperones	Peptidyl-prolyl cis-trans isomerase {ECO:0000256|RuleBase:RU004231} OS=Prunus persica (Peach) PE=4 SV=1	PREDICTED: peptidyl-prolyl cis-trans isomerase FKBP53-like [Pyrus x bretschneideri]
EVM0001138.1	--	--	--	--	Uncharacterized protein {ECO:0000313|EMBL:EMJ26090.1} OS=Prunus persica (Peach) PE=4 SV=1	PREDICTED: protein FEZ-like [Malus domestica]
EVM0001139.1	Molecular Function: nucleic acid binding (GO:0003676);; Molecular Function: ATP binding (GO:0005524);; Molecular Function: ATP-dependent helicase activity (GO:0008026);;	K12823|0|pxb:103946019|ATP-dependent RNA helicase DBP2-like; K12823 ATP-dependent RNA helicase DDX5/DBP2 [EC:3.6.4.13] (A)	[A]	RNA processing and modification	Uncharacterized protein {ECO:0000313|EMBL:EMJ09647.1} OS=Prunus persica (Peach) PE=3 SV=1	PREDICTED: DEAD-box ATP-dependent RNA helicase 20-like isoform X1 [Pyrus x bretschneideri]
EVM0001140.1	Molecular Function: protein kinase activity (GO:0004672);; Molecular Function: binding (GO:0005488);; Biological Process: cellular process (GO:0009987);;	--	--	--	ATP binding protein, putative {ECO:0000313|EMBL:EEF42065.1} OS=Ricinus communis (Castor bean) PE=4 SV=1	PREDICTED: uncharacterized protein LOC101296545 [Fragaria vesca subsp. vesca]
EVM0001141.1	Cellular Component: nucleus (GO:0005634);; Biological Process: regulation of transcription, DNA-templated (GO:0006355);; Molecular Function: zinc ion binding (GO:0008270);; Molecular Function: methylated histone binding (GO:0035064);;	--	[R]	General function prediction only	Uncharacterized protein {ECO:0000313|EMBL:EMJ24886.1} OS=Prunus persica (Peach) PE=4 SV=1	PREDICTED: PHD finger protein ALFIN-LIKE 7-like [Malus domestica]
EVM0001142.1	--	--	--	--	--	PREDICTED: uncharacterized protein LOC103951762 isoform X1 [Pyrus x bretschneideri]
EVM0001143.1	--	--	--	--	Uncharacterized protein {ECO:0000313|EMBL:EYU23610.1} OS=Erythranthe guttata (Yellow monkey flower) PE=4 SV=1	PREDICTED: B3 domain-containing protein REM8-like [Malus domestica]
EVM0001144.1	Molecular Function: DNA binding (GO:0003677);; Molecular Function: transcription factor activity, sequence-specific DNA binding (GO:0003700);; Cellular Component: nucleus (GO:0005634);; Biological Process: regulation of transcription, DNA-templated (GO:0006355);; Biological Process: defense response (GO:0006952);; Biological Process: jasmonic acid mediated signaling pathway (GO:0009867);; Biologi…	K14516|9.63074e-150|pxb:103931812|ethylene-responsive transcription factor 1B-like; K14516 ethylene-responsive transcription factor 1 (A)	--	--	AP2 domain class transcription factor {ECO:0000313|EMBL:ADE41122.1} OS=Malus domestica (Apple) PE=2 SV=1	PREDICTED: ethylene-responsive transcription factor 1B-like [Pyrus x bretschneideri]
EVM0001145.1	Molecular Function: NADH dehydrogenase activity (GO:0003954);; Biological Process: oxidation-reduction process (GO:0055114);;	K03946|2.41188e-62|pxb:103927003|NADH dehydrogenase [ubiquinone] 1 alpha subcomplex subunit 2-like; K03946 NADH dehydrogenase (ubiquinone) 1 alpha subcomplex subunit 2 (A)	[C]	Energy production and conversion	Uncharacterized protein {ECO:0000313|EMBL:EMJ13418.1} OS=Prunus persica (Peach) PE=4 SV=1	PREDICTED: NADH dehydrogenase [ubiquinone] 1 alpha subcomplex subunit 2-like [Pyrus x bretschneideri]
EVM0001146.1	Cellular Component: cytosol (GO:0005829);;	--	--	--	Putative uncharacterized protein {ECO:0000313|EMBL:EEF43364.1} OS=Ricinus communis (Castor bean) PE=4 SV=1	PREDICTED: uncharacterized protein LOC103937299 [Pyrus x bretschneideri]
EVM0001147.1	--	--	[R]	General function prediction only	Uncharacterized protein {ECO:0000313|EMBL:EMJ01771.1} OS=Prunus persica (Peach) PE=4 SV=1	PREDICTED: adhesive plaque matrix protein isoform X2 [Malus domestica]
EVM0001148.1	--	--	--	--	Uncharacterized protein {ECO:0000313|EMBL:ESR45504.1} (Fragment) OS=Citrus clementina PE=4 SV=1	PREDICTED: WAT1-related protein At1g25270-like [Pyrus x bretschneideri]
EVM0001149.1	Molecular Function: protein serine/threonine kinase activity (GO:0004674);; Molecular Function: ATP binding (GO:0005524);; Biological Process: protein phosphorylation (GO:0006468);; Biological Process: recognition of pollen (GO:0048544);;	--	--	--	Serine/threonine-protein kinase {ECO:0000256|PIRNR:PIRNR000641} OS=Prunus persica (Peach) PE=3 SV=1	PREDICTED: G-type lectin S-receptor-like serine/threonine-protein kinase At1g34300 [Malus domestica]
EVM0001150.2	--	--	--	--	Uncharacterized protein {ECO:0000313|EMBL:EMJ16139.1} OS=Prunus persica (Peach) PE=4 SV=1	PREDICTED: protein CHUP1, chloroplastic-like isoform X1 [Pyrus x bretschneideri]
EVM0001151.1	Cellular Component: peroxisome (GO:0005777);; Biological Process: rRNA processing (GO:0006364);; Molecular Function: poly(U) RNA binding (GO:0008266);; Molecular Function: glycerate dehydrogenase activity (GO:0008465);; Cellular Component: chloroplast (GO:0009507);; Biological Process: response to blue light (GO:0009637);; Biological Process: plastid organization (GO:0009657);; Biological Process…	K15893|0|pxb:103946631|glycerate dehydrogenase (EC:1.1.1.29); K15893 hydroxypyruvate reductase 1 (A)	[C]	Energy production and conversion	Glycerate dehydrogenase-like protein {ECO:0000313|EMBL:AHM26627.1} OS=Pyrus x bretschneideri (Chinese white pear) PE=2 SV=1	glycerate dehydrogenase [Pyrus x bretschneideri]
EVM0001152.1	--	--	[R]	General function prediction only	Uncharacterized protein {ECO:0000313|EMBL:EMJ13941.1} OS=Prunus persica (Peach) PE=4 SV=1	PREDICTED: uncharacterized protein LOC103430293 [Malus domestica]
EVM0001154.1	Molecular Function: NADH dehydrogenase (ubiquinone) activity (GO:0008137);; Cellular Component: chloroplast (GO:0009507);; Cellular Component: integral component of membrane (GO:0016021);; Biological Process: ATP synthesis coupled electron transport (GO:0042773);; Molecular Function: quinone binding (GO:0048038);;	K05577|0|pper:PrpeC_p069|ndhF; NADH-plastoquinone oxidoreductase subunit 5; K05577 NAD(P)H-quinone oxidoreductase subunit 5 [EC:1.6.5.3] (A)	[C]	Energy production and conversion	NADH-plastoquinone oxidoreductase subunit 5 {ECO:0000313|EMBL:CDI73611.1} OS=Pyrus spinosa PE=4 SV=1	NADH-plastoquinone oxidoreductase subunit 5 [Pyrus spinosa]
EVM0001155.1	Molecular Function: phosphorelay response regulator activity (GO:0000156);; Biological Process: phosphorelay signal transduction system (GO:0000160);; Molecular Function: DNA binding (GO:0003677);; Molecular Function: chromatin binding (GO:0003682);; Biological Process: regulation of transcription, DNA-templated (GO:0006355);; Molecular Function: kinase activity (GO:0016301);; Biological Process:…	K14491|0|mdm:103403691|two-component response regulator ARR1-like; K14491 two-component response regulator ARR-B family (A)	[K]	Transcription	Putative type-b response regulator (Sensor histidine kinase) {ECO:0000313|EMBL:CBL94183.1} OS=Malus domestica (Apple) PE=4 SV=1	putative type-b response regulator (sensor histidine kinase) [Malus domestica]
EVM0001156.1	--	--	--	--	Uncharacterized protein {ECO:0000313|EMBL:EMJ14507.1} OS=Prunus persica (Peach) PE=4 SV=1	PREDICTED: receptor-like protein 2 [Malus domestica]
EVM0001157.1	Biological Process: protein peptidyl-prolyl isomerization (GO:0000413);; Molecular Function: peptidyl-prolyl cis-trans isomerase activity (GO:0003755);; Cellular Component: plasma membrane (GO:0005886);; Biological Process: protein folding (GO:0006457);; Cellular Component: chloroplast (GO:0009507);;	--	[O]	Posttranslational modification, protein turnover, chaperones	Peptidyl-prolyl cis-trans isomerase {ECO:0000256|RuleBase:RU000493} OS=Prunus persica (Peach) PE=3 SV=1	PREDICTED: peptidyl-prolyl cis-trans isomerase 1 [Pyrus x bretschneideri]
EVM0001158.1	--	--	[R]	General function prediction only	Putative retrotransposon protein {ECO:0000313|EMBL:CBL94172.1} OS=Malus domestica (Apple) PE=4 SV=1	PREDICTED: uncharacterized protein LOC103441879 isoform X1 [Malus domestica]
EVM0001159.1	Molecular Function: nucleic acid binding (GO:0003676);; Biological Process: DNA integration (GO:0015074);;	--	[R]	General function prediction only	Putative uncharacterized protein {ECO:0000313|EMBL:CAN63528.1} OS=Vitis vinifera (Grape) PE=4 SV=1	PREDICTED: LOW QUALITY PROTEIN: uncharacterized protein LOC103421967 [Malus domestica]
EVM0001160.1	--	--	--	--	Uncharacterized protein {ECO:0000313|EMBL:EMJ25937.1} OS=Prunus persica (Peach) PE=4 SV=1	PREDICTED: TMV resistance protein N-like [Pyrus x bretschneideri]
EVM0001161.1	--	--	[R]	General function prediction only	Integrase {ECO:0000313|EMBL:AHN65359.1} OS=Glycine max (Soybean) PE=4 SV=1	PREDICTED: uncharacterized protein LOC103447052 [Malus domestica]
EVM0001162.1	--	--	--	--	Uncharacterized protein {ECO:0000313|EMBL:EMJ07823.1} OS=Prunus persica (Peach) PE=4 SV=1	PREDICTED: zinc finger protein CONSTANS-LIKE 3 [Malus domestica]
EVM0001163.1	Molecular Function: nucleic acid binding (GO:0003676);; Biological Process: DNA integration (GO:0015074);;	--	[R]	General function prediction only	Putative uncharacterized protein {ECO:0000313|EMBL:CAN70438.1} OS=Vitis vinifera (Grape) PE=4 SV=1	PREDICTED: uncharacterized protein LOC103931184 [Pyrus x bretschneideri]
EVM0001164.1	Molecular Function: transferase activity, transferring phosphorus-containing groups (GO:0016772);;	--	--	--	Uncharacterized protein {ECO:0000313|EMBL:EMJ14809.1} OS=Prunus persica (Peach) PE=3 SV=1	PREDICTED: cysteine-rich receptor-like protein kinase 10 [Malus domestica]
EVM0001165.1	--	--	--	--	Uncharacterized protein {ECO:0000313|EMBL:EMJ04461.1} OS=Prunus persica (Peach) PE=4 SV=1	PREDICTED: F-box protein SKIP23-like [Malus domestica]
EVM0001166.1	Molecular Function: protein serine/threonine kinase activity (GO:0004674);; Molecular Function: ATP binding (GO:0005524);; Cellular Component: plasma membrane (GO:0005886);; Biological Process: protein phosphorylation (GO:0006468);; Cellular Component: integral component of membrane (GO:0016021);;	--	--	--	Uncharacterized protein {ECO:0000313|EMBL:EMJ09323.1} OS=Prunus persica (Peach) PE=4 SV=1	PREDICTED: probable LRR receptor-like serine/threonine-protein kinase At4g26540 [Malus domestica]
EVM0001167.1	--	--	--	--	TNL {ECO:0000313|EMBL:ACZ98532.1} OS=Malus domestica (Apple) PE=4 SV=1	PREDICTED: TMV resistance protein N-like isoform X1 [Malus domestica]
EVM0001168.1	--	--	--	--	Uncharacterized protein {ECO:0000313|EMBL:EMJ20243.1} OS=Prunus persica (Peach) PE=4 SV=1	PREDICTED: protein IQ-DOMAIN 1-like isoform X2 [Pyrus x bretschneideri]
EVM0001169.1	--	--	--	--	Putative uncharacterized protein {ECO:0000313|EMBL:CBL94158.1} OS=Malus domestica (Apple) PE=4 SV=1	hypothetical protein [Malus domestica]
EVM0001170.1	--	--	[R]	General function prediction only	Uncharacterized protein {ECO:0000313|EMBL:KFK22060.1} OS=Arabis alpina (Alpine rock-cress) PE=4 SV=1	PREDICTED: uncharacterized protein LOC103429410 [Malus domestica]
EVM0001171.1	Molecular Function: structural constituent of ribosome (GO:0003735);; Cellular Component: mitochondrion (GO:0005739);; Cellular Component: ribosome (GO:0005840);; Biological Process: translation (GO:0006412);;	K02906|0|mdm:103452614|50S ribosomal protein L3-2, chloroplastic; K02906 large subunit ribosomal protein L3 (A)	[J]	Translation, ribosomal structure and biogenesis	Uncharacterized protein {ECO:0000313|EMBL:EMJ23846.1} OS=Prunus persica (Peach) PE=3 SV=1	PREDICTED: 50S ribosomal protein L3-2, chloroplastic [Malus domestica]
EVM0001172.1	--	--	--	--	Putative uncharacterized protein {ECO:0000313|EMBL:CBI30504.3} OS=Vitis vinifera (Grape) PE=4 SV=1	PREDICTED: transcription factor EMB1444-like isoform X1 [Malus domestica]
EVM0001173.1	--	--	--	--	Uncharacterized protein {ECO:0000313|EnsemblPlants:GLYMA12G00841.1} OS=Glycine max (Soybean) PE=4 SV=1	hypothetical protein PHAVU_011G006600g [Phaseolus vulgaris]
EVM0001174.1	--	--	--	--	Uncharacterized protein {ECO:0000313|EMBL:EMJ19410.1} OS=Prunus persica (Peach) PE=4 SV=1	PREDICTED: suppressor protein SRP40-like [Pyrus x bretschneideri]
EVM0001175.1	--	--	--	--	Uncharacterized protein {ECO:0000313|EMBL:EMJ24908.1} OS=Prunus persica (Peach) PE=4 SV=1	PREDICTED: protein FLX-like 3 isoform X1 [Pyrus x bretschneideri]
EVM0001176.1	Molecular Function: ATP binding (GO:0005524);; Cellular Component: plasma membrane (GO:0005886);; Biological Process: obsolete ATP catabolic process (GO:0006200);; Biological Process: ATP biosynthetic process (GO:0006754);; Biological Process: cation transport (GO:0006812);; Molecular Function: ATPase activity, coupled to transmembrane movement of ions, phosphorylative mechanism (GO:0015662);; Ce…	K01535|0|pxb:103933853|ATPase 8, plasma membrane-type; K01535 H+-transporting ATPase [EC:3.6.3.6] (A)	[P]	Inorganic ion transport and metabolism	Uncharacterized protein {ECO:0000313|EMBL:EMJ05194.1} OS=Prunus persica (Peach) PE=3 SV=1	PREDICTED: ATPase 8, plasma membrane-type isoform X1 [Pyrus x bretschneideri]
EVM0001177.1	Biological Process: signal transduction (GO:0007165);; Biological Process: response to bacterium (GO:0009617);; Biological Process: aromatic compound biosynthetic process (GO:0019438);; Biological Process: regulation of cellular metabolic process (GO:0031323);; Biological Process: cellular macromolecule metabolic process (GO:0044260);; Biological Process: regulation of innate immune response (GO:…	--	--	--	Uncharacterized protein {ECO:0000313|EMBL:EMJ04043.1} OS=Prunus persica (Peach) PE=4 SV=1	PREDICTED: uncharacterized protein LOC103944435 [Pyrus x bretschneideri]
EVM0001178.1	--	--	--	--	Uncharacterized protein {ECO:0000313|EMBL:EMJ16598.1} OS=Prunus persica (Peach) PE=4 SV=1	PREDICTED: uncharacterized protein LOC103950996 isoform X1 [Pyrus x bretschneideri]
EVM0001179.1	--	--	--	--	Uncharacterized protein {ECO:0000313|EMBL:EMJ00291.1} OS=Prunus persica (Peach) PE=4 SV=1	PREDICTED: pollen-specific leucine-rich repeat extensin-like protein 1 [Malus domestica]
EVM0001180.1	Molecular Function: metal ion binding (GO:0046872);;	--	[R]	General function prediction only	Uncharacterized protein {ECO:0000313|EMBL:EMJ19718.1} OS=Prunus persica (Peach) PE=4 SV=1	PREDICTED: zinc finger A20 and AN1 domain-containing stress-associated protein 5-like [Pyrus x bretschneideri]
EVM0001181.1	--	--	--	--	--	PREDICTED: uncharacterized protein LOC101298394 [Fragaria vesca subsp. vesca]
EVM0001182.1	--	--	[S]	Function unknown	Uncharacterized protein {ECO:0000313|EMBL:EMJ19513.1} OS=Prunus persica (Peach) PE=4 SV=1	PREDICTED: protein arv1 homolog [Malus domestica]
EVM0001183.2	Cellular Component: endoplasmic reticulum (GO:0005783);;	--	--	--	Uncharacterized protein {ECO:0000313|EMBL:EMJ10649.1} OS=Prunus persica (Peach) PE=4 SV=1	PREDICTED: uncharacterized protein LOC103437127 isoform X1 [Malus domestica]
EVM0001184.1	--	K03686|0|mdm:103455636|dnaJ protein homolog 2-like; K03686 molecular chaperone DnaJ (A)	[O]	Posttranslational modification, protein turnover, chaperones	Uncharacterized protein {ECO:0000313|EMBL:EMJ10107.1} (Fragment) OS=Prunus persica (Peach) PE=3 SV=1	PREDICTED: dnaJ protein homolog 2-like [Malus domestica]
EVM0001185.1	--	--	--	--	Uncharacterized protein {ECO:0000313|EMBL:EMJ07242.1} OS=Prunus persica (Peach) PE=4 SV=1	PREDICTED: uncharacterized protein At5g01610-like [Malus domestica]
EVM0001186.1	--	--	--	--	Uncharacterized protein {ECO:0000313|EMBL:EMJ13400.1} OS=Prunus persica (Peach) PE=4 SV=1	PREDICTED: uncharacterized protein LOC103951981 [Pyrus x bretschneideri]
EVM0001187.3	Molecular Function: RNA polymerase II transcription cofactor activity (GO:0001104);; Biological Process: regulation of transcription from RNA polymerase II promoter (GO:0006357);; Cellular Component: mediator complex (GO:0016592);;	K15128|3.10963e-161|pxb:103941237|mediator of RNA polymerase II transcription subunit 6-like; K15128 mediator of RNA polymerase II transcription subunit 6 (A)	[K]	Transcription	Uncharacterized protein {ECO:0000313|EMBL:EMJ18951.1} OS=Prunus persica (Peach) PE=4 SV=1	PREDICTED: LOW QUALITY PROTEIN: mediator of RNA polymerase II transcription subunit 6-like [Pyrus x bretschneideri]
EVM0001188.1	Molecular Function: poly(A)-specific ribonuclease activity (GO:0004535);;	K12603|0|pxb:103931121|carbon catabolite repressor protein 4 homolog 4; K12603 CCR4-NOT transcription complex subunit 6 [EC:3.1.13.4] (A)	[K]	Transcription	Uncharacterized protein {ECO:0000313|EMBL:EMJ10471.1} OS=Prunus persica (Peach) PE=4 SV=1	PREDICTED: carbon catabolite repressor protein 4 homolog 4 isoform X1 [Pyrus x bretschneideri]
EVM0001189.1	Molecular Function: coproporphyrinogen oxidase activity (GO:0004109);; Cellular Component: cytoplasm (GO:0005737);; Biological Process: porphyrin-containing compound biosynthetic process (GO:0006779);; Molecular Function: iron-sulfur cluster binding (GO:0051536);; Molecular Function: coproporphyrinogen dehydrogenase activity (GO:0051989);; Biological Process: oxidation-reduction process (GO:00551…	K02495|0|pxb:103950059|radical S-adenosyl methionine domain-containing protein 1, mitochondrial; K02495 oxygen-independent coproporphyrinogen III oxidase [EC:1.3.99.22] (A)	--	--	Elongator complex protein 3 {ECO:0000313|EMBL:EXB90578.1} OS=Morus notabilis PE=4 SV=1	PREDICTED: radical S-adenosyl methionine domain-containing protein 1, mitochondrial [Pyrus x bretschneideri]
EVM0001190.1	Biological Process: protein transport (GO:0015031);; Cellular Component: integral component of membrane (GO:0016021);;	--	[U]	Intracellular trafficking, secretion, and vesicular transport	Uncharacterized protein {ECO:0000313|EMBL:EMJ12958.1} OS=Prunus persica (Peach) PE=4 SV=1	PREDICTED: secretory carrier-associated membrane protein 3-like isoform X2 [Malus domestica]
EVM0001191.1	--	--	--	--	Uncharacterized protein {ECO:0000313|EMBL:EMJ22175.1} (Fragment) OS=Prunus persica (Peach) PE=3 SV=1	PREDICTED: putative receptor-like protein kinase At3g47110 [Malus domestica]
[truncated: 43,912 more rows]

## Sheet: S1-2
EVM0000002.1	GO:0006952	GO:0007165	GO:0043531
[truncated: 21,414 more rows]
[truncated: 14 more columns]

## Sheet: S1-3
#pathway	pathway_id	Gene_number	Gene_id	KOs
[truncated: 126 more rows]

## Sheet: S1-4
#Gene name	Portein_name_in_KOG	E_value	Identity	Score	Organism	KOG_id	KOG_class_defination	Function_code	Functional_categories	Function_class_defination
[truncated: 25,543 more rows]

[truncated: 1 more sheets: S-5]
