# Supplementary material for: A draft genome, resequencing, and metabolomes reveal the genetic background and molecular basis of the nutritional and medicinal properties of loquat (Eriobotrya japonica (Thunb.) Lindl)
Source: Hortic Res. 2021 Nov 1;8:231. doi: 10.1038/s41438-021-00657-1 (PMC8558328; doi:10.1038/s41438-021-00657-1)
Supplement: Supplementary file 22 — Supplementary data file 2 [file 41438_2021_657_MOESM22_ESM.xlsx]

## Sheet: miRNA gene list
Contig01056	cm	miRNA	90466	90371	66	-	.	target=mir-395;class=Gene/miRNA;Rfam_id=RF00451;E=2.1e-15
Contig01056	cm	miRNA	90688	90594	61.9	-	.	target=mir-395;class=Gene/miRNA;Rfam_id=RF00451;E=1.9e-14
Contig01056	cm	miRNA	90902	90816	59.4	-	.	target=mir-395;class=Gene/miRNA;Rfam_id=RF00451;E=9.5e-14
Contig01056	cm	miRNA	92813	92931	64.8	+	.	target=mir-395;class=Gene/miRNA;Rfam_id=RF00451;E=2.9e-15
Contig01056	cm	miRNA	98333	98437	73.3	+	.	target=mir-395;class=Gene/miRNA;Rfam_id=RF00451;E=1.4e-17
Contig01177	cm	miRNA	741676	741479	93	-	.	target=MIR159;class=Gene/miRNA;Rfam_id=RF00638;E=2.3e-21
Contig01183	cm	miRNA	681076	680982	61.9	-	.	target=mir-395;class=Gene/miRNA;Rfam_id=RF00451;E=2.9e-14
Contig01183	cm	miRNA	683198	683316	64.8	+	.	target=mir-395;class=Gene/miRNA;Rfam_id=RF00451;E=4.4e-15
Contig01183	cm	miRNA	688717	688821	73.3	+	.	target=mir-395;class=Gene/miRNA;Rfam_id=RF00451;E=2.1e-17
Contig01184	cm	miRNA	268186	268074	70.5	-	.	target=mir-399;class=Gene/miRNA;Rfam_id=RF00445;E=2.3e-19
Contig01184	cm	miRNA	268074	268186	70	+	.	target=mir-399;class=Gene/miRNA;Rfam_id=RF00445;E=3.3e-19
Contig01201	cm	miRNA	259971	260066	80.8	+	.	target=MIR390;class=Gene/miRNA;Rfam_id=RF00689;E=1e-19
Contig01217	cm	miRNA	377857	377953	84.8	+	.	target=mir-172;class=Gene/miRNA;Rfam_id=RF00452;E=4.7e-21
Contig01275	cm	miRNA	727695	727611	74.5	-	.	target=mir-160;class=Gene/miRNA;Rfam_id=RF00247;E=2.9e-18
Contig01275	cm	miRNA	727611	727695	51.2	+	.	target=mir-160;class=Gene/miRNA;Rfam_id=RF00247;E=9.7e-12
Contig01275	cm	miRNA	753402	753543	48.3	+	.	target=MIR171_1;class=Gene/miRNA;Rfam_id=RF00643;E=1.8e-09
Contig01323	cm	miRNA	192628	192792	89.7	+	.	target=mir-166;class=Gene/miRNA;Rfam_id=RF00075;E=2.6e-24
Contig01354	cm	miRNA	26792	26602	86	-	.	target=MIR159;class=Gene/miRNA;Rfam_id=RF00638;E=6.5e-20
Contig01365	cm	miRNA	97555	97686	69.6	+	.	target=mir-395;class=Gene/miRNA;Rfam_id=RF00451;E=1.4e-16
Contig01365	cm	miRNA	103593	103498	59.8	-	.	target=mir-395;class=Gene/miRNA;Rfam_id=RF00451;E=7e-14
Contig01365	cm	miRNA	107282	107393	64.7	+	.	target=mir-395;class=Gene/miRNA;Rfam_id=RF00451;E=4.9e-15
Contig01365	cm	miRNA	107393	107282	60.2	-	.	target=mir-395;class=Gene/miRNA;Rfam_id=RF00451;E=8.4e-14
Contig01365	cm	miRNA	114410	114524	74.6	+	.	target=mir-395;class=Gene/miRNA;Rfam_id=RF00451;E=9.1e-18
Contig01365	cm	miRNA	114524	114410	57.7	-	.	target=mir-395;class=Gene/miRNA;Rfam_id=RF00451;E=4e-13
Contig01368	cm	miRNA	254343	254240	88.1	-	.	target=mir-172;class=Gene/miRNA;Rfam_id=RF00452;E=5.7e-22
Contig01400	cm	miRNA	672761	672658	81.7	-	.	target=MIR169_2;class=Gene/miRNA;Rfam_id=RF00645;E=3.6e-25
Contig01400	cm	miRNA	672660	672761	53.8	+	.	target=MIR169_2;class=Gene/miRNA;Rfam_id=RF00645;E=1.4e-15
Contig01406	cm	miRNA	21208	21312	82.5	+	.	target=mir-172;class=Gene/miRNA;Rfam_id=RF00452;E=3e-20
Contig01406	cm	miRNA	1108623	1108715	90.5	+	.	target=mir-393;class=Gene/miRNA;Rfam_id=RF02516;E=1.3e-22
Contig01470	cm	miRNA	161969	162102	82.7	+	.	target=MIR159;class=Gene/miRNA;Rfam_id=RF00638;E=6.7e-19
Contig01470	cm	miRNA	162002	162161	102.3	+	.	target=MIR159;class=Gene/miRNA;Rfam_id=RF00638;E=5.7e-24
Contig01474	cm	miRNA	995190	995117	72.8	-	.	target=mir-166;class=Gene/miRNA;Rfam_id=RF00075;E=2.9e-19
Contig01474	cm	miRNA	1155537	1155664	71.1	+	.	target=MIR828;class=Gene/miRNA;Rfam_id=RF01026;E=3.3e-15
Contig01475	cm	miRNA	110899	110809	89.2	-	.	target=MIR162_2;class=Gene/miRNA;Rfam_id=RF00742;E=2.5e-21
Contig01475	cm	miRNA	110808	110898	60.8	+	.	target=MIR162_2;class=Gene/miRNA;Rfam_id=RF00742;E=1.1e-13
Contig00131	cm	miRNA	743311	743127	87.3	-	.	target=MIR164;class=Gene/miRNA;Rfam_id=RF00647;E=1.6e-24
Contig00136	cm	miRNA	607538	607642	55.3	+	.	target=MIR171_1;class=Gene/miRNA;Rfam_id=RF00643;E=3.2e-11
Contig00136	cm	miRNA	607640	607536	54.4	-	.	target=MIR171_1;class=Gene/miRNA;Rfam_id=RF00643;E=5.5e-11
Contig01492	cm	miRNA	83821	83945	92.3	+	.	target=MIR394;class=Gene/miRNA;Rfam_id=RF00688;E=9.1e-22
Contig01492	cm	miRNA	123546	123680	65.1	+	.	target=MIR171_1;class=Gene/miRNA;Rfam_id=RF00643;E=1.2e-13
Contig01492	cm	miRNA	124223	124357	65.1	+	.	target=MIR171_1;class=Gene/miRNA;Rfam_id=RF00643;E=1.2e-13
Contig00143	cm	miRNA	4280187	4280002	134.6	-	.	target=MIR159;class=Gene/miRNA;Rfam_id=RF00638;E=5.3e-32
Contig00143	cm	miRNA	4280002	4280189	80.2	+	.	target=MIR159;class=Gene/miRNA;Rfam_id=RF00638;E=1.8e-18
Contig00145	cm	miRNA	774681	774767	81.1	+	.	target=mir-156;class=Gene/miRNA;Rfam_id=RF00073;E=3.3e-19
Contig00145	cm	miRNA	789562	789648	73.6	+	.	target=mir-156;class=Gene/miRNA;Rfam_id=RF00073;E=2.4e-17
Contig01601	cm	miRNA	219	128	60	-	.	target=MIR167_1;class=Gene/miRNA;Rfam_id=RF00640;E=7.3e-15
Contig01601	cm	miRNA	8544	8402	71.6	-	.	target=MIR167_1;class=Gene/miRNA;Rfam_id=RF00640;E=1.9e-18
Contig01634	cm	miRNA	70822	70730	91.3	-	.	target=mir-393;class=Gene/miRNA;Rfam_id=RF02516;E=7.7e-23
Contig01653	cm	miRNA	205515	205411	74.7	-	.	target=MIR164;class=Gene/miRNA;Rfam_id=RF00647;E=1.3e-20
Contig01657	cm	miRNA	35242	35402	96.9	+	.	target=MIR159;class=Gene/miRNA;Rfam_id=RF00638;E=1.9e-22
Contig01657	cm	miRNA	35302	35433	85.1	+	.	target=MIR159;class=Gene/miRNA;Rfam_id=RF00638;E=1.1e-19
Contig01660	cm	miRNA	1538430	1538542	69	+	.	target=MIR164;class=Gene/miRNA;Rfam_id=RF00647;E=5.1e-19
Contig01678	cm	miRNA	701825	702015	135.1	+	.	target=MIR159;class=Gene/miRNA;Rfam_id=RF00638;E=5.8e-32
Contig01678	cm	miRNA	702013	701823	78.6	-	.	target=MIR159;class=Gene/miRNA;Rfam_id=RF00638;E=6.9e-18
Contig01679	cm	miRNA	1160929	1161066	88.4	+	.	target=MIR396;class=Gene/miRNA;Rfam_id=RF00648;E=9.9e-22
Contig01679	cm	miRNA	1168178	1168073	82.1	-	.	target=MIR396;class=Gene/miRNA;Rfam_id=RF00648;E=8.1e-20
Contig01679	cm	miRNA	1208385	1208281	68.1	-	.	target=MIR171_1;class=Gene/miRNA;Rfam_id=RF00643;E=3.3e-14
Contig01679	cm	miRNA	1208283	1208387	51.1	+	.	target=MIR171_1;class=Gene/miRNA;Rfam_id=RF00643;E=5.3e-10
Contig01689	cm	miRNA	610986	611102	82.6	+	.	target=MIR408;class=Gene/miRNA;Rfam_id=RF00690;E=4.2e-23
Contig01716	cm	miRNA	242631	242531	83	-	.	target=MIR535;class=Gene/miRNA;Rfam_id=RF00714;E=3.8e-22
Contig01716	cm	miRNA	242533	242633	68.6	+	.	target=MIR535;class=Gene/miRNA;Rfam_id=RF00714;E=8e-18
Contig01716	cm	miRNA	263891	263791	82.8	-	.	target=MIR535;class=Gene/miRNA;Rfam_id=RF00714;E=4.5e-22
Contig01716	cm	miRNA	263793	263893	63.3	+	.	target=MIR535;class=Gene/miRNA;Rfam_id=RF00714;E=3.2e-16
Contig01718	cm	miRNA	2827578	2827476	88	-	.	target=MIR403;class=Gene/miRNA;Rfam_id=RF00842;E=3.6e-21
Contig01738	cm	miRNA	368875	368757	68.7	-	.	target=MIR169_2;class=Gene/miRNA;Rfam_id=RF00645;E=1.1e-20
Contig01738	cm	miRNA	368751	368882	90.8	+	.	target=MIR169_5;class=Gene/miRNA;Rfam_id=RF00865;E=1.7e-20
Contig01738	cm	miRNA	369034	369202	44.8	+	.	target=MIR169_5;class=Gene/miRNA;Rfam_id=RF00865;E=5.7e-09
Contig01780	cm	miRNA	36502	36596	89.2	+	.	target=mir-166;class=Gene/miRNA;Rfam_id=RF00075;E=3.5e-24
Contig01787	cm	miRNA	118411	118495	64.2	+	.	target=mir-156;class=Gene/miRNA;Rfam_id=RF00073;E=8.8e-15
Contig01803	cm	miRNA	359923	359754	74.2	-	.	target=mir-172;class=Gene/miRNA;Rfam_id=RF00452;E=5.9e-18
Contig01834	cm	miRNA	399109	399247	55.1	+	.	target=MIR169_2;class=Gene/miRNA;Rfam_id=RF00645;E=5e-16
Contig01834	cm	miRNA	399253	399102	46.7	-	.	target=MIR169_5;class=Gene/miRNA;Rfam_id=RF00865;E=1.9e-09
Contig01864	cm	miRNA	19898	20002	80.2	+	.	target=MIR397;class=Gene/miRNA;Rfam_id=RF00704;E=5.9e-18
Contig01864	cm	miRNA	20002	19900	61.6	-	.	target=MIR397;class=Gene/miRNA;Rfam_id=RF00704;E=3.6e-13
Contig01984	cm	miRNA	144402	144214	99.1	-	.	target=MIR159;class=Gene/miRNA;Rfam_id=RF00638;E=3.6e-23
Contig02041	cm	miRNA	63405	63526	98.6	+	.	target=MIR390;class=Gene/miRNA;Rfam_id=RF00689;E=9.8e-25
Contig02052	cm	miRNA	207092	206992	76	-	.	target=MIR171_1;class=Gene/miRNA;Rfam_id=RF00643;E=2.4e-16
Contig02052	cm	miRNA	206994	207094	54.9	+	.	target=MIR171_1;class=Gene/miRNA;Rfam_id=RF00643;E=4.1e-11
Contig02072	cm	miRNA	83964	84057	61.6	+	.	target=MIR167_1;class=Gene/miRNA;Rfam_id=RF00640;E=1.7e-15
Contig02295	cm	miRNA	84741	84619	67.2	-	.	target=MIR169_2;class=Gene/miRNA;Rfam_id=RF00645;E=3.3e-20
Contig02295	cm	miRNA	84613	84748	60.7	+	.	target=MIR169_5;class=Gene/miRNA;Rfam_id=RF00865;E=6e-13
Contig02297	cm	miRNA	447957	448056	90	+	.	target=MIR394;class=Gene/miRNA;Rfam_id=RF00688;E=3.6e-21
Contig02297	cm	miRNA	486152	486286	75.4	+	.	target=MIR171_1;class=Gene/miRNA;Rfam_id=RF00643;E=3.5e-16
Contig02297	cm	miRNA	486284	486150	52.4	-	.	target=MIR171_1;class=Gene/miRNA;Rfam_id=RF00643;E=1.7e-10
Contig02362	cm	miRNA	135584	135670	81.1	+	.	target=mir-156;class=Gene/miRNA;Rfam_id=RF00073;E=3.4e-19
Contig02405	cm	miRNA	97555	97402	77.3	-	.	target=mir-166;class=Gene/miRNA;Rfam_id=RF00075;E=1.3e-20
Contig00234	cm	miRNA	310102	309981	88.2	-	.	target=mir-172;class=Gene/miRNA;Rfam_id=RF00452;E=8e-22
Contig00234	cm	miRNA	309981	310102	77.5	+	.	target=mir-172;class=Gene/miRNA;Rfam_id=RF00452;E=7e-19
Contig00239	cm	miRNA	44801	44693	72.5	-	.	target=MIR398;class=Gene/miRNA;Rfam_id=RF00695;E=4.7e-18
Contig00250	cm	miRNA	736297	736399	53	+	.	target=MIR171_1;class=Gene/miRNA;Rfam_id=RF00643;E=1.2e-10
Contig00250	cm	miRNA	870341	870441	78.5	+	.	target=MIR171_1;class=Gene/miRNA;Rfam_id=RF00643;E=5.7e-17
Contig00250	cm	miRNA	870439	870339	56.9	-	.	target=MIR171_1;class=Gene/miRNA;Rfam_id=RF00643;E=1.3e-11
Contig02608	cm	miRNA	147762	147657	80.9	-	.	target=MIR397;class=Gene/miRNA;Rfam_id=RF00704;E=4.1e-18
Contig02608	cm	miRNA	147655	147760	68.6	+	.	target=MIR397;class=Gene/miRNA;Rfam_id=RF00704;E=6e-15
Contig02660	cm	miRNA	108578	108458	101.5	-	.	target=MIR390;class=Gene/miRNA;Rfam_id=RF00689;E=1e-25
Contig02672	cm	miRNA	21965	22096	69.6	+	.	target=mir-395;class=Gene/miRNA;Rfam_id=RF00451;E=1.4e-16
Contig02672	cm	miRNA	27784	27689	70.9	-	.	target=mir-395;class=Gene/miRNA;Rfam_id=RF00451;E=9.6e-17
Contig02672	cm	miRNA	33084	32991	60.8	-	.	target=mir-395;class=Gene/miRNA;Rfam_id=RF00451;E=3.8e-14
Contig02672	cm	miRNA	36310	36459	57.9	+	.	target=mir-395;class=Gene/miRNA;Rfam_id=RF00451;E=2.4e-13
Contig02672	cm	miRNA	43489	43602	67.4	+	.	target=mir-395;class=Gene/miRNA;Rfam_id=RF00451;E=5.7e-16
Contig00260	cm	miRNA	61707	61802	66.7	+	.	target=MIR171_1;class=Gene/miRNA;Rfam_id=RF00643;E=4.7e-14
Contig00260	cm	miRNA	61801	61705	62.3	-	.	target=MIR171_1;class=Gene/miRNA;Rfam_id=RF00643;E=6e-13
Contig00014	cm	miRNA	94998	94872	108.1	-	.	target=MIR168;class=Gene/miRNA;Rfam_id=RF00677;E=1.4e-29
Contig03042	cm	miRNA	26907	26995	52.7	+	.	target=mir-160;class=Gene/miRNA;Rfam_id=RF00247;E=3.7e-12
Contig03101	cm	miRNA	1835877	1835977	50.3	+	.	target=MIR169_2;class=Gene/miRNA;Rfam_id=RF00645;E=3.4e-14
Contig03121	cm	miRNA	69735	69652	70.7	-	.	target=mir-160;class=Gene/miRNA;Rfam_id=RF00247;E=3.3e-17
Contig03121	cm	miRNA	69652	69735	54.2	+	.	target=mir-160;class=Gene/miRNA;Rfam_id=RF00247;E=1.4e-12
Contig03185	cm	miRNA	31804	31973	59.8	+	.	target=MIR828;class=Gene/miRNA;Rfam_id=RF01026;E=2.4e-12
Contig03222	cm	miRNA	174302	174451	79.6	+	.	target=MIR159;class=Gene/miRNA;Rfam_id=RF00638;E=2.6e-18
Contig03222	cm	miRNA	179342	179534	126.8	+	.	target=MIR159;class=Gene/miRNA;Rfam_id=RF00638;E=6.8e-30
Contig03234	cm	miRNA	117500	117427	70.6	-	.	target=mir-166;class=Gene/miRNA;Rfam_id=RF00075;E=1.3e-18
Contig00312	cm	miRNA	28215	28344	98	+	.	target=mir-393;class=Gene/miRNA;Rfam_id=RF02516;E=7.1e-25
Contig00312	cm	miRNA	28345	28216	61.5	-	.	target=mir-393;class=Gene/miRNA;Rfam_id=RF02516;E=1.1e-14
Contig03390	cm	miRNA	38623	38404	122.9	-	.	target=MIR159;class=Gene/miRNA;Rfam_id=RF00638;E=6.5e-29
Contig03447	cm	miRNA	64422	64515	60.2	+	.	target=MIR167_1;class=Gene/miRNA;Rfam_id=RF00640;E=6.3e-15
Contig03470	cm	miRNA	290245	290149	76.6	-	.	target=MIR171_1;class=Gene/miRNA;Rfam_id=RF00643;E=1.7e-16
Contig03470	cm	miRNA	290151	290247	61.3	+	.	target=MIR171_1;class=Gene/miRNA;Rfam_id=RF00643;E=1.1e-12
Contig03474	cm	miRNA	459815	459904	88.6	+	.	target=MIR162_2;class=Gene/miRNA;Rfam_id=RF00742;E=5.5e-21
Contig03474	cm	miRNA	459905	459816	60.5	-	.	target=MIR162_2;class=Gene/miRNA;Rfam_id=RF00742;E=1.9e-13
Contig03486	cm	miRNA	387613	387513	86.8	-	.	target=MIR535;class=Gene/miRNA;Rfam_id=RF00714;E=4.2e-23
Contig03486	cm	miRNA	387515	387615	65.1	+	.	target=MIR535;class=Gene/miRNA;Rfam_id=RF00714;E=1.4e-16
Contig03605	cm	miRNA	274419	274323	81.7	-	.	target=MIR171_1;class=Gene/miRNA;Rfam_id=RF00643;E=1.4e-17
Contig03605	cm	miRNA	274325	274421	58.8	+	.	target=MIR171_1;class=Gene/miRNA;Rfam_id=RF00643;E=6.8e-12
Contig03634	cm	miRNA	154942	155046	79.1	+	.	target=MIR397;class=Gene/miRNA;Rfam_id=RF00704;E=1.2e-17
Contig03634	cm	miRNA	155048	154944	66.3	-	.	target=MIR397;class=Gene/miRNA;Rfam_id=RF00704;E=2.4e-14
Contig03649	cm	miRNA	33537	33619	68.1	+	.	target=mir-156;class=Gene/miRNA;Rfam_id=RF00073;E=1.1e-15
Contig03649	cm	miRNA	51146	51231	63.2	+	.	target=mir-156;class=Gene/miRNA;Rfam_id=RF00073;E=1.6e-14
Contig03649	cm	miRNA	60324	60409	64.8	+	.	target=mir-156;class=Gene/miRNA;Rfam_id=RF00073;E=9e-15
Contig03649	cm	miRNA	75355	75440	63.7	+	.	target=mir-156;class=Gene/miRNA;Rfam_id=RF00073;E=1.2e-14
Contig00367	cm	miRNA	28742	28657	75	-	.	target=mir-160;class=Gene/miRNA;Rfam_id=RF00247;E=2.1e-18
Contig00384	cm	miRNA	496159	496076	63.3	-	.	target=mir-156;class=Gene/miRNA;Rfam_id=RF00073;E=1.5e-14
Contig00402	cm	miRNA	368730	368824	88.3	+	.	target=mir-166;class=Gene/miRNA;Rfam_id=RF00075;E=1e-23
Contig00407	cm	miRNA	868502	868639	77.8	+	.	target=MIR159;class=Gene/miRNA;Rfam_id=RF00638;E=7.2e-18
Contig00407	cm	miRNA	927454	927645	123	+	.	target=MIR159;class=Gene/miRNA;Rfam_id=RF00638;E=6.2e-29
Contig00431	cm	miRNA	371602	371702	50	+	.	target=MIR169_2;class=Gene/miRNA;Rfam_id=RF00645;E=2.8e-14
Contig00431	cm	miRNA	371702	371595	50.9	-	.	target=MIR169_5;class=Gene/miRNA;Rfam_id=RF00865;E=1.7e-10
Contig00444	cm	miRNA	34224	34129	95.6	-	.	target=MIR390;class=Gene/miRNA;Rfam_id=RF00689;E=7.2e-24
Contig00448	cm	miRNA	43884	43753	93.8	-	.	target=mir-393;class=Gene/miRNA;Rfam_id=RF02516;E=1e-23
Contig00448	cm	miRNA	43752	43883	62.2	+	.	target=mir-393;class=Gene/miRNA;Rfam_id=RF02516;E=7.2e-15
Contig00499	cm	miRNA	150	322	87.4	+	.	target=mir-166;class=Gene/miRNA;Rfam_id=RF00075;E=1.8e-23
Contig00575	cm	miRNA	26158	25967	139.1	-	.	target=MIR159;class=Gene/miRNA;Rfam_id=RF00638;E=5.9e-33
Contig00575	cm	miRNA	25969	26160	81.5	+	.	target=MIR159;class=Gene/miRNA;Rfam_id=RF00638;E=1.3e-18
Contig00603	cm	miRNA	651583	651419	90.2	-	.	target=mir-166;class=Gene/miRNA;Rfam_id=RF00075;E=1.8e-24
Contig00633	cm	miRNA	13130	13047	63.3	-	.	target=mir-156;class=Gene/miRNA;Rfam_id=RF00073;E=1.5e-14
Contig00638	cm	miRNA	169096	169181	75	+	.	target=mir-160;class=Gene/miRNA;Rfam_id=RF00247;E=3.2e-18
Contig00641	cm	miRNA	31984	31901	63.3	-	.	target=mir-156;class=Gene/miRNA;Rfam_id=RF00073;E=1.5e-14
Contig00660	cm	miRNA	2002	1905	78.8	-	.	target=mir-172;class=Gene/miRNA;Rfam_id=RF00452;E=2.1e-19
Contig00695	cm	miRNA	373782	373902	46.2	+	.	target=MIR169_5;class=Gene/miRNA;Rfam_id=RF00865;E=2.6e-09
Contig00696	cm	miRNA	32959	32871	59.9	-	.	target=mir-160;class=Gene/miRNA;Rfam_id=RF00247;E=3.4e-14
Contig00696	cm	miRNA	32871	32959	51.8	+	.	target=mir-160;class=Gene/miRNA;Rfam_id=RF00247;E=6.7e-12
Contig00696	cm	miRNA	59998	59910	64.1	-	.	target=mir-160;class=Gene/miRNA;Rfam_id=RF00247;E=2.4e-15
Contig00696	cm	miRNA	59910	59998	51.5	+	.	target=mir-160;class=Gene/miRNA;Rfam_id=RF00247;E=8e-12
Contig00720	cm	miRNA	376338	376232	66.8	-	.	target=MIR477;class=Gene/miRNA;Rfam_id=RF00780;E=2.1e-16
Contig00737	cm	miRNA	36584	36721	82.3	+	.	target=MIR396;class=Gene/miRNA;Rfam_id=RF00648;E=9.5e-20
Contig00737	cm	miRNA	42913	42808	82.2	-	.	target=MIR396;class=Gene/miRNA;Rfam_id=RF00648;E=8e-20
Contig00737	cm	miRNA	68470	68366	71.9	-	.	target=MIR171_1;class=Gene/miRNA;Rfam_id=RF00643;E=2.5e-15
Contig00737	cm	miRNA	68368	68472	48.2	+	.	target=MIR171_1;class=Gene/miRNA;Rfam_id=RF00643;E=1.9e-09
Contig00753	cm	miRNA	470313	470402	61.7	+	.	target=MIR167_1;class=Gene/miRNA;Rfam_id=RF00640;E=1.6e-15
Contig00759	cm	miRNA	439979	440071	84.2	+	.	target=mir-166;class=Gene/miRNA;Rfam_id=RF00075;E=1.1e-22
Contig00766	cm	miRNA	205680	205592	73.3	-	.	target=mir-160;class=Gene/miRNA;Rfam_id=RF00247;E=9.5e-18
Contig00785	cm	miRNA	525488	525392	81.6	-	.	target=mir-172;class=Gene/miRNA;Rfam_id=RF00452;E=3.5e-20
Contig00790	cm	miRNA	82448	82540	77.4	+	.	target=mir-166;class=Gene/miRNA;Rfam_id=RF00075;E=1.2e-20
Contig00836	cm	miRNA	340856	340765	60.1	-	.	target=MIR167_1;class=Gene/miRNA;Rfam_id=RF00640;E=4.5e-15
Contig00836	cm	miRNA	345843	345713	78.7	-	.	target=MIR167_1;class=Gene/miRNA;Rfam_id=RF00640;E=1.5e-20
Contig00960	cm	miRNA	72773	72689	73.1	-	.	target=mir-156;class=Gene/miRNA;Rfam_id=RF00073;E=4.9e-17

## Sheet: rRNA gene list
Contig00992	cm	rRNA	34488	34370	38.4	-	.	target=5S_rRNA;class=Gene/rRNA;Rfam_id=RF00001;E=2.2e-09
Contig00992	cm	rRNA	36194	36312	40.5	+	.	target=5S_rRNA;class=Gene/rRNA;Rfam_id=RF00001;E=6.4e-10
Contig00992	cm	rRNA	36540	36653	41.8	+	.	target=5S_rRNA;class=Gene/rRNA;Rfam_id=RF00001;E=2.2e-10
Contig00992	cm	rRNA	69513	69624	41.7	+	.	target=5S_rRNA;class=Gene/rRNA;Rfam_id=RF00001;E=3e-10
Contig00993	cm	rRNA	65802	65679	38.5	-	.	target=5S_rRNA;class=Gene/rRNA;Rfam_id=RF00001;E=2e-09
Contig00993	cm	rRNA	95164	95048	39.8	-	.	target=5S_rRNA;class=Gene/rRNA;Rfam_id=RF00001;E=7.2e-10
Contig00993	cm	rRNA	95511	95405	40.2	-	.	target=5S_rRNA;class=Gene/rRNA;Rfam_id=RF00001;E=5.5e-10
Contig00993	cm	rRNA	101228	101345	43.9	+	.	target=5S_rRNA;class=Gene/rRNA;Rfam_id=RF00001;E=6.3e-11
Contig00993	cm	rRNA	101587	101701	45.7	+	.	target=5S_rRNA;class=Gene/rRNA;Rfam_id=RF00001;E=2.8e-11
Contig00993	cm	rRNA	106912	107018	40.8	+	.	target=5S_rRNA;class=Gene/rRNA;Rfam_id=RF00001;E=5.3e-10
Contig00993	cm	rRNA	107257	107371	47.1	+	.	target=5S_rRNA;class=Gene/rRNA;Rfam_id=RF00001;E=9.3e-12
Contig00993	cm	rRNA	114693	114580	45.4	-	.	target=5S_rRNA;class=Gene/rRNA;Rfam_id=RF00001;E=3.4e-11
Contig00993	cm	rRNA	115047	114934	51.1	-	.	target=5S_rRNA;class=Gene/rRNA;Rfam_id=RF00001;E=8.5e-13
Contig00993	cm	rRNA	323521	323407	47	-	.	target=5S_rRNA;class=Gene/rRNA;Rfam_id=RF00001;E=9.7e-12
Contig00993	cm	rRNA	327791	327905	49.4	+	.	target=5S_rRNA;class=Gene/rRNA;Rfam_id=RF00001;E=3.1e-12
Contig00993	cm	rRNA	647870	647754	39.1	-	.	target=5S_rRNA;class=Gene/rRNA;Rfam_id=RF00001;E=1.1e-09
Contig00993	cm	rRNA	757534	757418	47.6	-	.	target=5S_rRNA;class=Gene/rRNA;Rfam_id=RF00001;E=6.7e-12
Contig00993	cm	rRNA	757867	757751	44.8	-	.	target=5S_rRNA;class=Gene/rRNA;Rfam_id=RF00001;E=3.5e-11
Contig00993	cm	rRNA	760257	760144	47.2	-	.	target=5S_rRNA;class=Gene/rRNA;Rfam_id=RF00001;E=8.7e-12
Contig00993	cm	rRNA	908756	908643	40.4	-	.	target=5S_rRNA;class=Gene/rRNA;Rfam_id=RF00001;E=5.1e-10
Contig00993	cm	rRNA	909238	909124	44.7	-	.	target=5S_rRNA;class=Gene/rRNA;Rfam_id=RF00001;E=3.8e-11
Contig00993	cm	rRNA	935677	935563	42.8	-	.	target=5S_rRNA;class=Gene/rRNA;Rfam_id=RF00001;E=1.2e-10
Contig00993	cm	rRNA	936159	936045	44.7	-	.	target=5S_rRNA;class=Gene/rRNA;Rfam_id=RF00001;E=3.8e-11
Contig00994	cm	rRNA	80812	80699	48.3	-	.	target=5S_rRNA;class=Gene/rRNA;Rfam_id=RF00001;E=5.9e-12
Contig00994	cm	rRNA	81168	81053	49.3	-	.	target=5S_rRNA;class=Gene/rRNA;Rfam_id=RF00001;E=2.5e-12
Contig00994	cm	rRNA	155634	155751	44.4	+	.	target=5S_rRNA;class=Gene/rRNA;Rfam_id=RF00001;E=4.6e-11
Contig00994	cm	rRNA	155982	156100	39.8	+	.	target=5S_rRNA;class=Gene/rRNA;Rfam_id=RF00001;E=9.6e-10
Contig00994	cm	rRNA	214904	215018	46.9	+	.	target=5S_rRNA;class=Gene/rRNA;Rfam_id=RF00001;E=1.4e-11
Contig00994	cm	rRNA	239885	239998	41.4	+	.	target=5S_rRNA;class=Gene/rRNA;Rfam_id=RF00001;E=3.6e-10
Contig00994	cm	rRNA	241257	241380	39.7	+	.	target=5S_rRNA;class=Gene/rRNA;Rfam_id=RF00001;E=7.4e-10
Contig00994	cm	rRNA	241626	241739	48.8	+	.	target=5S_rRNA;class=Gene/rRNA;Rfam_id=RF00001;E=3.3e-12
Contig00994	cm	rRNA	258273	258161	39.6	-	.	target=5S_rRNA;class=Gene/rRNA;Rfam_id=RF00001;E=8.1e-10
Contig00994	cm	rRNA	258627	258521	45.7	-	.	target=5S_rRNA;class=Gene/rRNA;Rfam_id=RF00001;E=2.1e-11
Contig00994	cm	rRNA	492691	492577	39.2	-	.	target=5S_rRNA;class=Gene/rRNA;Rfam_id=RF00001;E=1.4e-09
Contig00994	cm	rRNA	954266	954152	43.4	-	.	target=5S_rRNA;class=Gene/rRNA;Rfam_id=RF00001;E=8.4e-11
Contig00994	cm	rRNA	954623	954507	42.8	-	.	target=5S_rRNA;class=Gene/rRNA;Rfam_id=RF00001;E=1.2e-10
Contig00994	cm	rRNA	1038337	1038227	43.1	-	.	target=5S_rRNA;class=Gene/rRNA;Rfam_id=RF00001;E=9.9e-11
Contig00994	cm	rRNA	1038689	1038583	41	-	.	target=5S_rRNA;class=Gene/rRNA;Rfam_id=RF00001;E=4.6e-10
Contig00994	cm	rRNA	1241406	1241285	44.5	-	.	target=5S_rRNA;class=Gene/rRNA;Rfam_id=RF00001;E=5.9e-11
Contig00994	cm	rRNA	1287256	1287362	44.3	+	.	target=5S_rRNA;class=Gene/rRNA;Rfam_id=RF00001;E=4.9e-11
Contig00994	cm	rRNA	1416201	1416085	41.2	-	.	target=5S_rRNA;class=Gene/rRNA;Rfam_id=RF00001;E=4.1e-10
Contig00994	cm	rRNA	1421774	1421890	45.9	+	.	target=5S_rRNA;class=Gene/rRNA;Rfam_id=RF00001;E=1.9e-11
Contig00994	cm	rRNA	1422129	1422246	38.4	+	.	target=5S_rRNA;class=Gene/rRNA;Rfam_id=RF00001;E=1.6e-09
Contig00994	cm	rRNA	1471387	1471492	38.9	+	.	target=5S_rRNA;class=Gene/rRNA;Rfam_id=RF00001;E=1.2e-09
Contig00994	cm	rRNA	1544512	1544398	50.2	-	.	target=5S_rRNA;class=Gene/rRNA;Rfam_id=RF00001;E=1.9e-12
Contig00994	cm	rRNA	1577610	1577504	38.7	-	.	target=5S_rRNA;class=Gene/rRNA;Rfam_id=RF00001;E=1.2e-08
Contig00994	cm	rRNA	1794331	1794448	47.3	+	.	target=5S_rRNA;class=Gene/rRNA;Rfam_id=RF00001;E=8.3e-12
Contig00994	cm	rRNA	1819141	1819255	42.4	+	.	target=5S_rRNA;class=Gene/rRNA;Rfam_id=RF00001;E=1.5e-10
Contig00994	cm	rRNA	1819498	1819612	41.1	+	.	target=5S_rRNA;class=Gene/rRNA;Rfam_id=RF00001;E=4.3e-10
Contig00994	cm	rRNA	2006693	2006811	42.2	+	.	target=5S_rRNA;class=Gene/rRNA;Rfam_id=RF00001;E=2.2e-10
Contig00994	cm	rRNA	2007037	2007146	44.8	+	.	target=5S_rRNA;class=Gene/rRNA;Rfam_id=RF00001;E=3.7e-11
Contig00994	cm	rRNA	2018601	2018495	48.8	-	.	target=5S_rRNA;class=Gene/rRNA;Rfam_id=RF00001;E=4.3e-12
Contig00994	cm	rRNA	2018939	2018832	46.2	-	.	target=5S_rRNA;class=Gene/rRNA;Rfam_id=RF00001;E=1.6e-11
Contig00994	cm	rRNA	2019364	2019476	41.5	+	.	target=5S_rRNA;class=Gene/rRNA;Rfam_id=RF00001;E=2.5e-10
Contig00994	cm	rRNA	2036941	2037052	43.4	+	.	target=5S_rRNA;class=Gene/rRNA;Rfam_id=RF00001;E=8.1e-11
Contig00994	cm	rRNA	2214096	2213976	49.6	-	.	target=5S_rRNA;class=Gene/rRNA;Rfam_id=RF00001;E=2.7e-12
Contig00994	cm	rRNA	2214448	2214332	42.2	-	.	target=5S_rRNA;class=Gene/rRNA;Rfam_id=RF00001;E=1.7e-10
Contig00996	cm	rRNA	263314	263427	44.4	+	.	target=5S_rRNA;class=Gene/rRNA;Rfam_id=RF00001;E=6.1e-11
Contig00996	cm	rRNA	349753	349639	42.7	-	.	target=5S_rRNA;class=Gene/rRNA;Rfam_id=RF00001;E=1.3e-10
Contig00996	cm	rRNA	501811	501697	39.1	-	.	target=5S_rRNA;class=Gene/rRNA;Rfam_id=RF00001;E=1.5e-09
Contig00996	cm	rRNA	580488	580604	40.1	+	.	target=5S_rRNA;class=Gene/rRNA;Rfam_id=RF00001;E=8.1e-10
Contig00996	cm	rRNA	580844	580959	40.9	+	.	target=5S_rRNA;class=Gene/rRNA;Rfam_id=RF00001;E=3.7e-10
Contig00996	cm	rRNA	623945	624061	59.8	+	.	target=5S_rRNA;class=Gene/rRNA;Rfam_id=RF00001;E=4.8e-15
Contig00996	cm	rRNA	624267	624379	48.4	+	.	target=5S_rRNA;class=Gene/rRNA;Rfam_id=RF00001;E=4.2e-12
Contig00996	cm	rRNA	680788	680903	40	+	.	target=5S_rRNA;class=Gene/rRNA;Rfam_id=RF00001;E=1.1e-09
Contig00996	cm	rRNA	683411	683297	42.1	-	.	target=5S_rRNA;class=Gene/rRNA;Rfam_id=RF00001;E=2.4e-10
Contig00996	cm	rRNA	731628	731515	54.5	-	.	target=5S_rRNA;class=Gene/rRNA;Rfam_id=RF00001;E=1.1e-13
Contig00996	cm	rRNA	778350	778234	58.1	-	.	target=5S_rRNA;class=Gene/rRNA;Rfam_id=RF00001;E=1.3e-14
Contig00996	cm	rRNA	780710	780826	52.2	+	.	target=5S_rRNA;class=Gene/rRNA;Rfam_id=RF00001;E=5.8e-13
Contig00996	cm	rRNA	781066	781178	46.6	+	.	target=5S_rRNA;class=Gene/rRNA;Rfam_id=RF00001;E=1.2e-11
Contig00996	cm	rRNA	842586	842692	45.7	+	.	target=5S_rRNA;class=Gene/rRNA;Rfam_id=RF00001;E=2.1e-11
Contig00996	cm	rRNA	850337	850221	39.1	-	.	target=5S_rRNA;class=Gene/rRNA;Rfam_id=RF00001;E=1.1e-09
Contig00996	cm	rRNA	897405	897527	41.6	+	.	target=5S_rRNA;class=Gene/rRNA;Rfam_id=RF00001;E=3.2e-10
Contig00996	cm	rRNA	902117	902002	39.3	-	.	target=5S_rRNA;class=Gene/rRNA;Rfam_id=RF00001;E=1.2e-09
Contig00996	cm	rRNA	902628	902512	42	-	.	target=5S_rRNA;class=Gene/rRNA;Rfam_id=RF00001;E=1.9e-10
Contig00996	cm	rRNA	928508	928622	42	+	.	target=5S_rRNA;class=Gene/rRNA;Rfam_id=RF00001;E=2.6e-10
Contig00996	cm	rRNA	996648	996769	38.8	+	.	target=5S_rRNA;class=Gene/rRNA;Rfam_id=RF00001;E=1.3e-09
Contig00996	cm	rRNA	1345882	1346001	41.5	+	.	target=5S_rRNA;class=Gene/rRNA;Rfam_id=RF00001;E=3.4e-10
Contig00996	cm	rRNA	1450635	1450522	46.3	-	.	target=5S_rRNA;class=Gene/rRNA;Rfam_id=RF00001;E=1.5e-11
Contig00996	cm	rRNA	1475671	1475785	39.4	+	.	target=5S_rRNA;class=Gene/rRNA;Rfam_id=RF00001;E=8.9e-10
Contig00996	cm	rRNA	1603682	1603568	45.5	-	.	target=5S_rRNA;class=Gene/rRNA;Rfam_id=RF00001;E=3.1e-11
Contig00996	cm	rRNA	1604304	1604198	40.4	-	.	target=5S_rRNA;class=Gene/rRNA;Rfam_id=RF00001;E=6.7e-10
Contig00996	cm	rRNA	1628972	1628866	38.6	-	.	target=5S_rRNA;class=Gene/rRNA;Rfam_id=RF00001;E=2e-09
Contig00996	cm	rRNA	1703634	1703748	41.8	+	.	target=5S_rRNA;class=Gene/rRNA;Rfam_id=RF00001;E=2.1e-10
Contig00996	cm	rRNA	1703979	1704103	45.4	+	.	target=5S_rRNA;class=Gene/rRNA;Rfam_id=RF00001;E=3.3e-11
Contig00996	cm	rRNA	1742478	1742358	44.5	-	.	target=5S_rRNA;class=Gene/rRNA;Rfam_id=RF00001;E=4.3e-11
Contig00996	cm	rRNA	1742807	1742695	39.3	-	.	target=5S_rRNA;class=Gene/rRNA;Rfam_id=RF00001;E=1.2e-09
Contig00996	cm	rRNA	1807814	1807934	43.8	+	.	target=5S_rRNA;class=Gene/rRNA;Rfam_id=RF00001;E=6.6e-11
Contig00996	cm	rRNA	1836208	1836313	44	+	.	target=5S_rRNA;class=Gene/rRNA;Rfam_id=RF00001;E=7.5e-11
Contig00996	cm	rRNA	1845108	1844995	45.4	-	.	target=5S_rRNA;class=Gene/rRNA;Rfam_id=RF00001;E=3.4e-11
Contig00996	cm	rRNA	1845469	1845350	54.7	-	.	target=5S_rRNA;class=Gene/rRNA;Rfam_id=RF00001;E=1e-13
Contig00996	cm	rRNA	1878306	1878188	39.1	-	.	target=5S_rRNA;class=Gene/rRNA;Rfam_id=RF00001;E=1.4e-09
Contig00997	cm	rRNA	548153	548267	44.4	+	.	target=5S_rRNA;class=Gene/rRNA;Rfam_id=RF00001;E=4.5e-11
Contig00997	cm	rRNA	548510	548624	44.6	+	.	target=5S_rRNA;class=Gene/rRNA;Rfam_id=RF00001;E=5.5e-11
Contig00997	cm	rRNA	595643	595527	51.6	-	.	target=5S_rRNA;class=Gene/rRNA;Rfam_id=RF00001;E=6.5e-13
Contig00997	cm	rRNA	595942	595826	46.7	-	.	target=5S_rRNA;class=Gene/rRNA;Rfam_id=RF00001;E=1.2e-11
Contig00997	cm	rRNA	596298	596182	46.7	-	.	target=5S_rRNA;class=Gene/rRNA;Rfam_id=RF00001;E=1.6e-11
Contig00997	cm	rRNA	768016	767895	43.1	-	.	target=5S_rRNA;class=Gene/rRNA;Rfam_id=RF00001;E=1.3e-10
Contig00997	cm	rRNA	842671	842565	41.1	-	.	target=5S_rRNA;class=Gene/rRNA;Rfam_id=RF00001;E=3.2e-10
Contig00997	cm	rRNA	843009	842903	39	-	.	target=5S_rRNA;class=Gene/rRNA;Rfam_id=RF00001;E=1.5e-09
Contig00997	cm	rRNA	916489	916377	43	-	.	target=5S_rRNA;class=Gene/rRNA;Rfam_id=RF00001;E=1.4e-10
Contig00997	cm	rRNA	947278	947165	46.3	-	.	target=5S_rRNA;class=Gene/rRNA;Rfam_id=RF00001;E=1.4e-11
Contig00997	cm	rRNA	958182	958295	44.5	+	.	target=5S_rRNA;class=Gene/rRNA;Rfam_id=RF00001;E=4.3e-11
Contig00997	cm	rRNA	958537	958650	43	+	.	target=5S_rRNA;class=Gene/rRNA;Rfam_id=RF00001;E=1e-10
Contig00997	cm	rRNA	1007728	1007616	55	-	.	target=5S_rRNA;class=Gene/rRNA;Rfam_id=RF00001;E=8.4e-14
Contig00997	cm	rRNA	1008910	1008806	42.9	-	.	target=5S_rRNA;class=Gene/rRNA;Rfam_id=RF00001;E=1.1e-10
Contig00997	cm	rRNA	1088778	1088892	38.9	+	.	target=5S_rRNA;class=Gene/rRNA;Rfam_id=RF00001;E=1.2e-09
Contig00997	cm	rRNA	1089134	1089248	39.2	+	.	target=5S_rRNA;class=Gene/rRNA;Rfam_id=RF00001;E=1e-09
Contig00997	cm	rRNA	1193278	1193158	44.1	-	.	target=5S_rRNA;class=Gene/rRNA;Rfam_id=RF00001;E=5.3e-11
Contig00997	cm	rRNA	1251781	1251887	45.1	+	.	target=5S_rRNA;class=Gene/rRNA;Rfam_id=RF00001;E=3e-11
Contig00997	cm	rRNA	1252128	1252244	51.1	+	.	target=5S_rRNA;class=Gene/rRNA;Rfam_id=RF00001;E=8.6e-13
Contig00998	cm	rRNA	62276	62170	44	-	.	target=5S_rRNA;class=Gene/rRNA;Rfam_id=RF00001;E=4.9e-10
Contig00998	cm	rRNA	62640	62526	41.4	-	.	target=5S_rRNA;class=Gene/rRNA;Rfam_id=RF00001;E=2.3e-09
Contig00998	cm	rRNA	65204	65090	47.9	-	.	target=5S_rRNA;class=Gene/rRNA;Rfam_id=RF00001;E=7.5e-12
Contig00998	cm	rRNA	67698	67577	39.3	-	.	target=5S_rRNA;class=Gene/rRNA;Rfam_id=RF00001;E=1.3e-09
Contig00998	cm	rRNA	68053	67937	39.6	-	.	target=5S_rRNA;class=Gene/rRNA;Rfam_id=RF00001;E=8.2e-10
Contig00998	cm	rRNA	152227	152342	48.2	+	.	target=5S_rRNA;class=Gene/rRNA;Rfam_id=RF00001;E=4.8e-12
Contig00998	cm	rRNA	188103	188197	40.6	+	.	target=5S_rRNA;class=Gene/rRNA;Rfam_id=RF00001;E=4.5e-10
Contig00998	cm	rRNA	188442	188563	51.2	+	.	target=5S_rRNA;class=Gene/rRNA;Rfam_id=RF00001;E=8.1e-13
Contig00998	cm	rRNA	701035	701146	42.6	+	.	target=5S_rRNA;class=Gene/rRNA;Rfam_id=RF00001;E=1.4e-10
Contig00998	cm	rRNA	770453	770569	46.6	+	.	target=5S_rRNA;class=Gene/rRNA;Rfam_id=RF00001;E=1.2e-11
Contig00998	cm	rRNA	770814	770932	45.9	+	.	target=5S_rRNA;class=Gene/rRNA;Rfam_id=RF00001;E=2.4e-11
Contig00998	cm	rRNA	807134	807250	44.8	+	.	target=5S_rRNA;class=Gene/rRNA;Rfam_id=RF00001;E=3.5e-11
Contig00998	cm	rRNA	807491	807605	47.8	+	.	target=5S_rRNA;class=Gene/rRNA;Rfam_id=RF00001;E=7.9e-12
Contig00999	cm	rRNA	54231	54340	51	+	.	target=5S_rRNA;class=Gene/rRNA;Rfam_id=RF00001;E=8.8e-13
Contig00999	cm	rRNA	54573	54685	45.5	+	.	target=5S_rRNA;class=Gene/rRNA;Rfam_id=RF00001;E=2.4e-11
Contig00999	cm	rRNA	54972	55079	44	+	.	target=5S_rRNA;class=Gene/rRNA;Rfam_id=RF00001;E=5.7e-11
Contig00999	cm	rRNA	55303	55422	43.6	+	.	target=5S_rRNA;class=Gene/rRNA;Rfam_id=RF00001;E=9.9e-11
Contig00999	cm	rRNA	65998	65884	41.6	-	.	target=5S_rRNA;class=Gene/rRNA;Rfam_id=RF00001;E=3.1e-10
Contig00999	cm	rRNA	66355	66241	46.5	-	.	target=5S_rRNA;class=Gene/rRNA;Rfam_id=RF00001;E=1.3e-11
Contig00999	cm	rRNA	180807	180694	40.6	-	.	target=5S_rRNA;class=Gene/rRNA;Rfam_id=RF00001;E=5.9e-10
Contig00999	cm	rRNA	181172	181058	54.5	-	.	target=5S_rRNA;class=Gene/rRNA;Rfam_id=RF00001;E=1.1e-13
Contig00999	cm	rRNA	198605	198488	46.2	-	.	target=5S_rRNA;class=Gene/rRNA;Rfam_id=RF00001;E=2.1e-11
Contig01000	cm	rRNA	146155	146269	45.7	+	.	target=5S_rRNA;class=Gene/rRNA;Rfam_id=RF00001;E=2.1e-11
Contig01000	cm	rRNA	146444	146566	39.6	+	.	target=5S_rRNA;class=Gene/rRNA;Rfam_id=RF00001;E=7.8e-10
Contig01000	cm	rRNA	405202	405086	47.7	-	.	target=5S_rRNA;class=Gene/rRNA;Rfam_id=RF00001;E=8.5e-12
Contig01000	cm	rRNA	451200	451313	48.2	+	.	target=5S_rRNA;class=Gene/rRNA;Rfam_id=RF00001;E=6.2e-12
Contig01000	cm	rRNA	518970	518857	52.2	-	.	target=5S_rRNA;class=Gene/rRNA;Rfam_id=RF00001;E=4.4e-13
Contig01000	cm	rRNA	635990	636096	42.5	+	.	target=5S_rRNA;class=Gene/rRNA;Rfam_id=RF00001;E=1.4e-10
Contig01000	cm	rRNA	713485	713368	38.8	-	.	target=5S_rRNA;class=Gene/rRNA;Rfam_id=RF00001;E=1.7e-09
Contig01000	cm	rRNA	718062	718179	48.9	+	.	target=5S_rRNA;class=Gene/rRNA;Rfam_id=RF00001;E=3.1e-12
Contig01001	cm	rRNA	8700	8586	49.9	-	.	target=5S_rRNA;class=Gene/rRNA;Rfam_id=RF00001;E=2.2e-12
Contig01001	cm	rRNA	9058	8944	44	-	.	target=5S_rRNA;class=Gene/rRNA;Rfam_id=RF00001;E=5.8e-11
Contig01001	cm	rRNA	67977	67861	41.4	-	.	target=5S_rRNA;class=Gene/rRNA;Rfam_id=RF00001;E=2.7e-10
Contig01001	cm	rRNA	161102	160989	51.4	-	.	target=5S_rRNA;class=Gene/rRNA;Rfam_id=RF00001;E=9.7e-13
Contig01001	cm	rRNA	217964	218077	44.6	+	.	target=5S_rRNA;class=Gene/rRNA;Rfam_id=RF00001;E=4e-11
Contig01002	cm	rRNA	7080	7195	44.7	+	.	target=5S_rRNA;class=Gene/rRNA;Rfam_id=RF00001;E=3.8e-11
Contig01003	cm	rRNA	5736	5847	41.8	+	.	target=5S_rRNA;class=Gene/rRNA;Rfam_id=RF00001;E=2.1e-10
Contig01003	cm	rRNA	6386	6500	40.1	+	.	target=5S_rRNA;class=Gene/rRNA;Rfam_id=RF00001;E=7.9e-10
Contig01003	cm	rRNA	23630	23746	43.7	+	.	target=5S_rRNA;class=Gene/rRNA;Rfam_id=RF00001;E=7e-11
Contig01005	cm	rRNA	109281	109165	40.4	-	.	target=5S_rRNA;class=Gene/rRNA;Rfam_id=RF00001;E=4.9e-10
Contig01005	cm	rRNA	109625	109502	40.7	-	.	target=5S_rRNA;class=Gene/rRNA;Rfam_id=RF00001;E=4e-10
Contig01005	cm	rRNA	134753	134869	42.7	+	.	target=5S_rRNA;class=Gene/rRNA;Rfam_id=RF00001;E=1.2e-10
Contig01005	cm	rRNA	207634	207520	42.3	-	.	target=5S_rRNA;class=Gene/rRNA;Rfam_id=RF00001;E=1.6e-10
Contig01005	cm	rRNA	207992	207878	44.7	-	.	target=5S_rRNA;class=Gene/rRNA;Rfam_id=RF00001;E=4.9e-11
Contig01005	cm	rRNA	208301	208187	41.7	-	.	target=5S_rRNA;class=Gene/rRNA;Rfam_id=RF00001;E=3e-10
Contig01005	cm	rRNA	254399	254516	81.7	+	.	target=5S_rRNA;class=Gene/rRNA;Rfam_id=RF00001;E=1.1e-20
Contig01005	cm	rRNA	260486	260602	38.1	+	.	target=5S_rRNA;class=Gene/rRNA;Rfam_id=RF00001;E=2.5e-09
Contig01005	cm	rRNA	290829	290710	44.6	-	.	target=5S_rRNA;class=Gene/rRNA;Rfam_id=RF00001;E=3.9e-11
Contig01005	cm	rRNA	291168	291051	46	-	.	target=5S_rRNA;class=Gene/rRNA;Rfam_id=RF00001;E=1.8e-11
Contig01005	cm	rRNA	463374	463261	56	-	.	target=5S_rRNA;class=Gene/rRNA;Rfam_id=RF00001;E=4.5e-14
Contig01005	cm	rRNA	463541	463658	47.8	+	.	target=5S_rRNA;class=Gene/rRNA;Rfam_id=RF00001;E=5.9e-12
Contig01013	cm	rRNA	29451	29564	48.8	+	.	target=5S_rRNA;class=Gene/rRNA;Rfam_id=RF00001;E=3.3e-12
Contig01014	cm	rRNA	7395	7284	45.4	-	.	target=5S_rRNA;class=Gene/rRNA;Rfam_id=RF00001;E=3.3e-11
Contig01014	cm	rRNA	17529	17416	50.4	-	.	target=5S_rRNA;class=Gene/rRNA;Rfam_id=RF00001;E=1.3e-12
Contig01014	cm	rRNA	27929	28035	38.4	+	.	target=5S_rRNA;class=Gene/rRNA;Rfam_id=RF00001;E=1.7e-09
Contig01014	cm	rRNA	57826	57940	43	+	.	target=5S_rRNA;class=Gene/rRNA;Rfam_id=RF00001;E=1e-10
Contig01014	cm	rRNA	58175	58291	40.5	+	.	target=5S_rRNA;class=Gene/rRNA;Rfam_id=RF00001;E=4.6e-10
Contig01014	cm	rRNA	79594	79713	45.8	+	.	target=5S_rRNA;class=Gene/rRNA;Rfam_id=RF00001;E=2.7e-11
Contig01015	cm	rRNA	9824	9707	41.8	-	.	target=5S_rRNA;class=Gene/rRNA;Rfam_id=RF00001;E=2.2e-10
Contig01015	cm	rRNA	10190	10073	38.9	-	.	target=5S_rRNA;class=Gene/rRNA;Rfam_id=RF00001;E=1.6e-09
Contig01015	cm	rRNA	28469	28588	39.1	+	.	target=5S_rRNA;class=Gene/rRNA;Rfam_id=RF00001;E=1.1e-09
Contig01017	cm	rRNA	63119	63232	50.9	+	.	target=5S_rRNA;class=Gene/rRNA;Rfam_id=RF00001;E=1.3e-12
Contig01023	cm	rRNA	33769	33649	48.4	-	.	target=5S_rRNA;class=Gene/rRNA;Rfam_id=RF00001;E=4.2e-12
Contig01024	cm	rRNA	21944	21830	46.2	-	.	target=5S_rRNA;class=Gene/rRNA;Rfam_id=RF00001;E=1.1e-10
Contig01024	cm	rRNA	22302	22188	40.6	-	.	target=5S_rRNA;class=Gene/rRNA;Rfam_id=RF00001;E=3.3e-09
Contig01028	cm	rRNA	21279	21396	47.7	+	.	target=5S_rRNA;class=Gene/rRNA;Rfam_id=RF00001;E=6.6e-12
Contig01030	cm	rRNA	49653	49774	38.4	+	.	target=5S_rRNA;class=Gene/rRNA;Rfam_id=RF00001;E=1.6e-09
Contig01030	cm	rRNA	50364	50477	41.7	+	.	target=5S_rRNA;class=Gene/rRNA;Rfam_id=RF00001;E=2.3e-10
Contig01032	cm	rRNA	45470	45364	43.6	-	.	target=5S_rRNA;class=Gene/rRNA;Rfam_id=RF00001;E=7.3e-11
Contig01032	cm	rRNA	45830	45711	53.7	-	.	target=5S_rRNA;class=Gene/rRNA;Rfam_id=RF00001;E=1.8e-13
Contig01035	cm	rRNA	150274	150154	42.6	-	.	target=5S_rRNA;class=Gene/rRNA;Rfam_id=RF00001;E=1.4e-10
Contig01035	cm	rRNA	360190	360309	46.9	+	.	target=5S_rRNA;class=Gene/rRNA;Rfam_id=RF00001;E=1.3e-11
Contig01035	cm	rRNA	459476	459361	46.3	-	.	target=5S_rRNA;class=Gene/rRNA;Rfam_id=RF00001;E=1.5e-11
Contig01035	cm	rRNA	460175	460060	39.9	-	.	target=5S_rRNA;class=Gene/rRNA;Rfam_id=RF00001;E=6.8e-10
Contig01038	cm	rRNA	38181	38065	40.9	-	.	target=5S_rRNA;class=Gene/rRNA;Rfam_id=RF00001;E=3.8e-10
Contig01038	cm	rRNA	43487	43595	41.6	+	.	target=5S_rRNA;class=Gene/rRNA;Rfam_id=RF00001;E=2.3e-10
Contig01038	cm	rRNA	60355	60240	39.3	-	.	target=5S_rRNA;class=Gene/rRNA;Rfam_id=RF00001;E=9.4e-10
Contig01039	cm	rRNA	7122	7008	38.6	-	.	target=5S_rRNA;class=Gene/rRNA;Rfam_id=RF00001;E=1.4e-09
Contig01039	cm	rRNA	10562	10675	51.5	+	.	target=5S_rRNA;class=Gene/rRNA;Rfam_id=RF00001;E=6.6e-13
Contig01039	cm	rRNA	10917	11030	59.7	+	.	target=5S_rRNA;class=Gene/rRNA;Rfam_id=RF00001;E=7e-15
Contig01039	cm	rRNA	11302	11415	49.7	+	.	target=5S_rRNA;class=Gene/rRNA;Rfam_id=RF00001;E=2.6e-12
Contig01039	cm	rRNA	11657	11770	53.5	+	.	target=5S_rRNA;class=Gene/rRNA;Rfam_id=RF00001;E=2e-13
Contig01039	cm	rRNA	12042	12155	46.7	+	.	target=5S_rRNA;class=Gene/rRNA;Rfam_id=RF00001;E=1.2e-11
Contig01039	cm	rRNA	20657	20544	46.5	-	.	target=5S_rRNA;class=Gene/rRNA;Rfam_id=RF00001;E=1.3e-11
Contig01039	cm	rRNA	21042	20929	53.5	-	.	target=5S_rRNA;class=Gene/rRNA;Rfam_id=RF00001;E=2.1e-13
Contig01039	cm	rRNA	21390	21282	45.9	-	.	target=5S_rRNA;class=Gene/rRNA;Rfam_id=RF00001;E=2.5e-11
Contig01040	cm	rRNA	2934	2823	46.9	-	.	target=5S_rRNA;class=Gene/rRNA;Rfam_id=RF00001;E=1e-11
Contig01040	cm	rRNA	3314	3201	53.5	-	.	target=5S_rRNA;class=Gene/rRNA;Rfam_id=RF00001;E=2.7e-13
Contig01040	cm	rRNA	3665	3550	53	-	.	target=5S_rRNA;class=Gene/rRNA;Rfam_id=RF00001;E=2.8e-13
Contig01041	cm	rRNA	11832	11940	47.3	+	.	target=5S_rRNA;class=Gene/rRNA;Rfam_id=RF00001;E=7.9e-12
Contig01047	cm	rRNA	35730	35843	49.8	+	.	target=5S_rRNA;class=Gene/rRNA;Rfam_id=RF00001;E=1.8e-12
Contig01052	cm	rRNA	51436	51319	49	-	.	target=5S_rRNA;class=Gene/rRNA;Rfam_id=RF00001;E=3e-12
Contig01053	cm	rRNA	31222	31103	39.3	-	.	target=5S_rRNA;class=Gene/rRNA;Rfam_id=RF00001;E=9.6e-10
Contig01053	cm	rRNA	44446	44552	44.7	+	.	target=5S_rRNA;class=Gene/rRNA;Rfam_id=RF00001;E=3.8e-11
Contig01053	cm	rRNA	44708	44822	46.4	+	.	target=5S_rRNA;class=Gene/rRNA;Rfam_id=RF00001;E=1.8e-11
Contig01054	cm	rRNA	51370	51488	38.1	+	.	target=5S_rRNA;class=Gene/rRNA;Rfam_id=RF00001;E=2e-09
Contig01058	cm	rRNA	3773	3653	38	-	.	target=5S_rRNA;class=Gene/rRNA;Rfam_id=RF00001;E=2e-09
Contig01058	cm	rRNA	5793	5679	39.2	-	.	target=5S_rRNA;class=Gene/rRNA;Rfam_id=RF00001;E=1.3e-09
Contig01058	cm	rRNA	50784	50667	42.6	-	.	target=5S_rRNA;class=Gene/rRNA;Rfam_id=RF00001;E=1.7e-10
Contig01058	cm	rRNA	51141	51025	39.6	-	.	target=5S_rRNA;class=Gene/rRNA;Rfam_id=RF00001;E=7.8e-10
Contig01058	cm	rRNA	106979	107096	39.2	+	.	target=5S_rRNA;class=Gene/rRNA;Rfam_id=RF00001;E=1e-09
Contig01058	cm	rRNA	190591	190475	50.1	-	.	target=5S_rRNA;class=Gene/rRNA;Rfam_id=RF00001;E=2e-12
Contig01058	cm	rRNA	190957	190838	41.9	-	.	target=5S_rRNA;class=Gene/rRNA;Rfam_id=RF00001;E=2.1e-10
Contig01058	cm	rRNA	257077	257195	54	+	.	target=5S_rRNA;class=Gene/rRNA;Rfam_id=RF00001;E=1.5e-13
Contig01058	cm	rRNA	257444	257559	48.9	+	.	target=5S_rRNA;class=Gene/rRNA;Rfam_id=RF00001;E=3.1e-12
Contig01058	cm	rRNA	266934	267053	46.6	+	.	target=5S_rRNA;class=Gene/rRNA;Rfam_id=RF00001;E=1.2e-11
Contig01059	cm	rRNA	95398	95514	47.9	+	.	target=5S_rRNA;class=Gene/rRNA;Rfam_id=RF00001;E=7.4e-12
Contig01059	cm	rRNA	95775	95891	45.3	+	.	target=5S_rRNA;class=Gene/rRNA;Rfam_id=RF00001;E=2.7e-11
Contig01060	cm	rRNA	30153	30269	42.3	+	.	target=5S_rRNA;class=Gene/rRNA;Rfam_id=RF00001;E=1.6e-10
Contig01062	cm	rRNA	38823	38710	51.5	-	.	target=5S_rRNA;class=Gene/rRNA;Rfam_id=RF00001;E=6.9e-13
Contig01062	cm	rRNA	39180	39067	55.5	-	.	target=5S_rRNA;class=Gene/rRNA;Rfam_id=RF00001;E=8.1e-14
Contig01070	cm	rRNA	19634	19520	45.6	-	.	target=5S_rRNA;class=Gene/rRNA;Rfam_id=RF00001;E=2.3e-11
Contig01070	cm	rRNA	19991	19875	43.6	-	.	target=5S_rRNA;class=Gene/rRNA;Rfam_id=RF00001;E=9.6e-11
Contig01074	cm	rRNA	27965	27838	55.2	-	.	target=5S_rRNA;class=Gene/rRNA;Rfam_id=RF00001;E=7.6e-14
Contig01074	cm	rRNA	40106	39999	49.3	-	.	target=5S_rRNA;class=Gene/rRNA;Rfam_id=RF00001;E=2.1e-11
Contig01076	cm	rRNA	39472	39353	43.2	-	.	target=5S_rRNA;class=Gene/rRNA;Rfam_id=RF00001;E=9.4e-11
Contig01077	cm	rRNA	69730	69611	40.5	-	.	target=5S_rRNA;class=Gene/rRNA;Rfam_id=RF00001;E=4.6e-10
Contig01077	cm	rRNA	70045	69929	48.1	-	.	target=5S_rRNA;class=Gene/rRNA;Rfam_id=RF00001;E=4.9e-12
Contig01077	cm	rRNA	88303	88419	39.5	+	.	target=5S_rRNA;class=Gene/rRNA;Rfam_id=RF00001;E=1.1e-09
Contig01077	cm	rRNA	89044	89161	50.4	+	.	target=5S_rRNA;class=Gene/rRNA;Rfam_id=RF00001;E=1.3e-12
Contig01081	cm	rRNA	94930	94824	40.7	-	.	target=5S_rRNA;class=Gene/rRNA;Rfam_id=RF00001;E=4e-10
Contig01081	cm	rRNA	102377	102271	43.8	-	.	target=5S_rRNA;class=Gene/rRNA;Rfam_id=RF00001;E=8.6e-11
Contig01084	cm	rRNA	49134	49248	44.3	+	.	target=5S_rRNA;class=Gene/rRNA;Rfam_id=RF00001;E=4.8e-11
Contig01087	cm	rRNA	19838	19725	40	-	.	target=5S_rRNA;class=Gene/rRNA;Rfam_id=RF00001;E=6.3e-10
Contig00091	cm	rRNA	78438	78552	44.2	+	.	target=5S_rRNA;class=Gene/rRNA;Rfam_id=RF00001;E=5.2e-11
Contig00100	cm	rRNA	8247	8141	38.7	-	.	target=5S_rRNA;class=Gene/rRNA;Rfam_id=RF00001;E=1.4e-09
Contig00100	cm	rRNA	25325	25212	43.9	-	.	target=5S_rRNA;class=Gene/rRNA;Rfam_id=RF00001;E=6e-11
Contig01091	cm	rRNA	24973	24855	48.3	-	.	target=5S_rRNA;class=Gene/rRNA;Rfam_id=RF00001;E=4.4e-12
Contig01091	cm	rRNA	28218	28332	42.1	+	.	target=5S_rRNA;class=Gene/rRNA;Rfam_id=RF00001;E=2.3e-10
Contig01092	cm	rRNA	12944	12830	43.3	-	.	target=5S_rRNA;class=Gene/rRNA;Rfam_id=RF00001;E=8.6e-11
Contig01093	cm	rRNA	14222	14103	41.1	-	.	target=5S_rRNA;class=Gene/rRNA;Rfam_id=RF00001;E=4.4e-10
Contig01093	cm	rRNA	14553	14441	56.3	-	.	target=5S_rRNA;class=Gene/rRNA;Rfam_id=RF00001;E=4e-14
Contig01094	cm	rRNA	5995	6111	38.8	+	.	target=5S_rRNA;class=Gene/rRNA;Rfam_id=RF00001;E=1.7e-09
Contig01102	cm	rRNA	23918	24024	39.4	+	.	target=5S_rRNA;class=Gene/rRNA;Rfam_id=RF00001;E=1.2e-09
Contig01102	cm	rRNA	24265	24371	40.7	+	.	target=5S_rRNA;class=Gene/rRNA;Rfam_id=RF00001;E=4.2e-10
Contig01107	cm	rRNA	5846	5959	51.8	+	.	target=5S_rRNA;class=Gene/rRNA;Rfam_id=RF00001;E=5.4e-13
Contig01111	cm	rRNA	8214	8330	48.1	+	.	target=5S_rRNA;class=Gene/rRNA;Rfam_id=RF00001;E=6.9e-12
Contig01111	cm	rRNA	8870	8983	51.5	+	.	target=5S_rRNA;class=Gene/rRNA;Rfam_id=RF00001;E=6.5e-13
Contig01114	cm	rRNA	60276	60389	38.4	+	.	target=5S_rRNA;class=Gene/rRNA;Rfam_id=RF00001;E=1.7e-09
Contig01124	cm	rRNA	27215	27095	38.2	-	.	target=5S_rRNA;class=Gene/rRNA;Rfam_id=RF00001;E=2.4e-09
Contig01124	cm	rRNA	35144	35031	49.9	-	.	target=5S_rRNA;class=Gene/rRNA;Rfam_id=RF00001;E=1.7e-12
Contig01124	cm	rRNA	35512	35395	44.4	-	.	target=5S_rRNA;class=Gene/rRNA;Rfam_id=RF00001;E=6.2e-11
Contig01126	cm	rRNA	2040	1929	58.6	-	.	target=5S_rRNA;class=Gene/rRNA;Rfam_id=RF00001;E=9.9e-15
Contig01130	cm	rRNA	42592	42706	48.2	+	.	target=5S_rRNA;class=Gene/rRNA;Rfam_id=RF00001;E=6.2e-12
Contig01130	cm	rRNA	42946	43060	45.8	+	.	target=5S_rRNA;class=Gene/rRNA;Rfam_id=RF00001;E=2e-11
Contig01132	cm	rRNA	6891	7007	40.1	+	.	target=5S_rRNA;class=Gene/rRNA;Rfam_id=RF00001;E=8.1e-10
Contig01135	cm	rRNA	22005	22124	52.8	+	.	target=5S_rRNA;class=Gene/rRNA;Rfam_id=RF00001;E=3.1e-13
Contig01138	cm	rRNA	17299	17183	45.6	-	.	target=5S_rRNA;class=Gene/rRNA;Rfam_id=RF00001;E=3e-11
Contig01138	cm	rRNA	17655	17539	44.1	-	.	target=5S_rRNA;class=Gene/rRNA;Rfam_id=RF00001;E=5.3e-11
Contig01138	cm	rRNA	25009	24902	44.3	-	.	target=5S_rRNA;class=Gene/rRNA;Rfam_id=RF00001;E=6.3e-11
Contig01141	cm	rRNA	31129	31246	44.1	+	.	target=5S_rRNA;class=Gene/rRNA;Rfam_id=RF00001;E=5.5e-11
Contig01143	cm	rRNA	252109	251990	40	-	.	target=5S_rRNA;class=Gene/rRNA;Rfam_id=RF00001;E=8.5e-10
Contig01143	cm	rRNA	404050	404163	48.5	+	.	target=5S_rRNA;class=Gene/rRNA;Rfam_id=RF00001;E=3.9e-12
Contig01143	cm	rRNA	436509	436393	38.3	-	.	target=5S_rRNA;class=Gene/rRNA;Rfam_id=RF00001;E=2.3e-09
Contig01143	cm	rRNA	453791	453904	44.3	+	.	target=5S_rRNA;class=Gene/rRNA;Rfam_id=RF00001;E=6.5e-11
Contig01143	cm	rRNA	507611	507727	46.8	+	.	target=5S_rRNA;class=Gene/rRNA;Rfam_id=RF00001;E=1.4e-11
Contig01144	cm	rRNA	69168	69284	40.9	+	.	target=5S_rRNA;class=Gene/rRNA;Rfam_id=RF00001;E=3.6e-10
Contig01151	cm	rRNA	2264	2378	41.1	+	.	target=5S_rRNA;class=Gene/rRNA;Rfam_id=RF00001;E=3.2e-10
Contig01154	cm	rRNA	186	68	127.5	-	.	target=5S_rRNA;class=Gene/rRNA;Rfam_id=RF00001;E=1.1e-32
Contig01154	cm	rRNA	397	279	117.6	-	.	target=5S_rRNA;class=Gene/rRNA;Rfam_id=RF00001;E=5.5e-30
Contig01154	cm	rRNA	186	102	79.3	-	.	target=5S_rRNA;class=Gene/rRNA;Rfam_id=RF00001;E=4.4e-20
Contig01154	cm	rRNA	604	486	127.5	-	.	target=5S_rRNA;class=Gene/rRNA;Rfam_id=RF00001;E=3.2e-32
Contig01154	cm	rRNA	813	695	127.5	-	.	target=5S_rRNA;class=Gene/rRNA;Rfam_id=RF00001;E=3.2e-32
Contig01154	cm	rRNA	397	302	85.3	-	.	target=5S_rRNA;class=Gene/rRNA;Rfam_id=RF00001;E=2.4e-21
Contig01154	cm	rRNA	1021	903	127.5	-	.	target=5S_rRNA;class=Gene/rRNA;Rfam_id=RF00001;E=1.6e-32
Contig01154	cm	rRNA	1229	1111	127.5	-	.	target=5S_rRNA;class=Gene/rRNA;Rfam_id=RF00001;E=1.6e-32
Contig01154	cm	rRNA	1439	1321	121.5	-	.	target=5S_rRNA;class=Gene/rRNA;Rfam_id=RF00001;E=5.3e-31
Contig01154	cm	rRNA	1641	1526	109.8	-	.	target=5S_rRNA;class=Gene/rRNA;Rfam_id=RF00001;E=5.9e-28
Contig01154	cm	rRNA	1848	1732	111.6	-	.	target=5S_rRNA;class=Gene/rRNA;Rfam_id=RF00001;E=1.9e-28
Contig01154	cm	rRNA	2053	1936	118.9	-	.	target=5S_rRNA;class=Gene/rRNA;Rfam_id=RF00001;E=2.6e-30
Contig01154	cm	rRNA	2262	2144	127.5	-	.	target=5S_rRNA;class=Gene/rRNA;Rfam_id=RF00001;E=1.6e-32
Contig01154	cm	rRNA	2053	2002	41.3	-	.	target=5S_rRNA;class=Gene/rRNA;Rfam_id=RF00001;E=3e-10
Contig01154	cm	rRNA	2469	2352	118.3	-	.	target=5S_rRNA;class=Gene/rRNA;Rfam_id=RF00001;E=3.7e-30
Contig01154	cm	rRNA	2262	2202	53.7	-	.	target=5S_rRNA;class=Gene/rRNA;Rfam_id=RF00001;E=1.8e-13
Contig01154	cm	rRNA	2676	2558	127.5	-	.	target=5S_rRNA;class=Gene/rRNA;Rfam_id=RF00001;E=1.6e-32
Contig01154	cm	rRNA	2469	2402	52.9	-	.	target=5S_rRNA;class=Gene/rRNA;Rfam_id=RF00001;E=2.9e-13
Contig01154	cm	rRNA	2885	2768	117.3	-	.	target=5S_rRNA;class=Gene/rRNA;Rfam_id=RF00001;E=6.6e-30
Contig01154	cm	rRNA	2676	2602	68	-	.	target=5S_rRNA;class=Gene/rRNA;Rfam_id=RF00001;E=3.7e-17
Contig01154	cm	rRNA	3091	2973	120.8	-	.	target=5S_rRNA;class=Gene/rRNA;Rfam_id=RF00001;E=8.1e-31
Contig01154	cm	rRNA	2885	2802	78.1	-	.	target=5S_rRNA;class=Gene/rRNA;Rfam_id=RF00001;E=9.1e-20
Contig01154	cm	rRNA	3300	3182	127.5	-	.	target=5S_rRNA;class=Gene/rRNA;Rfam_id=RF00001;E=1.6e-32
Contig01154	cm	rRNA	3091	3002	79.7	-	.	target=5S_rRNA;class=Gene/rRNA;Rfam_id=RF00001;E=3.4e-20
Contig01154	cm	rRNA	3501	3383	127.5	-	.	target=5S_rRNA;class=Gene/rRNA;Rfam_id=RF00001;E=3.2e-32
Contig01154	cm	rRNA	3709	3591	127.5	-	.	target=5S_rRNA;class=Gene/rRNA;Rfam_id=RF00001;E=3.2e-32
Contig01154	cm	rRNA	3300	3202	97	-	.	target=5S_rRNA;class=Gene/rRNA;Rfam_id=RF00001;E=2.3e-24
Contig01154	cm	rRNA	3921	3803	127.5	-	.	target=5S_rRNA;class=Gene/rRNA;Rfam_id=RF00001;E=1.6e-32
Contig01154	cm	rRNA	4130	4012	127.5	-	.	target=5S_rRNA;class=Gene/rRNA;Rfam_id=RF00001;E=1.6e-32
Contig01154	cm	rRNA	4338	4221	119.4	-	.	target=5S_rRNA;class=Gene/rRNA;Rfam_id=RF00001;E=1.9e-30
Contig01154	cm	rRNA	4546	4429	119.4	-	.	target=5S_rRNA;class=Gene/rRNA;Rfam_id=RF00001;E=1.9e-30
Contig01154	cm	rRNA	4763	4646	113.2	-	.	target=5S_rRNA;class=Gene/rRNA;Rfam_id=RF00001;E=7.7e-29
Contig01154	cm	rRNA	4974	4856	127.5	-	.	target=5S_rRNA;class=Gene/rRNA;Rfam_id=RF00001;E=1.6e-32
Contig01154	cm	rRNA	4763	4702	54.8	-	.	target=5S_rRNA;class=Gene/rRNA;Rfam_id=RF00001;E=9.6e-14
Contig01154	cm	rRNA	5183	5065	127.5	-	.	target=5S_rRNA;class=Gene/rRNA;Rfam_id=RF00001;E=1.6e-32
Contig01154	cm	rRNA	4974	4902	65.1	-	.	target=5S_rRNA;class=Gene/rRNA;Rfam_id=RF00001;E=2.1e-16
Contig01154	cm	rRNA	5391	5272	122.4	-	.	target=5S_rRNA;class=Gene/rRNA;Rfam_id=RF00001;E=3.2e-31
Contig01154	cm	rRNA	5183	5102	75.9	-	.	target=5S_rRNA;class=Gene/rRNA;Rfam_id=RF00001;E=3.3e-19
Contig01154	cm	rRNA	5600	5482	127.5	-	.	target=5S_rRNA;class=Gene/rRNA;Rfam_id=RF00001;E=1.6e-32
Contig01154	cm	rRNA	5391	5302	79.3	-	.	target=5S_rRNA;class=Gene/rRNA;Rfam_id=RF00001;E=4.3e-20
Contig01154	cm	rRNA	5809	5691	127.5	-	.	target=5S_rRNA;class=Gene/rRNA;Rfam_id=RF00001;E=2.1e-32
Contig01154	cm	rRNA	5600	5502	97	-	.	target=5S_rRNA;class=Gene/rRNA;Rfam_id=RF00001;E=1.5e-24
Contig01154	cm	rRNA	6019	5901	127.5	-	.	target=5S_rRNA;class=Gene/rRNA;Rfam_id=RF00001;E=1.6e-32
Contig01154	cm	rRNA	6232	6114	127.5	-	.	target=5S_rRNA;class=Gene/rRNA;Rfam_id=RF00001;E=1.6e-32
Contig01154	cm	rRNA	6439	6321	127.5	-	.	target=5S_rRNA;class=Gene/rRNA;Rfam_id=RF00001;E=1.6e-32
Contig01154	cm	rRNA	6648	6530	127.5	-	.	target=5S_rRNA;class=Gene/rRNA;Rfam_id=RF00001;E=1.6e-32
Contig01154	cm	rRNA	6857	6739	127.5	-	.	target=5S_rRNA;class=Gene/rRNA;Rfam_id=RF00001;E=1.6e-32
Contig01154	cm	rRNA	7068	6950	127.5	-	.	target=5S_rRNA;class=Gene/rRNA;Rfam_id=RF00001;E=1.6e-32
Contig01154	cm	rRNA	6857	6802	47.8	-	.	target=5S_rRNA;class=Gene/rRNA;Rfam_id=RF00001;E=6e-12
Contig01154	cm	rRNA	7277	7159	127.5	-	.	target=5S_rRNA;class=Gene/rRNA;Rfam_id=RF00001;E=1.6e-32
Contig01154	cm	rRNA	7068	7002	61.4	-	.	target=5S_rRNA;class=Gene/rRNA;Rfam_id=RF00001;E=1.9e-15
Contig01154	cm	rRNA	7486	7368	127.5	-	.	target=5S_rRNA;class=Gene/rRNA;Rfam_id=RF00001;E=1.6e-32
Contig01154	cm	rRNA	7277	7202	69.5	-	.	target=5S_rRNA;class=Gene/rRNA;Rfam_id=RF00001;E=1.5e-17
Contig01154	cm	rRNA	7693	7575	127.5	-	.	target=5S_rRNA;class=Gene/rRNA;Rfam_id=RF00001;E=1.6e-32
Contig01154	cm	rRNA	7486	7402	79.3	-	.	target=5S_rRNA;class=Gene/rRNA;Rfam_id=RF00001;E=4.4e-20
Contig01154	cm	rRNA	7901	7783	127.5	-	.	target=5S_rRNA;class=Gene/rRNA;Rfam_id=RF00001;E=1.6e-32
Contig01154	cm	rRNA	7693	7602	89.1	-	.	target=5S_rRNA;class=Gene/rRNA;Rfam_id=RF00001;E=1.3e-22
Contig01154	cm	rRNA	8109	7991	127.5	-	.	target=5S_rRNA;class=Gene/rRNA;Rfam_id=RF00001;E=2.1e-32
Contig01154	cm	rRNA	7901	7802	98.9	-	.	target=5S_rRNA;class=Gene/rRNA;Rfam_id=RF00001;E=5.1e-25
Contig01154	cm	rRNA	8319	8201	127.5	-	.	target=5S_rRNA;class=Gene/rRNA;Rfam_id=RF00001;E=1.6e-32
Contig01154	cm	rRNA	8528	8410	127.5	-	.	target=5S_rRNA;class=Gene/rRNA;Rfam_id=RF00001;E=1.6e-32
Contig01154	cm	rRNA	8736	8618	127.5	-	.	target=5S_rRNA;class=Gene/rRNA;Rfam_id=RF00001;E=1.6e-32
Contig01154	cm	rRNA	8944	8826	127.5	-	.	target=5S_rRNA;class=Gene/rRNA;Rfam_id=RF00001;E=1.6e-32
Contig01154	cm	rRNA	9150	9032	127.5	-	.	target=5S_rRNA;class=Gene/rRNA;Rfam_id=RF00001;E=1.6e-32
Contig01154	cm	rRNA	9358	9240	127.5	-	.	target=5S_rRNA;class=Gene/rRNA;Rfam_id=RF00001;E=1.6e-32
Contig01154	cm	rRNA	9568	9450	127.5	-	.	target=5S_rRNA;class=Gene/rRNA;Rfam_id=RF00001;E=1.6e-32
Contig01154	cm	rRNA	9358	9302	46.9	-	.	target=5S_rRNA;class=Gene/rRNA;Rfam_id=RF00001;E=1e-11
Contig01154	cm	rRNA	9778	9660	127.5	-	.	target=5S_rRNA;class=Gene/rRNA;Rfam_id=RF00001;E=1.6e-32
Contig01154	cm	rRNA	9568	9502	61.4	-	.	target=5S_rRNA;class=Gene/rRNA;Rfam_id=RF00001;E=1.9e-15
Contig01154	cm	rRNA	9986	9868	127.5	-	.	target=5S_rRNA;class=Gene/rRNA;Rfam_id=RF00001;E=1.6e-32
Contig01154	cm	rRNA	9778	9702	71.3	-	.	target=5S_rRNA;class=Gene/rRNA;Rfam_id=RF00001;E=5.1e-18
Contig01154	cm	rRNA	10194	10076	127.5	-	.	target=5S_rRNA;class=Gene/rRNA;Rfam_id=RF00001;E=1.6e-32
Contig01154	cm	rRNA	9986	9902	79.3	-	.	target=5S_rRNA;class=Gene/rRNA;Rfam_id=RF00001;E=4.4e-20
Contig01154	cm	rRNA	10401	10283	127.5	-	.	target=5S_rRNA;class=Gene/rRNA;Rfam_id=RF00001;E=4.2e-32
Contig01154	cm	rRNA	10611	10493	127.5	-	.	target=5S_rRNA;class=Gene/rRNA;Rfam_id=RF00001;E=4.2e-32
Contig01154	cm	rRNA	10817	10699	127.5	-	.	target=5S_rRNA;class=Gene/rRNA;Rfam_id=RF00001;E=4.2e-32
Contig01154	cm	rRNA	10194	10102	89.5	-	.	target=5S_rRNA;class=Gene/rRNA;Rfam_id=RF00001;E=2.7e-22
Contig01154	cm	rRNA	11029	10911	127.5	-	.	target=5S_rRNA;class=Gene/rRNA;Rfam_id=RF00001;E=1.6e-32
Contig01154	cm	rRNA	11239	11121	127.5	-	.	target=5S_rRNA;class=Gene/rRNA;Rfam_id=RF00001;E=1.6e-32
Contig01154	cm	rRNA	11452	11334	127.5	-	.	target=5S_rRNA;class=Gene/rRNA;Rfam_id=RF00001;E=1.6e-32
Contig01154	cm	rRNA	11662	11544	127.5	-	.	target=5S_rRNA;class=Gene/rRNA;Rfam_id=RF00001;E=1.6e-32
Contig01154	cm	rRNA	11452	11402	40	-	.	target=5S_rRNA;class=Gene/rRNA;Rfam_id=RF00001;E=6.2e-10
Contig01154	cm	rRNA	11874	11756	127.5	-	.	target=5S_rRNA;class=Gene/rRNA;Rfam_id=RF00001;E=1.6e-32
Contig01154	cm	rRNA	11662	11602	53.7	-	.	target=5S_rRNA;class=Gene/rRNA;Rfam_id=RF00001;E=1.8e-13
Contig01154	cm	rRNA	12083	11965	127.5	-	.	target=5S_rRNA;class=Gene/rRNA;Rfam_id=RF00001;E=1.6e-32
Contig01154	cm	rRNA	11874	11802	65.1	-	.	target=5S_rRNA;class=Gene/rRNA;Rfam_id=RF00001;E=2.1e-16
Contig01154	cm	rRNA	12293	12175	127.5	-	.	target=5S_rRNA;class=Gene/rRNA;Rfam_id=RF00001;E=1.6e-32
Contig01154	cm	rRNA	12083	12002	75.9	-	.	target=5S_rRNA;class=Gene/rRNA;Rfam_id=RF00001;E=3.3e-19
Contig01154	cm	rRNA	12503	12385	127.5	-	.	target=5S_rRNA;class=Gene/rRNA;Rfam_id=RF00001;E=3.2e-32
Contig01154	cm	rRNA	12712	12594	127.5	-	.	target=5S_rRNA;class=Gene/rRNA;Rfam_id=RF00001;E=3.2e-32
Contig01154	cm	rRNA	12293	12202	89.1	-	.	target=5S_rRNA;class=Gene/rRNA;Rfam_id=RF00001;E=2.5e-22
Contig01154	cm	rRNA	12922	12804	123	-	.	target=5S_rRNA;class=Gene/rRNA;Rfam_id=RF00001;E=2.3e-31
Contig01154	cm	rRNA	13131	13013	127.5	-	.	target=5S_rRNA;class=Gene/rRNA;Rfam_id=RF00001;E=1.6e-32
Contig01154	cm	rRNA	13340	13222	127.5	-	.	target=5S_rRNA;class=Gene/rRNA;Rfam_id=RF00001;E=1.6e-32
Contig01154	cm	rRNA	13548	13430	127.5	-	.	target=5S_rRNA;class=Gene/rRNA;Rfam_id=RF00001;E=1.6e-32
Contig01154	cm	rRNA	13757	13639	127.5	-	.	target=5S_rRNA;class=Gene/rRNA;Rfam_id=RF00001;E=1.6e-32
Contig01154	cm	rRNA	13967	13849	127.5	-	.	target=5S_rRNA;class=Gene/rRNA;Rfam_id=RF00001;E=1.6e-32
Contig01154	cm	rRNA	13757	13702	47.8	-	.	target=5S_rRNA;class=Gene/rRNA;Rfam_id=RF00001;E=6e-12
Contig01154	cm	rRNA	14178	14060	127.5	-	.	target=5S_rRNA;class=Gene/rRNA;Rfam_id=RF00001;E=1.6e-32
Contig01154	cm	rRNA	13967	13902	60.3	-	.	target=5S_rRNA;class=Gene/rRNA;Rfam_id=RF00001;E=3.5e-15
Contig01154	cm	rRNA	14388	14270	127.5	-	.	target=5S_rRNA;class=Gene/rRNA;Rfam_id=RF00001;E=1.6e-32
Contig01154	cm	rRNA	14178	14102	71.3	-	.	target=5S_rRNA;class=Gene/rRNA;Rfam_id=RF00001;E=5.1e-18
Contig01154	cm	rRNA	14599	14481	127.5	-	.	target=5S_rRNA;class=Gene/rRNA;Rfam_id=RF00001;E=1.6e-32
Contig01154	cm	rRNA	14388	14302	81.9	-	.	target=5S_rRNA;class=Gene/rRNA;Rfam_id=RF00001;E=9.1e-21
Contig01154	cm	rRNA	14806	14688	127.5	-	.	target=5S_rRNA;class=Gene/rRNA;Rfam_id=RF00001;E=3.2e-32
Contig01154	cm	rRNA	15014	14896	127.5	-	.	target=5S_rRNA;class=Gene/rRNA;Rfam_id=RF00001;E=3.2e-32
Contig01154	cm	rRNA	14599	14502	95.2	-	.	target=5S_rRNA;class=Gene/rRNA;Rfam_id=RF00001;E=7e-24
Contig01154	cm	rRNA	15225	15107	127.5	-	.	target=5S_rRNA;class=Gene/rRNA;Rfam_id=RF00001;E=1.6e-32
Contig01154	cm	rRNA	15436	15318	127.5	-	.	target=5S_rRNA;class=Gene/rRNA;Rfam_id=RF00001;E=1.6e-32
Contig01154	cm	rRNA	15645	15527	127.5	-	.	target=5S_rRNA;class=Gene/rRNA;Rfam_id=RF00001;E=1.6e-32
Contig01154	cm	rRNA	15856	15738	127.5	-	.	target=5S_rRNA;class=Gene/rRNA;Rfam_id=RF00001;E=1.6e-32
Contig01154	cm	rRNA	16065	15947	127.5	-	.	target=5S_rRNA;class=Gene/rRNA;Rfam_id=RF00001;E=1.6e-32
Contig01154	cm	rRNA	15856	15802	46.4	-	.	target=5S_rRNA;class=Gene/rRNA;Rfam_id=RF00001;E=1.4e-11
Contig01154	cm	rRNA	16271	16153	127.5	-	.	target=5S_rRNA;class=Gene/rRNA;Rfam_id=RF00001;E=1.6e-32
Contig01154	cm	rRNA	16065	16002	57.3	-	.	target=5S_rRNA;class=Gene/rRNA;Rfam_id=RF00001;E=2.1e-14
Contig01154	cm	rRNA	16480	16362	127.5	-	.	target=5S_rRNA;class=Gene/rRNA;Rfam_id=RF00001;E=1.6e-32
Contig01154	cm	rRNA	16271	16202	63.1	-	.	target=5S_rRNA;class=Gene/rRNA;Rfam_id=RF00001;E=6.7e-16
Contig01154	cm	rRNA	16687	16569	127.5	-	.	target=5S_rRNA;class=Gene/rRNA;Rfam_id=RF00001;E=1.6e-32
Contig01154	cm	rRNA	16480	16402	73.3	-	.	target=5S_rRNA;class=Gene/rRNA;Rfam_id=RF00001;E=1.6e-18
Contig01154	cm	rRNA	16897	16779	127.5	-	.	target=5S_rRNA;class=Gene/rRNA;Rfam_id=RF00001;E=1.6e-32
Contig01154	cm	rRNA	16687	16602	80.4	-	.	target=5S_rRNA;class=Gene/rRNA;Rfam_id=RF00001;E=2.3e-20
Contig01154	cm	rRNA	17107	16989	127.5	-	.	target=5S_rRNA;class=Gene/rRNA;Rfam_id=RF00001;E=2.1e-32
Contig01154	cm	rRNA	16897	16802	92.5	-	.	target=5S_rRNA;class=Gene/rRNA;Rfam_id=RF00001;E=2.2e-23
Contig01154	cm	rRNA	17296	17201	50.7	-	.	target=5S_rRNA;class=Gene/rRNA;Rfam_id=RF00001;E=7.3e-13
Contig01154	cm	rRNA	17506	17388	127.5	-	.	target=5S_rRNA;class=Gene/rRNA;Rfam_id=RF00001;E=2.1e-32
Contig01154	cm	rRNA	17296	17202	43	-	.	target=5S_rRNA;class=Gene/rRNA;Rfam_id=RF00001;E=1.4e-10
Contig01154	cm	rRNA	17720	17602	127.5	-	.	target=5S_rRNA;class=Gene/rRNA;Rfam_id=RF00001;E=1.6e-32
Contig01154	cm	rRNA	17929	17811	127.5	-	.	target=5S_rRNA;class=Gene/rRNA;Rfam_id=RF00001;E=1.6e-32
Contig01154	cm	rRNA	18136	18019	119.7	-	.	target=5S_rRNA;class=Gene/rRNA;Rfam_id=RF00001;E=1.6e-30
Contig01154	cm	rRNA	18349	18231	127.5	-	.	target=5S_rRNA;class=Gene/rRNA;Rfam_id=RF00001;E=1.6e-32
Contig01154	cm	rRNA	18572	18454	127.5	-	.	target=5S_rRNA;class=Gene/rRNA;Rfam_id=RF00001;E=1.6e-32
Contig01154	cm	rRNA	18788	18663	101.6	-	.	target=5S_rRNA;class=Gene/rRNA;Rfam_id=RF00001;E=7.6e-26
Contig01154	cm	rRNA	18572	18502	63.2	-	.	target=5S_rRNA;class=Gene/rRNA;Rfam_id=RF00001;E=6.4e-16
Contig01154	cm	rRNA	18996	18879	116.2	-	.	target=5S_rRNA;class=Gene/rRNA;Rfam_id=RF00001;E=1.3e-29
Contig01154	cm	rRNA	18788	18702	64.9	-	.	target=5S_rRNA;class=Gene/rRNA;Rfam_id=RF00001;E=2.4e-16
Contig01154	cm	rRNA	19204	19086	127.5	-	.	target=5S_rRNA;class=Gene/rRNA;Rfam_id=RF00001;E=3.2e-32
Contig01154	cm	rRNA	19415	19297	105.4	-	.	target=5S_rRNA;class=Gene/rRNA;Rfam_id=RF00001;E=1.6e-26
Contig01154	cm	rRNA	18996	18902	91.3	-	.	target=5S_rRNA;class=Gene/rRNA;Rfam_id=RF00001;E=7.1e-23
Contig01154	cm	rRNA	19622	19505	118.3	-	.	target=5S_rRNA;class=Gene/rRNA;Rfam_id=RF00001;E=3.7e-30
Contig01154	cm	rRNA	19831	19713	127.5	-	.	target=5S_rRNA;class=Gene/rRNA;Rfam_id=RF00001;E=1.6e-32
Contig01154	cm	rRNA	20038	19921	119.4	-	.	target=5S_rRNA;class=Gene/rRNA;Rfam_id=RF00001;E=1.9e-30
Contig01154	cm	rRNA	20252	20135	119.4	-	.	target=5S_rRNA;class=Gene/rRNA;Rfam_id=RF00001;E=1.9e-30
Contig01154	cm	rRNA	20457	20340	120.7	-	.	target=5S_rRNA;class=Gene/rRNA;Rfam_id=RF00001;E=8.8e-31
Contig01154	cm	rRNA	20667	20549	127.5	-	.	target=5S_rRNA;class=Gene/rRNA;Rfam_id=RF00001;E=1.6e-32
Contig01154	cm	rRNA	20457	20402	47.8	-	.	target=5S_rRNA;class=Gene/rRNA;Rfam_id=RF00001;E=6e-12
Contig01154	cm	rRNA	20874	20758	102.1	-	.	target=5S_rRNA;class=Gene/rRNA;Rfam_id=RF00001;E=5.8e-26
Contig01154	cm	rRNA	20667	20602	60.3	-	.	target=5S_rRNA;class=Gene/rRNA;Rfam_id=RF00001;E=3.5e-15
Contig01154	cm	rRNA	21084	20967	100.4	-	.	target=5S_rRNA;class=Gene/rRNA;Rfam_id=RF00001;E=1.5e-25
Contig01154	cm	rRNA	20874	20802	49.9	-	.	target=5S_rRNA;class=Gene/rRNA;Rfam_id=RF00001;E=1.7e-12
Contig01154	cm	rRNA	21293	21179	102.3	-	.	target=5S_rRNA;class=Gene/rRNA;Rfam_id=RF00001;E=5e-26
Contig01154	cm	rRNA	21084	21002	60.1	-	.	target=5S_rRNA;class=Gene/rRNA;Rfam_id=RF00001;E=3.9e-15
Contig01154	cm	rRNA	21504	21385	120.7	-	.	target=5S_rRNA;class=Gene/rRNA;Rfam_id=RF00001;E=1.8e-30
Contig01154	cm	rRNA	21717	21594	101.4	-	.	target=5S_rRNA;class=Gene/rRNA;Rfam_id=RF00001;E=1.7e-25
Contig01154	cm	rRNA	21293	21202	67.5	-	.	target=5S_rRNA;class=Gene/rRNA;Rfam_id=RF00001;E=9.8e-17
Contig01154	cm	rRNA	21934	21817	118.4	-	.	target=5S_rRNA;class=Gene/rRNA;Rfam_id=RF00001;E=3.4e-30
Contig01154	cm	rRNA	22146	22028	119.6	-	.	target=5S_rRNA;class=Gene/rRNA;Rfam_id=RF00001;E=1.7e-30
Contig01154	cm	rRNA	22356	22239	86.3	-	.	target=5S_rRNA;class=Gene/rRNA;Rfam_id=RF00001;E=6.6e-22
Contig01154	cm	rRNA	22561	22446	107.7	-	.	target=5S_rRNA;class=Gene/rRNA;Rfam_id=RF00001;E=2e-27
Contig01154	cm	rRNA	22356	22302	39.3	-	.	target=5S_rRNA;class=Gene/rRNA;Rfam_id=RF00001;E=9.6e-10
Contig01154	cm	rRNA	22768	22653	100.1	-	.	target=5S_rRNA;class=Gene/rRNA;Rfam_id=RF00001;E=1.8e-25
Contig01154	cm	rRNA	22561	22502	45.6	-	.	target=5S_rRNA;class=Gene/rRNA;Rfam_id=RF00001;E=2.2e-11
Contig01154	cm	rRNA	22976	22860	105.1	-	.	target=5S_rRNA;class=Gene/rRNA;Rfam_id=RF00001;E=9.4e-27
Contig01154	cm	rRNA	22768	22702	59.5	-	.	target=5S_rRNA;class=Gene/rRNA;Rfam_id=RF00001;E=5.6e-15
Contig01154	cm	rRNA	23180	23065	86.6	-	.	target=5S_rRNA;class=Gene/rRNA;Rfam_id=RF00001;E=5.6e-22
Contig01154	cm	rRNA	22976	22902	49	-	.	target=5S_rRNA;class=Gene/rRNA;Rfam_id=RF00001;E=3e-12
Contig01154	cm	rRNA	23394	23276	124.4	-	.	target=5S_rRNA;class=Gene/rRNA;Rfam_id=RF00001;E=9.9e-32
Contig01154	cm	rRNA	23180	23102	52.9	-	.	target=5S_rRNA;class=Gene/rRNA;Rfam_id=RF00001;E=2.8e-13
Contig01154	cm	rRNA	23607	23489	112.3	-	.	target=5S_rRNA;class=Gene/rRNA;Rfam_id=RF00001;E=1.8e-28
Contig01154	cm	rRNA	23394	23302	86.4	-	.	target=5S_rRNA;class=Gene/rRNA;Rfam_id=RF00001;E=8.3e-22
Contig01154	cm	rRNA	23819	23701	127.5	-	.	target=5S_rRNA;class=Gene/rRNA;Rfam_id=RF00001;E=1.6e-32
Contig01154	cm	rRNA	24030	23910	117.2	-	.	target=5S_rRNA;class=Gene/rRNA;Rfam_id=RF00001;E=7.2e-30
Contig01154	cm	rRNA	24244	24125	121	-	.	target=5S_rRNA;class=Gene/rRNA;Rfam_id=RF00001;E=7.4e-31
Contig01154	cm	rRNA	24459	24341	118.7	-	.	target=5S_rRNA;class=Gene/rRNA;Rfam_id=RF00001;E=3e-30
Contig01154	cm	rRNA	24672	24554	127.5	-	.	target=5S_rRNA;class=Gene/rRNA;Rfam_id=RF00001;E=1.6e-32
Contig01154	cm	rRNA	24459	24402	48.8	-	.	target=5S_rRNA;class=Gene/rRNA;Rfam_id=RF00001;E=3.4e-12
Contig01154	cm	rRNA	24887	24769	127.5	-	.	target=5S_rRNA;class=Gene/rRNA;Rfam_id=RF00001;E=1.6e-32
Contig01154	cm	rRNA	24672	24602	63.2	-	.	target=5S_rRNA;class=Gene/rRNA;Rfam_id=RF00001;E=6.4e-16
Contig01154	cm	rRNA	25101	24983	127.5	-	.	target=5S_rRNA;class=Gene/rRNA;Rfam_id=RF00001;E=1.6e-32
Contig01154	cm	rRNA	24887	24802	80.4	-	.	target=5S_rRNA;class=Gene/rRNA;Rfam_id=RF00001;E=2.3e-20
Contig01154	cm	rRNA	25313	25195	120.9	-	.	target=5S_rRNA;class=Gene/rRNA;Rfam_id=RF00001;E=1e-30
Contig01154	cm	rRNA	25101	25002	98.9	-	.	target=5S_rRNA;class=Gene/rRNA;Rfam_id=RF00001;E=5.1e-25
Contig01154	cm	rRNA	25528	25410	127.5	-	.	target=5S_rRNA;class=Gene/rRNA;Rfam_id=RF00001;E=1.6e-32
Contig01154	cm	rRNA	25743	25625	127.5	-	.	target=5S_rRNA;class=Gene/rRNA;Rfam_id=RF00001;E=1.6e-32
Contig01154	cm	rRNA	25955	25837	115.1	-	.	target=5S_rRNA;class=Gene/rRNA;Rfam_id=RF00001;E=2.5e-29
Contig01154	cm	rRNA	26168	26050	127.5	-	.	target=5S_rRNA;class=Gene/rRNA;Rfam_id=RF00001;E=1.6e-32
Contig01154	cm	rRNA	25955	25902	41.3	-	.	target=5S_rRNA;class=Gene/rRNA;Rfam_id=RF00001;E=2.9e-10
Contig01154	cm	rRNA	26381	26263	127.5	-	.	target=5S_rRNA;class=Gene/rRNA;Rfam_id=RF00001;E=1.6e-32
Contig01154	cm	rRNA	26168	26102	61.4	-	.	target=5S_rRNA;class=Gene/rRNA;Rfam_id=RF00001;E=1.9e-15
Contig01154	cm	rRNA	26593	26477	109.2	-	.	target=5S_rRNA;class=Gene/rRNA;Rfam_id=RF00001;E=8e-28
Contig01154	cm	rRNA	26381	26302	73.8	-	.	target=5S_rRNA;class=Gene/rRNA;Rfam_id=RF00001;E=1.1e-18
Contig01154	cm	rRNA	27016	26898	127.5	-	.	target=5S_rRNA;class=Gene/rRNA;Rfam_id=RF00001;E=3.2e-32
Contig01154	cm	rRNA	26808	26691	118.9	-	.	target=5S_rRNA;class=Gene/rRNA;Rfam_id=RF00001;E=5.3e-30
Contig01154	cm	rRNA	26593	26502	78.1	-	.	target=5S_rRNA;class=Gene/rRNA;Rfam_id=RF00001;E=1.8e-19
Contig01154	cm	rRNA	27228	27112	101	-	.	target=5S_rRNA;class=Gene/rRNA;Rfam_id=RF00001;E=1.1e-25
Contig01154	cm	rRNA	27441	27324	118.5	-	.	target=5S_rRNA;class=Gene/rRNA;Rfam_id=RF00001;E=3.2e-30
Contig01154	cm	rRNA	27654	27536	127.5	-	.	target=5S_rRNA;class=Gene/rRNA;Rfam_id=RF00001;E=1.6e-32
Contig01154	cm	rRNA	27862	27745	120	-	.	target=5S_rRNA;class=Gene/rRNA;Rfam_id=RF00001;E=1.4e-30
Contig01154	cm	rRNA	27654	27602	42.6	-	.	target=5S_rRNA;class=Gene/rRNA;Rfam_id=RF00001;E=1.3e-10
Contig01154	cm	rRNA	28074	27956	127.5	-	.	target=5S_rRNA;class=Gene/rRNA;Rfam_id=RF00001;E=1.6e-32
Contig01154	cm	rRNA	27862	27802	53.7	-	.	target=5S_rRNA;class=Gene/rRNA;Rfam_id=RF00001;E=1.8e-13
Contig01154	cm	rRNA	28287	28169	127.5	-	.	target=5S_rRNA;class=Gene/rRNA;Rfam_id=RF00001;E=1.6e-32
Contig01154	cm	rRNA	28074	28002	65.1	-	.	target=5S_rRNA;class=Gene/rRNA;Rfam_id=RF00001;E=2.1e-16
Contig01154	cm	rRNA	28500	28383	119.4	-	.	target=5S_rRNA;class=Gene/rRNA;Rfam_id=RF00001;E=1.9e-30
Contig01154	cm	rRNA	28287	28202	80.4	-	.	target=5S_rRNA;class=Gene/rRNA;Rfam_id=RF00001;E=2.3e-20
Contig01154	cm	rRNA	28711	28593	127.5	-	.	target=5S_rRNA;class=Gene/rRNA;Rfam_id=RF00001;E=2.1e-32
Contig01154	cm	rRNA	28500	28402	90.8	-	.	target=5S_rRNA;class=Gene/rRNA;Rfam_id=RF00001;E=6.2e-23
Contig01154	cm	rRNA	28927	28809	127.5	-	.	target=5S_rRNA;class=Gene/rRNA;Rfam_id=RF00001;E=1.6e-32
Contig01154	cm	rRNA	29140	29023	118.8	-	.	target=5S_rRNA;class=Gene/rRNA;Rfam_id=RF00001;E=2.8e-30
Contig01154	cm	rRNA	29354	29236	127.5	-	.	target=5S_rRNA;class=Gene/rRNA;Rfam_id=RF00001;E=1.6e-32
Contig01154	cm	rRNA	29566	29448	126.6	-	.	target=5S_rRNA;class=Gene/rRNA;Rfam_id=RF00001;E=2.6e-32
Contig01154	cm	rRNA	29354	29302	42.6	-	.	target=5S_rRNA;class=Gene/rRNA;Rfam_id=RF00001;E=1.3e-10
Contig01154	cm	rRNA	29783	29665	127.5	-	.	target=5S_rRNA;class=Gene/rRNA;Rfam_id=RF00001;E=1.6e-32
Contig01154	cm	rRNA	29566	29502	59.2	-	.	target=5S_rRNA;class=Gene/rRNA;Rfam_id=RF00001;E=6.7e-15
Contig01154	cm	rRNA	29995	29877	127.5	-	.	target=5S_rRNA;class=Gene/rRNA;Rfam_id=RF00001;E=1.6e-32
Contig01154	cm	rRNA	29783	29702	75.9	-	.	target=5S_rRNA;class=Gene/rRNA;Rfam_id=RF00001;E=3.3e-19
Contig01154	cm	rRNA	30207	30089	127.5	-	.	target=5S_rRNA;class=Gene/rRNA;Rfam_id=RF00001;E=2.1e-32
Contig01154	cm	rRNA	29995	29902	90.7	-	.	target=5S_rRNA;class=Gene/rRNA;Rfam_id=RF00001;E=6.6e-23
Contig01154	cm	rRNA	30419	30301	127.5	-	.	target=5S_rRNA;class=Gene/rRNA;Rfam_id=RF00001;E=1.6e-32
Contig01154	cm	rRNA	30628	30510	127.5	-	.	target=5S_rRNA;class=Gene/rRNA;Rfam_id=RF00001;E=1.6e-32
Contig01154	cm	rRNA	30839	30721	127.5	-	.	target=5S_rRNA;class=Gene/rRNA;Rfam_id=RF00001;E=1.6e-32
Contig01154	cm	rRNA	31055	30937	127.5	-	.	target=5S_rRNA;class=Gene/rRNA;Rfam_id=RF00001;E=1.6e-32
Contig01154	cm	rRNA	31268	31150	127.5	-	.	target=5S_rRNA;class=Gene/rRNA;Rfam_id=RF00001;E=1.6e-32
Contig01154	cm	rRNA	31055	31002	44.5	-	.	target=5S_rRNA;class=Gene/rRNA;Rfam_id=RF00001;E=4.3e-11
Contig01154	cm	rRNA	31479	31361	127.5	-	.	target=5S_rRNA;class=Gene/rRNA;Rfam_id=RF00001;E=1.6e-32
Contig01154	cm	rRNA	31268	31202	61.4	-	.	target=5S_rRNA;class=Gene/rRNA;Rfam_id=RF00001;E=1.9e-15
Contig01154	cm	rRNA	31693	31576	120.7	-	.	target=5S_rRNA;class=Gene/rRNA;Rfam_id=RF00001;E=8.8e-31
Contig01154	cm	rRNA	31479	31402	72.3	-	.	target=5S_rRNA;class=Gene/rRNA;Rfam_id=RF00001;E=2.8e-18
Contig01154	cm	rRNA	31907	31789	127.5	-	.	target=5S_rRNA;class=Gene/rRNA;Rfam_id=RF00001;E=2.1e-32
Contig01154	cm	rRNA	31693	31602	89.1	-	.	target=5S_rRNA;class=Gene/rRNA;Rfam_id=RF00001;E=1.7e-22
Contig01154	cm	rRNA	32120	32002	127.5	-	.	target=5S_rRNA;class=Gene/rRNA;Rfam_id=RF00001;E=1.6e-32
Contig01154	cm	rRNA	32332	32215	120.7	-	.	target=5S_rRNA;class=Gene/rRNA;Rfam_id=RF00001;E=8.8e-31
Contig01154	cm	rRNA	32548	32430	127.5	-	.	target=5S_rRNA;class=Gene/rRNA;Rfam_id=RF00001;E=1.6e-32
Contig01154	cm	rRNA	32762	32644	127.5	-	.	target=5S_rRNA;class=Gene/rRNA;Rfam_id=RF00001;E=1.6e-32
Contig01154	cm	rRNA	32976	32858	127.5	-	.	target=5S_rRNA;class=Gene/rRNA;Rfam_id=RF00001;E=1.6e-32
Contig01154	cm	rRNA	32762	32702	53.7	-	.	target=5S_rRNA;class=Gene/rRNA;Rfam_id=RF00001;E=1.8e-13
Contig01154	cm	rRNA	33190	33072	122.7	-	.	target=5S_rRNA;class=Gene/rRNA;Rfam_id=RF00001;E=2.7e-31
Contig01154	cm	rRNA	32976	32902	68	-	.	target=5S_rRNA;class=Gene/rRNA;Rfam_id=RF00001;E=3.7e-17
Contig01154	cm	rRNA	33615	33497	127.5	-	.	target=5S_rRNA;class=Gene/rRNA;Rfam_id=RF00001;E=3.2e-32
Contig01154	cm	rRNA	33405	33287	121.5	-	.	target=5S_rRNA;class=Gene/rRNA;Rfam_id=RF00001;E=1.1e-30
Contig01154	cm	rRNA	33190	33102	84	-	.	target=5S_rRNA;class=Gene/rRNA;Rfam_id=RF00001;E=5.2e-21
Contig01154	cm	rRNA	33827	33709	127.5	-	.	target=5S_rRNA;class=Gene/rRNA;Rfam_id=RF00001;E=1.6e-32
Contig01154	cm	rRNA	34039	33921	127.5	-	.	target=5S_rRNA;class=Gene/rRNA;Rfam_id=RF00001;E=1.6e-32
Contig01154	cm	rRNA	34250	34132	127.5	-	.	target=5S_rRNA;class=Gene/rRNA;Rfam_id=RF00001;E=1.6e-32
Contig01154	cm	rRNA	34463	34345	127.5	-	.	target=5S_rRNA;class=Gene/rRNA;Rfam_id=RF00001;E=1.6e-32
Contig01154	cm	rRNA	34673	34555	127.5	-	.	target=5S_rRNA;class=Gene/rRNA;Rfam_id=RF00001;E=1.6e-32
Contig01154	cm	rRNA	34463	34402	54.8	-	.	target=5S_rRNA;class=Gene/rRNA;Rfam_id=RF00001;E=9.6e-14
Contig01154	cm	rRNA	34885	34767	127.5	-	.	target=5S_rRNA;class=Gene/rRNA;Rfam_id=RF00001;E=1.6e-32
Contig01154	cm	rRNA	34673	34602	64.1	-	.	target=5S_rRNA;class=Gene/rRNA;Rfam_id=RF00001;E=3.8e-16
Contig01154	cm	rRNA	35093	34975	127.5	-	.	target=5S_rRNA;class=Gene/rRNA;Rfam_id=RF00001;E=1.6e-32
Contig01154	cm	rRNA	34885	34802	78.1	-	.	target=5S_rRNA;class=Gene/rRNA;Rfam_id=RF00001;E=9.1e-20
Contig01154	cm	rRNA	35301	35183	127.5	-	.	target=5S_rRNA;class=Gene/rRNA;Rfam_id=RF00001;E=1.6e-32
Contig01154	cm	rRNA	35093	35002	89.1	-	.	target=5S_rRNA;class=Gene/rRNA;Rfam_id=RF00001;E=1.3e-22
Contig01154	cm	rRNA	35509	35391	127.5	-	.	target=5S_rRNA;class=Gene/rRNA;Rfam_id=RF00001;E=2.1e-32
Contig01154	cm	rRNA	35301	35202	98.9	-	.	target=5S_rRNA;class=Gene/rRNA;Rfam_id=RF00001;E=5.1e-25
Contig01154	cm	rRNA	35720	35602	127.5	-	.	target=5S_rRNA;class=Gene/rRNA;Rfam_id=RF00001;E=1.6e-32
Contig01154	cm	rRNA	35932	35814	127.5	-	.	target=5S_rRNA;class=Gene/rRNA;Rfam_id=RF00001;E=1.6e-32
Contig01154	cm	rRNA	36145	36027	127.5	-	.	target=5S_rRNA;class=Gene/rRNA;Rfam_id=RF00001;E=1.6e-32
Contig01154	cm	rRNA	36353	36235	127.5	-	.	target=5S_rRNA;class=Gene/rRNA;Rfam_id=RF00001;E=1.6e-32
Contig01154	cm	rRNA	36565	36447	127.5	-	.	target=5S_rRNA;class=Gene/rRNA;Rfam_id=RF00001;E=1.6e-32
Contig01154	cm	rRNA	36353	36302	41.3	-	.	target=5S_rRNA;class=Gene/rRNA;Rfam_id=RF00001;E=3e-10
Contig01154	cm	rRNA	36771	36653	127.5	-	.	target=5S_rRNA;class=Gene/rRNA;Rfam_id=RF00001;E=1.6e-32
Contig01154	cm	rRNA	36565	36502	57.3	-	.	target=5S_rRNA;class=Gene/rRNA;Rfam_id=RF00001;E=2.1e-14
Contig01154	cm	rRNA	36984	36866	115.3	-	.	target=5S_rRNA;class=Gene/rRNA;Rfam_id=RF00001;E=2.2e-29
Contig01154	cm	rRNA	36771	36702	63.1	-	.	target=5S_rRNA;class=Gene/rRNA;Rfam_id=RF00001;E=6.7e-16
Contig01154	cm	rRNA	37193	37075	127.5	-	.	target=5S_rRNA;class=Gene/rRNA;Rfam_id=RF00001;E=1.6e-32
Contig01154	cm	rRNA	36984	36902	72.8	-	.	target=5S_rRNA;class=Gene/rRNA;Rfam_id=RF00001;E=2.2e-18
Contig01154	cm	rRNA	37405	37287	127.5	-	.	target=5S_rRNA;class=Gene/rRNA;Rfam_id=RF00001;E=3.2e-32
Contig01154	cm	rRNA	37613	37495	127.5	-	.	target=5S_rRNA;class=Gene/rRNA;Rfam_id=RF00001;E=3.2e-32
Contig01154	cm	rRNA	37193	37102	89.1	-	.	target=5S_rRNA;class=Gene/rRNA;Rfam_id=RF00001;E=2.5e-22
Contig01154	cm	rRNA	37823	37705	127.5	-	.	target=5S_rRNA;class=Gene/rRNA;Rfam_id=RF00001;E=1.6e-32
Contig01154	cm	rRNA	38034	37916	121.4	-	.	target=5S_rRNA;class=Gene/rRNA;Rfam_id=RF00001;E=5.8e-31
Contig01154	cm	rRNA	38247	38129	124.4	-	.	target=5S_rRNA;class=Gene/rRNA;Rfam_id=RF00001;E=1e-31
Contig01154	cm	rRNA	38459	38341	127.5	-	.	target=5S_rRNA;class=Gene/rRNA;Rfam_id=RF00001;E=1.6e-32
Contig01154	cm	rRNA	38671	38553	127.5	-	.	target=5S_rRNA;class=Gene/rRNA;Rfam_id=RF00001;E=1.6e-32
Contig01154	cm	rRNA	38459	38402	48.8	-	.	target=5S_rRNA;class=Gene/rRNA;Rfam_id=RF00001;E=3.4e-12
Contig01154	cm	rRNA	38883	38765	127.5	-	.	target=5S_rRNA;class=Gene/rRNA;Rfam_id=RF00001;E=1.6e-32
Contig01154	cm	rRNA	38671	38602	63.1	-	.	target=5S_rRNA;class=Gene/rRNA;Rfam_id=RF00001;E=6.7e-16
Contig01154	cm	rRNA	39095	38977	127.5	-	.	target=5S_rRNA;class=Gene/rRNA;Rfam_id=RF00001;E=1.6e-32
Contig01154	cm	rRNA	38883	38802	75.9	-	.	target=5S_rRNA;class=Gene/rRNA;Rfam_id=RF00001;E=3.3e-19
Contig01154	cm	rRNA	39311	39193	127.5	-	.	target=5S_rRNA;class=Gene/rRNA;Rfam_id=RF00001;E=2.1e-32
Contig01154	cm	rRNA	39095	39002	90.7	-	.	target=5S_rRNA;class=Gene/rRNA;Rfam_id=RF00001;E=6.6e-23
Contig01154	cm	rRNA	39522	39404	127.5	-	.	target=5S_rRNA;class=Gene/rRNA;Rfam_id=RF00001;E=1.6e-32
Contig01154	cm	rRNA	39728	39610	127.5	-	.	target=5S_rRNA;class=Gene/rRNA;Rfam_id=RF00001;E=1.6e-32
Contig01154	cm	rRNA	39940	39822	127.5	-	.	target=5S_rRNA;class=Gene/rRNA;Rfam_id=RF00001;E=1.6e-32
Contig01154	cm	rRNA	40149	40031	127.5	-	.	target=5S_rRNA;class=Gene/rRNA;Rfam_id=RF00001;E=1.6e-32
Contig01154	cm	rRNA	40362	40244	127.5	-	.	target=5S_rRNA;class=Gene/rRNA;Rfam_id=RF00001;E=1.6e-32
Contig01154	cm	rRNA	40575	40457	127.5	-	.	target=5S_rRNA;class=Gene/rRNA;Rfam_id=RF00001;E=1.6e-32
Contig01154	cm	rRNA	40362	40302	53.7	-	.	target=5S_rRNA;class=Gene/rRNA;Rfam_id=RF00001;E=1.8e-13
Contig01154	cm	rRNA	40788	40670	127.5	-	.	target=5S_rRNA;class=Gene/rRNA;Rfam_id=RF00001;E=1.6e-32
Contig01154	cm	rRNA	40575	40502	66.4	-	.	target=5S_rRNA;class=Gene/rRNA;Rfam_id=RF00001;E=9.4e-17
Contig01154	cm	rRNA	40999	40881	127.5	-	.	target=5S_rRNA;class=Gene/rRNA;Rfam_id=RF00001;E=1.6e-32
Contig01154	cm	rRNA	40788	40702	81.9	-	.	target=5S_rRNA;class=Gene/rRNA;Rfam_id=RF00001;E=9.1e-21
Contig01154	cm	rRNA	41212	41096	111	-	.	target=5S_rRNA;class=Gene/rRNA;Rfam_id=RF00001;E=3.8e-28
Contig01154	cm	rRNA	40999	40902	95.2	-	.	target=5S_rRNA;class=Gene/rRNA;Rfam_id=RF00001;E=4.7e-24
Contig01154	cm	rRNA	41431	41313	127.5	-	.	target=5S_rRNA;class=Gene/rRNA;Rfam_id=RF00001;E=1.6e-32
Contig01154	cm	rRNA	41648	41530	127.5	-	.	target=5S_rRNA;class=Gene/rRNA;Rfam_id=RF00001;E=1.6e-32
Contig01154	cm	rRNA	41860	41745	106.7	-	.	target=5S_rRNA;class=Gene/rRNA;Rfam_id=RF00001;E=3.7e-27
Contig01154	cm	rRNA	42072	41954	127.5	-	.	target=5S_rRNA;class=Gene/rRNA;Rfam_id=RF00001;E=1.6e-32
Contig01154	cm	rRNA	42285	42170	103.6	-	.	target=5S_rRNA;class=Gene/rRNA;Rfam_id=RF00001;E=2.3e-26
Contig01154	cm	rRNA	42072	42002	63.2	-	.	target=5S_rRNA;class=Gene/rRNA;Rfam_id=RF00001;E=6.4e-16
Contig01154	cm	rRNA	42498	42380	127.5	-	.	target=5S_rRNA;class=Gene/rRNA;Rfam_id=RF00001;E=1.6e-32
Contig01154	cm	rRNA	42285	42202	58.1	-	.	target=5S_rRNA;class=Gene/rRNA;Rfam_id=RF00001;E=1.3e-14
Contig01154	cm	rRNA	42708	42592	108	-	.	target=5S_rRNA;class=Gene/rRNA;Rfam_id=RF00001;E=2e-27
Contig01154	cm	rRNA	42498	42402	94.1	-	.	target=5S_rRNA;class=Gene/rRNA;Rfam_id=RF00001;E=7.8e-24
Contig01161	cm	rRNA	50535	50424	41.3	-	.	target=5S_rRNA;class=Gene/rRNA;Rfam_id=RF00001;E=2.9e-10
Contig01161	cm	rRNA	65841	65954	49.9	+	.	target=5S_rRNA;class=Gene/rRNA;Rfam_id=RF00001;E=1.8e-12
Contig01161	cm	rRNA	66182	66300	48.2	+	.	target=5S_rRNA;class=Gene/rRNA;Rfam_id=RF00001;E=4.7e-12
Contig01161	cm	rRNA	271301	271417	39.2	+	.	target=5S_rRNA;class=Gene/rRNA;Rfam_id=RF00001;E=1.3e-09
Contig01161	cm	rRNA	271669	271783	49.6	+	.	target=5S_rRNA;class=Gene/rRNA;Rfam_id=RF00001;E=2.1e-12
Contig01161	cm	rRNA	272035	272148	45.8	+	.	target=5S_rRNA;class=Gene/rRNA;Rfam_id=RF00001;E=2e-11
Contig01161	cm	rRNA	404788	404904	42.6	+	.	target=5S_rRNA;class=Gene/rRNA;Rfam_id=RF00001;E=1.8e-10
Contig01161	cm	rRNA	414983	415100	49.2	+	.	target=5S_rRNA;class=Gene/rRNA;Rfam_id=RF00001;E=3.5e-12
Contig01161	cm	rRNA	415340	415457	39.1	+	.	target=5S_rRNA;class=Gene/rRNA;Rfam_id=RF00001;E=1.1e-09
Contig01162	cm	rRNA	181458	181345	42.5	-	.	target=5S_rRNA;class=Gene/rRNA;Rfam_id=RF00001;E=1.4e-10
Contig01163	cm	rRNA	254959	255077	45.5	+	.	target=5S_rRNA;class=Gene/rRNA;Rfam_id=RF00001;E=2.3e-11
Contig01163	cm	rRNA	255330	255446	50.2	+	.	target=5S_rRNA;class=Gene/rRNA;Rfam_id=RF00001;E=1.4e-12
Contig01164	cm	rRNA	85943	86057	43.9	+	.	target=5S_rRNA;class=Gene/rRNA;Rfam_id=RF00001;E=6.3e-11
Contig01164	cm	rRNA	183622	183738	40.2	+	.	target=5S_rRNA;class=Gene/rRNA;Rfam_id=RF00001;E=5.7e-10
Contig01164	cm	rRNA	329599	329707	55.5	+	.	target=5S_rRNA;class=Gene/rRNA;Rfam_id=RF00001;E=8e-14
Contig01165	cm	rRNA	99081	98966	42.6	-	.	target=5S_rRNA;class=Gene/rRNA;Rfam_id=RF00001;E=1.8e-10
Contig01165	cm	rRNA	100431	100307	40.4	-	.	target=5S_rRNA;class=Gene/rRNA;Rfam_id=RF00001;E=8.1e-10
Contig01165	cm	rRNA	221629	221743	44.1	+	.	target=5S_rRNA;class=Gene/rRNA;Rfam_id=RF00001;E=5.4e-11
Contig01165	cm	rRNA	221984	222100	44	+	.	target=5S_rRNA;class=Gene/rRNA;Rfam_id=RF00001;E=7.9e-11
Contig01165	cm	rRNA	223263	223153	47	-	.	target=5S_rRNA;class=Gene/rRNA;Rfam_id=RF00001;E=1e-11
Contig01165	cm	rRNA	340119	340229	43.2	+	.	target=5S_rRNA;class=Gene/rRNA;Rfam_id=RF00001;E=6.9e-10
Contig01165	cm	rRNA	339610	339500	39.8	-	.	target=5S_rRNA;class=Gene/rRNA;Rfam_id=RF00001;E=5.1e-09
Contig01165	cm	rRNA	352733	352619	41.5	-	.	target=5S_rRNA;class=Gene/rRNA;Rfam_id=RF00001;E=2.6e-10
Contig01165	cm	rRNA	430222	430336	45.6	+	.	target=5S_rRNA;class=Gene/rRNA;Rfam_id=RF00001;E=2.3e-11
Contig01165	cm	rRNA	430577	430694	48	+	.	target=5S_rRNA;class=Gene/rRNA;Rfam_id=RF00001;E=5.4e-12
Contig01165	cm	rRNA	685054	684939	44.3	-	.	target=5S_rRNA;class=Gene/rRNA;Rfam_id=RF00001;E=4.9e-11
Contig01165	cm	rRNA	685418	685305	38.7	-	.	target=5S_rRNA;class=Gene/rRNA;Rfam_id=RF00001;E=1.4e-09
Contig01165	cm	rRNA	780044	779928	38.4	-	.	target=5S_rRNA;class=Gene/rRNA;Rfam_id=RF00001;E=1.6e-09
Contig01165	cm	rRNA	938163	938279	42.3	+	.	target=5S_rRNA;class=Gene/rRNA;Rfam_id=RF00001;E=1.6e-10
Contig01165	cm	rRNA	948294	948400	38.5	+	.	target=5S_rRNA;class=Gene/rRNA;Rfam_id=RF00001;E=2e-09
Contig01165	cm	rRNA	948640	948754	39.2	+	.	target=5S_rRNA;class=Gene/rRNA;Rfam_id=RF00001;E=9.9e-10
Contig01165	cm	rRNA	1106713	1106829	46.3	+	.	target=5S_rRNA;class=Gene/rRNA;Rfam_id=RF00001;E=1.9e-11
Contig01165	cm	rRNA	1346015	1345904	47.6	-	.	target=5S_rRNA;class=Gene/rRNA;Rfam_id=RF00001;E=7e-12
Contig01165	cm	rRNA	1346358	1346242	54.2	-	.	target=5S_rRNA;class=Gene/rRNA;Rfam_id=RF00001;E=1.4e-13
Contig01165	cm	rRNA	1349433	1349540	45.7	+	.	target=5S_rRNA;class=Gene/rRNA;Rfam_id=RF00001;E=2.1e-11
Contig01166	cm	rRNA	54741	54627	44.3	-	.	target=5S_rRNA;class=Gene/rRNA;Rfam_id=RF00001;E=5e-11
Contig01166	cm	rRNA	55096	54982	47.8	-	.	target=5S_rRNA;class=Gene/rRNA;Rfam_id=RF00001;E=7.9e-12
Contig01166	cm	rRNA	158006	158119	45.9	+	.	target=5S_rRNA;class=Gene/rRNA;Rfam_id=RF00001;E=2.5e-11
Contig01166	cm	rRNA	238165	238048	41.3	-	.	target=5S_rRNA;class=Gene/rRNA;Rfam_id=RF00001;E=2.9e-10
Contig01166	cm	rRNA	238511	238399	42	-	.	target=5S_rRNA;class=Gene/rRNA;Rfam_id=RF00001;E=2.5e-10
Contig01166	cm	rRNA	251765	251642	46	-	.	target=5S_rRNA;class=Gene/rRNA;Rfam_id=RF00001;E=1.8e-11
Contig01166	cm	rRNA	252128	252014	47.8	-	.	target=5S_rRNA;class=Gene/rRNA;Rfam_id=RF00001;E=5.9e-12
Contig01166	cm	rRNA	292337	292219	40.9	-	.	target=5S_rRNA;class=Gene/rRNA;Rfam_id=RF00001;E=3.8e-10
Contig01168	cm	rRNA	32238	32124	41.7	-	.	target=5S_rRNA;class=Gene/rRNA;Rfam_id=RF00001;E=2.3e-10
Contig01168	cm	rRNA	32596	32482	44.1	-	.	target=5S_rRNA;class=Gene/rRNA;Rfam_id=RF00001;E=7.1e-11
Contig01168	cm	rRNA	519936	519819	41.5	-	.	target=5S_rRNA;class=Gene/rRNA;Rfam_id=RF00001;E=2.5e-10
Contig01168	cm	rRNA	520289	520175	40.8	-	.	target=5S_rRNA;class=Gene/rRNA;Rfam_id=RF00001;E=5.1e-10
Contig01168	cm	rRNA	900473	900353	45.5	-	.	target=5S_rRNA;class=Gene/rRNA;Rfam_id=RF00001;E=2.3e-11
Contig01168	cm	rRNA	1004149	1004265	52.7	+	.	target=5S_rRNA;class=Gene/rRNA;Rfam_id=RF00001;E=3.2e-13
Contig01168	cm	rRNA	1030043	1030149	54.3	+	.	target=5S_rRNA;class=Gene/rRNA;Rfam_id=RF00001;E=1.3e-13
Contig01168	cm	rRNA	1131328	1131446	51.6	+	.	target=5S_rRNA;class=Gene/rRNA;Rfam_id=RF00001;E=6.2e-13
Contig01168	cm	rRNA	1325746	1325851	51.3	+	.	target=5S_rRNA;class=Gene/rRNA;Rfam_id=RF00001;E=7.7e-13
Contig01168	cm	rRNA	1326103	1326208	51.3	+	.	target=5S_rRNA;class=Gene/rRNA;Rfam_id=RF00001;E=1e-12
Contig01168	cm	rRNA	1332517	1332401	50.4	-	.	target=5S_rRNA;class=Gene/rRNA;Rfam_id=RF00001;E=1.7e-12
Contig01168	cm	rRNA	1332869	1332764	42.8	-	.	target=5S_rRNA;class=Gene/rRNA;Rfam_id=RF00001;E=1.2e-10
Contig01168	cm	rRNA	1382396	1382512	45.1	+	.	target=5S_rRNA;class=Gene/rRNA;Rfam_id=RF00001;E=4e-11
Contig01168	cm	rRNA	1578710	1578827	44.4	+	.	target=5S_rRNA;class=Gene/rRNA;Rfam_id=RF00001;E=6e-11
Contig01168	cm	rRNA	1634748	1634867	48.2	+	.	target=5S_rRNA;class=Gene/rRNA;Rfam_id=RF00001;E=4.9e-12
Contig01168	cm	rRNA	1662072	1662191	49.8	+	.	target=5S_rRNA;class=Gene/rRNA;Rfam_id=RF00001;E=1.9e-12
Contig01168	cm	rRNA	1775421	1775532	41.8	+	.	target=5S_rRNA;class=Gene/rRNA;Rfam_id=RF00001;E=2.9e-10
Contig01168	cm	rRNA	1775988	1776101	55.5	+	.	target=5S_rRNA;class=Gene/rRNA;Rfam_id=RF00001;E=8.3e-14
Contig01168	cm	rRNA	1851568	1851681	39.5	+	.	target=5S_rRNA;class=Gene/rRNA;Rfam_id=RF00001;E=8.3e-10
Contig01168	cm	rRNA	1851924	1852037	47.6	+	.	target=5S_rRNA;class=Gene/rRNA;Rfam_id=RF00001;E=6.9e-12
Contig01168	cm	rRNA	1856915	1857031	40.1	+	.	target=5S_rRNA;class=Gene/rRNA;Rfam_id=RF00001;E=7.7e-10
Contig01168	cm	rRNA	1857280	1857397	46.6	+	.	target=5S_rRNA;class=Gene/rRNA;Rfam_id=RF00001;E=1.2e-11
Contig01168	cm	rRNA	1862408	1862522	49.8	+	.	target=5S_rRNA;class=Gene/rRNA;Rfam_id=RF00001;E=2.5e-12
Contig01168	cm	rRNA	1923126	1923015	39.6	-	.	target=5S_rRNA;class=Gene/rRNA;Rfam_id=RF00001;E=8.1e-10
Contig01168	cm	rRNA	2050901	2051017	48.7	+	.	target=5S_rRNA;class=Gene/rRNA;Rfam_id=RF00001;E=4.6e-12
Contig01168	cm	rRNA	2051259	2051372	45.9	+	.	target=5S_rRNA;class=Gene/rRNA;Rfam_id=RF00001;E=1.8e-11
Contig01168	cm	rRNA	2079126	2079006	39.5	-	.	target=5S_rRNA;class=Gene/rRNA;Rfam_id=RF00001;E=8.6e-10
Contig01168	cm	rRNA	2079481	2079361	39.7	-	.	target=5S_rRNA;class=Gene/rRNA;Rfam_id=RF00001;E=7.7e-10
Contig01168	cm	rRNA	2112819	2112708	59.4	-	.	target=5S_rRNA;class=Gene/rRNA;Rfam_id=RF00001;E=6.2e-15
Contig01168	cm	rRNA	2140057	2140173	46.7	+	.	target=5S_rRNA;class=Gene/rRNA;Rfam_id=RF00001;E=1.1e-11
Contig01168	cm	rRNA	2180017	2180123	43.8	+	.	target=5S_rRNA;class=Gene/rRNA;Rfam_id=RF00001;E=8.6e-11
Contig01168	cm	rRNA	2180361	2180477	43.2	+	.	target=5S_rRNA;class=Gene/rRNA;Rfam_id=RF00001;E=9.5e-11
Contig01168	cm	rRNA	2476721	2476608	48.6	-	.	target=5S_rRNA;class=Gene/rRNA;Rfam_id=RF00001;E=3.7e-12
Contig01168	cm	rRNA	2545136	2545021	44.2	-	.	target=5S_rRNA;class=Gene/rRNA;Rfam_id=RF00001;E=5.1e-11
Contig01168	cm	rRNA	2545506	2545385	40.5	-	.	target=5S_rRNA;class=Gene/rRNA;Rfam_id=RF00001;E=6.3e-10
Contig01168	cm	rRNA	2568486	2568368	42.1	-	.	target=5S_rRNA;class=Gene/rRNA;Rfam_id=RF00001;E=2.3e-10
Contig01168	cm	rRNA	2600148	2600261	50.7	+	.	target=5S_rRNA;class=Gene/rRNA;Rfam_id=RF00001;E=1.1e-12
Contig01168	cm	rRNA	2633670	2633776	40.4	+	.	target=5S_rRNA;class=Gene/rRNA;Rfam_id=RF00001;E=5e-10
Contig01168	cm	rRNA	2634025	2634131	44.6	+	.	target=5S_rRNA;class=Gene/rRNA;Rfam_id=RF00001;E=5.5e-11
Contig01168	cm	rRNA	2634380	2634486	41.2	+	.	target=5S_rRNA;class=Gene/rRNA;Rfam_id=RF00001;E=3.1e-10
Contig01168	cm	rRNA	2694077	2693961	45	-	.	target=5S_rRNA;class=Gene/rRNA;Rfam_id=RF00001;E=3.2e-11
Contig01168	cm	rRNA	2743567	2743451	46.6	-	.	target=5S_rRNA;class=Gene/rRNA;Rfam_id=RF00001;E=1.2e-11
Contig01168	cm	rRNA	2749380	2749264	45.4	-	.	target=5S_rRNA;class=Gene/rRNA;Rfam_id=RF00001;E=2.5e-11
Contig01168	cm	rRNA	3213934	3213820	46.5	-	.	target=5S_rRNA;class=Gene/rRNA;Rfam_id=RF00001;E=1.3e-11
Contig01169	cm	rRNA	3025	3131	40.4	+	.	target=5S_rRNA;class=Gene/rRNA;Rfam_id=RF00001;E=6.5e-10
Contig01169	cm	rRNA	207872	207986	53.2	+	.	target=5S_rRNA;class=Gene/rRNA;Rfam_id=RF00001;E=2.4e-13
Contig01169	cm	rRNA	207902	207987	44.8	+	.	target=5S_rRNA;class=Gene/rRNA;Rfam_id=RF00001;E=3.6e-11
Contig01169	cm	rRNA	208064	208185	41.1	+	.	target=5S_rRNA;class=Gene/rRNA;Rfam_id=RF00001;E=3.3e-10
Contig01169	cm	rRNA	208439	208551	40.1	+	.	target=5S_rRNA;class=Gene/rRNA;Rfam_id=RF00001;E=5.8e-10
Contig01169	cm	rRNA	444973	444857	42.7	-	.	target=5S_rRNA;class=Gene/rRNA;Rfam_id=RF00001;E=1.2e-10
Contig01169	cm	rRNA	445322	445207	40.2	-	.	target=5S_rRNA;class=Gene/rRNA;Rfam_id=RF00001;E=5.5e-10
Contig01169	cm	rRNA	445669	445551	38.9	-	.	target=5S_rRNA;class=Gene/rRNA;Rfam_id=RF00001;E=1.2e-09
Contig01169	cm	rRNA	487840	487954	43.5	+	.	target=5S_rRNA;class=Gene/rRNA;Rfam_id=RF00001;E=7.9e-11
Contig01169	cm	rRNA	488197	488311	39.4	+	.	target=5S_rRNA;class=Gene/rRNA;Rfam_id=RF00001;E=1.2e-09
Contig01169	cm	rRNA	488454	488568	43.5	+	.	target=5S_rRNA;class=Gene/rRNA;Rfam_id=RF00001;E=7.9e-11
Contig01169	cm	rRNA	488811	488925	39.4	+	.	target=5S_rRNA;class=Gene/rRNA;Rfam_id=RF00001;E=1.2e-09
Contig01169	cm	rRNA	489067	489181	39.5	+	.	target=5S_rRNA;class=Gene/rRNA;Rfam_id=RF00001;E=8.3e-10
Contig01169	cm	rRNA	489421	489535	48.3	+	.	target=5S_rRNA;class=Gene/rRNA;Rfam_id=RF00001;E=4.4e-12
Contig01169	cm	rRNA	495401	495519	48.9	+	.	target=5S_rRNA;class=Gene/rRNA;Rfam_id=RF00001;E=4.1e-12
Contig01169	cm	rRNA	496585	496698	39.8	+	.	target=5S_rRNA;class=Gene/rRNA;Rfam_id=RF00001;E=9.3e-10
Contig01169	cm	rRNA	677525	677411	46	-	.	target=5S_rRNA;class=Gene/rRNA;Rfam_id=RF00001;E=1.7e-11
Contig01169	cm	rRNA	677881	677765	43.5	-	.	target=5S_rRNA;class=Gene/rRNA;Rfam_id=RF00001;E=7.9e-11
Contig01169	cm	rRNA	733092	732975	44.8	-	.	target=5S_rRNA;class=Gene/rRNA;Rfam_id=RF00001;E=4.9e-11
Contig01169	cm	rRNA	733461	733342	39.3	-	.	target=5S_rRNA;class=Gene/rRNA;Rfam_id=RF00001;E=9.3e-10
Contig01169	cm	rRNA	733826	733707	43.9	-	.	target=5S_rRNA;class=Gene/rRNA;Rfam_id=RF00001;E=6.3e-11
Contig01169	cm	rRNA	741831	741949	42.6	+	.	target=5S_rRNA;class=Gene/rRNA;Rfam_id=RF00001;E=1.4e-10
Contig01169	cm	rRNA	770830	770725	41.2	-	.	target=5S_rRNA;class=Gene/rRNA;Rfam_id=RF00001;E=3e-10
Contig01169	cm	rRNA	842535	842656	41.1	+	.	target=5S_rRNA;class=Gene/rRNA;Rfam_id=RF00001;E=3.3e-10
Contig01169	cm	rRNA	862247	862133	40.1	-	.	target=5S_rRNA;class=Gene/rRNA;Rfam_id=RF00001;E=6e-10
Contig01169	cm	rRNA	864372	864487	43.6	+	.	target=5S_rRNA;class=Gene/rRNA;Rfam_id=RF00001;E=7.5e-11
Contig01169	cm	rRNA	871147	871261	54.5	+	.	target=5S_rRNA;class=Gene/rRNA;Rfam_id=RF00001;E=1.1e-13
Contig01169	cm	rRNA	875143	875261	43.4	+	.	target=5S_rRNA;class=Gene/rRNA;Rfam_id=RF00001;E=8.1e-11
Contig01169	cm	rRNA	957333	957446	38.2	+	.	target=5S_rRNA;class=Gene/rRNA;Rfam_id=RF00001;E=1.8e-09
Contig01169	cm	rRNA	964852	964739	53.3	-	.	target=5S_rRNA;class=Gene/rRNA;Rfam_id=RF00001;E=2.3e-13
Contig01169	cm	rRNA	965231	965118	55.7	-	.	target=5S_rRNA;class=Gene/rRNA;Rfam_id=RF00001;E=5.6e-14
Contig01169	cm	rRNA	1062035	1062151	42.6	+	.	target=5S_rRNA;class=Gene/rRNA;Rfam_id=RF00001;E=1.4e-10
Contig01170	cm	rRNA	29242	29129	45.5	-	.	target=5S_rRNA;class=Gene/rRNA;Rfam_id=RF00001;E=2.3e-11
Contig01170	cm	rRNA	29589	29483	45	-	.	target=5S_rRNA;class=Gene/rRNA;Rfam_id=RF00001;E=4.2e-11
Contig01170	cm	rRNA	66973	67087	47.3	+	.	target=5S_rRNA;class=Gene/rRNA;Rfam_id=RF00001;E=1.1e-11
Contig01170	cm	rRNA	136754	136867	40.5	+	.	target=5S_rRNA;class=Gene/rRNA;Rfam_id=RF00001;E=4.6e-10
Contig01170	cm	rRNA	197279	197169	44.9	-	.	target=5S_rRNA;class=Gene/rRNA;Rfam_id=RF00001;E=3.4e-11
Contig01170	cm	rRNA	268320	268434	40.7	+	.	target=5S_rRNA;class=Gene/rRNA;Rfam_id=RF00001;E=3.1e-09
Contig01170	cm	rRNA	400061	399948	43.7	-	.	target=5S_rRNA;class=Gene/rRNA;Rfam_id=RF00001;E=6.8e-11
Contig01170	cm	rRNA	400213	400327	45	+	.	target=5S_rRNA;class=Gene/rRNA;Rfam_id=RF00001;E=4.3e-11
Contig01170	cm	rRNA	420449	420330	49.6	-	.	target=5S_rRNA;class=Gene/rRNA;Rfam_id=RF00001;E=2.1e-12
Contig01170	cm	rRNA	500836	500949	41	+	.	target=5S_rRNA;class=Gene/rRNA;Rfam_id=RF00001;E=3.4e-10
Contig01170	cm	rRNA	501188	501304	41	+	.	target=5S_rRNA;class=Gene/rRNA;Rfam_id=RF00001;E=4.7e-10
Contig01170	cm	rRNA	563381	563495	39	+	.	target=5S_rRNA;class=Gene/rRNA;Rfam_id=RF00001;E=8.3e-09
Contig01171	cm	rRNA	14893	14779	45.4	-	.	target=5S_rRNA;class=Gene/rRNA;Rfam_id=RF00001;E=3.3e-11
Contig01171	cm	rRNA	15250	15134	42.2	-	.	target=5S_rRNA;class=Gene/rRNA;Rfam_id=RF00001;E=1.7e-10
Contig01171	cm	rRNA	205859	205753	39.6	-	.	target=5S_rRNA;class=Gene/rRNA;Rfam_id=RF00001;E=8e-10
Contig01171	cm	rRNA	206216	206110	40.1	-	.	target=5S_rRNA;class=Gene/rRNA;Rfam_id=RF00001;E=5.9e-10
Contig01172	cm	rRNA	35105	35219	43.6	+	.	target=5S_rRNA;class=Gene/rRNA;Rfam_id=RF00001;E=5.7e-10
Contig01172	cm	rRNA	41708	41825	48.8	+	.	target=5S_rRNA;class=Gene/rRNA;Rfam_id=RF00001;E=4.5e-12
Contig01172	cm	rRNA	51741	51625	45.6	-	.	target=5S_rRNA;class=Gene/rRNA;Rfam_id=RF00001;E=2.2e-11
Contig01172	cm	rRNA	52086	51980	38.8	-	.	target=5S_rRNA;class=Gene/rRNA;Rfam_id=RF00001;E=1.7e-09
Contig01172	cm	rRNA	52847	52733	43.5	-	.	target=5S_rRNA;class=Gene/rRNA;Rfam_id=RF00001;E=7.6e-11
Contig01172	cm	rRNA	63271	63157	42.8	-	.	target=5S_rRNA;class=Gene/rRNA;Rfam_id=RF00001;E=1.2e-10
Contig01172	cm	rRNA	111260	111147	39.1	-	.	target=5S_rRNA;class=Gene/rRNA;Rfam_id=RF00001;E=1e-09
Contig01172	cm	rRNA	126316	126432	40.2	+	.	target=5S_rRNA;class=Gene/rRNA;Rfam_id=RF00001;E=7.3e-10
Contig01172	cm	rRNA	144109	143984	58.9	-	.	target=5S_rRNA;class=Gene/rRNA;Rfam_id=RF00001;E=1.1e-14
Contig01172	cm	rRNA	144442	144324	44.2	-	.	target=5S_rRNA;class=Gene/rRNA;Rfam_id=RF00001;E=5.1e-11
Contig01172	cm	rRNA	245258	245143	38.1	-	.	target=5S_rRNA;class=Gene/rRNA;Rfam_id=RF00001;E=2e-09
Contig01172	cm	rRNA	392991	393105	44.1	+	.	target=5S_rRNA;class=Gene/rRNA;Rfam_id=RF00001;E=7.2e-11
Contig01172	cm	rRNA	393338	393452	50.4	+	.	target=5S_rRNA;class=Gene/rRNA;Rfam_id=RF00001;E=1.3e-12
Contig01172	cm	rRNA	393793	393681	45.3	-	.	target=5S_rRNA;class=Gene/rRNA;Rfam_id=RF00001;E=3.6e-11
Contig01172	cm	rRNA	435777	435891	40.4	+	.	target=5S_rRNA;class=Gene/rRNA;Rfam_id=RF00001;E=5e-10
Contig01172	cm	rRNA	588871	588978	39.9	+	.	target=5S_rRNA;class=Gene/rRNA;Rfam_id=RF00001;E=5.2e-09
Contig01172	cm	rRNA	678621	678505	42.2	-	.	target=5S_rRNA;class=Gene/rRNA;Rfam_id=RF00001;E=1.6e-10
Contig01172	cm	rRNA	692124	692008	45.5	-	.	target=5S_rRNA;class=Gene/rRNA;Rfam_id=RF00001;E=2.4e-11
Contig01172	cm	rRNA	839782	839672	47.7	-	.	target=5S_rRNA;class=Gene/rRNA;Rfam_id=RF00001;E=8.3e-12
Contig01172	cm	rRNA	840621	840737	38.6	+	.	target=5S_rRNA;class=Gene/rRNA;Rfam_id=RF00001;E=1.4e-09
Contig01172	cm	rRNA	936695	936808	38.7	+	.	target=5S_rRNA;class=Gene/rRNA;Rfam_id=RF00001;E=1.8e-09
Contig01172	cm	rRNA	938616	938734	43.5	+	.	target=5S_rRNA;class=Gene/rRNA;Rfam_id=RF00001;E=1e-10
Contig01172	cm	rRNA	939000	939114	46.2	+	.	target=5S_rRNA;class=Gene/rRNA;Rfam_id=RF00001;E=2.1e-11
Contig01172	cm	rRNA	952191	952307	38.9	+	.	target=5S_rRNA;class=Gene/rRNA;Rfam_id=RF00001;E=1.6e-09
Contig01172	cm	rRNA	981974	981858	44.3	-	.	target=5S_rRNA;class=Gene/rRNA;Rfam_id=RF00001;E=4.9e-11
Contig01172	cm	rRNA	982329	982213	46.5	-	.	target=5S_rRNA;class=Gene/rRNA;Rfam_id=RF00001;E=1.3e-11
Contig01173	cm	rRNA	35337	35220	46.2	-	.	target=5S_rRNA;class=Gene/rRNA;Rfam_id=RF00001;E=1.6e-11
Contig01173	cm	rRNA	233144	233263	50	+	.	target=5S_rRNA;class=Gene/rRNA;Rfam_id=RF00001;E=1.7e-12
Contig01173	cm	rRNA	334017	334130	46.3	+	.	target=5S_rRNA;class=Gene/rRNA;Rfam_id=RF00001;E=2e-11
Contig01173	cm	rRNA	334347	334468	39.8	+	.	target=5S_rRNA;class=Gene/rRNA;Rfam_id=RF00001;E=7.2e-10
Contig01173	cm	rRNA	364491	364373	49.6	-	.	target=5S_rRNA;class=Gene/rRNA;Rfam_id=RF00001;E=2.8e-12
Contig01173	cm	rRNA	418283	418389	38.8	+	.	target=5S_rRNA;class=Gene/rRNA;Rfam_id=RF00001;E=1.2e-09
Contig01173	cm	rRNA	418675	418789	40.6	+	.	target=5S_rRNA;class=Gene/rRNA;Rfam_id=RF00001;E=4.3e-10
Contig01173	cm	rRNA	464962	464852	39.3	-	.	target=5S_rRNA;class=Gene/rRNA;Rfam_id=RF00001;E=9.3e-10
Contig01173	cm	rRNA	466077	465964	44.2	-	.	target=5S_rRNA;class=Gene/rRNA;Rfam_id=RF00001;E=7e-11
Contig01173	cm	rRNA	506558	506664	38.9	+	.	target=5S_rRNA;class=Gene/rRNA;Rfam_id=RF00001;E=1.2e-09
Contig01173	cm	rRNA	506915	507021	43.8	+	.	target=5S_rRNA;class=Gene/rRNA;Rfam_id=RF00001;E=8.6e-11
Contig01173	cm	rRNA	588005	588132	45.3	+	.	target=5S_rRNA;class=Gene/rRNA;Rfam_id=RF00001;E=3.6e-11
Contig01173	cm	rRNA	685115	685231	55.3	+	.	target=5S_rRNA;class=Gene/rRNA;Rfam_id=RF00001;E=9.6e-14
Contig01173	cm	rRNA	730751	730636	45	-	.	target=5S_rRNA;class=Gene/rRNA;Rfam_id=RF00001;E=3.2e-11
Contig01173	cm	rRNA	977465	977349	46	-	.	target=5S_rRNA;class=Gene/rRNA;Rfam_id=RF00001;E=1.8e-11
Contig01173	cm	rRNA	977627	977508	46.7	-	.	target=5S_rRNA;class=Gene/rRNA;Rfam_id=RF00001;E=1.2e-11
Contig01173	cm	rRNA	977973	977867	38.6	-	.	target=5S_rRNA;class=Gene/rRNA;Rfam_id=RF00001;E=1.9e-09
Contig01173	cm	rRNA	1119662	1119775	50.5	+	.	target=5S_rRNA;class=Gene/rRNA;Rfam_id=RF00001;E=1.2e-12
Contig01173	cm	rRNA	1216153	1216266	44.2	+	.	target=5S_rRNA;class=Gene/rRNA;Rfam_id=RF00001;E=5.1e-11
Contig01173	cm	rRNA	1216514	1216625	45.9	+	.	target=5S_rRNA;class=Gene/rRNA;Rfam_id=RF00001;E=2.5e-11
Contig01173	cm	rRNA	1283999	1284118	51.3	+	.	target=5S_rRNA;class=Gene/rRNA;Rfam_id=RF00001;E=1e-12
Contig01173	cm	rRNA	1309027	1308911	47	-	.	target=5S_rRNA;class=Gene/rRNA;Rfam_id=RF00001;E=9.5e-12
Contig01173	cm	rRNA	1309388	1309269	40.8	-	.	target=5S_rRNA;class=Gene/rRNA;Rfam_id=RF00001;E=5.3e-10
Contig01173	cm	rRNA	1313185	1313301	44.6	+	.	target=5S_rRNA;class=Gene/rRNA;Rfam_id=RF00001;E=5.3e-11
Contig01173	cm	rRNA	1313524	1313630	41.5	+	.	target=5S_rRNA;class=Gene/rRNA;Rfam_id=RF00001;E=2.5e-10
Contig01173	cm	rRNA	1313853	1313959	41.5	+	.	target=5S_rRNA;class=Gene/rRNA;Rfam_id=RF00001;E=2.5e-10
Contig01173	cm	rRNA	1325130	1325242	38.1	+	.	target=5S_rRNA;class=Gene/rRNA;Rfam_id=RF00001;E=1.9e-09
Contig01174	cm	rRNA	20324	20448	43.3	+	.	target=5S_rRNA;class=Gene/rRNA;Rfam_id=RF00001;E=8.7e-11
Contig01174	cm	rRNA	20680	20796	38.3	+	.	target=5S_rRNA;class=Gene/rRNA;Rfam_id=RF00001;E=1.7e-09
Contig01174	cm	rRNA	42361	42486	40.5	+	.	target=5S_rRNA;class=Gene/rRNA;Rfam_id=RF00001;E=4.6e-10
Contig01174	cm	rRNA	42718	42834	46.5	+	.	target=5S_rRNA;class=Gene/rRNA;Rfam_id=RF00001;E=1.3e-11
Contig01174	cm	rRNA	51893	51779	45.6	-	.	target=5S_rRNA;class=Gene/rRNA;Rfam_id=RF00001;E=3e-11
Contig01174	cm	rRNA	66103	66217	44.2	+	.	target=5S_rRNA;class=Gene/rRNA;Rfam_id=RF00001;E=6.7e-11
Contig01174	cm	rRNA	66448	66562	40.3	+	.	target=5S_rRNA;class=Gene/rRNA;Rfam_id=RF00001;E=5.3e-10
Contig01174	cm	rRNA	170277	170159	43.7	-	.	target=5S_rRNA;class=Gene/rRNA;Rfam_id=RF00001;E=7e-11
Contig01175	cm	rRNA	50026	49905	39.1	-	.	target=5S_rRNA;class=Gene/rRNA;Rfam_id=RF00001;E=1.1e-09
Contig01175	cm	rRNA	428911	428794	47.9	-	.	target=5S_rRNA;class=Gene/rRNA;Rfam_id=RF00001;E=7.5e-12
Contig01175	cm	rRNA	429266	429149	53	-	.	target=5S_rRNA;class=Gene/rRNA;Rfam_id=RF00001;E=2.7e-13
Contig01175	cm	rRNA	476901	477016	50.6	+	.	target=5S_rRNA;class=Gene/rRNA;Rfam_id=RF00001;E=1.5e-12
Contig01175	cm	rRNA	512997	512884	40.9	-	.	target=5S_rRNA;class=Gene/rRNA;Rfam_id=RF00001;E=4.8e-10
Contig01175	cm	rRNA	513356	513245	41.1	-	.	target=5S_rRNA;class=Gene/rRNA;Rfam_id=RF00001;E=3.2e-10
Contig01175	cm	rRNA	541712	541825	43.2	+	.	target=5S_rRNA;class=Gene/rRNA;Rfam_id=RF00001;E=1.2e-10
Contig01175	cm	rRNA	542069	542183	38.9	+	.	target=5S_rRNA;class=Gene/rRNA;Rfam_id=RF00001;E=1.2e-09
Contig01175	cm	rRNA	558125	558011	43.5	-	.	target=5S_rRNA;class=Gene/rRNA;Rfam_id=RF00001;E=8e-11
Contig01175	cm	rRNA	633012	633127	43.6	+	.	target=5S_rRNA;class=Gene/rRNA;Rfam_id=RF00001;E=9.7e-11
Contig01175	cm	rRNA	651993	652108	43.6	+	.	target=5S_rRNA;class=Gene/rRNA;Rfam_id=RF00001;E=9.6e-11
Contig01175	cm	rRNA	652282	652388	44.4	+	.	target=5S_rRNA;class=Gene/rRNA;Rfam_id=RF00001;E=4.4e-11
Contig01175	cm	rRNA	652906	653020	46	+	.	target=5S_rRNA;class=Gene/rRNA;Rfam_id=RF00001;E=2.4e-11
Contig01175	cm	rRNA	657554	657668	40.2	+	.	target=5S_rRNA;class=Gene/rRNA;Rfam_id=RF00001;E=5.7e-10
Contig01175	cm	rRNA	657909	658023	40.2	+	.	target=5S_rRNA;class=Gene/rRNA;Rfam_id=RF00001;E=7.6e-10
Contig01175	cm	rRNA	756558	756444	42.5	-	.	target=5S_rRNA;class=Gene/rRNA;Rfam_id=RF00001;E=1.4e-10
Contig01175	cm	rRNA	756915	756800	43.5	-	.	target=5S_rRNA;class=Gene/rRNA;Rfam_id=RF00001;E=1.1e-10
Contig01175	cm	rRNA	757313	757193	38.8	-	.	target=5S_rRNA;class=Gene/rRNA;Rfam_id=RF00001;E=1.7e-09
Contig01175	cm	rRNA	788468	788582	43.3	+	.	target=5S_rRNA;class=Gene/rRNA;Rfam_id=RF00001;E=8.9e-11
Contig01175	cm	rRNA	788831	788943	40	+	.	target=5S_rRNA;class=Gene/rRNA;Rfam_id=RF00001;E=8.5e-10
Contig01175	cm	rRNA	812391	812274	39.3	-	.	target=5S_rRNA;class=Gene/rRNA;Rfam_id=RF00001;E=1.3e-09
Contig01175	cm	rRNA	812745	812628	42.8	-	.	target=5S_rRNA;class=Gene/rRNA;Rfam_id=RF00001;E=1.2e-10
Contig01175	cm	rRNA	873932	873818	39.3	-	.	target=5S_rRNA;class=Gene/rRNA;Rfam_id=RF00001;E=9.5e-10
Contig01175	cm	rRNA	874289	874175	44.6	-	.	target=5S_rRNA;class=Gene/rRNA;Rfam_id=RF00001;E=5.4e-11
Contig01175	cm	rRNA	920633	920750	39.2	+	.	target=5S_rRNA;class=Gene/rRNA;Rfam_id=RF00001;E=1e-09
Contig01175	cm	rRNA	1105277	1105160	42.6	-	.	target=5S_rRNA;class=Gene/rRNA;Rfam_id=RF00001;E=1.3e-10
Contig01175	cm	rRNA	1105728	1105613	39.3	-	.	target=5S_rRNA;class=Gene/rRNA;Rfam_id=RF00001;E=9.5e-10
Contig01175	cm	rRNA	1106038	1105922	38.2	-	.	target=5S_rRNA;class=Gene/rRNA;Rfam_id=RF00001;E=1.8e-09
Contig01176	cm	rRNA	150980	151096	47.5	+	.	target=5S_rRNA;class=Gene/rRNA;Rfam_id=RF00001;E=7e-12
Contig01176	cm	rRNA	232795	232909	44.6	+	.	target=5S_rRNA;class=Gene/rRNA;Rfam_id=RF00001;E=5.5e-11
Contig01176	cm	rRNA	325647	325533	41.3	-	.	target=5S_rRNA;class=Gene/rRNA;Rfam_id=RF00001;E=3e-10
Contig01176	cm	rRNA	378413	378296	47	-	.	target=5S_rRNA;class=Gene/rRNA;Rfam_id=RF00001;E=1.3e-11
Contig01176	cm	rRNA	378724	378612	38.7	-	.	target=5S_rRNA;class=Gene/rRNA;Rfam_id=RF00001;E=1.4e-09
Contig01176	cm	rRNA	421891	421775	39.1	-	.	target=5S_rRNA;class=Gene/rRNA;Rfam_id=RF00001;E=1.5e-09
Contig01176	cm	rRNA	499290	499176	44.4	-	.	target=5S_rRNA;class=Gene/rRNA;Rfam_id=RF00001;E=6.2e-11
Contig01176	cm	rRNA	499644	499530	40.4	-	.	target=5S_rRNA;class=Gene/rRNA;Rfam_id=RF00001;E=5e-10
Contig01176	cm	rRNA	539870	539990	46.9	+	.	target=5S_rRNA;class=Gene/rRNA;Rfam_id=RF00001;E=1.1e-11
Contig01176	cm	rRNA	540229	540343	45.3	+	.	target=5S_rRNA;class=Gene/rRNA;Rfam_id=RF00001;E=2.7e-11
Contig01176	cm	rRNA	714771	714657	42.6	-	.	target=5S_rRNA;class=Gene/rRNA;Rfam_id=RF00001;E=1.4e-10
Contig01176	cm	rRNA	769056	769161	41.1	+	.	target=5S_rRNA;class=Gene/rRNA;Rfam_id=RF00001;E=3.2e-10
Contig01176	cm	rRNA	769509	769623	40.8	+	.	target=5S_rRNA;class=Gene/rRNA;Rfam_id=RF00001;E=6.5e-10
Contig01177	cm	rRNA	2925	2805	55	-	.	target=5S_rRNA;class=Gene/rRNA;Rfam_id=RF00001;E=8.4e-14
Contig01177	cm	rRNA	3580	3487	40.9	-	.	target=5S_rRNA;class=Gene/rRNA;Rfam_id=RF00001;E=4.8e-10
Contig01177	cm	rRNA	64016	63910	42.1	-	.	target=5S_rRNA;class=Gene/rRNA;Rfam_id=RF00001;E=1.8e-10
Contig01177	cm	rRNA	214892	214786	42.1	-	.	target=5S_rRNA;class=Gene/rRNA;Rfam_id=RF00001;E=2.4e-10
Contig01177	cm	rRNA	215249	215143	44.7	-	.	target=5S_rRNA;class=Gene/rRNA;Rfam_id=RF00001;E=3.9e-11
Contig01177	cm	rRNA	238319	238425	39.1	+	.	target=5S_rRNA;class=Gene/rRNA;Rfam_id=RF00001;E=1.4e-09
Contig01177	cm	rRNA	347644	347758	44.1	+	.	target=5S_rRNA;class=Gene/rRNA;Rfam_id=RF00001;E=5.4e-11
Contig01177	cm	rRNA	358789	358673	38.1	-	.	target=5S_rRNA;class=Gene/rRNA;Rfam_id=RF00001;E=2.6e-09
Contig01177	cm	rRNA	384226	384331	49	+	.	target=5S_rRNA;class=Gene/rRNA;Rfam_id=RF00001;E=3.9e-12
Contig01177	cm	rRNA	539702	539589	38.1	-	.	target=5S_rRNA;class=Gene/rRNA;Rfam_id=RF00001;E=2.6e-09
Contig01177	cm	rRNA	623024	623138	46.2	+	.	target=5S_rRNA;class=Gene/rRNA;Rfam_id=RF00001;E=1.6e-11
Contig01177	cm	rRNA	626438	626325	39.2	-	.	target=5S_rRNA;class=Gene/rRNA;Rfam_id=RF00001;E=9.8e-10
Contig01177	cm	rRNA	733166	733053	38.3	-	.	target=5S_rRNA;class=Gene/rRNA;Rfam_id=RF00001;E=1.7e-09
Contig01177	cm	rRNA	748649	748762	45.7	+	.	target=5S_rRNA;class=Gene/rRNA;Rfam_id=RF00001;E=2.1e-11
Contig01177	cm	rRNA	889673	889793	43.8	+	.	target=5S_rRNA;class=Gene/rRNA;Rfam_id=RF00001;E=6.3e-11
Contig01177	cm	rRNA	890031	890151	45.3	+	.	target=5S_rRNA;class=Gene/rRNA;Rfam_id=RF00001;E=2.6e-11
Contig01177	cm	rRNA	905185	905305	40.2	+	.	target=5S_rRNA;class=Gene/rRNA;Rfam_id=RF00001;E=7.6e-10
Contig01177	cm	rRNA	905543	905663	46.2	+	.	target=5S_rRNA;class=Gene/rRNA;Rfam_id=RF00001;E=1.6e-11
Contig01177	cm	rRNA	961552	961674	39.5	+	.	target=5S_rRNA;class=Gene/rRNA;Rfam_id=RF00001;E=8.6e-10
Contig01178	cm	rRNA	3094	3211	38.3	+	.	target=5S_rRNA;class=Gene/rRNA;Rfam_id=RF00001;E=2.2e-09
Contig01178	cm	rRNA	193094	192979	40.1	-	.	target=5S_rRNA;class=Gene/rRNA;Rfam_id=RF00001;E=7.8e-10
Contig01178	cm	rRNA	193540	193655	39.8	+	.	target=5S_rRNA;class=Gene/rRNA;Rfam_id=RF00001;E=6.9e-10
Contig01178	cm	rRNA	193915	194012	38.4	+	.	target=5S_rRNA;class=Gene/rRNA;Rfam_id=RF00001;E=2.2e-09
Contig01178	cm	rRNA	365718	365837	43.1	+	.	target=5S_rRNA;class=Gene/rRNA;Rfam_id=RF00001;E=1e-10
Contig01178	cm	rRNA	366858	366746	39.4	-	.	target=5S_rRNA;class=Gene/rRNA;Rfam_id=RF00001;E=8.7e-10
Contig01178	cm	rRNA	367211	367105	41.8	-	.	target=5S_rRNA;class=Gene/rRNA;Rfam_id=RF00001;E=2.2e-10
Contig01178	cm	rRNA	413997	413884	43.4	-	.	target=5S_rRNA;class=Gene/rRNA;Rfam_id=RF00001;E=1.1e-10
Contig01178	cm	rRNA	552384	552268	39.2	-	.	target=5S_rRNA;class=Gene/rRNA;Rfam_id=RF00001;E=1.2e-08
Contig01178	cm	rRNA	577744	577857	42.5	+	.	target=5S_rRNA;class=Gene/rRNA;Rfam_id=RF00001;E=1.4e-10
Contig01178	cm	rRNA	578105	578220	39.6	+	.	target=5S_rRNA;class=Gene/rRNA;Rfam_id=RF00001;E=1.1e-09
Contig01178	cm	rRNA	617876	617983	40.3	+	.	target=5S_rRNA;class=Gene/rRNA;Rfam_id=RF00001;E=5.2e-10
Contig01178	cm	rRNA	648525	648638	50.7	+	.	target=5S_rRNA;class=Gene/rRNA;Rfam_id=RF00001;E=1.1e-12
Contig01178	cm	rRNA	688221	688108	40.8	-	.	target=5S_rRNA;class=Gene/rRNA;Rfam_id=RF00001;E=3.9e-10
Contig01178	cm	rRNA	688580	688469	39	-	.	target=5S_rRNA;class=Gene/rRNA;Rfam_id=RF00001;E=1.5e-09
Contig01178	cm	rRNA	721649	721541	46.5	-	.	target=5S_rRNA;class=Gene/rRNA;Rfam_id=RF00001;E=1.3e-11
Contig01178	cm	rRNA	721992	721879	46	-	.	target=5S_rRNA;class=Gene/rRNA;Rfam_id=RF00001;E=2.4e-11
Contig01178	cm	rRNA	723353	723467	43.7	+	.	target=5S_rRNA;class=Gene/rRNA;Rfam_id=RF00001;E=6.9e-11
Contig01178	cm	rRNA	824143	824031	39.1	-	.	target=5S_rRNA;class=Gene/rRNA;Rfam_id=RF00001;E=1e-09
Contig01178	cm	rRNA	848995	848774	83.7	-	.	target=LSU_rRNA_eukarya;class=Gene/rRNA;Rfam_id=RF02543;E=5e-21
Contig01178	cm	rRNA	884955	885071	48.7	+	.	target=5S_rRNA;class=Gene/rRNA;Rfam_id=RF00001;E=3.6e-12
Contig01178	cm	rRNA	971042	971148	38.7	+	.	target=5S_rRNA;class=Gene/rRNA;Rfam_id=RF00001;E=1.4e-09
Contig01178	cm	rRNA	1050466	1050583	45.6	+	.	target=5S_rRNA;class=Gene/rRNA;Rfam_id=RF00001;E=2.2e-11
Contig01178	cm	rRNA	1050827	1050934	43.8	+	.	target=5S_rRNA;class=Gene/rRNA;Rfam_id=RF00001;E=6.5e-11
Contig01178	cm	rRNA	1106567	1106684	41.4	+	.	target=5S_rRNA;class=Gene/rRNA;Rfam_id=RF00001;E=2.7e-10
Contig01178	cm	rRNA	1125547	1125663	48.5	+	.	target=5S_rRNA;class=Gene/rRNA;Rfam_id=RF00001;E=4.1e-12
Contig01178	cm	rRNA	1125900	1126016	51	+	.	target=5S_rRNA;class=Gene/rRNA;Rfam_id=RF00001;E=1.2e-12
Contig01178	cm	rRNA	1128119	1128000	50.8	-	.	target=5S_rRNA;class=Gene/rRNA;Rfam_id=RF00001;E=1.4e-12
Contig01178	cm	rRNA	1163214	1163099	49.7	-	.	target=5S_rRNA;class=Gene/rRNA;Rfam_id=RF00001;E=2.7e-12
Contig01178	cm	rRNA	1198246	1198360	43.7	+	.	target=5S_rRNA;class=Gene/rRNA;Rfam_id=RF00001;E=7.1e-11
Contig01180	cm	rRNA	199969	199853	40.9	-	.	target=5S_rRNA;class=Gene/rRNA;Rfam_id=RF00001;E=3.6e-10
Contig01180	cm	rRNA	200324	200210	45.9	-	.	target=5S_rRNA;class=Gene/rRNA;Rfam_id=RF00001;E=1.9e-11
Contig01180	cm	rRNA	240735	240622	46	-	.	target=5S_rRNA;class=Gene/rRNA;Rfam_id=RF00001;E=1.7e-11
Contig01180	cm	rRNA	299347	299235	42.8	-	.	target=5S_rRNA;class=Gene/rRNA;Rfam_id=RF00001;E=1.2e-10
Contig01180	cm	rRNA	299715	299596	52.2	-	.	target=5S_rRNA;class=Gene/rRNA;Rfam_id=RF00001;E=5.9e-13
Contig01180	cm	rRNA	408531	408644	53	+	.	target=5S_rRNA;class=Gene/rRNA;Rfam_id=RF00001;E=2.8e-13
Contig01180	cm	rRNA	408894	409010	43.8	+	.	target=5S_rRNA;class=Gene/rRNA;Rfam_id=RF00001;E=8.9e-11
Contig01180	cm	rRNA	410945	411061	53.2	+	.	target=5S_rRNA;class=Gene/rRNA;Rfam_id=RF00001;E=2.5e-13
Contig01180	cm	rRNA	933908	933792	48.5	-	.	target=5S_rRNA;class=Gene/rRNA;Rfam_id=RF00001;E=5.2e-12
Contig01180	cm	rRNA	1012033	1012147	44.2	+	.	target=5S_rRNA;class=Gene/rRNA;Rfam_id=RF00001;E=5.2e-11
Contig01180	cm	rRNA	1012398	1012504	44.2	+	.	target=5S_rRNA;class=Gene/rRNA;Rfam_id=RF00001;E=6.9e-11
Contig01180	cm	rRNA	1043416	1043532	43.8	+	.	target=5S_rRNA;class=Gene/rRNA;Rfam_id=RF00001;E=8.7e-11
Contig01180	cm	rRNA	1361888	1362018	53.4	+	.	target=5S_rRNA;class=Gene/rRNA;Rfam_id=RF00001;E=2.9e-13
Contig01180	cm	rRNA	1675102	1675218	41.8	+	.	target=5S_rRNA;class=Gene/rRNA;Rfam_id=RF00001;E=2.8e-10
Contig01180	cm	rRNA	1675459	1675574	48.2	+	.	target=5S_rRNA;class=Gene/rRNA;Rfam_id=RF00001;E=4.7e-12
Contig01180	cm	rRNA	1744744	1744628	53.7	-	.	target=5S_rRNA;class=Gene/rRNA;Rfam_id=RF00001;E=1.8e-13
Contig01180	cm	rRNA	2108894	2108777	49.7	-	.	target=5S_rRNA;class=Gene/rRNA;Rfam_id=RF00001;E=2.6e-12
Contig01180	cm	rRNA	2199607	2199713	47.4	+	.	target=5S_rRNA;class=Gene/rRNA;Rfam_id=RF00001;E=1e-11
Contig01180	cm	rRNA	2310890	2311004	38.5	+	.	target=5S_rRNA;class=Gene/rRNA;Rfam_id=RF00001;E=2e-09
Contig01180	cm	rRNA	2311248	2311362	45.4	+	.	target=5S_rRNA;class=Gene/rRNA;Rfam_id=RF00001;E=2.5e-11
Contig01181	cm	rRNA	94610	94496	39.3	-	.	target=5S_rRNA;class=Gene/rRNA;Rfam_id=RF00001;E=1.3e-09
Contig01181	cm	rRNA	437724	437611	51.6	-	.	target=5S_rRNA;class=Gene/rRNA;Rfam_id=RF00001;E=6.4e-13
Contig01181	cm	rRNA	688531	688645	47.4	+	.	target=5S_rRNA;class=Gene/rRNA;Rfam_id=RF00001;E=7.5e-12
Contig01181	cm	rRNA	758732	758845	41.5	+	.	target=5S_rRNA;class=Gene/rRNA;Rfam_id=RF00001;E=2.5e-10
Contig01181	cm	rRNA	759087	759203	47.4	+	.	target=5S_rRNA;class=Gene/rRNA;Rfam_id=RF00001;E=1e-11
Contig01181	cm	rRNA	944635	944521	45.8	-	.	target=5S_rRNA;class=Gene/rRNA;Rfam_id=RF00001;E=2e-11
Contig01182	cm	rRNA	30849	30736	52.5	-	.	target=5S_rRNA;class=Gene/rRNA;Rfam_id=RF00001;E=3.8e-13
Contig01182	cm	rRNA	448861	448979	45.8	+	.	target=5S_rRNA;class=Gene/rRNA;Rfam_id=RF00001;E=2e-11
Contig01182	cm	rRNA	449885	449996	51.5	+	.	target=5S_rRNA;class=Gene/rRNA;Rfam_id=RF00001;E=6.5e-13
Contig01183	cm	rRNA	195742	195626	39.6	-	.	target=5S_rRNA;class=Gene/rRNA;Rfam_id=RF00001;E=7.9e-10
Contig01183	cm	rRNA	195927	196033	40.3	+	.	target=5S_rRNA;class=Gene/rRNA;Rfam_id=RF00001;E=7e-10
Contig01183	cm	rRNA	217416	217302	40.2	-	.	target=5S_rRNA;class=Gene/rRNA;Rfam_id=RF00001;E=7.3e-10
Contig01183	cm	rRNA	263651	263767	38	+	.	target=5S_rRNA;class=Gene/rRNA;Rfam_id=RF00001;E=2e-09
Contig01183	cm	rRNA	269047	269159	39.3	+	.	target=5S_rRNA;class=Gene/rRNA;Rfam_id=RF00001;E=9.3e-10
Contig01183	cm	rRNA	269400	269516	42.7	+	.	target=5S_rRNA;class=Gene/rRNA;Rfam_id=RF00001;E=1.6e-10
Contig01183	cm	rRNA	270102	270207	48.6	+	.	target=5S_rRNA;class=Gene/rRNA;Rfam_id=RF00001;E=5e-12
Contig01183	cm	rRNA	270456	270561	46.1	+	.	target=5S_rRNA;class=Gene/rRNA;Rfam_id=RF00001;E=1.6e-11
Contig01183	cm	rRNA	362629	362748	48.5	+	.	target=5S_rRNA;class=Gene/rRNA;Rfam_id=RF00001;E=4.1e-12
Contig01183	cm	rRNA	377708	377823	41.3	+	.	target=5S_rRNA;class=Gene/rRNA;Rfam_id=RF00001;E=3.8e-10
Contig01183	cm	rRNA	377998	377889	39.3	-	.	target=5S_rRNA;class=Gene/rRNA;Rfam_id=RF00001;E=9.4e-10
Contig01183	cm	rRNA	378209	378100	40.1	-	.	target=5S_rRNA;class=Gene/rRNA;Rfam_id=RF00001;E=5.9e-10
Contig01183	cm	rRNA	378797	378918	44.4	+	.	target=5S_rRNA;class=Gene/rRNA;Rfam_id=RF00001;E=6.1e-11
Contig01183	cm	rRNA	450309	450203	38.9	-	.	target=5S_rRNA;class=Gene/rRNA;Rfam_id=RF00001;E=1.2e-09
Contig01183	cm	rRNA	615595	615481	49.8	-	.	target=5S_rRNA;class=Gene/rRNA;Rfam_id=RF00001;E=2.5e-12
Contig01183	cm	rRNA	615952	615838	39.2	-	.	target=5S_rRNA;class=Gene/rRNA;Rfam_id=RF00001;E=1e-09
Contig01183	cm	rRNA	867275	867391	47.7	+	.	target=5S_rRNA;class=Gene/rRNA;Rfam_id=RF00001;E=6.6e-12
Contig01183	cm	rRNA	978027	977914	47.8	-	.	target=5S_rRNA;class=Gene/rRNA;Rfam_id=RF00001;E=6.2e-12
Contig01183	cm	rRNA	982140	982260	47.6	+	.	target=5S_rRNA;class=Gene/rRNA;Rfam_id=RF00001;E=9.3e-12
Contig01183	cm	rRNA	982583	982696	45.8	+	.	target=5S_rRNA;class=Gene/rRNA;Rfam_id=RF00001;E=2e-11
Contig01183	cm	rRNA	1132251	1132134	53.2	-	.	target=5S_rRNA;class=Gene/rRNA;Rfam_id=RF00001;E=2.5e-13
Contig01183	cm	rRNA	1132866	1132750	42.5	-	.	target=5S_rRNA;class=Gene/rRNA;Rfam_id=RF00001;E=1.4e-10
Contig01184	cm	rRNA	70224	70108	50	-	.	target=5S_rRNA;class=Gene/rRNA;Rfam_id=RF00001;E=1.6e-12
Contig01184	cm	rRNA	70584	70466	44.3	-	.	target=5S_rRNA;class=Gene/rRNA;Rfam_id=RF00001;E=6.6e-11
Contig01184	cm	rRNA	129321	129214	46	-	.	target=5S_rRNA;class=Gene/rRNA;Rfam_id=RF00001;E=1.8e-11
Contig01184	cm	rRNA	150707	150592	45.5	-	.	target=5S_rRNA;class=Gene/rRNA;Rfam_id=RF00001;E=3.2e-11
Contig01184	cm	rRNA	151340	151453	48	+	.	target=5S_rRNA;class=Gene/rRNA;Rfam_id=RF00001;E=5.2e-12
Contig01184	cm	rRNA	237909	238015	44.2	+	.	target=5S_rRNA;class=Gene/rRNA;Rfam_id=RF00001;E=6.8e-11
Contig01184	cm	rRNA	238253	238369	41.7	+	.	target=5S_rRNA;class=Gene/rRNA;Rfam_id=RF00001;E=2.3e-10
Contig01184	cm	rRNA	279927	279812	45.5	-	.	target=5S_rRNA;class=Gene/rRNA;Rfam_id=RF00001;E=2.3e-11
Contig01184	cm	rRNA	350482	350596	42.1	+	.	target=5S_rRNA;class=Gene/rRNA;Rfam_id=RF00001;E=1.8e-10
Contig01184	cm	rRNA	350754	350868	40.9	+	.	target=5S_rRNA;class=Gene/rRNA;Rfam_id=RF00001;E=3.6e-10
Contig01184	cm	rRNA	393823	393937	47.4	+	.	target=5S_rRNA;class=Gene/rRNA;Rfam_id=RF00001;E=1e-11
Contig01184	cm	rRNA	394179	394293	49.8	+	.	target=5S_rRNA;class=Gene/rRNA;Rfam_id=RF00001;E=1.8e-12
Contig01185	cm	rRNA	58012	58135	46.3	+	.	target=5S_rRNA;class=Gene/rRNA;Rfam_id=RF00001;E=1.5e-11
Contig01185	cm	rRNA	150160	150280	39.8	+	.	target=5S_rRNA;class=Gene/rRNA;Rfam_id=RF00001;E=7e-10
Contig01185	cm	rRNA	153271	153388	38.1	+	.	target=5S_rRNA;class=Gene/rRNA;Rfam_id=RF00001;E=2e-09
Contig01185	cm	rRNA	202170	202054	39.9	-	.	target=5S_rRNA;class=Gene/rRNA;Rfam_id=RF00001;E=6.6e-10
Contig01186	cm	rRNA	121668	121555	42.2	-	.	target=5S_rRNA;class=Gene/rRNA;Rfam_id=RF00001;E=1.7e-10
Contig01186	cm	rRNA	182089	181964	42	-	.	target=5S_rRNA;class=Gene/rRNA;Rfam_id=RF00001;E=1.9e-10
Contig01186	cm	rRNA	207144	207038	49.9	-	.	target=5S_rRNA;class=Gene/rRNA;Rfam_id=RF00001;E=1.7e-12
Contig01186	cm	rRNA	209122	209246	38.3	+	.	target=5S_rRNA;class=Gene/rRNA;Rfam_id=RF00001;E=1.7e-09
Contig01187	cm	rRNA	94791	94676	43.5	-	.	target=5S_rRNA;class=Gene/rRNA;Rfam_id=RF00001;E=1.1e-10
Contig01187	cm	rRNA	95555	95438	49.8	-	.	target=5S_rRNA;class=Gene/rRNA;Rfam_id=RF00001;E=1.8e-12
Contig01187	cm	rRNA	151343	151231	43.9	-	.	target=5S_rRNA;class=Gene/rRNA;Rfam_id=RF00001;E=6.2e-11
Contig01187	cm	rRNA	151715	151605	47	-	.	target=5S_rRNA;class=Gene/rRNA;Rfam_id=RF00001;E=1e-11
Contig01187	cm	rRNA	152058	151950	55.2	-	.	target=5S_rRNA;class=Gene/rRNA;Rfam_id=RF00001;E=7.3e-14
Contig01187	cm	rRNA	152398	152286	39.3	-	.	target=5S_rRNA;class=Gene/rRNA;Rfam_id=RF00001;E=1.2e-09
Contig01187	cm	rRNA	188924	188810	42.7	-	.	target=5S_rRNA;class=Gene/rRNA;Rfam_id=RF00001;E=1.2e-10
Contig01187	cm	rRNA	352559	352444	47.3	-	.	target=5S_rRNA;class=Gene/rRNA;Rfam_id=RF00001;E=7.9e-12
Contig01187	cm	rRNA	443998	443884	42.6	-	.	target=5S_rRNA;class=Gene/rRNA;Rfam_id=RF00001;E=1.8e-10
Contig01187	cm	rRNA	444353	444237	48.8	-	.	target=5S_rRNA;class=Gene/rRNA;Rfam_id=RF00001;E=3.3e-12
Contig01187	cm	rRNA	515614	515498	43.4	-	.	target=5S_rRNA;class=Gene/rRNA;Rfam_id=RF00001;E=1.1e-10
Contig01187	cm	rRNA	515945	515839	39.1	-	.	target=5S_rRNA;class=Gene/rRNA;Rfam_id=RF00001;E=1e-09
Contig01187	cm	rRNA	516285	516179	39.1	-	.	target=5S_rRNA;class=Gene/rRNA;Rfam_id=RF00001;E=1.4e-09
Contig01187	cm	rRNA	592851	592740	49	-	.	target=5S_rRNA;class=Gene/rRNA;Rfam_id=RF00001;E=2.9e-12
Contig01187	cm	rRNA	593175	593063	39.4	-	.	target=5S_rRNA;class=Gene/rRNA;Rfam_id=RF00001;E=9.1e-10
Contig01187	cm	rRNA	648224	648098	38.9	-	.	target=5S_rRNA;class=Gene/rRNA;Rfam_id=RF00001;E=2e-09
Contig01187	cm	rRNA	648383	648270	38.7	-	.	target=5S_rRNA;class=Gene/rRNA;Rfam_id=RF00001;E=2.3e-09
Contig01187	cm	rRNA	708563	708678	42.6	+	.	target=5S_rRNA;class=Gene/rRNA;Rfam_id=RF00001;E=1.3e-10
Contig01187	cm	rRNA	733964	733851	51.9	-	.	target=5S_rRNA;class=Gene/rRNA;Rfam_id=RF00001;E=5.3e-13
Contig01187	cm	rRNA	898678	898795	40.8	+	.	target=5S_rRNA;class=Gene/rRNA;Rfam_id=RF00001;E=3.8e-10
Contig01187	cm	rRNA	945956	945837	46.9	-	.	target=5S_rRNA;class=Gene/rRNA;Rfam_id=RF00001;E=1.1e-11
Contig01187	cm	rRNA	946126	946007	44.7	-	.	target=5S_rRNA;class=Gene/rRNA;Rfam_id=RF00001;E=3.9e-11
Contig01187	cm	rRNA	946804	946685	42.4	-	.	target=5S_rRNA;class=Gene/rRNA;Rfam_id=RF00001;E=2e-10
Contig01187	cm	rRNA	1025181	1025297	45.6	+	.	target=5S_rRNA;class=Gene/rRNA;Rfam_id=RF00001;E=2.2e-11
Contig01187	cm	rRNA	1025546	1025662	38.5	+	.	target=5S_rRNA;class=Gene/rRNA;Rfam_id=RF00001;E=1.6e-09
Contig01188	cm	rRNA	139042	139155	57.9	+	.	target=5S_rRNA;class=Gene/rRNA;Rfam_id=RF00001;E=1.5e-14
Contig01188	cm	rRNA	139732	139616	52	-	.	target=5S_rRNA;class=Gene/rRNA;Rfam_id=RF00001;E=5e-13
Contig01188	cm	rRNA	140683	140796	44.4	+	.	target=5S_rRNA;class=Gene/rRNA;Rfam_id=RF00001;E=6.1e-11
Contig01188	cm	rRNA	306670	306552	39.7	-	.	target=5S_rRNA;class=Gene/rRNA;Rfam_id=RF00001;E=7.6e-10
Contig01188	cm	rRNA	332954	333071	46.7	+	.	target=5S_rRNA;class=Gene/rRNA;Rfam_id=RF00001;E=1.1e-11
Contig01188	cm	rRNA	434254	434138	40.6	-	.	target=5S_rRNA;class=Gene/rRNA;Rfam_id=RF00001;E=4.5e-10
Contig01188	cm	rRNA	434591	434477	43.4	-	.	target=5S_rRNA;class=Gene/rRNA;Rfam_id=RF00001;E=1.1e-10
Contig01188	cm	rRNA	506758	506871	45.5	+	.	target=5S_rRNA;class=Gene/rRNA;Rfam_id=RF00001;E=2.4e-11
Contig01188	cm	rRNA	558152	558267	39.5	+	.	target=5S_rRNA;class=Gene/rRNA;Rfam_id=RF00001;E=8.3e-10
Contig01188	cm	rRNA	571613	571726	42.6	+	.	target=5S_rRNA;class=Gene/rRNA;Rfam_id=RF00001;E=1.8e-10
Contig01188	cm	rRNA	571976	572084	44	+	.	target=5S_rRNA;class=Gene/rRNA;Rfam_id=RF00001;E=5.6e-11
Contig01188	cm	rRNA	645790	645904	41.7	+	.	target=5S_rRNA;class=Gene/rRNA;Rfam_id=RF00001;E=3e-10
Contig01188	cm	rRNA	710946	711053	43	+	.	target=5S_rRNA;class=Gene/rRNA;Rfam_id=RF00001;E=1e-10
Contig01188	cm	rRNA	711301	711417	46	+	.	target=5S_rRNA;class=Gene/rRNA;Rfam_id=RF00001;E=2.4e-11
Contig01188	cm	rRNA	820204	820318	43.9	+	.	target=5S_rRNA;class=Gene/rRNA;Rfam_id=RF00001;E=8.1e-11
Contig01188	cm	rRNA	875741	875857	41.8	+	.	target=5S_rRNA;class=Gene/rRNA;Rfam_id=RF00001;E=2.1e-10
Contig01188	cm	rRNA	923148	923043	45.4	-	.	target=5S_rRNA;class=Gene/rRNA;Rfam_id=RF00001;E=2.5e-11
Contig01188	cm	rRNA	923505	923394	47.1	-	.	target=5S_rRNA;class=Gene/rRNA;Rfam_id=RF00001;E=1.2e-11
Contig01189	cm	rRNA	40583	40696	44.8	+	.	target=5S_rRNA;class=Gene/rRNA;Rfam_id=RF00001;E=3.7e-11
Contig01189	cm	rRNA	40938	41051	45	+	.	target=5S_rRNA;class=Gene/rRNA;Rfam_id=RF00001;E=3.2e-11
Contig01189	cm	rRNA	246436	246317	49.2	-	.	target=5S_rRNA;class=Gene/rRNA;Rfam_id=RF00001;E=2.6e-12
Contig01189	cm	rRNA	317807	317690	43.7	-	.	target=5S_rRNA;class=Gene/rRNA;Rfam_id=RF00001;E=6.9e-10
Contig01189	cm	rRNA	520602	520708	40.4	+	.	target=5S_rRNA;class=Gene/rRNA;Rfam_id=RF00001;E=6.7e-10
Contig01189	cm	rRNA	522066	521947	46.2	-	.	target=5S_rRNA;class=Gene/rRNA;Rfam_id=RF00001;E=1.5e-11
Contig01189	cm	rRNA	613776	613893	45.5	+	.	target=5S_rRNA;class=Gene/rRNA;Rfam_id=RF00001;E=2.4e-11
Contig01189	cm	rRNA	614131	614251	38	+	.	target=5S_rRNA;class=Gene/rRNA;Rfam_id=RF00001;E=2e-09
Contig01189	cm	rRNA	654274	654160	45.7	-	.	target=5S_rRNA;class=Gene/rRNA;Rfam_id=RF00001;E=2.2e-11
Contig01189	cm	rRNA	698661	698544	48.7	-	.	target=5S_rRNA;class=Gene/rRNA;Rfam_id=RF00001;E=3.6e-12
Contig01189	cm	rRNA	715412	715522	39.2	+	.	target=5S_rRNA;class=Gene/rRNA;Rfam_id=RF00001;E=1.3e-09
Contig01189	cm	rRNA	716686	716580	44.7	-	.	target=5S_rRNA;class=Gene/rRNA;Rfam_id=RF00001;E=5.1e-11
Contig01189	cm	rRNA	717042	716936	43.2	-	.	target=5S_rRNA;class=Gene/rRNA;Rfam_id=RF00001;E=9.5e-11
Contig01189	cm	rRNA	751629	751734	39.3	+	.	target=5S_rRNA;class=Gene/rRNA;Rfam_id=RF00001;E=1.3e-09
Contig01189	cm	rRNA	751971	752076	39.3	+	.	target=5S_rRNA;class=Gene/rRNA;Rfam_id=RF00001;E=9.5e-10
Contig01189	cm	rRNA	776164	776049	55.3	-	.	target=5S_rRNA;class=Gene/rRNA;Rfam_id=RF00001;E=7e-14
Contig01189	cm	rRNA	776515	776405	38.4	-	.	target=5S_rRNA;class=Gene/rRNA;Rfam_id=RF00001;E=1.6e-09
Contig01189	cm	rRNA	778982	779096	41.7	+	.	target=5S_rRNA;class=Gene/rRNA;Rfam_id=RF00001;E=2.3e-10
Contig01189	cm	rRNA	779337	779453	43.4	+	.	target=5S_rRNA;class=Gene/rRNA;Rfam_id=RF00001;E=8.1e-11
Contig01189	cm	rRNA	879558	879437	54.8	-	.	target=5S_rRNA;class=Gene/rRNA;Rfam_id=RF00001;E=9.5e-14
Contig01189	cm	rRNA	879908	879792	55.2	-	.	target=5S_rRNA;class=Gene/rRNA;Rfam_id=RF00001;E=1e-13
Contig01189	cm	rRNA	893516	893629	42.4	+	.	target=5S_rRNA;class=Gene/rRNA;Rfam_id=RF00001;E=2e-10
Contig01189	cm	rRNA	915118	915234	47.8	+	.	target=5S_rRNA;class=Gene/rRNA;Rfam_id=RF00001;E=8e-12
Contig01189	cm	rRNA	915484	915596	40.3	+	.	target=5S_rRNA;class=Gene/rRNA;Rfam_id=RF00001;E=5.2e-10
Contig01189	cm	rRNA	918007	918121	47.1	+	.	target=5S_rRNA;class=Gene/rRNA;Rfam_id=RF00001;E=1.2e-11
Contig01189	cm	rRNA	918362	918476	47.1	+	.	target=5S_rRNA;class=Gene/rRNA;Rfam_id=RF00001;E=9e-12
Contig01189	cm	rRNA	918727	918834	39.6	+	.	target=5S_rRNA;class=Gene/rRNA;Rfam_id=RF00001;E=1e-09
Contig01189	cm	rRNA	959073	958960	56.3	-	.	target=5S_rRNA;class=Gene/rRNA;Rfam_id=RF00001;E=3.9e-14
Contig01189	cm	rRNA	1020674	1020550	40.5	-	.	target=5S_rRNA;class=Gene/rRNA;Rfam_id=RF00001;E=4.7e-10
Contig01189	cm	rRNA	1068054	1068167	54.9	+	.	target=5S_rRNA;class=Gene/rRNA;Rfam_id=RF00001;E=8.9e-14
Contig01189	cm	rRNA	1068417	1068534	56.7	+	.	target=5S_rRNA;class=Gene/rRNA;Rfam_id=RF00001;E=4e-14
Contig01189	cm	rRNA	1107198	1107084	46.4	-	.	target=5S_rRNA;class=Gene/rRNA;Rfam_id=RF00001;E=1.9e-11
Contig01189	cm	rRNA	1107556	1107442	46.2	-	.	target=5S_rRNA;class=Gene/rRNA;Rfam_id=RF00001;E=1.5e-11
Contig01190	cm	rRNA	37023	36909	47.6	-	.	target=5S_rRNA;class=Gene/rRNA;Rfam_id=RF00001;E=6.9e-12
Contig01190	cm	rRNA	37380	37265	46.7	-	.	target=5S_rRNA;class=Gene/rRNA;Rfam_id=RF00001;E=1.2e-11
Contig01190	cm	rRNA	202467	202577	40.6	+	.	target=5S_rRNA;class=Gene/rRNA;Rfam_id=RF00001;E=4.3e-10
Contig01190	cm	rRNA	202799	202913	44.7	+	.	target=5S_rRNA;class=Gene/rRNA;Rfam_id=RF00001;E=6.3e-11
Contig01190	cm	rRNA	210444	210338	38.1	-	.	target=5S_rRNA;class=Gene/rRNA;Rfam_id=RF00001;E=1.9e-09
Contig01190	cm	rRNA	210801	210695	40.6	-	.	target=5S_rRNA;class=Gene/rRNA;Rfam_id=RF00001;E=5.8e-10
Contig01190	cm	rRNA	268786	268905	55.9	+	.	target=5S_rRNA;class=Gene/rRNA;Rfam_id=RF00001;E=5.3e-13
Contig01190	cm	rRNA	268431	268550	54.7	+	.	target=5S_rRNA;class=Gene/rRNA;Rfam_id=RF00001;E=1.1e-12
Contig01190	cm	rRNA	419873	419755	46.5	-	.	target=5S_rRNA;class=Gene/rRNA;Rfam_id=RF00001;E=1.3e-11
Contig01190	cm	rRNA	466725	466845	40.9	+	.	target=5S_rRNA;class=Gene/rRNA;Rfam_id=RF00001;E=3.6e-10
Contig01190	cm	rRNA	510519	510405	39.7	-	.	target=5S_rRNA;class=Gene/rRNA;Rfam_id=RF00001;E=7.4e-10
Contig00102	cm	rRNA	20888	21004	48	+	.	target=5S_rRNA;class=Gene/rRNA;Rfam_id=RF00001;E=7.3e-12
Contig00109	cm	rRNA	11721	11606	38.2	-	.	target=5S_rRNA;class=Gene/rRNA;Rfam_id=RF00001;E=1.9e-09
Contig00109	cm	rRNA	73665	73779	43.4	+	.	target=5S_rRNA;class=Gene/rRNA;Rfam_id=RF00001;E=8.1e-11
Contig00109	cm	rRNA	126245	126359	49.4	+	.	target=5S_rRNA;class=Gene/rRNA;Rfam_id=RF00001;E=2.3e-12
Contig00109	cm	rRNA	126601	126715	46.6	+	.	target=5S_rRNA;class=Gene/rRNA;Rfam_id=RF00001;E=1.7e-11
Contig00109	cm	rRNA	235406	235526	44	+	.	target=5S_rRNA;class=Gene/rRNA;Rfam_id=RF00001;E=7.8e-11
Contig00109	cm	rRNA	265690	265808	42	+	.	target=5S_rRNA;class=Gene/rRNA;Rfam_id=RF00001;E=2.5e-10
Contig00109	cm	rRNA	267895	267789	42.8	-	.	target=5S_rRNA;class=Gene/rRNA;Rfam_id=RF00001;E=1.6e-10
Contig00109	cm	rRNA	268247	268141	42.5	-	.	target=5S_rRNA;class=Gene/rRNA;Rfam_id=RF00001;E=1.4e-10
Contig00109	cm	rRNA	268611	268498	38.8	-	.	target=5S_rRNA;class=Gene/rRNA;Rfam_id=RF00001;E=1.7e-09
Contig00109	cm	rRNA	288335	288226	53.9	-	.	target=5S_rRNA;class=Gene/rRNA;Rfam_id=RF00001;E=1.6e-13
Contig00109	cm	rRNA	288667	288562	47.7	-	.	target=5S_rRNA;class=Gene/rRNA;Rfam_id=RF00001;E=6.6e-12
Contig00109	cm	rRNA	320096	319982	40.3	-	.	target=5S_rRNA;class=Gene/rRNA;Rfam_id=RF00001;E=7e-10
Contig00109	cm	rRNA	355426	355310	60.3	-	.	target=5S_rRNA;class=Gene/rRNA;Rfam_id=RF00001;E=3.6e-15
Contig00109	cm	rRNA	355790	355674	44.1	-	.	target=5S_rRNA;class=Gene/rRNA;Rfam_id=RF00001;E=1.1e-10
Contig00109	cm	rRNA	400782	400906	45.5	+	.	target=5S_rRNA;class=Gene/rRNA;Rfam_id=RF00001;E=3.2e-11
Contig01191	cm	rRNA	15292	15178	48.9	-	.	target=5S_rRNA;class=Gene/rRNA;Rfam_id=RF00001;E=4.1e-12
Contig01191	cm	rRNA	15649	15535	47.3	-	.	target=5S_rRNA;class=Gene/rRNA;Rfam_id=RF00001;E=7.9e-12
Contig01191	cm	rRNA	131330	131226	42.7	-	.	target=5S_rRNA;class=Gene/rRNA;Rfam_id=RF00001;E=1.3e-10
Contig01191	cm	rRNA	131697	131581	52.5	-	.	target=5S_rRNA;class=Gene/rRNA;Rfam_id=RF00001;E=5e-13
Contig01191	cm	rRNA	164897	164781	39.1	-	.	target=5S_rRNA;class=Gene/rRNA;Rfam_id=RF00001;E=1.4e-09
Contig01192	cm	rRNA	138919	138806	40.6	-	.	target=5S_rRNA;class=Gene/rRNA;Rfam_id=RF00001;E=4.3e-10
Contig01192	cm	rRNA	195073	194957	44.7	-	.	target=5S_rRNA;class=Gene/rRNA;Rfam_id=RF00001;E=3.7e-11
Contig01192	cm	rRNA	195403	195295	40	-	.	target=5S_rRNA;class=Gene/rRNA;Rfam_id=RF00001;E=8.5e-10
Contig01192	cm	rRNA	195557	195670	40.1	+	.	target=5S_rRNA;class=Gene/rRNA;Rfam_id=RF00001;E=6.1e-10
Contig01192	cm	rRNA	328147	328253	48.3	+	.	target=5S_rRNA;class=Gene/rRNA;Rfam_id=RF00001;E=3.9e-11
Contig01192	cm	rRNA	330590	330692	41.3	+	.	target=5S_rRNA;class=Gene/rRNA;Rfam_id=RF00001;E=2.9e-10
Contig01192	cm	rRNA	401769	401649	40.3	-	.	target=5S_rRNA;class=Gene/rRNA;Rfam_id=RF00001;E=5.1e-10
Contig01192	cm	rRNA	402116	402004	40.2	-	.	target=5S_rRNA;class=Gene/rRNA;Rfam_id=RF00001;E=5.7e-10
Contig01192	cm	rRNA	604826	604710	45.4	-	.	target=5S_rRNA;class=Gene/rRNA;Rfam_id=RF00001;E=2.5e-11
Contig01192	cm	rRNA	605197	605076	54.7	-	.	target=5S_rRNA;class=Gene/rRNA;Rfam_id=RF00001;E=1.3e-13
Contig01192	cm	rRNA	622935	622825	43.2	-	.	target=5S_rRNA;class=Gene/rRNA;Rfam_id=RF00001;E=9.2e-11
Contig01192	cm	rRNA	849093	849206	40.5	+	.	target=5S_rRNA;class=Gene/rRNA;Rfam_id=RF00001;E=6e-09
Contig01193	cm	rRNA	41325	41441	47	+	.	target=5S_rRNA;class=Gene/rRNA;Rfam_id=RF00001;E=1.3e-11
Contig01193	cm	rRNA	312075	311962	48.3	-	.	target=5S_rRNA;class=Gene/rRNA;Rfam_id=RF00001;E=5.9e-12
Contig01193	cm	rRNA	312418	312304	42.7	-	.	target=5S_rRNA;class=Gene/rRNA;Rfam_id=RF00001;E=1.2e-10
Contig01193	cm	rRNA	312759	312646	47.1	-	.	target=5S_rRNA;class=Gene/rRNA;Rfam_id=RF00001;E=9e-12
Contig01194	cm	rRNA	232762	232878	48.8	+	.	target=5S_rRNA;class=Gene/rRNA;Rfam_id=RF00001;E=3.3e-12
Contig01194	cm	rRNA	391477	391361	43.7	-	.	target=5S_rRNA;class=Gene/rRNA;Rfam_id=RF00001;E=6.9e-11
Contig01194	cm	rRNA	391826	391707	40.9	-	.	target=5S_rRNA;class=Gene/rRNA;Rfam_id=RF00001;E=3.8e-10
Contig01194	cm	rRNA	526108	525994	40.8	-	.	target=5S_rRNA;class=Gene/rRNA;Rfam_id=RF00001;E=5.3e-10
Contig01195	cm	rRNA	56097	55990	39	-	.	target=5S_rRNA;class=Gene/rRNA;Rfam_id=RF00001;E=1.5e-09
Contig01195	cm	rRNA	56497	56379	45	-	.	target=5S_rRNA;class=Gene/rRNA;Rfam_id=RF00001;E=4.2e-11
Contig01195	cm	rRNA	265699	265586	54.8	-	.	target=5S_rRNA;class=Gene/rRNA;Rfam_id=RF00001;E=1.3e-13
Contig01195	cm	rRNA	320472	320585	38.6	+	.	target=5S_rRNA;class=Gene/rRNA;Rfam_id=RF00001;E=1.5e-09
Contig01195	cm	rRNA	320815	320928	38.9	+	.	target=5S_rRNA;class=Gene/rRNA;Rfam_id=RF00001;E=1.2e-09
Contig01195	cm	rRNA	473210	473326	49.2	+	.	target=5S_rRNA;class=Gene/rRNA;Rfam_id=RF00001;E=3.4e-12
Contig01195	cm	rRNA	473569	473683	48.4	+	.	target=5S_rRNA;class=Gene/rRNA;Rfam_id=RF00001;E=4.3e-12
Contig01195	cm	rRNA	656982	657094	67.5	+	.	target=5S_rRNA;class=Gene/rRNA;Rfam_id=RF00001;E=5e-17
Contig01195	cm	rRNA	658254	658373	49.2	+	.	target=5S_rRNA;class=Gene/rRNA;Rfam_id=RF00001;E=2.7e-12
Contig01195	cm	rRNA	678781	678895	47.8	+	.	target=5S_rRNA;class=Gene/rRNA;Rfam_id=RF00001;E=5.9e-12
Contig01195	cm	rRNA	679139	679253	50.2	+	.	target=5S_rRNA;class=Gene/rRNA;Rfam_id=RF00001;E=1.5e-12
Contig01195	cm	rRNA	751580	751686	40.2	+	.	target=5S_rRNA;class=Gene/rRNA;Rfam_id=RF00001;E=5.7e-10
Contig01195	cm	rRNA	753576	753462	45.2	-	.	target=5S_rRNA;class=Gene/rRNA;Rfam_id=RF00001;E=2.8e-11
Contig01195	cm	rRNA	771542	771656	47	+	.	target=5S_rRNA;class=Gene/rRNA;Rfam_id=RF00001;E=9.6e-12
Contig01195	cm	rRNA	771893	772015	41	+	.	target=5S_rRNA;class=Gene/rRNA;Rfam_id=RF00001;E=4.6e-10
Contig01196	cm	rRNA	40529	40642	50.1	+	.	target=5S_rRNA;class=Gene/rRNA;Rfam_id=RF00001;E=1.5e-11
Contig01196	cm	rRNA	40885	40998	49	+	.	target=5S_rRNA;class=Gene/rRNA;Rfam_id=RF00001;E=3e-11
Contig01196	cm	rRNA	265374	265261	45.7	-	.	target=5S_rRNA;class=Gene/rRNA;Rfam_id=RF00001;E=1.7e-10
Contig01196	cm	rRNA	265013	264897	43.9	-	.	target=5S_rRNA;class=Gene/rRNA;Rfam_id=RF00001;E=5e-10
Contig01196	cm	rRNA	300925	300808	46.8	-	.	target=5S_rRNA;class=Gene/rRNA;Rfam_id=RF00001;E=1.1e-11
Contig01197	cm	rRNA	75718	75612	43.3	-	.	target=5S_rRNA;class=Gene/rRNA;Rfam_id=RF00001;E=9e-11
Contig01197	cm	rRNA	92986	93100	41.6	+	.	target=5S_rRNA;class=Gene/rRNA;Rfam_id=RF00001;E=3.1e-10
Contig01197	cm	rRNA	93377	93494	41.3	+	.	target=5S_rRNA;class=Gene/rRNA;Rfam_id=RF00001;E=2.9e-10
Contig01197	cm	rRNA	113823	113942	46.4	+	.	target=5S_rRNA;class=Gene/rRNA;Rfam_id=RF00001;E=1.4e-11
Contig01197	cm	rRNA	151669	151563	45.2	-	.	target=5S_rRNA;class=Gene/rRNA;Rfam_id=RF00001;E=2.8e-11
Contig01197	cm	rRNA	152013	151901	38.3	-	.	target=5S_rRNA;class=Gene/rRNA;Rfam_id=RF00001;E=1.7e-09
Contig01197	cm	rRNA	158793	158900	43	+	.	target=5S_rRNA;class=Gene/rRNA;Rfam_id=RF00001;E=1.4e-10
Contig01197	cm	rRNA	159146	159260	48.4	+	.	target=5S_rRNA;class=Gene/rRNA;Rfam_id=RF00001;E=4.2e-12
Contig01197	cm	rRNA	324090	323977	49.6	-	.	target=5S_rRNA;class=Gene/rRNA;Rfam_id=RF00001;E=2.7e-12
Contig01197	cm	rRNA	372266	372152	43.9	-	.	target=5S_rRNA;class=Gene/rRNA;Rfam_id=RF00001;E=6.1e-11
Contig01197	cm	rRNA	372627	372508	40.9	-	.	target=5S_rRNA;class=Gene/rRNA;Rfam_id=RF00001;E=3.7e-10
Contig01198	cm	rRNA	335449	334325	933.9	-	.	target=SSU_rRNA_eukarya;class=Gene/rRNA;Rfam_id=RF01960;E=3e-284
Contig01200	cm	rRNA	30126	30241	39.3	+	.	target=5S_rRNA;class=Gene/rRNA;Rfam_id=RF00001;E=9.7e-10
Contig01200	cm	rRNA	50010	49892	42.9	-	.	target=5S_rRNA;class=Gene/rRNA;Rfam_id=RF00001;E=1.5e-10
Contig01200	cm	rRNA	61066	61186	42.9	+	.	target=5S_rRNA;class=Gene/rRNA;Rfam_id=RF00001;E=1.1e-10
Contig01200	cm	rRNA	61422	61542	48.3	+	.	target=5S_rRNA;class=Gene/rRNA;Rfam_id=RF00001;E=4.4e-12
Contig01200	cm	rRNA	79570	79686	46	+	.	target=5S_rRNA;class=Gene/rRNA;Rfam_id=RF00001;E=1.8e-11
Contig01200	cm	rRNA	190025	190132	48.4	+	.	target=5S_rRNA;class=Gene/rRNA;Rfam_id=RF00001;E=4.2e-12
Contig01200	cm	rRNA	239453	239566	58.6	+	.	target=5S_rRNA;class=Gene/rRNA;Rfam_id=RF00001;E=9.5e-15
Contig01200	cm	rRNA	287965	288081	43.4	+	.	target=5S_rRNA;class=Gene/rRNA;Rfam_id=RF00001;E=8.4e-11
Contig01200	cm	rRNA	288324	288438	39.1	+	.	target=5S_rRNA;class=Gene/rRNA;Rfam_id=RF00001;E=1.1e-09
Contig01200	cm	rRNA	359044	358927	40.1	-	.	target=5S_rRNA;class=Gene/rRNA;Rfam_id=RF00001;E=5.8e-10
Contig01200	cm	rRNA	359416	359299	40.1	-	.	target=5S_rRNA;class=Gene/rRNA;Rfam_id=RF00001;E=7.8e-10
Contig01200	cm	rRNA	388004	388118	43.5	+	.	target=5S_rRNA;class=Gene/rRNA;Rfam_id=RF00001;E=1.1e-10
Contig01201	cm	rRNA	37788	37904	46.6	+	.	target=5S_rRNA;class=Gene/rRNA;Rfam_id=RF00001;E=2e-11
Contig01201	cm	rRNA	38275	38393	41.4	+	.	target=5S_rRNA;class=Gene/rRNA;Rfam_id=RF00001;E=2.7e-10
Contig01201	cm	rRNA	62410	62527	40	+	.	target=5S_rRNA;class=Gene/rRNA;Rfam_id=RF00001;E=6.4e-10
Contig01201	cm	rRNA	62766	62886	48.7	+	.	target=5S_rRNA;class=Gene/rRNA;Rfam_id=RF00001;E=3.5e-12
Contig01201	cm	rRNA	63126	63241	41.1	+	.	target=5S_rRNA;class=Gene/rRNA;Rfam_id=RF00001;E=3.2e-10
Contig01201	cm	rRNA	83241	83127	40.7	-	.	target=5S_rRNA;class=Gene/rRNA;Rfam_id=RF00001;E=4.2e-10
Contig01201	cm	rRNA	409420	409526	38.1	+	.	target=5S_rRNA;class=Gene/rRNA;Rfam_id=RF00001;E=2.5e-09
Contig01202	cm	rRNA	57865	57748	41.6	-	.	target=5S_rRNA;class=Gene/rRNA;Rfam_id=RF00001;E=2.5e-10
Contig01202	cm	rRNA	58245	58359	45.3	+	.	target=5S_rRNA;class=Gene/rRNA;Rfam_id=RF00001;E=2.6e-11
Contig01202	cm	rRNA	78439	78320	49.5	-	.	target=5S_rRNA;class=Gene/rRNA;Rfam_id=RF00001;E=2.2e-12
Contig01202	cm	rRNA	78788	78667	44.5	-	.	target=5S_rRNA;class=Gene/rRNA;Rfam_id=RF00001;E=4.3e-11
Contig01202	cm	rRNA	180692	180575	42.6	-	.	target=5S_rRNA;class=Gene/rRNA;Rfam_id=RF00001;E=1.8e-10
Contig01202	cm	rRNA	182079	182186	40.9	+	.	target=5S_rRNA;class=Gene/rRNA;Rfam_id=RF00001;E=3.6e-10
Contig01202	cm	rRNA	193970	194083	55.1	+	.	target=5S_rRNA;class=Gene/rRNA;Rfam_id=RF00001;E=8e-14
Contig01202	cm	rRNA	194376	194489	50.6	+	.	target=5S_rRNA;class=Gene/rRNA;Rfam_id=RF00001;E=1.1e-12
Contig01202	cm	rRNA	207023	207137	43.7	+	.	target=5S_rRNA;class=Gene/rRNA;Rfam_id=RF00001;E=7e-11
Contig01202	cm	rRNA	207379	207496	46.6	+	.	target=5S_rRNA;class=Gene/rRNA;Rfam_id=RF00001;E=1.2e-11
Contig01202	cm	rRNA	213308	213192	46.9	-	.	target=5S_rRNA;class=Gene/rRNA;Rfam_id=RF00001;E=1.4e-11
Contig01202	cm	rRNA	213673	213553	48.5	-	.	target=5S_rRNA;class=Gene/rRNA;Rfam_id=RF00001;E=4e-12
Contig01202	cm	rRNA	228779	228661	60.5	-	.	target=5S_rRNA;class=Gene/rRNA;Rfam_id=RF00001;E=3.1e-15
Contig01202	cm	rRNA	403299	403415	44.4	+	.	target=5S_rRNA;class=Gene/rRNA;Rfam_id=RF00001;E=6e-11
Contig01202	cm	rRNA	403906	404025	38.2	+	.	target=5S_rRNA;class=Gene/rRNA;Rfam_id=RF00001;E=1.8e-09
Contig01202	cm	rRNA	404626	404739	48.9	+	.	target=5S_rRNA;class=Gene/rRNA;Rfam_id=RF00001;E=3.1e-12
Contig01202	cm	rRNA	404987	405103	54	+	.	target=5S_rRNA;class=Gene/rRNA;Rfam_id=RF00001;E=2e-13
Contig01202	cm	rRNA	483350	483236	42	-	.	target=5S_rRNA;class=Gene/rRNA;Rfam_id=RF00001;E=1.9e-10
Contig01202	cm	rRNA	495695	495577	53.5	-	.	target=5S_rRNA;class=Gene/rRNA;Rfam_id=RF00001;E=2.7e-13
Contig01202	cm	rRNA	629836	629722	42.4	-	.	target=5S_rRNA;class=Gene/rRNA;Rfam_id=RF00001;E=1.5e-10
Contig01202	cm	rRNA	808532	808638	44.7	+	.	target=5S_rRNA;class=Gene/rRNA;Rfam_id=RF00001;E=3.8e-11
Contig01202	cm	rRNA	808875	808981	50.9	+	.	target=5S_rRNA;class=Gene/rRNA;Rfam_id=RF00001;E=9.5e-13
Contig01202	cm	rRNA	816044	815933	46.8	-	.	target=5S_rRNA;class=Gene/rRNA;Rfam_id=RF00001;E=1.1e-11
Contig01202	cm	rRNA	816559	816441	43.9	-	.	target=5S_rRNA;class=Gene/rRNA;Rfam_id=RF00001;E=6.2e-11
Contig01202	cm	rRNA	817689	817799	45.9	+	.	target=5S_rRNA;class=Gene/rRNA;Rfam_id=RF00001;E=1.9e-11
Contig01202	cm	rRNA	818020	818132	43.1	+	.	target=5S_rRNA;class=Gene/rRNA;Rfam_id=RF00001;E=1e-10
Contig01202	cm	rRNA	841641	841528	44.5	-	.	target=5S_rRNA;class=Gene/rRNA;Rfam_id=RF00001;E=4.4e-11
Contig01202	cm	rRNA	841852	841971	55.6	+	.	target=5S_rRNA;class=Gene/rRNA;Rfam_id=RF00001;E=5.9e-14
Contig01202	cm	rRNA	842130	842244	44.2	+	.	target=5S_rRNA;class=Gene/rRNA;Rfam_id=RF00001;E=5e-11
Contig01202	cm	rRNA	849804	849921	50.8	+	.	target=5S_rRNA;class=Gene/rRNA;Rfam_id=RF00001;E=1.4e-12
Contig01202	cm	rRNA	850160	850274	49	+	.	target=5S_rRNA;class=Gene/rRNA;Rfam_id=RF00001;E=3e-12
Contig01202	cm	rRNA	892692	892574	41.3	-	.	target=5S_rRNA;class=Gene/rRNA;Rfam_id=RF00001;E=2.9e-10
Contig01202	cm	rRNA	1028574	1028460	44.6	-	.	target=5S_rRNA;class=Gene/rRNA;Rfam_id=RF00001;E=4e-11
Contig01203	cm	rRNA	145007	144896	39.5	-	.	target=5S_rRNA;class=Gene/rRNA;Rfam_id=RF00001;E=1.2e-09
Contig01203	cm	rRNA	230549	230430	38.2	-	.	target=5S_rRNA;class=Gene/rRNA;Rfam_id=RF00001;E=1.8e-09
Contig01204	cm	rRNA	205941	205824	42.7	-	.	target=5S_rRNA;class=Gene/rRNA;Rfam_id=RF00001;E=1.2e-10
Contig01204	cm	rRNA	206290	206178	38.2	-	.	target=5S_rRNA;class=Gene/rRNA;Rfam_id=RF00001;E=2.4e-09
Contig01206	cm	rRNA	8134	8015	44.6	-	.	target=5S_rRNA;class=Gene/rRNA;Rfam_id=RF00001;E=4.1e-11
Contig01206	cm	rRNA	22084	22198	39.2	+	.	target=5S_rRNA;class=Gene/rRNA;Rfam_id=RF00001;E=1.3e-09
Contig01206	cm	rRNA	59340	59454	38.5	+	.	target=5S_rRNA;class=Gene/rRNA;Rfam_id=RF00001;E=1.5e-09
Contig01206	cm	rRNA	90469	90573	44.3	+	.	target=5S_rRNA;class=Gene/rRNA;Rfam_id=RF00001;E=4.8e-11
Contig01206	cm	rRNA	118246	118362	52.8	+	.	target=5S_rRNA;class=Gene/rRNA;Rfam_id=RF00001;E=3e-13
Contig01206	cm	rRNA	325967	326073	40.2	+	.	target=5S_rRNA;class=Gene/rRNA;Rfam_id=RF00001;E=5.7e-10
Contig01206	cm	rRNA	357125	357241	56.7	+	.	target=5S_rRNA;class=Gene/rRNA;Rfam_id=RF00001;E=3e-14
Contig01206	cm	rRNA	440700	440814	46.9	+	.	target=5S_rRNA;class=Gene/rRNA;Rfam_id=RF00001;E=1.4e-11
Contig01206	cm	rRNA	441082	441196	46.2	+	.	target=5S_rRNA;class=Gene/rRNA;Rfam_id=RF00001;E=1.6e-11
Contig01207	cm	rRNA	101438	101333	44.3	-	.	target=5S_rRNA;class=Gene/rRNA;Rfam_id=RF00001;E=5e-11
Contig01207	cm	rRNA	101804	101690	42.8	-	.	target=5S_rRNA;class=Gene/rRNA;Rfam_id=RF00001;E=1.6e-10
Contig01207	cm	rRNA	102068	101952	47.8	-	.	target=5S_rRNA;class=Gene/rRNA;Rfam_id=RF00001;E=6.1e-12
Contig01207	cm	rRNA	102778	102664	42.8	-	.	target=5S_rRNA;class=Gene/rRNA;Rfam_id=RF00001;E=1.2e-10
Contig01207	cm	rRNA	103044	102928	47.8	-	.	target=5S_rRNA;class=Gene/rRNA;Rfam_id=RF00001;E=6.1e-12
Contig01207	cm	rRNA	103401	103285	39.7	-	.	target=5S_rRNA;class=Gene/rRNA;Rfam_id=RF00001;E=1e-09
Contig01207	cm	rRNA	190257	190143	45.4	-	.	target=5S_rRNA;class=Gene/rRNA;Rfam_id=RF00001;E=2.5e-11
Contig01207	cm	rRNA	190606	190494	38.8	-	.	target=5S_rRNA;class=Gene/rRNA;Rfam_id=RF00001;E=1.7e-09
Contig01207	cm	rRNA	220098	220214	45	+	.	target=5S_rRNA;class=Gene/rRNA;Rfam_id=RF00001;E=4.2e-11
Contig01207	cm	rRNA	250730	250615	38.8	-	.	target=5S_rRNA;class=Gene/rRNA;Rfam_id=RF00001;E=1.3e-09
Contig01207	cm	rRNA	423235	423349	47.4	+	.	target=5S_rRNA;class=Gene/rRNA;Rfam_id=RF00001;E=7.8e-12
Contig01207	cm	rRNA	423590	423704	48.2	+	.	target=5S_rRNA;class=Gene/rRNA;Rfam_id=RF00001;E=6.2e-12
Contig01207	cm	rRNA	451691	451578	44.6	-	.	target=5S_rRNA;class=Gene/rRNA;Rfam_id=RF00001;E=5.3e-11
Contig01207	cm	rRNA	452036	451931	41	-	.	target=5S_rRNA;class=Gene/rRNA;Rfam_id=RF00001;E=3.5e-10
Contig01207	cm	rRNA	667505	667387	51.2	-	.	target=5S_rRNA;class=Gene/rRNA;Rfam_id=RF00001;E=1e-12
Contig01208	cm	rRNA	44556	44440	46.9	-	.	target=5S_rRNA;class=Gene/rRNA;Rfam_id=RF00001;E=1e-11
Contig01208	cm	rRNA	44719	44605	45.4	-	.	target=5S_rRNA;class=Gene/rRNA;Rfam_id=RF00001;E=2.6e-11
Contig01208	cm	rRNA	45075	44961	43	-	.	target=5S_rRNA;class=Gene/rRNA;Rfam_id=RF00001;E=1.1e-10
Contig01208	cm	rRNA	45431	45317	44.1	-	.	target=5S_rRNA;class=Gene/rRNA;Rfam_id=RF00001;E=5.3e-11
Contig01208	cm	rRNA	50067	49950	56.1	-	.	target=5S_rRNA;class=Gene/rRNA;Rfam_id=RF00001;E=4.4e-14
Contig01208	cm	rRNA	50418	50305	43	-	.	target=5S_rRNA;class=Gene/rRNA;Rfam_id=RF00001;E=1e-10
Contig01208	cm	rRNA	76591	76475	47.8	-	.	target=5S_rRNA;class=Gene/rRNA;Rfam_id=RF00001;E=8.1e-12
Contig01208	cm	rRNA	76952	76832	38.6	-	.	target=5S_rRNA;class=Gene/rRNA;Rfam_id=RF00001;E=1.5e-09
Contig01208	cm	rRNA	207724	207830	38.4	+	.	target=5S_rRNA;class=Gene/rRNA;Rfam_id=RF00001;E=2.1e-09
Contig01208	cm	rRNA	330944	331058	43.1	+	.	target=5S_rRNA;class=Gene/rRNA;Rfam_id=RF00001;E=6.9e-10
Contig01208	cm	rRNA	384192	384072	46.3	-	.	target=5S_rRNA;class=Gene/rRNA;Rfam_id=RF00001;E=1.9e-11
Contig01208	cm	rRNA	384548	384428	42.6	-	.	target=5S_rRNA;class=Gene/rRNA;Rfam_id=RF00001;E=1.3e-10
Contig01208	cm	rRNA	518752	518871	48.1	+	.	target=5S_rRNA;class=Gene/rRNA;Rfam_id=RF00001;E=5.1e-12
Contig01208	cm	rRNA	519110	519229	47.2	+	.	target=5S_rRNA;class=Gene/rRNA;Rfam_id=RF00001;E=1.2e-11
Contig01208	cm	rRNA	569378	569484	42.9	+	.	target=5S_rRNA;class=Gene/rRNA;Rfam_id=RF00001;E=1.1e-10
Contig01208	cm	rRNA	569725	569839	47.8	+	.	target=5S_rRNA;class=Gene/rRNA;Rfam_id=RF00001;E=5.9e-12
Contig01209	cm	rRNA	186515	186402	52.6	-	.	target=5S_rRNA;class=Gene/rRNA;Rfam_id=RF00001;E=4.8e-13
Contig01209	cm	rRNA	189173	189286	41	+	.	target=5S_rRNA;class=Gene/rRNA;Rfam_id=RF00001;E=3.5e-10
Contig01209	cm	rRNA	194440	194324	39.8	-	.	target=5S_rRNA;class=Gene/rRNA;Rfam_id=RF00001;E=7e-10
Contig01209	cm	rRNA	217170	217286	42.2	+	.	target=5S_rRNA;class=Gene/rRNA;Rfam_id=RF00001;E=1.7e-10
Contig01210	cm	rRNA	519698	519584	47.9	-	.	target=5S_rRNA;class=Gene/rRNA;Rfam_id=RF00001;E=7.8e-12
Contig01210	cm	rRNA	520047	519935	45.3	-	.	target=5S_rRNA;class=Gene/rRNA;Rfam_id=RF00001;E=2.6e-11
Contig01210	cm	rRNA	524782	524666	42.1	-	.	target=5S_rRNA;class=Gene/rRNA;Rfam_id=RF00001;E=1.8e-10
Contig01210	cm	rRNA	616525	616404	39.8	-	.	target=5S_rRNA;class=Gene/rRNA;Rfam_id=RF00001;E=9.3e-10
Contig01210	cm	rRNA	687239	687123	48.3	-	.	target=5S_rRNA;class=Gene/rRNA;Rfam_id=RF00001;E=3.1e-11
Contig01210	cm	rRNA	691412	691299	42.4	-	.	target=5S_rRNA;class=Gene/rRNA;Rfam_id=RF00001;E=2e-10
Contig01210	cm	rRNA	691776	691662	42.6	-	.	target=5S_rRNA;class=Gene/rRNA;Rfam_id=RF00001;E=1.3e-10
Contig01210	cm	rRNA	709497	709610	50.6	+	.	target=5S_rRNA;class=Gene/rRNA;Rfam_id=RF00001;E=1.5e-12
Contig01210	cm	rRNA	709861	709967	41.9	+	.	target=5S_rRNA;class=Gene/rRNA;Rfam_id=RF00001;E=2e-10
Contig01210	cm	rRNA	710207	710320	47	+	.	target=5S_rRNA;class=Gene/rRNA;Rfam_id=RF00001;E=1.3e-11
Contig01210	cm	rRNA	747131	747245	42.9	+	.	target=5S_rRNA;class=Gene/rRNA;Rfam_id=RF00001;E=1.1e-10
Contig01210	cm	rRNA	747486	747600	48	+	.	target=5S_rRNA;class=Gene/rRNA;Rfam_id=RF00001;E=6.9e-12
Contig01210	cm	rRNA	908017	908139	42.3	+	.	target=5S_rRNA;class=Gene/rRNA;Rfam_id=RF00001;E=1.6e-10
Contig01210	cm	rRNA	1105391	1105279	41.9	-	.	target=5S_rRNA;class=Gene/rRNA;Rfam_id=RF00001;E=2.8e-10
Contig01210	cm	rRNA	1150582	1150466	44.8	-	.	target=5S_rRNA;class=Gene/rRNA;Rfam_id=RF00001;E=4.9e-11
Contig01210	cm	rRNA	1329883	1330000	48.5	+	.	target=5S_rRNA;class=Gene/rRNA;Rfam_id=RF00001;E=4e-12
Contig01210	cm	rRNA	1426396	1426510	48.2	+	.	target=5S_rRNA;class=Gene/rRNA;Rfam_id=RF00001;E=6.2e-12
Contig01210	cm	rRNA	1426753	1426867	48.2	+	.	target=5S_rRNA;class=Gene/rRNA;Rfam_id=RF00001;E=4.7e-12
Contig01210	cm	rRNA	1471627	1471521	42.3	-	.	target=5S_rRNA;class=Gene/rRNA;Rfam_id=RF00001;E=1.6e-10
Contig01210	cm	rRNA	1492744	1492860	41.9	+	.	target=5S_rRNA;class=Gene/rRNA;Rfam_id=RF00001;E=2e-10
Contig01210	cm	rRNA	1493101	1493215	39.5	+	.	target=5S_rRNA;class=Gene/rRNA;Rfam_id=RF00001;E=1.1e-09
Contig01210	cm	rRNA	1531283	1531170	41.1	-	.	target=5S_rRNA;class=Gene/rRNA;Rfam_id=RF00001;E=4.2e-10
Contig01210	cm	rRNA	1531639	1531526	41.1	-	.	target=5S_rRNA;class=Gene/rRNA;Rfam_id=RF00001;E=3.2e-10
Contig01210	cm	rRNA	1531932	1531817	48	-	.	target=5S_rRNA;class=Gene/rRNA;Rfam_id=RF00001;E=5.3e-12
Contig01210	cm	rRNA	1564301	1564185	46.7	-	.	target=5S_rRNA;class=Gene/rRNA;Rfam_id=RF00001;E=1.6e-11
Contig01210	cm	rRNA	1564647	1564541	44.6	-	.	target=5S_rRNA;class=Gene/rRNA;Rfam_id=RF00001;E=4.1e-11
Contig01210	cm	rRNA	1592590	1592708	39.1	+	.	target=5S_rRNA;class=Gene/rRNA;Rfam_id=RF00001;E=7.1e-09
Contig01210	cm	rRNA	1780828	1780944	38.1	+	.	target=5S_rRNA;class=Gene/rRNA;Rfam_id=RF00001;E=2e-09
Contig01210	cm	rRNA	1781181	1781298	40.9	+	.	target=5S_rRNA;class=Gene/rRNA;Rfam_id=RF00001;E=3.6e-10
Contig01210	cm	rRNA	1781602	1781486	44.8	-	.	target=5S_rRNA;class=Gene/rRNA;Rfam_id=RF00001;E=4.8e-11
Contig01211	cm	rRNA	60610	60491	57.5	-	.	target=5S_rRNA;class=Gene/rRNA;Rfam_id=RF00001;E=2.5e-14
Contig01211	cm	rRNA	60965	60846	50.5	-	.	target=5S_rRNA;class=Gene/rRNA;Rfam_id=RF00001;E=1.2e-12
Contig01211	cm	rRNA	242922	242815	45	-	.	target=5S_rRNA;class=Gene/rRNA;Rfam_id=RF00001;E=3.2e-11
Contig01211	cm	rRNA	243279	243172	45	-	.	target=5S_rRNA;class=Gene/rRNA;Rfam_id=RF00001;E=4.2e-11
Contig01211	cm	rRNA	243641	243525	43.9	-	.	target=5S_rRNA;class=Gene/rRNA;Rfam_id=RF00001;E=6.2e-11
Contig01211	cm	rRNA	262284	262390	40.9	+	.	target=5S_rRNA;class=Gene/rRNA;Rfam_id=RF00001;E=3.7e-10
Contig01211	cm	rRNA	293274	293390	50.4	+	.	target=5S_rRNA;class=Gene/rRNA;Rfam_id=RF00001;E=1.3e-12
Contig01211	cm	rRNA	411104	410986	46.4	-	.	target=5S_rRNA;class=Gene/rRNA;Rfam_id=RF00001;E=1.2e-10
Contig01211	cm	rRNA	411443	411336	40.7	-	.	target=5S_rRNA;class=Gene/rRNA;Rfam_id=RF00001;E=3.5e-09
Contig01211	cm	rRNA	505138	505024	43.8	-	.	target=5S_rRNA;class=Gene/rRNA;Rfam_id=RF00001;E=6.3e-11
Contig01211	cm	rRNA	505496	505382	46.6	-	.	target=5S_rRNA;class=Gene/rRNA;Rfam_id=RF00001;E=1.6e-11
Contig01211	cm	rRNA	607489	607376	52.1	-	.	target=5S_rRNA;class=Gene/rRNA;Rfam_id=RF00001;E=6.3e-13
Contig01211	cm	rRNA	722150	722033	41.3	-	.	target=5S_rRNA;class=Gene/rRNA;Rfam_id=RF00001;E=2.9e-10
Contig01211	cm	rRNA	751176	751290	51.4	+	.	target=5S_rRNA;class=Gene/rRNA;Rfam_id=RF00001;E=7.1e-13
Contig01212	cm	rRNA	383316	383421	45	+	.	target=5S_rRNA;class=Gene/rRNA;Rfam_id=RF00001;E=4.4e-11
Contig01212	cm	rRNA	466258	466374	46.2	+	.	target=5S_rRNA;class=Gene/rRNA;Rfam_id=RF00001;E=1.5e-11
Contig01212	cm	rRNA	600073	599960	50.1	-	.	target=5S_rRNA;class=Gene/rRNA;Rfam_id=RF00001;E=1.5e-12
Contig01212	cm	rRNA	600428	600315	55.3	-	.	target=5S_rRNA;class=Gene/rRNA;Rfam_id=RF00001;E=6.9e-14
Contig01212	cm	rRNA	651620	651737	38.7	+	.	target=5S_rRNA;class=Gene/rRNA;Rfam_id=RF00001;E=1.8e-09
Contig01212	cm	rRNA	753394	753280	45.2	-	.	target=5S_rRNA;class=Gene/rRNA;Rfam_id=RF00001;E=3.7e-11
Contig01213	cm	rRNA	55212	55329	59.8	+	.	target=5S_rRNA;class=Gene/rRNA;Rfam_id=RF00001;E=6.4e-15
Contig01213	cm	rRNA	113442	113322	48.6	-	.	target=5S_rRNA;class=Gene/rRNA;Rfam_id=RF00001;E=3.8e-12
Contig01213	cm	rRNA	138466	138348	44.2	-	.	target=5S_rRNA;class=Gene/rRNA;Rfam_id=RF00001;E=6.8e-11
Contig01213	cm	rRNA	153032	153147	47.9	+	.	target=5S_rRNA;class=Gene/rRNA;Rfam_id=RF00001;E=5.6e-12
Contig01213	cm	rRNA	153351	153468	43.8	+	.	target=5S_rRNA;class=Gene/rRNA;Rfam_id=RF00001;E=6.7e-11
Contig01213	cm	rRNA	160436	160317	39.4	-	.	target=5S_rRNA;class=Gene/rRNA;Rfam_id=RF00001;E=9.1e-10
Contig01213	cm	rRNA	164238	164122	47.8	-	.	target=5S_rRNA;class=Gene/rRNA;Rfam_id=RF00001;E=6.1e-12
Contig01213	cm	rRNA	216303	216189	41.7	-	.	target=5S_rRNA;class=Gene/rRNA;Rfam_id=RF00001;E=3e-10
Contig01213	cm	rRNA	216659	216543	48.7	-	.	target=5S_rRNA;class=Gene/rRNA;Rfam_id=RF00001;E=3.6e-12
Contig01213	cm	rRNA	217013	216899	49.4	-	.	target=5S_rRNA;class=Gene/rRNA;Rfam_id=RF00001;E=3e-12
Contig01213	cm	rRNA	407326	407213	49.1	-	.	target=5S_rRNA;class=Gene/rRNA;Rfam_id=RF00001;E=2.8e-12
Contig01213	cm	rRNA	439396	439512	38.5	+	.	target=5S_rRNA;class=Gene/rRNA;Rfam_id=RF00001;E=4.7e-09
Contig01213	cm	rRNA	444721	444607	38.4	-	.	target=5S_rRNA;class=Gene/rRNA;Rfam_id=RF00001;E=1.6e-09
Contig01214	cm	rRNA	11916	11799	43	-	.	target=5S_rRNA;class=Gene/rRNA;Rfam_id=RF00001;E=1.4e-10
Contig01217	cm	rRNA	1156133	1154654	459.3	-	.	target=SSU_rRNA_eukarya;class=Gene/rRNA;Rfam_id=RF01960;E=1.5e-139
Contig01218	cm	rRNA	45673	45556	42.3	-	.	target=5S_rRNA;class=Gene/rRNA;Rfam_id=RF00001;E=1.6e-10
Contig01221	cm	rRNA	35189	35302	45	+	.	target=5S_rRNA;class=Gene/rRNA;Rfam_id=RF00001;E=4.4e-11
Contig01221	cm	rRNA	35543	35656	42.5	+	.	target=5S_rRNA;class=Gene/rRNA;Rfam_id=RF00001;E=1.4e-10
Contig01221	cm	rRNA	39934	39819	40.1	-	.	target=5S_rRNA;class=Gene/rRNA;Rfam_id=RF00001;E=5.9e-10
Contig01223	cm	rRNA	688766	688880	45.9	+	.	target=5S_rRNA;class=Gene/rRNA;Rfam_id=RF00001;E=1.8e-11
Contig01223	cm	rRNA	760195	760079	44.2	-	.	target=5S_rRNA;class=Gene/rRNA;Rfam_id=RF00001;E=6.7e-11
Contig01224	cm	rRNA	177698	177585	42.6	-	.	target=5S_rRNA;class=Gene/rRNA;Rfam_id=RF00001;E=1.8e-10
Contig01224	cm	rRNA	178246	178369	39.6	+	.	target=5S_rRNA;class=Gene/rRNA;Rfam_id=RF00001;E=7.9e-10
Contig01224	cm	rRNA	265826	265710	39.8	-	.	target=5S_rRNA;class=Gene/rRNA;Rfam_id=RF00001;E=7.1e-10
Contig01224	cm	rRNA	289696	289809	51.6	+	.	target=5S_rRNA;class=Gene/rRNA;Rfam_id=RF00001;E=8.6e-13
Contig01224	cm	rRNA	290051	290164	49.5	+	.	target=5S_rRNA;class=Gene/rRNA;Rfam_id=RF00001;E=2.1e-12
Contig01224	cm	rRNA	393642	393538	38.1	-	.	target=5S_rRNA;class=Gene/rRNA;Rfam_id=RF00001;E=1.9e-09
Contig01224	cm	rRNA	394018	393902	54.5	-	.	target=5S_rRNA;class=Gene/rRNA;Rfam_id=RF00001;E=1.5e-13
Contig01224	cm	rRNA	394404	394288	43.5	-	.	target=5S_rRNA;class=Gene/rRNA;Rfam_id=RF00001;E=1.1e-10
Contig01224	cm	rRNA	501092	501212	48	+	.	target=5S_rRNA;class=Gene/rRNA;Rfam_id=RF00001;E=7e-12
Contig01224	cm	rRNA	607478	607364	45.2	-	.	target=5S_rRNA;class=Gene/rRNA;Rfam_id=RF00001;E=2.8e-11
Contig01224	cm	rRNA	609993	610109	53.6	+	.	target=5S_rRNA;class=Gene/rRNA;Rfam_id=RF00001;E=1.9e-13
Contig01224	cm	rRNA	610352	610465	47.7	+	.	target=5S_rRNA;class=Gene/rRNA;Rfam_id=RF00001;E=6.6e-12
Contig01224	cm	rRNA	627162	627046	45.4	-	.	target=5S_rRNA;class=Gene/rRNA;Rfam_id=RF00001;E=2.5e-11
Contig01224	cm	rRNA	627510	627398	39	-	.	target=5S_rRNA;class=Gene/rRNA;Rfam_id=RF00001;E=1.5e-09
Contig01224	cm	rRNA	663473	663361	39.1	-	.	target=5S_rRNA;class=Gene/rRNA;Rfam_id=RF00001;E=1e-09
Contig01224	cm	rRNA	692511	692291	80.6	-	.	target=LSU_rRNA_eukarya;class=Gene/rRNA;Rfam_id=RF02543;E=3.3e-20
Contig01224	cm	rRNA	727522	727638	48.7	+	.	target=5S_rRNA;class=Gene/rRNA;Rfam_id=RF00001;E=3.6e-12
Contig01224	cm	rRNA	818114	818220	38.7	+	.	target=5S_rRNA;class=Gene/rRNA;Rfam_id=RF00001;E=1.8e-09
Contig01225	cm	rRNA	38129	38016	45.7	-	.	target=5S_rRNA;class=Gene/rRNA;Rfam_id=RF00001;E=2.1e-11
Contig01225	cm	rRNA	38477	38365	45.2	-	.	target=5S_rRNA;class=Gene/rRNA;Rfam_id=RF00001;E=3.4e-11
Contig01226	cm	rRNA	32303	32421	45.6	+	.	target=5S_rRNA;class=Gene/rRNA;Rfam_id=RF00001;E=3e-11
Contig01227	cm	rRNA	32024	31903	38.3	-	.	target=5S_rRNA;class=Gene/rRNA;Rfam_id=RF00001;E=1.4e-08
Contig01227	cm	rRNA	32278	32396	45.4	+	.	target=5S_rRNA;class=Gene/rRNA;Rfam_id=RF00001;E=2.4e-10
Contig01229	cm	rRNA	29276	29162	40	-	.	target=5S_rRNA;class=Gene/rRNA;Rfam_id=RF00001;E=6.3e-10
Contig01229	cm	rRNA	29631	29517	40.9	-	.	target=5S_rRNA;class=Gene/rRNA;Rfam_id=RF00001;E=3.7e-10
Contig01229	cm	rRNA	93487	93370	41.5	-	.	target=5S_rRNA;class=Gene/rRNA;Rfam_id=RF00001;E=3.4e-10
Contig01229	cm	rRNA	93832	93726	47.4	-	.	target=5S_rRNA;class=Gene/rRNA;Rfam_id=RF00001;E=7.7e-12
Contig01229	cm	rRNA	117173	117286	50.4	+	.	target=5S_rRNA;class=Gene/rRNA;Rfam_id=RF00001;E=1.3e-12
Contig01230	cm	rRNA	589264	589151	47.9	-	.	target=5S_rRNA;class=Gene/rRNA;Rfam_id=RF00001;E=5.6e-12
Contig01230	cm	rRNA	589619	589506	44.8	-	.	target=5S_rRNA;class=Gene/rRNA;Rfam_id=RF00001;E=3.6e-11
Contig01231	cm	rRNA	79804	79923	44.6	+	.	target=5S_rRNA;class=Gene/rRNA;Rfam_id=RF00001;E=5.3e-11
Contig01232	cm	rRNA	100151	100038	40.4	-	.	target=5S_rRNA;class=Gene/rRNA;Rfam_id=RF00001;E=5e-10
Contig01232	cm	rRNA	309573	309698	54.3	+	.	target=5S_rRNA;class=Gene/rRNA;Rfam_id=RF00001;E=1.3e-13
Contig01232	cm	rRNA	309932	310037	51.1	+	.	target=5S_rRNA;class=Gene/rRNA;Rfam_id=RF00001;E=1.1e-12
Contig01232	cm	rRNA	535984	535862	41.5	-	.	target=5S_rRNA;class=Gene/rRNA;Rfam_id=RF00001;E=2.3e-09
Contig01232	cm	rRNA	536334	536447	50	+	.	target=5S_rRNA;class=Gene/rRNA;Rfam_id=RF00001;E=1.7e-12
Contig01232	cm	rRNA	757567	757460	42.1	-	.	target=5S_rRNA;class=Gene/rRNA;Rfam_id=RF00001;E=1.7e-10
Contig01232	cm	rRNA	757923	757816	42.1	-	.	target=5S_rRNA;class=Gene/rRNA;Rfam_id=RF00001;E=1.7e-10
Contig01232	cm	rRNA	810870	810756	46.3	-	.	target=5S_rRNA;class=Gene/rRNA;Rfam_id=RF00001;E=1.3e-10
Contig01232	cm	rRNA	870108	870223	38.9	+	.	target=5S_rRNA;class=Gene/rRNA;Rfam_id=RF00001;E=1.6e-09
Contig01243	cm	rRNA	21999	22109	41.8	+	.	target=5S_rRNA;class=Gene/rRNA;Rfam_id=RF00001;E=2.8e-10
Contig01243	cm	rRNA	66069	65957	47.2	-	.	target=5S_rRNA;class=Gene/rRNA;Rfam_id=RF00001;E=8.5e-12
Contig01243	cm	rRNA	138737	138850	46.8	+	.	target=5S_rRNA;class=Gene/rRNA;Rfam_id=RF00001;E=1.1e-11
Contig01244	cm	rRNA	111550	111445	48.7	-	.	target=5S_rRNA;class=Gene/rRNA;Rfam_id=RF00001;E=3.6e-12
Contig01244	cm	rRNA	111905	111800	43.3	-	.	target=5S_rRNA;class=Gene/rRNA;Rfam_id=RF00001;E=1.2e-10
Contig01244	cm	rRNA	215188	215070	44.3	-	.	target=5S_rRNA;class=Gene/rRNA;Rfam_id=RF00001;E=6.5e-11
Contig01245	cm	rRNA	30308	30195	47.3	-	.	target=5S_rRNA;class=Gene/rRNA;Rfam_id=RF00001;E=1.1e-11
Contig01245	cm	rRNA	30662	30548	48.1	-	.	target=5S_rRNA;class=Gene/rRNA;Rfam_id=RF00001;E=5.2e-12
Contig01246	cm	rRNA	3035	2923	43.7	-	.	target=5S_rRNA;class=Gene/rRNA;Rfam_id=RF00001;E=6.9e-11
Contig01246	cm	rRNA	3387	3275	41.8	-	.	target=5S_rRNA;class=Gene/rRNA;Rfam_id=RF00001;E=2.9e-10
Contig01250	cm	rRNA	108938	108832	40.8	-	.	target=5S_rRNA;class=Gene/rRNA;Rfam_id=RF00001;E=4e-10
Contig01250	cm	rRNA	211306	211423	39.9	+	.	target=5S_rRNA;class=Gene/rRNA;Rfam_id=RF00001;E=8.7e-10
Contig01250	cm	rRNA	310762	310872	41.2	+	.	target=5S_rRNA;class=Gene/rRNA;Rfam_id=RF00001;E=3.1e-10
Contig01252	cm	rRNA	313791	313676	48.1	-	.	target=5S_rRNA;class=Gene/rRNA;Rfam_id=RF00001;E=5.1e-12
Contig01252	cm	rRNA	314070	314184	42.1	+	.	target=5S_rRNA;class=Gene/rRNA;Rfam_id=RF00001;E=1.7e-10
Contig01252	cm	rRNA	338598	338710	48	+	.	target=5S_rRNA;class=Gene/rRNA;Rfam_id=RF00001;E=7e-12
Contig01252	cm	rRNA	387491	387375	42.6	-	.	target=5S_rRNA;class=Gene/rRNA;Rfam_id=RF00001;E=1.8e-10
Contig01252	cm	rRNA	460987	460874	45.1	-	.	target=5S_rRNA;class=Gene/rRNA;Rfam_id=RF00001;E=3.9e-11
Contig01252	cm	rRNA	461353	461240	47.4	-	.	target=5S_rRNA;class=Gene/rRNA;Rfam_id=RF00001;E=7.5e-12
Contig01252	cm	rRNA	771962	771846	41.5	-	.	target=5S_rRNA;class=Gene/rRNA;Rfam_id=RF00001;E=2.5e-10
Contig01254	cm	rRNA	19894	19774	46.9	-	.	target=5S_rRNA;class=Gene/rRNA;Rfam_id=RF00001;E=1.4e-11
Contig01254	cm	rRNA	22035	22155	44.1	+	.	target=5S_rRNA;class=Gene/rRNA;Rfam_id=RF00001;E=5.6e-11
Contig01256	cm	rRNA	48664	48778	40	+	.	target=5S_rRNA;class=Gene/rRNA;Rfam_id=RF00001;E=6.4e-10
Contig01260	cm	rRNA	89715	85902	2555.5	-	.	target=LSU_rRNA_eukarya;class=Gene/rRNA;Rfam_id=RF02543;E=0
Contig01260	cm	rRNA	92115	90308	1779.9	-	.	target=SSU_rRNA_eukarya;class=Gene/rRNA;Rfam_id=RF01960;E=0
Contig01260	cm	rRNA	90090	90002	85.9	-	.	target=5_8S_rRNA;class=Gene/rRNA;Rfam_id=RF00002;E=3.7e-24
Contig01260	cm	rRNA	100923	97544	3179.2	-	.	target=LSU_rRNA_eukarya;class=Gene/rRNA;Rfam_id=RF02543;E=0
Contig01260	cm	rRNA	102586	101511	1076.8	-	.	target=SSU_rRNA_eukarya;class=Gene/rRNA;Rfam_id=RF01960;E=0
Contig01260	cm	rRNA	101296	101141	140.6	-	.	target=5_8S_rRNA;class=Gene/rRNA;Rfam_id=RF00002;E=2.8e-39
Contig01261	cm	rRNA	80781	80664	47	-	.	target=5S_rRNA;class=Gene/rRNA;Rfam_id=RF00001;E=9.9e-12
Contig01261	cm	rRNA	115543	115429	40.7	-	.	target=5S_rRNA;class=Gene/rRNA;Rfam_id=RF00001;E=4.1e-10
Contig01261	cm	rRNA	191570	191686	41.1	+	.	target=5S_rRNA;class=Gene/rRNA;Rfam_id=RF00001;E=3.2e-10
Contig01261	cm	rRNA	192296	192412	49	+	.	target=5S_rRNA;class=Gene/rRNA;Rfam_id=RF00001;E=4e-12
Contig01262	cm	rRNA	300242	300126	48.4	-	.	target=5S_rRNA;class=Gene/rRNA;Rfam_id=RF00001;E=4.2e-12
Contig01263	cm	rRNA	51483	51370	45.9	-	.	target=5S_rRNA;class=Gene/rRNA;Rfam_id=RF00001;E=2.5e-11
Contig01263	cm	rRNA	62618	62501	42.7	-	.	target=5S_rRNA;class=Gene/rRNA;Rfam_id=RF00001;E=1.7e-10
Contig01263	cm	rRNA	62994	62879	41.2	-	.	target=5S_rRNA;class=Gene/rRNA;Rfam_id=RF00001;E=4.1e-10
Contig01263	cm	rRNA	90583	90469	42.5	-	.	target=5S_rRNA;class=Gene/rRNA;Rfam_id=RF00001;E=1.8e-10
Contig01263	cm	rRNA	90939	90826	42.8	-	.	target=5S_rRNA;class=Gene/rRNA;Rfam_id=RF00001;E=1.2e-10
Contig01263	cm	rRNA	111168	111053	43.7	-	.	target=5S_rRNA;class=Gene/rRNA;Rfam_id=RF00001;E=6.9e-11
Contig01263	cm	rRNA	240420	240308	46	-	.	target=5S_rRNA;class=Gene/rRNA;Rfam_id=RF00001;E=1.8e-11
Contig01263	cm	rRNA	363919	364025	43.1	+	.	target=5S_rRNA;class=Gene/rRNA;Rfam_id=RF00001;E=1.3e-10
Contig01263	cm	rRNA	376530	376415	51.9	-	.	target=5S_rRNA;class=Gene/rRNA;Rfam_id=RF00001;E=5.3e-13
Contig01263	cm	rRNA	418805	418689	46.5	-	.	target=5S_rRNA;class=Gene/rRNA;Rfam_id=RF00001;E=1.7e-11
Contig01263	cm	rRNA	419148	419031	45.8	-	.	target=5S_rRNA;class=Gene/rRNA;Rfam_id=RF00001;E=2e-11
Contig01263	cm	rRNA	648807	648921	48.2	+	.	target=5S_rRNA;class=Gene/rRNA;Rfam_id=RF00001;E=6.2e-12
Contig01263	cm	rRNA	649165	649279	48.2	+	.	target=5S_rRNA;class=Gene/rRNA;Rfam_id=RF00001;E=4.7e-12
Contig01263	cm	rRNA	650329	650206	49.5	-	.	target=5S_rRNA;class=Gene/rRNA;Rfam_id=RF00001;E=2.2e-12
Contig01263	cm	rRNA	651180	651292	43.8	+	.	target=5S_rRNA;class=Gene/rRNA;Rfam_id=RF00001;E=6.4e-11
Contig01263	cm	rRNA	744193	744073	45.1	-	.	target=5S_rRNA;class=Gene/rRNA;Rfam_id=RF00001;E=3.9e-11
Contig01263	cm	rRNA	817606	817473	43.7	-	.	target=5S_rRNA;class=Gene/rRNA;Rfam_id=RF00001;E=9e-11
Contig01264	cm	rRNA	73822	73709	39.2	-	.	target=5S_rRNA;class=Gene/rRNA;Rfam_id=RF00001;E=1e-09
Contig01264	cm	rRNA	83620	83735	43.7	+	.	target=5S_rRNA;class=Gene/rRNA;Rfam_id=RF00001;E=6.8e-11
Contig01264	cm	rRNA	210735	210619	48.9	-	.	target=5S_rRNA;class=Gene/rRNA;Rfam_id=RF00001;E=3.2e-12
Contig01264	cm	rRNA	211085	210968	54.4	-	.	target=5S_rRNA;class=Gene/rRNA;Rfam_id=RF00001;E=1.5e-13
Contig01264	cm	rRNA	361753	361866	45.9	+	.	target=5S_rRNA;class=Gene/rRNA;Rfam_id=RF00001;E=1.9e-11
Contig01264	cm	rRNA	390610	390487	47.3	-	.	target=5S_rRNA;class=Gene/rRNA;Rfam_id=RF00001;E=1.1e-11
Contig01264	cm	rRNA	390940	390830	40.6	-	.	target=5S_rRNA;class=Gene/rRNA;Rfam_id=RF00001;E=4.4e-10
Contig01264	cm	rRNA	476978	476862	47.8	-	.	target=5S_rRNA;class=Gene/rRNA;Rfam_id=RF00001;E=6e-12
Contig01264	cm	rRNA	477324	477218	44.1	-	.	target=5S_rRNA;class=Gene/rRNA;Rfam_id=RF00001;E=5.4e-11
Contig01264	cm	rRNA	516960	517074	43.7	+	.	target=5S_rRNA;class=Gene/rRNA;Rfam_id=RF00001;E=7.1e-11
Contig01264	cm	rRNA	517315	517429	41.6	+	.	target=5S_rRNA;class=Gene/rRNA;Rfam_id=RF00001;E=3.1e-10
Contig01264	cm	rRNA	572960	572840	41.9	-	.	target=5S_rRNA;class=Gene/rRNA;Rfam_id=RF00001;E=2e-10
Contig01264	cm	rRNA	585559	585433	38.1	-	.	target=5S_rRNA;class=Gene/rRNA;Rfam_id=RF00001;E=2e-09
Contig01264	cm	rRNA	585903	585787	45.4	-	.	target=5S_rRNA;class=Gene/rRNA;Rfam_id=RF00001;E=3.3e-11
Contig01264	cm	rRNA	624062	623949	38.7	-	.	target=5S_rRNA;class=Gene/rRNA;Rfam_id=RF00001;E=1.4e-09
Contig01264	cm	rRNA	624428	624546	45.6	+	.	target=5S_rRNA;class=Gene/rRNA;Rfam_id=RF00001;E=2.2e-11
Contig01264	cm	rRNA	626816	626932	50.1	+	.	target=5S_rRNA;class=Gene/rRNA;Rfam_id=RF00001;E=1.1e-11
Contig01264	cm	rRNA	637920	637802	42.7	-	.	target=5S_rRNA;class=Gene/rRNA;Rfam_id=RF00001;E=1.6e-10
Contig01264	cm	rRNA	639494	639369	42.8	-	.	target=5S_rRNA;class=Gene/rRNA;Rfam_id=RF00001;E=1.2e-10
Contig01264	cm	rRNA	645908	645796	44.6	-	.	target=5S_rRNA;class=Gene/rRNA;Rfam_id=RF00001;E=5.4e-11
Contig01264	cm	rRNA	646276	646157	51.5	-	.	target=5S_rRNA;class=Gene/rRNA;Rfam_id=RF00001;E=6.6e-13
Contig01264	cm	rRNA	649190	649072	39.8	-	.	target=5S_rRNA;class=Gene/rRNA;Rfam_id=RF00001;E=7e-10
Contig01265	cm	rRNA	59873	59753	42.5	-	.	target=5S_rRNA;class=Gene/rRNA;Rfam_id=RF00001;E=1.4e-10
Contig01265	cm	rRNA	74879	74996	46.6	+	.	target=5S_rRNA;class=Gene/rRNA;Rfam_id=RF00001;E=1.2e-11
Contig01265	cm	rRNA	75237	75351	48	+	.	target=5S_rRNA;class=Gene/rRNA;Rfam_id=RF00001;E=5.4e-12
Contig01265	cm	rRNA	220334	220220	44.2	-	.	target=5S_rRNA;class=Gene/rRNA;Rfam_id=RF00001;E=5e-11
Contig01265	cm	rRNA	400076	400188	38.6	+	.	target=5S_rRNA;class=Gene/rRNA;Rfam_id=RF00001;E=1.5e-09
Contig01265	cm	rRNA	451473	451355	43.3	-	.	target=5S_rRNA;class=Gene/rRNA;Rfam_id=RF00001;E=9e-11
Contig01265	cm	rRNA	451834	451721	49.8	-	.	target=5S_rRNA;class=Gene/rRNA;Rfam_id=RF00001;E=1.8e-12
Contig01266	cm	rRNA	51243	51362	50.5	+	.	target=5S_rRNA;class=Gene/rRNA;Rfam_id=RF00001;E=1.2e-12
Contig01266	cm	rRNA	51595	51701	38.2	+	.	target=5S_rRNA;class=Gene/rRNA;Rfam_id=RF00001;E=2.5e-09
Contig01266	cm	rRNA	160295	160418	40.9	+	.	target=5S_rRNA;class=Gene/rRNA;Rfam_id=RF00001;E=4.9e-10
Contig01266	cm	rRNA	181789	181895	41.9	+	.	target=5S_rRNA;class=Gene/rRNA;Rfam_id=RF00001;E=2.7e-10
Contig01266	cm	rRNA	208223	208347	40.5	+	.	target=5S_rRNA;class=Gene/rRNA;Rfam_id=RF00001;E=4.7e-10
Contig01266	cm	rRNA	400080	399970	44.9	-	.	target=5S_rRNA;class=Gene/rRNA;Rfam_id=RF00001;E=4.5e-11
Contig01266	cm	rRNA	429686	429859	51.1	+	.	target=LSU_rRNA_eukarya;class=Gene/rRNA;Rfam_id=RF02543;E=1.3e-12
Contig01268	cm	rRNA	24667	24781	47.5	+	.	target=5S_rRNA;class=Gene/rRNA;Rfam_id=RF00001;E=7.1e-12
Contig01268	cm	rRNA	25034	25146	41.9	+	.	target=5S_rRNA;class=Gene/rRNA;Rfam_id=RF00001;E=2e-10
Contig01270	cm	rRNA	86780	86666	44.4	-	.	target=5S_rRNA;class=Gene/rRNA;Rfam_id=RF00001;E=4.5e-11
Contig01270	cm	rRNA	87136	87019	52.3	-	.	target=5S_rRNA;class=Gene/rRNA;Rfam_id=RF00001;E=4.1e-13
Contig01270	cm	rRNA	88522	88636	40.4	+	.	target=5S_rRNA;class=Gene/rRNA;Rfam_id=RF00001;E=4.9e-10
Contig01270	cm	rRNA	146383	146497	40.7	+	.	target=5S_rRNA;class=Gene/rRNA;Rfam_id=RF00001;E=4.1e-10
Contig01270	cm	rRNA	146736	146853	43.6	+	.	target=5S_rRNA;class=Gene/rRNA;Rfam_id=RF00001;E=7.2e-11
Contig01270	cm	rRNA	162222	162336	39.9	+	.	target=5S_rRNA;class=Gene/rRNA;Rfam_id=RF00001;E=6.7e-10
Contig01270	cm	rRNA	162575	162693	41.1	+	.	target=5S_rRNA;class=Gene/rRNA;Rfam_id=RF00001;E=3.2e-10
Contig01274	cm	rRNA	221721	221836	46.5	+	.	target=5S_rRNA;class=Gene/rRNA;Rfam_id=RF00001;E=1.3e-11
Contig01275	cm	rRNA	97373	97489	47.5	+	.	target=5S_rRNA;class=Gene/rRNA;Rfam_id=RF00001;E=7.1e-12
Contig01275	cm	rRNA	97402	97489	49.1	+	.	target=5S_rRNA;class=Gene/rRNA;Rfam_id=RF00001;E=2.9e-12
Contig01275	cm	rRNA	97884	98000	40.9	+	.	target=5S_rRNA;class=Gene/rRNA;Rfam_id=RF00001;E=4.8e-10
Contig01275	cm	rRNA	120795	120680	39.9	-	.	target=5S_rRNA;class=Gene/rRNA;Rfam_id=RF00001;E=9e-10
Contig01275	cm	rRNA	121157	121044	50.8	-	.	target=5S_rRNA;class=Gene/rRNA;Rfam_id=RF00001;E=1e-12
Contig01275	cm	rRNA	459804	459687	48.7	-	.	target=5S_rRNA;class=Gene/rRNA;Rfam_id=RF00001;E=4.7e-12
Contig01275	cm	rRNA	460126	460020	43.9	-	.	target=5S_rRNA;class=Gene/rRNA;Rfam_id=RF00001;E=6.1e-11
Contig01275	cm	rRNA	544606	544722	41.8	+	.	target=5S_rRNA;class=Gene/rRNA;Rfam_id=RF00001;E=2.8e-10
Contig01275	cm	rRNA	545861	545745	43.3	-	.	target=5S_rRNA;class=Gene/rRNA;Rfam_id=RF00001;E=8.7e-11
Contig01275	cm	rRNA	546126	546243	54.8	+	.	target=5S_rRNA;class=Gene/rRNA;Rfam_id=RF00001;E=9.6e-14
Contig01275	cm	rRNA	546470	546583	45.1	+	.	target=5S_rRNA;class=Gene/rRNA;Rfam_id=RF00001;E=3e-11
Contig01275	cm	rRNA	546810	546927	48.3	+	.	target=5S_rRNA;class=Gene/rRNA;Rfam_id=RF00001;E=6.1e-12
Contig01275	cm	rRNA	547154	547267	45.3	+	.	target=5S_rRNA;class=Gene/rRNA;Rfam_id=RF00001;E=2.6e-11
Contig01275	cm	rRNA	547496	547609	43.8	+	.	target=5S_rRNA;class=Gene/rRNA;Rfam_id=RF00001;E=8.7e-11
Contig01275	cm	rRNA	547863	547750	53.6	-	.	target=5S_rRNA;class=Gene/rRNA;Rfam_id=RF00001;E=1.9e-13
Contig01275	cm	rRNA	583580	583460	39	-	.	target=5S_rRNA;class=Gene/rRNA;Rfam_id=RF00001;E=1.5e-09
Contig01275	cm	rRNA	606885	606772	40.8	-	.	target=5S_rRNA;class=Gene/rRNA;Rfam_id=RF00001;E=6.4e-10
Contig01275	cm	rRNA	607436	607323	50.3	-	.	target=5S_rRNA;class=Gene/rRNA;Rfam_id=RF00001;E=1.4e-12
Contig01275	cm	rRNA	710251	710127	39	-	.	target=5S_rRNA;class=Gene/rRNA;Rfam_id=RF00001;E=1.1e-09
Contig01275	cm	rRNA	761880	761994	45.7	+	.	target=5S_rRNA;class=Gene/rRNA;Rfam_id=RF00001;E=2.1e-11
Contig01275	cm	rRNA	764118	764002	40.4	-	.	target=5S_rRNA;class=Gene/rRNA;Rfam_id=RF00001;E=5.1e-10
Contig01275	cm	rRNA	800451	800332	55.3	-	.	target=5S_rRNA;class=Gene/rRNA;Rfam_id=RF00001;E=7e-14
Contig01277	cm	rRNA	44641	44756	41.5	+	.	target=5S_rRNA;class=Gene/rRNA;Rfam_id=RF00001;E=2.6e-10
Contig01277	cm	rRNA	45006	45119	41.6	+	.	target=5S_rRNA;class=Gene/rRNA;Rfam_id=RF00001;E=3.2e-10
Contig01278	cm	rRNA	12559	12445	48.3	-	.	target=5S_rRNA;class=Gene/rRNA;Rfam_id=RF00001;E=4.6e-12
Contig01278	cm	rRNA	21267	21379	42.8	+	.	target=5S_rRNA;class=Gene/rRNA;Rfam_id=RF00001;E=1.2e-10
Contig01279	cm	rRNA	12031	11919	42.4	-	.	target=5S_rRNA;class=Gene/rRNA;Rfam_id=RF00001;E=1.5e-10
Contig01279	cm	rRNA	12268	12154	45	-	.	target=5S_rRNA;class=Gene/rRNA;Rfam_id=RF00001;E=3.3e-11
Contig01279	cm	rRNA	69283	69171	43.3	-	.	target=5S_rRNA;class=Gene/rRNA;Rfam_id=RF00001;E=1.2e-10
Contig01279	cm	rRNA	90310	90194	38.4	-	.	target=5S_rRNA;class=Gene/rRNA;Rfam_id=RF00001;E=2.2e-09
Contig01279	cm	rRNA	169964	170078	40.1	+	.	target=5S_rRNA;class=Gene/rRNA;Rfam_id=RF00001;E=5.8e-10
Contig01280	cm	rRNA	21258	21153	41.8	-	.	target=5S_rRNA;class=Gene/rRNA;Rfam_id=RF00001;E=2.1e-10
Contig01280	cm	rRNA	51292	51398	44	+	.	target=5S_rRNA;class=Gene/rRNA;Rfam_id=RF00001;E=5.7e-11
Contig01280	cm	rRNA	139830	139714	47.1	-	.	target=5S_rRNA;class=Gene/rRNA;Rfam_id=RF00001;E=9.1e-12
Contig01280	cm	rRNA	140176	140055	39.1	-	.	target=5S_rRNA;class=Gene/rRNA;Rfam_id=RF00001;E=1.1e-09
Contig01280	cm	rRNA	140502	140388	39.9	-	.	target=5S_rRNA;class=Gene/rRNA;Rfam_id=RF00001;E=6.7e-10
Contig01281	cm	rRNA	88243	88359	42.8	+	.	target=5S_rRNA;class=Gene/rRNA;Rfam_id=RF00001;E=1.2e-10
Contig01282	cm	rRNA	28840	28952	51.2	+	.	target=5S_rRNA;class=Gene/rRNA;Rfam_id=RF00001;E=8.2e-13
Contig01282	cm	rRNA	29176	29286	41.9	+	.	target=5S_rRNA;class=Gene/rRNA;Rfam_id=RF00001;E=2e-10
Contig01283	cm	rRNA	19248	19369	49	+	.	target=5S_rRNA;class=Gene/rRNA;Rfam_id=RF00001;E=2.9e-12
Contig01283	cm	rRNA	107723	107837	43.6	+	.	target=5S_rRNA;class=Gene/rRNA;Rfam_id=RF00001;E=7.2e-11
Contig01286	cm	rRNA	1157	1271	45	+	.	target=5S_rRNA;class=Gene/rRNA;Rfam_id=RF00001;E=3.3e-11
Contig01286	cm	rRNA	1393	1505	40	+	.	target=5S_rRNA;class=Gene/rRNA;Rfam_id=RF00001;E=8.1e-10
Contig01286	cm	rRNA	210801	210684	39.4	-	.	target=5S_rRNA;class=Gene/rRNA;Rfam_id=RF00001;E=1.2e-09
Contig01286	cm	rRNA	211158	211041	45	-	.	target=5S_rRNA;class=Gene/rRNA;Rfam_id=RF00001;E=3.2e-11
Contig01289	cm	rRNA	12370	12492	60.8	+	.	target=5S_rRNA;class=Gene/rRNA;Rfam_id=RF00001;E=2.7e-15
Contig01289	cm	rRNA	31553	31677	44	+	.	target=5S_rRNA;class=Gene/rRNA;Rfam_id=RF00001;E=5.7e-11
Contig01289	cm	rRNA	73400	73299	41.3	-	.	target=5S_rRNA;class=Gene/rRNA;Rfam_id=RF00001;E=2.9e-10
Contig01290	cm	rRNA	68314	68198	42.2	-	.	target=5S_rRNA;class=Gene/rRNA;Rfam_id=RF00001;E=2.2e-10
Contig01290	cm	rRNA	200486	200372	41	-	.	target=5S_rRNA;class=Gene/rRNA;Rfam_id=RF00001;E=4.6e-10
Contig01290	cm	rRNA	200790	200673	46.6	-	.	target=5S_rRNA;class=Gene/rRNA;Rfam_id=RF00001;E=1.6e-11
Contig00112	cm	rRNA	35045	34931	46.4	-	.	target=5S_rRNA;class=Gene/rRNA;Rfam_id=RF00001;E=1.4e-11
Contig00112	cm	rRNA	54471	54587	49.4	+	.	target=5S_rRNA;class=Gene/rRNA;Rfam_id=RF00001;E=2.3e-12
Contig00113	cm	rRNA	23819	23706	48.7	-	.	target=5S_rRNA;class=Gene/rRNA;Rfam_id=RF00001;E=3.6e-12
Contig00113	cm	rRNA	24173	24060	45	-	.	target=5S_rRNA;class=Gene/rRNA;Rfam_id=RF00001;E=3.2e-11
Contig00114	cm	rRNA	1361	1247	46.3	-	.	target=5S_rRNA;class=Gene/rRNA;Rfam_id=RF00001;E=1.5e-11
Contig00115	cm	rRNA	13718	13832	44.9	+	.	target=5S_rRNA;class=Gene/rRNA;Rfam_id=RF00001;E=5.8e-11
Contig00118	cm	rRNA	25235	25116	50.2	-	.	target=5S_rRNA;class=Gene/rRNA;Rfam_id=RF00001;E=1.4e-12
Contig00120	cm	rRNA	54585	54479	49.3	-	.	target=5S_rRNA;class=Gene/rRNA;Rfam_id=RF00001;E=3.2e-12
Contig00120	cm	rRNA	137622	137506	42	-	.	target=5S_rRNA;class=Gene/rRNA;Rfam_id=RF00001;E=1.9e-10
Contig00120	cm	rRNA	189059	189174	44.7	+	.	target=5S_rRNA;class=Gene/rRNA;Rfam_id=RF00001;E=3.8e-11
Contig01291	cm	rRNA	13158	13277	45.2	+	.	target=5S_rRNA;class=Gene/rRNA;Rfam_id=RF00001;E=2.8e-11
Contig01291	cm	rRNA	142107	142001	40.4	-	.	target=5S_rRNA;class=Gene/rRNA;Rfam_id=RF00001;E=6.6e-10
Contig01291	cm	rRNA	171512	171628	43.6	+	.	target=5S_rRNA;class=Gene/rRNA;Rfam_id=RF00001;E=9.7e-11
Contig01291	cm	rRNA	171868	171982	39.9	+	.	target=5S_rRNA;class=Gene/rRNA;Rfam_id=RF00001;E=6.5e-10
Contig01292	cm	rRNA	21345	21459	39.6	+	.	target=5S_rRNA;class=Gene/rRNA;Rfam_id=RF00001;E=8.1e-10
Contig01298	cm	rRNA	54430	54309	41.9	-	.	target=5S_rRNA;class=Gene/rRNA;Rfam_id=RF00001;E=2.1e-10
Contig01298	cm	rRNA	68999	68886	43.2	-	.	target=5S_rRNA;class=Gene/rRNA;Rfam_id=RF00001;E=1.2e-10
Contig01301	cm	rRNA	13269	13383	38.3	+	.	target=5S_rRNA;class=Gene/rRNA;Rfam_id=RF00001;E=1.8e-09
Contig01301	cm	rRNA	13760	13872	38.4	+	.	target=5S_rRNA;class=Gene/rRNA;Rfam_id=RF00001;E=1.7e-09
Contig01301	cm	rRNA	113438	113327	38.2	-	.	target=5S_rRNA;class=Gene/rRNA;Rfam_id=RF00001;E=1.8e-09
Contig01301	cm	rRNA	121232	121114	46.2	-	.	target=5S_rRNA;class=Gene/rRNA;Rfam_id=RF00001;E=1.6e-11
Contig01301	cm	rRNA	121582	121467	39.4	-	.	target=5S_rRNA;class=Gene/rRNA;Rfam_id=RF00001;E=8.7e-10
Contig01302	cm	rRNA	38281	38168	43.3	-	.	target=5S_rRNA;class=Gene/rRNA;Rfam_id=RF00001;E=1.1e-10
Contig01302	cm	rRNA	62722	62834	47.5	+	.	target=5S_rRNA;class=Gene/rRNA;Rfam_id=RF00001;E=9.9e-12
Contig01302	cm	rRNA	63090	63202	48.2	+	.	target=5S_rRNA;class=Gene/rRNA;Rfam_id=RF00001;E=6.3e-12
Contig01302	cm	rRNA	63596	63489	48.4	-	.	target=5S_rRNA;class=Gene/rRNA;Rfam_id=RF00001;E=5.5e-12
Contig01302	cm	rRNA	72860	72746	38.6	-	.	target=5S_rRNA;class=Gene/rRNA;Rfam_id=RF00001;E=1.4e-09
Contig01302	cm	rRNA	127844	127962	38.1	+	.	target=5S_rRNA;class=Gene/rRNA;Rfam_id=RF00001;E=1.9e-09
Contig01305	cm	rRNA	61518	61632	39.1	+	.	target=5S_rRNA;class=Gene/rRNA;Rfam_id=RF00001;E=1.4e-09
Contig01305	cm	rRNA	133676	133563	56.4	-	.	target=5S_rRNA;class=Gene/rRNA;Rfam_id=RF00001;E=3.6e-14
Contig01305	cm	rRNA	148153	148266	55.3	+	.	target=5S_rRNA;class=Gene/rRNA;Rfam_id=RF00001;E=6.9e-14
Contig01306	cm	rRNA	11142	11036	41	-	.	target=5S_rRNA;class=Gene/rRNA;Rfam_id=RF00001;E=3.4e-10
Contig01306	cm	rRNA	11498	11392	41	-	.	target=5S_rRNA;class=Gene/rRNA;Rfam_id=RF00001;E=4.6e-10
Contig01307	cm	rRNA	167499	167613	44.8	+	.	target=5S_rRNA;class=Gene/rRNA;Rfam_id=RF00001;E=4.7e-11
Contig01307	cm	rRNA	168166	168282	47.6	+	.	target=5S_rRNA;class=Gene/rRNA;Rfam_id=RF00001;E=6.6e-12
Contig01308	cm	rRNA	14619	14505	39.8	-	.	target=5S_rRNA;class=Gene/rRNA;Rfam_id=RF00001;E=7.2e-10
Contig01309	cm	rRNA	34782	34667	47.9	-	.	target=5S_rRNA;class=Gene/rRNA;Rfam_id=RF00001;E=7.5e-12
Contig01311	cm	rRNA	16282	16396	42.7	+	.	target=5S_rRNA;class=Gene/rRNA;Rfam_id=RF00001;E=1.3e-10
Contig01313	cm	rRNA	15863	15747	45.3	-	.	target=5S_rRNA;class=Gene/rRNA;Rfam_id=RF00001;E=2.7e-11
Contig01313	cm	rRNA	16209	16101	38.3	-	.	target=5S_rRNA;class=Gene/rRNA;Rfam_id=RF00001;E=2.3e-09
Contig01317	cm	rRNA	20217	20098	41.5	-	.	target=5S_rRNA;class=Gene/rRNA;Rfam_id=RF00001;E=3.5e-10
Contig01317	cm	rRNA	21644	21763	44.6	+	.	target=5S_rRNA;class=Gene/rRNA;Rfam_id=RF00001;E=4e-11
Contig01317	cm	rRNA	35090	34971	57.4	-	.	target=5S_rRNA;class=Gene/rRNA;Rfam_id=RF00001;E=2.7e-14
Contig01317	cm	rRNA	35433	35320	48	-	.	target=5S_rRNA;class=Gene/rRNA;Rfam_id=RF00001;E=5.5e-12
Contig01317	cm	rRNA	35670	35790	42.7	+	.	target=5S_rRNA;class=Gene/rRNA;Rfam_id=RF00001;E=1.3e-10
Contig01317	cm	rRNA	36030	36144	44.2	+	.	target=5S_rRNA;class=Gene/rRNA;Rfam_id=RF00001;E=5.2e-11
Contig01317	cm	rRNA	62261	62372	39	+	.	target=5S_rRNA;class=Gene/rRNA;Rfam_id=RF00001;E=1.1e-09
Contig01317	cm	rRNA	109405	109518	49.4	+	.	target=5S_rRNA;class=Gene/rRNA;Rfam_id=RF00001;E=3e-12
Contig01317	cm	rRNA	196535	196649	46	+	.	target=5S_rRNA;class=Gene/rRNA;Rfam_id=RF00001;E=1.8e-11
Contig01317	cm	rRNA	197245	197361	40.5	+	.	target=5S_rRNA;class=Gene/rRNA;Rfam_id=RF00001;E=4.6e-10
Contig01317	cm	rRNA	246484	246371	48.9	-	.	target=5S_rRNA;class=Gene/rRNA;Rfam_id=RF00001;E=4.1e-12
Contig01317	cm	rRNA	246999	246893	46	-	.	target=5S_rRNA;class=Gene/rRNA;Rfam_id=RF00001;E=2.4e-11
Contig01317	cm	rRNA	248587	248474	55.1	-	.	target=5S_rRNA;class=Gene/rRNA;Rfam_id=RF00001;E=1e-13
Contig01317	cm	rRNA	251584	251690	42	+	.	target=5S_rRNA;class=Gene/rRNA;Rfam_id=RF00001;E=1.9e-10
Contig01317	cm	rRNA	391912	392025	39.5	+	.	target=5S_rRNA;class=Gene/rRNA;Rfam_id=RF00001;E=1.1e-09
Contig01317	cm	rRNA	392276	392392	43.3	+	.	target=5S_rRNA;class=Gene/rRNA;Rfam_id=RF00001;E=8.9e-11
Contig01319	cm	rRNA	19226	19110	39.2	-	.	target=5S_rRNA;class=Gene/rRNA;Rfam_id=RF00001;E=1e-09
Contig01321	cm	rRNA	4000	4118	38	+	.	target=5S_rRNA;class=Gene/rRNA;Rfam_id=RF00001;E=2.7e-09
Contig01323	cm	rRNA	139329	140202	332.8	+	.	target=SSU_rRNA_eukarya;class=Gene/rRNA;Rfam_id=RF01960;E=2.6e-101
Contig01325	cm	rRNA	23384	23501	40.1	+	.	target=5S_rRNA;class=Gene/rRNA;Rfam_id=RF00001;E=8.1e-10
Contig01325	cm	rRNA	115237	115353	43.2	+	.	target=5S_rRNA;class=Gene/rRNA;Rfam_id=RF00001;E=9.2e-11
Contig01325	cm	rRNA	201947	202060	43.6	+	.	target=5S_rRNA;class=Gene/rRNA;Rfam_id=RF00001;E=7.4e-11
Contig01325	cm	rRNA	257074	257192	44.9	+	.	target=5S_rRNA;class=Gene/rRNA;Rfam_id=RF00001;E=3.4e-11
Contig01325	cm	rRNA	415008	414889	43.8	-	.	target=5S_rRNA;class=Gene/rRNA;Rfam_id=RF00001;E=8.7e-11
Contig01325	cm	rRNA	415347	415234	49.4	-	.	target=5S_rRNA;class=Gene/rRNA;Rfam_id=RF00001;E=2.4e-12
Contig01326	cm	rRNA	69530	69646	51.2	+	.	target=5S_rRNA;class=Gene/rRNA;Rfam_id=RF00001;E=8.2e-13
Contig01326	cm	rRNA	69887	70003	51.2	+	.	target=5S_rRNA;class=Gene/rRNA;Rfam_id=RF00001;E=1.1e-12
Contig01326	cm	rRNA	540057	539944	51.5	-	.	target=5S_rRNA;class=Gene/rRNA;Rfam_id=RF00001;E=6.5e-13
Contig01326	cm	rRNA	546687	546568	47.8	-	.	target=5S_rRNA;class=Gene/rRNA;Rfam_id=RF00001;E=6.2e-12
Contig01326	cm	rRNA	669883	669999	41.5	+	.	target=5S_rRNA;class=Gene/rRNA;Rfam_id=RF00001;E=3.5e-10
Contig01326	cm	rRNA	700171	700295	40.8	+	.	target=5S_rRNA;class=Gene/rRNA;Rfam_id=RF00001;E=3.9e-10
Contig01326	cm	rRNA	715845	715736	51.9	-	.	target=5S_rRNA;class=Gene/rRNA;Rfam_id=RF00001;E=5.2e-13
Contig01326	cm	rRNA	999434	999314	42.6	-	.	target=5S_rRNA;class=Gene/rRNA;Rfam_id=RF00001;E=1.4e-10
Contig01326	cm	rRNA	1107331	1107445	43.1	+	.	target=5S_rRNA;class=Gene/rRNA;Rfam_id=RF00001;E=9.9e-11
Contig01326	cm	rRNA	1107900	1107783	39.9	-	.	target=5S_rRNA;class=Gene/rRNA;Rfam_id=RF00001;E=9e-10
Contig01326	cm	rRNA	1203829	1203948	48.4	+	.	target=5S_rRNA;class=Gene/rRNA;Rfam_id=RF00001;E=4.3e-12
Contig01326	cm	rRNA	1204191	1204303	46.5	+	.	target=5S_rRNA;class=Gene/rRNA;Rfam_id=RF00001;E=1.7e-11
Contig01326	cm	rRNA	1498816	1498700	42	-	.	target=5S_rRNA;class=Gene/rRNA;Rfam_id=RF00001;E=2.5e-10
Contig01326	cm	rRNA	1499174	1499059	43.2	-	.	target=5S_rRNA;class=Gene/rRNA;Rfam_id=RF00001;E=9.2e-11
Contig01326	cm	rRNA	1587904	1588019	53	+	.	target=5S_rRNA;class=Gene/rRNA;Rfam_id=RF00001;E=3.7e-13
Contig01326	cm	rRNA	1588222	1588339	48	+	.	target=5S_rRNA;class=Gene/rRNA;Rfam_id=RF00001;E=5.4e-12
Contig01326	cm	rRNA	1651466	1651352	43.7	-	.	target=5S_rRNA;class=Gene/rRNA;Rfam_id=RF00001;E=7e-11
Contig01327	cm	rRNA	53549	53668	52.2	+	.	target=5S_rRNA;class=Gene/rRNA;Rfam_id=RF00001;E=4.5e-13
Contig01327	cm	rRNA	253808	253694	50.1	-	.	target=5S_rRNA;class=Gene/rRNA;Rfam_id=RF00001;E=2e-12
Contig01327	cm	rRNA	405690	405806	53.6	+	.	target=5S_rRNA;class=Gene/rRNA;Rfam_id=RF00001;E=2.5e-13
Contig01327	cm	rRNA	406049	406162	46.3	+	.	target=5S_rRNA;class=Gene/rRNA;Rfam_id=RF00001;E=1.5e-11
Contig01327	cm	rRNA	545869	545975	38.9	+	.	target=5S_rRNA;class=Gene/rRNA;Rfam_id=RF00001;E=1.2e-09
Contig01327	cm	rRNA	546221	546327	45.2	+	.	target=5S_rRNA;class=Gene/rRNA;Rfam_id=RF00001;E=3.8e-11
Contig01327	cm	rRNA	617333	617446	51	+	.	target=5S_rRNA;class=Gene/rRNA;Rfam_id=RF00001;E=9.1e-13
Contig01328	cm	rRNA	145456	145339	41.4	-	.	target=5S_rRNA;class=Gene/rRNA;Rfam_id=RF00001;E=2.6e-10
Contig01328	cm	rRNA	145813	145693	44.9	-	.	target=5S_rRNA;class=Gene/rRNA;Rfam_id=RF00001;E=4.6e-11
Contig01328	cm	rRNA	181494	181378	38.1	-	.	target=5S_rRNA;class=Gene/rRNA;Rfam_id=RF00001;E=2.6e-09
Contig01329	cm	rRNA	291671	291553	40	-	.	target=5S_rRNA;class=Gene/rRNA;Rfam_id=RF00001;E=6.2e-10
Contig01329	cm	rRNA	302586	302473	41.9	-	.	target=5S_rRNA;class=Gene/rRNA;Rfam_id=RF00001;E=2.8e-10
Contig01329	cm	rRNA	302939	302828	41.4	-	.	target=5S_rRNA;class=Gene/rRNA;Rfam_id=RF00001;E=2.7e-10
Contig01329	cm	rRNA	319709	319593	43	-	.	target=5S_rRNA;class=Gene/rRNA;Rfam_id=RF00001;E=1.4e-10
Contig01329	cm	rRNA	754853	754737	39.2	-	.	target=5S_rRNA;class=Gene/rRNA;Rfam_id=RF00001;E=1e-09
Contig01329	cm	rRNA	755254	755140	45	-	.	target=5S_rRNA;class=Gene/rRNA;Rfam_id=RF00001;E=3.1e-11
Contig01329	cm	rRNA	765306	765197	49.1	-	.	target=5S_rRNA;class=Gene/rRNA;Rfam_id=RF00001;E=3.7e-12
Contig01329	cm	rRNA	765587	765471	48.2	-	.	target=5S_rRNA;class=Gene/rRNA;Rfam_id=RF00001;E=6.2e-12
Contig01330	cm	rRNA	6440	6326	42.8	-	.	target=5S_rRNA;class=Gene/rRNA;Rfam_id=RF00001;E=1.2e-10
Contig01330	cm	rRNA	154055	154168	38.2	+	.	target=5S_rRNA;class=Gene/rRNA;Rfam_id=RF00001;E=1.9e-09
Contig01330	cm	rRNA	276313	276200	44.9	-	.	target=5S_rRNA;class=Gene/rRNA;Rfam_id=RF00001;E=4.5e-11
Contig01331	cm	rRNA	217650	214632	2230.1	-	.	target=LSU_rRNA_eukarya;class=Gene/rRNA;Rfam_id=RF02543;E=0
Contig01332	cm	rRNA	192709	192825	38.1	+	.	target=5S_rRNA;class=Gene/rRNA;Rfam_id=RF00001;E=2.7e-09
Contig01332	cm	rRNA	211770	211883	41.2	+	.	target=5S_rRNA;class=Gene/rRNA;Rfam_id=RF00001;E=3.1e-10
Contig01332	cm	rRNA	214975	214855	47.3	-	.	target=5S_rRNA;class=Gene/rRNA;Rfam_id=RF00001;E=8.3e-12
Contig01332	cm	rRNA	306923	306807	39.1	-	.	target=5S_rRNA;class=Gene/rRNA;Rfam_id=RF00001;E=1.1e-09
Contig01332	cm	rRNA	433252	433363	64.5	+	.	target=5S_rRNA;class=Gene/rRNA;Rfam_id=RF00001;E=2.9e-16
Contig01332	cm	rRNA	433580	433697	77	+	.	target=5S_rRNA;class=Gene/rRNA;Rfam_id=RF00001;E=1.8e-19
Contig01332	cm	rRNA	433930	434045	50.6	+	.	target=5S_rRNA;class=Gene/rRNA;Rfam_id=RF00001;E=1.1e-12
Contig01332	cm	rRNA	435981	436092	48.4	+	.	target=5S_rRNA;class=Gene/rRNA;Rfam_id=RF00001;E=3e-11
Contig01332	cm	rRNA	436473	436592	42.8	+	.	target=5S_rRNA;class=Gene/rRNA;Rfam_id=RF00001;E=8.5e-10
Contig01332	cm	rRNA	436830	436942	67.9	+	.	target=5S_rRNA;class=Gene/rRNA;Rfam_id=RF00001;E=3.9e-17
Contig01332	cm	rRNA	548823	548936	50.7	+	.	target=5S_rRNA;class=Gene/rRNA;Rfam_id=RF00001;E=1e-12
Contig01332	cm	rRNA	555787	555668	51	-	.	target=5S_rRNA;class=Gene/rRNA;Rfam_id=RF00001;E=1.2e-12
Contig01332	cm	rRNA	594650	594766	41.7	+	.	target=5S_rRNA;class=Gene/rRNA;Rfam_id=RF00001;E=2.3e-10
Contig01332	cm	rRNA	595017	595130	44.5	+	.	target=5S_rRNA;class=Gene/rRNA;Rfam_id=RF00001;E=5.9e-11
Contig01332	cm	rRNA	657801	657695	42.6	-	.	target=5S_rRNA;class=Gene/rRNA;Rfam_id=RF00001;E=1.8e-10
Contig01332	cm	rRNA	658159	658053	40.3	-	.	target=5S_rRNA;class=Gene/rRNA;Rfam_id=RF00001;E=5.3e-10
Contig01332	cm	rRNA	700274	700394	48.4	+	.	target=5S_rRNA;class=Gene/rRNA;Rfam_id=RF00001;E=4.3e-12
Contig01332	cm	rRNA	795115	794999	50.1	-	.	target=5S_rRNA;class=Gene/rRNA;Rfam_id=RF00001;E=2e-12
Contig01332	cm	rRNA	795471	795355	46.1	-	.	target=5S_rRNA;class=Gene/rRNA;Rfam_id=RF00001;E=1.7e-11
Contig01332	cm	rRNA	795674	795791	41.2	+	.	target=5S_rRNA;class=Gene/rRNA;Rfam_id=RF00001;E=3.1e-10
Contig01332	cm	rRNA	850504	850625	51.7	+	.	target=5S_rRNA;class=Gene/rRNA;Rfam_id=RF00001;E=4.3e-12
Contig01332	cm	rRNA	911980	911874	39.7	-	.	target=5S_rRNA;class=Gene/rRNA;Rfam_id=RF00001;E=1e-09
Contig01333	cm	rRNA	310654	310547	44.6	-	.	target=5S_rRNA;class=Gene/rRNA;Rfam_id=RF00001;E=4e-11
Contig01333	cm	rRNA	484268	484149	42.8	-	.	target=5S_rRNA;class=Gene/rRNA;Rfam_id=RF00001;E=1.2e-10
Contig01333	cm	rRNA	484400	484513	44	+	.	target=5S_rRNA;class=Gene/rRNA;Rfam_id=RF00001;E=7.7e-11
Contig01333	cm	rRNA	699524	699406	45.4	-	.	target=5S_rRNA;class=Gene/rRNA;Rfam_id=RF00001;E=3.4e-11
Contig01333	cm	rRNA	817071	817185	38.4	+	.	target=5S_rRNA;class=Gene/rRNA;Rfam_id=RF00001;E=1.6e-09
Contig01333	cm	rRNA	908647	908766	56.1	+	.	target=5S_rRNA;class=Gene/rRNA;Rfam_id=RF00001;E=4.2e-14
Contig01333	cm	rRNA	909012	909129	45.5	+	.	target=5S_rRNA;class=Gene/rRNA;Rfam_id=RF00001;E=3.3e-11
Contig01333	cm	rRNA	916213	916107	41.3	-	.	target=5S_rRNA;class=Gene/rRNA;Rfam_id=RF00001;E=2.5e-09
Contig01333	cm	rRNA	942657	942544	47.7	-	.	target=5S_rRNA;class=Gene/rRNA;Rfam_id=RF00001;E=6.2e-12
Contig01333	cm	rRNA	943014	942901	51.4	-	.	target=5S_rRNA;class=Gene/rRNA;Rfam_id=RF00001;E=9.7e-13
Contig01333	cm	rRNA	977204	977318	39.4	+	.	target=5S_rRNA;class=Gene/rRNA;Rfam_id=RF00001;E=1.2e-09
Contig01333	cm	rRNA	977760	977645	39.8	-	.	target=5S_rRNA;class=Gene/rRNA;Rfam_id=RF00001;E=7e-10
Contig01333	cm	rRNA	1030093	1029988	44.1	-	.	target=5S_rRNA;class=Gene/rRNA;Rfam_id=RF00001;E=7.3e-11
Contig01333	cm	rRNA	1030692	1030576	38.6	-	.	target=5S_rRNA;class=Gene/rRNA;Rfam_id=RF00001;E=1.9e-09
Contig01333	cm	rRNA	1098220	1098107	41.6	-	.	target=5S_rRNA;class=Gene/rRNA;Rfam_id=RF00001;E=2.4e-10
Contig01333	cm	rRNA	1102440	1102553	42.7	+	.	target=5S_rRNA;class=Gene/rRNA;Rfam_id=RF00001;E=1.3e-10
Contig01333	cm	rRNA	1102792	1102897	46.9	+	.	target=5S_rRNA;class=Gene/rRNA;Rfam_id=RF00001;E=1.1e-11
Contig01334	cm	rRNA	41322	41205	46.5	-	.	target=5S_rRNA;class=Gene/rRNA;Rfam_id=RF00001;E=1.3e-11
Contig01334	cm	rRNA	41677	41559	44.3	-	.	target=5S_rRNA;class=Gene/rRNA;Rfam_id=RF00001;E=4.9e-11
Contig01334	cm	rRNA	56893	57007	48.3	+	.	target=5S_rRNA;class=Gene/rRNA;Rfam_id=RF00001;E=5.9e-12
Contig01334	cm	rRNA	77605	77725	39	+	.	target=5S_rRNA;class=Gene/rRNA;Rfam_id=RF00001;E=1.5e-09
Contig01334	cm	rRNA	162218	162329	40.1	+	.	target=5S_rRNA;class=Gene/rRNA;Rfam_id=RF00001;E=7.9e-10
Contig01334	cm	rRNA	215225	215339	48.1	+	.	target=5S_rRNA;class=Gene/rRNA;Rfam_id=RF00001;E=5.1e-12
Contig01334	cm	rRNA	215581	215697	45.4	+	.	target=5S_rRNA;class=Gene/rRNA;Rfam_id=RF00001;E=2.6e-11
Contig01334	cm	rRNA	236447	236333	42.3	-	.	target=5S_rRNA;class=Gene/rRNA;Rfam_id=RF00001;E=1.6e-10
Contig01334	cm	rRNA	256258	256142	46.3	-	.	target=5S_rRNA;class=Gene/rRNA;Rfam_id=RF00001;E=1.4e-11
Contig01334	cm	rRNA	266158	266053	49.3	-	.	target=5S_rRNA;class=Gene/rRNA;Rfam_id=RF00001;E=2.5e-12
Contig01334	cm	rRNA	266524	266411	51.8	-	.	target=5S_rRNA;class=Gene/rRNA;Rfam_id=RF00001;E=5.5e-13
Contig01334	cm	rRNA	267420	267304	43.1	-	.	target=5S_rRNA;class=Gene/rRNA;Rfam_id=RF00001;E=9.7e-11
Contig01335	cm	rRNA	6341	6228	47.9	-	.	target=5S_rRNA;class=Gene/rRNA;Rfam_id=RF00001;E=5.8e-12
Contig01335	cm	rRNA	6687	6574	40.3	-	.	target=5S_rRNA;class=Gene/rRNA;Rfam_id=RF00001;E=5.1e-10
Contig01335	cm	rRNA	15669	15775	42.5	+	.	target=5S_rRNA;class=Gene/rRNA;Rfam_id=RF00001;E=1.4e-10
Contig01335	cm	rRNA	16024	16130	47.5	+	.	target=5S_rRNA;class=Gene/rRNA;Rfam_id=RF00001;E=9.8e-12
Contig01335	cm	rRNA	41090	40976	43.3	-	.	target=5S_rRNA;class=Gene/rRNA;Rfam_id=RF00001;E=1.2e-10
Contig01335	cm	rRNA	47658	47773	42.7	+	.	target=5S_rRNA;class=Gene/rRNA;Rfam_id=RF00001;E=1.3e-10
Contig01335	cm	rRNA	48012	48119	38.4	+	.	target=5S_rRNA;class=Gene/rRNA;Rfam_id=RF00001;E=2.2e-09
Contig01335	cm	rRNA	48242	48356	49.4	+	.	target=5S_rRNA;class=Gene/rRNA;Rfam_id=RF00001;E=2.3e-12
Contig01335	cm	rRNA	153604	153721	40.9	+	.	target=5S_rRNA;class=Gene/rRNA;Rfam_id=RF00001;E=4.8e-10
Contig01335	cm	rRNA	197513	197390	41.4	-	.	target=5S_rRNA;class=Gene/rRNA;Rfam_id=RF00001;E=3.7e-10
Contig01335	cm	rRNA	198949	199063	46.3	+	.	target=5S_rRNA;class=Gene/rRNA;Rfam_id=RF00001;E=1.5e-11
Contig01335	cm	rRNA	326181	326072	39.9	-	.	target=5S_rRNA;class=Gene/rRNA;Rfam_id=RF00001;E=9e-10
Contig01335	cm	rRNA	354168	354063	44.9	-	.	target=5S_rRNA;class=Gene/rRNA;Rfam_id=RF00001;E=3.5e-11
Contig01335	cm	rRNA	359241	359354	54.8	+	.	target=5S_rRNA;class=Gene/rRNA;Rfam_id=RF00001;E=9.2e-14
Contig01336	cm	rRNA	58917	58801	56.4	-	.	target=5S_rRNA;class=Gene/rRNA;Rfam_id=RF00001;E=4.9e-14
Contig01336	cm	rRNA	109589	109706	47.4	+	.	target=5S_rRNA;class=Gene/rRNA;Rfam_id=RF00001;E=9.9e-12
Contig01339	cm	rRNA	84085	84198	45.6	+	.	target=5S_rRNA;class=Gene/rRNA;Rfam_id=RF00001;E=2.3e-11
Contig01339	cm	rRNA	84439	84546	51	+	.	target=5S_rRNA;class=Gene/rRNA;Rfam_id=RF00001;E=9.3e-13
Contig01341	cm	rRNA	71605	71199	139.4	-	.	target=LSU_rRNA_eukarya;class=Gene/rRNA;Rfam_id=RF02543;E=2.2e-35
Contig01344	cm	rRNA	25964	26083	43.6	+	.	target=5S_rRNA;class=Gene/rRNA;Rfam_id=RF00001;E=7.4e-11
Contig01347	cm	rRNA	28460	28343	45.6	-	.	target=5S_rRNA;class=Gene/rRNA;Rfam_id=RF00001;E=2.2e-11
Contig01347	cm	rRNA	28795	28676	50.4	-	.	target=5S_rRNA;class=Gene/rRNA;Rfam_id=RF00001;E=1.7e-12
Contig01355	cm	rRNA	24694	24578	47	-	.	target=5S_rRNA;class=Gene/rRNA;Rfam_id=RF00001;E=1.3e-11
Contig01357	cm	rRNA	2324	2204	43.9	-	.	target=5S_rRNA;class=Gene/rRNA;Rfam_id=RF00001;E=6.3e-11
Contig01357	cm	rRNA	2676	2562	45	-	.	target=5S_rRNA;class=Gene/rRNA;Rfam_id=RF00001;E=3.2e-11
Contig01357	cm	rRNA	2933	2817	42.7	-	.	target=5S_rRNA;class=Gene/rRNA;Rfam_id=RF00001;E=1.3e-10
Contig01357	cm	rRNA	18335	18219	45.9	-	.	target=5S_rRNA;class=Gene/rRNA;Rfam_id=RF00001;E=1.8e-11
Contig01357	cm	rRNA	18689	18573	44.9	-	.	target=5S_rRNA;class=Gene/rRNA;Rfam_id=RF00001;E=4.5e-11
Contig01357	cm	rRNA	34611	34727	45.2	+	.	target=5S_rRNA;class=Gene/rRNA;Rfam_id=RF00001;E=3.8e-11
Contig01357	cm	rRNA	34968	35082	44.9	+	.	target=5S_rRNA;class=Gene/rRNA;Rfam_id=RF00001;E=3.5e-11
Contig01358	cm	rRNA	13524	13407	39.2	-	.	target=5S_rRNA;class=Gene/rRNA;Rfam_id=RF00001;E=1e-09
Contig01358	cm	rRNA	13871	13765	44.1	-	.	target=5S_rRNA;class=Gene/rRNA;Rfam_id=RF00001;E=3.5e-10
Contig01358	cm	rRNA	60312	60196	41.9	-	.	target=5S_rRNA;class=Gene/rRNA;Rfam_id=RF00001;E=2.6e-10
Contig01358	cm	rRNA	193368	193261	40.3	-	.	target=5S_rRNA;class=Gene/rRNA;Rfam_id=RF00001;E=6.8e-10
Contig01358	cm	rRNA	193741	193620	55.1	-	.	target=5S_rRNA;class=Gene/rRNA;Rfam_id=RF00001;E=7.8e-14
Contig01365	cm	rRNA	56522	56408	49.8	-	.	target=5S_rRNA;class=Gene/rRNA;Rfam_id=RF00001;E=1.9e-12
Contig01365	cm	rRNA	56879	56765	39.2	-	.	target=5S_rRNA;class=Gene/rRNA;Rfam_id=RF00001;E=1e-09
Contig01366	cm	rRNA	197209	197094	44.2	-	.	target=5S_rRNA;class=Gene/rRNA;Rfam_id=RF00001;E=6.8e-11
Contig01366	cm	rRNA	212400	212516	43.7	+	.	target=5S_rRNA;class=Gene/rRNA;Rfam_id=RF00001;E=9.1e-11
Contig01366	cm	rRNA	589933	589819	43.1	-	.	target=5S_rRNA;class=Gene/rRNA;Rfam_id=RF00001;E=9.7e-11
Contig01366	cm	rRNA	590290	590176	39.8	-	.	target=5S_rRNA;class=Gene/rRNA;Rfam_id=RF00001;E=9.6e-10
Contig01366	cm	rRNA	646496	646383	43	-	.	target=5S_rRNA;class=Gene/rRNA;Rfam_id=RF00001;E=1.4e-10
Contig01366	cm	rRNA	657237	657118	48.4	-	.	target=5S_rRNA;class=Gene/rRNA;Rfam_id=RF00001;E=4.3e-12
Contig01366	cm	rRNA	657591	657472	43.3	-	.	target=5S_rRNA;class=Gene/rRNA;Rfam_id=RF00001;E=1.2e-10
Contig01367	cm	rRNA	110190	110303	46.3	+	.	target=5S_rRNA;class=Gene/rRNA;Rfam_id=RF00001;E=1.9e-11
Contig01367	cm	rRNA	226089	226208	46.5	+	.	target=5S_rRNA;class=Gene/rRNA;Rfam_id=RF00001;E=1e-10
Contig01367	cm	rRNA	226455	226573	46.6	+	.	target=5S_rRNA;class=Gene/rRNA;Rfam_id=RF00001;E=1.2e-11
Contig01367	cm	rRNA	226822	226935	48.7	+	.	target=5S_rRNA;class=Gene/rRNA;Rfam_id=RF00001;E=3.5e-12
Contig01367	cm	rRNA	227186	227299	47.5	+	.	target=5S_rRNA;class=Gene/rRNA;Rfam_id=RF00001;E=9.9e-12
Contig01367	cm	rRNA	277638	277755	46.9	+	.	target=5S_rRNA;class=Gene/rRNA;Rfam_id=RF00001;E=1e-11
Contig01367	cm	rRNA	283515	283399	42.4	-	.	target=5S_rRNA;class=Gene/rRNA;Rfam_id=RF00001;E=2e-10
Contig01367	cm	rRNA	283876	283763	42.2	-	.	target=5S_rRNA;class=Gene/rRNA;Rfam_id=RF00001;E=1.6e-10
Contig01367	cm	rRNA	367891	367778	56.8	-	.	target=5S_rRNA;class=Gene/rRNA;Rfam_id=RF00001;E=3.8e-14
Contig01367	cm	rRNA	368259	368141	62.2	-	.	target=5S_rRNA;class=Gene/rRNA;Rfam_id=RF00001;E=1.2e-15
Contig01367	cm	rRNA	376230	376344	39.2	+	.	target=5S_rRNA;class=Gene/rRNA;Rfam_id=RF00001;E=1e-09
Contig01367	cm	rRNA	376585	376702	42.7	+	.	target=5S_rRNA;class=Gene/rRNA;Rfam_id=RF00001;E=1.7e-10
Contig01368	cm	rRNA	31590	31471	46.1	-	.	target=5S_rRNA;class=Gene/rRNA;Rfam_id=RF00001;E=2.2e-11
Contig01368	cm	rRNA	31939	31826	50.2	-	.	target=5S_rRNA;class=Gene/rRNA;Rfam_id=RF00001;E=1.5e-12
Contig01368	cm	rRNA	35560	35680	38.1	+	.	target=5S_rRNA;class=Gene/rRNA;Rfam_id=RF00001;E=2e-09
Contig01368	cm	rRNA	74266	74149	41.5	-	.	target=5S_rRNA;class=Gene/rRNA;Rfam_id=RF00001;E=2.5e-10
Contig01368	cm	rRNA	74620	74506	41.6	-	.	target=5S_rRNA;class=Gene/rRNA;Rfam_id=RF00001;E=2.4e-10
Contig01368	cm	rRNA	117517	117399	45.2	-	.	target=5S_rRNA;class=Gene/rRNA;Rfam_id=RF00001;E=3.8e-11
Contig01368	cm	rRNA	117863	117750	49.5	-	.	target=5S_rRNA;class=Gene/rRNA;Rfam_id=RF00001;E=2.2e-12
Contig01368	cm	rRNA	307631	307517	40.3	-	.	target=5S_rRNA;class=Gene/rRNA;Rfam_id=RF00001;E=5.3e-10
Contig01368	cm	rRNA	316215	316099	45.2	-	.	target=5S_rRNA;class=Gene/rRNA;Rfam_id=RF00001;E=3.8e-11
Contig01368	cm	rRNA	316569	316454	41.8	-	.	target=5S_rRNA;class=Gene/rRNA;Rfam_id=RF00001;E=2.1e-10
Contig01368	cm	rRNA	335035	334916	42.8	-	.	target=5S_rRNA;class=Gene/rRNA;Rfam_id=RF00001;E=1.2e-10
Contig01368	cm	rRNA	464717	464604	47.5	-	.	target=5S_rRNA;class=Gene/rRNA;Rfam_id=RF00001;E=7.1e-12
Contig01368	cm	rRNA	465075	464962	44.2	-	.	target=5S_rRNA;class=Gene/rRNA;Rfam_id=RF00001;E=5.2e-11
Contig01368	cm	rRNA	480869	480983	43.7	+	.	target=5S_rRNA;class=Gene/rRNA;Rfam_id=RF00001;E=6.7e-11
Contig01368	cm	rRNA	481226	481347	40.1	+	.	target=5S_rRNA;class=Gene/rRNA;Rfam_id=RF00001;E=5.8e-10
Contig01368	cm	rRNA	481595	481711	45.5	+	.	target=5S_rRNA;class=Gene/rRNA;Rfam_id=RF00001;E=3.2e-11
Contig01368	cm	rRNA	523262	523148	43.6	-	.	target=5S_rRNA;class=Gene/rRNA;Rfam_id=RF00001;E=7.4e-11
Contig01368	cm	rRNA	523592	523485	46	-	.	target=5S_rRNA;class=Gene/rRNA;Rfam_id=RF00001;E=2.4e-11
Contig01368	cm	rRNA	528320	528215	49.9	-	.	target=5S_rRNA;class=Gene/rRNA;Rfam_id=RF00001;E=1.7e-12
Contig01368	cm	rRNA	548504	548624	40.9	+	.	target=5S_rRNA;class=Gene/rRNA;Rfam_id=RF00001;E=4.8e-10
Contig01368	cm	rRNA	581537	581643	39.2	+	.	target=5S_rRNA;class=Gene/rRNA;Rfam_id=RF00001;E=1e-09
Contig01368	cm	rRNA	735440	735322	43.3	-	.	target=5S_rRNA;class=Gene/rRNA;Rfam_id=RF00001;E=8.6e-11
Contig01368	cm	rRNA	743665	743555	41.4	-	.	target=5S_rRNA;class=Gene/rRNA;Rfam_id=RF00001;E=2.7e-10
Contig01368	cm	rRNA	757584	757470	49.1	-	.	target=5S_rRNA;class=Gene/rRNA;Rfam_id=RF00001;E=3.6e-12
Contig01368	cm	rRNA	787063	787181	41.8	+	.	target=5S_rRNA;class=Gene/rRNA;Rfam_id=RF00001;E=2.1e-10
Contig01368	cm	rRNA	804591	804707	45.6	+	.	target=5S_rRNA;class=Gene/rRNA;Rfam_id=RF00001;E=3e-11
Contig01368	cm	rRNA	804946	805062	41.1	+	.	target=5S_rRNA;class=Gene/rRNA;Rfam_id=RF00001;E=3.2e-10
Contig01368	cm	rRNA	825893	826010	49.3	+	.	target=5S_rRNA;class=Gene/rRNA;Rfam_id=RF00001;E=3.3e-12
Contig01368	cm	rRNA	845582	845466	43.8	-	.	target=5S_rRNA;class=Gene/rRNA;Rfam_id=RF00001;E=8.5e-11
Contig01368	cm	rRNA	846320	846204	47	-	.	target=5S_rRNA;class=Gene/rRNA;Rfam_id=RF00001;E=1e-11
Contig01368	cm	rRNA	846679	846561	52	-	.	target=5S_rRNA;class=Gene/rRNA;Rfam_id=RF00001;E=5e-13
Contig01368	cm	rRNA	846943	846827	51.6	-	.	target=5S_rRNA;class=Gene/rRNA;Rfam_id=RF00001;E=6.4e-13
Contig01368	cm	rRNA	847627	847743	39.3	+	.	target=5S_rRNA;class=Gene/rRNA;Rfam_id=RF00001;E=9.3e-10
Contig01368	cm	rRNA	885782	885669	50.6	-	.	target=5S_rRNA;class=Gene/rRNA;Rfam_id=RF00001;E=1.5e-12
Contig01368	cm	rRNA	944973	944849	44.1	-	.	target=5S_rRNA;class=Gene/rRNA;Rfam_id=RF00001;E=5.4e-11
Contig01368	cm	rRNA	945322	945208	43.4	-	.	target=5S_rRNA;class=Gene/rRNA;Rfam_id=RF00001;E=8.3e-11
Contig01368	cm	rRNA	1053737	1053855	51.6	+	.	target=5S_rRNA;class=Gene/rRNA;Rfam_id=RF00001;E=6.2e-13
Contig01369	cm	rRNA	265504	265391	46.1	-	.	target=5S_rRNA;class=Gene/rRNA;Rfam_id=RF00001;E=2.2e-11
Contig01369	cm	rRNA	414396	414510	46.7	+	.	target=5S_rRNA;class=Gene/rRNA;Rfam_id=RF00001;E=1.6e-11
Contig01369	cm	rRNA	466978	466864	49.9	-	.	target=5S_rRNA;class=Gene/rRNA;Rfam_id=RF00001;E=1.7e-12
Contig01369	cm	rRNA	665942	666055	43.1	+	.	target=5S_rRNA;class=Gene/rRNA;Rfam_id=RF00001;E=1e-10
Contig01369	cm	rRNA	703035	703150	50.5	+	.	target=5S_rRNA;class=Gene/rRNA;Rfam_id=RF00001;E=1.2e-12
Contig01369	cm	rRNA	703391	703505	43.9	+	.	target=5S_rRNA;class=Gene/rRNA;Rfam_id=RF00001;E=8.4e-11
Contig01369	cm	rRNA	724912	724795	41.3	-	.	target=5S_rRNA;class=Gene/rRNA;Rfam_id=RF00001;E=3.9e-10
Contig01369	cm	rRNA	845602	845482	41.9	-	.	target=5S_rRNA;class=Gene/rRNA;Rfam_id=RF00001;E=2.8e-10
Contig01369	cm	rRNA	845951	845837	40.6	-	.	target=5S_rRNA;class=Gene/rRNA;Rfam_id=RF00001;E=4.3e-10
Contig01369	cm	rRNA	973826	973714	40	-	.	target=5S_rRNA;class=Gene/rRNA;Rfam_id=RF00001;E=6.1e-10
Contig01370	cm	rRNA	57563	57676	41.5	+	.	target=5S_rRNA;class=Gene/rRNA;Rfam_id=RF00001;E=2.6e-10
Contig01370	cm	rRNA	57916	58029	41	+	.	target=5S_rRNA;class=Gene/rRNA;Rfam_id=RF00001;E=4.6e-10
Contig01370	cm	rRNA	72141	72260	45.2	+	.	target=5S_rRNA;class=Gene/rRNA;Rfam_id=RF00001;E=2.9e-11
Contig01370	cm	rRNA	72510	72623	42.1	+	.	target=5S_rRNA;class=Gene/rRNA;Rfam_id=RF00001;E=2.4e-10
Contig01370	cm	rRNA	124253	124139	47.4	-	.	target=5S_rRNA;class=Gene/rRNA;Rfam_id=RF00001;E=7.4e-12
Contig01370	cm	rRNA	124614	124499	40.9	-	.	target=5S_rRNA;class=Gene/rRNA;Rfam_id=RF00001;E=4.8e-10
Contig01370	cm	rRNA	517580	517696	40	+	.	target=5S_rRNA;class=Gene/rRNA;Rfam_id=RF00001;E=6.4e-10
Contig01370	cm	rRNA	604645	604750	48.5	+	.	target=5S_rRNA;class=Gene/rRNA;Rfam_id=RF00001;E=4e-12
Contig01370	cm	rRNA	605000	605105	43.7	+	.	target=5S_rRNA;class=Gene/rRNA;Rfam_id=RF00001;E=9.2e-11
Contig01370	cm	rRNA	665558	665444	41	-	.	target=5S_rRNA;class=Gene/rRNA;Rfam_id=RF00001;E=3.4e-10
Contig01370	cm	rRNA	724351	724236	49.1	-	.	target=5S_rRNA;class=Gene/rRNA;Rfam_id=RF00001;E=2.8e-12
Contig01370	cm	rRNA	774222	774105	39.5	-	.	target=5S_rRNA;class=Gene/rRNA;Rfam_id=RF00001;E=8.4e-10
Contig01370	cm	rRNA	774575	774460	42.9	-	.	target=5S_rRNA;class=Gene/rRNA;Rfam_id=RF00001;E=1.1e-10
Contig01370	cm	rRNA	808944	808827	46.8	-	.	target=5S_rRNA;class=Gene/rRNA;Rfam_id=RF00001;E=1.1e-11
Contig01370	cm	rRNA	809302	809185	46.8	-	.	target=5S_rRNA;class=Gene/rRNA;Rfam_id=RF00001;E=1.4e-11
Contig01370	cm	rRNA	809659	809542	41.6	-	.	target=5S_rRNA;class=Gene/rRNA;Rfam_id=RF00001;E=2.4e-10
Contig01370	cm	rRNA	897300	897194	45	-	.	target=5S_rRNA;class=Gene/rRNA;Rfam_id=RF00001;E=4.3e-11
Contig01370	cm	rRNA	897575	897469	38.2	-	.	target=5S_rRNA;class=Gene/rRNA;Rfam_id=RF00001;E=2.4e-09
Contig01370	cm	rRNA	897931	897825	41.8	-	.	target=5S_rRNA;class=Gene/rRNA;Rfam_id=RF00001;E=2.1e-10
Contig01370	cm	rRNA	943057	942942	40.9	-	.	target=5S_rRNA;class=Gene/rRNA;Rfam_id=RF00001;E=3.6e-10
Contig01370	cm	rRNA	944150	944037	45.9	-	.	target=5S_rRNA;class=Gene/rRNA;Rfam_id=RF00001;E=1.9e-11
Contig01370	cm	rRNA	975353	975466	57.9	+	.	target=5S_rRNA;class=Gene/rRNA;Rfam_id=RF00001;E=1.5e-14
Contig01370	cm	rRNA	1008909	1009023	48.7	+	.	target=5S_rRNA;class=Gene/rRNA;Rfam_id=RF00001;E=4.7e-12
Contig01370	cm	rRNA	1045083	1045197	48.7	+	.	target=5S_rRNA;class=Gene/rRNA;Rfam_id=RF00001;E=3.5e-12
Contig01370	cm	rRNA	1051219	1051098	45	-	.	target=5S_rRNA;class=Gene/rRNA;Rfam_id=RF00001;E=4.2e-11
Contig01370	cm	rRNA	1051549	1051442	41.8	-	.	target=5S_rRNA;class=Gene/rRNA;Rfam_id=RF00001;E=2.1e-10
Contig01370	cm	rRNA	1116592	1116706	43.6	+	.	target=5S_rRNA;class=Gene/rRNA;Rfam_id=RF00001;E=1e-10
Contig01370	cm	rRNA	1116952	1117059	48.5	+	.	target=5S_rRNA;class=Gene/rRNA;Rfam_id=RF00001;E=4e-12
Contig01370	cm	rRNA	1288798	1288685	53.5	-	.	target=5S_rRNA;class=Gene/rRNA;Rfam_id=RF00001;E=2.8e-13
Contig01370	cm	rRNA	1330981	1331100	46.7	+	.	target=5S_rRNA;class=Gene/rRNA;Rfam_id=RF00001;E=1.6e-11
Contig01370	cm	rRNA	1336082	1336193	48.8	+	.	target=5S_rRNA;class=Gene/rRNA;Rfam_id=RF00001;E=3.3e-12
Contig01370	cm	rRNA	1336420	1336531	40.7	+	.	target=5S_rRNA;class=Gene/rRNA;Rfam_id=RF00001;E=5.5e-10
Contig01370	cm	rRNA	1338253	1338366	48.7	+	.	target=5S_rRNA;class=Gene/rRNA;Rfam_id=RF00001;E=3.6e-12
Contig01370	cm	rRNA	1363072	1363188	53.8	+	.	target=5S_rRNA;class=Gene/rRNA;Rfam_id=RF00001;E=1.7e-13
Contig01370	cm	rRNA	1363417	1363542	42.8	+	.	target=5S_rRNA;class=Gene/rRNA;Rfam_id=RF00001;E=1.2e-10
Contig01371	cm	rRNA	157766	157653	41.7	-	.	target=5S_rRNA;class=Gene/rRNA;Rfam_id=RF00001;E=2.2e-10
Contig01371	cm	rRNA	255381	255275	60	-	.	target=5S_rRNA;class=Gene/rRNA;Rfam_id=RF00001;E=5.8e-15
Contig01371	cm	rRNA	255672	255566	48.3	-	.	target=5S_rRNA;class=Gene/rRNA;Rfam_id=RF00001;E=4.4e-12
Contig01371	cm	rRNA	256413	256307	52	-	.	target=5S_rRNA;class=Gene/rRNA;Rfam_id=RF00001;E=5e-13
Contig01372	cm	rRNA	222795	222681	47.6	-	.	target=5S_rRNA;class=Gene/rRNA;Rfam_id=RF00001;E=9e-12
Contig01372	cm	rRNA	618894	619007	38.2	+	.	target=5S_rRNA;class=Gene/rRNA;Rfam_id=RF00001;E=2.5e-09
Contig01372	cm	rRNA	619249	619362	50.6	+	.	target=5S_rRNA;class=Gene/rRNA;Rfam_id=RF00001;E=9.8e-12
Contig01373	cm	rRNA	111191	111077	45.7	-	.	target=5S_rRNA;class=Gene/rRNA;Rfam_id=RF00001;E=2.8e-11
Contig01373	cm	rRNA	111538	111433	39.6	-	.	target=5S_rRNA;class=Gene/rRNA;Rfam_id=RF00001;E=8.1e-10
Contig01373	cm	rRNA	111903	111789	46.4	-	.	target=5S_rRNA;class=Gene/rRNA;Rfam_id=RF00001;E=1.8e-11
Contig01373	cm	rRNA	112825	112711	50.5	-	.	target=5S_rRNA;class=Gene/rRNA;Rfam_id=RF00001;E=1.2e-12
Contig01373	cm	rRNA	113530	113424	38.1	-	.	target=5S_rRNA;class=Gene/rRNA;Rfam_id=RF00001;E=1.9e-09
Contig01373	cm	rRNA	193123	193239	47.7	+	.	target=5S_rRNA;class=Gene/rRNA;Rfam_id=RF00001;E=6.5e-12
Contig01373	cm	rRNA	193479	193595	41.1	+	.	target=5S_rRNA;class=Gene/rRNA;Rfam_id=RF00001;E=3.2e-10
Contig01373	cm	rRNA	193842	193954	41.4	+	.	target=5S_rRNA;class=Gene/rRNA;Rfam_id=RF00001;E=2.8e-10
Contig01374	cm	rRNA	12524	12407	47	-	.	target=5S_rRNA;class=Gene/rRNA;Rfam_id=RF00001;E=9.5e-12
Contig01374	cm	rRNA	384099	383983	45.9	-	.	target=5S_rRNA;class=Gene/rRNA;Rfam_id=RF00001;E=1.9e-11
Contig01374	cm	rRNA	384372	384256	46.6	-	.	target=5S_rRNA;class=Gene/rRNA;Rfam_id=RF00001;E=1.2e-11
Contig01374	cm	rRNA	422535	422414	38.1	-	.	target=5S_rRNA;class=Gene/rRNA;Rfam_id=RF00001;E=2e-09
Contig01374	cm	rRNA	422893	422781	39.9	-	.	target=5S_rRNA;class=Gene/rRNA;Rfam_id=RF00001;E=8.9e-10
Contig01374	cm	rRNA	533721	533600	40.4	-	.	target=5S_rRNA;class=Gene/rRNA;Rfam_id=RF00001;E=6.6e-10
Contig01374	cm	rRNA	534077	533964	48.7	-	.	target=5S_rRNA;class=Gene/rRNA;Rfam_id=RF00001;E=3.4e-12
Contig01375	cm	rRNA	23637	23731	43.7	+	.	target=5S_rRNA;class=Gene/rRNA;Rfam_id=RF00001;E=7.1e-11
Contig01375	cm	rRNA	188968	189091	52.1	+	.	target=5S_rRNA;class=Gene/rRNA;Rfam_id=RF00001;E=4.6e-13
Contig01375	cm	rRNA	249003	248889	43.1	-	.	target=5S_rRNA;class=Gene/rRNA;Rfam_id=RF00001;E=1.3e-10
Contig01375	cm	rRNA	300997	301111	47.9	+	.	target=5S_rRNA;class=Gene/rRNA;Rfam_id=RF00001;E=7.5e-12
Contig01375	cm	rRNA	301357	301471	44.1	+	.	target=5S_rRNA;class=Gene/rRNA;Rfam_id=RF00001;E=5.4e-11
Contig01375	cm	rRNA	303344	303218	39.8	-	.	target=5S_rRNA;class=Gene/rRNA;Rfam_id=RF00001;E=7.1e-10
Contig01375	cm	rRNA	315013	315129	44.3	+	.	target=5S_rRNA;class=Gene/rRNA;Rfam_id=RF00001;E=8.2e-11
Contig01375	cm	rRNA	443376	443491	52.1	+	.	target=5S_rRNA;class=Gene/rRNA;Rfam_id=RF00001;E=4.6e-13
Contig01375	cm	rRNA	443702	443821	43.5	+	.	target=5S_rRNA;class=Gene/rRNA;Rfam_id=RF00001;E=1e-10
Contig01375	cm	rRNA	444044	444149	38.8	+	.	target=5S_rRNA;class=Gene/rRNA;Rfam_id=RF00001;E=1.2e-09
Contig01375	cm	rRNA	483049	483164	44.7	+	.	target=5S_rRNA;class=Gene/rRNA;Rfam_id=RF00001;E=3.7e-11
Contig01375	cm	rRNA	483404	483517	38.5	+	.	target=5S_rRNA;class=Gene/rRNA;Rfam_id=RF00001;E=2e-09
Contig01375	cm	rRNA	576437	576551	43.4	+	.	target=5S_rRNA;class=Gene/rRNA;Rfam_id=RF00001;E=8.2e-11
Contig01375	cm	rRNA	634077	633958	48.3	-	.	target=5S_rRNA;class=Gene/rRNA;Rfam_id=RF00001;E=4.5e-12
Contig01375	cm	rRNA	634420	634298	41.7	-	.	target=5S_rRNA;class=Gene/rRNA;Rfam_id=RF00001;E=3e-10
Contig01377	cm	rRNA	280188	280074	44.3	-	.	target=5S_rRNA;class=Gene/rRNA;Rfam_id=RF00001;E=5.5e-10
Contig01377	cm	rRNA	317292	317411	51.1	+	.	target=5S_rRNA;class=Gene/rRNA;Rfam_id=RF00001;E=7e-12
Contig01377	cm	rRNA	317645	317764	50.3	+	.	target=5S_rRNA;class=Gene/rRNA;Rfam_id=RF00001;E=9.7e-12
Contig01377	cm	rRNA	318003	318116	47.8	+	.	target=5S_rRNA;class=Gene/rRNA;Rfam_id=RF00001;E=4.4e-11
Contig01377	cm	rRNA	324955	324835	48.4	-	.	target=5S_rRNA;class=Gene/rRNA;Rfam_id=RF00001;E=4.3e-12
Contig01377	cm	rRNA	325309	325193	50.6	-	.	target=5S_rRNA;class=Gene/rRNA;Rfam_id=RF00001;E=1.5e-12
Contig01377	cm	rRNA	403241	403355	40.6	+	.	target=5S_rRNA;class=Gene/rRNA;Rfam_id=RF00001;E=4.3e-10
Contig01377	cm	rRNA	421219	421335	47.1	+	.	target=5S_rRNA;class=Gene/rRNA;Rfam_id=RF00001;E=7.8e-11
Contig01377	cm	rRNA	425851	425746	44.1	-	.	target=5S_rRNA;class=Gene/rRNA;Rfam_id=RF00001;E=5.5e-11
Contig01377	cm	rRNA	426228	426111	39.8	-	.	target=5S_rRNA;class=Gene/rRNA;Rfam_id=RF00001;E=7.2e-10
Contig01377	cm	rRNA	486521	486404	49.8	-	.	target=5S_rRNA;class=Gene/rRNA;Rfam_id=RF00001;E=1.4e-11
Contig01377	cm	rRNA	521895	521782	45.7	-	.	target=5S_rRNA;class=Gene/rRNA;Rfam_id=RF00001;E=2.9e-11
Contig01377	cm	rRNA	528828	528941	51.2	+	.	target=5S_rRNA;class=Gene/rRNA;Rfam_id=RF00001;E=7.8e-13
Contig01377	cm	rRNA	529215	529320	47.2	+	.	target=5S_rRNA;class=Gene/rRNA;Rfam_id=RF00001;E=1.2e-11
Contig01377	cm	rRNA	596951	597066	45.3	+	.	target=5S_rRNA;class=Gene/rRNA;Rfam_id=RF00001;E=2.6e-11
Contig01377	cm	rRNA	597318	597425	39.7	+	.	target=5S_rRNA;class=Gene/rRNA;Rfam_id=RF00001;E=1e-09
Contig01377	cm	rRNA	735435	735548	40	+	.	target=5S_rRNA;class=Gene/rRNA;Rfam_id=RF00001;E=6.3e-10
Contig01377	cm	rRNA	818540	818658	43.8	+	.	target=5S_rRNA;class=Gene/rRNA;Rfam_id=RF00001;E=6.5e-11
Contig01377	cm	rRNA	838378	838489	40.8	+	.	target=5S_rRNA;class=Gene/rRNA;Rfam_id=RF00001;E=3.8e-10
Contig01377	cm	rRNA	1107977	1108091	39.4	+	.	target=5S_rRNA;class=Gene/rRNA;Rfam_id=RF00001;E=9.1e-10
Contig01377	cm	rRNA	1179039	1179151	40.8	+	.	target=5S_rRNA;class=Gene/rRNA;Rfam_id=RF00001;E=3.8e-10
Contig01377	cm	rRNA	1179661	1179773	40.8	+	.	target=5S_rRNA;class=Gene/rRNA;Rfam_id=RF00001;E=3.9e-10
Contig01377	cm	rRNA	1265941	1266061	39.2	+	.	target=5S_rRNA;class=Gene/rRNA;Rfam_id=RF00001;E=1e-09
Contig01377	cm	rRNA	1266290	1266404	54.7	+	.	target=5S_rRNA;class=Gene/rRNA;Rfam_id=RF00001;E=1.3e-13
Contig01377	cm	rRNA	1267927	1268051	43.5	+	.	target=5S_rRNA;class=Gene/rRNA;Rfam_id=RF00001;E=7.6e-11
Contig01377	cm	rRNA	1270446	1270557	46.1	+	.	target=5S_rRNA;class=Gene/rRNA;Rfam_id=RF00001;E=1.2e-10
Contig01377	cm	rRNA	1270806	1270919	45.3	+	.	target=5S_rRNA;class=Gene/rRNA;Rfam_id=RF00001;E=1.9e-10
Contig01378	cm	rRNA	2010	2126	48.9	+	.	target=5S_rRNA;class=Gene/rRNA;Rfam_id=RF00001;E=4.1e-12
Contig01378	cm	rRNA	15728	15842	43.4	+	.	target=5S_rRNA;class=Gene/rRNA;Rfam_id=RF00001;E=8.1e-11
Contig01378	cm	rRNA	55001	55118	53.9	+	.	target=5S_rRNA;class=Gene/rRNA;Rfam_id=RF00001;E=2.2e-13
Contig01378	cm	rRNA	55360	55474	51.5	+	.	target=5S_rRNA;class=Gene/rRNA;Rfam_id=RF00001;E=6.9e-13
Contig01378	cm	rRNA	55942	56058	50.1	+	.	target=5S_rRNA;class=Gene/rRNA;Rfam_id=RF00001;E=1.5e-12
Contig01378	cm	rRNA	56297	56414	45.8	+	.	target=5S_rRNA;class=Gene/rRNA;Rfam_id=RF00001;E=2.6e-11
Contig01378	cm	rRNA	155364	155478	42	+	.	target=5S_rRNA;class=Gene/rRNA;Rfam_id=RF00001;E=1.9e-10
Contig01378	cm	rRNA	193837	193943	38	+	.	target=5S_rRNA;class=Gene/rRNA;Rfam_id=RF00001;E=2e-09
Contig01378	cm	rRNA	194184	194298	43.1	+	.	target=5S_rRNA;class=Gene/rRNA;Rfam_id=RF00001;E=1.3e-10
Contig01378	cm	rRNA	253776	253890	41.1	+	.	target=5S_rRNA;class=Gene/rRNA;Rfam_id=RF00001;E=3.2e-10
Contig01378	cm	rRNA	254131	254245	47.5	+	.	target=5S_rRNA;class=Gene/rRNA;Rfam_id=RF00001;E=7.4e-12
Contig01378	cm	rRNA	256695	256809	42.5	+	.	target=5S_rRNA;class=Gene/rRNA;Rfam_id=RF00001;E=1.8e-10
Contig01378	cm	rRNA	256993	257117	43	+	.	target=5S_rRNA;class=Gene/rRNA;Rfam_id=RF00001;E=1.4e-10
Contig01378	cm	rRNA	340835	340951	42.2	+	.	target=5S_rRNA;class=Gene/rRNA;Rfam_id=RF00001;E=1.7e-10
Contig01378	cm	rRNA	468375	468258	46.7	-	.	target=5S_rRNA;class=Gene/rRNA;Rfam_id=RF00001;E=1.2e-11
Contig01378	cm	rRNA	597108	597223	46.4	+	.	target=5S_rRNA;class=Gene/rRNA;Rfam_id=RF00001;E=1.8e-11
Contig01378	cm	rRNA	597564	597677	42	+	.	target=5S_rRNA;class=Gene/rRNA;Rfam_id=RF00001;E=1.9e-10
Contig01378	cm	rRNA	598496	598609	45	+	.	target=5S_rRNA;class=Gene/rRNA;Rfam_id=RF00001;E=4.3e-11
Contig01378	cm	rRNA	607701	607817	38.7	+	.	target=5S_rRNA;class=Gene/rRNA;Rfam_id=RF00001;E=1.8e-09
Contig01378	cm	rRNA	607981	608095	46.4	+	.	target=5S_rRNA;class=Gene/rRNA;Rfam_id=RF00001;E=1.4e-11
Contig01378	cm	rRNA	818239	818357	99	+	.	target=5S_rRNA;class=Gene/rRNA;Rfam_id=RF00001;E=3.6e-25
Contig01378	cm	rRNA	1079466	1079350	42.8	-	.	target=5S_rRNA;class=Gene/rRNA;Rfam_id=RF00001;E=1.2e-10
Contig01378	cm	rRNA	1121783	1121900	41.5	+	.	target=5S_rRNA;class=Gene/rRNA;Rfam_id=RF00001;E=3.5e-10
Contig01378	cm	rRNA	1133423	1133308	47.1	-	.	target=5S_rRNA;class=Gene/rRNA;Rfam_id=RF00001;E=9.2e-12
Contig01378	cm	rRNA	1155692	1155809	38.3	+	.	target=5S_rRNA;class=Gene/rRNA;Rfam_id=RF00001;E=2.3e-09
Contig01378	cm	rRNA	1196154	1196267	47.2	+	.	target=5S_rRNA;class=Gene/rRNA;Rfam_id=RF00001;E=8.5e-12
Contig01378	cm	rRNA	1196498	1196611	48.9	+	.	target=5S_rRNA;class=Gene/rRNA;Rfam_id=RF00001;E=4.1e-12
Contig01379	cm	rRNA	166739	166622	38.1	-	.	target=5S_rRNA;class=Gene/rRNA;Rfam_id=RF00001;E=2e-09
Contig01379	cm	rRNA	167116	166990	46.3	-	.	target=5S_rRNA;class=Gene/rRNA;Rfam_id=RF00001;E=2e-11
Contig01379	cm	rRNA	167462	167344	39.9	-	.	target=5S_rRNA;class=Gene/rRNA;Rfam_id=RF00001;E=6.6e-10
Contig01380	cm	rRNA	19153	19040	57.4	-	.	target=5S_rRNA;class=Gene/rRNA;Rfam_id=RF00001;E=2e-14
Contig01380	cm	rRNA	19487	19381	53.9	-	.	target=5S_rRNA;class=Gene/rRNA;Rfam_id=RF00001;E=2.1e-13
Contig01380	cm	rRNA	22935	22824	42.7	-	.	target=5S_rRNA;class=Gene/rRNA;Rfam_id=RF00001;E=1.2e-10
Contig01380	cm	rRNA	23692	23576	42.2	-	.	target=5S_rRNA;class=Gene/rRNA;Rfam_id=RF00001;E=2.3e-10
Contig01380	cm	rRNA	114958	114844	38.1	-	.	target=5S_rRNA;class=Gene/rRNA;Rfam_id=RF00001;E=1.9e-09
Contig01380	cm	rRNA	381990	382106	58.8	+	.	target=5S_rRNA;class=Gene/rRNA;Rfam_id=RF00001;E=6.3e-14
Contig01380	cm	rRNA	513753	513865	45.7	+	.	target=5S_rRNA;class=Gene/rRNA;Rfam_id=RF00001;E=2.2e-11
Contig01380	cm	rRNA	514101	514211	56.8	+	.	target=5S_rRNA;class=Gene/rRNA;Rfam_id=RF00001;E=3.7e-14
Contig01380	cm	rRNA	633240	633127	39.8	-	.	target=5S_rRNA;class=Gene/rRNA;Rfam_id=RF00001;E=7e-10
Contig01380	cm	rRNA	633584	633468	47.3	-	.	target=5S_rRNA;class=Gene/rRNA;Rfam_id=RF00001;E=8.4e-12
Contig01380	cm	rRNA	698046	698163	43.1	+	.	target=5S_rRNA;class=Gene/rRNA;Rfam_id=RF00001;E=9.9e-11
Contig01380	cm	rRNA	699002	699119	39	+	.	target=5S_rRNA;class=Gene/rRNA;Rfam_id=RF00001;E=1.5e-09
Contig01380	cm	rRNA	711152	711038	48.6	-	.	target=5S_rRNA;class=Gene/rRNA;Rfam_id=RF00001;E=3.6e-12
Contig01380	cm	rRNA	711517	711404	40.2	-	.	target=5S_rRNA;class=Gene/rRNA;Rfam_id=RF00001;E=5.4e-10
Contig01380	cm	rRNA	729508	729395	43.9	-	.	target=5S_rRNA;class=Gene/rRNA;Rfam_id=RF00001;E=8.2e-11
Contig01380	cm	rRNA	740638	740751	46.9	+	.	target=5S_rRNA;class=Gene/rRNA;Rfam_id=RF00001;E=1e-11
Contig01380	cm	rRNA	740993	741106	50.9	+	.	target=5S_rRNA;class=Gene/rRNA;Rfam_id=RF00001;E=1.3e-12
Contig01380	cm	rRNA	760871	760988	38.8	+	.	target=5S_rRNA;class=Gene/rRNA;Rfam_id=RF00001;E=1.2e-09
Contig01380	cm	rRNA	1073074	1073188	41.5	+	.	target=5S_rRNA;class=Gene/rRNA;Rfam_id=RF00001;E=2.6e-10
Contig01380	cm	rRNA	1271189	1271077	38.4	-	.	target=5S_rRNA;class=Gene/rRNA;Rfam_id=RF00001;E=1.2e-08
Contig01380	cm	rRNA	1272393	1272279	45.4	-	.	target=5S_rRNA;class=Gene/rRNA;Rfam_id=RF00001;E=3.3e-11
Contig01381	cm	rRNA	348495	348379	45.2	-	.	target=5S_rRNA;class=Gene/rRNA;Rfam_id=RF00001;E=3.7e-11
Contig01381	cm	rRNA	348865	348750	46.5	-	.	target=5S_rRNA;class=Gene/rRNA;Rfam_id=RF00001;E=1.3e-11
Contig01381	cm	rRNA	399037	399151	43.5	+	.	target=5S_rRNA;class=Gene/rRNA;Rfam_id=RF00001;E=7.6e-11
Contig01382	cm	rRNA	75974	76094	44.9	+	.	target=5S_rRNA;class=Gene/rRNA;Rfam_id=RF00001;E=3.5e-11
Contig01382	cm	rRNA	76002	76093	46	+	.	target=5S_rRNA;class=Gene/rRNA;Rfam_id=RF00001;E=1.8e-11
Contig01382	cm	rRNA	246933	247051	44.2	+	.	target=5S_rRNA;class=Gene/rRNA;Rfam_id=RF00001;E=5.3e-11
Contig01383	cm	rRNA	77075	76961	46.1	-	.	target=5S_rRNA;class=Gene/rRNA;Rfam_id=RF00001;E=1.7e-11
Contig01383	cm	rRNA	77432	77318	48.7	-	.	target=5S_rRNA;class=Gene/rRNA;Rfam_id=RF00001;E=3.5e-12
Contig01383	cm	rRNA	125014	125130	45.3	+	.	target=5S_rRNA;class=Gene/rRNA;Rfam_id=RF00001;E=3.6e-11
Contig01383	cm	rRNA	125370	125484	43.6	+	.	target=5S_rRNA;class=Gene/rRNA;Rfam_id=RF00001;E=7.5e-11
Contig01383	cm	rRNA	205053	205166	49.8	+	.	target=5S_rRNA;class=Gene/rRNA;Rfam_id=RF00001;E=1.8e-12
Contig01383	cm	rRNA	254503	254391	45.8	-	.	target=5S_rRNA;class=Gene/rRNA;Rfam_id=RF00001;E=2.6e-11
Contig01383	cm	rRNA	276536	276654	38.9	+	.	target=5S_rRNA;class=Gene/rRNA;Rfam_id=RF00001;E=1.2e-09
Contig01383	cm	rRNA	333067	333187	50	+	.	target=5S_rRNA;class=Gene/rRNA;Rfam_id=RF00001;E=1.6e-12
Contig01383	cm	rRNA	348612	348719	39.6	+	.	target=5S_rRNA;class=Gene/rRNA;Rfam_id=RF00001;E=1.1e-09
Contig01383	cm	rRNA	350936	350822	42.8	-	.	target=5S_rRNA;class=Gene/rRNA;Rfam_id=RF00001;E=1.2e-10
Contig01383	cm	rRNA	351292	351178	46.1	-	.	target=5S_rRNA;class=Gene/rRNA;Rfam_id=RF00001;E=2.2e-11
Contig01383	cm	rRNA	398935	399051	45.6	+	.	target=5S_rRNA;class=Gene/rRNA;Rfam_id=RF00001;E=2.3e-11
Contig01383	cm	rRNA	401492	401605	38.9	+	.	target=5S_rRNA;class=Gene/rRNA;Rfam_id=RF00001;E=1.7e-09
Contig01383	cm	rRNA	446070	445954	38.7	-	.	target=5S_rRNA;class=Gene/rRNA;Rfam_id=RF00001;E=1.4e-09
Contig01383	cm	rRNA	506914	507027	55.2	+	.	target=5S_rRNA;class=Gene/rRNA;Rfam_id=RF00001;E=7.2e-14
Contig01383	cm	rRNA	507262	507374	55.5	+	.	target=5S_rRNA;class=Gene/rRNA;Rfam_id=RF00001;E=6.1e-14
Contig01384	cm	rRNA	181457	181571	43.7	+	.	target=5S_rRNA;class=Gene/rRNA;Rfam_id=RF00001;E=6.5e-10
Contig01384	cm	rRNA	271063	270947	43.4	-	.	target=5S_rRNA;class=Gene/rRNA;Rfam_id=RF00001;E=8.1e-11
Contig01384	cm	rRNA	430028	429912	49.8	-	.	target=5S_rRNA;class=Gene/rRNA;Rfam_id=RF00001;E=1.8e-12
Contig01384	cm	rRNA	430367	430250	46.2	-	.	target=5S_rRNA;class=Gene/rRNA;Rfam_id=RF00001;E=1.5e-11
Contig01385	cm	rRNA	127779	127886	39.9	+	.	target=5S_rRNA;class=Gene/rRNA;Rfam_id=RF00001;E=6.5e-10
Contig01385	cm	rRNA	128125	128243	43.9	+	.	target=5S_rRNA;class=Gene/rRNA;Rfam_id=RF00001;E=6.2e-11
Contig01386	cm	rRNA	188622	188738	43.1	+	.	target=5S_rRNA;class=Gene/rRNA;Rfam_id=RF00001;E=1e-10
Contig01386	cm	rRNA	188980	189101	43.9	+	.	target=5S_rRNA;class=Gene/rRNA;Rfam_id=RF00001;E=8.3e-11
Contig01386	cm	rRNA	235033	235146	51.9	+	.	target=5S_rRNA;class=Gene/rRNA;Rfam_id=RF00001;E=5.2e-13
Contig01386	cm	rRNA	583554	583440	44.9	-	.	target=5S_rRNA;class=Gene/rRNA;Rfam_id=RF00001;E=3.5e-11
Contig01386	cm	rRNA	583911	583797	51.2	-	.	target=5S_rRNA;class=Gene/rRNA;Rfam_id=RF00001;E=1.1e-12
Contig01387	cm	rRNA	247013	247127	49.1	+	.	target=5S_rRNA;class=Gene/rRNA;Rfam_id=RF00001;E=3.8e-12
Contig01387	cm	rRNA	506576	506450	44.8	-	.	target=5S_rRNA;class=Gene/rRNA;Rfam_id=RF00001;E=3.7e-11
Contig01387	cm	rRNA	794631	794513	43.1	-	.	target=5S_rRNA;class=Gene/rRNA;Rfam_id=RF00001;E=1e-10
Contig01388	cm	rRNA	58074	58186	40.1	+	.	target=5S_rRNA;class=Gene/rRNA;Rfam_id=RF00001;E=5.9e-10
Contig01388	cm	rRNA	86158	86281	56.4	+	.	target=5S_rRNA;class=Gene/rRNA;Rfam_id=RF00001;E=3.7e-14
Contig01388	cm	rRNA	86540	86656	50.9	+	.	target=5S_rRNA;class=Gene/rRNA;Rfam_id=RF00001;E=9.8e-13
Contig01388	cm	rRNA	87195	87311	55.5	+	.	target=5S_rRNA;class=Gene/rRNA;Rfam_id=RF00001;E=8e-14
Contig01388	cm	rRNA	112513	112632	40.1	+	.	target=5S_rRNA;class=Gene/rRNA;Rfam_id=RF00001;E=8.1e-10
Contig01388	cm	rRNA	284252	284365	41.4	+	.	target=5S_rRNA;class=Gene/rRNA;Rfam_id=RF00001;E=2.7e-10
Contig01388	cm	rRNA	284618	284731	43	+	.	target=5S_rRNA;class=Gene/rRNA;Rfam_id=RF00001;E=1.4e-10
Contig01388	cm	rRNA	292252	292366	50.9	+	.	target=5S_rRNA;class=Gene/rRNA;Rfam_id=RF00001;E=9.7e-13
Contig01388	cm	rRNA	292608	292725	43.7	+	.	target=5S_rRNA;class=Gene/rRNA;Rfam_id=RF00001;E=9e-11
Contig01388	cm	rRNA	383467	383350	52.9	-	.	target=5S_rRNA;class=Gene/rRNA;Rfam_id=RF00001;E=2.9e-13
Contig01388	cm	rRNA	622465	622345	41.9	-	.	target=5S_rRNA;class=Gene/rRNA;Rfam_id=RF00001;E=2.1e-10
Contig01388	cm	rRNA	797621	797735	49.4	+	.	target=5S_rRNA;class=Gene/rRNA;Rfam_id=RF00001;E=3.1e-12
Contig01388	cm	rRNA	797978	798092	48.6	+	.	target=5S_rRNA;class=Gene/rRNA;Rfam_id=RF00001;E=3.8e-12
Contig01388	cm	rRNA	798348	798464	40.6	+	.	target=5S_rRNA;class=Gene/rRNA;Rfam_id=RF00001;E=4.3e-10
Contig01388	cm	rRNA	798707	798823	41.5	+	.	target=5S_rRNA;class=Gene/rRNA;Rfam_id=RF00001;E=3.5e-10
Contig01388	cm	rRNA	836694	836580	43.5	-	.	target=5S_rRNA;class=Gene/rRNA;Rfam_id=RF00001;E=1e-10
Contig01388	cm	rRNA	837051	836937	45.5	-	.	target=5S_rRNA;class=Gene/rRNA;Rfam_id=RF00001;E=2.4e-11
Contig01389	cm	rRNA	50574	50458	38.4	-	.	target=5S_rRNA;class=Gene/rRNA;Rfam_id=RF00001;E=1.6e-09
Contig01389	cm	rRNA	53916	53800	39.1	-	.	target=5S_rRNA;class=Gene/rRNA;Rfam_id=RF00001;E=1.4e-09
Contig01389	cm	rRNA	134477	134591	39.3	+	.	target=5S_rRNA;class=Gene/rRNA;Rfam_id=RF00001;E=7.1e-09
Contig01389	cm	rRNA	213450	213329	38.2	-	.	target=5S_rRNA;class=Gene/rRNA;Rfam_id=RF00001;E=1.9e-09
Contig01389	cm	rRNA	213814	213698	50.8	-	.	target=5S_rRNA;class=Gene/rRNA;Rfam_id=RF00001;E=1.4e-12
Contig01390	cm	rRNA	77159	77045	43.2	-	.	target=5S_rRNA;class=Gene/rRNA;Rfam_id=RF00001;E=9.5e-11
Contig01390	cm	rRNA	314839	314725	42.7	-	.	target=5S_rRNA;class=Gene/rRNA;Rfam_id=RF00001;E=1.2e-10
Contig00121	cm	rRNA	128438	128327	52.4	-	.	target=5S_rRNA;class=Gene/rRNA;Rfam_id=RF00001;E=4e-13
Contig00121	cm	rRNA	128806	128695	45.7	-	.	target=5S_rRNA;class=Gene/rRNA;Rfam_id=RF00001;E=2.8e-11
Contig00121	cm	rRNA	224975	224859	49.3	-	.	target=5S_rRNA;class=Gene/rRNA;Rfam_id=RF00001;E=2.5e-12
Contig00121	cm	rRNA	301053	300940	42.4	-	.	target=5S_rRNA;class=Gene/rRNA;Rfam_id=RF00001;E=1.5e-10
Contig00121	cm	rRNA	301408	301295	42.7	-	.	target=5S_rRNA;class=Gene/rRNA;Rfam_id=RF00001;E=1.7e-10
Contig00121	cm	rRNA	440535	440651	40.6	+	.	target=5S_rRNA;class=Gene/rRNA;Rfam_id=RF00001;E=4.5e-10
Contig00121	cm	rRNA	440909	441024	43.9	+	.	target=5S_rRNA;class=Gene/rRNA;Rfam_id=RF00001;E=8.2e-11
Contig00121	cm	rRNA	932056	931949	49.3	-	.	target=5S_rRNA;class=Gene/rRNA;Rfam_id=RF00001;E=2.4e-12
Contig00121	cm	rRNA	932408	932298	45.4	-	.	target=5S_rRNA;class=Gene/rRNA;Rfam_id=RF00001;E=3.4e-11
Contig00121	cm	rRNA	1244883	1244777	38.5	-	.	target=5S_rRNA;class=Gene/rRNA;Rfam_id=RF00001;E=2.1e-09
Contig00121	cm	rRNA	1347976	1347860	44.9	-	.	target=5S_rRNA;class=Gene/rRNA;Rfam_id=RF00001;E=3.4e-11
Contig00121	cm	rRNA	1353098	1352981	41.5	-	.	target=5S_rRNA;class=Gene/rRNA;Rfam_id=RF00001;E=3.4e-10
Contig00121	cm	rRNA	1354129	1354012	38.4	-	.	target=5S_rRNA;class=Gene/rRNA;Rfam_id=RF00001;E=1.7e-09
Contig00122	cm	rRNA	77889	78002	41	+	.	target=5S_rRNA;class=Gene/rRNA;Rfam_id=RF00001;E=4.7e-10
Contig00122	cm	rRNA	78242	78367	41.1	+	.	target=5S_rRNA;class=Gene/rRNA;Rfam_id=RF00001;E=3.2e-10
Contig00122	cm	rRNA	233548	233426	41.2	-	.	target=5S_rRNA;class=Gene/rRNA;Rfam_id=RF00001;E=3.1e-10
Contig00122	cm	rRNA	321798	321684	38.3	-	.	target=5S_rRNA;class=Gene/rRNA;Rfam_id=RF00001;E=2.3e-09
Contig00122	cm	rRNA	333838	333951	57	+	.	target=5S_rRNA;class=Gene/rRNA;Rfam_id=RF00001;E=2.5e-14
Contig00123	cm	rRNA	85061	85177	41.9	+	.	target=5S_rRNA;class=Gene/rRNA;Rfam_id=RF00001;E=2.1e-10
Contig00123	cm	rRNA	85441	85556	42.6	+	.	target=5S_rRNA;class=Gene/rRNA;Rfam_id=RF00001;E=1.3e-10
Contig00123	cm	rRNA	190033	189917	40.7	-	.	target=5S_rRNA;class=Gene/rRNA;Rfam_id=RF00001;E=4e-10
Contig00123	cm	rRNA	213209	213092	43.8	-	.	target=5S_rRNA;class=Gene/rRNA;Rfam_id=RF00001;E=8.7e-11
Contig00123	cm	rRNA	213563	213446	41.2	-	.	target=5S_rRNA;class=Gene/rRNA;Rfam_id=RF00001;E=3e-10
Contig00123	cm	rRNA	219102	218988	43	-	.	target=5S_rRNA;class=Gene/rRNA;Rfam_id=RF00001;E=1.4e-10
Contig00123	cm	rRNA	219466	219356	39.5	-	.	target=5S_rRNA;class=Gene/rRNA;Rfam_id=RF00001;E=8.6e-10
Contig00123	cm	rRNA	219531	219628	40.7	+	.	target=5S_rRNA;class=Gene/rRNA;Rfam_id=RF00001;E=4.1e-10
Contig00123	cm	rRNA	306117	305991	46.6	-	.	target=5S_rRNA;class=Gene/rRNA;Rfam_id=RF00001;E=1.3e-10
Contig00123	cm	rRNA	306462	306348	45.4	-	.	target=5S_rRNA;class=Gene/rRNA;Rfam_id=RF00001;E=2.6e-10
Contig00123	cm	rRNA	318375	318255	42.7	-	.	target=5S_rRNA;class=Gene/rRNA;Rfam_id=RF00001;E=1.2e-10
Contig00123	cm	rRNA	318844	318730	45.2	-	.	target=5S_rRNA;class=Gene/rRNA;Rfam_id=RF00001;E=3.8e-11
Contig00124	cm	rRNA	29837	29943	40	+	.	target=5S_rRNA;class=Gene/rRNA;Rfam_id=RF00001;E=6.2e-10
Contig00124	cm	rRNA	30192	30296	46.2	+	.	target=5S_rRNA;class=Gene/rRNA;Rfam_id=RF00001;E=1.6e-11
Contig00124	cm	rRNA	93352	93465	41.5	+	.	target=5S_rRNA;class=Gene/rRNA;Rfam_id=RF00001;E=2.6e-10
Contig00124	cm	rRNA	93613	93726	39.3	+	.	target=5S_rRNA;class=Gene/rRNA;Rfam_id=RF00001;E=1.3e-09
Contig00124	cm	rRNA	101776	101653	40.3	-	.	target=5S_rRNA;class=Gene/rRNA;Rfam_id=RF00001;E=5.4e-10
Contig00124	cm	rRNA	102127	102011	44.5	-	.	target=5S_rRNA;class=Gene/rRNA;Rfam_id=RF00001;E=4.3e-11
Contig00124	cm	rRNA	149824	149937	45.7	+	.	target=5S_rRNA;class=Gene/rRNA;Rfam_id=RF00001;E=2.9e-11
Contig00124	cm	rRNA	151462	151578	43.2	+	.	target=5S_rRNA;class=Gene/rRNA;Rfam_id=RF00001;E=9.4e-11
Contig00124	cm	rRNA	241040	241153	48.9	+	.	target=5S_rRNA;class=Gene/rRNA;Rfam_id=RF00001;E=3.1e-12
Contig00124	cm	rRNA	243529	243642	46.1	+	.	target=5S_rRNA;class=Gene/rRNA;Rfam_id=RF00001;E=1.6e-11
Contig00124	cm	rRNA	256611	256727	39.2	+	.	target=5S_rRNA;class=Gene/rRNA;Rfam_id=RF00001;E=1.3e-09
Contig00124	cm	rRNA	261118	261227	44.3	+	.	target=5S_rRNA;class=Gene/rRNA;Rfam_id=RF00001;E=6.4e-11
Contig00124	cm	rRNA	352238	352128	46.6	-	.	target=5S_rRNA;class=Gene/rRNA;Rfam_id=RF00001;E=1.3e-11
Contig00124	cm	rRNA	356747	356631	39.2	-	.	target=5S_rRNA;class=Gene/rRNA;Rfam_id=RF00001;E=9.9e-10
Contig00124	cm	rRNA	369848	369735	46.1	-	.	target=5S_rRNA;class=Gene/rRNA;Rfam_id=RF00001;E=1.6e-11
Contig00124	cm	rRNA	372341	372228	48.9	-	.	target=5S_rRNA;class=Gene/rRNA;Rfam_id=RF00001;E=3.1e-12
Contig00124	cm	rRNA	462103	461987	43.2	-	.	target=5S_rRNA;class=Gene/rRNA;Rfam_id=RF00001;E=1.3e-10
Contig00124	cm	rRNA	463743	463630	45.7	-	.	target=5S_rRNA;class=Gene/rRNA;Rfam_id=RF00001;E=2.1e-11
Contig00124	cm	rRNA	511238	511352	44.5	+	.	target=5S_rRNA;class=Gene/rRNA;Rfam_id=RF00001;E=4.3e-11
Contig00124	cm	rRNA	511589	511713	41.6	+	.	target=5S_rRNA;class=Gene/rRNA;Rfam_id=RF00001;E=3.2e-10
Contig00124	cm	rRNA	519768	519655	39.3	-	.	target=5S_rRNA;class=Gene/rRNA;Rfam_id=RF00001;E=9.6e-10
Contig00124	cm	rRNA	520029	519916	41.5	-	.	target=5S_rRNA;class=Gene/rRNA;Rfam_id=RF00001;E=2.6e-10
Contig00124	cm	rRNA	704309	704181	40.3	-	.	target=5S_rRNA;class=Gene/rRNA;Rfam_id=RF00001;E=6.8e-10
Contig00124	cm	rRNA	952894	953010	41.2	+	.	target=5S_rRNA;class=Gene/rRNA;Rfam_id=RF00001;E=4.1e-10
Contig00124	cm	rRNA	953258	953372	39.9	+	.	target=5S_rRNA;class=Gene/rRNA;Rfam_id=RF00001;E=6.8e-10
Contig00124	cm	rRNA	961095	960979	49.2	-	.	target=5S_rRNA;class=Gene/rRNA;Rfam_id=RF00001;E=3.5e-12
Contig00124	cm	rRNA	961434	961322	39.4	-	.	target=5S_rRNA;class=Gene/rRNA;Rfam_id=RF00001;E=9e-10
Contig00124	cm	rRNA	1129542	1129431	47.1	-	.	target=5S_rRNA;class=Gene/rRNA;Rfam_id=RF00001;E=9.4e-12
Contig00124	cm	rRNA	1130121	1130003	45.8	-	.	target=5S_rRNA;class=Gene/rRNA;Rfam_id=RF00001;E=2e-11
Contig00124	cm	rRNA	1220366	1220482	47.7	+	.	target=5S_rRNA;class=Gene/rRNA;Rfam_id=RF00001;E=6.5e-12
Contig00125	cm	rRNA	29742	29852	45	+	.	target=5S_rRNA;class=Gene/rRNA;Rfam_id=RF00001;E=3.2e-11
Contig00125	cm	rRNA	175683	175797	45	+	.	target=5S_rRNA;class=Gene/rRNA;Rfam_id=RF00001;E=3.3e-11
Contig00125	cm	rRNA	176035	176152	47.7	+	.	target=5S_rRNA;class=Gene/rRNA;Rfam_id=RF00001;E=6.3e-12
Contig00125	cm	rRNA	218074	217960	45.2	-	.	target=5S_rRNA;class=Gene/rRNA;Rfam_id=RF00001;E=2.8e-11
Contig00125	cm	rRNA	218430	218316	43.1	-	.	target=5S_rRNA;class=Gene/rRNA;Rfam_id=RF00001;E=1e-10
Contig00125	cm	rRNA	235167	235280	42.9	+	.	target=5S_rRNA;class=Gene/rRNA;Rfam_id=RF00001;E=1.1e-10
Contig00125	cm	rRNA	300717	300822	50.7	+	.	target=5S_rRNA;class=Gene/rRNA;Rfam_id=RF00001;E=1.5e-12
Contig00125	cm	rRNA	301069	301174	50.7	+	.	target=5S_rRNA;class=Gene/rRNA;Rfam_id=RF00001;E=1.1e-12
Contig00125	cm	rRNA	362125	362011	41.1	-	.	target=5S_rRNA;class=Gene/rRNA;Rfam_id=RF00001;E=3.2e-10
Contig00125	cm	rRNA	362483	362369	43.6	-	.	target=5S_rRNA;class=Gene/rRNA;Rfam_id=RF00001;E=1e-10
Contig00125	cm	rRNA	447031	446914	46.9	-	.	target=5S_rRNA;class=Gene/rRNA;Rfam_id=RF00001;E=1.1e-11
Contig00125	cm	rRNA	447389	447284	39.2	-	.	target=5S_rRNA;class=Gene/rRNA;Rfam_id=RF00001;E=1.3e-09
Contig00125	cm	rRNA	540001	539890	38.1	-	.	target=5S_rRNA;class=Gene/rRNA;Rfam_id=RF00001;E=2.6e-09
Contig00125	cm	rRNA	540385	540273	43.6	-	.	target=5S_rRNA;class=Gene/rRNA;Rfam_id=RF00001;E=9.5e-11
Contig00125	cm	rRNA	602603	602482	42.4	-	.	target=5S_rRNA;class=Gene/rRNA;Rfam_id=RF00001;E=2e-10
Contig00125	cm	rRNA	625755	625861	39.6	+	.	target=5S_rRNA;class=Gene/rRNA;Rfam_id=RF00001;E=8.1e-10
Contig00125	cm	rRNA	630575	630691	49	+	.	target=5S_rRNA;class=Gene/rRNA;Rfam_id=RF00001;E=3.8e-12
Contig00126	cm	rRNA	72963	73069	50.1	+	.	target=5S_rRNA;class=Gene/rRNA;Rfam_id=RF00001;E=1.6e-12
Contig00126	cm	rRNA	73320	73425	45.8	+	.	target=5S_rRNA;class=Gene/rRNA;Rfam_id=RF00001;E=2.6e-11
Contig00126	cm	rRNA	92408	92524	40.6	+	.	target=5S_rRNA;class=Gene/rRNA;Rfam_id=RF00001;E=5.9e-10
Contig00126	cm	rRNA	149968	149852	48	-	.	target=5S_rRNA;class=Gene/rRNA;Rfam_id=RF00001;E=5.4e-12
Contig00126	cm	rRNA	484952	485064	38.2	+	.	target=5S_rRNA;class=Gene/rRNA;Rfam_id=RF00001;E=1.8e-09
Contig00126	cm	rRNA	497394	497500	44.1	+	.	target=5S_rRNA;class=Gene/rRNA;Rfam_id=RF00001;E=7.3e-11
[truncated: 8,426 more rows]

## Sheet: snoRNA gene list
Contig00991	cm	CD-box	87880	87770	57.1	-	.	target=snoR71;class=Gene/snRNA/snoRNA/CD-box;Rfam_id=RF00097;E=3.1e-12
Contig00994	cm	CD-box	284469	284568	40.6	+	.	target=snoR71;class=Gene/snRNA/snoRNA/CD-box;Rfam_id=RF00097;E=6.1e-08
Contig00996	cm	HACA-box	930272	930376	96.9	+	.	target=snoR103;class=Gene/snRNA/snoRNA/HACA-box;Rfam_id=RF01213;E=3.8e-17
Contig00997	cm	CD-box	1057689	1057590	42.8	-	.	target=snoR71;class=Gene/snRNA/snoRNA/CD-box;Rfam_id=RF00097;E=1.6e-08
Contig00997	cm	CD-box	1182391	1182285	41.2	-	.	target=snoR71;class=Gene/snRNA/snoRNA/CD-box;Rfam_id=RF00097;E=4.3e-08
Contig00998	cm	CD-box	179985	180091	44.1	+	.	target=snoR71;class=Gene/snRNA/snoRNA/CD-box;Rfam_id=RF00097;E=7.7e-09
Contig00998	cm	CD-box	298751	298647	51.1	-	.	target=snoR71;class=Gene/snRNA/snoRNA/CD-box;Rfam_id=RF00097;E=1.1e-10
Contig01003	cm	CD-box	40555	40661	49.7	+	.	target=snoR71;class=Gene/snRNA/snoRNA/CD-box;Rfam_id=RF00097;E=2.6e-10
Contig01023	cm	CD-box	7547	7654	90.4	+	.	target=snoZ279_R105_R108;class=Gene/snRNA/snoRNA/CD-box;Rfam_id=RF00304;E=5.3e-21
Contig01026	cm	CD-box	48229	48335	40.5	+	.	target=snoR71;class=Gene/snRNA/snoRNA/CD-box;Rfam_id=RF00097;E=6.6e-08
Contig01026	cm	CD-box	108520	108410	58.2	-	.	target=snoR71;class=Gene/snRNA/snoRNA/CD-box;Rfam_id=RF00097;E=1.5e-12
Contig01034	cm	CD-box	31153	31257	41.6	+	.	target=snoR71;class=Gene/snRNA/snoRNA/CD-box;Rfam_id=RF00097;E=3.4e-08
Contig01038	cm	CD-box	9199	9104	39.6	-	.	target=SNORD34;class=Gene/snRNA/snoRNA/CD-box;Rfam_id=RF00147;E=2.3e-07
Contig01043	cm	CD-box	51395	51501	41.9	+	.	target=snoR71;class=Gene/snRNA/snoRNA/CD-box;Rfam_id=RF00097;E=2.8e-08
Contig01057	cm	CD-box	304	391	79.5	+	.	target=snoR26;class=Gene/snRNA/snoRNA/CD-box;Rfam_id=RF01286;E=1.9e-17
Contig01057	cm	CD-box	440	534	57.8	+	.	target=snoR27;class=Gene/snRNA/snoRNA/CD-box;Rfam_id=RF01287;E=1.2e-09
Contig01075	cm	CD-box	2247	2137	56.5	-	.	target=snoR71;class=Gene/snRNA/snoRNA/CD-box;Rfam_id=RF00097;E=4.4e-12
Contig01080	cm	CD-box	35422	35527	42.9	+	.	target=snoR71;class=Gene/snRNA/snoRNA/CD-box;Rfam_id=RF00097;E=1.5e-08
Contig01086	cm	CD-box	17948	18057	54.1	+	.	target=snoR71;class=Gene/snRNA/snoRNA/CD-box;Rfam_id=RF00097;E=1.8e-11
Contig00096	cm	CD-box	20489	20378	50.3	-	.	target=snoR71;class=Gene/snRNA/snoRNA/CD-box;Rfam_id=RF00097;E=1.8e-10
Contig01102	cm	CD-box	4470	4364	49.9	-	.	target=snoR71;class=Gene/snRNA/snoRNA/CD-box;Rfam_id=RF00097;E=2.3e-10
Contig01102	cm	CD-box	43506	43612	49.4	+	.	target=snoR71;class=Gene/snRNA/snoRNA/CD-box;Rfam_id=RF00097;E=3.2e-10
Contig01143	cm	CD-box	287596	287697	48.2	+	.	target=snoR71;class=Gene/snRNA/snoRNA/CD-box;Rfam_id=RF00097;E=8.3e-10
Contig01144	cm	CD-box	23163	23059	54.9	-	.	target=snoR71;class=Gene/snRNA/snoRNA/CD-box;Rfam_id=RF00097;E=1.1e-11
Contig01160	cm	CD-box	3785	3675	56.5	-	.	target=snoR71;class=Gene/snRNA/snoRNA/CD-box;Rfam_id=RF00097;E=4.4e-12
Contig01163	cm	CD-box	339619	339513	50.5	-	.	target=snoR71;class=Gene/snRNA/snoRNA/CD-box;Rfam_id=RF00097;E=1.6e-10
Contig01165	cm	CD-box	9280	9386	42.7	+	.	target=snoR71;class=Gene/snRNA/snoRNA/CD-box;Rfam_id=RF00097;E=1.8e-08
Contig01165	cm	CD-box	13934	13828	47.4	-	.	target=snoR71;class=Gene/snRNA/snoRNA/CD-box;Rfam_id=RF00097;E=1e-09
Contig01168	cm	HACA-box	105542	105647	77.1	+	.	target=snoU19;class=Gene/snRNA/snoRNA/HACA-box;Rfam_id=RF01236;E=1.1e-13
Contig01168	cm	CD-box	2338802	2338698	49.5	-	.	target=snoR71;class=Gene/snRNA/snoRNA/CD-box;Rfam_id=RF00097;E=4e-10
Contig01168	cm	CD-box	2495023	2495129	43.4	+	.	target=snoR71;class=Gene/snRNA/snoRNA/CD-box;Rfam_id=RF00097;E=1.1e-08
Contig01172	cm	CD-box	561327	561433	43.4	+	.	target=snoR71;class=Gene/snRNA/snoRNA/CD-box;Rfam_id=RF00097;E=1.1e-08
Contig01173	cm	CD-box	720712	720606	42.9	-	.	target=snoR71;class=Gene/snRNA/snoRNA/CD-box;Rfam_id=RF00097;E=1.6e-08
Contig01176	cm	CD-box	70192	70293	46.3	+	.	target=snoR71;class=Gene/snRNA/snoRNA/CD-box;Rfam_id=RF00097;E=2.7e-09
Contig01176	cm	CD-box	183040	183141	44.3	+	.	target=snoR71;class=Gene/snRNA/snoRNA/CD-box;Rfam_id=RF00097;E=6.7e-09
Contig01178	cm	CD-box	718534	718448	74.4	-	.	target=snoR11;class=Gene/snRNA/snoRNA/CD-box;Rfam_id=RF00349;E=1.2e-15
Contig01178	cm	HACA-box	718969	718817	104.1	-	.	target=snoR137;class=Gene/snRNA/snoRNA/HACA-box;Rfam_id=RF01433;E=6.6e-21
Contig01179	cm	CD-box	171102	170992	56.2	-	.	target=snoR71;class=Gene/snRNA/snoRNA/CD-box;Rfam_id=RF00097;E=7e-12
Contig01179	cm	CD-box	174425	174318	44.4	-	.	target=snoR71;class=Gene/snRNA/snoRNA/CD-box;Rfam_id=RF00097;E=6.2e-09
Contig01179	cm	CD-box	221243	221353	56.5	+	.	target=snoR71;class=Gene/snRNA/snoRNA/CD-box;Rfam_id=RF00097;E=4.4e-12
Contig01179	cm	CD-box	336320	336430	53	+	.	target=snoR71;class=Gene/snRNA/snoRNA/CD-box;Rfam_id=RF00097;E=3.5e-11
Contig01185	cm	CD-box	122680	122574	42.5	-	.	target=snoR71;class=Gene/snRNA/snoRNA/CD-box;Rfam_id=RF00097;E=2e-08
Contig01186	cm	CD-box	297006	297110	54.4	+	.	target=snoR71;class=Gene/snRNA/snoRNA/CD-box;Rfam_id=RF00097;E=1.6e-11
Contig01189	cm	CD-box	462448	462549	47.3	+	.	target=snoR71;class=Gene/snRNA/snoRNA/CD-box;Rfam_id=RF00097;E=1.1e-09
Contig00105	cm	CD-box	30263	30153	57.7	-	.	target=snoR71;class=Gene/snRNA/snoRNA/CD-box;Rfam_id=RF00097;E=2.1e-12
Contig00105	cm	CD-box	56238	56132	54	-	.	target=snoR71;class=Gene/snRNA/snoRNA/CD-box;Rfam_id=RF00097;E=2e-11
Contig01192	cm	CD-box	841911	842017	57.2	+	.	target=snoR71;class=Gene/snRNA/snoRNA/CD-box;Rfam_id=RF00097;E=2.9e-12
Contig01193	cm	CD-box	73089	72983	48	-	.	target=snoR71;class=Gene/snRNA/snoRNA/CD-box;Rfam_id=RF00097;E=7.1e-10
Contig01198	cm	CD-box	41706	41810	43.1	+	.	target=snoR71;class=Gene/snRNA/snoRNA/CD-box;Rfam_id=RF00097;E=1.4e-08
Contig01198	cm	CD-box	303432	303533	45.7	+	.	target=snoR71;class=Gene/snRNA/snoRNA/CD-box;Rfam_id=RF00097;E=2.8e-09
Contig01205	cm	CD-box	58445	58335	55.4	-	.	target=snoR71;class=Gene/snRNA/snoRNA/CD-box;Rfam_id=RF00097;E=8.5e-12
Contig01207	cm	CD-box	607170	607276	44.3	+	.	target=snoR71;class=Gene/snRNA/snoRNA/CD-box;Rfam_id=RF00097;E=6.8e-09
Contig01210	cm	CD-box	26064	25954	55	-	.	target=snoR71;class=Gene/snRNA/snoRNA/CD-box;Rfam_id=RF00097;E=1.1e-11
Contig01210	cm	CD-box	133036	133142	50	+	.	target=snoR71;class=Gene/snRNA/snoRNA/CD-box;Rfam_id=RF00097;E=2.1e-10
Contig01210	cm	CD-box	150734	150844	45.8	+	.	target=snoR71;class=Gene/snRNA/snoRNA/CD-box;Rfam_id=RF00097;E=2.7e-09
Contig01210	cm	CD-box	648413	648307	42.4	-	.	target=snoR71;class=Gene/snRNA/snoRNA/CD-box;Rfam_id=RF00097;E=2.1e-08
Contig01210	cm	CD-box	674820	674714	56.5	-	.	target=snoR71;class=Gene/snRNA/snoRNA/CD-box;Rfam_id=RF00097;E=4.3e-12
Contig01210	cm	CD-box	725871	725761	56.5	-	.	target=snoR71;class=Gene/snRNA/snoRNA/CD-box;Rfam_id=RF00097;E=4.4e-12
Contig01212	cm	CD-box	56689	56795	51.3	+	.	target=snoR71;class=Gene/snRNA/snoRNA/CD-box;Rfam_id=RF00097;E=1e-10
Contig01223	cm	CD-box	103002	102892	51	-	.	target=snoR71;class=Gene/snRNA/snoRNA/CD-box;Rfam_id=RF00097;E=1.6e-10
Contig01223	cm	CD-box	166463	166353	56.1	-	.	target=snoR71;class=Gene/snRNA/snoRNA/CD-box;Rfam_id=RF00097;E=5.5e-12
Contig01223	cm	CD-box	316231	316125	53.1	-	.	target=snoR71;class=Gene/snRNA/snoRNA/CD-box;Rfam_id=RF00097;E=3.4e-11
Contig01223	cm	CD-box	899351	899433	68.7	+	.	target=snoZ196;class=Gene/snRNA/snoRNA/CD-box;Rfam_id=RF00134;E=1.8e-12
Contig01224	cm	CD-box	537278	537192	81.8	-	.	target=snoR11;class=Gene/snRNA/snoRNA/CD-box;Rfam_id=RF00349;E=1.7e-17
Contig01224	cm	HACA-box	538180	538028	86.2	-	.	target=snoR137;class=Gene/snRNA/snoRNA/HACA-box;Rfam_id=RF01433;E=6.4e-17
Contig01227	cm	HACA-box	62285	62417	46.5	+	.	target=snoR138;class=Gene/snRNA/snoRNA/HACA-box;Rfam_id=RF02411;E=9.8e-09
Contig01236	cm	CD-box	41270	41160	56.5	-	.	target=snoR71;class=Gene/snRNA/snoRNA/CD-box;Rfam_id=RF00097;E=4.4e-12
Contig01237	cm	CD-box	3207	3098	52.7	-	.	target=snoR71;class=Gene/snRNA/snoRNA/CD-box;Rfam_id=RF00097;E=5.7e-11
Contig01237	cm	CD-box	32300	32406	50.6	+	.	target=snoR71;class=Gene/snRNA/snoRNA/CD-box;Rfam_id=RF00097;E=1.5e-10
Contig01239	cm	CD-box	8772	8668	42.4	-	.	target=snoR71;class=Gene/snRNA/snoRNA/CD-box;Rfam_id=RF00097;E=2.1e-08
Contig01243	cm	CD-box	132178	132284	41.7	+	.	target=snoR71;class=Gene/snRNA/snoRNA/CD-box;Rfam_id=RF00097;E=3.3e-08
Contig01260	cm	CD-box	20345	20451	46.9	+	.	target=snoR71;class=Gene/snRNA/snoRNA/CD-box;Rfam_id=RF00097;E=1.4e-09
Contig01266	cm	CD-box	410366	410241	86.9	-	.	target=SNORD14;class=Gene/snRNA/snoRNA/CD-box;Rfam_id=RF00016;E=7.9e-21
Contig01266	cm	CD-box	410553	410453	76.2	-	.	target=snoR64;class=Gene/snRNA/snoRNA/CD-box;Rfam_id=RF00267;E=1.9e-17
Contig01266	cm	CD-box	410872	410787	76.5	-	.	target=snoZ199;class=Gene/snRNA/snoRNA/CD-box;Rfam_id=RF00200;E=9.5e-15
Contig01266	cm	CD-box	410553	410502	45	-	.	target=snoR64;class=Gene/snRNA/snoRNA/CD-box;Rfam_id=RF00267;E=8.9e-09
Contig01275	cm	CD-box	453677	453785	52.7	+	.	target=snoR71;class=Gene/snRNA/snoRNA/CD-box;Rfam_id=RF00097;E=4.4e-11
Contig01284	cm	CD-box	86882	86772	57.1	-	.	target=snoR71;class=Gene/snRNA/snoRNA/CD-box;Rfam_id=RF00097;E=3.1e-12
Contig01285	cm	CD-box	8964	9070	59	+	.	target=snoR71;class=Gene/snRNA/snoRNA/CD-box;Rfam_id=RF00097;E=9.8e-13
Contig00111	cm	CD-box	1311	1421	56.5	+	.	target=snoR71;class=Gene/snRNA/snoRNA/CD-box;Rfam_id=RF00097;E=4.4e-12
Contig00111	cm	CD-box	12092	12202	56.5	+	.	target=snoR71;class=Gene/snRNA/snoRNA/CD-box;Rfam_id=RF00097;E=5.9e-12
Contig00111	cm	CD-box	109795	109685	54.2	-	.	target=snoR71;class=Gene/snRNA/snoRNA/CD-box;Rfam_id=RF00097;E=1.7e-11
Contig00119	cm	CD-box	38596	38490	52.1	-	.	target=snoR71;class=Gene/snRNA/snoRNA/CD-box;Rfam_id=RF00097;E=6.3e-11
Contig01296	cm	CD-box	18157	18368	126.9	+	.	target=Plant_U3;class=Gene/snRNA/snoRNA/CD-box;Rfam_id=RF01847;E=1.2e-36
Contig01296	cm	CD-box	18157	18367	37.3	+	.	target=U3;class=Gene/snRNA/snoRNA/CD-box;Rfam_id=RF00012;E=7e-08
Contig01326	cm	CD-box	341596	341489	47.7	-	.	target=snoR71;class=Gene/snRNA/snoRNA/CD-box;Rfam_id=RF00097;E=8.5e-10
Contig01327	cm	CD-box	289621	289712	77.9	+	.	target=snoR24;class=Gene/snRNA/snoRNA/CD-box;Rfam_id=RF00132;E=9.2e-17
Contig01332	cm	CD-box	319384	319487	44	+	.	target=snoR71;class=Gene/snRNA/snoRNA/CD-box;Rfam_id=RF00097;E=8e-09
Contig01332	cm	CD-box	322233	322143	46.7	-	.	target=snoR71;class=Gene/snRNA/snoRNA/CD-box;Rfam_id=RF00097;E=1.6e-09
Contig01332	cm	CD-box	329932	330039	44.9	+	.	target=snoR71;class=Gene/snRNA/snoRNA/CD-box;Rfam_id=RF00097;E=4.6e-09
Contig01332	cm	CD-box	520092	519986	57	-	.	target=snoR71;class=Gene/snRNA/snoRNA/CD-box;Rfam_id=RF00097;E=3.2e-12
Contig01335	cm	CD-box	164268	164168	49.3	-	.	target=snoZ103;class=Gene/snRNA/snoRNA/CD-box;Rfam_id=RF00149;E=6.2e-10
Contig01337	cm	CD-box	78096	77986	48.3	-	.	target=snoR71;class=Gene/snRNA/snoRNA/CD-box;Rfam_id=RF00097;E=6.1e-10
Contig01342	cm	CD-box	62487	62377	56.2	-	.	target=snoR71;class=Gene/snRNA/snoRNA/CD-box;Rfam_id=RF00097;E=5.1e-12
Contig01372	cm	CD-box	64547	64653	50.4	+	.	target=snoR71;class=Gene/snRNA/snoRNA/CD-box;Rfam_id=RF00097;E=1.7e-10
Contig01372	cm	CD-box	323885	323779	55.9	-	.	target=snoR71;class=Gene/snRNA/snoRNA/CD-box;Rfam_id=RF00097;E=6.4e-12
Contig01372	cm	CD-box	546631	546739	54	+	.	target=snoR71;class=Gene/snRNA/snoRNA/CD-box;Rfam_id=RF00097;E=1.9e-11
Contig01375	cm	CD-box	520774	520678	68	-	.	target=snoR24;class=Gene/snRNA/snoRNA/CD-box;Rfam_id=RF00132;E=2.7e-14
Contig01375	cm	CD-box	521320	521231	89.7	-	.	target=snoR8a;class=Gene/snRNA/snoRNA/CD-box;Rfam_id=RF01284;E=4.5e-19
Contig01376	cm	CD-box	63898	63784	42.9	-	.	target=snoZ278;class=Gene/snRNA/snoRNA/CD-box;Rfam_id=RF00201;E=1.3e-08
Contig01376	cm	CD-box	64055	63963	56.2	-	.	target=snoZ223;class=Gene/snRNA/snoRNA/CD-box;Rfam_id=RF00135;E=4.6e-12
Contig01376	cm	CD-box	64199	64111	89.2	-	.	target=snoU36a;class=Gene/snRNA/snoRNA/CD-box;Rfam_id=RF01302;E=3.4e-21
Contig01376	cm	HACA-box	64594	64448	126.7	-	.	target=snoR134;class=Gene/snRNA/snoRNA/HACA-box;Rfam_id=RF01430;E=7.4e-30
Contig01377	cm	CD-box	93701	93595	55.7	-	.	target=snoR71;class=Gene/snRNA/snoRNA/CD-box;Rfam_id=RF00097;E=9.2e-12
Contig01377	cm	CD-box	157488	157598	51.3	+	.	target=snoR71;class=Gene/snRNA/snoRNA/CD-box;Rfam_id=RF00097;E=1e-10
Contig01377	cm	CD-box	402425	402531	53.9	+	.	target=snoR71;class=Gene/snRNA/snoRNA/CD-box;Rfam_id=RF00097;E=2.1e-11
Contig01377	cm	CD-box	1145394	1145288	43.4	-	.	target=snoR71;class=Gene/snRNA/snoRNA/CD-box;Rfam_id=RF00097;E=1.1e-08
Contig01380	cm	CD-box	1187739	1187629	59.5	-	.	target=snoR71;class=Gene/snRNA/snoRNA/CD-box;Rfam_id=RF00097;E=7.3e-13
Contig01381	cm	HACA-box	360009	360132	127.2	+	.	target=snoR86;class=Gene/snRNA/snoRNA/HACA-box;Rfam_id=RF00303;E=4.9e-27
Contig01381	cm	CD-box	397905	397998	57.6	+	.	target=snoZ107_R87;class=Gene/snRNA/snoRNA/CD-box;Rfam_id=RF00360;E=4.9e-13
Contig01383	cm	CD-box	599679	599777	44.6	+	.	target=snoR71;class=Gene/snRNA/snoRNA/CD-box;Rfam_id=RF00097;E=5.6e-09
Contig01384	cm	CD-box	344086	343980	56.8	-	.	target=snoR71;class=Gene/snRNA/snoRNA/CD-box;Rfam_id=RF00097;E=3.7e-12
Contig01386	cm	CD-box	665051	665145	68.6	+	.	target=snoR41;class=Gene/snRNA/snoRNA/CD-box;Rfam_id=RF00205;E=6.7e-14
Contig01386	cm	CD-box	665228	665303	56.5	+	.	target=snoZ155;class=Gene/snRNA/snoRNA/CD-box;Rfam_id=RF00326;E=1.2e-09
Contig01387	cm	CD-box	495999	496101	56.5	+	.	target=snoZ103;class=Gene/snRNA/snoRNA/CD-box;Rfam_id=RF00149;E=1.1e-11
Contig01388	cm	HACA-box	164762	164624	57.1	-	.	target=snoR111;class=Gene/snRNA/snoRNA/HACA-box;Rfam_id=RF01228;E=7.6e-11
Contig01388	cm	CD-box	532903	532802	42.6	-	.	target=snoR71;class=Gene/snRNA/snoRNA/CD-box;Rfam_id=RF00097;E=2.5e-08
Contig00121	cm	CD-box	200455	200559	53	+	.	target=snoR71;class=Gene/snRNA/snoRNA/CD-box;Rfam_id=RF00097;E=3.6e-11
Contig00121	cm	CD-box	700111	700217	43.4	+	.	target=snoR71;class=Gene/snRNA/snoRNA/CD-box;Rfam_id=RF00097;E=1.1e-08
Contig00126	cm	CD-box	857177	857262	73.2	+	.	target=snoZ199;class=Gene/snRNA/snoRNA/CD-box;Rfam_id=RF00200;E=4e-14
Contig00126	cm	CD-box	857498	857598	78.5	+	.	target=snoR64;class=Gene/snRNA/snoRNA/CD-box;Rfam_id=RF00267;E=5.9e-18
Contig00126	cm	CD-box	857202	857262	47.6	+	.	target=snoZ199;class=Gene/snRNA/snoRNA/CD-box;Rfam_id=RF00200;E=5e-08
Contig00126	cm	CD-box	857685	857810	86.9	+	.	target=SNORD14;class=Gene/snRNA/snoRNA/CD-box;Rfam_id=RF00016;E=1e-20
Contig00126	cm	CD-box	857502	857598	72.6	+	.	target=snoR64;class=Gene/snRNA/snoRNA/CD-box;Rfam_id=RF00267;E=2.4e-16
Contig00127	cm	HACA-box	967212	967090	127.2	-	.	target=snoR86;class=Gene/snRNA/snoRNA/HACA-box;Rfam_id=RF00303;E=6.5e-27
Contig00127	cm	CD-box	996999	997103	49.7	+	.	target=snoR71;class=Gene/snRNA/snoRNA/CD-box;Rfam_id=RF00097;E=3.4e-10
Contig00128	cm	CD-box	525139	525031	50.8	-	.	target=snoR71;class=Gene/snRNA/snoRNA/CD-box;Rfam_id=RF00097;E=1.3e-10
Contig00128	cm	CD-box	783121	783011	54	-	.	target=snoR71;class=Gene/snRNA/snoRNA/CD-box;Rfam_id=RF00097;E=2e-11
Contig00128	cm	CD-box	979004	978905	49.6	-	.	target=snoR71;class=Gene/snRNA/snoRNA/CD-box;Rfam_id=RF00097;E=3.8e-10
Contig00130	cm	CD-box	136440	136652	133.9	+	.	target=Plant_U3;class=Gene/snRNA/snoRNA/CD-box;Rfam_id=RF01847;E=9.5e-39
Contig00130	cm	CD-box	136440	136651	45.8	+	.	target=U3;class=Gene/snRNA/snoRNA/CD-box;Rfam_id=RF00012;E=4.2e-10
Contig00130	cm	CD-box	358828	358935	40.2	+	.	target=snoR71;class=Gene/snRNA/snoRNA/CD-box;Rfam_id=RF00097;E=7.7e-08
Contig01392	cm	CD-box	312730	312836	42.4	+	.	target=snoR71;class=Gene/snRNA/snoRNA/CD-box;Rfam_id=RF00097;E=2.1e-08
Contig01394	cm	CD-box	648481	648585	54.8	+	.	target=snoR71;class=Gene/snRNA/snoRNA/CD-box;Rfam_id=RF00097;E=1.2e-11
Contig01394	cm	CD-box	980344	980450	53.8	+	.	target=snoR71;class=Gene/snRNA/snoRNA/CD-box;Rfam_id=RF00097;E=2.2e-11
Contig01394	cm	CD-box	1858203	1858097	43.4	-	.	target=snoR71;class=Gene/snRNA/snoRNA/CD-box;Rfam_id=RF00097;E=1.5e-08
Contig01395	cm	CD-box	477308	477202	57.1	-	.	target=snoR71;class=Gene/snRNA/snoRNA/CD-box;Rfam_id=RF00097;E=3.1e-12
Contig01400	cm	CD-box	270301	270224	81.7	-	.	target=snoR35;class=Gene/snRNA/snoRNA/CD-box;Rfam_id=RF01281;E=3.1e-18
Contig01400	cm	CD-box	303192	303296	47.4	+	.	target=snoR71;class=Gene/snRNA/snoRNA/CD-box;Rfam_id=RF00097;E=1.4e-09
Contig01401	cm	CD-box	149254	149355	43.4	+	.	target=snoR71;class=Gene/snRNA/snoRNA/CD-box;Rfam_id=RF00097;E=1.1e-08
Contig01401	cm	CD-box	998761	998867	51.6	+	.	target=snoR71;class=Gene/snRNA/snoRNA/CD-box;Rfam_id=RF00097;E=8.5e-11
Contig01405	cm	HACA-box	289229	289089	56	-	.	target=snoR136;class=Gene/snRNA/snoRNA/HACA-box;Rfam_id=RF02410;E=7.5e-10
Contig01405	cm	HACA-box	719365	719240	72.9	-	.	target=snoR83;class=Gene/snRNA/snoRNA/HACA-box;Rfam_id=RF01227;E=4.5e-15
Contig01406	cm	CD-box	601414	601520	50.9	+	.	target=snoR71;class=Gene/snRNA/snoRNA/CD-box;Rfam_id=RF00097;E=1.3e-10
Contig01408	cm	CD-box	179342	179449	75.8	+	.	target=snoZ279_R105_R108;class=Gene/snRNA/snoRNA/CD-box;Rfam_id=RF00304;E=3.8e-17
Contig01409	cm	HACA-box	51898	51999	54.7	+	.	target=snoR99;class=Gene/snRNA/snoRNA/HACA-box;Rfam_id=RF01208;E=5.1e-09
Contig01410	cm	CD-box	255179	255280	44.6	+	.	target=snoR71;class=Gene/snRNA/snoRNA/CD-box;Rfam_id=RF00097;E=5.5e-09
Contig01415	cm	CD-box	2267862	2267756	44.1	-	.	target=snoR71;class=Gene/snRNA/snoRNA/CD-box;Rfam_id=RF00097;E=7.5e-09
Contig01416	cm	CD-box	2250	2140	56.3	-	.	target=snoR71;class=Gene/snRNA/snoRNA/CD-box;Rfam_id=RF00097;E=5e-12
Contig01431	cm	HACA-box	19706	19551	104.5	-	.	target=snoR138;class=Gene/snRNA/snoRNA/HACA-box;Rfam_id=RF02411;E=2.4e-22
Contig01431	cm	HACA-box	19865	19757	45.7	-	.	target=snoU19;class=Gene/snRNA/snoRNA/HACA-box;Rfam_id=RF01236;E=5.5e-07
Contig01454	cm	CD-box	7808	7917	55.8	+	.	target=snoR71;class=Gene/snRNA/snoRNA/CD-box;Rfam_id=RF00097;E=6.8e-12
Contig01461	cm	CD-box	22696	22586	53.5	-	.	target=snoR71;class=Gene/snRNA/snoRNA/CD-box;Rfam_id=RF00097;E=2.6e-11
Contig01464	cm	CD-box	271814	271901	65.2	+	.	target=snoZ102_R77;class=Gene/snRNA/snoRNA/CD-box;Rfam_id=RF00359;E=4.2e-12
Contig01465	cm	CD-box	540290	540186	45.8	-	.	target=snoR71;class=Gene/snRNA/snoRNA/CD-box;Rfam_id=RF00097;E=2.8e-09
Contig01482	cm	CD-box	5203	5093	57.1	-	.	target=snoR71;class=Gene/snRNA/snoRNA/CD-box;Rfam_id=RF00097;E=4e-12
Contig01483	cm	CD-box	8155	8062	54.7	-	.	target=snoZ107_R87;class=Gene/snRNA/snoRNA/CD-box;Rfam_id=RF00360;E=4.5e-12
Contig01485	cm	CD-box	13599	13705	54	+	.	target=snoR71;class=Gene/snRNA/snoRNA/CD-box;Rfam_id=RF00097;E=2.6e-11
Contig01487	cm	CD-box	4360	4250	53.3	-	.	target=snoR71;class=Gene/snRNA/snoRNA/CD-box;Rfam_id=RF00097;E=3e-11
Contig00137	cm	CD-box	77790	77680	60.4	-	.	target=snoR71;class=Gene/snRNA/snoRNA/CD-box;Rfam_id=RF00097;E=4.2e-13
Contig00137	cm	CD-box	174289	174397	42.8	+	.	target=snoR71;class=Gene/snRNA/snoRNA/CD-box;Rfam_id=RF00097;E=1.6e-08
Contig00138	cm	CD-box	269125	269020	57.5	-	.	target=snoR71;class=Gene/snRNA/snoRNA/CD-box;Rfam_id=RF00097;E=2.4e-12
Contig00140	cm	CD-box	158510	158403	41.8	-	.	target=snoR71;class=Gene/snRNA/snoRNA/CD-box;Rfam_id=RF00097;E=4e-08
Contig01494	cm	CD-box	465996	466091	64.5	+	.	target=snoR41;class=Gene/snRNA/snoRNA/CD-box;Rfam_id=RF00205;E=7e-13
Contig01494	cm	CD-box	466002	466091	55.4	+	.	target=snoR41;class=Gene/snRNA/snoRNA/CD-box;Rfam_id=RF00205;E=1.2e-10
Contig01494	cm	CD-box	466171	466245	58.9	+	.	target=snoZ155;class=Gene/snRNA/snoRNA/CD-box;Rfam_id=RF00326;E=3.5e-10
Contig01509	cm	CD-box	4385	4495	53.7	+	.	target=snoR71;class=Gene/snRNA/snoRNA/CD-box;Rfam_id=RF00097;E=2.3e-11
Contig01509	cm	CD-box	19212	19102	56.9	-	.	target=snoR71;class=Gene/snRNA/snoRNA/CD-box;Rfam_id=RF00097;E=3.3e-12
Contig01514	cm	CD-box	22929	22820	48.6	-	.	target=snoR71;class=Gene/snRNA/snoRNA/CD-box;Rfam_id=RF00097;E=5.1e-10
Contig01519	cm	CD-box	10344	10245	48.2	-	.	target=snoR71;class=Gene/snRNA/snoRNA/CD-box;Rfam_id=RF00097;E=6.5e-10
Contig01553	cm	CD-box	29743	29849	42.2	+	.	target=snoR71;class=Gene/snRNA/snoRNA/CD-box;Rfam_id=RF00097;E=2.3e-08
Contig01555	cm	CD-box	14719	14790	54.2	+	.	target=snoZ267;class=Gene/snRNA/snoRNA/CD-box;Rfam_id=RF00344;E=1.7e-11
Contig01555	cm	CD-box	15152	15235	72.2	+	.	target=snoR44_J54;class=Gene/snRNA/snoRNA/CD-box;Rfam_id=RF00357;E=2.5e-15
Contig01555	cm	CD-box	15420	15505	73.5	+	.	target=snoR44_J54;class=Gene/snRNA/snoRNA/CD-box;Rfam_id=RF00357;E=1.6e-15
Contig01558	cm	CD-box	84939	85039	49.2	+	.	target=snoZ103;class=Gene/snRNA/snoRNA/CD-box;Rfam_id=RF00149;E=6.6e-10
Contig00141	cm	CD-box	69469	69363	49.8	-	.	target=snoR71;class=Gene/snRNA/snoRNA/CD-box;Rfam_id=RF00097;E=2.5e-10
Contig00143	cm	CD-box	3477	3376	40.2	-	.	target=snoR71;class=Gene/snRNA/snoRNA/CD-box;Rfam_id=RF00097;E=7.7e-08
Contig00143	cm	CD-box	398243	398137	40.9	-	.	target=snoR71;class=Gene/snRNA/snoRNA/CD-box;Rfam_id=RF00097;E=5.3e-08
Contig00143	cm	CD-box	487866	487760	43.9	-	.	target=snoR71;class=Gene/snRNA/snoRNA/CD-box;Rfam_id=RF00097;E=8.4e-09
Contig00143	cm	CD-box	1157562	1157454	46.4	-	.	target=snoR71;class=Gene/snRNA/snoRNA/CD-box;Rfam_id=RF00097;E=1.9e-09
Contig00143	cm	CD-box	1608736	1608630	45.9	-	.	target=snoR71;class=Gene/snRNA/snoRNA/CD-box;Rfam_id=RF00097;E=2.5e-09
Contig00143	cm	CD-box	3249762	3249865	45.9	+	.	target=snoR71;class=Gene/snRNA/snoRNA/CD-box;Rfam_id=RF00097;E=2.5e-09
Contig00143	cm	CD-box	3786647	3786753	43	+	.	target=snoR71;class=Gene/snRNA/snoRNA/CD-box;Rfam_id=RF00097;E=1.5e-08
Contig00143	cm	CD-box	4865200	4865114	62.2	-	.	target=snoZ102_R77;class=Gene/snRNA/snoRNA/CD-box;Rfam_id=RF00359;E=2.1e-11
Contig00144	cm	CD-box	153503	153604	40.8	+	.	target=snoR71;class=Gene/snRNA/snoRNA/CD-box;Rfam_id=RF00097;E=5.3e-08
Contig00144	cm	CD-box	198618	198724	50.9	+	.	target=snoR71;class=Gene/snRNA/snoRNA/CD-box;Rfam_id=RF00097;E=1.3e-10
Contig00145	cm	CD-box	103853	103952	46.7	+	.	target=snoR71;class=Gene/snRNA/snoRNA/CD-box;Rfam_id=RF00097;E=1.6e-09
Contig01616	cm	CD-box	13966	13857	52.9	-	.	target=snoR71;class=Gene/snRNA/snoRNA/CD-box;Rfam_id=RF00097;E=3.7e-11
Contig01639	cm	CD-box	17221	17327	40.9	+	.	target=snoR71;class=Gene/snRNA/snoRNA/CD-box;Rfam_id=RF00097;E=5.3e-08
Contig01644	cm	CD-box	27636	27555	55.3	-	.	target=snoZ107_R87;class=Gene/snRNA/snoRNA/CD-box;Rfam_id=RF00360;E=3.1e-12
Contig01646	cm	CD-box	138985	138908	86.3	-	.	target=snoR28;class=Gene/snRNA/snoRNA/CD-box;Rfam_id=RF00355;E=6e-19
Contig01647	cm	CD-box	162611	162698	63.2	+	.	target=snoR12;class=Gene/snRNA/snoRNA/CD-box;Rfam_id=RF00204;E=2.7e-13
Contig01647	cm	CD-box	162806	162894	57.8	+	.	target=SNORD24;class=Gene/snRNA/snoRNA/CD-box;Rfam_id=RF00069;E=4.1e-11
Contig01650	cm	HACA-box	242777	242923	44.9	+	.	target=snoR138;class=Gene/snRNA/snoRNA/HACA-box;Rfam_id=RF02411;E=2.4e-08
Contig01654	cm	HACA-box	340050	339918	73.3	-	.	target=snoR83;class=Gene/snRNA/snoRNA/HACA-box;Rfam_id=RF01227;E=3.7e-15
Contig01655	cm	CD-box	279366	279578	195.9	+	.	target=Plant_U3;class=Gene/snRNA/snoRNA/CD-box;Rfam_id=RF01847;E=1.4e-57
Contig01655	cm	CD-box	279366	279577	76.8	+	.	target=U3;class=Gene/snRNA/snoRNA/CD-box;Rfam_id=RF00012;E=3.8e-18
Contig01655	cm	CD-box	518532	518617	67.6	+	.	target=snoU30;class=Gene/snRNA/snoRNA/CD-box;Rfam_id=RF01283;E=1e-13
Contig01658	cm	CD-box	579297	579405	40.9	+	.	target=snoR71;class=Gene/snRNA/snoRNA/CD-box;Rfam_id=RF00097;E=7e-08
Contig01658	cm	CD-box	1189235	1189341	42.6	+	.	target=snoR71;class=Gene/snRNA/snoRNA/CD-box;Rfam_id=RF00097;E=1.9e-08
Contig01660	cm	HACA-box	1287651	1287770	80.1	+	.	target=snoR83;class=Gene/snRNA/snoRNA/HACA-box;Rfam_id=RF01227;E=8.7e-17
Contig01660	cm	CD-box	1479522	1479431	67.4	-	.	target=snoR69Y;class=Gene/snRNA/snoRNA/CD-box;Rfam_id=RF01198;E=9.2e-14
Contig01660	cm	CD-box	1479738	1479646	71.9	-	.	target=snoR69Y;class=Gene/snRNA/snoRNA/CD-box;Rfam_id=RF01198;E=7.3e-15
Contig01660	cm	CD-box	1499295	1499220	74.7	-	.	target=snoR53Y;class=Gene/snRNA/snoRNA/CD-box;Rfam_id=RF01279;E=7e-16
Contig01660	cm	CD-box	1499630	1499535	63	-	.	target=snoR69Y;class=Gene/snRNA/snoRNA/CD-box;Rfam_id=RF01198;E=1.1e-12
Contig01660	cm	CD-box	1576975	1576803	56.6	-	.	target=snoR127;class=Gene/snRNA/snoRNA/CD-box;Rfam_id=RF01427;E=2.4e-11
Contig01663	cm	CD-box	108549	108443	45.7	-	.	target=snoR71;class=Gene/snRNA/snoRNA/CD-box;Rfam_id=RF00097;E=2.8e-09
Contig01663	cm	CD-box	148807	148917	57.1	+	.	target=snoR71;class=Gene/snRNA/snoRNA/CD-box;Rfam_id=RF00097;E=3.1e-12
Contig01663	cm	CD-box	180898	180788	50.7	-	.	target=snoR71;class=Gene/snRNA/snoRNA/CD-box;Rfam_id=RF00097;E=1.4e-10
Contig01663	cm	CD-box	189649	189539	50.7	-	.	target=snoR71;class=Gene/snRNA/snoRNA/CD-box;Rfam_id=RF00097;E=1.4e-10
Contig01663	cm	CD-box	271692	271798	61.6	+	.	target=snoR71;class=Gene/snRNA/snoRNA/CD-box;Rfam_id=RF00097;E=2.7e-13
Contig01663	cm	CD-box	382004	382114	55.8	+	.	target=snoR71;class=Gene/snRNA/snoRNA/CD-box;Rfam_id=RF00097;E=6.7e-12
Contig01663	cm	CD-box	398764	398874	49.1	+	.	target=snoR71;class=Gene/snRNA/snoRNA/CD-box;Rfam_id=RF00097;E=3.7e-10
Contig01663	cm	CD-box	459733	459843	57.1	+	.	target=snoR71;class=Gene/snRNA/snoRNA/CD-box;Rfam_id=RF00097;E=3.1e-12
Contig01663	cm	CD-box	605464	605570	56.5	+	.	target=snoR71;class=Gene/snRNA/snoRNA/CD-box;Rfam_id=RF00097;E=4.4e-12
Contig01663	cm	CD-box	882343	882233	50.7	-	.	target=snoR71;class=Gene/snRNA/snoRNA/CD-box;Rfam_id=RF00097;E=1.4e-10
Contig01668	cm	CD-box	46469	46368	45.3	-	.	target=snoR71;class=Gene/snRNA/snoRNA/CD-box;Rfam_id=RF00097;E=3.6e-09
Contig01672	cm	HACA-box	416797	416657	60	-	.	target=snoR136;class=Gene/snRNA/snoRNA/HACA-box;Rfam_id=RF02410;E=7.3e-11
Contig01674	cm	CD-box	753140	753246	41.4	+	.	target=snoR71;class=Gene/snRNA/snoRNA/CD-box;Rfam_id=RF00097;E=3.8e-08
Contig01678	cm	CD-box	27162	27269	46.5	+	.	target=snoR71;class=Gene/snRNA/snoRNA/CD-box;Rfam_id=RF00097;E=1.8e-09
Contig01679	cm	CD-box	2453489	2453385	46.5	-	.	target=snoR71;class=Gene/snRNA/snoRNA/CD-box;Rfam_id=RF00097;E=1.8e-09
Contig01681	cm	CD-box	462102	462203	44	+	.	target=snoZ103;class=Gene/snRNA/snoRNA/CD-box;Rfam_id=RF00149;E=1.5e-08
Contig01683	cm	CD-box	178360	178470	56.5	+	.	target=snoR71;class=Gene/snRNA/snoRNA/CD-box;Rfam_id=RF00097;E=4.4e-12
Contig01686	cm	CD-box	1142350	1142456	40.1	+	.	target=snoR71;class=Gene/snRNA/snoRNA/CD-box;Rfam_id=RF00097;E=8.6e-08
Contig01686	cm	CD-box	1404238	1404132	40.3	-	.	target=snoR71;class=Gene/snRNA/snoRNA/CD-box;Rfam_id=RF00097;E=7.6e-08
Contig01686	cm	HACA-box	2064506	2064406	48.3	-	.	target=snoR99;class=Gene/snRNA/snoRNA/HACA-box;Rfam_id=RF01208;E=1.1e-07
Contig01686	cm	CD-box	2181018	2180914	54.4	-	.	target=snoR71;class=Gene/snRNA/snoRNA/CD-box;Rfam_id=RF00097;E=1.6e-11
Contig01689	cm	CD-box	2527778	2527676	73	-	.	target=snoZ103;class=Gene/snRNA/snoRNA/CD-box;Rfam_id=RF00149;E=4.4e-16
Contig01689	cm	CD-box	2527992	2527906	53.8	-	.	target=snoZ103;class=Gene/snRNA/snoRNA/CD-box;Rfam_id=RF00149;E=3e-11
Contig01689	cm	CD-box	2573612	2573695	44.4	+	.	target=snoU31b;class=Gene/snRNA/snoRNA/CD-box;Rfam_id=RF01285;E=1.4e-08
Contig01689	cm	CD-box	2857622	2857728	55.6	+	.	target=snoR71;class=Gene/snRNA/snoRNA/CD-box;Rfam_id=RF00097;E=7.7e-12
Contig01690	cm	CD-box	24110	24215	44.1	+	.	target=snoR71;class=Gene/snRNA/snoRNA/CD-box;Rfam_id=RF00097;E=7.8e-09
Contig01695	cm	CD-box	267464	267358	52.3	-	.	target=snoR71;class=Gene/snRNA/snoRNA/CD-box;Rfam_id=RF00097;E=5.5e-11
Contig01696	cm	CD-box	453744	453850	40.5	+	.	target=snoR71;class=Gene/snRNA/snoRNA/CD-box;Rfam_id=RF00097;E=6.5e-08
Contig01699	cm	HACA-box	298185	298317	47.9	+	.	target=snoR138;class=Gene/snRNA/snoRNA/HACA-box;Rfam_id=RF02411;E=4.6e-09
Contig01699	cm	CD-box	323216	323324	45.4	+	.	target=snoR71;class=Gene/snRNA/snoRNA/CD-box;Rfam_id=RF00097;E=3.5e-09
Contig01710	cm	CD-box	197939	197833	42.2	-	.	target=snoR71;class=Gene/snRNA/snoRNA/CD-box;Rfam_id=RF00097;E=2.3e-08
Contig01710	cm	CD-box	254443	254342	41.5	-	.	target=snoR71;class=Gene/snRNA/snoRNA/CD-box;Rfam_id=RF00097;E=3.6e-08
Contig01712	cm	CD-box	30478	30372	52.2	-	.	target=snoR71;class=Gene/snRNA/snoRNA/CD-box;Rfam_id=RF00097;E=5.9e-11
Contig01712	cm	CD-box	207039	206960	88	-	.	target=snoJ33;class=Gene/snRNA/snoRNA/CD-box;Rfam_id=RF00315;E=2.5e-21
Contig01713	cm	CD-box	305076	305182	44	+	.	target=snoR71;class=Gene/snRNA/snoRNA/CD-box;Rfam_id=RF00097;E=8.2e-09
Contig01713	cm	CD-box	791141	791037	50.7	-	.	target=snoR71;class=Gene/snRNA/snoRNA/CD-box;Rfam_id=RF00097;E=1.4e-10
Contig01714	cm	CD-box	223259	223369	58.8	+	.	target=snoR71;class=Gene/snRNA/snoRNA/CD-box;Rfam_id=RF00097;E=1.1e-12
Contig01714	cm	CD-box	292626	292516	56.5	-	.	target=snoR71;class=Gene/snRNA/snoRNA/CD-box;Rfam_id=RF00097;E=4.4e-12
Contig01714	cm	CD-box	338453	338347	53.3	-	.	target=snoR71;class=Gene/snRNA/snoRNA/CD-box;Rfam_id=RF00097;E=2.9e-11
Contig01714	cm	CD-box	453597	453491	43.7	-	.	target=snoR71;class=Gene/snRNA/snoRNA/CD-box;Rfam_id=RF00097;E=9.8e-09
Contig01714	cm	CD-box	1279025	1279131	43.8	+	.	target=snoR71;class=Gene/snRNA/snoRNA/CD-box;Rfam_id=RF00097;E=9.1e-09
Contig01716	cm	CD-box	170508	170603	68.9	+	.	target=snoR32_R81;class=Gene/snRNA/snoRNA/CD-box;Rfam_id=RF00356;E=2.1e-11
Contig01718	cm	CD-box	119020	119127	56.2	+	.	target=snoR71;class=Gene/snRNA/snoRNA/CD-box;Rfam_id=RF00097;E=5.2e-12
Contig01718	cm	HACA-box	1735145	1735268	80.4	+	.	target=snoR104;class=Gene/snRNA/snoRNA/HACA-box;Rfam_id=RF01220;E=4.7e-15
Contig01718	cm	HACA-box	2379871	2379745	74.6	-	.	target=snoR83;class=Gene/snRNA/snoRNA/HACA-box;Rfam_id=RF01227;E=1.8e-15
Contig01718	cm	CD-box	2814175	2814104	60.2	-	.	target=snoR66;class=Gene/snRNA/snoRNA/CD-box;Rfam_id=RF00202;E=8.7e-14
Contig01719	cm	CD-box	503491	503385	42.9	-	.	target=snoR71;class=Gene/snRNA/snoRNA/CD-box;Rfam_id=RF00097;E=1.5e-08
Contig01719	cm	CD-box	543120	543226	43.4	+	.	target=snoR71;class=Gene/snRNA/snoRNA/CD-box;Rfam_id=RF00097;E=1.1e-08
Contig01719	cm	CD-box	611190	611296	50.9	+	.	target=snoR71;class=Gene/snRNA/snoRNA/CD-box;Rfam_id=RF00097;E=1.3e-10
Contig01719	cm	CD-box	1660264	1660160	47.8	-	.	target=snoR71;class=Gene/snRNA/snoRNA/CD-box;Rfam_id=RF00097;E=8.1e-10
Contig01725	cm	CD-box	44524	44634	55.5	+	.	target=snoR71;class=Gene/snRNA/snoRNA/CD-box;Rfam_id=RF00097;E=8.2e-12
Contig01728	cm	CD-box	530347	530241	43.4	-	.	target=snoR71;class=Gene/snRNA/snoRNA/CD-box;Rfam_id=RF00097;E=1.1e-08
Contig01731	cm	CD-box	2024	1914	56.5	-	.	target=snoR71;class=Gene/snRNA/snoRNA/CD-box;Rfam_id=RF00097;E=4.4e-12
Contig01751	cm	CD-box	9426	9536	56.5	+	.	target=snoR71;class=Gene/snRNA/snoRNA/CD-box;Rfam_id=RF00097;E=4.4e-12
Contig01752	cm	CD-box	67369	67259	56.8	-	.	target=snoR71;class=Gene/snRNA/snoRNA/CD-box;Rfam_id=RF00097;E=3.6e-12
Contig01760	cm	CD-box	16166	16056	58.2	-	.	target=snoR71;class=Gene/snRNA/snoRNA/CD-box;Rfam_id=RF00097;E=1.5e-12
Contig01778	cm	CD-box	43359	43253	55.1	-	.	target=snoR71;class=Gene/snRNA/snoRNA/CD-box;Rfam_id=RF00097;E=1e-11
Contig01783	cm	CD-box	16731	16841	52.2	+	.	target=snoR71;class=Gene/snRNA/snoRNA/CD-box;Rfam_id=RF00097;E=5.7e-11
Contig00162	cm	CD-box	15725	15616	56.9	-	.	target=snoR71;class=Gene/snRNA/snoRNA/CD-box;Rfam_id=RF00097;E=3.4e-12
Contig00165	cm	CD-box	35716	35807	80.7	+	.	target=snoR24;class=Gene/snRNA/snoRNA/CD-box;Rfam_id=RF00132;E=1.8e-17
Contig00168	cm	CD-box	30874	30768	46.9	-	.	target=snoR71;class=Gene/snRNA/snoRNA/CD-box;Rfam_id=RF00097;E=1.4e-09
Contig01791	cm	CD-box	2203	2093	56.5	-	.	target=snoR71;class=Gene/snRNA/snoRNA/CD-box;Rfam_id=RF00097;E=5.9e-12
Contig01793	cm	CD-box	4900	5010	56.5	+	.	target=snoR71;class=Gene/snRNA/snoRNA/CD-box;Rfam_id=RF00097;E=4.4e-12
Contig01793	cm	CD-box	48486	48376	56.5	-	.	target=snoR71;class=Gene/snRNA/snoRNA/CD-box;Rfam_id=RF00097;E=4.4e-12
Contig01801	cm	CD-box	163963	163853	57.1	-	.	target=snoR71;class=Gene/snRNA/snoRNA/CD-box;Rfam_id=RF00097;E=3.1e-12
Contig01801	cm	CD-box	271032	270922	56.5	-	.	target=snoR71;class=Gene/snRNA/snoRNA/CD-box;Rfam_id=RF00097;E=4.4e-12
Contig01804	cm	CD-box	270702	270808	40.3	+	.	target=snoR71;class=Gene/snRNA/snoRNA/CD-box;Rfam_id=RF00097;E=7.4e-08
Contig01804	cm	CD-box	350834	350728	42.7	-	.	target=snoR71;class=Gene/snRNA/snoRNA/CD-box;Rfam_id=RF00097;E=1.8e-08
Contig01804	cm	CD-box	714409	714516	54	+	.	target=snoR71;class=Gene/snRNA/snoRNA/CD-box;Rfam_id=RF00097;E=1.9e-11
Contig01804	cm	CD-box	1908371	1908477	50.9	+	.	target=snoR71;class=Gene/snRNA/snoRNA/CD-box;Rfam_id=RF00097;E=1.3e-10
Contig01804	cm	HACA-box	2302909	2302767	91.7	-	.	target=snoR74;class=Gene/snRNA/snoRNA/HACA-box;Rfam_id=RF01231;E=6.7e-16
Contig01804	cm	HACA-box	2303072	2302930	73.1	-	.	target=snoR74;class=Gene/snRNA/snoRNA/HACA-box;Rfam_id=RF01231;E=3.7e-12
Contig01804	cm	HACA-box	2303254	2303113	63	-	.	target=snoR74;class=Gene/snRNA/snoRNA/HACA-box;Rfam_id=RF01231;E=2.3e-10
Contig01805	cm	CD-box	58576	58470	55.2	-	.	target=snoR71;class=Gene/snRNA/snoRNA/CD-box;Rfam_id=RF00097;E=9.5e-12
Contig01807	cm	CD-box	45972	46078	60.8	+	.	target=snoR71;class=Gene/snRNA/snoRNA/CD-box;Rfam_id=RF00097;E=3.3e-13
Contig01807	cm	CD-box	111502	111611	51.9	+	.	target=snoR71;class=Gene/snRNA/snoRNA/CD-box;Rfam_id=RF00097;E=7e-11
Contig01807	cm	CD-box	204239	204129	56.5	-	.	target=snoR71;class=Gene/snRNA/snoRNA/CD-box;Rfam_id=RF00097;E=4.4e-12
Contig01807	cm	CD-box	219901	220007	57.1	+	.	target=snoR71;class=Gene/snRNA/snoRNA/CD-box;Rfam_id=RF00097;E=3e-12
Contig01807	cm	CD-box	230497	230391	52.4	-	.	target=snoR71;class=Gene/snRNA/snoRNA/CD-box;Rfam_id=RF00097;E=5.3e-11
Contig01808	cm	CD-box	440748	440854	41	+	.	target=snoR71;class=Gene/snRNA/snoRNA/CD-box;Rfam_id=RF00097;E=5e-08
Contig01815	cm	CD-box	152054	151948	42.2	-	.	target=snoR71;class=Gene/snRNA/snoRNA/CD-box;Rfam_id=RF00097;E=2.3e-08
Contig01816	cm	CD-box	77684	77578	40.5	-	.	target=snoR71;class=Gene/snRNA/snoRNA/CD-box;Rfam_id=RF00097;E=6.4e-08
Contig01817	cm	CD-box	148533	148639	40.2	+	.	target=snoR71;class=Gene/snRNA/snoRNA/CD-box;Rfam_id=RF00097;E=7.9e-08
Contig01817	cm	CD-box	434429	434538	51.1	+	.	target=snoR71;class=Gene/snRNA/snoRNA/CD-box;Rfam_id=RF00097;E=1.1e-10
Contig01817	cm	CD-box	501405	501511	52.8	+	.	target=snoR71;class=Gene/snRNA/snoRNA/CD-box;Rfam_id=RF00097;E=4.1e-11
Contig01817	cm	CD-box	576120	576014	45.9	-	.	target=snoR71;class=Gene/snRNA/snoRNA/CD-box;Rfam_id=RF00097;E=2.6e-09
Contig01820	cm	CD-box	292229	292136	51.2	-	.	target=snoZ107_R87;class=Gene/snRNA/snoRNA/CD-box;Rfam_id=RF00360;E=3.8e-11
Contig01822	cm	CD-box	62085	61975	57.9	-	.	target=snoR71;class=Gene/snRNA/snoRNA/CD-box;Rfam_id=RF00097;E=1.9e-12
Contig01822	cm	CD-box	144818	144712	51.5	-	.	target=snoR71;class=Gene/snRNA/snoRNA/CD-box;Rfam_id=RF00097;E=8.9e-11
Contig01827	cm	CD-box	3347	3453	56.4	+	.	target=snoR71;class=Gene/snRNA/snoRNA/CD-box;Rfam_id=RF00097;E=4.6e-12
Contig01828	cm	CD-box	417510	417599	74.9	+	.	target=SNORD96;class=Gene/snRNA/snoRNA/CD-box;Rfam_id=RF00055;E=8.6e-17
Contig01828	cm	HACA-box	861132	861007	73.5	-	.	target=snoR111;class=Gene/snRNA/snoRNA/HACA-box;Rfam_id=RF01228;E=1.1e-14
Contig01829	cm	CD-box	83086	82976	56.8	-	.	target=snoR71;class=Gene/snRNA/snoRNA/CD-box;Rfam_id=RF00097;E=3.6e-12
Contig01829	cm	CD-box	100673	100783	57.7	+	.	target=snoR71;class=Gene/snRNA/snoRNA/CD-box;Rfam_id=RF00097;E=2.2e-12
Contig01829	cm	CD-box	136864	136974	50.6	+	.	target=snoR71;class=Gene/snRNA/snoRNA/CD-box;Rfam_id=RF00097;E=1.5e-10
Contig01829	cm	CD-box	146905	146795	54.8	-	.	target=snoR71;class=Gene/snRNA/snoRNA/CD-box;Rfam_id=RF00097;E=1.6e-11
Contig01829	cm	CD-box	153276	153170	55.9	-	.	target=snoR71;class=Gene/snRNA/snoRNA/CD-box;Rfam_id=RF00097;E=6.3e-12
Contig01829	cm	CD-box	194514	194404	50.6	-	.	target=snoR71;class=Gene/snRNA/snoRNA/CD-box;Rfam_id=RF00097;E=1.5e-10
Contig01829	cm	CD-box	384886	384776	52.5	-	.	target=snoR71;class=Gene/snRNA/snoRNA/CD-box;Rfam_id=RF00097;E=4.8e-11
Contig01829	cm	CD-box	419698	419804	59.3	+	.	target=snoR71;class=Gene/snRNA/snoRNA/CD-box;Rfam_id=RF00097;E=1.1e-12
Contig01829	cm	CD-box	657619	657509	53.6	-	.	target=snoR71;class=Gene/snRNA/snoRNA/CD-box;Rfam_id=RF00097;E=2.5e-11
Contig01832	cm	CD-box	196772	196878	46.4	+	.	target=snoR71;class=Gene/snRNA/snoRNA/CD-box;Rfam_id=RF00097;E=1.8e-09
Contig01833	cm	CD-box	32771	32860	45.1	+	.	target=SNORD36;class=Gene/snRNA/snoRNA/CD-box;Rfam_id=RF00049;E=3.2e-07
Contig01837	cm	CD-box	12407	12512	51.9	+	.	target=snoR71;class=Gene/snRNA/snoRNA/CD-box;Rfam_id=RF00097;E=7e-11
Contig01839	cm	CD-box	148075	148181	41.4	+	.	target=snoR71;class=Gene/snRNA/snoRNA/CD-box;Rfam_id=RF00097;E=3.9e-08
Contig01839	cm	CD-box	200258	200152	48	-	.	target=snoR71;class=Gene/snRNA/snoRNA/CD-box;Rfam_id=RF00097;E=7.1e-10
Contig01839	cm	CD-box	343843	343949	53.7	+	.	target=snoR71;class=Gene/snRNA/snoRNA/CD-box;Rfam_id=RF00097;E=2.3e-11
Contig01842	cm	CD-box	169592	169697	42.7	+	.	target=snoR71;class=Gene/snRNA/snoRNA/CD-box;Rfam_id=RF00097;E=1.7e-08
Contig01842	cm	CD-box	1931886	1931779	44.9	-	.	target=snoR71;class=Gene/snRNA/snoRNA/CD-box;Rfam_id=RF00097;E=4.7e-09
Contig01842	cm	CD-box	2188546	2188440	41.2	-	.	target=snoR71;class=Gene/snRNA/snoRNA/CD-box;Rfam_id=RF00097;E=4.3e-08
Contig01842	cm	CD-box	2261339	2261445	48.7	+	.	target=snoR71;class=Gene/snRNA/snoRNA/CD-box;Rfam_id=RF00097;E=4.7e-10
Contig01843	cm	CD-box	296235	296131	57	-	.	target=snoR71;class=Gene/snRNA/snoRNA/CD-box;Rfam_id=RF00097;E=3.2e-12
Contig01850	cm	CD-box	6146	6036	57.1	-	.	target=snoR71;class=Gene/snRNA/snoRNA/CD-box;Rfam_id=RF00097;E=3.1e-12
Contig01863	cm	CD-box	76696	76797	43.4	+	.	target=snoR71;class=Gene/snRNA/snoRNA/CD-box;Rfam_id=RF00097;E=1.5e-08
Contig01865	cm	CD-box	48929	48827	63	-	.	target=snoZ266;class=Gene/snRNA/snoRNA/CD-box;Rfam_id=RF00332;E=4e-13
Contig01865	cm	CD-box	51665	51563	60.2	-	.	target=snoZ266;class=Gene/snRNA/snoRNA/CD-box;Rfam_id=RF00332;E=2.1e-12
Contig01865	cm	CD-box	89178	89076	70.1	-	.	target=snoZ266;class=Gene/snRNA/snoRNA/CD-box;Rfam_id=RF00332;E=6e-15
Contig01865	cm	CD-box	89527	89423	63.7	-	.	target=snoZ266;class=Gene/snRNA/snoRNA/CD-box;Rfam_id=RF00332;E=2.8e-13
Contig01865	cm	CD-box	121591	121697	40.8	+	.	target=snoR71;class=Gene/snRNA/snoRNA/CD-box;Rfam_id=RF00097;E=5.4e-08
Contig01866	cm	CD-box	144856	144945	58.1	+	.	target=snoZ161_228;class=Gene/snRNA/snoRNA/CD-box;Rfam_id=RF00328;E=3.3e-12
Contig01866	cm	CD-box	145203	145295	89.2	+	.	target=snoZ162;class=Gene/snRNA/snoRNA/CD-box;Rfam_id=RF00329;E=1.7e-20
Contig01866	cm	CD-box	164163	164056	96.8	-	.	target=snoZ279_R105_R108;class=Gene/snRNA/snoRNA/CD-box;Rfam_id=RF00304;E=1.1e-22
Contig01874	cm	CD-box	18162	18056	55.2	-	.	target=snoR71;class=Gene/snRNA/snoRNA/CD-box;Rfam_id=RF00097;E=9.3e-12
Contig01874	cm	CD-box	98637	98743	43.4	+	.	target=snoR71;class=Gene/snRNA/snoRNA/CD-box;Rfam_id=RF00097;E=1.1e-08
Contig01896	cm	CD-box	17586	17476	56.1	-	.	target=snoR71;class=Gene/snRNA/snoRNA/CD-box;Rfam_id=RF00097;E=5.5e-12
Contig01897	cm	CD-box	86399	86492	55.5	+	.	target=snoZ107_R87;class=Gene/snRNA/snoRNA/CD-box;Rfam_id=RF00360;E=2.7e-12
Contig01918	cm	CD-box	56851	56745	56.6	-	.	target=snoR71;class=Gene/snRNA/snoRNA/CD-box;Rfam_id=RF00097;E=4.1e-12
Contig01922	cm	CD-box	10586	10477	52.7	-	.	target=snoR71;class=Gene/snRNA/snoRNA/CD-box;Rfam_id=RF00097;E=4.3e-11
Contig01933	cm	CD-box	67	176	47.3	+	.	target=snoR71;class=Gene/snRNA/snoRNA/CD-box;Rfam_id=RF00097;E=7.2e-10
Contig01945	cm	CD-box	36267	36166	47.3	-	.	target=snoR71;class=Gene/snRNA/snoRNA/CD-box;Rfam_id=RF00097;E=1.1e-09
Contig01949	cm	CD-box	265598	265492	48.8	-	.	target=snoR71;class=Gene/snRNA/snoRNA/CD-box;Rfam_id=RF00097;E=4.6e-10
Contig01952	cm	CD-box	15667	15562	47	-	.	target=snoR71;class=Gene/snRNA/snoRNA/CD-box;Rfam_id=RF00097;E=1.3e-09
Contig01952	cm	CD-box	433842	433948	41.5	+	.	target=snoR71;class=Gene/snRNA/snoRNA/CD-box;Rfam_id=RF00097;E=3.7e-08
Contig01953	cm	HACA-box	392516	392376	65.4	-	.	target=snoR136;class=Gene/snRNA/snoRNA/HACA-box;Rfam_id=RF02410;E=6.3e-12
Contig01958	cm	CD-box	422009	421920	51.1	-	.	target=snoZ43;class=Gene/snRNA/snoRNA/CD-box;Rfam_id=RF00330;E=3.9e-11
Contig01958	cm	CD-box	422503	422415	72.8	-	.	target=snosnR60_Z15;class=Gene/snRNA/snoRNA/CD-box;Rfam_id=RF00309;E=1.7e-13
Contig01958	cm	CD-box	422656	422575	59.3	-	.	target=snoU83;class=Gene/snRNA/snoRNA/CD-box;Rfam_id=RF01179;E=1.1e-10
Contig01958	cm	CD-box	423109	423012	91.5	-	.	target=snoZ43;class=Gene/snRNA/snoRNA/CD-box;Rfam_id=RF00330;E=2.6e-22
Contig01963	cm	CD-box	231437	231349	67.7	-	.	target=snoZ102_R77;class=Gene/snRNA/snoRNA/CD-box;Rfam_id=RF00359;E=1.6e-12
Contig01963	cm	CD-box	231650	231564	47.9	-	.	target=snoZ102_R77;class=Gene/snRNA/snoRNA/CD-box;Rfam_id=RF00359;E=6.6e-08
Contig00187	cm	CD-box	1228	1119	50.8	-	.	target=snoR71;class=Gene/snRNA/snoRNA/CD-box;Rfam_id=RF00097;E=1.3e-10
Contig00187	cm	CD-box	73812	73702	56.5	-	.	target=snoR71;class=Gene/snRNA/snoRNA/CD-box;Rfam_id=RF00097;E=4.4e-12
Contig00187	cm	CD-box	162381	162271	52.9	-	.	target=snoR71;class=Gene/snRNA/snoRNA/CD-box;Rfam_id=RF00097;E=3.9e-11
Contig00187	cm	CD-box	195788	195682	59.5	-	.	target=snoR71;class=Gene/snRNA/snoRNA/CD-box;Rfam_id=RF00097;E=7.4e-13
Contig00187	cm	CD-box	324929	324819	56.5	-	.	target=snoR71;class=Gene/snRNA/snoRNA/CD-box;Rfam_id=RF00097;E=4.4e-12
Contig00005	cm	CD-box	16793	16687	42.4	-	.	target=snoR71;class=Gene/snRNA/snoRNA/CD-box;Rfam_id=RF00097;E=2.1e-08
Contig00005	cm	HACA-box	604344	604451	88.7	+	.	target=snoR99;class=Gene/snRNA/snoRNA/HACA-box;Rfam_id=RF01208;E=3.8e-16
Contig00005	cm	HACA-box	618908	619015	81.4	+	.	target=snoR99;class=Gene/snRNA/snoRNA/HACA-box;Rfam_id=RF01208;E=1.3e-14
Contig00005	cm	CD-box	1342264	1342158	49.8	-	.	target=snoR71;class=Gene/snRNA/snoRNA/CD-box;Rfam_id=RF00097;E=2.5e-10
Contig00006	cm	CD-box	368546	368442	46.2	-	.	target=snoR71;class=Gene/snRNA/snoRNA/CD-box;Rfam_id=RF00097;E=2.1e-09
Contig00007	cm	CD-box	292743	292637	40.7	-	.	target=snoR71;class=Gene/snRNA/snoRNA/CD-box;Rfam_id=RF00097;E=6e-08
Contig00007	cm	CD-box	441384	441275	51.6	-	.	target=snoR71;class=Gene/snRNA/snoRNA/CD-box;Rfam_id=RF00097;E=8.4e-11
Contig00009	cm	CD-box	32252	32358	44.5	+	.	target=snoR71;class=Gene/snRNA/snoRNA/CD-box;Rfam_id=RF00097;E=6.1e-09
Contig00009	cm	CD-box	173882	173778	50.7	-	.	target=snoR71;class=Gene/snRNA/snoRNA/CD-box;Rfam_id=RF00097;E=1.4e-10
Contig01994	cm	CD-box	184607	184501	41.4	-	.	target=snoR71;class=Gene/snRNA/snoRNA/CD-box;Rfam_id=RF00097;E=5.1e-08
Contig02027	cm	CD-box	122718	122824	42.4	+	.	target=snoR71;class=Gene/snRNA/snoRNA/CD-box;Rfam_id=RF00097;E=2.1e-08
Contig02027	cm	CD-box	223020	223128	41.8	+	.	target=snoR71;class=Gene/snRNA/snoRNA/CD-box;Rfam_id=RF00097;E=3e-08
Contig02039	cm	CD-box	46097	46207	52.9	+	.	target=snoR71;class=Gene/snRNA/snoRNA/CD-box;Rfam_id=RF00097;E=5e-11
Contig02039	cm	CD-box	137761	137655	58	-	.	target=snoR71;class=Gene/snRNA/snoRNA/CD-box;Rfam_id=RF00097;E=1.7e-12
Contig02039	cm	CD-box	188610	188720	51.8	+	.	target=snoR71;class=Gene/snRNA/snoRNA/CD-box;Rfam_id=RF00097;E=7.6e-11
Contig02040	cm	CD-box	119888	119996	48.4	+	.	target=snoR71;class=Gene/snRNA/snoRNA/CD-box;Rfam_id=RF00097;E=5.6e-10
Contig02043	cm	CD-box	90543	90649	41.3	+	.	target=snoR71;class=Gene/snRNA/snoRNA/CD-box;Rfam_id=RF00097;E=4e-08
Contig02043	cm	CD-box	167309	167210	48.6	-	.	target=snoR71;class=Gene/snRNA/snoRNA/CD-box;Rfam_id=RF00097;E=6.9e-10
Contig02043	cm	CD-box	371546	371453	56.1	-	.	target=snoZ107_R87;class=Gene/snRNA/snoRNA/CD-box;Rfam_id=RF00360;E=1.9e-12
Contig02045	cm	HACA-box	269608	269719	76.1	+	.	target=snoU19;class=Gene/snRNA/snoRNA/HACA-box;Rfam_id=RF01236;E=3e-13
Contig02045	cm	HACA-box	269782	269936	57	+	.	target=snoR138;class=Gene/snRNA/snoRNA/HACA-box;Rfam_id=RF02411;E=4.1e-11
Contig02046	cm	CD-box	315742	315635	44.6	-	.	target=snoR71;class=Gene/snRNA/snoRNA/CD-box;Rfam_id=RF00097;E=5.4e-09
Contig02049	cm	CD-box	621437	621536	46.9	+	.	target=snoR71;class=Gene/snRNA/snoRNA/CD-box;Rfam_id=RF00097;E=1.4e-09
Contig02049	cm	CD-box	788973	789074	40.4	+	.	target=snoR71;class=Gene/snRNA/snoRNA/CD-box;Rfam_id=RF00097;E=6.9e-08
Contig02051	cm	CD-box	279032	279142	56.5	+	.	target=snoR71;class=Gene/snRNA/snoRNA/CD-box;Rfam_id=RF00097;E=4.4e-12
Contig02051	cm	CD-box	337733	337625	50.7	-	.	target=snoR71;class=Gene/snRNA/snoRNA/CD-box;Rfam_id=RF00097;E=1.4e-10
Contig02051	cm	CD-box	484088	483978	58.2	-	.	target=snoR71;class=Gene/snRNA/snoRNA/CD-box;Rfam_id=RF00097;E=1.5e-12
Contig02051	cm	CD-box	641385	641495	53.2	+	.	target=snoR71;class=Gene/snRNA/snoRNA/CD-box;Rfam_id=RF00097;E=3.2e-11
Contig02061	cm	CD-box	436361	436264	40.9	-	.	target=snoR71;class=Gene/snRNA/snoRNA/CD-box;Rfam_id=RF00097;E=5.2e-08
Contig02067	cm	CD-box	12614	12720	44.8	+	.	target=snoR71;class=Gene/snRNA/snoRNA/CD-box;Rfam_id=RF00097;E=5e-09
Contig02079	cm	CD-box	22970	22869	46.3	-	.	target=snoR71;class=Gene/snRNA/snoRNA/CD-box;Rfam_id=RF00097;E=2e-09
Contig02079	cm	CD-box	984688	984584	47.5	-	.	target=snoR71;class=Gene/snRNA/snoRNA/CD-box;Rfam_id=RF00097;E=9.9e-10
Contig00198	cm	HACA-box	73245	73120	110.6	-	.	target=snoR77;class=Gene/snRNA/snoRNA/HACA-box;Rfam_id=RF01230;E=9.4e-22
Contig02091	cm	CD-box	11683	11577	46.4	-	.	target=snoR71;class=Gene/snRNA/snoRNA/CD-box;Rfam_id=RF00097;E=1.9e-09
Contig02091	cm	CD-box	58998	58892	57.5	-	.	target=snoR71;class=Gene/snRNA/snoRNA/CD-box;Rfam_id=RF00097;E=2.4e-12
Contig02094	cm	CD-box	4823	4717	50.2	-	.	target=snoR71;class=Gene/snRNA/snoRNA/CD-box;Rfam_id=RF00097;E=1.9e-10
Contig02110	cm	CD-box	13936	14046	55.8	+	.	target=snoR71;class=Gene/snRNA/snoRNA/CD-box;Rfam_id=RF00097;E=6.8e-12
Contig02117	cm	HACA-box	26628	26522	83.6	-	.	target=snoR100;class=Gene/snRNA/snoRNA/HACA-box;Rfam_id=RF01219;E=9.6e-19
Contig02130	cm	CD-box	5852	5746	40.6	-	.	target=snoR71;class=Gene/snRNA/snoRNA/CD-box;Rfam_id=RF00097;E=6.3e-08
Contig02135	cm	CD-box	9619	9514	42.4	-	.	target=snoR71;class=Gene/snRNA/snoRNA/CD-box;Rfam_id=RF00097;E=2.1e-08
Contig02155	cm	CD-box	20813	20703	56.5	-	.	target=snoR71;class=Gene/snRNA/snoRNA/CD-box;Rfam_id=RF00097;E=4.4e-12
Contig00206	cm	CD-box	32196	32306	56.1	+	.	target=snoR71;class=Gene/snRNA/snoRNA/CD-box;Rfam_id=RF00097;E=7.3e-12
Contig00207	cm	CD-box	8897	8787	57.1	-	.	target=snoR71;class=Gene/snRNA/snoRNA/CD-box;Rfam_id=RF00097;E=3.1e-12
Contig00207	cm	CD-box	25289	25399	55.9	+	.	target=snoR71;class=Gene/snRNA/snoRNA/CD-box;Rfam_id=RF00097;E=6.3e-12
Contig00208	cm	CD-box	65756	65866	48.9	+	.	target=snoR71;class=Gene/snRNA/snoRNA/CD-box;Rfam_id=RF00097;E=4.3e-10
Contig02201	cm	CD-box	60947	61054	48.2	+	.	target=snoR71;class=Gene/snRNA/snoRNA/CD-box;Rfam_id=RF00097;E=6.6e-10
Contig02208	cm	CD-box	22412	22331	69	-	.	target=snoR160;class=Gene/snRNA/snoRNA/CD-box;Rfam_id=RF00203;E=6.1e-13
Contig02208	cm	CD-box	22591	22510	61.6	-	.	target=snoR160;class=Gene/snRNA/snoRNA/CD-box;Rfam_id=RF00203;E=2.3e-11
Contig02213	cm	CD-box	7883	7993	56.5	+	.	target=snoR71;class=Gene/snRNA/snoRNA/CD-box;Rfam_id=RF00097;E=4.4e-12
Contig02217	cm	CD-box	45516	45605	89.7	+	.	target=snoR8a;class=Gene/snRNA/snoRNA/CD-box;Rfam_id=RF01284;E=4.5e-19
Contig02217	cm	CD-box	46064	46158	74.4	+	.	target=snoR24;class=Gene/snRNA/snoRNA/CD-box;Rfam_id=RF00132;E=6.8e-16
Contig02233	cm	CD-box	24786	24704	65.4	-	.	target=SNORD25;class=Gene/snRNA/snoRNA/CD-box;Rfam_id=RF00054;E=2.2e-15
Contig02233	cm	CD-box	24995	24915	59.6	-	.	target=SNORD25;class=Gene/snRNA/snoRNA/CD-box;Rfam_id=RF00054;E=8.6e-14
Contig02247	cm	CD-box	30510	30409	44.6	-	.	target=snoR71;class=Gene/snRNA/snoRNA/CD-box;Rfam_id=RF00097;E=7.4e-09
Contig02270	cm	CD-box	268452	268371	59.4	-	.	target=snoR38;class=Gene/snRNA/snoRNA/CD-box;Rfam_id=RF00213;E=1.9e-10
Contig02270	cm	CD-box	549038	549126	53.7	+	.	target=snoZ161_228;class=Gene/snRNA/snoRNA/CD-box;Rfam_id=RF00328;E=5e-11
Contig02270	cm	CD-box	549332	549420	64.7	+	.	target=snoZ162;class=Gene/snRNA/snoRNA/CD-box;Rfam_id=RF00329;E=5.9e-14
Contig02270	cm	CD-box	573909	573802	82.8	-	.	target=snoZ279_R105_R108;class=Gene/snRNA/snoRNA/CD-box;Rfam_id=RF00304;E=5.4e-19
Contig02279	cm	CD-box	364	240	90	-	.	target=SNORD14;class=Gene/snRNA/snoRNA/CD-box;Rfam_id=RF00016;E=1.1e-21
Contig02290	cm	CD-box	30326	30432	56	+	.	target=snoR71;class=Gene/snRNA/snoRNA/CD-box;Rfam_id=RF00097;E=6.1e-12
Contig00214	cm	CD-box	104552	104428	78.3	-	.	target=SNORD14;class=Gene/snRNA/snoRNA/CD-box;Rfam_id=RF00016;E=1.8e-18
Contig00214	cm	CD-box	105026	104902	90.9	-	.	target=SNORD14;class=Gene/snRNA/snoRNA/CD-box;Rfam_id=RF00016;E=6.3e-22
Contig00219	cm	CD-box	420208	420126	66	-	.	target=SNORD25;class=Gene/snRNA/snoRNA/CD-box;Rfam_id=RF00054;E=2.1e-15
Contig00219	cm	CD-box	420396	420315	62.2	-	.	target=SNORD25;class=Gene/snRNA/snoRNA/CD-box;Rfam_id=RF00054;E=1.6e-14
Contig02301	cm	HACA-box	92655	92761	86.6	+	.	target=snoR100;class=Gene/snRNA/snoRNA/HACA-box;Rfam_id=RF01219;E=1.6e-19
Contig02306	cm	CD-box	105814	105708	41.1	-	.	target=snoR71;class=Gene/snRNA/snoRNA/CD-box;Rfam_id=RF00097;E=4.6e-08
Contig02314	cm	CD-box	167674	167568	49.8	-	.	target=snoR71;class=Gene/snRNA/snoRNA/CD-box;Rfam_id=RF00097;E=2.4e-10
Contig02323	cm	CD-box	20828	20919	65.1	+	.	target=snoR24;class=Gene/snRNA/snoRNA/CD-box;Rfam_id=RF00132;E=1.5e-13
Contig02323	cm	CD-box	21045	21141	41.9	+	.	target=snoR24;class=Gene/snRNA/snoRNA/CD-box;Rfam_id=RF00132;E=1e-07
Contig02330	cm	CD-box	44505	44611	46.5	+	.	target=snoR71;class=Gene/snRNA/snoRNA/CD-box;Rfam_id=RF00097;E=1.8e-09
Contig02343	cm	CD-box	24397	24503	41.9	+	.	target=snoR71;class=Gene/snRNA/snoRNA/CD-box;Rfam_id=RF00097;E=3.8e-08
Contig02357	cm	CD-box	35462	35568	43.4	+	.	target=snoR71;class=Gene/snRNA/snoRNA/CD-box;Rfam_id=RF00097;E=1.1e-08
Contig02357	cm	CD-box	74970	74871	47.5	-	.	target=snoR71;class=Gene/snRNA/snoRNA/CD-box;Rfam_id=RF00097;E=9.9e-10
Contig02359	cm	CD-box	49867	49959	46.5	+	.	target=snoR20a;class=Gene/snRNA/snoRNA/CD-box;Rfam_id=RF01193;E=1.2e-07
Contig02359	cm	CD-box	50013	50094	62.1	+	.	target=snoR38;class=Gene/snRNA/snoRNA/CD-box;Rfam_id=RF00213;E=3.1e-11
Contig02360	cm	CD-box	8425	8344	69	-	.	target=snoR160;class=Gene/snRNA/snoRNA/CD-box;Rfam_id=RF00203;E=6.1e-13
Contig02360	cm	CD-box	8603	8523	62.5	-	.	target=snoR160;class=Gene/snRNA/snoRNA/CD-box;Rfam_id=RF00203;E=2.1e-11
Contig02371	cm	CD-box	133756	133650	49.9	-	.	target=snoR71;class=Gene/snRNA/snoRNA/CD-box;Rfam_id=RF00097;E=2.4e-10
Contig02376	cm	CD-box	28566	28456	51.3	-	.	target=snoR71;class=Gene/snRNA/snoRNA/CD-box;Rfam_id=RF00097;E=1e-10
Contig00222	cm	CD-box	1572900	1573001	43.4	+	.	target=snoR71;class=Gene/snRNA/snoRNA/CD-box;Rfam_id=RF00097;E=1.5e-08
Contig00224	cm	CD-box	165394	165496	52.5	+	.	target=snoZ103;class=Gene/snRNA/snoRNA/CD-box;Rfam_id=RF00149;E=9.3e-11
Contig00228	cm	CD-box	251546	251441	49	-	.	target=snoR71;class=Gene/snRNA/snoRNA/CD-box;Rfam_id=RF00097;E=4e-10
Contig00228	cm	CD-box	632074	632180	43.9	+	.	target=snoR71;class=Gene/snRNA/snoRNA/CD-box;Rfam_id=RF00097;E=8.4e-09
Contig00228	cm	CD-box	1052741	1052847	44.4	+	.	target=snoR71;class=Gene/snRNA/snoRNA/CD-box;Rfam_id=RF00097;E=6.4e-09
Contig02397	cm	CD-box	17419	17525	53.2	+	.	target=snoR71;class=Gene/snRNA/snoRNA/CD-box;Rfam_id=RF00097;E=3.2e-11
Contig02399	cm	CD-box	3787	3894	49	+	.	target=snoR71;class=Gene/snRNA/snoRNA/CD-box;Rfam_id=RF00097;E=3.9e-10
Contig02399	cm	CD-box	55203	55309	43.4	+	.	target=snoR71;class=Gene/snRNA/snoRNA/CD-box;Rfam_id=RF00097;E=1.1e-08
Contig02408	cm	CD-box	32436	32537	43.8	+	.	target=snoR71;class=Gene/snRNA/snoRNA/CD-box;Rfam_id=RF00097;E=8.9e-09
Contig02418	cm	CD-box	2240	2130	56.5	-	.	target=snoR71;class=Gene/snRNA/snoRNA/CD-box;Rfam_id=RF00097;E=4.4e-12
Contig02418	cm	CD-box	88361	88252	51.6	-	.	target=snoR71;class=Gene/snRNA/snoRNA/CD-box;Rfam_id=RF00097;E=8.4e-11
Contig02426	cm	CD-box	4119	4229	56.5	+	.	target=snoR71;class=Gene/snRNA/snoRNA/CD-box;Rfam_id=RF00097;E=4.4e-12
Contig02447	cm	CD-box	30746	30852	43.4	+	.	target=snoR71;class=Gene/snRNA/snoRNA/CD-box;Rfam_id=RF00097;E=1.1e-08
Contig02462	cm	HACA-box	67749	67881	44.8	+	.	target=snoR138;class=Gene/snRNA/snoRNA/HACA-box;Rfam_id=RF02411;E=1.8e-08
Contig02463	cm	CD-box	41222	41116	52.4	-	.	target=snoR71;class=Gene/snRNA/snoRNA/CD-box;Rfam_id=RF00097;E=5e-11
Contig02472	cm	HACA-box	360089	359953	66.1	-	.	target=snoR137;class=Gene/snRNA/snoRNA/HACA-box;Rfam_id=RF01433;E=1.9e-12
Contig02476	cm	CD-box	73296	73402	51.6	+	.	target=snoR71;class=Gene/snRNA/snoRNA/CD-box;Rfam_id=RF00097;E=1.1e-10
Contig02477	cm	CD-box	33955	34061	40.8	+	.	target=snoR71;class=Gene/snRNA/snoRNA/CD-box;Rfam_id=RF00097;E=5.5e-08
Contig00232	cm	CD-box	401836	401942	46.1	+	.	target=snoR71;class=Gene/snRNA/snoRNA/CD-box;Rfam_id=RF00097;E=2.3e-09
Contig00232	cm	CD-box	543273	543167	50.2	-	.	target=snoR71;class=Gene/snRNA/snoRNA/CD-box;Rfam_id=RF00097;E=1.9e-10
Contig00233	cm	CD-box	17551	17441	56.5	-	.	target=snoR71;class=Gene/snRNA/snoRNA/CD-box;Rfam_id=RF00097;E=4.4e-12
Contig00233	cm	CD-box	88705	88815	56.5	+	.	target=snoR71;class=Gene/snRNA/snoRNA/CD-box;Rfam_id=RF00097;E=4.4e-12
Contig00233	cm	CD-box	353365	353475	56.5	+	.	target=snoR71;class=Gene/snRNA/snoRNA/CD-box;Rfam_id=RF00097;E=4.4e-12
Contig00235	cm	CD-box	231901	231795	53.3	-	.	target=snoR71;class=Gene/snRNA/snoRNA/CD-box;Rfam_id=RF00097;E=3.9e-11
Contig00235	cm	CD-box	425830	425724	53.3	-	.	target=snoR71;class=Gene/snRNA/snoRNA/CD-box;Rfam_id=RF00097;E=3.1e-11
Contig00235	cm	CD-box	487510	487404	48.5	-	.	target=snoR71;class=Gene/snRNA/snoRNA/CD-box;Rfam_id=RF00097;E=5.4e-10
Contig00238	cm	CD-box	10670	10772	54.5	+	.	target=snoZ103;class=Gene/snRNA/snoRNA/CD-box;Rfam_id=RF00149;E=2.9e-11
Contig00239	cm	CD-box	985488	985406	70.4	-	.	target=snoZ196;class=Gene/snRNA/snoRNA/CD-box;Rfam_id=RF00134;E=4.8e-13
Contig00239	cm	CD-box	985657	985580	44.2	-	.	target=SNORD33;class=Gene/snRNA/snoRNA/CD-box;Rfam_id=RF00133;E=8.5e-08
Contig00240	cm	CD-box	404370	404476	46.5	+	.	target=snoR71;class=Gene/snRNA/snoRNA/CD-box;Rfam_id=RF00097;E=1.7e-09
Contig00240	cm	CD-box	881548	881447	41.8	-	.	target=snoR71;class=Gene/snRNA/snoRNA/CD-box;Rfam_id=RF00097;E=3e-08
Contig02492	cm	CD-box	6203	6097	48.7	-	.	target=snoR71;class=Gene/snRNA/snoRNA/CD-box;Rfam_id=RF00097;E=6.5e-10
Contig02492	cm	CD-box	59314	59204	56.5	-	.	target=snoR71;class=Gene/snRNA/snoRNA/CD-box;Rfam_id=RF00097;E=4.4e-12
Contig02494	cm	CD-box	222581	222792	187	+	.	target=Plant_U3;class=Gene/snRNA/snoRNA/CD-box;Rfam_id=RF01847;E=7.2e-55
Contig02494	cm	CD-box	222581	222791	72.6	+	.	target=U3;class=Gene/snRNA/snoRNA/CD-box;Rfam_id=RF00012;E=4.6e-17
Contig02494	cm	CD-box	297955	298167	174.5	+	.	target=Plant_U3;class=Gene/snRNA/snoRNA/CD-box;Rfam_id=RF01847;E=4.5e-51
Contig02494	cm	CD-box	297955	298166	68.7	+	.	target=U3;class=Gene/snRNA/snoRNA/CD-box;Rfam_id=RF00012;E=4.7e-16
Contig02494	cm	CD-box	357335	357229	47.8	-	.	target=snoR71;class=Gene/snRNA/snoRNA/CD-box;Rfam_id=RF00097;E=7.9e-10
Contig02495	cm	CD-box	193002	193103	41.2	+	.	target=snoR71;class=Gene/snRNA/snoRNA/CD-box;Rfam_id=RF00097;E=4.2e-08
Contig02498	cm	CD-box	64356	64462	41.4	+	.	target=snoR71;class=Gene/snRNA/snoRNA/CD-box;Rfam_id=RF00097;E=3.8e-08
Contig02512	cm	CD-box	4348	4260	87.6	-	.	target=snoU36a;class=Gene/snRNA/snoRNA/CD-box;Rfam_id=RF01302;E=2.3e-20
Contig02512	cm	CD-box	4202	4110	62.2	-	.	target=snoZ223;class=Gene/snRNA/snoRNA/CD-box;Rfam_id=RF00135;E=1.9e-13
Contig02512	cm	HACA-box	11373	11228	111.4	-	.	target=snoR134;class=Gene/snRNA/snoRNA/HACA-box;Rfam_id=RF01430;E=5.3e-26
Contig02512	cm	HACA-box	23655	23548	73.2	-	.	target=snoR97;class=Gene/snRNA/snoRNA/HACA-box;Rfam_id=RF01215;E=2.3e-12
Contig02512	cm	CD-box	23844	23727	37.8	-	.	target=snoZ278;class=Gene/snRNA/snoRNA/CD-box;Rfam_id=RF00201;E=2.7e-07
Contig02512	cm	CD-box	24058	23943	38.8	-	.	target=snoZ278;class=Gene/snRNA/snoRNA/CD-box;Rfam_id=RF00201;E=1.6e-07
Contig02512	cm	CD-box	24576	24488	93.6	-	.	target=snoU36a;class=Gene/snRNA/snoRNA/CD-box;Rfam_id=RF01302;E=5.6e-22
Contig02512	cm	CD-box	24430	24338	68	-	.	target=snoZ223;class=Gene/snRNA/snoRNA/CD-box;Rfam_id=RF00135;E=5.1e-15
Contig02512	cm	CD-box	24317	24204	46.1	-	.	target=snoZ278;class=Gene/snRNA/snoRNA/CD-box;Rfam_id=RF00201;E=3.2e-09
Contig02512	cm	HACA-box	24966	24824	117	-	.	target=snoR134;class=Gene/snRNA/snoRNA/HACA-box;Rfam_id=RF01430;E=2e-27
Contig02515	cm	CD-box	105110	105201	72.7	+	.	target=snoZ199;class=Gene/snRNA/snoRNA/CD-box;Rfam_id=RF00200;E=7.3e-14
Contig02515	cm	CD-box	105456	105545	55	+	.	target=U54;class=Gene/snRNA/snoRNA/CD-box;Rfam_id=RF00206;E=1e-10
Contig02515	cm	CD-box	105613	105711	81.8	+	.	target=snoR64;class=Gene/snRNA/snoRNA/CD-box;Rfam_id=RF00267;E=7.3e-19
Contig02525	cm	CD-box	10651	10756	49.1	+	.	target=snoR71;class=Gene/snRNA/snoRNA/CD-box;Rfam_id=RF00097;E=3.8e-10
Contig02526	cm	CD-box	18195	18297	47.3	+	.	target=snoZ103;class=Gene/snRNA/snoRNA/CD-box;Rfam_id=RF00149;E=2.1e-09
Contig02541	cm	CD-box	10339	10449	61.2	+	.	target=snoR71;class=Gene/snRNA/snoRNA/CD-box;Rfam_id=RF00097;E=2.6e-13
Contig02547	cm	CD-box	15118	15220	45.3	+	.	target=snoZ103;class=Gene/snRNA/snoRNA/CD-box;Rfam_id=RF00149;E=7e-09
Contig02576	cm	CD-box	17882	17776	55.9	-	.	target=snoR71;class=Gene/snRNA/snoRNA/CD-box;Rfam_id=RF00097;E=6.4e-12
Contig02586	cm	CD-box	40355	40452	87.3	+	.	target=snoZ43;class=Gene/snRNA/snoRNA/CD-box;Rfam_id=RF00330;E=3.8e-21
Contig02586	cm	CD-box	40981	41069	71	+	.	target=snosnR60_Z15;class=Gene/snRNA/snoRNA/CD-box;Rfam_id=RF00309;E=4.3e-13
Contig02586	cm	CD-box	40820	40901	67.9	+	.	target=snoU83;class=Gene/snRNA/snoRNA/CD-box;Rfam_id=RF01179;E=1.3e-12
Contig00241	cm	CD-box	321984	321877	91.5	-	.	target=snoZ279_R105_R108;class=Gene/snRNA/snoRNA/CD-box;Rfam_id=RF00304;E=2.7e-21
Contig00243	cm	CD-box	146002	145904	41.5	-	.	target=snoR71;class=Gene/snRNA/snoRNA/CD-box;Rfam_id=RF00097;E=4.9e-08
Contig00246	cm	CD-box	110918	111028	56.5	+	.	target=snoR71;class=Gene/snRNA/snoRNA/CD-box;Rfam_id=RF00097;E=4.4e-12
Contig00246	cm	CD-box	152297	152190	47	-	.	target=snoR71;class=Gene/snRNA/snoRNA/CD-box;Rfam_id=RF00097;E=1.3e-09
Contig00246	cm	CD-box	190008	190118	56.5	+	.	target=snoR71;class=Gene/snRNA/snoRNA/CD-box;Rfam_id=RF00097;E=4.4e-12
Contig00246	cm	CD-box	229836	229946	56.9	+	.	target=snoR71;class=Gene/snRNA/snoRNA/CD-box;Rfam_id=RF00097;E=3.3e-12
Contig00246	cm	CD-box	247396	247286	48.4	-	.	target=snoR71;class=Gene/snRNA/snoRNA/CD-box;Rfam_id=RF00097;E=5.6e-10
Contig00246	cm	CD-box	395867	395761	54.6	-	.	target=snoR71;class=Gene/snRNA/snoRNA/CD-box;Rfam_id=RF00097;E=1.3e-11
Contig00250	cm	CD-box	322597	322810	121.4	+	.	target=Plant_U3;class=Gene/snRNA/snoRNA/CD-box;Rfam_id=RF01847;E=7e-35
Contig00250	cm	CD-box	322597	322809	39.1	+	.	target=U3;class=Gene/snRNA/snoRNA/CD-box;Rfam_id=RF00012;E=2.9e-08
Contig00250	cm	CD-box	445290	445504	80.3	+	.	target=Plant_U3;class=Gene/snRNA/snoRNA/CD-box;Rfam_id=RF01847;E=2.4e-22
Contig00250	cm	CD-box	459075	459302	108.4	+	.	target=Plant_U3;class=Gene/snRNA/snoRNA/CD-box;Rfam_id=RF01847;E=5e-31
Contig00250	cm	CD-box	533413	533200	188.4	-	.	target=Plant_U3;class=Gene/snRNA/snoRNA/CD-box;Rfam_id=RF01847;E=2.7e-55
Contig00250	cm	CD-box	533413	533201	75.4	-	.	target=U3;class=Gene/snRNA/snoRNA/CD-box;Rfam_id=RF00012;E=8.8e-18
Contig00250	cm	CD-box	1155869	1155967	76.6	+	.	target=snoZ157;class=Gene/snRNA/snoRNA/CD-box;Rfam_id=RF00333;E=2.2e-18
Contig00250	cm	CD-box	1156165	1156253	92.8	+	.	target=snoR11;class=Gene/snRNA/snoRNA/CD-box;Rfam_id=RF00349;E=2.9e-20
Contig00250	cm	CD-box	1156344	1156457	80.3	+	.	target=snoZ152;class=Gene/snRNA/snoRNA/CD-box;Rfam_id=RF00350;E=4.5e-17
Contig00250	cm	HACA-box	1156688	1156811	89.1	+	.	target=snoR80;class=Gene/snRNA/snoRNA/HACA-box;Rfam_id=RF01224;E=1.1e-16
Contig02606	cm	CD-box	40193	40087	52.2	-	.	target=snoR71;class=Gene/snRNA/snoRNA/CD-box;Rfam_id=RF00097;E=5.8e-11
Contig02612	cm	CD-box	10289	10181	46.2	-	.	target=snoR71;class=Gene/snRNA/snoRNA/CD-box;Rfam_id=RF00097;E=2.2e-09
Contig02614	cm	CD-box	88845	88917	59	+	.	target=snoZ267;class=Gene/snRNA/snoRNA/CD-box;Rfam_id=RF00344;E=1.3e-12
Contig02614	cm	CD-box	89091	89177	85.8	+	.	target=snoR44_J54;class=Gene/snRNA/snoRNA/CD-box;Rfam_id=RF00357;E=9.5e-19
Contig02618	cm	CD-box	56110	56216	48.2	+	.	target=snoR71;class=Gene/snRNA/snoRNA/CD-box;Rfam_id=RF00097;E=6.4e-10
Contig02619	cm	CD-box	149715	149825	50.8	+	.	target=snoR71;class=Gene/snRNA/snoRNA/CD-box;Rfam_id=RF00097;E=1.4e-10
Contig02621	cm	CD-box	125159	125248	86.4	+	.	target=snoR26;class=Gene/snRNA/snoRNA/CD-box;Rfam_id=RF01286;E=6.7e-19
Contig02621	cm	CD-box	125297	125392	56.9	+	.	target=snoR27;class=Gene/snRNA/snoRNA/CD-box;Rfam_id=RF01287;E=2.5e-09
Contig02649	cm	CD-box	65491	65597	51.4	+	.	target=snoR71;class=Gene/snRNA/snoRNA/CD-box;Rfam_id=RF00097;E=9.6e-11
Contig02649	cm	CD-box	156358	156452	55.9	+	.	target=snoR24;class=Gene/snRNA/snoRNA/CD-box;Rfam_id=RF00132;E=3.1e-11
Contig02650	cm	CD-box	48908	48995	65.8	+	.	target=snoR16;class=Gene/snRNA/snoRNA/CD-box;Rfam_id=RF00296;E=7.5e-13
Contig02650	cm	CD-box	49057	49142	55.2	+	.	target=snoR16;class=Gene/snRNA/snoRNA/CD-box;Rfam_id=RF00296;E=4e-10
Contig02660	cm	HACA-box	493159	493265	74.7	+	.	target=snoR100;class=Gene/snRNA/snoRNA/HACA-box;Rfam_id=RF01219;E=1.8e-16
Contig02660	cm	CD-box	565240	565156	43.3	-	.	target=SNORD34;class=Gene/snRNA/snoRNA/CD-box;Rfam_id=RF00147;E=4e-08
Contig02666	cm	CD-box	706	807	42.4	+	.	target=snoR71;class=Gene/snRNA/snoRNA/CD-box;Rfam_id=RF00097;E=2.1e-08
Contig02671	cm	CD-box	21732	21635	45.2	-	.	target=snoZ103;class=Gene/snRNA/snoRNA/CD-box;Rfam_id=RF00149;E=7.5e-09
Contig02684	cm	CD-box	16652	16758	43.4	+	.	target=snoR71;class=Gene/snRNA/snoRNA/CD-box;Rfam_id=RF00097;E=1.1e-08
Contig00253	cm	CD-box	127899	128005	59.5	+	.	target=snoR71;class=Gene/snRNA/snoRNA/CD-box;Rfam_id=RF00097;E=9.9e-13
Contig00253	cm	CD-box	138689	138579	55	-	.	target=snoR71;class=Gene/snRNA/snoRNA/CD-box;Rfam_id=RF00097;E=1.1e-11
Contig00256	cm	CD-box	182159	182262	48.7	+	.	target=snoR71;class=Gene/snRNA/snoRNA/CD-box;Rfam_id=RF00097;E=4.9e-10
Contig00256	cm	CD-box	245038	244932	57.1	-	.	target=snoR71;class=Gene/snRNA/snoRNA/CD-box;Rfam_id=RF00097;E=3e-12
Contig02726	cm	CD-box	21828	21934	40.6	+	.	target=snoR71;class=Gene/snRNA/snoRNA/CD-box;Rfam_id=RF00097;E=6.2e-08
Contig02737	cm	CD-box	40599	40491	49	-	.	target=snoR71;class=Gene/snRNA/snoRNA/CD-box;Rfam_id=RF00097;E=3.9e-10
Contig02749	cm	CD-box	115270	115376	49	+	.	target=snoR71;class=Gene/snRNA/snoRNA/CD-box;Rfam_id=RF00097;E=4e-10
Contig02749	cm	CD-box	177717	177827	56.5	+	.	target=snoR71;class=Gene/snRNA/snoRNA/CD-box;Rfam_id=RF00097;E=4.4e-12
Contig02752	cm	CD-box	10248	10354	53.3	+	.	target=snoR71;class=Gene/snRNA/snoRNA/CD-box;Rfam_id=RF00097;E=3.1e-11
Contig02757	cm	CD-box	31166	31276	55.4	+	.	target=snoR71;class=Gene/snRNA/snoRNA/CD-box;Rfam_id=RF00097;E=8.6e-12
Contig02757	cm	CD-box	54104	53994	56.5	-	.	target=snoR71;class=Gene/snRNA/snoRNA/CD-box;Rfam_id=RF00097;E=5.9e-12
Contig02757	cm	CD-box	62809	62699	56.5	-	.	target=snoR71;class=Gene/snRNA/snoRNA/CD-box;Rfam_id=RF00097;E=5.9e-12
Contig02758	cm	CD-box	14915	14805	56.1	-	.	target=snoR71;class=Gene/snRNA/snoRNA/CD-box;Rfam_id=RF00097;E=5.5e-12
Contig02758	cm	CD-box	61103	60994	51.5	-	.	target=snoR71;class=Gene/snRNA/snoRNA/CD-box;Rfam_id=RF00097;E=1.2e-10
Contig02763	cm	CD-box	2236	2126	51.1	-	.	target=snoR71;class=Gene/snRNA/snoRNA/CD-box;Rfam_id=RF00097;E=1.2e-10
Contig02763	cm	CD-box	22096	22206	57.1	+	.	target=snoR71;class=Gene/snRNA/snoRNA/CD-box;Rfam_id=RF00097;E=4.1e-12
Contig02763	cm	CD-box	58405	58515	56.5	+	.	target=snoR71;class=Gene/snRNA/snoRNA/CD-box;Rfam_id=RF00097;E=4.4e-12
Contig02763	cm	CD-box	74250	74360	57.1	+	.	target=snoR71;class=Gene/snRNA/snoRNA/CD-box;Rfam_id=RF00097;E=3.1e-12
Contig02764	cm	CD-box	332169	332262	54.5	+	.	target=snoZ107_R87;class=Gene/snRNA/snoRNA/CD-box;Rfam_id=RF00360;E=5e-12
Contig02765	cm	CD-box	278917	278819	45.7	-	.	target=snoZ103;class=Gene/snRNA/snoRNA/CD-box;Rfam_id=RF00149;E=5.6e-09
Contig02769	cm	CD-box	121528	121422	40.1	-	.	target=snoR71;class=Gene/snRNA/snoRNA/CD-box;Rfam_id=RF00097;E=8.3e-08
Contig02769	cm	CD-box	546958	547065	47.9	+	.	target=snoR71;class=Gene/snRNA/snoRNA/CD-box;Rfam_id=RF00097;E=7.8e-10
Contig02778	cm	CD-box	10950	11060	56.7	+	.	target=snoR71;class=Gene/snRNA/snoRNA/CD-box;Rfam_id=RF00097;E=3.8e-12
Contig02779	cm	CD-box	255428	255318	56.5	-	.	target=snoR71;class=Gene/snRNA/snoRNA/CD-box;Rfam_id=RF00097;E=4.4e-12
Contig02779	cm	CD-box	274062	273956	57.2	-	.	target=snoR71;class=Gene/snRNA/snoRNA/CD-box;Rfam_id=RF00097;E=2.9e-12
Contig02783	cm	CD-box	108733	108623	57.1	-	.	target=snoR71;class=Gene/snRNA/snoRNA/CD-box;Rfam_id=RF00097;E=3.1e-12
Contig02790	cm	CD-box	19703	19593	56.5	-	.	target=snoR71;class=Gene/snRNA/snoRNA/CD-box;Rfam_id=RF00097;E=5.9e-12
Contig02803	cm	CD-box	165275	165381	57.4	+	.	target=snoR71;class=Gene/snRNA/snoRNA/CD-box;Rfam_id=RF00097;E=2.5e-12
Contig02803	cm	CD-box	202718	202612	59.5	-	.	target=snoR71;class=Gene/snRNA/snoRNA/CD-box;Rfam_id=RF00097;E=7.4e-13
Contig02827	cm	CD-box	7857	7751	56.7	-	.	target=snoR71;class=Gene/snRNA/snoRNA/CD-box;Rfam_id=RF00097;E=3.9e-12
Contig02856	cm	CD-box	15344	15454	56.5	+	.	target=snoR71;class=Gene/snRNA/snoRNA/CD-box;Rfam_id=RF00097;E=4.4e-12
Contig02863	cm	CD-box	1753	1662	84.2	-	.	target=snoR116;class=Gene/snRNA/snoRNA/CD-box;Rfam_id=RF01422;E=2.7e-19
Contig02863	cm	CD-box	1893	1816	50.8	-	.	target=snoR117;class=Gene/snRNA/snoRNA/CD-box;Rfam_id=RF01423;E=1.3e-11
Contig02877	cm	CD-box	1789	1683	40.6	-	.	target=snoR71;class=Gene/snRNA/snoRNA/CD-box;Rfam_id=RF00097;E=6.2e-08
Contig02889	cm	CD-box	17182	17288	44.2	+	.	target=snoR71;class=Gene/snRNA/snoRNA/CD-box;Rfam_id=RF00097;E=7.3e-09
Contig00275	cm	CD-box	312659	312553	40.9	-	.	target=snoR71;class=Gene/snRNA/snoRNA/CD-box;Rfam_id=RF00097;E=5.1e-08
Contig02893	cm	CD-box	362193	362286	50.9	+	.	target=snoZ221_snoR21b;class=Gene/snRNA/snoRNA/CD-box;Rfam_id=RF00300;E=2.4e-11
Contig02936	cm	CD-box	62071	62176	75.8	+	.	target=snoZ107_R87;class=Gene/snRNA/snoRNA/CD-box;Rfam_id=RF00360;E=9.1e-18
Contig02936	cm	CD-box	62305	62403	80.7	+	.	target=snoR30;class=Gene/snRNA/snoRNA/CD-box;Rfam_id=RF00046;E=7.4e-20
Contig02936	cm	CD-box	62517	62605	68.2	+	.	target=snoR31;class=Gene/snRNA/snoRNA/CD-box;Rfam_id=RF01288;E=2.5e-12
Contig02936	cm	CD-box	62673	62769	57.2	+	.	target=snoR31_Z110_Z27;class=Gene/snRNA/snoRNA/CD-box;Rfam_id=RF00353;E=4.5e-09
Contig02938	cm	CD-box	1097	993	42.8	-	.	target=snoR71;class=Gene/snRNA/snoRNA/CD-box;Rfam_id=RF00097;E=1.7e-08
Contig02938	cm	CD-box	5986	5880	50.9	-	.	target=snoR71;class=Gene/snRNA/snoRNA/CD-box;Rfam_id=RF00097;E=1.3e-10
Contig02984	cm	CD-box	4845	4953	51.5	+	.	target=snoR71;class=Gene/snRNA/snoRNA/CD-box;Rfam_id=RF00097;E=8.9e-11
Contig02984	cm	CD-box	9847	9956	57.1	+	.	target=snoR71;class=Gene/snRNA/snoRNA/CD-box;Rfam_id=RF00097;E=3e-12
Contig00012	cm	HACA-box	368099	368208	75.6	+	.	target=snoU19;class=Gene/snRNA/snoRNA/HACA-box;Rfam_id=RF01236;E=3.1e-13
Contig00013	cm	HACA-box	174000	174155	104.7	+	.	target=snoR138;class=Gene/snRNA/snoRNA/HACA-box;Rfam_id=RF02411;E=2.1e-22
Contig00013	cm	CD-box	312208	312114	79.5	-	.	target=snoR24;class=Gene/snRNA/snoRNA/CD-box;Rfam_id=RF00132;E=3.5e-17
Contig00013	cm	CD-box	312938	312848	93.4	-	.	target=snoR8a;class=Gene/snRNA/snoRNA/CD-box;Rfam_id=RF01284;E=5.5e-20
Contig00013	cm	CD-box	687961	687839	86.7	-	.	target=SNORD14;class=Gene/snRNA/snoRNA/CD-box;Rfam_id=RF00016;E=8.9e-21
Contig00014	cm	CD-box	22252	22356	51.2	+	.	target=snoR71;class=Gene/snRNA/snoRNA/CD-box;Rfam_id=RF00097;E=1.1e-10
Contig00014	cm	CD-box	1091933	1091842	62	-	.	target=snoR24;class=Gene/snRNA/snoRNA/CD-box;Rfam_id=RF00132;E=8.8e-13
Contig00014	cm	CD-box	1092150	1092060	47.1	-	.	target=snoR24;class=Gene/snRNA/snoRNA/CD-box;Rfam_id=RF00132;E=5e-09
Contig00014	cm	CD-box	1709407	1709297	56.5	-	.	target=snoR71;class=Gene/snRNA/snoRNA/CD-box;Rfam_id=RF00097;E=5.9e-12
Contig00014	cm	CD-box	1816232	1816342	50.7	+	.	target=snoR71;class=Gene/snRNA/snoRNA/CD-box;Rfam_id=RF00097;E=1.4e-10
Contig00015	cm	CD-box	383075	383200	86.6	+	.	target=SNORD14;class=Gene/snRNA/snoRNA/CD-box;Rfam_id=RF00016;E=1.3e-20
Contig00018	cm	CD-box	24461	24567	55.2	+	.	target=snoR71;class=Gene/snRNA/snoRNA/CD-box;Rfam_id=RF00097;E=9.8e-12
Contig00018	cm	CD-box	33782	33676	49.4	-	.	target=snoR71;class=Gene/snRNA/snoRNA/CD-box;Rfam_id=RF00097;E=3.2e-10
Contig00018	cm	CD-box	98924	98816	50.3	-	.	target=snoR71;class=Gene/snRNA/snoRNA/CD-box;Rfam_id=RF00097;E=1.8e-10
Contig03041	cm	CD-box	35115	35202	69.7	+	.	target=snoZ102_R77;class=Gene/snRNA/snoRNA/CD-box;Rfam_id=RF00359;E=5.8e-13
Contig03041	cm	CD-box	35340	35428	92.1	+	.	target=snoZ102_R77;class=Gene/snRNA/snoRNA/CD-box;Rfam_id=RF00359;E=3.7e-18
Contig03042	cm	CD-box	36184	36290	55.1	+	.	target=snoR71;class=Gene/snRNA/snoRNA/CD-box;Rfam_id=RF00097;E=1e-11
Contig03056	cm	CD-box	1941	2047	45	+	.	target=snoR71;class=Gene/snRNA/snoRNA/CD-box;Rfam_id=RF00097;E=4.4e-09
Contig03061	cm	CD-box	174744	174849	54.6	+	.	target=snoR71;class=Gene/snRNA/snoRNA/CD-box;Rfam_id=RF00097;E=1.4e-11
Contig03065	cm	CD-box	132786	132896	56.5	+	.	target=snoR71;class=Gene/snRNA/snoRNA/CD-box;Rfam_id=RF00097;E=4.4e-12
Contig03065	cm	CD-box	139076	138966	57.1	-	.	target=snoR71;class=Gene/snRNA/snoRNA/CD-box;Rfam_id=RF00097;E=3.1e-12
Contig03065	cm	CD-box	199963	200073	59.2	+	.	target=snoR71;class=Gene/snRNA/snoRNA/CD-box;Rfam_id=RF00097;E=8.6e-13
Contig03065	cm	CD-box	268894	269004	59.2	+	.	target=snoR71;class=Gene/snRNA/snoRNA/CD-box;Rfam_id=RF00097;E=1.2e-12
Contig03066	cm	CD-box	70277	70167	49.5	-	.	target=snoR71;class=Gene/snRNA/snoRNA/CD-box;Rfam_id=RF00097;E=2.9e-10
Contig03066	cm	CD-box	89410	89304	56.9	-	.	target=snoR71;class=Gene/snRNA/snoRNA/CD-box;Rfam_id=RF00097;E=3.5e-12
Contig03066	cm	CD-box	195931	196037	53.8	+	.	target=snoR71;class=Gene/snRNA/snoRNA/CD-box;Rfam_id=RF00097;E=2.2e-11
Contig03072	cm	CD-box	6533	6427	41.3	-	.	target=snoR71;class=Gene/snRNA/snoRNA/CD-box;Rfam_id=RF00097;E=4.1e-08
Contig03085	cm	CD-box	64912	65022	56.5	+	.	target=snoR71;class=Gene/snRNA/snoRNA/CD-box;Rfam_id=RF00097;E=4.4e-12
Contig03085	cm	CD-box	70928	71034	56.8	+	.	target=snoR71;class=Gene/snRNA/snoRNA/CD-box;Rfam_id=RF00097;E=3.6e-12
Contig03087	cm	CD-box	239458	239352	41.3	-	.	target=snoR71;class=Gene/snRNA/snoRNA/CD-box;Rfam_id=RF00097;E=4e-08
Contig03091	cm	CD-box	40738	40628	56.5	-	.	target=snoR71;class=Gene/snRNA/snoRNA/CD-box;Rfam_id=RF00097;E=4.4e-12
Contig03091	cm	CD-box	60753	60863	55.5	+	.	target=snoR71;class=Gene/snRNA/snoRNA/CD-box;Rfam_id=RF00097;E=7.7e-12
Contig03091	cm	CD-box	109613	109503	54.3	-	.	target=snoR71;class=Gene/snRNA/snoRNA/CD-box;Rfam_id=RF00097;E=1.7e-11
Contig03094	cm	CD-box	42413	42519	54.3	+	.	target=snoR71;class=Gene/snRNA/snoRNA/CD-box;Rfam_id=RF00097;E=1.6e-11
Contig03094	cm	CD-box	79976	80086	51.3	+	.	target=snoR71;class=Gene/snRNA/snoRNA/CD-box;Rfam_id=RF00097;E=1e-10
Contig03094	cm	CD-box	125377	125271	57.6	-	.	target=snoR71;class=Gene/snRNA/snoRNA/CD-box;Rfam_id=RF00097;E=2.3e-12
Contig03094	cm	CD-box	310097	310207	53.7	+	.	target=snoR71;class=Gene/snRNA/snoRNA/CD-box;Rfam_id=RF00097;E=3.1e-11
Contig03101	cm	CD-box	252267	252371	52.8	+	.	target=snoR71;class=Gene/snRNA/snoRNA/CD-box;Rfam_id=RF00097;E=4.1e-11
Contig03103	cm	CD-box	30225	30115	58.8	-	.	target=snoR71;class=Gene/snRNA/snoRNA/CD-box;Rfam_id=RF00097;E=1.1e-12
Contig03106	cm	CD-box	26846	26937	44.6	+	.	target=snoR71;class=Gene/snRNA/snoRNA/CD-box;Rfam_id=RF00097;E=5.6e-09
Contig03108	cm	CD-box	12604	12714	59.2	+	.	target=snoR71;class=Gene/snRNA/snoRNA/CD-box;Rfam_id=RF00097;E=8.8e-13
Contig03117	cm	CD-box	46148	46046	47.2	-	.	target=snoR71;class=Gene/snRNA/snoRNA/CD-box;Rfam_id=RF00097;E=1.2e-09
Contig03117	cm	CD-box	58735	58629	59.5	-	.	target=snoR71;class=Gene/snRNA/snoRNA/CD-box;Rfam_id=RF00097;E=7.4e-13
Contig03119	cm	CD-box	47077	46879	83.7	-	.	target=Plant_U3;class=Gene/snRNA/snoRNA/CD-box;Rfam_id=RF01847;E=1.6e-23
Contig03119	cm	CD-box	170115	169990	85.4	-	.	target=SNORD14;class=Gene/snRNA/snoRNA/CD-box;Rfam_id=RF00016;E=2.7e-20
Contig03119	cm	HACA-box	170532	170379	129.4	-	.	target=snoR2;class=Gene/snRNA/snoRNA/HACA-box;Rfam_id=RF01292;E=7.7e-28
Contig03119	cm	CD-box	170309	170228	77.9	-	.	target=snoR77Y;class=Gene/snRNA/snoRNA/CD-box;Rfam_id=RF01178;E=7.3e-17
Contig03119	cm	CD-box	170306	170234	53.6	-	.	target=snoZ7;class=Gene/snRNA/snoRNA/CD-box;Rfam_id=RF00268;E=7.5e-10
Contig03119	cm	CD-box	170790	170724	59.9	-	.	target=snoU49;class=Gene/snRNA/snoRNA/CD-box;Rfam_id=RF01300;E=4e-13
Contig03119	cm	CD-box	170791	170607	56.1	-	.	target=snoZ112;class=Gene/snRNA/snoRNA/CD-box;Rfam_id=RF00337;E=6e-11
Contig03122	cm	CD-box	25142	25032	56.7	-	.	target=snoR71;class=Gene/snRNA/snoRNA/CD-box;Rfam_id=RF00097;E=3.8e-12
Contig03123	cm	CD-box	14514	14620	58	+	.	target=snoR71;class=Gene/snRNA/snoRNA/CD-box;Rfam_id=RF00097;E=1.7e-12
Contig03128	cm	CD-box	73755	73865	59.5	+	.	target=snoR71;class=Gene/snRNA/snoRNA/CD-box;Rfam_id=RF00097;E=7.1e-13
Contig03128	cm	CD-box	112466	112356	57.1	-	.	target=snoR71;class=Gene/snRNA/snoRNA/CD-box;Rfam_id=RF00097;E=3.1e-12
Contig03138	cm	CD-box	16290	16180	56.5	-	.	target=snoR71;class=Gene/snRNA/snoRNA/CD-box;Rfam_id=RF00097;E=4.4e-12
Contig03138	cm	CD-box	47119	47009	56.7	-	.	target=snoR71;class=Gene/snRNA/snoRNA/CD-box;Rfam_id=RF00097;E=3.8e-12
Contig03138	cm	CD-box	97281	97391	56.5	+	.	target=snoR71;class=Gene/snRNA/snoRNA/CD-box;Rfam_id=RF00097;E=4.4e-12
Contig03138	cm	CD-box	169600	169710	59.3	+	.	target=snoR71;class=Gene/snRNA/snoRNA/CD-box;Rfam_id=RF00097;E=8.3e-13
Contig03138	cm	CD-box	190061	190171	56.5	+	.	target=snoR71;class=Gene/snRNA/snoRNA/CD-box;Rfam_id=RF00097;E=4.4e-12
Contig03138	cm	CD-box	395399	395293	57	-	.	target=snoR71;class=Gene/snRNA/snoRNA/CD-box;Rfam_id=RF00097;E=3.2e-12
Contig03146	cm	CD-box	26493	26383	56.5	-	.	target=snoR71;class=Gene/snRNA/snoRNA/CD-box;Rfam_id=RF00097;E=4.4e-12
Contig03152	cm	CD-box	36610	36720	58.8	+	.	target=snoR71;class=Gene/snRNA/snoRNA/CD-box;Rfam_id=RF00097;E=1.1e-12
Contig03160	cm	CD-box	9792	9902	58.8	+	.	target=snoR71;class=Gene/snRNA/snoRNA/CD-box;Rfam_id=RF00097;E=1.4e-12
Contig03161	cm	CD-box	48973	48863	56.5	-	.	target=snoR71;class=Gene/snRNA/snoRNA/CD-box;Rfam_id=RF00097;E=4.4e-12
Contig03168	cm	CD-box	1020	812	158.9	-	.	target=Plant_U3;class=Gene/snRNA/snoRNA/CD-box;Rfam_id=RF01847;E=2.4e-46
Contig03168	cm	CD-box	1020	813	59.4	-	.	target=U3;class=Gene/snRNA/snoRNA/CD-box;Rfam_id=RF00012;E=1.3e-13
Contig00301	cm	CD-box	12112	12222	51.8	+	.	target=snoR71;class=Gene/snRNA/snoRNA/CD-box;Rfam_id=RF00097;E=7.4e-11
Contig00301	cm	CD-box	84072	84178	56	+	.	target=snoR71;class=Gene/snRNA/snoRNA/CD-box;Rfam_id=RF00097;E=6.1e-12
Contig03192	cm	HACA-box	257878	257770	74.3	-	.	target=snoR97;class=Gene/snRNA/snoRNA/HACA-box;Rfam_id=RF01215;E=1.4e-12
Contig03192	cm	CD-box	258281	258166	39	-	.	target=snoZ278;class=Gene/snRNA/snoRNA/CD-box;Rfam_id=RF00201;E=1.4e-07
Contig03192	cm	CD-box	258691	258600	65.8	-	.	target=snoZ223;class=Gene/snRNA/snoRNA/CD-box;Rfam_id=RF00135;E=1.6e-14
Contig03192	cm	CD-box	258541	258428	46.1	-	.	target=snoZ278;class=Gene/snRNA/snoRNA/CD-box;Rfam_id=RF00201;E=2.5e-09
Contig03192	cm	CD-box	258833	258750	85.6	-	.	target=snoU36a;class=Gene/snRNA/snoRNA/CD-box;Rfam_id=RF01302;E=4.6e-20
Contig03192	cm	CD-box	258692	258602	63.2	-	.	target=snoZ223;class=Gene/snRNA/snoRNA/CD-box;Rfam_id=RF00135;E=6.1e-14
Contig03192	cm	HACA-box	259179	259083	41.4	-	.	target=snoR134;class=Gene/snRNA/snoRNA/HACA-box;Rfam_id=RF01430;E=2.4e-08
Contig03192	cm	HACA-box	267320	267213	70.7	-	.	target=snoR97;class=Gene/snRNA/snoRNA/HACA-box;Rfam_id=RF01215;E=1e-11
Contig03192	cm	CD-box	267491	267373	38.8	-	.	target=snoZ278;class=Gene/snRNA/snoRNA/CD-box;Rfam_id=RF00201;E=2.1e-07
Contig03192	cm	CD-box	267960	267847	37.9	-	.	target=snoZ278;class=Gene/snRNA/snoRNA/CD-box;Rfam_id=RF00201;E=2.6e-07
Contig03192	cm	CD-box	268257	268169	92.5	-	.	target=snoU36a;class=Gene/snRNA/snoRNA/CD-box;Rfam_id=RF01302;E=8.7e-22
Contig03192	cm	CD-box	268111	268019	59.2	-	.	target=snoZ223;class=Gene/snRNA/snoRNA/CD-box;Rfam_id=RF00135;E=9.7e-13
Contig03192	cm	CD-box	284800	284686	38.2	-	.	target=snoZ278;class=Gene/snRNA/snoRNA/CD-box;Rfam_id=RF00201;E=2.1e-07
Contig03192	cm	CD-box	285260	285172	82.6	-	.	target=snoU36a;class=Gene/snRNA/snoRNA/CD-box;Rfam_id=RF01302;E=5.1e-19
Contig03192	cm	CD-box	285114	285022	62.2	-	.	target=snoZ223;class=Gene/snRNA/snoRNA/CD-box;Rfam_id=RF00135;E=1.9e-13
Contig03192	cm	CD-box	285028	284914	36	-	.	target=snoZ278;class=Gene/snRNA/snoRNA/CD-box;Rfam_id=RF00201;E=1.4e-06
Contig03192	cm	HACA-box	290008	289863	104.4	-	.	target=snoR134;class=Gene/snRNA/snoRNA/HACA-box;Rfam_id=RF01430;E=4.2e-24
Contig03192	cm	HACA-box	300879	300772	75.1	-	.	target=snoR97;class=Gene/snRNA/snoRNA/HACA-box;Rfam_id=RF01215;E=9.5e-13
Contig03192	cm	CD-box	301068	300951	37.8	-	.	target=snoZ278;class=Gene/snRNA/snoRNA/CD-box;Rfam_id=RF00201;E=2.7e-07
Contig03192	cm	CD-box	301283	301168	40.4	-	.	target=snoZ278;class=Gene/snRNA/snoRNA/CD-box;Rfam_id=RF00201;E=5.9e-08
Contig03192	cm	CD-box	301542	301429	46.1	-	.	target=snoZ278;class=Gene/snRNA/snoRNA/CD-box;Rfam_id=RF00201;E=1.9e-09
Contig03192	cm	CD-box	301693	301601	71.9	-	.	target=snoZ223;class=Gene/snRNA/snoRNA/CD-box;Rfam_id=RF00135;E=1.7e-16
Contig03192	cm	CD-box	301839	301751	93.6	-	.	target=snoU36a;class=Gene/snRNA/snoRNA/CD-box;Rfam_id=RF01302;E=3.3e-22
Contig03192	cm	CD-box	301693	301602	66.4	-	.	target=snoZ223;class=Gene/snRNA/snoRNA/CD-box;Rfam_id=RF00135;E=7.9e-15
Contig03192	cm	HACA-box	302229	302087	117	-	.	target=snoR134;class=Gene/snRNA/snoRNA/HACA-box;Rfam_id=RF01430;E=2.7e-27
Contig03194	cm	CD-box	30045	29935	56.5	-	.	target=snoR71;class=Gene/snRNA/snoRNA/CD-box;Rfam_id=RF00097;E=4.4e-12
Contig03194	cm	CD-box	96675	96566	49.7	-	.	target=snoR71;class=Gene/snRNA/snoRNA/CD-box;Rfam_id=RF00097;E=2.6e-10
Contig03195	cm	CD-box	143044	143150	49.1	+	.	target=snoR71;class=Gene/snRNA/snoRNA/CD-box;Rfam_id=RF00097;E=3.6e-10
Contig03197	cm	CD-box	210317	210390	46.1	+	.	target=SNORD34;class=Gene/snRNA/snoRNA/CD-box;Rfam_id=RF00147;E=5.2e-09
Contig03209	cm	CD-box	263588	263694	43.4	+	.	target=snoR71;class=Gene/snRNA/snoRNA/CD-box;Rfam_id=RF00097;E=1.1e-08
Contig03210	cm	CD-box	475	366	47.2	-	.	target=snoR71;class=Gene/snRNA/snoRNA/CD-box;Rfam_id=RF00097;E=1.2e-09
Contig03210	cm	CD-box	38708	38598	53	-	.	target=snoR71;class=Gene/snRNA/snoRNA/CD-box;Rfam_id=RF00097;E=4.7e-11
Contig03218	cm	CD-box	2380	2274	47.8	-	.	target=snoR71;class=Gene/snRNA/snoRNA/CD-box;Rfam_id=RF00097;E=7.9e-10
Contig03219	cm	CD-box	522117	522015	57.5	-	.	target=snoZ103;class=Gene/snRNA/snoRNA/CD-box;Rfam_id=RF00149;E=4.7e-12
Contig03219	cm	CD-box	1173850	1173744	63	-	.	target=snoR71;class=Gene/snRNA/snoRNA/CD-box;Rfam_id=RF00097;E=8.9e-14
Contig03219	cm	CD-box	1223469	1223363	57.5	-	.	target=snoR71;class=Gene/snRNA/snoRNA/CD-box;Rfam_id=RF00097;E=2.4e-12
Contig03223	cm	CD-box	8147	8253	48.6	+	.	target=snoR71;class=Gene/snRNA/snoRNA/CD-box;Rfam_id=RF00097;E=5.2e-10
Contig03225	cm	CD-box	34491	34597	47.8	+	.	target=snoR71;class=Gene/snRNA/snoRNA/CD-box;Rfam_id=RF00097;E=7.9e-10
Contig03230	cm	CD-box	241361	241448	68.4	+	.	target=snoR12;class=Gene/snRNA/snoRNA/CD-box;Rfam_id=RF00204;E=1.9e-14
Contig03230	cm	CD-box	241548	241636	58.2	+	.	target=SNORD24;class=Gene/snRNA/snoRNA/CD-box;Rfam_id=RF00069;E=4.9e-11
Contig03247	cm	HACA-box	92054	92185	51.2	+	.	target=snoR138;class=Gene/snRNA/snoRNA/HACA-box;Rfam_id=RF02411;E=5.7e-10
Contig03248	cm	CD-box	104875	104981	44.4	+	.	target=snoR71;class=Gene/snRNA/snoRNA/CD-box;Rfam_id=RF00097;E=6.2e-09
Contig03248	cm	CD-box	384534	384428	42.5	-	.	target=snoR71;class=Gene/snRNA/snoRNA/CD-box;Rfam_id=RF00097;E=2e-08
Contig03249	cm	CD-box	38569	38359	172.6	-	.	target=Plant_U3;class=Gene/snRNA/snoRNA/CD-box;Rfam_id=RF01847;E=1.6e-50
Contig03249	cm	CD-box	38569	38360	67.6	-	.	target=U3;class=Gene/snRNA/snoRNA/CD-box;Rfam_id=RF00012;E=9e-16
Contig03249	cm	CD-box	56069	55858	187.9	-	.	target=Plant_U3;class=Gene/snRNA/snoRNA/CD-box;Rfam_id=RF01847;E=3.7e-55
Contig03249	cm	CD-box	56069	55859	71.2	-	.	target=U3;class=Gene/snRNA/snoRNA/CD-box;Rfam_id=RF00012;E=1.1e-16
Contig03249	cm	CD-box	66709	66498	192.9	-	.	target=Plant_U3;class=Gene/snRNA/snoRNA/CD-box;Rfam_id=RF01847;E=1.5e-56
Contig03249	cm	CD-box	66709	66499	76.6	-	.	target=U3;class=Gene/snRNA/snoRNA/CD-box;Rfam_id=RF00012;E=5.2e-18
Contig03249	cm	CD-box	94040	93829	189.1	-	.	target=Plant_U3;class=Gene/snRNA/snoRNA/CD-box;Rfam_id=RF01847;E=1.6e-55
Contig03249	cm	CD-box	94040	93830	76.2	-	.	target=U3;class=Gene/snRNA/snoRNA/CD-box;Rfam_id=RF00012;E=5.4e-18
Contig03249	cm	CD-box	111438	111233	116.8	-	.	target=Plant_U3;class=Gene/snRNA/snoRNA/CD-box;Rfam_id=RF01847;E=1.4e-33
Contig03250	cm	CD-box	44888	44784	56.8	-	.	target=snoR71;class=Gene/snRNA/snoRNA/CD-box;Rfam_id=RF00097;E=3.6e-12
Contig03252	cm	CD-box	341447	341356	65	-	.	target=snoR128;class=Gene/snRNA/snoRNA/CD-box;Rfam_id=RF01428;E=2.6e-11
Contig03252	cm	CD-box	341640	341548	63.1	-	.	target=snoR128;class=Gene/snRNA/snoRNA/CD-box;Rfam_id=RF01428;E=7.1e-11
Contig03252	cm	CD-box	342224	342133	54.3	-	.	target=snoR128;class=Gene/snRNA/snoRNA/CD-box;Rfam_id=RF01428;E=6.3e-09
Contig03263	cm	CD-box	18224	18114	55.5	-	.	target=snoR71;class=Gene/snRNA/snoRNA/CD-box;Rfam_id=RF00097;E=8.2e-12
Contig03265	cm	CD-box	105566	105460	41.4	-	.	target=snoR71;class=Gene/snRNA/snoRNA/CD-box;Rfam_id=RF00097;E=3.9e-08
Contig03276	cm	CD-box	33498	33570	80	+	.	target=snoR60;class=Gene/snRNA/snoRNA/CD-box;Rfam_id=RF00339;E=3.5e-19
Contig03276	cm	CD-box	33794	33865	68.1	+	.	target=snoR60;class=Gene/snRNA/snoRNA/CD-box;Rfam_id=RF00339;E=7.2e-16
Contig03280	cm	CD-box	35725	35615	57.1	-	.	target=snoR71;class=Gene/snRNA/snoRNA/CD-box;Rfam_id=RF00097;E=3.1e-12
Contig00318	cm	CD-box	15664	15573	84.2	-	.	target=snoR116;class=Gene/snRNA/snoRNA/CD-box;Rfam_id=RF01422;E=2.7e-19
Contig00318	cm	CD-box	15806	15728	49.5	-	.	target=snoR117;class=Gene/snRNA/snoRNA/CD-box;Rfam_id=RF01423;E=4.8e-11
Contig00318	cm	CD-box	15664	15602	51.8	-	.	target=snoR116;class=Gene/snRNA/snoRNA/CD-box;Rfam_id=RF01422;E=9.1e-11
Contig03298	cm	CD-box	9235	9125	51.5	-	.	target=snoR71;class=Gene/snRNA/snoRNA/CD-box;Rfam_id=RF00097;E=8.8e-11
Contig03299	cm	CD-box	12971	12863	48.8	-	.	target=snoR71;class=Gene/snRNA/snoRNA/CD-box;Rfam_id=RF00097;E=4.5e-10
Contig03310	cm	CD-box	15089	15199	56.9	+	.	target=snoR71;class=Gene/snRNA/snoRNA/CD-box;Rfam_id=RF00097;E=3.3e-12
Contig03310	cm	CD-box	47628	47517	45.3	-	.	target=snoR71;class=Gene/snRNA/snoRNA/CD-box;Rfam_id=RF00097;E=3.8e-09
Contig03312	cm	CD-box	178377	178483	40.8	+	.	target=snoR71;class=Gene/snRNA/snoRNA/CD-box;Rfam_id=RF00097;E=5.4e-08
Contig03314	cm	CD-box	1038	928	57.9	-	.	target=snoR71;class=Gene/snRNA/snoRNA/CD-box;Rfam_id=RF00097;E=1.9e-12
Contig03314	cm	CD-box	18205	18311	52.2	+	.	target=snoR71;class=Gene/snRNA/snoRNA/CD-box;Rfam_id=RF00097;E=5.8e-11
Contig03326	cm	CD-box	82885	82982	85.8	+	.	target=snoZ43;class=Gene/snRNA/snoRNA/CD-box;Rfam_id=RF00330;E=9.9e-21
Contig03326	cm	CD-box	83348	83429	67.9	+	.	target=snoU83;class=Gene/snRNA/snoRNA/CD-box;Rfam_id=RF01179;E=9.5e-13
Contig03326	cm	CD-box	83509	83597	71	+	.	target=snosnR60_Z15;class=Gene/snRNA/snoRNA/CD-box;Rfam_id=RF00309;E=2.1e-13
Contig03326	cm	CD-box	154529	154424	47.1	-	.	target=snoR71;class=Gene/snRNA/snoRNA/CD-box;Rfam_id=RF00097;E=1.2e-09
Contig03329	cm	CD-box	18047	18149	43.4	+	.	target=snoR71;class=Gene/snRNA/snoRNA/CD-box;Rfam_id=RF00097;E=1.2e-08
Contig03332	cm	CD-box	8489	8379	53.7	-	.	target=snoR71;class=Gene/snRNA/snoRNA/CD-box;Rfam_id=RF00097;E=2.3e-11
Contig03332	cm	CD-box	18088	18198	53.7	+	.	target=snoR71;class=Gene/snRNA/snoRNA/CD-box;Rfam_id=RF00097;E=2.3e-11
Contig03341	cm	CD-box	15631	15521	59.6	-	.	target=snoR71;class=Gene/snRNA/snoRNA/CD-box;Rfam_id=RF00097;E=7e-13
Contig03346	cm	HACA-box	60557	60425	49.3	-	.	target=snoR138;class=Gene/snRNA/snoRNA/HACA-box;Rfam_id=RF02411;E=1.6e-09
Contig03346	cm	CD-box	115598	115702	50.4	+	.	target=snoR71;class=Gene/snRNA/snoRNA/CD-box;Rfam_id=RF00097;E=2.3e-10
Contig03362	cm	CD-box	280287	280457	60.2	+	.	target=snoR127;class=Gene/snRNA/snoRNA/CD-box;Rfam_id=RF01427;E=4.4e-12
Contig03374	cm	CD-box	168750	168657	51.7	-	.	target=snoZ107_R87;class=Gene/snRNA/snoRNA/CD-box;Rfam_id=RF00360;E=2.8e-11
Contig00328	cm	CD-box	2187	2297	54.1	+	.	target=snoR71;class=Gene/snRNA/snoRNA/CD-box;Rfam_id=RF00097;E=1.8e-11
Contig00328	cm	CD-box	20951	20841	56.5	-	.	target=snoR71;class=Gene/snRNA/snoRNA/CD-box;Rfam_id=RF00097;E=4.4e-12
Contig03417	cm	HACA-box	4963	5054	68.9	+	.	target=snoR109;class=Gene/snRNA/snoRNA/HACA-box;Rfam_id=RF01206;E=3.8e-13
Contig03419	cm	CD-box	2078	1973	42	-	.	target=snoR71;class=Gene/snRNA/snoRNA/CD-box;Rfam_id=RF00097;E=2.7e-08
Contig03420	cm	CD-box	178210	178106	40	-	.	target=snoR71;class=Gene/snRNA/snoRNA/CD-box;Rfam_id=RF00097;E=8.8e-08
Contig03422	cm	CD-box	48083	48191	53.6	+	.	target=snoR71;class=Gene/snRNA/snoRNA/CD-box;Rfam_id=RF00097;E=2.5e-11
Contig03455	cm	CD-box	27967	27859	55.6	-	.	target=snoR71;class=Gene/snRNA/snoRNA/CD-box;Rfam_id=RF00097;E=7.5e-12
Contig03455	cm	CD-box	34688	34578	56.5	-	.	target=snoR71;class=Gene/snRNA/snoRNA/CD-box;Rfam_id=RF00097;E=4.4e-12
Contig03464	cm	CD-box	1154734	1154628	50.1	-	.	target=snoR71;class=Gene/snRNA/snoRNA/CD-box;Rfam_id=RF00097;E=2.1e-10
Contig03464	cm	CD-box	1220094	1220200	52.6	+	.	target=snoR71;class=Gene/snRNA/snoRNA/CD-box;Rfam_id=RF00097;E=6e-11
Contig03465	cm	CD-box	75914	76013	81.4	+	.	target=snoR113;class=Gene/snRNA/snoRNA/CD-box;Rfam_id=RF01420;E=9.4e-20
Contig03469	cm	CD-box	141620	141706	55.2	+	.	target=snoR117;class=Gene/snRNA/snoRNA/CD-box;Rfam_id=RF01423;E=1.2e-12
Contig03473	cm	CD-box	344652	344546	44	-	.	target=snoR71;class=Gene/snRNA/snoRNA/CD-box;Rfam_id=RF00097;E=8e-09
Contig03473	cm	CD-box	387341	387242	44.7	-	.	target=snoR71;class=Gene/snRNA/snoRNA/CD-box;Rfam_id=RF00097;E=5.2e-09
Contig03476	cm	CD-box	23625	23519	48.7	-	.	target=snoR71;class=Gene/snRNA/snoRNA/CD-box;Rfam_id=RF00097;E=4.7e-10
Contig03485	cm	CD-box	14641	14751	53.5	+	.	target=snoR71;class=Gene/snRNA/snoRNA/CD-box;Rfam_id=RF00097;E=2.6e-11
Contig03488	cm	CD-box	6609	6710	46.3	+	.	target=snoR71;class=Gene/snRNA/snoRNA/CD-box;Rfam_id=RF00097;E=2e-09
Contig03490	cm	CD-box	93795	93901	48	+	.	target=snoR71;class=Gene/snRNA/snoRNA/CD-box;Rfam_id=RF00097;E=9.8e-10
Contig00332	cm	CD-box	25084	24974	56.5	-	.	target=snoR71;class=Gene/snRNA/snoRNA/CD-box;Rfam_id=RF00097;E=4.4e-12
Contig00337	cm	CD-box	29127	29233	42.4	+	.	target=snoR71;class=Gene/snRNA/snoRNA/CD-box;Rfam_id=RF00097;E=2.1e-08
Contig03502	cm	CD-box	386737	386831	44.9	+	.	target=snoZ221_snoR21b;class=Gene/snRNA/snoRNA/CD-box;Rfam_id=RF00300;E=1.1e-09
Contig03506	cm	CD-box	36874	36983	50.3	+	.	target=snoR71;class=Gene/snRNA/snoRNA/CD-box;Rfam_id=RF00097;E=1.8e-10
Contig03508	cm	CD-box	340937	341023	64.4	+	.	target=snoU61;class=Gene/snRNA/snoRNA/CD-box;Rfam_id=RF01170;E=6.6e-16
Contig03508	cm	CD-box	341106	341192	89.1	+	.	target=snoR14;class=Gene/snRNA/snoRNA/CD-box;Rfam_id=RF01280;E=4.2e-21
Contig03508	cm	CD-box	341284	341379	79.3	+	.	target=snoZ101;class=Gene/snRNA/snoRNA/CD-box;Rfam_id=RF00358;E=2.9e-17
Contig03508	cm	CD-box	341443	341568	81.6	+	.	target=SNORD14;class=Gene/snRNA/snoRNA/CD-box;Rfam_id=RF00016;E=2.3e-19
Contig03508	cm	CD-box	341302	341379	56.9	+	.	target=snoZ101;class=Gene/snRNA/snoRNA/CD-box;Rfam_id=RF00358;E=1.7e-11
Contig03513	cm	HACA-box	202262	202116	132.2	-	.	target=snoR135;class=Gene/snRNA/snoRNA/HACA-box;Rfam_id=RF01431;E=7.1e-30
Contig03515	cm	CD-box	27633	27738	44.2	+	.	target=snoR71;class=Gene/snRNA/snoRNA/CD-box;Rfam_id=RF00097;E=7.2e-09
Contig03521	cm	CD-box	34144	34038	40	-	.	target=snoR71;class=Gene/snRNA/snoRNA/CD-box;Rfam_id=RF00097;E=8.6e-08
Contig03521	cm	CD-box	195062	195168	40.4	+	.	target=snoR71;class=Gene/snRNA/snoRNA/CD-box;Rfam_id=RF00097;E=7e-08
Contig03526	cm	CD-box	190815	190736	87.9	-	.	target=snoJ33;class=Gene/snRNA/snoRNA/CD-box;Rfam_id=RF00315;E=2.6e-21
Contig03537	cm	CD-box	229024	228918	41.2	-	.	target=snoR71;class=Gene/snRNA/snoRNA/CD-box;Rfam_id=RF00097;E=4.3e-08
Contig03537	cm	CD-box	1084661	1084576	73.5	-	.	target=snoR44_J54;class=Gene/snRNA/snoRNA/CD-box;Rfam_id=RF00357;E=1.6e-15
Contig03537	cm	CD-box	1084933	1084847	86.5	-	.	target=snoR44_J54;class=Gene/snRNA/snoRNA/CD-box;Rfam_id=RF00357;E=6.3e-19
Contig03537	cm	CD-box	1085181	1085109	62.1	-	.	target=snoZ267;class=Gene/snRNA/snoRNA/CD-box;Rfam_id=RF00344;E=1.4e-13
Contig03551	cm	CD-box	93223	93322	45.7	+	.	target=snoR71;class=Gene/snRNA/snoRNA/CD-box;Rfam_id=RF00097;E=2.8e-09
Contig03552	cm	CD-box	264478	264374	40.7	-	.	target=snoR71;class=Gene/snRNA/snoRNA/CD-box;Rfam_id=RF00097;E=5.8e-08
Contig03560	cm	CD-box	52552	52658	54.1	+	.	target=snoR71;class=Gene/snRNA/snoRNA/CD-box;Rfam_id=RF00097;E=1.8e-11
Contig03581	cm	CD-box	19440	19546	49.4	+	.	target=snoR71;class=Gene/snRNA/snoRNA/CD-box;Rfam_id=RF00097;E=3.2e-10
Contig03581	cm	CD-box	31114	31008	55.2	-	.	target=snoR71;class=Gene/snRNA/snoRNA/CD-box;Rfam_id=RF00097;E=9.8e-12
Contig03590	cm	CD-box	1490494	1490575	62.7	+	.	target=snoZ159;class=Gene/snRNA/snoRNA/CD-box;Rfam_id=RF00160;E=5.2e-13
Contig03590	cm	CD-box	1490813	1490895	64.7	+	.	target=snoZ159;class=Gene/snRNA/snoRNA/CD-box;Rfam_id=RF00160;E=1.1e-13
Contig03590	cm	CD-box	1491190	1491272	72.6	+	.	target=snoZ159;class=Gene/snRNA/snoRNA/CD-box;Rfam_id=RF00160;E=1.6e-15
Contig03590	cm	CD-box	1491560	1491642	72	+	.	target=snoZ159;class=Gene/snRNA/snoRNA/CD-box;Rfam_id=RF00160;E=2.3e-15
Contig03590	cm	CD-box	1491898	1491980	71.8	+	.	target=snoZ159;class=Gene/snRNA/snoRNA/CD-box;Rfam_id=RF00160;E=2.6e-15
Contig03590	cm	HACA-box	1492517	1492654	86.8	+	.	target=snoR137;class=Gene/snRNA/snoRNA/HACA-box;Rfam_id=RF01433;E=4.8e-17
Contig00344	cm	CD-box	180081	180010	58.3	-	.	target=snoR66;class=Gene/snRNA/snoRNA/CD-box;Rfam_id=RF00202;E=3e-13
Contig00344	cm	CD-box	449572	449678	50.9	+	.	target=snoR71;class=Gene/snRNA/snoRNA/CD-box;Rfam_id=RF00097;E=1.3e-10
Contig03592	cm	CD-box	104728	104622	56	-	.	target=snoR71;class=Gene/snRNA/snoRNA/CD-box;Rfam_id=RF00097;E=5.8e-12
Contig03592	cm	CD-box	188375	188484	48.3	+	.	target=snoR71;class=Gene/snRNA/snoRNA/CD-box;Rfam_id=RF00097;E=6.2e-10
Contig03592	cm	CD-box	746782	746684	41.5	-	.	target=snoR71;class=Gene/snRNA/snoRNA/CD-box;Rfam_id=RF00097;E=3.7e-08
Contig03593	cm	CD-box	358602	358496	43.2	-	.	target=snoR71;class=Gene/snRNA/snoRNA/CD-box;Rfam_id=RF00097;E=1.8e-08
Contig03593	cm	CD-box	1058312	1058413	44.6	+	.	target=snoR71;class=Gene/snRNA/snoRNA/CD-box;Rfam_id=RF00097;E=5.5e-09
Contig03594	cm	CD-box	72572	72658	55.5	+	.	target=snoR117;class=Gene/snRNA/snoRNA/CD-box;Rfam_id=RF01423;E=9.7e-13
Contig03594	cm	CD-box	72723	72809	74.5	+	.	target=snoR116;class=Gene/snRNA/snoRNA/CD-box;Rfam_id=RF01422;E=9.9e-17
Contig03594	cm	CD-box	73786	73888	71.6	+	.	target=snoZ266;class=Gene/snRNA/snoRNA/CD-box;Rfam_id=RF00332;E=2.6e-15
Contig03595	cm	HACA-box	443191	443278	45.2	+	.	target=snoR109;class=Gene/snRNA/snoRNA/HACA-box;Rfam_id=RF01206;E=1.1e-07
Contig03598	cm	CD-box	499400	499506	42.7	+	.	target=snoR71;class=Gene/snRNA/snoRNA/CD-box;Rfam_id=RF00097;E=2.3e-08
Contig03598	cm	CD-box	760783	760889	43.4	+	.	target=snoR71;class=Gene/snRNA/snoRNA/CD-box;Rfam_id=RF00097;E=1.1e-08
Contig03598	cm	CD-box	1291340	1291233	48.8	-	.	target=snoR71;class=Gene/snRNA/snoRNA/CD-box;Rfam_id=RF00097;E=4.4e-10
Contig03598	cm	CD-box	1418080	1418186	43.9	+	.	target=snoR71;class=Gene/snRNA/snoRNA/CD-box;Rfam_id=RF00097;E=8.4e-09
Contig03598	cm	CD-box	1511150	1511260	56.6	+	.	target=snoR71;class=Gene/snRNA/snoRNA/CD-box;Rfam_id=RF00097;E=4.1e-12
Contig03598	cm	CD-box	2195003	2195109	40.9	+	.	target=snoR71;class=Gene/snRNA/snoRNA/CD-box;Rfam_id=RF00097;E=5.2e-08
Contig03599	cm	CD-box	370739	370845	41.7	+	.	target=snoR71;class=Gene/snRNA/snoRNA/CD-box;Rfam_id=RF00097;E=3.2e-08
Contig03603	cm	CD-box	418761	418657	56.8	-	.	target=snoR71;class=Gene/snRNA/snoRNA/CD-box;Rfam_id=RF00097;E=3.6e-12
Contig03603	cm	CD-box	422172	422066	50.9	-	.	target=snoR71;class=Gene/snRNA/snoRNA/CD-box;Rfam_id=RF00097;E=1.3e-10
Contig03603	cm	CD-box	741885	741779	49.8	-	.	target=snoR71;class=Gene/snRNA/snoRNA/CD-box;Rfam_id=RF00097;E=2.5e-10
Contig03604	cm	CD-box	105044	105137	56.1	+	.	target=snoZ107_R87;class=Gene/snRNA/snoRNA/CD-box;Rfam_id=RF00360;E=1.9e-12
Contig03606	cm	HACA-box	944462	944366	42.3	-	.	target=snoR104;class=Gene/snRNA/snoRNA/HACA-box;Rfam_id=RF01220;E=4.9e-07
Contig03606	cm	HACA-box	945401	945280	92.7	-	.	target=snoR104;class=Gene/snRNA/snoRNA/HACA-box;Rfam_id=RF01220;E=1e-17
Contig03606	cm	CD-box	1434538	1434639	47.3	+	.	target=snoR71;class=Gene/snRNA/snoRNA/CD-box;Rfam_id=RF00097;E=1.1e-09
Contig03609	cm	CD-box	181586	181690	52.5	+	.	target=snoR71;class=Gene/snRNA/snoRNA/CD-box;Rfam_id=RF00097;E=4.8e-11
Contig03609	cm	CD-box	286968	287074	44.9	+	.	target=snoR71;class=Gene/snRNA/snoRNA/CD-box;Rfam_id=RF00097;E=4.7e-09
Contig03609	cm	CD-box	580029	580135	43.7	+	.	target=snoR71;class=Gene/snRNA/snoRNA/CD-box;Rfam_id=RF00097;E=9.6e-09
Contig03610	cm	CD-box	43230	43336	42.4	+	.	target=snoR71;class=Gene/snRNA/snoRNA/CD-box;Rfam_id=RF00097;E=2.1e-08
Contig03615	cm	CD-box	736473	736579	51.6	+	.	target=snoR71;class=Gene/snRNA/snoRNA/CD-box;Rfam_id=RF00097;E=8.2e-11
Contig03615	cm	CD-box	1020442	1020548	51.3	+	.	target=snoR71;class=Gene/snRNA/snoRNA/CD-box;Rfam_id=RF00097;E=1e-10
Contig03642	cm	CD-box	47695	47801	54.3	+	.	target=snoR71;class=Gene/snRNA/snoRNA/CD-box;Rfam_id=RF00097;E=2.1e-11
Contig03645	cm	CD-box	40458	40564	58.4	+	.	target=snoR71;class=Gene/snRNA/snoRNA/CD-box;Rfam_id=RF00097;E=1.4e-12
Contig03647	cm	CD-box	608386	608285	46.3	-	.	target=snoR71;class=Gene/snRNA/snoRNA/CD-box;Rfam_id=RF00097;E=2e-09
Contig03650	cm	CD-box	164146	164039	44.7	-	.	target=snoR71;class=Gene/snRNA/snoRNA/CD-box;Rfam_id=RF00097;E=5.3e-09
Contig03652	cm	CD-box	18594	18693	44.8	+	.	target=snoR71;class=Gene/snRNA/snoRNA/CD-box;Rfam_id=RF00097;E=6.6e-09
Contig03667	cm	HACA-box	92443	92547	91.7	+	.	target=snoR103;class=Gene/snRNA/snoRNA/HACA-box;Rfam_id=RF01213;E=4.2e-16
Contig03675	cm	CD-box	55512	55611	47	+	.	target=snoR71;class=Gene/snRNA/snoRNA/CD-box;Rfam_id=RF00097;E=1.3e-09
Contig03678	cm	CD-box	255554	255453	46.3	-	.	target=snoR71;class=Gene/snRNA/snoRNA/CD-box;Rfam_id=RF00097;E=2e-09
Contig00359	cm	CD-box	2207	2101	42.4	-	.	target=snoR71;class=Gene/snRNA/snoRNA/CD-box;Rfam_id=RF00097;E=2.1e-08
Contig00363	cm	CD-box	33980	34086	46.9	+	.	target=snoR71;class=Gene/snRNA/snoRNA/CD-box;Rfam_id=RF00097;E=1.4e-09
Contig00368	cm	CD-box	32330	32220	56.5	-	.	target=snoR71;class=Gene/snRNA/snoRNA/CD-box;Rfam_id=RF00097;E=4.4e-12
Contig00374	cm	CD-box	12178	12284	44.9	+	.	target=snoR71;class=Gene/snRNA/snoRNA/CD-box;Rfam_id=RF00097;E=4.6e-09
Contig00382	cm	CD-box	112621	112731	58.8	+	.	target=snoR71;class=Gene/snRNA/snoRNA/CD-box;Rfam_id=RF00097;E=1.1e-12
Contig00384	cm	HACA-box	285088	285201	58.9	+	.	target=snoR103;class=Gene/snRNA/snoRNA/HACA-box;Rfam_id=RF01213;E=2.2e-09
Contig00386	cm	CD-box	348268	348372	51.5	+	.	target=snoR71;class=Gene/snRNA/snoRNA/CD-box;Rfam_id=RF00097;E=8.8e-11
Contig00386	cm	CD-box	425474	425368	45.7	-	.	target=snoR71;class=Gene/snRNA/snoRNA/CD-box;Rfam_id=RF00097;E=2.9e-09
Contig00388	cm	CD-box	91469	91362	76.2	-	.	target=snoZ279_R105_R108;class=Gene/snRNA/snoRNA/CD-box;Rfam_id=RF00304;E=2.9e-17
Contig00388	cm	CD-box	625279	625212	50.3	-	.	target=snoZ105;class=Gene/snRNA/snoRNA/CD-box;Rfam_id=RF00145;E=1e-08
Contig00388	cm	CD-box	625580	625496	72.8	-	.	target=SNOR75;class=Gene/snRNA/snoRNA/CD-box;Rfam_id=RF02539;E=6.6e-17
Contig00389	cm	CD-box	87652	87570	65.4	-	.	target=SNORD25;class=Gene/snRNA/snoRNA/CD-box;Rfam_id=RF00054;E=3.3e-15
Contig00389	cm	CD-box	87861	87781	59.6	-	.	target=SNORD25;class=Gene/snRNA/snoRNA/CD-box;Rfam_id=RF00054;E=1.3e-13
Contig00021	cm	CD-box	164817	164740	78.1	-	.	target=snoR35;class=Gene/snRNA/snoRNA/CD-box;Rfam_id=RF01281;E=3.4e-17
Contig00393	cm	CD-box	168389	168495	47.4	+	.	target=snoR71;class=Gene/snRNA/snoRNA/CD-box;Rfam_id=RF00097;E=1e-09
Contig00393	cm	CD-box	959335	959251	40.3	-	.	target=snoU31b;class=Gene/snRNA/snoRNA/CD-box;Rfam_id=RF01285;E=1.5e-07
Contig00395	cm	CD-box	699255	699156	46.1	-	.	target=snoR71;class=Gene/snRNA/snoRNA/CD-box;Rfam_id=RF00097;E=2.2e-09
Contig00403	cm	HACA-box	518342	518467	106	+	.	target=snoR77;class=Gene/snRNA/snoRNA/HACA-box;Rfam_id=RF01230;E=9.7e-21
Contig00404	cm	CD-box	262441	262540	46.4	+	.	target=snoR71;class=Gene/snRNA/snoRNA/CD-box;Rfam_id=RF00097;E=1.9e-09
Contig00406	cm	CD-box	185606	185712	56.4	+	.	target=snoR71;class=Gene/snRNA/snoRNA/CD-box;Rfam_id=RF00097;E=4.8e-12
Contig00406	cm	CD-box	217356	217250	56	-	.	target=snoR71;class=Gene/snRNA/snoRNA/CD-box;Rfam_id=RF00097;E=6.1e-12
Contig00406	cm	CD-box	292395	292501	46.9	+	.	target=snoR71;class=Gene/snRNA/snoRNA/CD-box;Rfam_id=RF00097;E=1.8e-09
Contig00407	cm	CD-box	976719	976613	45.3	-	.	target=snoR71;class=Gene/snRNA/snoRNA/CD-box;Rfam_id=RF00097;E=3.7e-09
Contig00411	cm	HACA-box	80003	80103	44	+	.	target=snoR99;class=Gene/snRNA/snoRNA/HACA-box;Rfam_id=RF01208;E=8.8e-07
Contig00411	cm	CD-box	763330	763229	45.6	-	.	target=snoR71;class=Gene/snRNA/snoRNA/CD-box;Rfam_id=RF00097;E=3e-09
Contig00413	cm	CD-box	194018	194118	46.2	+	.	target=snoZ103;class=Gene/snRNA/snoRNA/CD-box;Rfam_id=RF00149;E=4.1e-09
Contig00414	cm	HACA-box	585369	585227	92.2	-	.	target=snoR74;class=Gene/snRNA/snoRNA/HACA-box;Rfam_id=RF01231;E=3.2e-16
Contig00414	cm	HACA-box	585719	585578	84.7	-	.	target=snoR74;class=Gene/snRNA/snoRNA/HACA-box;Rfam_id=RF01231;E=1.7e-14
Contig00414	cm	HACA-box	585369	585302	46.2	-	.	target=snoR74;class=Gene/snRNA/snoRNA/HACA-box;Rfam_id=RF01231;E=9.2e-07
Contig00415	cm	CD-box	1027411	1027504	54.2	+	.	target=snoZ107_R87;class=Gene/snRNA/snoRNA/CD-box;Rfam_id=RF00360;E=6e-12
Contig00416	cm	CD-box	1013596	1013495	43.6	-	.	target=snoR71;class=Gene/snRNA/snoRNA/CD-box;Rfam_id=RF00097;E=1e-08
Contig00420	cm	CD-box	1543407	1543503	61.9	+	.	target=snoZ266;class=Gene/snRNA/snoRNA/CD-box;Rfam_id=RF00332;E=8e-13
Contig00425	cm	CD-box	1176285	1176179	43.4	-	.	target=snoR71;class=Gene/snRNA/snoRNA/CD-box;Rfam_id=RF00097;E=1.1e-08
Contig00425	cm	CD-box	1483964	1484070	49.4	+	.	target=snoR71;class=Gene/snRNA/snoRNA/CD-box;Rfam_id=RF00097;E=3e-10
Contig00429	cm	CD-box	100610	100504	49.7	-	.	target=snoR71;class=Gene/snRNA/snoRNA/CD-box;Rfam_id=RF00097;E=2.6e-10
Contig00429	cm	CD-box	423428	423318	56.5	-	.	target=snoR71;class=Gene/snRNA/snoRNA/CD-box;Rfam_id=RF00097;E=4.4e-12
Contig00433	cm	CD-box	72572	72679	41.7	+	.	target=snoR71;class=Gene/snRNA/snoRNA/CD-box;Rfam_id=RF00097;E=3.1e-08
Contig00439	cm	CD-box	167849	167767	65.2	-	.	target=snoU31b;class=Gene/snRNA/snoRNA/CD-box;Rfam_id=RF01285;E=9.6e-14
Contig00439	cm	CD-box	167700	167602	49.7	-	.	target=SNORD33;class=Gene/snRNA/snoRNA/CD-box;Rfam_id=RF00133;E=5.4e-09
Contig00441	cm	CD-box	187809	187703	42.4	-	.	target=snoR71;class=Gene/snRNA/snoRNA/CD-box;Rfam_id=RF00097;E=2.8e-08
Contig00441	cm	CD-box	256956	257063	44.1	+	.	target=snoR71;class=Gene/snRNA/snoRNA/CD-box;Rfam_id=RF00097;E=7.7e-09
Contig00441	cm	CD-box	811012	810906	57.1	-	.	target=snoR71;class=Gene/snRNA/snoRNA/CD-box;Rfam_id=RF00097;E=3e-12
Contig00441	cm	CD-box	927699	927593	57.1	-	.	target=snoR71;class=Gene/snRNA/snoRNA/CD-box;Rfam_id=RF00097;E=3e-12
Contig00445	cm	CD-box	401121	401206	71.2	+	.	target=SNOR75;class=Gene/snRNA/snoRNA/CD-box;Rfam_id=RF02539;E=1.9e-16
Contig00445	cm	CD-box	401396	401464	49.7	+	.	target=snoZ105;class=Gene/snRNA/snoRNA/CD-box;Rfam_id=RF00145;E=2e-08
Contig00446	cm	CD-box	308756	308648	41.8	-	.	target=snoR71;class=Gene/snRNA/snoRNA/CD-box;Rfam_id=RF00097;E=3e-08
Contig00448	cm	CD-box	361687	361759	77.5	+	.	target=snoR60;class=Gene/snRNA/snoRNA/CD-box;Rfam_id=RF00339;E=1.7e-18
Contig00448	cm	CD-box	362033	362105	76.8	+	.	target=snoR60;class=Gene/snRNA/snoRNA/CD-box;Rfam_id=RF00339;E=2.8e-18
Contig00451	cm	CD-box	223536	223623	65.8	+	.	target=snoR16;class=Gene/snRNA/snoRNA/CD-box;Rfam_id=RF00296;E=1.5e-12
Contig00451	cm	CD-box	223684	223769	54.9	+	.	target=snoR16;class=Gene/snRNA/snoRNA/CD-box;Rfam_id=RF00296;E=6.3e-10
Contig00035	cm	HACA-box	52513	52376	65.2	-	.	target=snoR136;class=Gene/snRNA/snoRNA/HACA-box;Rfam_id=RF02410;E=6.9e-12
Contig00501	cm	CD-box	37711	37606	42.3	-	.	target=snoR71;class=Gene/snRNA/snoRNA/CD-box;Rfam_id=RF00097;E=2.9e-08
Contig00555	cm	CD-box	322	432	56.5	+	.	target=snoR71;class=Gene/snRNA/snoRNA/CD-box;Rfam_id=RF00097;E=4.4e-12
Contig00555	cm	CD-box	96508	96398	58.2	-	.	target=snoR71;class=Gene/snRNA/snoRNA/CD-box;Rfam_id=RF00097;E=2.1e-12
Contig00574	cm	CD-box	45821	45927	45.2	+	.	target=snoR71;class=Gene/snRNA/snoRNA/CD-box;Rfam_id=RF00097;E=4e-09
Contig00585	cm	CD-box	67971	68077	53.9	+	.	target=snoR71;class=Gene/snRNA/snoRNA/CD-box;Rfam_id=RF00097;E=2.1e-11
Contig00585	cm	CD-box	83886	83992	56.2	+	.	target=snoR71;class=Gene/snRNA/snoRNA/CD-box;Rfam_id=RF00097;E=5.4e-12
Contig00585	cm	CD-box	117835	117941	53.9	+	.	target=snoR71;class=Gene/snRNA/snoRNA/CD-box;Rfam_id=RF00097;E=2.1e-11
Contig00585	cm	CD-box	212789	212684	49.7	-	.	target=snoR71;class=Gene/snRNA/snoRNA/CD-box;Rfam_id=RF00097;E=2.7e-10
Contig00586	cm	CD-box	99274	99384	56.5	+	.	target=snoR71;class=Gene/snRNA/snoRNA/CD-box;Rfam_id=RF00097;E=4.4e-12
Contig00586	cm	CD-box	142106	142216	58.2	+	.	target=snoR71;class=Gene/snRNA/snoRNA/CD-box;Rfam_id=RF00097;E=1.5e-12
Contig00587	cm	CD-box	650740	650630	56.5	-	.	target=snoR71;class=Gene/snRNA/snoRNA/CD-box;Rfam_id=RF00097;E=4.4e-12
Contig00041	cm	HACA-box	194749	194613	74.6	-	.	target=snoR137;class=Gene/snRNA/snoRNA/HACA-box;Rfam_id=RF01433;E=2.5e-14
Contig00043	cm	CD-box	23300	23410	53.8	+	.	target=snoR71;class=Gene/snRNA/snoRNA/CD-box;Rfam_id=RF00097;E=2.3e-11
Contig00045	cm	CD-box	143271	143167	52.1	-	.	target=snoR71;class=Gene/snRNA/snoRNA/CD-box;Rfam_id=RF00097;E=6.3e-11
Contig00045	cm	CD-box	247052	246949	42.7	-	.	target=snoR71;class=Gene/snRNA/snoRNA/CD-box;Rfam_id=RF00097;E=1.8e-08
Contig00049	cm	CD-box	2230	2121	45	-	.	target=snoR71;class=Gene/snRNA/snoRNA/CD-box;Rfam_id=RF00097;E=4.3e-09
Contig00591	cm	CD-box	143454	143560	42.4	+	.	target=snoR71;class=Gene/snRNA/snoRNA/CD-box;Rfam_id=RF00097;E=2.1e-08
Contig00594	cm	CD-box	520827	520722	42.9	-	.	target=snoR71;class=Gene/snRNA/snoRNA/CD-box;Rfam_id=RF00097;E=1.5e-08
Contig00602	cm	CD-box	982884	982989	40.8	+	.	target=snoR71;class=Gene/snRNA/snoRNA/CD-box;Rfam_id=RF00097;E=5.4e-08
Contig00603	cm	CD-box	1088867	1088767	50	-	.	target=snoZ103;class=Gene/snRNA/snoRNA/CD-box;Rfam_id=RF00149;E=4.1e-10
Contig00604	cm	CD-box	40476	40582	57.1	+	.	target=snoR71;class=Gene/snRNA/snoRNA/CD-box;Rfam_id=RF00097;E=3e-12
Contig00604	cm	CD-box	68954	68844	56.5	-	.	target=snoR71;class=Gene/snRNA/snoRNA/CD-box;Rfam_id=RF00097;E=4.4e-12
Contig00604	cm	CD-box	138689	138579	54.3	-	.	target=snoR71;class=Gene/snRNA/snoRNA/CD-box;Rfam_id=RF00097;E=1.7e-11
Contig00617	cm	CD-box	28778	28884	41.8	+	.	target=snoR71;class=Gene/snRNA/snoRNA/CD-box;Rfam_id=RF00097;E=2.9e-08
Contig00628	cm	CD-box	126066	125967	48.2	-	.	target=snoR71;class=Gene/snRNA/snoRNA/CD-box;Rfam_id=RF00097;E=6.5e-10
Contig00630	cm	CD-box	21228	21338	53.5	+	.	target=snoR71;class=Gene/snRNA/snoRNA/CD-box;Rfam_id=RF00097;E=2.7e-11
Contig00637	cm	CD-box	241055	240949	42.9	-	.	target=snoR71;class=Gene/snRNA/snoRNA/CD-box;Rfam_id=RF00097;E=1.5e-08
Contig00639	cm	CD-box	23797	23726	60.2	-	.	target=snoR66;class=Gene/snRNA/snoRNA/CD-box;Rfam_id=RF00202;E=8.7e-14
Contig00648	cm	CD-box	67645	67539	57.1	-	.	target=snoR71;class=Gene/snRNA/snoRNA/CD-box;Rfam_id=RF00097;E=3.1e-12
Contig00653	cm	CD-box	113756	113866	56.5	+	.	target=snoR71;class=Gene/snRNA/snoRNA/CD-box;Rfam_id=RF00097;E=4.4e-12
Contig00653	cm	CD-box	116806	116916	56.5	+	.	target=snoR71;class=Gene/snRNA/snoRNA/CD-box;Rfam_id=RF00097;E=4.4e-12
Contig00662	cm	CD-box	40489	40383	42.2	-	.	target=snoR71;class=Gene/snRNA/snoRNA/CD-box;Rfam_id=RF00097;E=2.3e-08
Contig00663	cm	CD-box	52979	53081	53.4	+	.	target=snoZ103;class=Gene/snRNA/snoRNA/CD-box;Rfam_id=RF00149;E=5.4e-11
Contig00663	cm	CD-box	56185	56282	45.7	+	.	target=snoZ103;class=Gene/snRNA/snoRNA/CD-box;Rfam_id=RF00149;E=5.5e-09
Contig00663	cm	CD-box	63511	63617	43.8	+	.	target=snoR71;class=Gene/snRNA/snoRNA/CD-box;Rfam_id=RF00097;E=9.1e-09
Contig00692	cm	CD-box	312832	312937	42.8	+	.	target=snoR71;class=Gene/snRNA/snoRNA/CD-box;Rfam_id=RF00097;E=1.6e-08
Contig00692	cm	CD-box	346926	347032	46.5	+	.	target=snoR71;class=Gene/snRNA/snoRNA/CD-box;Rfam_id=RF00097;E=1.8e-09
Contig00692	cm	CD-box	398228	398120	52.4	-	.	target=snoR71;class=Gene/snRNA/snoRNA/CD-box;Rfam_id=RF00097;E=5.3e-11
Contig00692	cm	CD-box	489216	489110	46.4	-	.	target=snoR71;class=Gene/snRNA/snoRNA/CD-box;Rfam_id=RF00097;E=1.9e-09
Contig00693	cm	CD-box	19770	19876	50.1	+	.	target=snoR71;class=Gene/snRNA/snoRNA/CD-box;Rfam_id=RF00097;E=2.1e-10
Contig00693	cm	CD-box	108157	108263	57	+	.	target=snoR71;class=Gene/snRNA/snoRNA/CD-box;Rfam_id=RF00097;E=3.2e-12
Contig00693	cm	CD-box	151132	151242	58.8	+	.	target=snoR71;class=Gene/snRNA/snoRNA/CD-box;Rfam_id=RF00097;E=1.1e-12
Contig00693	cm	CD-box	217486	217591	52.8	+	.	target=snoR71;class=Gene/snRNA/snoRNA/CD-box;Rfam_id=RF00097;E=4.1e-11
Contig00696	cm	CD-box	23688	23582	55.5	-	.	target=snoR71;class=Gene/snRNA/snoRNA/CD-box;Rfam_id=RF00097;E=7.9e-12
Contig00696	cm	CD-box	121311	121412	43.7	+	.	target=snoR71;class=Gene/snRNA/snoRNA/CD-box;Rfam_id=RF00097;E=9.5e-09
Contig00698	cm	CD-box	106218	106298	88.7	+	.	target=snoJ33;class=Gene/snRNA/snoRNA/CD-box;Rfam_id=RF00315;E=1.1e-21
Contig00699	cm	HACA-box	1034380	1034528	137.3	+	.	target=snoR135;class=Gene/snRNA/snoRNA/HACA-box;Rfam_id=RF01431;E=5.7e-31
Contig00699	cm	HACA-box	1200494	1200351	105.8	-	.	target=snoR134;class=Gene/snRNA/snoRNA/HACA-box;Rfam_id=RF01430;E=1.3e-24
Contig00699	cm	CD-box	2496056	2496160	59.6	+	.	target=snoR71;class=Gene/snRNA/snoRNA/CD-box;Rfam_id=RF00097;E=6.9e-13
Contig00699	cm	HACA-box	2872982	2873129	128.7	+	.	target=snoR135;class=Gene/snRNA/snoRNA/HACA-box;Rfam_id=RF01431;E=6.5e-29
Contig00700	cm	CD-box	194054	194160	43.1	+	.	target=snoR71;class=Gene/snRNA/snoRNA/CD-box;Rfam_id=RF00097;E=1.4e-08
Contig00700	cm	CD-box	345233	345341	40.9	+	.	target=snoR71;class=Gene/snRNA/snoRNA/CD-box;Rfam_id=RF00097;E=5.3e-08
Contig00700	cm	CD-box	625596	625701	43.7	+	.	target=snoR71;class=Gene/snRNA/snoRNA/CD-box;Rfam_id=RF00097;E=1.3e-08
Contig00701	cm	CD-box	7586	7478	45.5	-	.	target=snoR71;class=Gene/snRNA/snoRNA/CD-box;Rfam_id=RF00097;E=3.3e-09
Contig00702	cm	CD-box	26863	26753	53.5	-	.	target=snoR71;class=Gene/snRNA/snoRNA/CD-box;Rfam_id=RF00097;E=2.6e-11
Contig00704	cm	CD-box	73105	72995	56.5	-	.	target=snoR71;class=Gene/snRNA/snoRNA/CD-box;Rfam_id=RF00097;E=5.9e-12
Contig00704	cm	CD-box	100342	100452	53.8	+	.	target=snoR71;class=Gene/snRNA/snoRNA/CD-box;Rfam_id=RF00097;E=2.3e-11
Contig00704	cm	CD-box	118891	118785	43.7	-	.	target=snoR71;class=Gene/snRNA/snoRNA/CD-box;Rfam_id=RF00097;E=9.5e-09
Contig00726	cm	CD-box	74641	74747	43.4	+	.	target=snoR71;class=Gene/snRNA/snoRNA/CD-box;Rfam_id=RF00097;E=1.1e-08
Contig00726	cm	CD-box	197198	197304	46.9	+	.	target=snoR71;class=Gene/snRNA/snoRNA/CD-box;Rfam_id=RF00097;E=1.8e-09
Contig00726	cm	CD-box	374275	374169	44	-	.	target=snoR71;class=Gene/snRNA/snoRNA/CD-box;Rfam_id=RF00097;E=7.9e-09
Contig00727	cm	CD-box	12615	12505	56.8	-	.	target=snoR71;class=Gene/snRNA/snoRNA/CD-box;Rfam_id=RF00097;E=3.7e-12
Contig00728	cm	CD-box	212120	212014	57.1	-	.	target=snoR71;class=Gene/snRNA/snoRNA/CD-box;Rfam_id=RF00097;E=3e-12
Contig00728	cm	CD-box	365053	364943	59.9	-	.	target=snoR71;class=Gene/snRNA/snoRNA/CD-box;Rfam_id=RF00097;E=5.6e-13
Contig00728	cm	CD-box	452570	452680	56.7	+	.	target=snoR71;class=Gene/snRNA/snoRNA/CD-box;Rfam_id=RF00097;E=3.8e-12
Contig00729	cm	CD-box	13972	14082	57.1	+	.	target=snoR71;class=Gene/snRNA/snoRNA/CD-box;Rfam_id=RF00097;E=3.1e-12
Contig00731	cm	CD-box	120954	121060	59.9	+	.	target=snoR71;class=Gene/snRNA/snoRNA/CD-box;Rfam_id=RF00097;E=5.8e-13
Contig00735	cm	CD-box	148809	148703	43.4	-	.	target=snoR71;class=Gene/snRNA/snoRNA/CD-box;Rfam_id=RF00097;E=1.5e-08
Contig00743	cm	CD-box	55072	55178	50.9	+	.	target=snoR71;class=Gene/snRNA/snoRNA/CD-box;Rfam_id=RF00097;E=1.3e-10
Contig00745	cm	CD-box	25766	25656	53.8	-	.	target=snoR71;class=Gene/snRNA/snoRNA/CD-box;Rfam_id=RF00097;E=2.3e-11
Contig00746	cm	CD-box	48247	48137	49.7	-	.	target=snoR71;class=Gene/snRNA/snoRNA/CD-box;Rfam_id=RF00097;E=2.6e-10
Contig00747	cm	CD-box	5788	5895	51.3	+	.	target=snoR71;class=Gene/snRNA/snoRNA/CD-box;Rfam_id=RF00097;E=1e-10
Contig00756	cm	CD-box	17551	17657	41.8	+	.	target=snoR71;class=Gene/snRNA/snoRNA/CD-box;Rfam_id=RF00097;E=3.1e-08
Contig00757	cm	CD-box	251489	251596	53.4	+	.	target=snoR71;class=Gene/snRNA/snoRNA/CD-box;Rfam_id=RF00097;E=3.7e-11
Contig00759	cm	CD-box	635904	635805	52.7	-	.	target=snoR71;class=Gene/snRNA/snoRNA/CD-box;Rfam_id=RF00097;E=5.7e-11
Contig00759	cm	CD-box	879647	879760	43.6	+	.	target=snoR71;class=Gene/snRNA/snoRNA/CD-box;Rfam_id=RF00097;E=1e-08
Contig00759	cm	CD-box	1237420	1237331	41.5	-	.	target=U54;class=Gene/snRNA/snoRNA/CD-box;Rfam_id=RF00206;E=2.4e-07
Contig00762	cm	CD-box	278491	278387	50.7	-	.	target=snoR71;class=Gene/snRNA/snoRNA/CD-box;Rfam_id=RF00097;E=1.4e-10
Contig00763	cm	CD-box	849424	849320	55	-	.	target=snoR71;class=Gene/snRNA/snoRNA/CD-box;Rfam_id=RF00097;E=1.1e-11
Contig00764	cm	CD-box	283304	283389	63	+	.	target=snoU30;class=Gene/snRNA/snoRNA/CD-box;Rfam_id=RF01283;E=8.9e-13
Contig00765	cm	CD-box	203971	204055	44.5	+	.	target=SNORD34;class=Gene/snRNA/snoRNA/CD-box;Rfam_id=RF00147;E=1.9e-08
Contig00767	cm	CD-box	836310	836204	44	-	.	target=snoR71;class=Gene/snRNA/snoRNA/CD-box;Rfam_id=RF00097;E=1.1e-08
Contig00767	cm	CD-box	846184	846083	44.7	-	.	target=snoR71;class=Gene/snRNA/snoRNA/CD-box;Rfam_id=RF00097;E=5.1e-09
Contig00768	cm	CD-box	220854	220960	41.5	+	.	target=snoR71;class=Gene/snRNA/snoRNA/CD-box;Rfam_id=RF00097;E=3.7e-08
Contig00776	cm	CD-box	98074	98178	56.8	+	.	target=snoR71;class=Gene/snRNA/snoRNA/CD-box;Rfam_id=RF00097;E=3.6e-12
Contig00777	cm	CD-box	655554	655448	45.1	-	.	target=snoR71;class=Gene/snRNA/snoRNA/CD-box;Rfam_id=RF00097;E=4e-09
Contig00777	cm	CD-box	1670732	1670622	56.5	-	.	target=snoR71;class=Gene/snRNA/snoRNA/CD-box;Rfam_id=RF00097;E=4.4e-12
Contig00778	cm	CD-box	526836	526942	40.3	+	.	target=snoR71;class=Gene/snRNA/snoRNA/CD-box;Rfam_id=RF00097;E=7.4e-08
Contig00779	cm	CD-box	926630	926738	49.2	+	.	target=snoR71;class=Gene/snRNA/snoRNA/CD-box;Rfam_id=RF00097;E=3.6e-10
Contig00779	cm	CD-box	1048983	1048882	44.6	-	.	target=snoR71;class=Gene/snRNA/snoRNA/CD-box;Rfam_id=RF00097;E=5.5e-09
Contig00779	cm	CD-box	1753240	1753130	52.1	-	.	target=snoR71;class=Gene/snRNA/snoRNA/CD-box;Rfam_id=RF00097;E=6e-11
Contig00779	cm	CD-box	1876482	1876376	57.1	-	.	target=snoR71;class=Gene/snRNA/snoRNA/CD-box;Rfam_id=RF00097;E=3e-12
Contig00780	cm	CD-box	50639	50745	43.4	+	.	target=snoR71;class=Gene/snRNA/snoRNA/CD-box;Rfam_id=RF00097;E=1.1e-08
Contig00782	cm	CD-box	86507	86397	48.3	-	.	target=snoR71;class=Gene/snRNA/snoRNA/CD-box;Rfam_id=RF00097;E=8.1e-10
Contig00782	cm	CD-box	416663	416769	54.7	+	.	target=snoR71;class=Gene/snRNA/snoRNA/CD-box;Rfam_id=RF00097;E=1.3e-11
Contig00782	cm	CD-box	862940	862834	41.8	-	.	target=snoR71;class=Gene/snRNA/snoRNA/CD-box;Rfam_id=RF00097;E=2.9e-08
Contig00784	cm	CD-box	408131	408024	49.5	-	.	target=snoR71;class=Gene/snRNA/snoRNA/CD-box;Rfam_id=RF00097;E=2.9e-10
Contig00786	cm	CD-box	580644	580752	40.4	+	.	target=snoR71;class=Gene/snRNA/snoRNA/CD-box;Rfam_id=RF00097;E=7e-08
Contig00787	cm	HACA-box	249674	249798	59.1	+	.	target=snoR111;class=Gene/snRNA/snoRNA/HACA-box;Rfam_id=RF01228;E=2.5e-11
Contig00789	cm	CD-box	213066	212960	59	-	.	target=snoR71;class=Gene/snRNA/snoRNA/CD-box;Rfam_id=RF00097;E=1e-12
Contig00789	cm	CD-box	294617	294723	41.8	+	.	target=snoR71;class=Gene/snRNA/snoRNA/CD-box;Rfam_id=RF00097;E=2.9e-08
Contig00789	cm	CD-box	827186	827292	41.4	+	.	target=snoR71;class=Gene/snRNA/snoRNA/CD-box;Rfam_id=RF00097;E=3.9e-08
Contig00789	cm	CD-box	837699	837905	86.5	+	.	target=Plant_U3;class=Gene/snRNA/snoRNA/CD-box;Rfam_id=RF01847;E=2.1e-24
Contig00789	cm	CD-box	837671	837904	37	+	.	target=U3;class=Gene/snRNA/snoRNA/CD-box;Rfam_id=RF00012;E=7.9e-08
Contig00789	cm	CD-box	899592	899690	53.6	+	.	target=snoZ107_R87;class=Gene/snRNA/snoRNA/CD-box;Rfam_id=RF00360;E=8.8e-12
Contig00794	cm	HACA-box	18702	18794	65.9	+	.	target=snoR109;class=Gene/snRNA/snoRNA/HACA-box;Rfam_id=RF01206;E=1.3e-12
Contig00794	cm	HACA-box	28315	28407	83.3	+	.	target=snoR109;class=Gene/snRNA/snoRNA/HACA-box;Rfam_id=RF01206;E=1.8e-16
Contig00795	cm	CD-box	35177	35283	50.2	+	.	target=snoR71;class=Gene/snRNA/snoRNA/CD-box;Rfam_id=RF00097;E=1.9e-10
Contig00796	cm	CD-box	350633	350734	47.4	+	.	target=snoR71;class=Gene/snRNA/snoRNA/CD-box;Rfam_id=RF00097;E=1.1e-09
Contig00796	cm	CD-box	409005	408899	43.9	-	.	target=snoR71;class=Gene/snRNA/snoRNA/CD-box;Rfam_id=RF00097;E=1.1e-08
Contig00796	cm	CD-box	461732	461626	48.8	-	.	target=snoR71;class=Gene/snRNA/snoRNA/CD-box;Rfam_id=RF00097;E=4.5e-10
Contig00799	cm	CD-box	19573	19677	51.6	+	.	target=snoR71;class=Gene/snRNA/snoRNA/CD-box;Rfam_id=RF00097;E=8.6e-11
Contig00800	cm	CD-box	10784	10888	46.8	+	.	target=snoR71;class=Gene/snRNA/snoRNA/CD-box;Rfam_id=RF00097;E=1.5e-09
Contig00803	cm	CD-box	79840	79730	55.9	-	.	target=snoR71;class=Gene/snRNA/snoRNA/CD-box;Rfam_id=RF00097;E=6.3e-12
Contig00807	cm	CD-box	631247	631141	41.7	-	.	target=snoR71;class=Gene/snRNA/snoRNA/CD-box;Rfam_id=RF00097;E=3.1e-08
Contig00808	cm	CD-box	259891	259997	43	+	.	target=snoR71;class=Gene/snRNA/snoRNA/CD-box;Rfam_id=RF00097;E=1.4e-08
Contig00811	cm	CD-box	38186	38076	56.5	-	.	target=snoR71;class=Gene/snRNA/snoRNA/CD-box;Rfam_id=RF00097;E=4.4e-12
Contig00812	cm	CD-box	409832	409923	55.1	+	.	target=snoR128;class=Gene/snRNA/snoRNA/CD-box;Rfam_id=RF01428;E=4.1e-09
Contig00812	cm	CD-box	410374	410466	60.6	+	.	target=snoR128;class=Gene/snRNA/snoRNA/CD-box;Rfam_id=RF01428;E=2.5e-10
Contig00812	cm	CD-box	410566	410657	62.9	+	.	target=snoR128;class=Gene/snRNA/snoRNA/CD-box;Rfam_id=RF01428;E=7.7e-11
Contig00812	cm	CD-box	410402	410466	40.1	+	.	target=snoR128;class=Gene/snRNA/snoRNA/CD-box;Rfam_id=RF01428;E=8.9e-06
Contig00813	cm	CD-box	36554	36660	58.2	+	.	target=snoR71;class=Gene/snRNA/snoRNA/CD-box;Rfam_id=RF00097;E=1.6e-12
Contig00817	cm	CD-box	6714	6824	56.5	+	.	target=snoR71;class=Gene/snRNA/snoRNA/CD-box;Rfam_id=RF00097;E=4.4e-12
Contig00818	cm	CD-box	70322	70218	46	-	.	target=snoR71;class=Gene/snRNA/snoRNA/CD-box;Rfam_id=RF00097;E=2.4e-09
Contig00819	cm	CD-box	94500	94394	59.9	-	.	target=snoR71;class=Gene/snRNA/snoRNA/CD-box;Rfam_id=RF00097;E=7.4e-13
Contig00819	cm	CD-box	192966	192856	56.5	-	.	target=snoR71;class=Gene/snRNA/snoRNA/CD-box;Rfam_id=RF00097;E=4.4e-12
Contig00819	cm	CD-box	299443	299337	54.6	-	.	target=snoR71;class=Gene/snRNA/snoRNA/CD-box;Rfam_id=RF00097;E=1.4e-11
Contig00820	cm	CD-box	296663	296769	57.7	+	.	target=snoR71;class=Gene/snRNA/snoRNA/CD-box;Rfam_id=RF00097;E=2.1e-12
Contig00820	cm	CD-box	397486	397380	47.4	-	.	target=snoR71;class=Gene/snRNA/snoRNA/CD-box;Rfam_id=RF00097;E=1e-09
Contig00826	cm	CD-box	18864	18754	56.5	-	.	target=snoR71;class=Gene/snRNA/snoRNA/CD-box;Rfam_id=RF00097;E=4.4e-12
Contig00830	cm	CD-box	446689	446590	47.2	-	.	target=snoR71;class=Gene/snRNA/snoRNA/CD-box;Rfam_id=RF00097;E=1.2e-09
Contig00830	cm	CD-box	735479	735585	55.3	+	.	target=snoR71;class=Gene/snRNA/snoRNA/CD-box;Rfam_id=RF00097;E=9.2e-12
Contig00830	cm	CD-box	751802	751696	48.2	-	.	target=snoR71;class=Gene/snRNA/snoRNA/CD-box;Rfam_id=RF00097;E=8.4e-10
Contig00830	cm	CD-box	1085136	1085030	48.8	-	.	target=snoR71;class=Gene/snRNA/snoRNA/CD-box;Rfam_id=RF00097;E=4.4e-10
Contig00832	cm	CD-box	164508	164426	71.8	-	.	target=snoZ196;class=Gene/snRNA/snoRNA/CD-box;Rfam_id=RF00134;E=4.7e-13
Contig00832	cm	CD-box	164677	164600	48	-	.	target=SNORD33;class=Gene/snRNA/snoRNA/CD-box;Rfam_id=RF00133;E=1.4e-08
Contig00832	cm	CD-box	165169	165084	72.3	-	.	target=snoU31b;class=Gene/snRNA/snoRNA/CD-box;Rfam_id=RF01285;E=1.1e-15
Contig00832	cm	CD-box	581099	581192	51	+	.	target=snoZ107_R87;class=Gene/snRNA/snoRNA/CD-box;Rfam_id=RF00360;E=4.5e-11
Contig00834	cm	CD-box	858142	858248	45	+	.	target=snoR71;class=Gene/snRNA/snoRNA/CD-box;Rfam_id=RF00097;E=4.5e-09
Contig00842	cm	CD-box	401575	401681	46	+	.	target=snoR71;class=Gene/snRNA/snoRNA/CD-box;Rfam_id=RF00097;E=2.5e-09
Contig00844	cm	CD-box	30269	30163	59.5	-	.	target=snoR71;class=Gene/snRNA/snoRNA/CD-box;Rfam_id=RF00097;E=7.4e-13
Contig00844	cm	CD-box	137106	137000	49.2	-	.	target=snoR71;class=Gene/snRNA/snoRNA/CD-box;Rfam_id=RF00097;E=4.7e-10
Contig00844	cm	CD-box	208849	208956	52.3	+	.	target=snoR71;class=Gene/snRNA/snoRNA/CD-box;Rfam_id=RF00097;E=5.3e-11
Contig00844	cm	CD-box	604434	604345	40.9	-	.	target=snoR71;class=Gene/snRNA/snoRNA/CD-box;Rfam_id=RF00097;E=6.7e-08
Contig00858	cm	CD-box	41043	41139	85.7	+	.	target=snoR113;class=Gene/snRNA/snoRNA/CD-box;Rfam_id=RF01420;E=6.1e-21
Contig00860	cm	CD-box	34956	35047	72.7	+	.	target=snoZ199;class=Gene/snRNA/snoRNA/CD-box;Rfam_id=RF00200;E=5.5e-14
Contig00860	cm	CD-box	35288	35377	55	+	.	target=U54;class=Gene/snRNA/snoRNA/CD-box;Rfam_id=RF00206;E=1e-10
Contig00860	cm	CD-box	35445	35543	81.8	+	.	target=snoR64;class=Gene/snRNA/snoRNA/CD-box;Rfam_id=RF00267;E=5.4e-19
Contig00876	cm	CD-box	346255	346152	74.5	-	.	target=snoZ103;class=Gene/snRNA/snoRNA/CD-box;Rfam_id=RF00149;E=1.8e-16
Contig00876	cm	CD-box	346452	346367	56.9	-	.	target=snoZ103;class=Gene/snRNA/snoRNA/CD-box;Rfam_id=RF00149;E=6.6e-12
Contig00876	cm	CD-box	346255	346202	48.5	-	.	target=snoZ103;class=Gene/snRNA/snoRNA/CD-box;Rfam_id=RF00149;E=1e-09
Contig00876	cm	CD-box	555199	555096	77.1	-	.	target=snoZ103;class=Gene/snRNA/snoRNA/CD-box;Rfam_id=RF00149;E=4e-17
Contig00876	cm	CD-box	555451	555366	57.6	-	.	target=snoZ103;class=Gene/snRNA/snoRNA/CD-box;Rfam_id=RF00149;E=4.6e-12
Contig00876	cm	CD-box	598314	598238	57.5	-	.	target=snoZ122;class=Gene/snRNA/snoRNA/CD-box;Rfam_id=RF00343;E=5.1e-09
Contig00888	cm	CD-box	76427	76517	93.4	+	.	target=snoR8a;class=Gene/snRNA/snoRNA/CD-box;Rfam_id=RF01284;E=5.5e-20
Contig00888	cm	CD-box	77140	77234	79.5	+	.	target=snoR24;class=Gene/snRNA/snoRNA/CD-box;Rfam_id=RF00132;E=3.5e-17
Contig00072	cm	CD-box	50856	50966	56.5	+	.	target=snoR71;class=Gene/snRNA/snoRNA/CD-box;Rfam_id=RF00097;E=4.4e-12
Contig00078	cm	CD-box	35684	35794	57.1	+	.	target=snoR71;class=Gene/snRNA/snoRNA/CD-box;Rfam_id=RF00097;E=3.1e-12
Contig00898	cm	CD-box	548971	548865	51.3	-	.	target=snoR71;class=Gene/snRNA/snoRNA/CD-box;Rfam_id=RF00097;E=1e-10
Contig00948	cm	CD-box	2830	2756	41.3	-	.	target=snoZ159;class=Gene/snRNA/snoRNA/CD-box;Rfam_id=RF00160;E=1.5e-07
Contig00948	cm	CD-box	3012	2926	47.4	-	.	target=snoZ159;class=Gene/snRNA/snoRNA/CD-box;Rfam_id=RF00160;E=4.2e-09
Contig00950	cm	CD-box	10949	11059	56.5	+	.	target=snoR71;class=Gene/snRNA/snoRNA/CD-box;Rfam_id=RF00097;E=4.4e-12
Contig00958	cm	CD-box	31164	31058	41.4	-	.	target=snoR71;class=Gene/snRNA/snoRNA/CD-box;Rfam_id=RF00097;E=3.9e-08
Contig00084	cm	CD-box	12299	12189	56.5	-	.	target=snoR71;class=Gene/snRNA/snoRNA/CD-box;Rfam_id=RF00097;E=4.4e-12

## Sheet: snRNA gene list
Contig00994	cm	splicing	1644640	1644739	47.8	+	.	target=U6;class=Gene/snRNA/splicing;Rfam_id=RF00026;E=3.2e-13
Contig00994	cm	splicing	1997778	1997879	66.7	+	.	target=U6;class=Gene/snRNA/splicing;Rfam_id=RF00026;E=1.1e-18
Contig00996	cm	splicing	395425	395529	57.8	+	.	target=U6;class=Gene/snRNA/splicing;Rfam_id=RF00026;E=4.1e-16
Contig00996	cm	splicing	1024251	1024366	66.2	+	.	target=U5;class=Gene/snRNA/splicing;Rfam_id=RF00020;E=2e-13
Contig00996	cm	splicing	1396748	1396638	75.4	-	.	target=U6;class=Gene/snRNA/splicing;Rfam_id=RF00026;E=3.1e-21
Contig00997	cm	splicing	1261288	1261479	61	+	.	target=U2;class=Gene/snRNA/splicing;Rfam_id=RF00004;E=2.1e-14
Contig01000	cm	splicing	167851	167658	66.9	-	.	target=U2;class=Gene/snRNA/splicing;Rfam_id=RF00004;E=8.2e-16
Contig01079	cm	splicing	5977	6064	44.5	+	.	target=U6;class=Gene/snRNA/splicing;Rfam_id=RF00026;E=2.9e-12
Contig01116	cm	splicing	53996	54100	88.2	+	.	target=U6;class=Gene/snRNA/splicing;Rfam_id=RF00026;E=4.2e-25
Contig01116	cm	splicing	54229	54332	70.7	+	.	target=U6;class=Gene/snRNA/splicing;Rfam_id=RF00026;E=7.6e-20
Contig01124	cm	splicing	15128	15262	76.4	+	.	target=U6atac;class=Gene/snRNA/splicing;Rfam_id=RF00619;E=1.1e-21
Contig01168	cm	splicing	1419981	1420083	110.9	+	.	target=U6;class=Gene/snRNA/splicing;Rfam_id=RF00026;E=1.6e-31
Contig00109	cm	splicing	406597	406725	86	+	.	target=U1;class=Gene/snRNA/splicing;Rfam_id=RF00003;E=1.3e-25
Contig01213	cm	splicing	372454	372259	130.2	-	.	target=U2;class=Gene/snRNA/splicing;Rfam_id=RF00004;E=5.4e-31
Contig01217	cm	splicing	1335514	1335403	68.8	-	.	target=U6;class=Gene/snRNA/splicing;Rfam_id=RF00026;E=2.6e-19
Contig01290	cm	splicing	21278	21380	110.9	+	.	target=U6;class=Gene/snRNA/splicing;Rfam_id=RF00026;E=1.6e-31
Contig01324	cm	splicing	106505	106607	72	+	.	target=U6;class=Gene/snRNA/splicing;Rfam_id=RF00026;E=4.2e-20
Contig01327	cm	splicing	443348	443464	49.3	+	.	target=U6;class=Gene/snRNA/splicing;Rfam_id=RF00026;E=1.2e-13
Contig01349	cm	splicing	183323	183205	74.9	-	.	target=U5;class=Gene/snRNA/splicing;Rfam_id=RF00020;E=2.4e-15
Contig01349	cm	splicing	196905	196791	79.9	-	.	target=U5;class=Gene/snRNA/splicing;Rfam_id=RF00020;E=2.5e-16
Contig01349	cm	splicing	197953	197837	78	-	.	target=U5;class=Gene/snRNA/splicing;Rfam_id=RF00020;E=5.1e-16
Contig01349	cm	splicing	204315	204199	71	-	.	target=U5;class=Gene/snRNA/splicing;Rfam_id=RF00020;E=2.3e-14
Contig01368	cm	splicing	290425	290575	104	+	.	target=U4;class=Gene/snRNA/splicing;Rfam_id=RF00015;E=4.9e-26
Contig01368	cm	splicing	358832	358947	84.2	+	.	target=U5;class=Gene/snRNA/splicing;Rfam_id=RF00020;E=2.2e-17
Contig01368	cm	splicing	1185363	1185516	84.3	+	.	target=U12;class=Gene/snRNA/splicing;Rfam_id=RF00007;E=3.4e-20
Contig01370	cm	splicing	404194	404044	81.9	-	.	target=U4;class=Gene/snRNA/splicing;Rfam_id=RF00015;E=1.9e-20
Contig01383	cm	splicing	659175	659299	49.5	+	.	target=U6atac;class=Gene/snRNA/splicing;Rfam_id=RF00619;E=4.7e-14
Contig00130	cm	splicing	846773	846889	84.8	+	.	target=U5;class=Gene/snRNA/splicing;Rfam_id=RF00020;E=1.6e-17
Contig00130	cm	splicing	853245	853359	68.6	+	.	target=U5;class=Gene/snRNA/splicing;Rfam_id=RF00020;E=5.9e-14
Contig00130	cm	splicing	867373	867489	86.9	+	.	target=U5;class=Gene/snRNA/splicing;Rfam_id=RF00020;E=5.5e-18
Contig01391	cm	splicing	500842	500994	104.9	+	.	target=U4;class=Gene/snRNA/splicing;Rfam_id=RF00015;E=2.9e-26
Contig01391	cm	splicing	546955	547150	165.8	+	.	target=U2;class=Gene/snRNA/splicing;Rfam_id=RF00004;E=1.5e-39
Contig01403	cm	splicing	286453	286646	107.3	+	.	target=U2;class=Gene/snRNA/splicing;Rfam_id=RF00004;E=1.6e-25
Contig01408	cm	splicing	655092	655214	52.1	+	.	target=U6atac;class=Gene/snRNA/splicing;Rfam_id=RF00619;E=1.1e-14
Contig01442	cm	splicing	8297	8401	88.2	+	.	target=U6;class=Gene/snRNA/splicing;Rfam_id=RF00026;E=4.2e-25
Contig01442	cm	splicing	8532	8635	77.1	+	.	target=U6;class=Gene/snRNA/splicing;Rfam_id=RF00026;E=1e-21
Contig01442	cm	splicing	10141	10038	77.1	-	.	target=U6;class=Gene/snRNA/splicing;Rfam_id=RF00026;E=1e-21
Contig01442	cm	splicing	10377	10273	88.2	-	.	target=U6;class=Gene/snRNA/splicing;Rfam_id=RF00026;E=6.2e-25
Contig01459	cm	splicing	502485	502587	110.9	+	.	target=U6;class=Gene/snRNA/splicing;Rfam_id=RF00026;E=1.6e-31
Contig01459	cm	splicing	512339	512441	103.8	+	.	target=U6;class=Gene/snRNA/splicing;Rfam_id=RF00026;E=1.9e-29
Contig00140	cm	splicing	150721	150616	60.5	-	.	target=U6;class=Gene/snRNA/splicing;Rfam_id=RF00026;E=6.7e-17
Contig01516	cm	splicing	308739	308840	73.5	+	.	target=U6;class=Gene/snRNA/splicing;Rfam_id=RF00026;E=1.1e-20
Contig01605	cm	splicing	15620	15515	45.7	-	.	target=U6;class=Gene/snRNA/splicing;Rfam_id=RF00026;E=1.4e-12
Contig01672	cm	splicing	317691	317843	97.7	+	.	target=U4;class=Gene/snRNA/splicing;Rfam_id=RF00015;E=2.5e-24
Contig01672	cm	splicing	320242	320437	172.2	+	.	target=U2;class=Gene/snRNA/splicing;Rfam_id=RF00004;E=4.6e-41
Contig01672	cm	splicing	322794	322989	165.3	+	.	target=U2;class=Gene/snRNA/splicing;Rfam_id=RF00004;E=2e-39
Contig01675	cm	splicing	33289	33186	86.7	-	.	target=U6;class=Gene/snRNA/splicing;Rfam_id=RF00026;E=1.7e-24
Contig01696	cm	splicing	88008	88115	49.5	+	.	target=U6;class=Gene/snRNA/splicing;Rfam_id=RF00026;E=1e-13
Contig01701	cm	splicing	25543	25641	82.9	+	.	target=U6;class=Gene/snRNA/splicing;Rfam_id=RF00026;E=2.1e-23
Contig01702	cm	splicing	523246	523376	36.2	+	.	target=U6atac;class=Gene/snRNA/splicing;Rfam_id=RF00619;E=2.9e-10
Contig01702	cm	splicing	534539	534665	80.7	+	.	target=U6atac;class=Gene/snRNA/splicing;Rfam_id=RF00619;E=6.7e-23
Contig01702	cm	splicing	536780	536902	60.6	+	.	target=U6atac;class=Gene/snRNA/splicing;Rfam_id=RF00619;E=4.4e-17
Contig01706	cm	splicing	218450	218350	56.7	-	.	target=U6;class=Gene/snRNA/splicing;Rfam_id=RF00026;E=8.3e-16
Contig01715	cm	splicing	152391	152499	48.4	+	.	target=U6;class=Gene/snRNA/splicing;Rfam_id=RF00026;E=1.5e-13
Contig01715	cm	splicing	159082	159160	46.7	+	.	target=U6;class=Gene/snRNA/splicing;Rfam_id=RF00026;E=6.7e-13
Contig01718	cm	splicing	1233921	1234115	159.4	+	.	target=U2;class=Gene/snRNA/splicing;Rfam_id=RF00004;E=5.2e-38
Contig01718	cm	splicing	1241245	1241344	52.3	+	.	target=U2;class=Gene/snRNA/splicing;Rfam_id=RF00004;E=1.9e-12
Contig01718	cm	splicing	2589272	2589097	47.1	-	.	target=U2;class=Gene/snRNA/splicing;Rfam_id=RF00004;E=4.5e-11
Contig01718	cm	splicing	2592816	2592623	163.7	-	.	target=U2;class=Gene/snRNA/splicing;Rfam_id=RF00004;E=5e-39
Contig01718	cm	splicing	2796368	2796539	100.6	+	.	target=U2;class=Gene/snRNA/splicing;Rfam_id=RF00004;E=6.5e-24
Contig01718	cm	splicing	2803083	2803274	111.6	+	.	target=U2;class=Gene/snRNA/splicing;Rfam_id=RF00004;E=1.6e-26
Contig01718	cm	splicing	2804325	2804520	172	+	.	target=U2;class=Gene/snRNA/splicing;Rfam_id=RF00004;E=5.2e-41
Contig01718	cm	splicing	2806292	2806485	124.3	+	.	target=U2;class=Gene/snRNA/splicing;Rfam_id=RF00004;E=1.4e-29
Contig01718	cm	splicing	2809534	2809729	168.7	+	.	target=U2;class=Gene/snRNA/splicing;Rfam_id=RF00004;E=3.9e-40
Contig01724	cm	splicing	39669	39773	57.8	+	.	target=U6;class=Gene/snRNA/splicing;Rfam_id=RF00026;E=4.1e-16
Contig01745	cm	splicing	150957	151152	165.8	+	.	target=U2;class=Gene/snRNA/splicing;Rfam_id=RF00004;E=1.5e-39
Contig01780	cm	splicing	18794	18633	153.1	-	.	target=U1;class=Gene/snRNA/splicing;Rfam_id=RF00003;E=9.6e-46
Contig01803	cm	splicing	230885	231065	79.1	+	.	target=U2;class=Gene/snRNA/splicing;Rfam_id=RF00004;E=9.6e-19
Contig01804	cm	splicing	2224021	2223863	108	-	.	target=U1;class=Gene/snRNA/splicing;Rfam_id=RF00003;E=3.6e-32
Contig01834	cm	splicing	366880	366981	73.9	+	.	target=U6;class=Gene/snRNA/splicing;Rfam_id=RF00026;E=9e-21
Contig01843	cm	splicing	205298	205171	66	-	.	target=U11;class=Gene/snRNA/splicing;Rfam_id=RF00548;E=3.1e-14
Contig01871	cm	splicing	83466	83566	85	+	.	target=U6;class=Gene/snRNA/splicing;Rfam_id=RF00026;E=5.3e-24
Contig00008	cm	splicing	95872	96027	108.5	+	.	target=U1;class=Gene/snRNA/splicing;Rfam_id=RF00003;E=2.6e-32
Contig02003	cm	splicing	26488	26604	84.3	+	.	target=U5;class=Gene/snRNA/splicing;Rfam_id=RF00020;E=2.8e-17
Contig02003	cm	splicing	31730	31837	81.7	+	.	target=U5;class=Gene/snRNA/splicing;Rfam_id=RF00020;E=7.5e-17
Contig02081	cm	splicing	117723	117625	82.9	-	.	target=U6;class=Gene/snRNA/splicing;Rfam_id=RF00026;E=2.1e-23
Contig02120	cm	splicing	27808	27924	75.3	+	.	target=U5;class=Gene/snRNA/splicing;Rfam_id=RF00020;E=1.9e-15
Contig02120	cm	splicing	34426	34542	77.5	+	.	target=U5;class=Gene/snRNA/splicing;Rfam_id=RF00020;E=6.4e-16
Contig02120	cm	splicing	35758	35873	81.5	+	.	target=U5;class=Gene/snRNA/splicing;Rfam_id=RF00020;E=8.3e-17
Contig02120	cm	splicing	47029	47145	51.4	+	.	target=U5;class=Gene/snRNA/splicing;Rfam_id=RF00020;E=3.6e-10
Contig02288	cm	splicing	110630	110748	56.3	+	.	target=U5;class=Gene/snRNA/splicing;Rfam_id=RF00020;E=3e-11
Contig00216	cm	splicing	267718	267859	47.2	+	.	target=U4;class=Gene/snRNA/splicing;Rfam_id=RF00015;E=1e-11
Contig00219	cm	splicing	112601	112473	46.5	-	.	target=U4;class=Gene/snRNA/splicing;Rfam_id=RF00015;E=1.6e-11
Contig02329	cm	splicing	1556	1747	157.1	+	.	target=U2;class=Gene/snRNA/splicing;Rfam_id=RF00004;E=1.9e-37
Contig02329	cm	splicing	4054	4245	132	+	.	target=U2;class=Gene/snRNA/splicing;Rfam_id=RF00004;E=2e-31
Contig02360	cm	splicing	95868	95763	46.4	-	.	target=U6;class=Gene/snRNA/splicing;Rfam_id=RF00026;E=8.5e-13
Contig00222	cm	splicing	437125	436975	46.1	-	.	target=U6atac;class=Gene/snRNA/splicing;Rfam_id=RF00619;E=5.7e-13
Contig00229	cm	splicing	264920	264726	84.6	-	.	target=U2;class=Gene/snRNA/splicing;Rfam_id=RF00004;E=4.6e-20
Contig02460	cm	splicing	1602	1415	82.9	-	.	target=U2;class=Gene/snRNA/splicing;Rfam_id=RF00004;E=8.7e-20
Contig02460	cm	splicing	3796	3601	173.9	-	.	target=U2;class=Gene/snRNA/splicing;Rfam_id=RF00004;E=1.8e-41
Contig02460	cm	splicing	4779	4585	165.2	-	.	target=U2;class=Gene/snRNA/splicing;Rfam_id=RF00004;E=2.2e-39
Contig02460	cm	splicing	6190	5996	169.9	-	.	target=U2;class=Gene/snRNA/splicing;Rfam_id=RF00004;E=1.6e-40
Contig02460	cm	splicing	8802	8614	99	-	.	target=U2;class=Gene/snRNA/splicing;Rfam_id=RF00004;E=2.1e-23
Contig02460	cm	splicing	10987	10793	167.6	-	.	target=U2;class=Gene/snRNA/splicing;Rfam_id=RF00004;E=5.8e-40
Contig02460	cm	splicing	11969	11776	159.2	-	.	target=U2;class=Gene/snRNA/splicing;Rfam_id=RF00004;E=6e-38
Contig02460	cm	splicing	13381	13187	165.7	-	.	target=U2;class=Gene/snRNA/splicing;Rfam_id=RF00004;E=1.7e-39
Contig00243	cm	splicing	5195	5079	78	-	.	target=U5;class=Gene/snRNA/splicing;Rfam_id=RF00020;E=5e-16
Contig00243	cm	splicing	6656	6537	85.6	-	.	target=U5;class=Gene/snRNA/splicing;Rfam_id=RF00020;E=1e-17
Contig00244	cm	splicing	293551	293390	137.5	-	.	target=U1;class=Gene/snRNA/splicing;Rfam_id=RF00003;E=5.6e-41
Contig00250	cm	splicing	1132148	1132290	46.2	+	.	target=U4;class=Gene/snRNA/splicing;Rfam_id=RF00015;E=1.9e-11
Contig02759	cm	splicing	328395	328511	56.9	+	.	target=U5;class=Gene/snRNA/splicing;Rfam_id=RF00020;E=3e-11
Contig02800	cm	splicing	481027	480925	92.3	-	.	target=U6;class=Gene/snRNA/splicing;Rfam_id=RF00026;E=4e-26
Contig02828	cm	splicing	551628	551511	79.5	-	.	target=U5;class=Gene/snRNA/splicing;Rfam_id=RF00020;E=2.4e-16
Contig02928	cm	splicing	30708	30858	105.4	+	.	target=U4;class=Gene/snRNA/splicing;Rfam_id=RF00015;E=2.2e-26
Contig00014	cm	splicing	654118	654012	76.8	-	.	target=U6;class=Gene/snRNA/splicing;Rfam_id=RF00026;E=1.3e-21
Contig03005	cm	splicing	236	136	65.7	-	.	target=U6;class=Gene/snRNA/splicing;Rfam_id=RF00026;E=2.1e-18
Contig03164	cm	splicing	404907	405026	85.6	+	.	target=U5;class=Gene/snRNA/splicing;Rfam_id=RF00020;E=1e-17
Contig03164	cm	splicing	406388	406504	78	+	.	target=U5;class=Gene/snRNA/splicing;Rfam_id=RF00020;E=6.6e-16
Contig03169	cm	splicing	90288	90172	69.3	-	.	target=U5;class=Gene/snRNA/splicing;Rfam_id=RF00020;E=4.1e-14
Contig03200	cm	splicing	69450	69598	101.4	+	.	target=U4;class=Gene/snRNA/splicing;Rfam_id=RF00015;E=2.2e-25
Contig03226	cm	splicing	213001	213089	52.8	+	.	target=U6;class=Gene/snRNA/splicing;Rfam_id=RF00026;E=7.8e-15
Contig03235	cm	splicing	211643	211535	56.6	-	.	target=U5;class=Gene/snRNA/splicing;Rfam_id=RF00020;E=2.6e-11
Contig03266	cm	splicing	243566	243668	110.9	+	.	target=U6;class=Gene/snRNA/splicing;Rfam_id=RF00026;E=1.6e-31
Contig00311	cm	splicing	35659	35773	69.4	+	.	target=U5;class=Gene/snRNA/splicing;Rfam_id=RF00020;E=4e-14
Contig00319	cm	splicing	500100	500003	72.7	-	.	target=U6;class=Gene/snRNA/splicing;Rfam_id=RF00026;E=1.3e-20
Contig00319	cm	splicing	500342	500238	88.2	-	.	target=U6;class=Gene/snRNA/splicing;Rfam_id=RF00026;E=6.2e-25
Contig03312	cm	splicing	1592502	1592387	49.8	-	.	target=U4;class=Gene/snRNA/splicing;Rfam_id=RF00015;E=2.3e-12
Contig03388	cm	splicing	10848	10954	85.4	+	.	target=U6;class=Gene/snRNA/splicing;Rfam_id=RF00026;E=4e-24
Contig00327	cm	splicing	4684	4569	74.3	-	.	target=U5;class=Gene/snRNA/splicing;Rfam_id=RF00020;E=3.3e-15
Contig03417	cm	splicing	206624	206522	75	-	.	target=U6;class=Gene/snRNA/splicing;Rfam_id=RF00026;E=4.2e-21
Contig03424	cm	splicing	54397	54520	88.2	+	.	target=U6atac;class=Gene/snRNA/splicing;Rfam_id=RF00619;E=6.8e-25
Contig03424	cm	splicing	85285	85414	98.3	+	.	target=U6atac;class=Gene/snRNA/splicing;Rfam_id=RF00619;E=9.7e-28
Contig03432	cm	splicing	274479	274595	84.4	+	.	target=U5;class=Gene/snRNA/splicing;Rfam_id=RF00020;E=2e-17
Contig03442	cm	splicing	225727	225878	87.5	+	.	target=U12;class=Gene/snRNA/splicing;Rfam_id=RF00007;E=4.2e-21
Contig03442	cm	splicing	394829	394948	52.5	+	.	target=U5;class=Gene/snRNA/splicing;Rfam_id=RF00020;E=2.1e-10
Contig03442	cm	splicing	398232	398347	52.4	+	.	target=U5;class=Gene/snRNA/splicing;Rfam_id=RF00020;E=2.2e-10
Contig03449	cm	splicing	117234	117331	48.6	+	.	target=U6;class=Gene/snRNA/splicing;Rfam_id=RF00026;E=1.9e-13
Contig03464	cm	splicing	1109579	1109477	110.9	-	.	target=U6;class=Gene/snRNA/splicing;Rfam_id=RF00026;E=1.6e-31
Contig03537	cm	splicing	157886	157988	62.3	+	.	target=U6;class=Gene/snRNA/splicing;Rfam_id=RF00026;E=2e-17
Contig03537	cm	splicing	216783	216885	66.9	+	.	target=U6;class=Gene/snRNA/splicing;Rfam_id=RF00026;E=9.3e-19
Contig00344	cm	splicing	44666	44489	53.2	-	.	target=U2;class=Gene/snRNA/splicing;Rfam_id=RF00004;E=1.6e-12
Contig00344	cm	splicing	48220	48026	168.9	-	.	target=U2;class=Gene/snRNA/splicing;Rfam_id=RF00004;E=2.7e-40
Contig03598	cm	splicing	394411	394309	71.1	-	.	target=U6;class=Gene/snRNA/splicing;Rfam_id=RF00026;E=5.8e-20
Contig03606	cm	splicing	1423395	1423201	171.5	-	.	target=U2;class=Gene/snRNA/splicing;Rfam_id=RF00004;E=6.7e-41
Contig03607	cm	splicing	326625	326523	98.7	-	.	target=U6;class=Gene/snRNA/splicing;Rfam_id=RF00026;E=5.6e-28
Contig03614	cm	splicing	80087	80248	134.9	+	.	target=U1;class=Gene/snRNA/splicing;Rfam_id=RF00003;E=3.4e-40
Contig03646	cm	splicing	710741	710639	110.9	-	.	target=U6;class=Gene/snRNA/splicing;Rfam_id=RF00026;E=1.6e-31
Contig03678	cm	splicing	396457	396351	70.7	-	.	target=U6;class=Gene/snRNA/splicing;Rfam_id=RF00026;E=7.6e-20
Contig00393	cm	splicing	266345	266472	63.5	+	.	target=U11;class=Gene/snRNA/splicing;Rfam_id=RF00548;E=1.1e-13
Contig00402	cm	splicing	342137	341976	132	-	.	target=U1;class=Gene/snRNA/splicing;Rfam_id=RF00003;E=2.5e-39
Contig00410	cm	splicing	220682	220568	56.1	-	.	target=U6atac;class=Gene/snRNA/splicing;Rfam_id=RF00619;E=6.3e-16
Contig00412	cm	splicing	202259	202162	48.6	-	.	target=U6;class=Gene/snRNA/splicing;Rfam_id=RF00026;E=1.9e-13
Contig00418	cm	splicing	329944	330039	44.8	+	.	target=U6;class=Gene/snRNA/splicing;Rfam_id=RF00026;E=2.5e-12
Contig00421	cm	splicing	74599	74497	110.9	-	.	target=U6;class=Gene/snRNA/splicing;Rfam_id=RF00026;E=1.6e-31
Contig00424	cm	splicing	710363	710256	70.8	-	.	target=U6;class=Gene/snRNA/splicing;Rfam_id=RF00026;E=7e-20
Contig00428	cm	splicing	175643	175745	106.1	+	.	target=U6;class=Gene/snRNA/splicing;Rfam_id=RF00026;E=4e-30
Contig00438	cm	splicing	36176	36295	77.7	+	.	target=U5;class=Gene/snRNA/splicing;Rfam_id=RF00020;E=5.7e-16
Contig00439	cm	splicing	583126	583024	92.3	-	.	target=U6;class=Gene/snRNA/splicing;Rfam_id=RF00026;E=4e-26
Contig00446	cm	splicing	544644	544796	57	+	.	target=U4;class=Gene/snRNA/splicing;Rfam_id=RF00015;E=3.5e-14
Contig00449	cm	splicing	49609	49491	56.9	-	.	target=U5;class=Gene/snRNA/splicing;Rfam_id=RF00020;E=3e-11
Contig00451	cm	splicing	418608	418802	155.7	+	.	target=U2;class=Gene/snRNA/splicing;Rfam_id=RF00004;E=4e-37
Contig00451	cm	splicing	419617	419812	156.4	+	.	target=U2;class=Gene/snRNA/splicing;Rfam_id=RF00004;E=2.8e-37
Contig00451	cm	splicing	423347	423541	155.6	+	.	target=U2;class=Gene/snRNA/splicing;Rfam_id=RF00004;E=4.4e-37
Contig00451	cm	splicing	424421	424616	164.2	+	.	target=U2;class=Gene/snRNA/splicing;Rfam_id=RF00004;E=3.8e-39
Contig00451	cm	splicing	429204	429398	166.9	+	.	target=U2;class=Gene/snRNA/splicing;Rfam_id=RF00004;E=6.2e-40
Contig00451	cm	splicing	430282	430477	167.8	+	.	target=U2;class=Gene/snRNA/splicing;Rfam_id=RF00004;E=5.1e-40
Contig00495	cm	splicing	96708	96901	162.4	+	.	target=U2;class=Gene/snRNA/splicing;Rfam_id=RF00004;E=1e-38
Contig00495	cm	splicing	98118	98311	162.1	+	.	target=U2;class=Gene/snRNA/splicing;Rfam_id=RF00004;E=1.2e-38
Contig00495	cm	splicing	99096	99290	168.9	+	.	target=U2;class=Gene/snRNA/splicing;Rfam_id=RF00004;E=3.4e-40
Contig00495	cm	splicing	101267	101472	97.2	+	.	target=U2;class=Gene/snRNA/splicing;Rfam_id=RF00004;E=4.5e-23
Contig00495	cm	splicing	114319	114510	151.3	+	.	target=U2;class=Gene/snRNA/splicing;Rfam_id=RF00004;E=4.6e-36
Contig00495	cm	splicing	115723	115917	165.2	+	.	target=U2;class=Gene/snRNA/splicing;Rfam_id=RF00004;E=2.2e-39
Contig00495	cm	splicing	116704	116899	175.3	+	.	target=U2;class=Gene/snRNA/splicing;Rfam_id=RF00004;E=8.4e-42
Contig00495	cm	splicing	118874	119079	101.2	+	.	target=U2;class=Gene/snRNA/splicing;Rfam_id=RF00004;E=3.7e-24
Contig00519	cm	splicing	15434	15535	73.3	+	.	target=U6;class=Gene/snRNA/splicing;Rfam_id=RF00026;E=1.3e-20
Contig00573	cm	splicing	51228	51136	46.5	-	.	target=U6;class=Gene/snRNA/splicing;Rfam_id=RF00026;E=7.7e-13
Contig00577	cm	splicing	46178	46080	83.5	-	.	target=U6;class=Gene/snRNA/splicing;Rfam_id=RF00026;E=1.4e-23
Contig00579	cm	splicing	8082	7977	60.5	-	.	target=U6;class=Gene/snRNA/splicing;Rfam_id=RF00026;E=8.9e-17
Contig00590	cm	splicing	140148	140266	56.6	+	.	target=U5;class=Gene/snRNA/splicing;Rfam_id=RF00020;E=2.6e-11
Contig00622	cm	splicing	10541	10347	164	-	.	target=U2;class=Gene/snRNA/splicing;Rfam_id=RF00004;E=4.2e-39
Contig00622	cm	splicing	15999	15806	147.1	-	.	target=U2;class=Gene/snRNA/splicing;Rfam_id=RF00004;E=3.6e-35
Contig00639	cm	splicing	4233	4402	98.1	+	.	target=U2;class=Gene/snRNA/splicing;Rfam_id=RF00004;E=1.9e-23
Contig00639	cm	splicing	12688	12883	139.3	+	.	target=U2;class=Gene/snRNA/splicing;Rfam_id=RF00004;E=3.6e-33
Contig00639	cm	splicing	13950	14145	171.2	+	.	target=U2;class=Gene/snRNA/splicing;Rfam_id=RF00004;E=8e-41
Contig00639	cm	splicing	15939	16134	142.2	+	.	target=U2;class=Gene/snRNA/splicing;Rfam_id=RF00004;E=6.9e-34
Contig00639	cm	splicing	19170	19365	172.4	+	.	target=U2;class=Gene/snRNA/splicing;Rfam_id=RF00004;E=4.1e-41
Contig00660	cm	splicing	37657	37807	102.6	+	.	target=U4;class=Gene/snRNA/splicing;Rfam_id=RF00015;E=1.5e-25
Contig00709	cm	splicing	632369	632255	47.5	-	.	target=U6;class=Gene/snRNA/splicing;Rfam_id=RF00026;E=4e-13
Contig00709	cm	splicing	652083	651942	58.6	-	.	target=U4;class=Gene/snRNA/splicing;Rfam_id=RF00015;E=9.5e-15
Contig00709	cm	splicing	661460	661318	86.6	-	.	target=U4;class=Gene/snRNA/splicing;Rfam_id=RF00015;E=1.2e-21
Contig00709	cm	splicing	697283	697141	86.6	-	.	target=U4;class=Gene/snRNA/splicing;Rfam_id=RF00015;E=1.2e-21
Contig00753	cm	splicing	139646	139485	148.1	-	.	target=U1;class=Gene/snRNA/splicing;Rfam_id=RF00003;E=4.1e-44
Contig00753	cm	splicing	165049	165210	133.6	+	.	target=U1;class=Gene/snRNA/splicing;Rfam_id=RF00003;E=8.2e-40
Contig00753	cm	splicing	168825	168986	142.9	+	.	target=U1;class=Gene/snRNA/splicing;Rfam_id=RF00003;E=1e-42
Contig00753	cm	splicing	170351	170507	95.3	+	.	target=U1;class=Gene/snRNA/splicing;Rfam_id=RF00003;E=2.2e-28
Contig00753	cm	splicing	176730	176890	142.6	+	.	target=U1;class=Gene/snRNA/splicing;Rfam_id=RF00003;E=1.3e-42
Contig00753	cm	splicing	179323	179484	145.5	+	.	target=U1;class=Gene/snRNA/splicing;Rfam_id=RF00003;E=1.8e-43
Contig00757	cm	splicing	408726	408887	125.3	+	.	target=U1;class=Gene/snRNA/splicing;Rfam_id=RF00003;E=1.9e-37
Contig00757	cm	splicing	416452	416613	126.8	+	.	target=U1;class=Gene/snRNA/splicing;Rfam_id=RF00003;E=9e-38
Contig00757	cm	splicing	417922	418078	114.6	+	.	target=U1;class=Gene/snRNA/splicing;Rfam_id=RF00003;E=2.9e-34
Contig00757	cm	splicing	420133	420293	141.1	+	.	target=U1;class=Gene/snRNA/splicing;Rfam_id=RF00003;E=3.5e-42
Contig00757	cm	splicing	423500	423661	139.7	+	.	target=U1;class=Gene/snRNA/splicing;Rfam_id=RF00003;E=9.7e-42
Contig00767	cm	splicing	1243233	1243138	44.8	-	.	target=U6;class=Gene/snRNA/splicing;Rfam_id=RF00026;E=2.5e-12
Contig00777	cm	splicing	858734	858925	61	+	.	target=U2;class=Gene/snRNA/splicing;Rfam_id=RF00004;E=2.1e-14
Contig00781	cm	splicing	1213005	1213136	36.9	+	.	target=U6atac;class=Gene/snRNA/splicing;Rfam_id=RF00619;E=1.7e-10
Contig00874	cm	splicing	17051	17196	46.9	+	.	target=U6atac;class=Gene/snRNA/splicing;Rfam_id=RF00619;E=2.6e-13
Contig00977	cm	splicing	8345	8243	89.5	-	.	target=U6;class=Gene/snRNA/splicing;Rfam_id=RF00026;E=2.6e-25

## Sheet: tRNA gene listing
Contig00993	tRNAscan-SE	tRNA	1012638	1012725	78.34	+	.	ID=tRNA_0001; Type=Tyr; Anti-codon=GTA; structure=">>>>>>>..>>>>........<<<<.>>>>>......................<<<<<.....>>>>>.......<<<<<<<<<<<<.";
Contig00994	tRNAscan-SE	tRNA	538738	538811	74.77	+	.	ID=tRNA_0002; Type=Val; Anti-codon=AAC; structure=">>>>>>>..>>>...........<<<.>>>>>.......<<<<<.....>>>>>.......<<<<<<<<<<<<.";
Contig00994	tRNAscan-SE	tRNA	2207218	2207289	68.81	+	.	ID=tRNA_0003; Type=Met; Anti-codon=CAT; structure=">>>>>>>..>>>>.......<<<<.>>>>>.......<<<<<.....>>>>>.......<<<<<<<<<<<<.";
Contig00996	tRNAscan-SE	tRNA	1485338	1485429	75.59	+	.	ID=tRNA_0004; Type=Tyr; Anti-codon=GTA; structure=">>>>>>>..>>>>........<<<<.>>>>>..........................<<<<<.....>>>>>.......<<<<<<<<<<<<.";
Contig00996	tRNAscan-SE	tRNA	214980	215069	77.11	-	.	ID=tRNA_0005; Type=Tyr; Anti-codon=GTA; structure=">>>>>>>..>>>>........<<<<.>>>>>........................<<<<<.....>>>>>.......<<<<<<<<<<<<.";
Contig00998	tRNAscan-SE	tRNA	759075	759146	50.05	+	.	ID=tRNA_0006; Type=Gln; Anti-codon=TTG; structure=">>>>>>>..>>>.........<<<.>>>>>.......<<<<<.....>>>>>.......<<<<<<<<<<<<.";
Contig00998	tRNAscan-SE	tRNA	758133	758206	31.57	-	.	ID=tRNA_0007; Type=Pro; Anti-codon=TGG; structure=">.>>>>>..>>>>.........<<<<..>>>>.......<<<<......>>>>>.......<<<<<<<<<<.<.";
Contig01003	tRNAscan-SE	tRNA	117813	117884	78.18	-	.	ID=tRNA_0001; Type=Cys; Anti-codon=GCA; structure=">>>>>>>..>>>>.......<<<<.>>>>>.......<<<<<.....>>>>>.......<<<<<<<<<<<<.";
Contig01057	tRNAscan-SE	tRNA	25637	25709	66.38	+	.	ID=tRNA_0001; Type=Glu; Anti-codon=CTC; structure=">>>>>>>..>>>>.........<<<<.>>>>>.......<<<<<....>>.>>.......<<.<<<<<<<<<.";
Contig01058	tRNAscan-SE	tRNA	346143	346215	65.78	+	.	ID=tRNA_0002; Type=Ala; Anti-codon=CGC; structure=">>>>>>>..>>>>........<<<<.>>>>>.......<<<<<.....>>>>>.......<<<<<<<<<<<<.";
Contig01058	tRNAscan-SE	tRNA	345296	345377	80.82	-	.	ID=tRNA_0003; Type=Ser; Anti-codon=TGA; structure=">>>>>>>..>>>..........<<<.>>>>>.......<<<<<.>>>>...<<<<..>>>>>.......<<<<<<<<<<<<.";
Contig00091	tRNAscan-SE	tRNA	68820	68892	84.38	-	.	ID=tRNA_0001; Type=Lys; Anti-codon=CTT; structure=">>>>>>>..>>>>........<<<<.>>>>>.......<<<<<.....>>>>>.......<<<<<<<<<<<<.";
Contig01104	tRNAscan-SE	tRNA	19043	19113	68.5	+	.	ID=tRNA_0001; Type=Gly; Anti-codon=CCC; structure=">>>>>>>..>>>.........<<<.>>>>>.......<<<<<....>>>>>.......<<<<<<<<<<<<.";
Contig01152	tRNAscan-SE	tRNA	23323	23395	59.9	+	.	ID=tRNA_0001; Type=Asn; Anti-codon=GTT; structure=">>.>>>>>..>>>>.......<<<<.>>>.>.......<.<<<.....>>>>>.......<<<<<<<<<<<<.";
Contig01161	tRNAscan-SE	tRNA	221673	221744	49.71	+	.	ID=tRNA_0001; Type=Asn; Anti-codon=GTT; structure=">>>>.>>...>>>.......<<<..>>>>>.......<<<<<......>>>>.......<<<<.<<.<<<<.";
Contig01161	tRNAscan-SE	tRNA	330256	330329	55.31	+	.	ID=tRNA_0002; Type=Thr; Anti-codon=AGT; structure=">.>>>>>..>>>>.........<<<<.>>>>>.......<<<<<.....>>.>>.......<<.<<<<<<<.<.";
Contig01165	tRNAscan-SE	tRNA	99412	99483	59.16	+	.	ID=tRNA_0003; Type=Thr; Anti-codon=CGT; structure=">>>>>>>..>>>>.......<<<<.>>>>>.......<<<<<.....>>>>>.......<<<<<<<<<<<<.";
Contig01165	tRNAscan-SE	tRNA	121850	121934	62.1	+	.	ID=tRNA_0004; Type=Met; Anti-codon=CAT; structure=">>>>>>>..>>>>.........<<<<.>>>>....................<<<<.....>>>>>.......<<<<<<<<<<<<.";
Contig01165	tRNAscan-SE	tRNA	119368	119439	74.09	-	.	ID=tRNA_0005; Type=Gln; Anti-codon=TTG; structure=">>>>>>>..>>>>........<<<<.>>>>>.......<<<<<....>>>>>.......<<<<<<<<<<<<.";
Contig01168	tRNAscan-SE	tRNA	2674486	2674557	72.67	-	.	ID=tRNA_0006; Type=Glu; Anti-codon=TTC; structure=">>>>>>>..>>>>........<<<<.>>>>>.......<<<<<....>>>>>.......<<<<<<<<<<<<.";
Contig01168	tRNAscan-SE	tRNA	1900467	1900548	77.62	-	.	ID=tRNA_0007; Type=Ser; Anti-codon=GCT; structure=">>>>>>>..>>>..........<<<.>>>>>.......<<<<<.>>>>...<<<<..>>>>>.......<<<<<<<<<<<<.";
Contig01168	tRNAscan-SE	tRNA	1425762	1425842	66.83	-	.	ID=tRNA_0008; Type=Leu; Anti-codon=CAG; structure=">>>>>>>..>>>............<<<.>>>>>.......<<<<<.>>....<<..>>>>>.......<<<<<<<<<<<<.";
Contig01169	tRNAscan-SE	tRNA	143099	143171	87.57	-	.	ID=tRNA_0009; Type=Lys; Anti-codon=TTT; structure=">>>>>>>..>>>>........<<<<.>>>>>.......<<<<<.....>>>>>.......<<<<<<<<<<<<.";
Contig01169	tRNAscan-SE	tRNA	141070	141142	87.57	-	.	ID=tRNA_0010; Type=Lys; Anti-codon=TTT; structure=">>>>>>>..>>>>........<<<<.>>>>>.......<<<<<.....>>>>>.......<<<<<<<<<<<<.";
Contig01170	tRNAscan-SE	tRNA	466747	466827	68.09	-	.	ID=tRNA_0011; Type=Leu; Anti-codon=AAG; structure=">>>>>>>..>>>............<<<.>>>>>.......<<<<<.>>....<<..>>>>>.......<<<<<<<<<<<<.";
Contig01172	tRNAscan-SE	tRNA	464475	464546	73.73	+	.	ID=tRNA_0001; Type=Pro; Anti-codon=TGG; structure=">>>>>>>..>>>.........<<<.>>>>>.......<<<<<.....>>>>>.......<<<<<<<<<<<<.";
Contig01173	tRNAscan-SE	tRNA	1435115	1435187	77.31	+	.	ID=tRNA_0002; Type=Glu; Anti-codon=CTC; structure=">>>>>>>..>>>>.........<<<<.>>>>>.......<<<<<....>>>>>.......<<<<<<<<<<<<.";
Contig01176	tRNAscan-SE	tRNA	441692	441774	22.04	+	.	ID=tRNA_0003; Type=Pseudo; Anti-codon=CAA; structure=".>>>>>>..>>>...........<<<.>.>>.......<.<.<.>.>>....<<.<...>>>>.......<<<<.<<<<<<..";
Contig01176	tRNAscan-SE	tRNA	247497	247569	75.05	-	.	ID=tRNA_0004; Type=Arg; Anti-codon=ACG; structure=">>>>>>>..>>>..........<<<.>>>>>.......<<<<<.....>>>>>.......<<<<<<<<<<<<.";
Contig01176	tRNAscan-SE	tRNA	190333	190405	71.26	-	.	ID=tRNA_0005; Type=Arg; Anti-codon=CCT; structure=">>>>>.>..>>>>........<<<<.>>>>>.......<<<<<.....>>>>>.......<<<<<<.<<<<<.";
Contig01177	tRNAscan-SE	tRNA	451900	451981	83.63	+	.	ID=tRNA_0006; Type=Ser; Anti-codon=AGA; structure=">>>>>>>..>>>>........<<<<.>>>>>.......<<<<<.>>>>...<<<<..>>>>>.......<<<<<<<<<<<<.";
Contig01177	tRNAscan-SE	tRNA	755331	755407	58.17	+	.	ID=tRNA_0007; Type=Leu; Anti-codon=TAA; structure=">.>>>>>..>>>..........<<<..>>>>.......<<<<..>>><<<..>>>>>.......<<<<<<<<<<.<.";
Contig01178	tRNAscan-SE	tRNA	719984	720055	79.05	-	.	ID=tRNA_0008; Type=Thr; Anti-codon=TGT; structure=">>>>>>>..>>>>.......<<<<.>>>>>.......<<<<<.....>>>>>.......<<<<<<<<<<<<.";
Contig01178	tRNAscan-SE	tRNA	203420	203492	73.6	-	.	ID=tRNA_0009; Type=Arg; Anti-codon=ACG; structure=">>>>>>>..>>>..........<<<.>>>>>.......<<<<<.....>>>>>.......<<<<<<<<<<<<.";
Contig01180	tRNAscan-SE	tRNA	181464	181537	85.4	+	.	ID=tRNA_0010; Type=Ile; Anti-codon=TAT; structure=">>>>>>>..>>>>.........<<<<.>>>>>.......<<<<<.....>>>>>.......<<<<<<<<<<<<.";
Contig01180	tRNAscan-SE	tRNA	617762	617842	61.44	+	.	ID=tRNA_0011; Type=Leu; Anti-codon=AAG; structure=">>>>>>>..>>>............<<<.>>>>>.......<<<<<.>>....<<..>>>.>.......<.<<<<<<<<<<.";
Contig01183	tRNAscan-SE	tRNA	336807	336877	71.56	-	.	ID=tRNA_0001; Type=Gly; Anti-codon=GCC; structure=">>>>>>>..>>.>.......<.<<.>>>>>.......<<<<<....>>>>>.......<<<<<<<<<<<<.";
Contig01184	tRNAscan-SE	tRNA	175287	175360	77.66	-	.	ID=tRNA_0002; Type=Ile; Anti-codon=AAT; structure=">>>>>>>..>>>>.........<<<<.>>>>>.......<<<<<.....>>>>>.......<<<<<<<<<<<<.";
Contig01186	tRNAscan-SE	tRNA	33845	33916	71.75	-	.	ID=tRNA_0003; Type=Pro; Anti-codon=AGG; structure=">>>>>>>..>>>.........<<<.>>>>>.......<<<<<.....>>>>>.......<<<<<<<<<<<<.";
Contig01187	tRNAscan-SE	tRNA	1042214	1042285	61.79	+	.	ID=tRNA_0004; Type=Pro; Anti-codon=TGG; structure=">>>>>.>..>>>.........<<<.>>>>>.......<<<<<.....>>>>>.......<<<<<<.<<<<<.";
Contig01187	tRNAscan-SE	tRNA	1042893	1042964	73.53	+	.	ID=tRNA_0005; Type=Pro; Anti-codon=TGG; structure=">>>>>>>..>>>.........<<<.>>>>>.......<<<<<.....>>>>>.......<<<<<<<<<<<<.";
Contig01187	tRNAscan-SE	tRNA	1044252	1044323	73.73	+	.	ID=tRNA_0006; Type=Pro; Anti-codon=TGG; structure=">>>>>>>..>>>.........<<<.>>>>>.......<<<<<.....>>>>>.......<<<<<<<<<<<<.";
Contig01188	tRNAscan-SE	tRNA	24333	24404	66.32	+	.	ID=tRNA_0007; Type=Pro; Anti-codon=AGG; structure=">>>>>>>..>>>.........<<<.>>>>>.......<<<<<.....>>>>>.......<<<<<<<<<<<<.";
Contig01189	tRNAscan-SE	tRNA	472956	473029	60.98	-	.	ID=tRNA_0008; Type=Ile; Anti-codon=AAT; structure=">>>>>>>..>>>>.........<<<<..>>>.........<<<......>>>>>.......<<<<<<<<<<<<.";
Contig00105	tRNAscan-SE	tRNA	33529	33600	55.06	+	.	ID=tRNA_0001; Type=Asp; Anti-codon=GTC; structure=".>>>>>>..>>>>........<<<<.>>>>>.......<<<<<....>>>>>.......<<<<<<<<<<<..";
Contig01196	tRNAscan-SE	tRNA	166628	166707	68.65	+	.	ID=tRNA_0001; Type=Leu; Anti-codon=TAG; structure=">>>>>>>..>>>...........<<<.>>>>>.......<<<<<.>>....<<..>>>>>.......<<<<<<<<<<<<.";
Contig01196	tRNAscan-SE	tRNA	210704	210775	74.09	-	.	ID=tRNA_0002; Type=Gln; Anti-codon=TTG; structure=">>>>>>>..>>>>........<<<<.>>>>>.......<<<<<....>>>>>.......<<<<<<<<<<<<.";
Contig01197	tRNAscan-SE	tRNA	237536	237609	85.4	+	.	ID=tRNA_0003; Type=Ile; Anti-codon=TAT; structure=">>>>>>>..>>>>.........<<<<.>>>>>.......<<<<<.....>>>>>.......<<<<<<<<<<<<.";
Contig01198	tRNAscan-SE	tRNA	578771	578842	68.81	-	.	ID=tRNA_0004; Type=Met; Anti-codon=CAT; structure=">>>>>>>..>>>>.......<<<<.>>>>>.......<<<<<.....>>>>>.......<<<<<<<<<<<<.";
Contig01201	tRNAscan-SE	tRNA	172854	172935	81.28	-	.	ID=tRNA_0001; Type=Ser; Anti-codon=CGA; structure=">>>>>>>..>>>..........<<<.>>>>>.......<<<<<.>>>>...<<<<..>>>>>.......<<<<<<<<<<<<.";
Contig01202	tRNAscan-SE	tRNA	181479	181549	40.03	+	.	ID=tRNA_0002; Type=Met; Anti-codon=CAT; structure=".>>.>>>.>>>>.......<<<<.>>>>>.......<<<<<.....>>.>>.......<<.<<<<<.<<..";
Contig01202	tRNAscan-SE	tRNA	842324	842395	26.85	+	.	ID=tRNA_0003; Type=Ile; Anti-codon=TAT; structure=">>>>.......>>>>.......<<<<.>>>>>.......<<<<<.......>>>.......<<<...<<<<.";
Contig01202	tRNAscan-SE	tRNA	268573	268646	75	-	.	ID=tRNA_0004; Type=Val; Anti-codon=CAC; structure=">.>>>>>..>>>...........<<<.>.>>>.......<<<.<.....>>>>>.......<<<<<<<<<<.<.";
Contig01203	tRNAscan-SE	tRNA	40888	40958	71.56	+	.	ID=tRNA_0005; Type=Gly; Anti-codon=GCC; structure=">>>>>>>..>>.>.......<.<<.>>>>>.......<<<<<....>>>>>.......<<<<<<<<<<<<.";
Contig01203	tRNAscan-SE	tRNA	347028	347100	74.13	+	.	ID=tRNA_0006; Type=Arg; Anti-codon=CCT; structure=">>>>>.>..>>>>........<<<<.>>>>>.......<<<<<.....>>>>>.......<<<<<<.<<<<<.";
Contig01206	tRNAscan-SE	tRNA	449379	449450	69.46	+	.	ID=tRNA_0007; Type=Asp; Anti-codon=GTC; structure=">>>>>>>..>>>>........<<<<.>>>>>.......<<<<<....>>>>>.......<<<<<<<<<<<<.";
Contig01206	tRNAscan-SE	tRNA	531729	531802	85.42	+	.	ID=tRNA_0008; Type=Val; Anti-codon=CAC; structure=">>>>>>>..>>>...........<<<.>>>>>.......<<<<<.....>>>>>.......<<<<<<<<<<<<.";
Contig01207	tRNAscan-SE	tRNA	26223	26300	22.06	-	.	ID=tRNA_0009; Type=Pseudo; Anti-codon=GTC; structure=">>>...>..>.>>........<<.<.>>>>>.......<<<<<....>>>>>.......<<......<<<<...<<<.";
Contig01207	tRNAscan-SE	tRNA	9121	9198	22.06	-	.	ID=tRNA_0010; Type=Pseudo; Anti-codon=GTC; structure=">>>...>..>.>>........<<.<.>>>>>.......<<<<<....>>>>>.......<<......<<<<...<<<.";
Contig01211	tRNAscan-SE	tRNA	29003	29075	77.31	+	.	ID=tRNA_0001; Type=Glu; Anti-codon=CTC; structure=">>>>>>>..>>>>.........<<<<.>>>>>.......<<<<<....>>>>>.......<<<<<<<<<<<<.";
Contig01211	tRNAscan-SE	tRNA	192887	192957	71.56	-	.	ID=tRNA_0002; Type=Gly; Anti-codon=GCC; structure=">>>>>>>..>>.>.......<.<<.>>>>>.......<<<<<....>>>>>.......<<<<<<<<<<<<.";
Contig01213	tRNAscan-SE	tRNA	325324	325422	28.2	-	.	ID=tRNA_0003; Type=Pseudo; Anti-codon=???; structure=">>>>>>>..>>>>.........<<<<.>>>>>................................<<<<<.....>>>>>.......<<<<<<<<<<<<.";
Contig01217	tRNAscan-SE	tRNA	1336145	1336217	77.32	+	.	ID=tRNA_0004; Type=Lys; Anti-codon=CTT; structure=">>>>>>>..>>>>........<<<<.>.>>>.......<<<.<.....>>>>>.......<<<<<<<<<<<<.";
Contig01223	tRNAscan-SE	tRNA	265033	265099	34.96	+	.	ID=tRNA_0001; Type=Pseudo; Anti-codon=GTC; structure=">>>...>...........<..>>>>>.......<<<<<....>>>>>.......<<<<<<....<<.";
Contig01224	tRNAscan-SE	tRNA	538542	538613	78.52	-	.	ID=tRNA_0002; Type=Thr; Anti-codon=TGT; structure=">>>>>>>..>>>>.......<<<<.>>>>>.......<<<<<.....>>>>>.......<<<<<<<<<<<<.";
Contig01224	tRNAscan-SE	tRNA	99203	99275	73.6	-	.	ID=tRNA_0003; Type=Arg; Anti-codon=ACG; structure=">>>>>>>..>>>..........<<<.>>>>>.......<<<<<.....>>>>>.......<<<<<<<<<<<<.";
Contig01264	tRNAscan-SE	tRNA	252726	252797	59.06	+	.	ID=tRNA_0001; Type=Met; Anti-codon=CAT; structure=">>>>>>>..>>.>.......<.<<.>>>>>.......<<<<<......>>>>.......<<<<.<<<<<<<.";
Contig01266	tRNAscan-SE	tRNA	298342	298414	61.86	-	.	ID=tRNA_0002; Type=Ala; Anti-codon=AGC; structure=">>>>>.>..>>>>........<<<<.>>>>>.......<<<<<.....>>>>>.......<<<<<<.<<<<<.";
Contig01275	tRNAscan-SE	tRNA	654225	654298	85.4	+	.	ID=tRNA_0001; Type=Ile; Anti-codon=TAT; structure=">>>>>>>..>>>>.........<<<<.>>>>>.......<<<<<.....>>>>>.......<<<<<<<<<<<<.";
Contig01275	tRNAscan-SE	tRNA	933915	933985	71.56	+	.	ID=tRNA_0002; Type=Gly; Anti-codon=GCC; structure=">>>>>>>..>>.>.......<.<<.>>>>>.......<<<<<....>>>>>.......<<<<<<<<<<<<.";
Contig01275	tRNAscan-SE	tRNA	528176	528247	72.67	-	.	ID=tRNA_0003; Type=Glu; Anti-codon=TTC; structure=">>>>>>>..>>>>........<<<<.>>>>>.......<<<<<....>>>>>.......<<<<<<<<<<<<.";
Contig01281	tRNAscan-SE	tRNA	9164	9236	45.64	+	.	ID=tRNA_0001; Type=Lys; Anti-codon=TTT; structure=">.>>>>>...>>..........<<..>>>.>.......<.<<<......>>>>.......<<<<.<<<<<.<.";
Contig01281	tRNAscan-SE	tRNA	13639	13711	87.57	+	.	ID=tRNA_0002; Type=Lys; Anti-codon=TTT; structure=">>>>>>>..>>>>........<<<<.>>>>>.......<<<<<.....>>>>>.......<<<<<<<<<<<<.";
Contig01286	tRNAscan-SE	tRNA	213630	213701	78.52	+	.	ID=tRNA_0003; Type=Thr; Anti-codon=TGT; structure=">>>>>>>..>>>>.......<<<<.>>>>>.......<<<<<.....>>>>>.......<<<<<<<<<<<<.";
Contig01291	tRNAscan-SE	tRNA	203101	203173	69.57	-	.	ID=tRNA_0001; Type=Arg; Anti-codon=ACG; structure=">>>>>>>..>>>..........<<<.>>>>>.......<<<<<.....>>>>>.......<<<<<<<<<<<<.";
Contig01295	tRNAscan-SE	tRNA	100723	100794	77.63	+	.	ID=tRNA_0002; Type=Trp; Anti-codon=CCA; structure=">>>>>>>..>>>>.......<<<<.>>>>>.......<<<<<.....>>>>>.......<<<<<<<<<<<<.";
Contig01306	tRNAscan-SE	tRNA	26524	26604	66.83	+	.	ID=tRNA_0001; Type=Leu; Anti-codon=CAG; structure=">>>>>>>..>>>............<<<.>>>>>.......<<<<<.>>....<<..>>>>>.......<<<<<<<<<<<<.";
Contig01307	tRNAscan-SE	tRNA	90208	90280	84.38	-	.	ID=tRNA_0002; Type=Lys; Anti-codon=CTT; structure=">>>>>>>..>>>>........<<<<.>>>>>.......<<<<<.....>>>>>.......<<<<<<<<<<<<.";
Contig01323	tRNAscan-SE	tRNA	1689334	1689415	83.63	-	.	ID=tRNA_0001; Type=Ser; Anti-codon=AGA; structure=">>>>>>>..>>>>........<<<<.>>>>>.......<<<<<.>>>>...<<<<..>>>>>.......<<<<<<<<<<<<.";
Contig01323	tRNAscan-SE	tRNA	1498324	1498405	83.63	-	.	ID=tRNA_0002; Type=Ser; Anti-codon=AGA; structure=">>>>>>>..>>>>........<<<<.>>>>>.......<<<<<.>>>>...<<<<..>>>>>.......<<<<<<<<<<<<.";
Contig01327	tRNAscan-SE	tRNA	624268	624339	68.81	+	.	ID=tRNA_0003; Type=Met; Anti-codon=CAT; structure=">>>>>>>..>>>>.......<<<<.>>>>>.......<<<<<.....>>>>>.......<<<<<<<<<<<<.";
Contig01327	tRNAscan-SE	tRNA	288642	288713	76.45	-	.	ID=tRNA_0004; Type=Pro; Anti-codon=TGG; structure=">>>>>>>..>>>.........<<<.>>>>>.......<<<<<.....>>>>>.......<<<<<<<<<<<<.";
Contig01327	tRNAscan-SE	tRNA	121802	121874	37.73	-	.	ID=tRNA_0005; Type=Phe; Anti-codon=AAA; structure=">>>>.>>..>>>..........<<<.>>>>>.......<<<<<.....>>>>>.......<<<<<<<.<<<<.";
Contig01329	tRNAscan-SE	tRNA	462899	462980	77.62	+	.	ID=tRNA_0006; Type=Ser; Anti-codon=GCT; structure=">>>>>>>..>>>..........<<<.>>>>>.......<<<<<.>>>>...<<<<..>>>>>.......<<<<<<<<<<<<.";
Contig01347	tRNAscan-SE	tRNA	54080	54151	48.2	+	.	ID=tRNA_0001; Type=Asp; Anti-codon=GTC; structure=".>>>>>>..>>>>........<<<<.>>.>>.......<<.<<....>>>>.........<<<<<<<<<<..";
Contig01354	tRNAscan-SE	tRNA	31212	31294	64.8	+	.	ID=tRNA_0001; Type=Leu; Anti-codon=TAA; structure=">>>>>>>..>>>..........<<<.>>>>>.......<<<<<.>>>>....<<<<..>>>>>.......<<<<<<<<<<<<.";
Contig01366	tRNAscan-SE	tRNA	435314	435385	72.67	-	.	ID=tRNA_0001; Type=Glu; Anti-codon=TTC; structure=">>>>>>>..>>>>........<<<<.>>>>>.......<<<<<....>>>>>.......<<<<<<<<<<<<.";
Contig01368	tRNAscan-SE	tRNA	838768	838839	78.18	-	.	ID=tRNA_0002; Type=Cys; Anti-codon=GCA; structure=">>>>>>>..>>>>.......<<<<.>>>>>.......<<<<<.....>>>>>.......<<<<<<<<<<<<.";
Contig01368	tRNAscan-SE	tRNA	773896	773968	87.57	-	.	ID=tRNA_0003; Type=Lys; Anti-codon=TTT; structure=">>>>>>>..>>>>........<<<<.>>>>>.......<<<<<.....>>>>>.......<<<<<<<<<<<<.";
Contig01368	tRNAscan-SE	tRNA	763720	763791	62.38	-	.	ID=tRNA_0004; Type=His; Anti-codon=GTG; structure=">>>>>>>..>>>>........<<<<.>>>>>.......<<<<<....>>>>>.......<<<<<<<<<<<<.";
Contig01368	tRNAscan-SE	tRNA	761877	761949	78.08	-	.	ID=tRNA_0005; Type=Arg; Anti-codon=CCG; structure=">>>>>>>..>>>>........<<<<.>>>>>.......<<<<<.....>>>>>.......<<<<<<<<<<<<.";
Contig01368	tRNAscan-SE	tRNA	443440	443512	84.38	-	.	ID=tRNA_0006; Type=Lys; Anti-codon=CTT; structure=">>>>>>>..>>>>........<<<<.>>>>>.......<<<<<.....>>>>>.......<<<<<<<<<<<<.";
Contig01368	tRNAscan-SE	tRNA	345791	345863	88.06	-	.	ID=tRNA_0007; Type=Lys; Anti-codon=TTT; structure=">>>>>>>..>>>>........<<<<.>>>>>.......<<<<<.....>>>>>.......<<<<<<<<<<<<.";
Contig01370	tRNAscan-SE	tRNA	460610	460683	85.23	+	.	ID=tRNA_0008; Type=Asn; Anti-codon=GTT; structure=">>>>>>>..>>>>.........<<<<.>>>>>.......<<<<<.....>>>>>.......<<<<<<<<<<<<.";
Contig01370	tRNAscan-SE	tRNA	534517	534598	81.28	+	.	ID=tRNA_0009; Type=Ser; Anti-codon=CGA; structure=">>>>>>>..>>>..........<<<.>>>>>.......<<<<<.>>>>...<<<<..>>>>>.......<<<<<<<<<<<<.";
Contig01370	tRNAscan-SE	tRNA	1413094	1413167	82.11	-	.	ID=tRNA_0010; Type=Arg; Anti-codon=TCG; structure=">>>>>>>..>>>>.........<<<<.>>>>>.......<<<<<.....>>>>>.......<<<<<<<<<<<<.";
Contig01370	tRNAscan-SE	tRNA	905651	905722	68.81	-	.	ID=tRNA_0011; Type=Met; Anti-codon=CAT; structure=">>>>>>>..>>>>.......<<<<.>>>>>.......<<<<<.....>>>>>.......<<<<<<<<<<<<.";
Contig01370	tRNAscan-SE	tRNA	779776	779849	74.28	-	.	ID=tRNA_0012; Type=Thr; Anti-codon=AGT; structure=">>>>>>>..>>>>.........<<<<.>>>>>.......<<<<<.....>>>>>.......<<<<<<<<<<<<.";
Contig01370	tRNAscan-SE	tRNA	334687	334759	73.6	-	.	ID=tRNA_0013; Type=Arg; Anti-codon=TCT; structure=">>>>>>>..>>>>........<<<<.>>>>>.......<<<<<.....>>>>>.......<<<<<<<<<<<<.";
Contig01373	tRNAscan-SE	tRNA	177338	177409	71.75	-	.	ID=tRNA_0001; Type=Pro; Anti-codon=AGG; structure=">>>>>>>..>>>.........<<<.>>>>>.......<<<<<.....>>>>>.......<<<<<<<<<<<<.";
Contig01375	tRNAscan-SE	tRNA	572224	572295	69.46	+	.	ID=tRNA_0002; Type=Asp; Anti-codon=GTC; structure=">>>>>>>..>>>>........<<<<.>>>>>.......<<<<<....>>>>>.......<<<<<<<<<<<<.";
Contig01375	tRNAscan-SE	tRNA	468668	468740	69.79	-	.	ID=tRNA_0003; Type=Glu; Anti-codon=CTC; structure=">>>>>>>..>>>>.........<<<<.>>>>>.......<<<<<....>>>>>.......<<<<<<<<<<<<.";
Contig01376	tRNAscan-SE	tRNA	89022	89093	58.6	+	.	ID=tRNA_0004; Type=Asp; Anti-codon=GTC; structure=">>>>>.>..>>>>........<<<<.>>>>.........<<<<....>>>>>.......<<<<<<.<<<<<.";
Contig01378	tRNAscan-SE	tRNA	1062728	1062798	68.5	-	.	ID=tRNA_0005; Type=Gly; Anti-codon=CCC; structure=">>>>>>>..>>>.........<<<.>>>>>.......<<<<<....>>>>>.......<<<<<<<<<<<<.";
Contig01378	tRNAscan-SE	tRNA	223699	223772	75.23	-	.	ID=tRNA_0006; Type=Ile; Anti-codon=AAT; structure=">>>>>>>..>>>>.........<<<<.>>>>>.......<<<<<.....>>>>>.......<<<<<<<<<<<<.";
Contig01379	tRNAscan-SE	tRNA	142243	142314	74.33	-	.	ID=tRNA_0007; Type=Gly; Anti-codon=TCC; structure=">>>>>>>..>>>>........<<<<.>>>>>.......<<<<<....>>>>>.......<<<<<<<<<<<<.";
Contig01386	tRNAscan-SE	tRNA	169756	169827	71.75	+	.	ID=tRNA_0001; Type=Pro; Anti-codon=AGG; structure=">>>>>>>..>>>.........<<<.>>>>>.......<<<<<.....>>>>>.......<<<<<<<<<<<<.";
Contig01386	tRNAscan-SE	tRNA	484923	484993	68.5	+	.	ID=tRNA_0002; Type=Gly; Anti-codon=CCC; structure=">>>>>>>..>>>.........<<<.>>>>>.......<<<<<....>>>>>.......<<<<<<<<<<<<.";
Contig01386	tRNAscan-SE	tRNA	531046	531117	69.46	-	.	ID=tRNA_0003; Type=Asp; Anti-codon=GTC; structure=">>>>>>>..>>>>........<<<<.>>>>>.......<<<<<....>>>>>.......<<<<<<<<<<<<.";
Contig01386	tRNAscan-SE	tRNA	366130	366202	67.53	-	.	ID=tRNA_0004; Type=Arg; Anti-codon=ACG; structure=">>>>>>>..>>>..........<<<..>>>>.......<<<<......>>>>>.......<<<<<<<<<<<<.";
Contig01386	tRNAscan-SE	tRNA	247190	247270	69.68	-	.	ID=tRNA_0005; Type=Leu; Anti-codon=AAG; structure=">>>>>>>..>>>............<<<.>>>>>.......<<<<<.>>....<<..>>>>>.......<<<<<<<<<<<<.";
Contig01387	tRNAscan-SE	tRNA	815573	815645	87.61	+	.	ID=tRNA_0006; Type=Lys; Anti-codon=TTT; structure=">>>>>>>..>>>>........<<<<.>>>>>.......<<<<<.....>>>>>.......<<<<<<<<<<<<.";
Contig01387	tRNAscan-SE	tRNA	348242	348326	60.65	-	.	ID=tRNA_0007; Type=Met; Anti-codon=CAT; structure=">>>>>>>..>>>>.........<<<<.>>>>....................<<<<.....>>>>>.......<<<<<<<<<<<<.";
Contig01388	tRNAscan-SE	tRNA	310722	310782	21.23	+	.	ID=tRNA_0008; Type=Pseudo; Anti-codon=CGA; structure=">>>>>>>..............>.>....<.<.....>>>>>.......<<<<<<<<<<<<.";
Contig01388	tRNAscan-SE	tRNA	436620	436691	74.33	-	.	ID=tRNA_0009; Type=Gly; Anti-codon=TCC; structure=">>>>>>>..>>>>........<<<<.>>>>>.......<<<<<....>>>>>.......<<<<<<<<<<<<.";
Contig00122	tRNAscan-SE	tRNA	349911	349984	81.86	-	.	ID=tRNA_0001; Type=Arg; Anti-codon=TCG; structure=">>>>>>>..>>>>.........<<<<.>>>>>.......<<<<<.....>>>>>.......<<<<<<<<<<<<.";
Contig00123	tRNAscan-SE	tRNA	52019	52091	65.14	+	.	ID=tRNA_0002; Type=Ala; Anti-codon=CGC; structure=">>>>>>>..>>>>........<<<<.>>>>>.......<<<<<.....>>>>>.......<<<<<<<<<<<<.";
Contig00124	tRNAscan-SE	tRNA	464433	464505	70.6	+	.	ID=tRNA_0003; Type=Arg; Anti-codon=CCG; structure=">>>>>>>..>>>>........<<<<.>>>>>.......<<<<<.....>>>>>.......<<<<<<<<<<<<.";
Contig00124	tRNAscan-SE	tRNA	851879	851950	57.76	+	.	ID=tRNA_0004; Type=Arg; Anti-codon=TCT; structure=">>>>>>>..>>>>........<<<<..>>>>.......<<<<.....>>>>>.......<<<<<<<<<<<<.";
Contig00124	tRNAscan-SE	tRNA	705447	705518	74.33	-	.	ID=tRNA_0005; Type=Gly; Anti-codon=TCC; structure=">>>>>>>..>>>>........<<<<.>>>>>.......<<<<<....>>>>>.......<<<<<<<<<<<<.";
Contig00124	tRNAscan-SE	tRNA	149061	149133	70.6	-	.	ID=tRNA_0006; Type=Arg; Anti-codon=CCG; structure=">>>>>>>..>>>>........<<<<.>>>>>.......<<<<<.....>>>>>.......<<<<<<<<<<<<.";
Contig00125	tRNAscan-SE	tRNA	738941	739029	77.96	+	.	ID=tRNA_0007; Type=Tyr; Anti-codon=GTA; structure=">>>>>>>..>>>>........<<<<.>>>>>.......................<<<<<.....>>>>>.......<<<<<<<<<<<<.";
Contig00125	tRNAscan-SE	tRNA	65763	65835	84.38	-	.	ID=tRNA_0008; Type=Lys; Anti-codon=CTT; structure=">>>>>>>..>>>>........<<<<.>>>>>.......<<<<<.....>>>>>.......<<<<<<<<<<<<.";
Contig00125	tRNAscan-SE	tRNA	53014	53087	85.42	-	.	ID=tRNA_0009; Type=Val; Anti-codon=CAC; structure=">>>>>>>..>>>...........<<<.>>>>>.......<<<<<.....>>>>>.......<<<<<<<<<<<<.";
Contig00129	tRNAscan-SE	tRNA	762434	762505	54.9	-	.	ID=tRNA_0010; Type=Met; Anti-codon=CAT; structure=">>>>>>>..>>>>.......<<<<.>>>>>.......<<<<<.....>>>>>.......<<<<<<<<<<<<.";
Contig00129	tRNAscan-SE	tRNA	761904	761975	42.3	-	.	ID=tRNA_0011; Type=Met; Anti-codon=CAT; structure=">>>>.>>..>>.>.......<.<<.>>.>>.......<<.<<.....>>>>>.......<<<<<<<.<<<<.";
Contig00130	tRNAscan-SE	tRNA	361366	361445	48.41	-	.	ID=tRNA_0012; Type=Leu; Anti-codon=TAG; structure=">>>>>>>..>>>...........<<<.>>>>>.......<<<<<.>>>..<<<..>>>>>.......<<<<<<<<<<<<.";
Contig01392	tRNAscan-SE	tRNA	83305	83377	87.57	+	.	ID=tRNA_0001; Type=Lys; Anti-codon=TTT; structure=">>>>>>>..>>>>........<<<<.>>>>>.......<<<<<.....>>>>>.......<<<<<<<<<<<<.";
Contig01393	tRNAscan-SE	tRNA	758234	758305	59.86	+	.	ID=tRNA_0002; Type=Asn; Anti-codon=GTT; structure=">>>>>>>..>>>>.......<<<<.>>>>.........<<<<......>>>>.......<<<<.<<<<<<<.";
Contig01396	tRNAscan-SE	tRNA	108340	108413	58.59	-	.	ID=tRNA_0003; Type=Arg; Anti-codon=ACG; structure=">>>>..>..>>>>.........<<<<.>>>>>.......<<<<<.....>>>>>.......<<<<<<..<<<<.";
Contig01398	tRNAscan-SE	tRNA	711449	711522	77.22	+	.	ID=tRNA_0004; Type=Val; Anti-codon=AAC; structure=">>>>>>>..>>>...........<<<.>>>>>.......<<<<<.....>>>>>.......<<<<<<<<<<<<.";
Contig01400	tRNAscan-SE	tRNA	439740	439813	82.11	+	.	ID=tRNA_0005; Type=Arg; Anti-codon=TCG; structure=">>>>>>>..>>>>.........<<<<.>>>>>.......<<<<<.....>>>>>.......<<<<<<<<<<<<.";
Contig01400	tRNAscan-SE	tRNA	566519	566590	62.38	-	.	ID=tRNA_0006; Type=His; Anti-codon=GTG; structure=">>>>>>>..>>>>........<<<<.>>>>>.......<<<<<....>>>>>.......<<<<<<<<<<<<.";
Contig01403	tRNAscan-SE	tRNA	43218	43290	87.57	+	.	ID=tRNA_0001; Type=Lys; Anti-codon=TTT; structure=">>>>>>>..>>>>........<<<<.>>>>>.......<<<<<.....>>>>>.......<<<<<<<<<<<<.";
Contig01406	tRNAscan-SE	tRNA	1214654	1214726	74.13	-	.	ID=tRNA_0002; Type=Arg; Anti-codon=CCT; structure=">>>>>.>..>>>>........<<<<.>>>>>.......<<<<<.....>>>>>.......<<<<<<.<<<<<.";
Contig01406	tRNAscan-SE	tRNA	347182	347255	85.42	-	.	ID=tRNA_0003; Type=Val; Anti-codon=CAC; structure=">>>>>>>..>>>...........<<<.>>>>>.......<<<<<.....>>>>>.......<<<<<<<<<<<<.";
Contig01407	tRNAscan-SE	tRNA	258160	258231	71.75	+	.	ID=tRNA_0004; Type=Pro; Anti-codon=AGG; structure=">>>>>>>..>>>.........<<<.>>>>>.......<<<<<.....>>>>>.......<<<<<<<<<<<<.";
Contig01408	tRNAscan-SE	tRNA	807387	807457	35.87	-	.	ID=tRNA_0005; Type=Gly; Anti-codon=GCC; structure=">>>.>>>..>>...........<<.>>>.>.......<.<<<....>>>>>.......<<<<<<<<.<<<.";
Contig01409	tRNAscan-SE	tRNA	28589	28662	82.78	+	.	ID=tRNA_0006; Type=Asn; Anti-codon=GTT; structure=">>>>>>>..>>>>.........<<<<.>>>>>.......<<<<<.....>>>>>.......<<<<<<<<<<<<.";
Contig01409	tRNAscan-SE	tRNA	39029	39108	68.72	+	.	ID=tRNA_0007; Type=Leu; Anti-codon=TAG; structure=">>>>>>>..>>>...........<<<.>>>>>.......<<<<<.>>....<<..>>>>>.......<<<<<<<<<<<<.";
Contig01409	tRNAscan-SE	tRNA	218984	219055	69.81	+	.	ID=tRNA_0008; Type=Pro; Anti-codon=CGG; structure=">>>>>>>..>>>.........<<<.>>>>>.......<<<<<.....>>>>>.......<<<<<<<<<<<<.";
Contig01466	tRNAscan-SE	tRNA	180163	180234	62.38	+	.	ID=tRNA_0001; Type=His; Anti-codon=GTG; structure=">>>>>>>..>>>>........<<<<.>>>>>.......<<<<<....>>>>>.......<<<<<<<<<<<<.";
Contig01466	tRNAscan-SE	tRNA	273132	273203	71.93	-	.	ID=tRNA_0002; Type=Gln; Anti-codon=CTG; structure=">>>>>>>..>>>>........<<<<.>>>>>.......<<<<<....>>>>>.......<<<<<<<<<<<<.";
Contig01474	tRNAscan-SE	tRNA	1008711	1008790	60.81	+	.	ID=tRNA_0001; Type=Leu; Anti-codon=TAG; structure=">>>>>>>..>>>...........<<<.>>>>>.......<<<<<.>>....<<..>>>>>.......<<<<<<<<<<<<.";
Contig01474	tRNAscan-SE	tRNA	1128011	1128082	76.38	+	.	ID=tRNA_0002; Type=Trp; Anti-codon=CCA; structure=">>>>>>>..>>>>.......<<<<.>>>>>.......<<<<<.....>>>>>.......<<<<<<<<<<<<.";
Contig01475	tRNAscan-SE	tRNA	229576	229647	68.36	+	.	ID=tRNA_0003; Type=Phe; Anti-codon=GAA; structure=">>>>.>>..>>>>........<<<<.>>>>>.......<<<<<....>>>>>.......<<<<<<<.<<<<.";
Contig01475	tRNAscan-SE	tRNA	373364	373436	65.78	-	.	ID=tRNA_0004; Type=Ala; Anti-codon=CGC; structure=">>>>>>>..>>>>........<<<<.>>>>>.......<<<<<.....>>>>>.......<<<<<<<<<<<<.";
Contig01478	tRNAscan-SE	tRNA	175879	175951	74.2	+	.	ID=tRNA_0005; Type=Arg; Anti-codon=ACG; structure=">>>>>>>..>>>..........<<<.>>>>>.......<<<<<.....>>>>>.......<<<<<<<<<<<<.";
Contig00132	tRNAscan-SE	tRNA	178496	178566	25.6	+	.	ID=tRNA_0001; Type=Pseudo; Anti-codon=GTA; structure=">>>.>>>..>>>.........<<<..>>.>.......<.<<.....>>..>.......<..<<<<<.<<<.";
Contig00133	tRNAscan-SE	tRNA	193961	194041	50.37	+	.	ID=tRNA_0002; Type=Leu; Anti-codon=CAA; structure=">>>>>>>..>>>..........<<<.>>>>>.......<<<<<.>>>....<<<..>>>>>.......<<<<<<<<<<<<.";
Contig00136	tRNAscan-SE	tRNA	560165	560246	80.82	+	.	ID=tRNA_0003; Type=Ser; Anti-codon=TGA; structure=">>>>>>>..>>>..........<<<.>>>>>.......<<<<<.>>>>...<<<<..>>>>>.......<<<<<<<<<<<<.";
Contig00136	tRNAscan-SE	tRNA	535557	535628	71.93	-	.	ID=tRNA_0004; Type=Gln; Anti-codon=CTG; structure=">>>>>>>..>>>>........<<<<.>>>>>.......<<<<<....>>>>>.......<<<<<<<<<<<<.";
Contig01492	tRNAscan-SE	tRNA	100950	101020	58.92	-	.	ID=tRNA_0001; Type=Pro; Anti-codon=TGG; structure=">>>>>>>..>>>.........<<<.>>.>>.......<<.<<.....>>>>>......<<<<<<<<<<<<.";
Contig01492	tRNAscan-SE	tRNA	99349	99420	73.73	-	.	ID=tRNA_0002; Type=Pro; Anti-codon=TGG; structure=">>>>>>>..>>>.........<<<.>>>>>.......<<<<<.....>>>>>.......<<<<<<<<<<<<.";
Contig01493	tRNAscan-SE	tRNA	139956	140039	73.73	+	.	ID=tRNA_0003; Type=Leu; Anti-codon=CAA; structure=">>>>>>>..>>>...........<<<.>>>>>.......<<<<<.>>>>....<<<<..>>>>>.......<<<<<<<<<<<<.";
Contig01494	tRNAscan-SE	tRNA	365892	365962	68.5	+	.	ID=tRNA_0004; Type=Gly; Anti-codon=CCC; structure=">>>>>>>..>>>.........<<<.>>>>>.......<<<<<....>>>>>.......<<<<<<<<<<<<.";
Contig01494	tRNAscan-SE	tRNA	378724	378795	69.46	-	.	ID=tRNA_0005; Type=Asp; Anti-codon=GTC; structure=">>>>>>>..>>>>........<<<<.>>>>>.......<<<<<....>>>>>.......<<<<<<<<<<<<.";
Contig01531	tRNAscan-SE	tRNA	76117	76189	84.38	+	.	ID=tRNA_0001; Type=Lys; Anti-codon=CTT; structure=">>>>>>>..>>>>........<<<<.>>>>>.......<<<<<.....>>>>>.......<<<<<<<<<<<<.";
Contig01551	tRNAscan-SE	tRNA	5538	5611	77.22	+	.	ID=tRNA_0001; Type=Val; Anti-codon=AAC; structure=">>>>>>>..>>>...........<<<.>>>>>.......<<<<<.....>>>>>.......<<<<<<<<<<<<.";
Contig01558	tRNAscan-SE	tRNA	73692	73773	81.75	+	.	ID=tRNA_0002; Type=Ser; Anti-codon=AGA; structure=">>>>>>>..>>>>........<<<<.>>>>>.......<<<<<.>>>>...<<<<..>>>>>.......<<<<<<<<<<<<.";
Contig01558	tRNAscan-SE	tRNA	97230	97311	65.75	+	.	ID=tRNA_0003; Type=Ser; Anti-codon=AGA; structure=">>>>>.>..>>>>........<<<<.>>>>>.......<<<<<.>>>>...<<<<..>>>>>.......<<<<<<.<<<<<.";
Contig01558	tRNAscan-SE	tRNA	56241	56313	61.86	-	.	ID=tRNA_0004; Type=Ala; Anti-codon=AGC; structure=">>>>>.>..>>>>........<<<<.>>>>>.......<<<<<.....>>>>>.......<<<<<<.<<<<<.";
Contig01558	tRNAscan-SE	tRNA	90523	90604	70.14	+	.	ID=tRNA_0005; Type=Ser; Anti-codon=GGA; structure=">>>>>>...>>>>........<<<<.>>>>>.......<<<<<.>>>>...<<<<..>>>>>.......<<<<<.<<<<<<.";
Contig01558	tRNAscan-SE	tRNA	91457	91538	56.59	+	.	ID=tRNA_0006; Type=Ser; Anti-codon=AGA; structure=">>>>>>>..>>>>........<<<<.>>>>>.......<<<<<..>>.......<<..>>>>>......<<<<<<<<<<<<.";
Contig01558	tRNAscan-SE	tRNA	92307	92385	61.48	+	.	ID=tRNA_0007; Type=Ser; Anti-codon=AGA; structure=">>>>>>>..>>>.........<<<.>>>>>.......<<<<<.....><.....>>>>>.......<<<<<<<<<<<<.";
Contig01558	tRNAscan-SE	tRNA	93378	93459	43.4	+	.	ID=tRNA_0008; Type=Ser; Anti-codon=AGA; structure=">>>>>.>..>..>........<..<.>>>>>.......<<<<<..>>>...<<<....>>>>.......<<<<.<.<<<<<.";
Contig01558	tRNAscan-SE	tRNA	94149	94228	68.55	+	.	ID=tRNA_0009; Type=Ser; Anti-codon=AGA; structure=">>>>>>>..>>>.......<<<..>>>>>.......<<<<<.>>>>...<<<<..>>>>>.......<<<<<<<<<<<<.";
Contig01558	tRNAscan-SE	tRNA	94913	94992	53.65	+	.	ID=tRNA_0010; Type=Ser; Anti-codon=AGA; structure=">>>>>>>...>>>........<<<.>>>>>.......<<<<<.>>>>...<<<<..>>>>........<<<<<<<<<<<.";
Contig01558	tRNAscan-SE	tRNA	95681	95763	59.76	+	.	ID=tRNA_0011; Type=Ser; Anti-codon=AGA; structure=">>>>>>>..>>>>........<<<<.>>.>>.......<<.<<.>>>>...<<<.<..>>>.>.......<.<<<<<<<<<<.";
Contig01558	tRNAscan-SE	tRNA	96452	96533	64.5	+	.	ID=tRNA_0012; Type=Ser; Anti-codon=AGA; structure=">>>>>>>..>..>........<..<.>>>>>.......<<<<<.>>>>...<<<<..>>>>>.......<<<<<<<<<<<<.";
Contig01572	tRNAscan-SE	tRNA	41970	42050	40.86	-	.	ID=tRNA_0001; Type=Ser; Anti-codon=GCT; structure=">>>>>>...>>>..........<<<.>>..>.......<..<<..>>>...<<<..>>>>>.......<<<<<.<<<<<<.";
Contig00143	tRNAscan-SE	tRNA	2552613	2552685	46.84	+	.	ID=tRNA_0001; Type=Ala; Anti-codon=AGC; structure=">>>>>.>..>>>>........<<<<.>>>>>.......<<<<<.....>>>>>.......<<<<<<.<<<<<.";
Contig00143	tRNAscan-SE	tRNA	4525534	4525605	64.8	-	.	ID=tRNA_0002; Type=Met; Anti-codon=CAT; structure=">>>>>>>..>>>>.......<<<<.>>>>>.......<<<<<.....>>>>>.......<<<<<<<<<<<<.";
Contig00143	tRNAscan-SE	tRNA	3816765	3816848	73.73	-	.	ID=tRNA_0003; Type=Leu; Anti-codon=CAA; structure=">>>>>>>..>>>...........<<<.>>>>>.......<<<<<.>>>>....<<<<..>>>>>.......<<<<<<<<<<<<.";
Contig00143	tRNAscan-SE	tRNA	2151635	2151706	81.19	-	.	ID=tRNA_0004; Type=Thr; Anti-codon=TGT; structure=">>>>>>>..>>>>.......<<<<.>>>>>.......<<<<<.....>>>>>.......<<<<<<<<<<<<.";
Contig00143	tRNAscan-SE	tRNA	1499281	1499352	78.18	-	.	ID=tRNA_0005; Type=Cys; Anti-codon=GCA; structure=">>>>>>>..>>>>.......<<<<.>>>>>.......<<<<<.....>>>>>.......<<<<<<<<<<<<.";
Contig00145	tRNAscan-SE	tRNA	295650	295722	72.95	+	.	ID=tRNA_0006; Type=Phe; Anti-codon=GAA; structure=">>>>.>>..>>>>........<<<<.>>>>>.......<<<<<.....>>>>>.......<<<<<<<.<<<<.";
Contig00145	tRNAscan-SE	tRNA	1135656	1135727	69.46	-	.	ID=tRNA_0007; Type=Asp; Anti-codon=GTC; structure=">>>>>>>..>>>>........<<<<.>>>>>.......<<<<<....>>>>>.......<<<<<<<<<<<<.";
Contig00150	tRNAscan-SE	tRNA	563	634	64.36	-	.	ID=tRNA_0008; Type=Asp; Anti-codon=GTC; structure=">>>>>>>..>>>>........<<<<.>>>>>.......<<<<<....>>>>>.......<<<<<<<<<<<<.";
Contig01592	tRNAscan-SE	tRNA	17828	17901	52.32	-	.	ID=tRNA_0001; Type=Met; Anti-codon=CAT; structure=">>>>>>>...>>..........<<...>>>>.......<<<<.......>>>>>.......<<<<<<<<<<<<.";
Contig01607	tRNAscan-SE	tRNA	54164	54234	68.5	+	.	ID=tRNA_0001; Type=Gly; Anti-codon=CCC; structure=">>>>>>>..>>>.........<<<.>>>>>.......<<<<<....>>>>>.......<<<<<<<<<<<<.";
Contig01626	tRNAscan-SE	tRNA	21693	21765	69.65	-	.	ID=tRNA_0001; Type=Ala; Anti-codon=TGC; structure=">>>>>>>..>>>>........<<<<.>>>>>.......<<<<<.....>>>>>.......<<<<<<<<<<<<.";
Contig01634	tRNAscan-SE	tRNA	4128	4200	74.13	+	.	ID=tRNA_0001; Type=Arg; Anti-codon=CCT; structure=">>>>>.>..>>>>........<<<<.>>>>>.......<<<<<.....>>>>>.......<<<<<<.<<<<<.";
Contig01640	tRNAscan-SE	tRNA	46161	46233	81.31	+	.	ID=tRNA_0002; Type=Val; Anti-codon=TAC; structure=">>>>>>>..>>>..........<<<.>>>>>.......<<<<<.....>>>>>.......<<<<<<<<<<<<.";
Contig01640	tRNAscan-SE	tRNA	46331	46403	76.93	+	.	ID=tRNA_0003; Type=Val; Anti-codon=TAC; structure=">>>>>>>..>>>..........<<<.>>>>>.......<<<<<.....>>>>>.......<<<<<<<<<<<<.";
Contig01647	tRNAscan-SE	tRNA	601570	601641	68.81	+	.	ID=tRNA_0001; Type=Met; Anti-codon=CAT; structure=">>>>>>>..>>>>.......<<<<.>>>>>.......<<<<<.....>>>>>.......<<<<<<<<<<<<.";
Contig01655	tRNAscan-SE	tRNA	34649	34722	58.88	+	.	ID=tRNA_0001; Type=Met; Anti-codon=CAT; structure=">>>>>>>..>>>..........<<<..>>>>.......<<<<.......>>>>>.......<<<<<<<<<<<<.";
Contig01656	tRNAscan-SE	tRNA	87266	87337	71.75	+	.	ID=tRNA_0002; Type=Pro; Anti-codon=AGG; structure=">>>>>>>..>>>.........<<<.>>>>>.......<<<<<.....>>>>>.......<<<<<<<<<<<<.";
Contig01659	tRNAscan-SE	tRNA	232299	232371	84.38	+	.	ID=tRNA_0003; Type=Lys; Anti-codon=CTT; structure=">>>>>>>..>>>>........<<<<.>>>>>.......<<<<<.....>>>>>.......<<<<<<<<<<<<.";
Contig01659	tRNAscan-SE	tRNA	86474	86545	60.39	-	.	ID=tRNA_0004; Type=Pro; Anti-codon=AGG; structure=">>>>>>>..>>>.........<<<.>>>>>.......<<<<<.....>>.>>.......<<.<<<<<<<<<.";
Contig01660	tRNAscan-SE	tRNA	887152	887225	40.87	+	.	ID=tRNA_0005; Type=Pseudo; Anti-codon=ACG; structure=">>>>.....>>>>.........<<<<..>>>>.......<<<<......>>.>>.......<<.<<...<<<<.";
Contig01660	tRNAscan-SE	tRNA	1297066	1297137	70.29	+	.	ID=tRNA_0006; Type=Pro; Anti-codon=CGG; structure=">>>>>>>..>>>.........<<<.>>>>>.......<<<<<.....>>>>>.......<<<<<<<<<<<<.";
Contig01660	tRNAscan-SE	tRNA	887833	887904	67.32	-	.	ID=tRNA_0007; Type=Asn; Anti-codon=GTT; structure=">>.>>>>..>>>>.......<<<<.>>>>>.......<<<<<.....>>>>>.......<<<<<<<<<.<<.";
Contig01660	tRNAscan-SE	tRNA	708514	708586	72.95	-	.	ID=tRNA_0008; Type=Phe; Anti-codon=GAA; structure=">>>>.>>..>>>>........<<<<.>>>>>.......<<<<<.....>>>>>.......<<<<<<<.<<<<.";
Contig01663	tRNAscan-SE	tRNA	614989	615057	27.37	-	.	ID=tRNA_0001; Type=Pseudo; Anti-codon=ATC; structure=">>>..>>.>>........<<<<.>>>>>.......<<<<<....>>>>>.......<<<<<....<<<.";
Contig01666	tRNAscan-SE	tRNA	390698	390769	74.33	+	.	ID=tRNA_0002; Type=Gly; Anti-codon=TCC; structure=">>>>>>>..>>>>........<<<<.>>>>>.......<<<<<....>>>>>.......<<<<<<<<<<<<.";
Contig01667	tRNAscan-SE	tRNA	323182	323253	73.73	+	.	ID=tRNA_0003; Type=Pro; Anti-codon=TGG; structure=">>>>>>>..>>>.........<<<.>>>>>.......<<<<<.....>>>>>.......<<<<<<<<<<<<.";
Contig01670	tRNAscan-SE	tRNA	640239	640310	51.79	+	.	ID=tRNA_0004; Type=Lys; Anti-codon=CTT; structure=">>>>>.>..>>>>.......<<<<.>>.>>.......<<.<<.....>>>>>.......<<<<<<.<<<<<.";
Contig01674	tRNAscan-SE	tRNA	616832	616903	65.23	-	.	ID=tRNA_0001; Type=Gly; Anti-codon=TCC; structure=">.>>>>>..>>>>........<<<<.>>>>>.......<<<<<....>>>>>.......<<<<<<<<<<.<.";
Contig01674	tRNAscan-SE	tRNA	560026	560097	77.63	-	.	ID=tRNA_0002; Type=Trp; Anti-codon=CCA; structure=">>>>>>>..>>>>.......<<<<.>>>>>.......<<<<<.....>>>>>.......<<<<<<<<<<<<.";
Contig01674	tRNAscan-SE	tRNA	410348	410419	44.72	-	.	ID=tRNA_0003; Type=Ile; Anti-codon=TAT; structure=">>>>.>...>>>>.......<<<<.>>>>>.......<<<<<.....>>>>>.......<<<<<.<.<<<<.";
Contig01675	tRNAscan-SE	tRNA	168447	168517	71.56	-	.	ID=tRNA_0004; Type=Gly; Anti-codon=GCC; structure=">>>>>>>..>>.>.......<.<<.>>>>>.......<<<<<....>>>>>.......<<<<<<<<<<<<.";
Contig01675	tRNAscan-SE	tRNA	107754	107825	71.75	-	.	ID=tRNA_0005; Type=Pro; Anti-codon=AGG; structure=">>>>>>>..>>>.........<<<.>>>>>.......<<<<<.....>>>>>.......<<<<<<<<<<<<.";
Contig01679	tRNAscan-SE	tRNA	634203	634294	69.7	+	.	ID=tRNA_0006; Type=Tyr; Anti-codon=GTA; structure=">>>>>>>..>>>>........<<<<.>>>>>..........................<<<<<.....>>>>>.......<<<<<<<<<<<<.";
Contig01679	tRNAscan-SE	tRNA	1894255	1894336	84.2	-	.	ID=tRNA_0007; Type=Ser; Anti-codon=AGA; structure=">>>>>>>..>>>>........<<<<.>>>>>.......<<<<<.>>>>...<<<<..>>>>>.......<<<<<<<<<<<<.";
Contig01679	tRNAscan-SE	tRNA	1765402	1765483	77.62	-	.	ID=tRNA_0008; Type=Ser; Anti-codon=GCT; structure=">>>>>>>..>>>..........<<<.>>>>>.......<<<<<.>>>>...<<<<..>>>>>.......<<<<<<<<<<<<.";
Contig01687	tRNAscan-SE	tRNA	321698	321768	27.01	+	.	ID=tRNA_0001; Type=Thr; Anti-codon=GGT; structure=".>>.>>>..>>>>.......<<<<.>>>>>.......<<<<<....>.>.>.......<.<.<<<<.<<..";
Contig00159	tRNAscan-SE	tRNA	134212	134284	77.31	-	.	ID=tRNA_0001; Type=Glu; Anti-codon=CTC; structure=">>>>>>>..>>>>.........<<<<.>>>>>.......<<<<<....>>>>>.......<<<<<<<<<<<<.";
Contig00160	tRNAscan-SE	tRNA	33773	33845	68.12	-	.	ID=tRNA_0002; Type=Ala; Anti-codon=AGC; structure=">>>>>>>..>>>>........<<<<.>>>>>.......<<<<<.....>>>>>.......<<<<<<<<<<<<.";
Contig01692	tRNAscan-SE	tRNA	604429	604501	87.57	+	.	ID=tRNA_0001; Type=Lys; Anti-codon=TTT; structure=">>>>>>>..>>>>........<<<<.>>>>>.......<<<<<.....>>>>>.......<<<<<<<<<<<<.";
Contig01692	tRNAscan-SE	tRNA	39936	40005	39.03	-	.	ID=tRNA_0002; Type=Undet; Anti-codon=???; structure=">>>>>>....>>>.......<<<..>>>>>......<<<<<.....>>>>>.......<<<<<<<<<<<.";
Contig01694	tRNAscan-SE	tRNA	303115	303187	69.65	+	.	ID=tRNA_0003; Type=Ala; Anti-codon=TGC; structure=">>>>>>>..>>>>........<<<<.>>>>>.......<<<<<.....>>>>>.......<<<<<<<<<<<<.";
Contig01694	tRNAscan-SE	tRNA	344263	344335	63.04	+	.	ID=tRNA_0004; Type=Ala; Anti-codon=AGC; structure=">>>>>>>..>>>>........<<<<.>>>>>.......<<<<<.....>>>>>.......<<<<<<<<<<<<.";
Contig01695	tRNAscan-SE	tRNA	118246	118317	76.83	+	.	ID=tRNA_0005; Type=Gln; Anti-codon=TTG; structure=">>>>>>>..>>>>........<<<<.>>>>>.......<<<<<....>>>>>.......<<<<<<<<<<<<.";
Contig01695	tRNAscan-SE	tRNA	565416	565508	72.8	+	.	ID=tRNA_0006; Type=Tyr; Anti-codon=GTA; structure=">>>>>>>..>>>>........<<<<.>>>>>...........................<<<<<.....>>>>>.......<<<<<<<<<<<<.";
Contig01698	tRNAscan-SE	tRNA	139782	139854	77.7	-	.	ID=tRNA_0007; Type=Glu; Anti-codon=CTC; structure=">>>>>>>..>>>>.........<<<<.>>>>>.......<<<<<....>>>>>.......<<<<<<<<<<<<.";
Contig01699	tRNAscan-SE	tRNA	7468	7540	41.28	+	.	ID=tRNA_0008; Type=Phe; Anti-codon=GAA; structure=">>>>..>..>>>>........<<<<.>>>>>.......<<<<<.....>>.>.........<.<<<..<<<<.";
Contig01699	tRNAscan-SE	tRNA	33374	33447	85.23	+	.	ID=tRNA_0009; Type=Asn; Anti-codon=GTT; structure=">>>>>>>..>>>>.........<<<<.>>>>>.......<<<<<.....>>>>>.......<<<<<<<<<<<<.";
Contig01699	tRNAscan-SE	tRNA	536322	536395	82.11	-	.	ID=tRNA_0010; Type=Arg; Anti-codon=TCG; structure=">>>>>>>..>>>>.........<<<<.>>>>>.......<<<<<.....>>>>>.......<<<<<<<<<<<<.";
Contig01699	tRNAscan-SE	tRNA	15983	16054	57.16	-	.	ID=tRNA_0011; Type=Arg; Anti-codon=TCT; structure=">>>>>>>..>>>>........<<<<.>>>>>.......<<<<<....>>>>>.......<<<<<<<<<<<<.";
Contig01699	tRNAscan-SE	tRNA	8128	8198	28.35	-	.	ID=tRNA_0012; Type=Pseudo; Anti-codon=GCC; structure=">.>.>>>..>>...........<<.>.>>>.......<<<.<....>.>>>.......<<<.<<<<.<.<.";
Contig01702	tRNAscan-SE	tRNA	61556	61628	49.49	+	.	ID=tRNA_0001; Type=Phe; Anti-codon=GAA; structure=">>>>>>>..>>>..........<<<.>>>>>.......<<<<<.....>>>>>.......<<<<<<<<<<<<.";
Contig01706	tRNAscan-SE	tRNA	431371	431450	68.72	-	.	ID=tRNA_0002; Type=Leu; Anti-codon=TAG; structure=">>>>>>>..>>>...........<<<.>>>>>.......<<<<<.>>....<<..>>>>>.......<<<<<<<<<<<<.";
Contig01706	tRNAscan-SE	tRNA	337572	337643	69.81	-	.	ID=tRNA_0003; Type=Pro; Anti-codon=CGG; structure=">>>>>>>..>>>.........<<<.>>>>>.......<<<<<.....>>>>>.......<<<<<<<<<<<<.";
Contig01707	tRNAscan-SE	tRNA	257259	257330	35.07	-	.	ID=tRNA_0004; Type=His; Anti-codon=GTG; structure=">>>>>>...>>>>........<<<<.>>.>>.......<<.<<....>>>>>.......<<<<<.<<<<<<.";
Contig01712	tRNAscan-SE	tRNA	365602	365683	77.62	+	.	ID=tRNA_0001; Type=Ser; Anti-codon=GCT; structure=">>>>>>>..>>>..........<<<.>>>>>.......<<<<<.>>>>...<<<<..>>>>>.......<<<<<<<<<<<<.";
Contig01712	tRNAscan-SE	tRNA	367193	367274	77.62	+	.	ID=tRNA_0002; Type=Ser; Anti-codon=GCT; structure=">>>>>>>..>>>..........<<<.>>>>>.......<<<<<.>>>>...<<<<..>>>>>.......<<<<<<<<<<<<.";
Contig01712	tRNAscan-SE	tRNA	90783	90853	71.56	-	.	ID=tRNA_0003; Type=Gly; Anti-codon=GCC; structure=">>>>>>>..>>.>.......<.<<.>>>>>.......<<<<<....>>>>>.......<<<<<<<<<<<<.";
[truncated: 603 more rows]

## Sheet: Pseudogene list
Contig01394	GeneWise	PseudoGene	1930982	1974654	.	+	.	ID=pipaPseudoGene1;Homolog=EVM0007606.1;Model=framesift and premature stop codons;
[truncated: 8,313 more rows]
