# Supplementary material for: A draft genome, resequencing, and metabolomes reveal the genetic background and molecular basis of the nutritional and medicinal properties of loquat (Eriobotrya japonica (Thunb.) Lindl)
Source: Hortic Res. 2021 Nov 1;8:231. doi: 10.1038/s41438-021-00657-1 (PMC8558328; doi:10.1038/s41438-021-00657-1)
Supplement: Supplementary file 23 — Supplementary data file 3 [file 41438_2021_657_MOESM23_ESM.xlsx]

## Sheet: Sheet1
Orthogroup	Art-Arabidopsis thaliana	Erj-Eriobotrya japonica	Frv-Fragaria vesca	Mad-Malus×domestica	Pra- Prunus avium	Prm-Prunus mume	Prp-Prunus persica	Pyb-Pyrus bretschneideri	Roc-Rosa multiflora	Ruo-Rubus occidentalis
OG0000000	AT4G31980,AT5G11290	EVM0000486,EVM0000591,EVM0001765,EVM0003306,EVM0003443,EVM0004921,EVM0005925,EVM0012827,EVM0015414,EVM0016000,EVM0016505,EVM0018855,EVM0020291,EVM0024319,EVM0026038,EVM0027685,EVM0028814,EVM0030068,EVM0031509,EVM0032848,EVM0037986,EVM0040509,EVM0042402	FvH4_2g29230,FvH4_2g29320,FvH4_2g29370,FvH4_2g29470,FvH4_2g29490,FvH4_2g29500,FvH4_2g29510,FvH4_2g29520,FvH4_2g33600,FvH4_5g20260,FvH4_7g25070	MD07G1131600,MD08G1146300,MD08G1146400,MD08G1146500,MD08G1146600,MD15G1035400,MD15G1100700,MD15G1101400,MD15G1101800,MD15G1118600,MD15G1119400,MD15G1119800,MD15G1121700,MD15G1121800,MD15G1122100,MD15G1122400,MD15G1122700,MD15G1123000	Pav_sc0000663.1_g440.1.br,Pav_sc0000667.1_g010.1.mk,Pav_sc0001476.1_g160.1.mk,Pav_sc0001476.1_g170.1.br,Pav_sc0001476.1_g190.1.br,Pav_sc0001476.1_g210.1.br,Pav_sc0001476.1_g220.1.br,Pav_sc0001623.1_g340.1.br,Pav_sc0002195.1_g220.1.br,Pav_sc0002327.1_g1040.1.br,Pav_sc0003747.1_g010.1.mk,Pav_sc0003802.1_g020.1.br,Pav_sc0003802.1_g040.1.br,Pav_sc0003802.1_g070.1.br,Pav_sc0003802.1_g080.1.mk,Pav_sc00…	LOC103319440,LOC103319679,LOC103319955,LOC103339633,LOC103341862,LOC103341863,LOC103343228,LOC103343729,LOC103343853,LOC103343854,LOC103343890,LOC107880252,LOC107880253,LOC107880260,LOC107880517,LOC107881106	Prupe.1G474800,Prupe.1G475000,Prupe.1G475600,Prupe.1G475700,Prupe.1G476100,Prupe.1G476300,Prupe.1G476400,Prupe.1G476600,Prupe.1G476900,Prupe.1G477100,Prupe.1G477300,Prupe.1G477500,Prupe.1G477600,Prupe.1G477700,Prupe.1G477900,Prupe.1G478000,Prupe.4G243000,Prupe.7G095900,Prupe.7G096100,Prupe.7G096200,Prupe.7G096400,Prupe.8G015000	LOC103927567,LOC103927588,LOC103927589,LOC103927590,LOC103927591,LOC103927600,LOC103937096,LOC103937112,LOC103937935,LOC103940238,LOC103940246,LOC103941561,LOC103941987,LOC103944640,LOC103944647,LOC103944656,LOC103944770,LOC103946676,LOC103946677,LOC103946799,LOC103946800,LOC103946801,LOC103946808,LOC103957501,LOC108867689,LOC108867934	LOC112168774,LOC112169114,LOC112169217,LOC112169320,LOC112170096,LOC112170099,LOC112170730,LOC112171689,LOC112171690,LOC112171696,LOC112171698,LOC112172522,LOC112172960,LOC112174296,LOC112174317,LOC112180674,LOC112180748,LOC112190032,LOC112191261,LOC112192565,LOC112197318,LOC112199154,LOC112199293	maker-Ro02-exonerate_protein2genome-gene-58.71,maker-Ro02-snap-gene-192.29,maker-Ro02-snap-gene-192.34,maker-Ro02-snap-gene-195.68,maker-Ro02-snap-gene-58.79,maker-Ro05-snap-gene-318.58,maker-Ro06-snap-gene-365.44,maker-Ro07-exonerate_est2genome-gene-284.3,snap_masked-Ro02-processed-gene-58.19
OG0000001		EVM0000895,EVM0001232,EVM0001645,EVM0002178,EVM0004884,EVM0007487,EVM0008662,EVM0010652,EVM0010793,EVM0011377,EVM0011825,EVM0013299,EVM0014097,EVM0014860,EVM0015566,EVM0019018,EVM0019472,EVM0019636,EVM0019816,EVM0020013,EVM0020163,EVM0021689,EVM0024233,EVM0025396,EVM0026484,EVM0028514,EVM0030150,EVM0030741,EVM0031205,EVM0032679,EVM0035102,EVM0035545,EVM0036173,EVM0036837,EVM0038626,EVM0039600,EVM…	FvH4_2g27070,FvH4_2g27370,FvH4_2g27720,FvH4_3g05740,FvH4_5g35770,FvH4_6g03250	MD02G1278900,MD03G1127300,MD04G1027100,MD04G1035000,MD04G1035200,MD04G1035600,MD04G1036400,MD05G1135800,MD05G1136700,MD05G1137400,MD05G1137900,MD05G1138300,MD05G1141700,MD05G1143300,MD05G1145200,MD05G1147100,MD05G1148600,MD05G1149500,MD05G1151200,MD10G1128600,MD10G1135300,MD10G1136100,MD10G1136600,MD10G1140900,MD10G1141100,MD12G1074900	Pav_sc0000377.1_g370.1.mk,Pav_sc0000412.1_g370.1.mk,Pav_sc0000412.1_g460.1.mk,Pav_sc0000412.1_g470.1.br,Pav_sc0000595.1_g1070.1.br,Pav_sc0000629.1_g050.1.mk,Pav_sc0000629.1_g060.1.mk,Pav_sc0001251.1_g080.1.br,Pav_sc0001932.1_g190.1.mk,Pav_sc0003098.1_g300.1.br,Pav_sc0003684.1_g030.1.mk,Pav_sc0003684.1_g040.1.br,Pav_sc0003756.1_g020.1.br,Pav_sc0006144.1_g030.1.mk,Pav_sc0006347.1_g040.1.br	LOC103322466,LOC103322737,LOC103322739,LOC103334611,LOC103334701,LOC103334703,LOC103334707,LOC103334778,LOC103334780,LOC103334782,LOC103334784,LOC103334893,LOC103343149,LOC103343893,LOC107881479	Prupe.1G160400,Prupe.1G160500,Prupe.2G060400,Prupe.2G083200,Prupe.4G248700,Prupe.6G152300,Prupe.8G118900,Prupe.8G173700,Prupe.8G176400,Prupe.8G179400,Prupe.8G179500,Prupe.8G237200,Prupe.I001800,Prupe.I002100,Prupe.I002300	LOC103926725,LOC103926728,LOC103928115,LOC103928642,LOC103932592,LOC103932886,LOC103932892,LOC103933516,LOC103936056,LOC103936677,LOC103936678,LOC103936679,LOC103937126,LOC103937710,LOC103937873,LOC103937879,LOC103939498,LOC103941158,LOC103941160,LOC103941818,LOC103941819,LOC103941820,LOC103941821,LOC103941926,LOC103941932,LOC103948934,LOC103949493,LOC103949495,LOC103949500,LOC103949505,LOC103949…	LOC112164861,LOC112165072,LOC112168071,LOC112168867,LOC112169192,LOC112171519,LOC112172420,LOC112173140,LOC112180441,LOC112189604,LOC112191834,LOC112191921,LOC112192530,LOC112192544,LOC112201529,LOC112202180
OG0000002	AT2G34930	EVM0000350,EVM0001017,EVM0002707,EVM0002813,EVM0006377,EVM0009813,EVM0011138,EVM0013437,EVM0018090,EVM0020642,EVM0021401,EVM0022144,EVM0023018,EVM0023872,EVM0024182,EVM0030481,EVM0034914,EVM0035312,EVM0035654,EVM0037421,EVM0040951,EVM0041676,EVM0043333,EVM0043688	FvH4_3g12670,FvH4_3g12740,FvH4_3g12770,FvH4_3g12860,FvH4_3g12890,FvH4_3g13450,FvH4_3g13480,FvH4_3g13570,FvH4_3g13600,FvH4_3g13620,FvH4_3g32910,FvH4_3g35060,FvH4_3g45520,FvH4_5g08430,FvH4_5g08450	MD05G1224700,MD05G1225100,MD05G1225400,MD05G1235900,MD05G1236100,MD05G1236300,MD05G1237200,MD05G1245800,MD05G1246400,MD05G1246500,MD05G1248100,MD10G1221400,MD10G1221600,MD10G1221900,MD10G1222200,MD10G1222400,MD10G1222500,MD10G1222900,MD10G1223100,MD10G1223500,MD10G1228000,MD12G1020100	Pav_sc0000020.1_g080.1.br,Pav_sc0000420.1_g020.1.br,Pav_sc0000514.1_g160.1.br,Pav_sc0000757.1_g010.1.br,Pav_sc0000757.1_g020.1.br,Pav_sc0000757.1_g060.1.br,Pav_sc0001003.1_g010.1.br,Pav_sc0001003.1_g030.1.br,Pav_sc0001003.1_g050.1.br,Pav_sc0001003.1_g060.1.br,Pav_sc0001365.1_g010.1.br,Pav_sc0001365.1_g020.1.br,Pav_sc0001786.1_g070.1.br,Pav_sc0002126.1_g010.1.br,Pav_sc0002564.1_g100.1.br,Pav_sc000…	LOC103325508,LOC103325509,LOC103325609,LOC103325610,LOC103325611,LOC103325616,LOC103325620,LOC103325801	Prupe.1G100100,Prupe.3G124000,Prupe.4G116800,Prupe.4G116900,Prupe.4G117000,Prupe.4G121800,Prupe.4G121900,Prupe.4G122000,Prupe.4G122100,Prupe.4G122300,Prupe.4G122600,Prupe.4G122800,Prupe.4G122900,Prupe.4G123000,Prupe.4G123100,Prupe.4G123200,Prupe.4G131500,Prupe.4G131600,Prupe.7G059200	LOC103932416,LOC103945186,LOC103952024,LOC103952064,LOC103953237,LOC103953252,LOC103953280,LOC103953326,LOC103953344,LOC103953351,LOC103955233,LOC103955240,LOC103958085,LOC103958086,LOC103958123,LOC108865299	LOC112164070,LOC112165219,LOC112167609,LOC112171268,LOC112172692,LOC112177867,LOC112177987,LOC112178000,LOC112194367,LOC112198201,LOC112198229,LOC112198247,LOC112198273,LOC112198291,LOC112198342,LOC112198374,LOC112202321,LOC112202322,LOC112202581,LOC112203232,LOC112203248,LOC112203261,LOC112203276,LOC112203279,LOC112203283,LOC112203286,LOC112203288,LOC112203296,LOC112203457,LOC112203738	maker-Ro01-exonerate_protein2genome-gene-170.33,maker-Ro03-exonerate_protein2genome-gene-362.49,maker-Ro03-exonerate_protein2genome-gene-364.47,maker-Ro03-snap-gene-345.53,maker-Ro03-snap-gene-360.69,maker-Ro03-snap-gene-360.70,maker-Ro03-snap-gene-362.86,maker-Ro03-snap-gene-363.78,maker-Ro03-snap-gene-364.60,maker-Ro03-snap-gene-364.61,maker-Ro06-exonerate_protein2genome-gene-419.15,snap_masked…
OG0000003		EVM0001122,EVM0001969,EVM0002193,EVM0002847,EVM0003374,EVM0004437,EVM0006730,EVM0009096,EVM0009417,EVM0010571,EVM0013249,EVM0013294,EVM0013922,EVM0014088,EVM0016761,EVM0018436,EVM0020100,EVM0020320,EVM0020399,EVM0020704,EVM0025964,EVM0026342,EVM0027023,EVM0028660,EVM0028798,EVM0029258,EVM0035423,EVM0035786,EVM0037123,EVM0037201,EVM0037959,EVM0042648,EVM0043886,EVM0044491	FvH4_4g18270,FvH4_6g12200,FvH4_6g13450,FvH4_6g15090,FvH4_6g15220,FvH4_6g15250,FvH4_6g15340,FvH4_6g47050,FvH4_6g47980,FvH4_6g48170,FvH4_6g48310	MD02G1059900,MD02G1070100,MD02G1070300,MD02G1071400,MD02G1071900,MD02G1075200,MD03G1048000,MD03G1049200,MD03G1052500,MD03G1054100,MD03G1054400,MD04G1113400,MD04G1211200,MD05G1243400,MD11G1047000,MD11G1050400,MD11G1050600,MD11G1050800,MD11G1051100,MD11G1051600,MD11G1054600,MD11G1055800,MD11G1056000,MD12G1126800,MD12G1127500,MD12G1128100	Pav_co4040841.1_g010.1.br,Pav_sc0000100.1_g540.1.mk,Pav_sc0000123.1_g840.1.br,Pav_sc0000233.1_g060.1.mk,Pav_sc0000239.1_g020.1.br,Pav_sc0000239.1_g060.1.br,Pav_sc0000582.1_g110.1.br,Pav_sc0000582.1_g120.1.mk,Pav_sc0000764.1_g410.1.mk,Pav_sc0000861.1_g110.1.br,Pav_sc0003687.1_g030.1.mk,Pav_sc0003845.1_g020.1.br,Pav_sc0005193.1_g030.1.mk,Pav_sc0005384.1_g010.1.mk,Pav_sc0005659.1_g010.1.mk,Pav_sc000…	LOC103322689,LOC103322712,LOC103322751,LOC103322752,LOC103324267,LOC103331034,LOC103331406,LOC103341191,LOC103344192,LOC107881211	Prupe.1G010700,Prupe.1G011000,Prupe.1G159600,Prupe.1G163600,Prupe.1G163700,Prupe.1G163800,Prupe.1G164000,Prupe.1G235500,Prupe.2G067500,Prupe.2G111700,Prupe.2G111800,Prupe.6G243400,Prupe.6G243600,Prupe.6G243700,Prupe.6G243800,Prupe.6G243900	LOC103926550,LOC103928338,LOC103930902,LOC103934124,LOC103935278,LOC103942725,LOC103945939,LOC103946259,LOC103946307,LOC103960811,LOC103963297,LOC103963320,LOC103963354,LOC103963355,LOC103963367,LOC103963368,LOC108865833,LOC108867173,LOC108867374,LOC108867375,LOC108867378	LOC112166175,LOC112177706,LOC112181697,LOC112186013,LOC112191860,LOC112191894,LOC112191905,LOC112191951,LOC112191952,LOC112192138,LOC112192378,LOC112192536,LOC112192879,LOC112192881,LOC112193066,LOC112194155,LOC112194172,LOC112194536,LOC112195844,LOC112196361,LOC112198923,LOC112199246,LOC112199253,LOC112199450,LOC112199452,LOC112200873,LOC112201743	maker-Ro04-snap-gene-108.112,maker-Ro06-snap-gene-324.88,maker-Ro06-snap-gene-325.78,snap_masked-Ro06-processed-gene-306.28
OG0000004					Pav_sc0000002.1_g520.1.br,Pav_sc0000008.1_g270.1.br,Pav_sc0000008.1_g720.1.br,Pav_sc0000036.1_g330.1.br,Pav_sc0000038.1_g030.1.br,Pav_sc0000046.1_g530.1.br,Pav_sc0000046.1_g540.1.br,Pav_sc0000066.1_g030.1.br,Pav_sc0000095.1_g670.1.br,Pav_sc0000098.1_g100.1.br,Pav_sc0000123.1_g370.1.br,Pav_sc0000123.1_g440.1.br,Pav_sc0000123.1_g450.1.br,Pav_sc0000123.1_g710.1.br,Pav_sc0000123.1_g720.1.br,Pav_sc000…
OG0000005		EVM0000876,EVM0012196,EVM0016608,EVM0023485,EVM0030662,EVM0031051,EVM0038971		MD16G1019600	Pav_sc0000006.1_g170.1.br,Pav_sc0000017.1_g600.1.br,Pav_sc0000030.1_g1510.1.br,Pav_sc0000030.1_g450.1.br,Pav_sc0000095.1_g580.1.br,Pav_sc0000103.1_g120.1.br,Pav_sc0000108.1_g840.1.br,Pav_sc0000110.1_g280.1.br,Pav_sc0000110.1_g330.1.br,Pav_sc0000111.1_g240.1.br,Pav_sc0000157.1_g040.1.br,Pav_sc0000170.1_g070.1.br,Pav_sc0000174.1_g840.1.br,Pav_sc0000202.1_g050.1.br,Pav_sc0000221.1_g420.1.br,Pav_sc00…	LOC103319201,LOC103319891,LOC103319897,LOC103319954,LOC103320449,LOC103321347,LOC103322723,LOC103322830,LOC103322956,LOC103323507,LOC103323752,LOC103326323,LOC103326492,LOC103326855,LOC103326857,LOC103327932,LOC103328121,LOC103328357,LOC103328441,LOC103328543,LOC103328675,LOC103328897,LOC103329202,LOC103329998,LOC103330670,LOC103330822,LOC103330921,LOC103331111,LOC103332398,LOC103335566,LOC103336…		LOC103927307	LOC112177829,LOC112200366
OG0000006					Pav_sc0000001.1_g030.1.br,Pav_sc0000001.1_g050.1.br,Pav_sc0000002.1_g460.1.br,Pav_sc0000003.1_g160.1.br,Pav_sc0000006.1_g440.1.br,Pav_sc0000008.1_g520.1.br,Pav_sc0000017.1_g820.1.br,Pav_sc0000024.1_g530.1.br,Pav_sc0000046.1_g200.1.br,Pav_sc0000046.1_g330.1.br,Pav_sc0000046.1_g340.1.br,Pav_sc0000048.1_g100.1.br,Pav_sc0000058.1_g290.1.br,Pav_sc0000081.1_g010.1.br,Pav_sc0000081.1_g020.1.br,Pav_sc000…	LOC107880729,LOC107882007
OG0000007	AT5G36930	EVM0000002,EVM0001650,EVM0003811,EVM0005281,EVM0005638,EVM0009576,EVM0010687,EVM0011918,EVM0014882,EVM0015755,EVM0016124,EVM0016773,EVM0017624,EVM0018074,EVM0018162,EVM0018616,EVM0018998,EVM0019120,EVM0019141,EVM0024003,EVM0024548,EVM0024643,EVM0024748,EVM0024873,EVM0025448,EVM0025653,EVM0026805,EVM0028030,EVM0030696,EVM0031242,EVM0034077,EVM0034600,EVM0035077,EVM0035129,EVM0035322,EVM0035484,EVM…	FvH4_3g45380,FvH4_5g21070,FvH4_5g32050,FvH4_5g32970,FvH4_5g32990,FvH4_5g34210	MD00G1026500,MD00G1027000,MD00G1027700,MD02G1024400,MD02G1026100,MD02G1039200,MD02G1040900,MD02G1041300,MD02G1041700,MD02G1042000,MD02G1044300,MD02G1045300,MD02G1052800,MD02G1053100,MD02G1053600,MD02G1055500,MD02G1063400,MD02G1063800,MD02G1306600,MD05G1316000,MD05G1316700,MD05G1317700,MD08G1203600,MD09G1039600,MD12G1248800,MD15G1179600,MD15G1182500,MD16G1068300	Pav_sc0000069.1_g770.1.br,Pav_sc0000205.1_g210.1.br,Pav_sc0000549.1_g460.1.br,Pav_sc0001106.1_g430.1.br,Pav_sc0001323.1_g1060.1.br,Pav_sc0001323.1_g1190.1.br,Pav_sc0001323.1_g340.1.mk,Pav_sc0001323.1_g470.1.br,Pav_sc0001323.1_g490.1.br,Pav_sc0001323.1_g610.1.br,Pav_sc0002327.1_g440.1.mk	LOC103319122,LOC103319144,LOC103319229,LOC103319241,LOC103319246,LOC103319251,LOC103320610,LOC103323613,LOC103343075,LOC103343085,LOC107880241	Prupe.1G539800,Prupe.1G557100,Prupe.1G557200	LOC103928191,LOC103929422,LOC103929425,LOC103929427,LOC103939136,LOC103953710,LOC103953903,LOC103960649,LOC103960653,LOC103960672,LOC103960697,LOC103962979,LOC103962998,LOC103963524,LOC103963525,LOC108865334	LOC112175189,LOC112175868,LOC112175936,LOC112177182,LOC112178290,LOC112178688,LOC112178865,LOC112179131,LOC112179132,LOC112179803,LOC112179820,LOC112179938,LOC112179975,LOC112180160,LOC112180675,LOC112196269
OG0000008	AT5G07900	EVM0000646,EVM0002072,EVM0006990,EVM0007286,EVM0017474,EVM0022929,EVM0025485,EVM0026870,EVM0026954,EVM0027194,EVM0027968,EVM0028720,EVM0029403,EVM0029465,EVM0029576,EVM0044782,EVM0044927,EVM0045022	FvH4_2g24560,FvH4_2g25040,FvH4_2g25050,FvH4_2g25080,FvH4_3g16800,FvH4_4g00540,FvH4_7g03240,FvH4_7g03270	MD02G1278100,MD02G1279600,MD02G1279900,MD02G1280200,MD02G1280500,MD02G1280700,MD02G1280800,MD02G1281800,MD02G1281900,MD02G1285700,MD03G1280700,MD04G1005600,MD07G1022900,MD07G1032900,MD07G1033000,MD07G1046200,MD07G1047400,MD07G1047500,MD07G1047600,MD07G1047700,MD07G1047900,MD07G1048000,MD07G1048100,MD11G1301600	Pav_sc0000110.1_g190.1.mk,Pav_sc0000170.1_g150.1.mk,Pav_sc0000170.1_g250.1.mk,Pav_sc0000848.1_g580.1.br,Pav_sc0001109.1_g020.1.br,Pav_sc0001109.1_g030.1.mk,Pav_sc0001141.1_g120.1.br,Pav_sc0001141.1_g150.1.br,Pav_sc0001141.1_g190.1.br,Pav_sc0001141.1_g210.1.mk,Pav_sc0004576.1_g010.1.br,Pav_sc0004576.1_g030.1.br,Pav_sc0004576.1_g040.1.br,Pav_sc0007769.1_g030.1.br	LOC103324335,LOC103324349,LOC103330790,LOC103330796,LOC103330837,LOC103330838,LOC103330839,LOC103330864,LOC103330865,LOC103333879,LOC103342791,LOC103343304,LOC107880134,LOC107880139	Prupe.1G005300,Prupe.1G005800,Prupe.1G005900,Prupe.1G006000,Prupe.2G037000,Prupe.2G037400,Prupe.2G040200,Prupe.2G040300,Prupe.2G040400,Prupe.2G041000,Prupe.2G041100,Prupe.8G255200	LOC103952080,LOC103952081,LOC103952090,LOC103952167,LOC103952168,LOC103952172,LOC103952173,LOC103952174,LOC103957653,LOC103957655,LOC103957674,LOC103961846,LOC103961848,LOC103961865,LOC103961866,LOC103961867,LOC103961876,LOC103961895,LOC103961899,LOC103963512,LOC108865296,LOC108868280	LOC112169825,LOC112169826,LOC112170434,LOC112171303,LOC112171476,LOC112171613,LOC112171614,LOC112174262,LOC112177985,LOC112197738	maker-Ro02-snap-gene-79.79,maker-Ro07-snap-gene-277.26,maker-Ro07-snap-gene-277.27,maker-Ro07-snap-gene-277.28,maker-Ro07-snap-gene-286.62,maker-Ro07-snap-gene-286.63,maker-Ro07-snap-gene-286.64,maker-Ro07-snap-gene-286.67,maker-Ro07-snap-gene-292.35,snap_masked-Ro02-processed-gene-79.12
OG0000009		EVM0007835,EVM0007927,EVM0008710,EVM0012871,EVM0014274,EVM0017597,EVM0018587,EVM0020218,EVM0020550,EVM0020864,EVM0021849,EVM0022547,EVM0026169,EVM0028306,EVM0032351,EVM0035020,EVM0037464,EVM0038187,EVM0040470	FvH4_3g17550,FvH4_6g39810	MD09G1136000,MD09G1142300,MD09G1142500,MD09G1142800,MD17G1124400,MD17G1125000,MD17G1125400,MD17G1125800,MD17G1125900,MD17G1126300,MD17G1126400,MD17G1126700,MD17G1126800	Pav_sc0000207.1_g330.1.mk,Pav_sc0000251.1_g010.1.br,Pav_sc0000251.1_g080.1.br,Pav_sc0000251.1_g110.1.mk,Pav_sc0000251.1_g140.1.br,Pav_sc0000251.1_g150.1.br,Pav_sc0000251.1_g160.1.mk,Pav_sc0000356.1_g020.1.br,Pav_sc0001543.1_g310.1.br,Pav_sc0001543.1_g360.1.br,Pav_sc0002055.1_g200.1.br,Pav_sc0002685.1_g050.1.br,Pav_sc0002685.1_g080.1.br,Pav_sc0002854.1_g080.1.mk,Pav_sc0002854.1_g160.1.mk,Pav_sc000…	LOC103323808,LOC103328847,LOC103328848,LOC103328851,LOC103328858,LOC103329087,LOC103329088,LOC103329090,LOC103329094,LOC103329133,LOC103329139,LOC103329142,LOC103344106	Prupe.1G053200,Prupe.3G188400,Prupe.3G188500,Prupe.3G188600,Prupe.3G188700,Prupe.3G189100,Prupe.3G189300,Prupe.3G189500,Prupe.3G189600,Prupe.3G189700,Prupe.3G190300,Prupe.3G190500,Prupe.3G190600,Prupe.3G190800,Prupe.4G236600,Prupe.4G236700,Prupe.4G236800,Prupe.4G237000	LOC103941145,LOC103941146,LOC103941147,LOC103941149,LOC103942191,LOC103942194,LOC103942942,LOC103966491,LOC103966493,LOC103966497,LOC103966498,LOC103966499,LOC103966502,LOC103966503,LOC103966505,LOC103966506,LOC103966509,LOC108868642	LOC112166728,LOC112166762,LOC112166878,LOC112168486,LOC112168487,LOC112177354,LOC112185354,LOC112185660,LOC112187896,LOC112188182,LOC112188243,LOC112188300,LOC112188411,LOC112188646,LOC112188694,LOC112189011,LOC112189715,LOC112189716,LOC112202573	maker-Ro03-snap-gene-332.56,maker-Ro06-snap-gene-200.46,maker-Ro06-snap-gene-200.48,maker-Ro06-snap-gene-200.51,snap_masked-Ro03-processed-gene-332.28
OG0000010		EVM0007277,EVM0008978,EVM0009030,EVM0010495,EVM0014927,EVM0015716,EVM0017513,EVM0019655,EVM0019819,EVM0021206,EVM0022684,EVM0026699,EVM0030047,EVM0032188,EVM0036317,EVM0037389,EVM0037495,EVM0039262,EVM0043244	FvH4_1g00860,FvH4_1g01470,FvH4_1g01500,FvH4_1g06320,FvH4_2g37070,FvH4_3g17040,FvH4_3g17060,FvH4_3g17090,FvH4_3g17100,FvH4_3g17130,FvH4_3g17160,FvH4_3g18010,FvH4_3g33400,FvH4_3g33420,FvH4_4g01020,FvH4_5g02210,FvH4_5g02220,FvH4_5g02230,FvH4_5g02280,FvH4_5g02290,FvH4_6g07500,FvH4_6g10000	MD03G1246000,MD03G1252900,MD03G1253100,MD03G1253200,MD03G1255400,MD03G1276300,MD03G1276400,MD08G1193400,MD11G1256200,MD11G1265000,MD11G1265100,MD11G1265300,MD11G1266000,MD11G1266700,MD11G1266800,MD11G1266900,MD11G1267000,MD11G1275400,MD11G1275600	Pav_co4018615.1_g010.1.br,Pav_sc0000584.1_g310.1.mk,Pav_sc0000584.1_g320.1.mk,Pav_sc0000584.1_g510.1.mk,Pav_sc0001497.1_g140.1.br	LOC103325896,LOC103325975,LOC103325976,LOC103325987	Prupe.4G151700,Prupe.4G158700,Prupe.4G158800,Prupe.4G158900,Prupe.4G160900,Prupe.4G161200	LOC103926872,LOC103926900,LOC103930648,LOC103931548,LOC103931550,LOC103931552,LOC103932620,LOC103934882,LOC103934883,LOC103934884,LOC103934889,LOC103934896,LOC103936509,LOC103936512,LOC103936518,LOC103936519,LOC103948889,LOC103949959,LOC103960072,LOC103960134,LOC108866199	LOC112163875,LOC112164694,LOC112164773,LOC112164775,LOC112164776,LOC112164777,LOC112165647,LOC112165715,LOC112166449,LOC112166609,LOC112167463,LOC112167658,LOC112167701,LOC112167833,LOC112167914,LOC112172630,LOC112186410,LOC112194033,LOC112198617,LOC112199342,LOC112199343,LOC112203434,LOC112203440,LOC112203447	maker-Ro03-snap-gene-329.68,maker-Ro03-snap-gene-337.80,maker-Ro03-snap-gene-337.82,maker-Ro03-snap-gene-337.89,maker-Ro03-snap-gene-383.46,maker-Ro03-snap-gene-84.37,maker-Ro03-snap-gene-85.61,maker-Ro03-snap-gene-85.63,maker-Ro05-snap-gene-79.64,maker-Ro05-snap-gene-79.65,maker-Ro06-snap-gene-350.31,snap_masked-Ro04-processed-gene-119.19
OG0000011		EVM0002065,EVM0003006,EVM0004839,EVM0005137,EVM0009543,EVM0012006,EVM0013458,EVM0022396,EVM0024963,EVM0027460,EVM0028177,EVM0028761,EVM0030629,EVM0030813,EVM0034551,EVM0036275,EVM0036700,EVM0040868,EVM0042279,EVM0042327	FvH4_5g03340,FvH4_5g03370,FvH4_5g03390	MD06G1091500,MD06G1093400,MD06G1093600,MD06G1093700,MD06G1093800,MD06G1094000,MD06G1094100,MD06G1094200,MD06G1094500,MD14G1114100,MD14G1114500,MD14G1114600	Pav_sc0000869.1_g520.1.br,Pav_sc0000869.1_g540.1.br,Pav_sc0000869.1_g550.1.br,Pav_sc0000869.1_g560.1.br,Pav_sc0000869.1_g570.1.br,Pav_sc0000869.1_g580.1.br,Pav_sc0000886.1_g860.1.br,Pav_sc0000886.1_g880.1.br,Pav_sc0000886.1_g900.1.br,Pav_sc0003094.1_g010.1.br,Pav_sc0003094.1_g030.1.br,Pav_sc0003094.1_g090.1.br,Pav_sc0003094.1_g100.1.br,Pav_sc0003094.1_g110.1.br,Pav_sc0003094.1_g120.1.br,Pav_sc000…	LOC103337624,LOC103337625,LOC103337628,LOC103337629,LOC103337630,LOC103337631,LOC103337632,LOC103337633,LOC103337704,LOC103337706,LOC103337707,LOC103337708,LOC103337709,LOC103337710,LOC103337711,LOC107881566,LOC107881568	Prupe.5G107500,Prupe.5G107600,Prupe.5G107700,Prupe.5G107800,Prupe.5G108000,Prupe.5G108100,Prupe.5G108200,Prupe.5G108300,Prupe.5G108400,Prupe.5G108500,Prupe.5G108600,Prupe.5G108700,Prupe.5G108800,Prupe.5G108900,Prupe.5G109000,Prupe.5G109100,Prupe.5G109200,Prupe.5G109400,Prupe.5G109500	LOC103927312,LOC103927313,LOC103935787,LOC103935788,LOC103941671,LOC103941672,LOC103941674,LOC103951403,LOC103951465,LOC103953376,LOC108865935,LOC108865936	LOC112177448,LOC112177450,LOC112177451,LOC112177453,LOC112177454,LOC112177455,LOC112177456,LOC112177457,LOC112177705,LOC112177707,LOC112177708,LOC112177709,LOC112177969,LOC112177970,LOC112177971,LOC112177972,LOC112177973,LOC112178801,LOC112179607,LOC112180387,LOC112180661,LOC112203201	maker-Ro05-snap-gene-72.56,maker-Ro05-snap-gene-72.61,maker-Ro05-snap-gene-72.62,maker-Ro05-snap-gene-72.63,maker-Ro05-snap-gene-72.65,maker-Ro05-snap-gene-72.67,maker-Ro05-snap-gene-72.69,maker-Ro05-snap-gene-72.70,maker-Ro05-snap-gene-72.72
OG0000012	AT2G21200	EVM0008773,EVM0026364,EVM0029241,EVM0032345,EVM0033986,EVM0035709,EVM0035939	FvH4_2g10810,FvH4_2g10830,FvH4_2g10840,FvH4_2g10850,FvH4_2g10870,FvH4_3g13710,FvH4_3g13730,FvH4_5g22660,FvH4_5g22690,FvH4_5g22780,FvH4_5g22790,FvH4_5g22840,FvH4_5g24600,FvH4_5g24720	MD05G1052300,MD05G1052400,MD05G1052500,MD05G1113300,MD10G1059500,MD10G1059600,MD10G1060200,MD10G1060400,MD10G1060800,MD10G1060900,MD10G1061100	Pav_sc0000568.1_g330.1.br,Pav_sc0000752.1_g170.1.br,Pav_sc0001077.1_g500.1.br,Pav_sc0002695.1_g090.1.br,Pav_sc0004469.1_g010.1.br,Pav_sc0004655.1_g010.1.br,Pav_sc0004655.1_g020.1.br,Pav_sc0005175.1_g010.1.br,Pav_sc0005175.1_g050.1.br,Pav_sc0005224.1_g010.1.br,Pav_sc0005224.1_g030.1.br,Pav_sc0005224.1_g050.1.br,Pav_sc0005224.1_g060.1.br,Pav_sc0005603.1_g090.1.br,Pav_sc0006347.1_g010.1.br,Pav_sc000…	LOC103334969,LOC103335784,LOC103335786,LOC103335788,LOC103335789,LOC103335792,LOC103335825,LOC103335826,LOC103335843,LOC107881488	Prupe.8G078900,Prupe.8G079000,Prupe.8G079100,Prupe.8G079200,Prupe.8G079400,Prupe.8G079500,Prupe.8G079600,Prupe.8G079700,Prupe.8G079900,Prupe.8G080000,Prupe.8G080100,Prupe.8G080300,Prupe.8G080500,Prupe.8G080600,Prupe.8G080700,Prupe.8G080800,Prupe.8G081000,Prupe.8G081100,Prupe.8G081300,Prupe.8G081500,Prupe.8G081800,Prupe.8G157700	LOC103938995,LOC103938999,LOC103956129,LOC103957848,LOC103957852,LOC103957856,LOC103957860,LOC103967967,LOC103967974,LOC108867992	LOC112167515,LOC112169804,LOC112169805,LOC112177054,LOC112177733,LOC112179368,LOC112179737,LOC112179816,LOC112180833,LOC112186843,LOC112186844,LOC112186845,LOC112191752,LOC112202053	maker-Ro02-exonerate_protein2genome-gene-307.30,maker-Ro02-exonerate_protein2genome-gene-307.34,maker-Ro02-exonerate_protein2genome-gene-308.13,maker-Ro02-exonerate_protein2genome-gene-308.24,maker-Ro02-exonerate_protein2genome-gene-308.39,maker-Ro02-exonerate_protein2genome-gene-308.46,maker-Ro02-exonerate_protein2genome-gene-309.26,maker-Ro02-exonerate_protein2genome-gene-309.92,maker-Ro02-snap…
OG0000013		EVM0004041,EVM0006005,EVM0007356,EVM0007526,EVM0014415,EVM0016979,EVM0020337,EVM0021536,EVM0022056,EVM0023930,EVM0028409,EVM0033437,EVM0034253,EVM0038858,EVM0038906,EVM0040479,EVM0043346,EVM0044159	FvH4_3g43490,FvH4_3g43510,FvH4_3g43520	MD00G1105700,MD00G1105800,MD00G1145200,MD00G1145300,MD03G1021500,MD03G1021600,MD03G1068100,MD03G1068200,MD03G1069100,MD03G1069500,MD03G1069600,MD03G1098600,MD03G1204600,MD03G1204800,MD05G1053100,MD05G1105800,MD05G1105900,MD05G1106200,MD05G1312800,MD09G1243300,MD11G1023200,MD11G1023900,MD11G1024100,MD11G1027500,MD12G1211400,MD12G1211500,MD15G1374300,MD15G1442000	Pav_sc0000159.1_g200.1.br,Pav_sc0000168.1_g030.1.mk,Pav_sc0000449.1_g310.1.br,Pav_sc0000582.1_g200.1.mk,Pav_sc0000617.1_g130.1.mk,Pav_sc0001046.1_g160.1.br,Pav_sc0001046.1_g190.1.br,Pav_sc0001046.1_g220.1.br,Pav_sc0001046.1_g230.1.br,Pav_sc0001390.1_g050.1.br,Pav_sc0001416.1_g200.1.br,Pav_sc0001831.1_g160.1.mk,Pav_sc0002107.1_g010.1.br,Pav_sc0002308.1_g040.1.br,Pav_sc0002308.1_g050.1.br,Pav_sc000…	LOC103318964,LOC103326467,LOC103328376,LOC103328595,LOC103329037,LOC103329120,LOC103329594,LOC103332128,LOC103339620,LOC103339622,LOC103339668,LOC103341770,LOC103341811,LOC103341812,LOC103341913,LOC103343774,LOC103343790	Prupe.1G014500,Prupe.1G584100,Prupe.2G197900,Prupe.2G198000,Prupe.2G198100,Prupe.2G198300,Prupe.2G198400,Prupe.4G165800,Prupe.6G018800,Prupe.6G018900,Prupe.6G019000,Prupe.6G019100,Prupe.6G088200,Prupe.6G134900,Prupe.6G136100,Prupe.6G136400,Prupe.6G136700,Prupe.6G145100,Prupe.7G083700,Prupe.7G105400,Prupe.I005900	LOC103930715,LOC103931038,LOC103931039,LOC103933414,LOC103933415,LOC103933416,LOC103938932,LOC103944961,LOC103947896,LOC103954605,LOC103954645,LOC103954664,LOC103962458,LOC103963694,LOC103967835,LOC103967837	LOC112164736,LOC112164737,LOC112166087,LOC112166405,LOC112166413,LOC112166830,LOC112167993,LOC112201629	maker-Ro03-snap-gene-14.79
OG0000014					Pav_sc0000008.1_g410.1.br,Pav_sc0000008.1_g810.1.br,Pav_sc0000008.1_g820.1.br,Pav_sc0000031.1_g220.1.br,Pav_sc0000055.1_g120.1.br,Pav_sc0000055.1_g130.1.br,Pav_sc0000059.1_g010.1.br,Pav_sc0000059.1_g020.1.br,Pav_sc0000070.1_g040.1.br,Pav_sc0000108.1_g190.1.br,Pav_sc0000150.1_g310.1.br,Pav_sc0000183.1_g040.1.br,Pav_sc0000220.1_g700.1.br,Pav_sc0000231.1_g1190.1.br,Pav_sc0000240.1_g200.1.br,Pav_sc00…
OG0000015	AT1G50180	EVM0006753,EVM0008302,EVM0011560,EVM0012233,EVM0016336,EVM0017320,EVM0026051,EVM0029097,EVM0033162,EVM0033168,EVM0043993	FvH4_4g22940,FvH4_6g49940,FvH4_7g08100,FvH4_7g08870,FvH4_7g15200,FvH4_7g15240,FvH4_7g33440	MD00G1174600,MD03G1071300,MD04G1238000,MD07G1029000,MD07G1092100,MD07G1092300,MD07G1092600,MD12G1256300	Pav_sc0000017.1_g110.1.mk,Pav_sc0000207.1_g080.1.mk,Pav_sc0000207.1_g090.1.br,Pav_sc0000207.1_g100.1.br,Pav_sc0000207.1_g120.1.br,Pav_sc0000207.1_g190.1.br,Pav_sc0000207.1_g230.1.br,Pav_sc0000219.1_g160.1.br,Pav_sc0000219.1_g180.1.mk,Pav_sc0000219.1_g190.1.mk,Pav_sc0000260.1_g400.1.mk,Pav_sc0000503.1_g120.1.br,Pav_sc0000545.1_g200.1.mk,Pav_sc0001059.1_g030.1.br,Pav_sc0001059.1_g070.1.mk,Pav_sc000…	LOC103322271,LOC103323777,LOC103323780,LOC103323848,LOC103323857,LOC103323890,LOC103323893,LOC103323923,LOC103324205,LOC103331500,LOC103331501,LOC103331509,LOC103343383,LOC103343385,LOC103343470,LOC103343471	Prupe.1G041300,Prupe.1G042900,Prupe.1G043100,Prupe.1G043700,Prupe.1G046700,Prupe.1G047700,Prupe.1G047900,Prupe.1G048000,Prupe.1G048500,Prupe.1G049900,Prupe.1G051800,Prupe.1G052200,Prupe.1G195100,Prupe.1G217800,Prupe.1G217900,Prupe.2G117200,Prupe.2G117300,Prupe.2G117400,Prupe.2G117500,Prupe.2G117700,Prupe.2G118000,Prupe.2G119900	LOC103930364,LOC103934947	LOC112166198,LOC112166329,LOC112168950,LOC112169055,LOC112172484,LOC112181582,LOC112181825,LOC112182280,LOC112182735,LOC112191463,LOC112196230,LOC112196242,LOC112196261,LOC112196262,LOC112197276,LOC112197289,LOC112197317,LOC112197325,LOC112197563,LOC112197801,LOC112198772,LOC112199563	maker-Ro04-snap-gene-247.48,maker-Ro04-snap-gene-259.70,maker-Ro05-snap-gene-342.48,maker-Ro07-snap-gene-73.61,maker-Ro07-snap-gene-86.27,maker-Ro07-snap-gene-86.28
OG0000016					Pav_sc0000038.1_g090.1.br,Pav_sc0000046.1_g120.1.br,Pav_sc0000046.1_g240.1.br,Pav_sc0000046.1_g500.1.br,Pav_sc0000058.1_g490.1.br,Pav_sc0000067.1_g500.1.br,Pav_sc0000123.1_g240.1.br,Pav_sc0000150.1_g230.1.br,Pav_sc0000190.1_g020.1.br,Pav_sc0000231.1_g1210.1.br,Pav_sc0000231.1_g260.1.br,Pav_sc0000231.1_g730.1.br,Pav_sc0000260.1_g510.1.br,Pav_sc0000260.1_g520.1.br,Pav_sc0000283.1_g130.1.br,Pav_sc00…
OG0000017	AT5G04730	EVM0002074,EVM0006056,EVM0012692,EVM0015634,EVM0023864,EVM0037349,EVM0037639,EVM0041389,EVM0042607,EVM0043289,EVM0044687,EVM0044828	FvH4_5g19270,FvH4_5g36340,FvH4_5g36630,FvH4_5g37260,FvH4_6g44610,FvH4_7g08090	MD00G1010400,MD00G1011200,MD00G1011500,MD00G1011900,MD03G1134100,MD09G1087000,MD09G1088200,MD09G1088300,MD09G1089000,MD09G1089300,MD09G1133800,MD16G1219400,MD17G1027900,MD17G1028400,MD17G1028700,MD17G1029000,MD17G1029100,MD17G1029200,MD17G1077000,MD17G1101100,MD17G1101400,MD17G1104200,MD17G1104500,MD17G1121300,MD17G1121900,MD17G1122700,MD17G1218800	Pav_sc0000486.1_g070.1.br,Pav_sc0000618.1_g050.1.br,Pav_sc0000677.1_g230.1.br,Pav_sc0000677.1_g360.1.br,Pav_sc0001033.1_g080.1.br,Pav_sc0001111.1_g020.1.br,Pav_sc0001883.1_g070.1.br,Pav_sc0002236.1_g210.1.br,Pav_sc0002793.1_g090.1.br,Pav_sc0003061.1_g020.1.br,Pav_sc0004038.1_g030.1.br,Pav_sc0005606.1_g030.1.br,Pav_sc0008038.1_g010.1.br,Pav_sc0008038.1_g020.1.br,Pav_sc0011656.1_g010.1.br	LOC103329712,LOC103329715,LOC103330686,LOC103334804,LOC103343050,LOC103343051,LOC103343293,LOC103343634,LOC107880935,LOC107881117,LOC107881931,LOC107881986	Prupe.2G033900,Prupe.2G080300,Prupe.2G080700,Prupe.2G080900,Prupe.2G081100,Prupe.2G081200,Prupe.2G082000,Prupe.2G082200,Prupe.2G082700,Prupe.2G082900,Prupe.3G235600,Prupe.3G236300,Prupe.3G236600,Prupe.3G236700,Prupe.3G236800,Prupe.3G237100	LOC103939331,LOC103942462,LOC103951094,LOC103951939,LOC103955879,LOC103959743,LOC103962759,LOC103965809,LOC103965855,LOC108867509	LOC112165284,LOC112175735,LOC112176676,LOC112177782,LOC112178402,LOC112183906,LOC112186838,LOC112188788	maker-Ro02-snap-gene-347.38,maker-Ro05-snap-gene-151.66,maker-Ro05-snap-gene-326.35,maker-Ro05-snap-gene-386.18,maker-Ro05-snap-gene-387.46,maker-Ro05-snap-gene-392.38,maker-Ro07-snap-gene-104.93,maker-Ro07-snap-gene-23.65,maker-Ro07-snap-gene-27.105,maker-Ro07-snap-gene-28.22,maker-Ro07-snap-gene-29.49,maker-Ro07-snap-gene-96.44,snap_masked-Ro01-processed-gene-132.10,snap_masked-Ro01-processed-g…
OG0000018					Pav_sc0000002.1_g530.1.br,Pav_sc0000008.1_g060.1.br,Pav_sc0000038.1_g060.1.br,Pav_sc0000046.1_g110.1.br,Pav_sc0000046.1_g270.1.br,Pav_sc0000058.1_g530.1.br,Pav_sc0000066.1_g010.1.br,Pav_sc0000101.1_g060.1.br,Pav_sc0000185.1_g130.1.br,Pav_sc0000220.1_g2070.1.br,Pav_sc0000231.1_g280.1.br,Pav_sc0000231.1_g750.1.br,Pav_sc0000260.1_g500.1.br,Pav_sc0000283.1_g150.1.br,Pav_sc0000287.1_g1090.1.br,Pav_sc0…
OG0000019		EVM0003650,EVM0004191,EVM0017424,EVM0020087,EVM0023548,EVM0026836,EVM0029768,EVM0029902,EVM0030465,EVM0036507,EVM0039859,EVM0044888,EVM0045491	FvH4_3g31590,FvH4_3g37130,FvH4_3g37480,FvH4_3g38020,FvH4_3g38070,FvH4_3g38590,FvH4_3g39940,FvH4_3g40100,FvH4_3g40940,FvH4_3g42430,FvH4_3g43330,FvH4_3g44300,FvH4_4g22280	MD03G1101000,MD03G1103500,MD03G1103700,MD03G1113100,MD03G1113300,MD03G1113600,MD03G1113800,MD11G1115600,MD11G1126400,MD11G1126500,MD11G1128300,MD11G1128400,MD11G1128700,MD11G1128800,MD11G1131800,MD11G1131900,MD11G1132200	Pav_sc0000201.1_g240.1.br,Pav_sc0000201.1_g260.1.br,Pav_sc0000323.1_g030.1.br,Pav_sc0000323.1_g080.1.br,Pav_sc0000323.1_g1020.1.br,Pav_sc0000323.1_g420.1.br,Pav_sc0000323.1_g450.1.br,Pav_sc0000323.1_g590.1.br,Pav_sc0000323.1_g940.1.br,Pav_sc0001255.1_g040.1.br,Pav_sc0001255.1_g050.1.br,Pav_sc0001369.1_g350.1.br,Pav_sc0001369.1_g360.1.br,Pav_sc0001815.1_g050.1.br,Pav_sc0001815.1_g100.1.br,Pav_sc00…	LOC103323693,LOC103323703,LOC103324398,LOC103324739,LOC103336348	Prupe.3G114600,Prupe.3G114700,Prupe.6G080500,Prupe.6G086000,Prupe.6G087400,Prupe.6G087600,Prupe.6G090500,Prupe.6G090600,Prupe.6G091000,Prupe.6G091200,Prupe.6G091400,Prupe.6G091500,Prupe.6G093300,Prupe.6G106300,Prupe.6G195600,Prupe.8G027800,Prupe.8G078200	LOC103927838,LOC103927855,LOC103942272,LOC103942280,LOC103948930,LOC103948935,LOC108867370	LOC112163884,LOC112163971,LOC112164074,LOC112164097,LOC112164292,LOC112164313,LOC112164316,LOC112164323,LOC112165565,LOC112165566,LOC112166815,LOC112167275,LOC112167618,LOC112167697,LOC112168255,LOC112168413,LOC112169418,LOC112169419,LOC112197608,LOC112201399,LOC112201613,LOC112202686,LOC112203420	maker-Ro02-snap-gene-327.26,maker-Ro02-snap-gene-327.27,maker-Ro02-snap-gene-327.31,maker-Ro03-snap-gene-73.66,maker-Ro03-snap-gene-73.67,maker-Ro03-snap-gene-79.43,snap_masked-Ro03-processed-gene-73.18
OG0000020		EVM0000268,EVM0000727,EVM0001065,EVM0001156,EVM0005091,EVM0005113,EVM0006184,EVM0006411,EVM0008304,EVM0012578,EVM0020249,EVM0023739,EVM0024419,EVM0031204,EVM0033927,EVM0034634,EVM0038827,EVM0040456,EVM0041166,EVM0041385	FvH4_3g39490,FvH4_3g44120,FvH4_3g44980,FvH4_3g45010,FvH4_3g45260	MD00G1077300,MD00G1077400,MD03G1192900,MD03G1224400,MD03G1227100,MD03G1240600,MD03G1243900,MD11G1248200,MD11G1249400	Pav_sc0000474.1_g400.1.br,Pav_sc0000584.1_g020.1.br,Pav_sc0000584.1_g220.1.br,Pav_sc0000584.1_g540.1.br,Pav_sc0000617.1_g480.1.br,Pav_sc0000617.1_g520.1.br,Pav_sc0000617.1_g530.1.br,Pav_sc0000617.1_g550.1.br,Pav_sc0000702.1_g670.1.br,Pav_sc0000702.1_g720.1.br,Pav_sc0000702.1_g770.1.br,Pav_sc0000905.1_g060.1.br,Pav_sc0000909.1_g560.1.br,Pav_sc0002264.1_g030.1.br,Pav_sc0002264.1_g040.1.br,Pav_sc000…	LOC103326078,LOC103326081,LOC103326121,LOC103326140,LOC103326142,LOC103326143,LOC103326147,LOC103326168,LOC103326171,LOC103326174,LOC103326175,LOC103327219,LOC103331354,LOC103343190	Prupe.2G076700,Prupe.2G098400,Prupe.2G104600,Prupe.4G161800,Prupe.4G162000,Prupe.4G162600,Prupe.4G162700,Prupe.4G162800,Prupe.4G162900,Prupe.4G163000,Prupe.4G163100,Prupe.4G163500,Prupe.4G163700,Prupe.4G163800,Prupe.4G168700,Prupe.4G169300,Prupe.4G169500,Prupe.4G169700,Prupe.4G169800,Prupe.4G169900,Prupe.6G009600,Prupe.6G009700	LOC103927948,LOC103927951,LOC103927953,LOC103933495,LOC103934281,LOC103934287,LOC103934294,LOC103942386,LOC103947609,LOC103951423,LOC108865601	LOC112164059,LOC112164397,LOC112164400,LOC112164405,LOC112164409,LOC112164411,LOC112164414,LOC112164422,LOC112164428,LOC112164445,LOC112166342,LOC112194060,LOC112198940	maker-Ro03-snap-gene-11.30,maker-Ro03-snap-gene-3.67,maker-Ro03-snap-gene-41.53,maker-Ro04-snap-gene-296.43
OG0000021		EVM0000757,EVM0001998,EVM0005031,EVM0009158,EVM0009645,EVM0011850,EVM0015724,EVM0018785,EVM0025593,EVM0026612,EVM0036906,EVM0043103,EVM0045373	FvH4_2g00540,FvH4_2g00550,FvH4_3g33030,FvH4_3g35630,FvH4_5g38660,FvH4_5g38680,FvH4_5g38760,FvH4_7g21060,FvH4_7g21070,FvH4_7g21100,FvH4_7g21110,FvH4_7g21140,FvH4_7g21150,FvH4_7g21170,FvH4_7g21180,FvH4_7g21230,FvH4_7g32460,FvH4_7g32470,FvH4_7g32710,FvH4_7g32740,FvH4_7g33140,FvH4_7g33160	MD00G1125900,MD05G1002200,MD05G1002300,MD05G1022400,MD05G1022800,MD07G1245600,MD08G1021900,MD10G1006500,MD17G1192900	Pav_sc0000108.1_g010.1.mk,Pav_sc0000451.1_g200.1.mk,Pav_sc0000582.1_g480.1.mk,Pav_sc0000866.1_g070.1.mk,Pav_sc0002543.1_g010.1.mk,Pav_sc0008387.1_g010.1.br	LOC103331053,LOC103336152,LOC103336154,LOC103336168,LOC103336493,LOC103336496,LOC103336498,LOC103339370,LOC103341931,LOC103343544	Prupe.1G165300,Prupe.2G059000,Prupe.2G059200,Prupe.7G065500,Prupe.8G005100,Prupe.8G005400,Prupe.8G005500,Prupe.8G026500,Prupe.8G026700,Prupe.8G026800,Prupe.8G027000,Prupe.8G027300,Prupe.8G046500,Prupe.8G046700,Prupe.8G056700	LOC103929373,LOC103929386,LOC103929388,LOC103934705,LOC103934823,LOC103935009,LOC103939875,LOC103939877,LOC103944368,LOC103951106,LOC103956285,LOC103956565,LOC103956600,LOC103957993,LOC103957996,LOC103958000,LOC103958003	LOC112165851,LOC112167142,LOC112169201,LOC112169263,LOC112169642,LOC112178442,LOC112180904,LOC112181542,LOC112182597,LOC112182598,LOC112182599,LOC112182600,LOC112182601,LOC112182602,LOC112182603,LOC112182868,LOC112184089,LOC112184115,LOC112184147,LOC112184171,LOC112184186,LOC112193881,LOC112194075	maker-Ro04-snap-gene-143.34,maker-Ro05-snap-gene-402.46
OG0000022		EVM0012286,EVM0013049,EVM0013202,EVM0016185,EVM0018641,EVM0021770,EVM0022854,EVM0024698,EVM0026718,EVM0031811,EVM0032615,EVM0037297,EVM0040740,EVM0041183	FvH4_7g13620	MD01G1052600,MD01G1052700,MD01G1052800,MD01G1053000,MD01G1053100,MD01G1053200,MD01G1053300,MD04G1099300,MD04G1099500,MD07G1064800,MD07G1142200,MD07G1142300	Pav_sc0000675.1_g400.1.br,Pav_sc0000675.1_g410.1.mk,Pav_sc0000675.1_g420.1.mk,Pav_sc0000675.1_g500.1.mk,Pav_sc0000675.1_g520.1.mk,Pav_sc0000675.1_g530.1.mk,Pav_sc0000675.1_g540.1.mk,Pav_sc0000675.1_g550.1.mk,Pav_sc0000675.1_g590.1.br,Pav_sc0000675.1_g620.1.mk,Pav_sc0000675.1_g670.1.mk,Pav_sc0000675.1_g680.1.br,Pav_sc0000675.1_g700.1.br,Pav_sc0000675.1_g720.1.mk,Pav_sc0002270.1_g010.1.br,Pav_sc000…	LOC103327052,LOC103331876,LOC103331877,LOC103331880,LOC103331881,LOC103331896,LOC103331916,LOC103331918,LOC103331919,LOC103331920,LOC103336335,LOC103344217,LOC107880088,LOC107880101,LOC107880115,LOC107880120,LOC107880148,LOC107881153	Prupe.1G171500,Prupe.1G171600,Prupe.2G160100,Prupe.2G160400,Prupe.2G160500,Prupe.2G160600,Prupe.2G160700,Prupe.2G160800,Prupe.2G160900,Prupe.2G161000,Prupe.2G161100,Prupe.2G161200,Prupe.2G161300,Prupe.2G161400,Prupe.2G161500,Prupe.2G161600,Prupe.2G161800,Prupe.2G161900,Prupe.2G162200,Prupe.2G162300,Prupe.4G240700,Prupe.4G240800,Prupe.4G241100	LOC103931111,LOC103935554,LOC103935561,LOC103939491,LOC103941792,LOC103941793,LOC103966024	LOC112167957,LOC112167964,LOC112167972,LOC112167982,LOC112167998,LOC112168025,LOC112177105,LOC112177106,LOC112177107,LOC112177108,LOC112181196,LOC112181211,LOC112181229,LOC112181240,LOC112181274	maker-Ro07-snap-gene-36.67,maker-Ro07-snap-gene-36.68,maker-Ro07-snap-gene-37.59
OG0000023					Pav_sc0000008.1_g020.1.br,Pav_sc0000008.1_g030.1.br,Pav_sc0000012.1_g160.1.br,Pav_sc0000046.1_g610.1.br,Pav_sc0000106.1_g040.1.br,Pav_sc0000108.1_g090.1.br,Pav_sc0000144.1_g270.1.br,Pav_sc0000168.1_g060.1.br,Pav_sc0000185.1_g020.1.br,Pav_sc0000231.1_g1380.1.br,Pav_sc0000243.1_g230.1.br,Pav_sc0000289.1_g190.1.br,Pav_sc0000327.1_g020.1.br,Pav_sc0000329.1_g080.1.br,Pav_sc0000334.1_g760.1.br,Pav_sc00…		Prupe.7G095400,Prupe.8G037200
OG0000024		EVM0013422,EVM0015146,EVM0015626,EVM0027042,EVM0043871			Pav_co3997927.1_g010.1.br,Pav_co4027677.1_g010.1.br,Pav_sc0000058.1_g140.1.br,Pav_sc0000096.1_g440.1.br,Pav_sc0000170.1_g110.1.br,Pav_sc0000174.1_g720.1.br,Pav_sc0000216.1_g090.1.br,Pav_sc0000229.1_g370.1.br,Pav_sc0000245.1_g090.1.br,Pav_sc0000376.1_g750.1.br,Pav_sc0000418.1_g340.1.mk,Pav_sc0000464.1_g260.1.br,Pav_sc0000464.1_g600.1.br,Pav_sc0000624.1_g1900.1.br,Pav_sc0000624.1_g510.1.br,Pav_sc00…	LOC103330539,LOC103343610,LOC107881387	Prupe.1G162400,Prupe.1G168800,Prupe.1G509200,Prupe.2G140300,Prupe.3G103800,Prupe.4G245300,Prupe.6G185900,Prupe.6G308300,Prupe.7G010700,Prupe.8G128400	LOC108865851,LOC108867965	LOC112163988,LOC112164312,LOC112170673,LOC112171431,LOC112171545,LOC112176395,LOC112177358,LOC112177794,LOC112178031,LOC112180186,LOC112183980,LOC112184660,LOC112194109,LOC112194231,LOC112194352,LOC112198822,LOC112199483,LOC112202440,LOC112203179,LOC112203240,LOC112203270,LOC112203305,LOC112203306,LOC112203492,LOC112203832	maker-Ro01-exonerate_protein2genome-gene-264.14,maker-Ro01-snap-gene-135.47,maker-Ro02-exonerate_protein2genome-gene-163.25,maker-Ro02-exonerate_protein2genome-gene-164.24,maker-Ro02-exonerate_protein2genome-gene-204.8,maker-Ro02-exonerate_protein2genome-gene-364.41,maker-Ro02-exonerate_protein2genome-gene-380.27,maker-Ro02-snap-gene-20.83,maker-Ro02-snap-gene-343.28,maker-Ro03-exonerate_est2geno…
OG0000025					Pav_sc0000002.1_g200.1.br,Pav_sc0000008.1_g290.1.br,Pav_sc0000008.1_g610.1.br,Pav_sc0000036.1_g280.1.br,Pav_sc0000046.1_g510.1.br,Pav_sc0000058.1_g520.1.br,Pav_sc0000095.1_g680.1.br,Pav_sc0000096.1_g340.1.br,Pav_sc0000105.1_g020.1.br,Pav_sc0000123.1_g390.1.br,Pav_sc0000123.1_g680.1.br,Pav_sc0000123.1_g770.1.br,Pav_sc0000137.1_g210.1.br,Pav_sc0000150.1_g290.1.br,Pav_sc0000216.1_g690.1.br,Pav_sc000…
OG0000026		EVM0005878,EVM0005952,EVM0011239,EVM0012664,EVM0016534,EVM0016885,EVM0017824,EVM0020111,EVM0020173,EVM0021549,EVM0022711,EVM0027037,EVM0036152,EVM0036218,EVM0038090,EVM0039168,EVM0039311,EVM0040587,EVM0040895,EVM0042439,EVM0042777,EVM0044446	FvH4_7g00850,FvH4_7g02450,FvH4_7g27330,FvH4_7g27610,FvH4_7g27890,FvH4_7g28110,FvH4_7g28390	MD00G1070800,MD00G1168000,MD00G1168300,MD00G1168700,MD02G1314300,MD03G1042400,MD11G1011400,MD11G1011700,MD11G1029800,MD11G1030300,MD11G1030400,MD11G1030500,MD11G1031300,MD11G1031600,MD11G1032000,MD11G1033200,MD11G1033600,MD11G1040600,MD11G1041100,MD11G1043100,MD11G1043500,MD11G1044500,MD11G1045100,MD11G1045600	Pav_sc0000304.1_g160.1.mk,Pav_sc0000960.1_g040.1.mk,Pav_sc0002383.1_g070.1.mk,Pav_sc0002474.1_g150.1.br,Pav_sc0003515.1_g210.1.br,Pav_sc0004590.1_g010.1.br	LOC103327229,LOC103330604,LOC103330625,LOC103330663,LOC103330681,LOC103330682,LOC103330731,LOC103330732,LOC103330734,LOC103331428,LOC103335439	Prupe.2G022400,Prupe.2G022500,Prupe.2G022900,Prupe.2G023500,Prupe.2G023600,Prupe.2G028000,Prupe.8G117900	LOC103938423,LOC103954030,LOC103954084,LOC103954876,LOC103956903,LOC103964898,LOC103966980,LOC103967860,LOC103967873,LOC103967890,LOC108868749	LOC112171598,LOC112178725,LOC112179558,LOC112182905,LOC112186709,LOC112188572,LOC112198194,LOC112201131,LOC112202517	maker-Ro07-snap-gene-304.40,maker-Ro07-snap-gene-315.60,maker-Ro07-snap-gene-317.9
OG0000027				MD00G1168600,MD01G1018500,MD01G1079800,MD02G1014900,MD02G1110000,MD02G1113700,MD02G1128600,MD02G1181400,MD02G1217500,MD02G1224700,MD02G1263500,MD02G1272600,MD02G1294100,MD03G1012200,MD03G1044100,MD03G1048200,MD03G1063200,MD03G1139400,MD03G1158200,MD03G1159700,MD03G1203600,MD03G1243200,MD03G1293800,MD04G1013200,MD04G1062300,MD04G1214900,MD05G1102800,MD05G1157300,MD05G1191400,MD05G1286100,MD06G1000…
OG0000028		EVM0023072,EVM0043632			Pav_sc0000008.1_g090.1.br,Pav_sc0000008.1_g500.1.br,Pav_sc0000008.1_g510.1.br,Pav_sc0000008.1_g640.1.br,Pav_sc0000021.1_g070.1.br,Pav_sc0000039.1_g110.1.br,Pav_sc0000058.1_g270.1.br,Pav_sc0000067.1_g780.1.br,Pav_sc0000096.1_g010.1.br,Pav_sc0000105.1_g200.1.br,Pav_sc0000105.1_g420.1.br,Pav_sc0000116.1_g080.1.br,Pav_sc0000178.1_g060.1.br,Pav_sc0000192.1_g080.1.br,Pav_sc0000208.1_g020.1.br,Pav_sc000…	LOC103322750,LOC103327109,LOC107880655,LOC107880666	Prupe.4G254500,Prupe.4G254700,Prupe.6G157700		LOC112200371
OG0000029		EVM0001799,EVM0005923,EVM0005966,EVM0006361,EVM0007208,EVM0009851,EVM0034058,EVM0035368,EVM0036437,EVM0038212,EVM0043837	FvH4_4g18830,FvH4_4g18850,FvH4_4g18860,FvH4_4g19000,FvH4_4g19020,FvH4_4g19040,FvH4_4g19050,FvH4_4g19060,FvH4_4g19070,FvH4_4g19080,FvH4_4g19120,FvH4_4g19700,FvH4_4g19710,FvH4_5g00780	MD13G1160900,MD13G1161100,MD16G1160300,MD16G1160400,MD16G1160500,MD16G1161100,MD16G1161400	Pav_sc0000174.1_g1430.1.br,Pav_sc0000174.1_g1480.1.br,Pav_sc0000174.1_g1530.1.br,Pav_sc0000174.1_g1550.1.br,Pav_sc0000174.1_g1560.1.br,Pav_sc0000174.1_g1570.1.br,Pav_sc0000174.1_g1620.1.br,Pav_sc0000174.1_g1680.1.br,Pav_sc0000174.1_g1690.1.mk,Pav_sc0000174.1_g1700.1.br,Pav_sc0000174.1_g1800.1.br,Pav_sc0000174.1_g1810.1.br,Pav_sc0000174.1_g1820.1.br,Pav_sc0000174.1_g1830.1.br,Pav_sc0000174.1_g1860…	LOC103323083,LOC103323088,LOC103323090,LOC103323093,LOC103323099,LOC107880353	Prupe.1G127100,Prupe.1G127200,Prupe.1G127400,Prupe.1G127700,Prupe.1G128300,Prupe.1G128500,Prupe.1G128600	LOC103937949,LOC103937955,LOC103937956,LOC103937957,LOC103939046,LOC103959354,LOC103959355	LOC112178810,LOC112195753,LOC112195894,LOC112195946,LOC112195963,LOC112197260,LOC112197673,LOC112197838,LOC112197896,LOC112197925,LOC112197957,LOC112197972,LOC112198497,LOC112199856,LOC112200495,LOC112200569,LOC112200627,LOC112200838,LOC112201083,LOC112201102	maker-Ro04-exonerate_protein2genome-gene-92.62,maker-Ro04-snap-gene-92.69,maker-Ro04-snap-gene-92.75,maker-Ro04-snap-gene-92.79,snap_masked-Ro04-processed-gene-92.26,snap_masked-Ro04-processed-gene-92.27,snap_masked-Ro04-processed-gene-93.20
OG0000030					Pav_co3995461.1_g010.1.br,Pav_sc0000008.1_g010.1.br,Pav_sc0000029.1_g010.1.br,Pav_sc0000032.1_g010.1.br,Pav_sc0000051.1_g420.1.br,Pav_sc0000054.1_g290.1.br,Pav_sc0000059.1_g050.1.br,Pav_sc0000074.1_g030.1.br,Pav_sc0000101.1_g190.1.br,Pav_sc0000102.1_g290.1.br,Pav_sc0000231.1_g1370.1.br,Pav_sc0000241.1_g290.1.br,Pav_sc0000264.1_g010.1.br,Pav_sc0000275.1_g060.1.br,Pav_sc0000289.1_g180.1.br,Pav_sc00…		Prupe.5G057200
OG0000031		EVM0000119,EVM0007913,EVM0018050,EVM0019458,EVM0019956,EVM0022323,EVM0033145,EVM0035170,EVM0042191,EVM0043211	FvH4_1g26930,FvH4_2g02350,FvH4_3g41700,FvH4_6g41380,FvH4_6g41430,FvH4_6g41740,FvH4_6g43060,FvH4_7g02910	MD00G1117700,MD00G1117800,MD00G1117900,MD09G1120000,MD09G1120200,MD09G1120300,MD12G1142000,MD13G1218300,MD13G1220100,MD13G1220200,MD16G1223300,MD16G1223500,MD16G1223600,MD17G1110800	Pav_sc0000219.1_g320.1.br,Pav_sc0001107.1_g190.1.br,Pav_sc0001862.1_g060.1.br,Pav_sc0001862.1_g120.1.br,Pav_sc0001862.1_g200.1.br,Pav_sc0003002.1_g060.1.br,Pav_sc0003002.1_g070.1.br,Pav_sc0007694.1_g010.1.br,Pav_sc0007694.1_g020.1.br,Pav_sc0010672.1_g010.1.br	LOC103322614,LOC103323930,LOC103329197,LOC103329198,LOC103329199,LOC103329211,LOC103329216,LOC103330530,LOC103330531,LOC103330532,LOC103330533,LOC103330538,LOC103343817,LOC103343963	Prupe.1G044900,Prupe.1G045000,Prupe.1G167700,Prupe.2G005600,Prupe.2G005700,Prupe.2G008600,Prupe.2G009200,Prupe.2G009300,Prupe.2G009400,Prupe.3G109100,Prupe.3G109200,Prupe.3G109400,Prupe.3G109500,Prupe.3G109700,Prupe.3G203300,Prupe.3G203600,Prupe.3G203900,Prupe.3G204000,Prupe.3G204100,Prupe.3G204200	LOC103927063,LOC103927064,LOC103939925,LOC103941810,LOC103955040,LOC103955042,LOC103955043,LOC103955044	LOC112164204,LOC112169700,LOC112185001,LOC112190991,LOC112200940	maker-Ro02-exonerate_est2genome-gene-80.6,maker-Ro02-snap-gene-394.72,maker-Ro02-snap-gene-395.78,maker-Ro03-snap-gene-25.76
OG0000032		EVM0015399,EVM0020528,EVM0025056,EVM0027592,EVM0029253,EVM0031072,EVM0032600,EVM0034306,EVM0037196,EVM0038714,EVM0044643	FvH4_2g05950,FvH4_5g04000,FvH4_6g04890,FvH4_7g09970,FvH4_7g10120,FvH4_7g10130,FvH4_7g10150	MD07G1069300,MD07G1106700,MD07G1106900,MD07G1107800	Pav_sc0000200.1_g520.1.br,Pav_sc0000200.1_g570.1.br,Pav_sc0000200.1_g580.1.br,Pav_sc0000200.1_g590.1.br,Pav_sc0000854.1_g050.1.br,Pav_sc0000854.1_g110.1.br,Pav_sc0002249.1_g020.1.br,Pav_sc0002399.1_g020.1.br,Pav_sc0002976.1_g010.1.br,Pav_sc0003311.1_g010.1.br,Pav_sc0003623.1_g020.1.br,Pav_sc0003721.1_g010.1.br,Pav_sc0004129.1_g010.1.br,Pav_sc0004616.1_g030.1.br,Pav_sc0004616.1_g050.1.br,Pav_sc000…	LOC103331643,LOC103331650,LOC103331652	Prupe.2G128400,Prupe.2G128600,Prupe.2G128700,Prupe.2G130100,Prupe.2G130300,Prupe.2G130400,Prupe.2G130500,Prupe.2G130600,Prupe.2G130700,Prupe.2G130900,Prupe.2G131000,Prupe.4G168900	LOC103928298,LOC103929509,LOC103929524,LOC103931648,LOC103962263,LOC103962264,LOC108865597	LOC112165128,LOC112165133,LOC112165153,LOC112165196,LOC112166760,LOC112166858,LOC112170835,LOC112170839,LOC112170840,LOC112170841,LOC112176173,LOC112186570,LOC112188426,LOC112191552,LOC112193667,LOC112193704,LOC112193719,LOC112193843	maker-Ro07-snap-gene-105.35,maker-Ro07-snap-gene-120.18,maker-Ro07-snap-gene-66.49,maker-Ro07-snap-gene-66.50,maker-Ro07-snap-gene-67.22
OG0000033			FvH4_4g09210		Pav_sc0000008.1_g190.1.br,Pav_sc0000021.1_g060.1.br,Pav_sc0000116.1_g090.1.br,Pav_sc0000208.1_g010.1.br,Pav_sc0000552.1_g010.1.br,Pav_sc0000566.1_g200.1.br,Pav_sc0000592.1_g010.1.br,Pav_sc0000670.1_g020.1.br,Pav_sc0000884.1_g540.1.br,Pav_sc0001107.1_g360.1.br,Pav_sc0001114.1_g220.1.br,Pav_sc0001132.1_g230.1.br,Pav_sc0001337.1_g050.1.br,Pav_sc0001471.1_g060.1.br,Pav_sc0001613.1_g200.1.br,Pav_sc000…	LOC103344146,LOC107880779	Prupe.1G028600,Prupe.1G036300,Prupe.1G055100,Prupe.1G091800,Prupe.1G130900,Prupe.1G173700,Prupe.1G174000,Prupe.1G183700,Prupe.1G184100,Prupe.1G185000,Prupe.1G192500,Prupe.1G193900,Prupe.1G199400,Prupe.1G201000,Prupe.1G202700,Prupe.1G204500,Prupe.1G237300,Prupe.1G310400,Prupe.1G397800,Prupe.2G011100,Prupe.2G045600,Prupe.2G053400,Prupe.2G062000,Prupe.2G088700,Prupe.2G089500,Prupe.2G090400,Prupe.2G0…
OG0000034	AT2G29880,AT5G35540	EVM0006651,EVM0012376,EVM0015106,EVM0015425,EVM0018192,EVM0019281,EVM0020610,EVM0020951,EVM0023325,EVM0028164,EVM0029605,EVM0029742,EVM0036890,EVM0042316,EVM0042824,EVM0043058,EVM0043101,EVM0044492	FvH4_4g17330,FvH4_6g20420,FvH4_6g24700	MD03G1206200,MD03G1212300,MD05G1104000,MD05G1188000,MD06G1083900,MD08G1125600,MD12G1017200,MD16G1269500	Pav_sc0000183.1_g160.1.br,Pav_sc0000352.1_g110.1.br,Pav_sc0000465.1_g1480.1.br,Pav_sc0000492.1_g200.1.br,Pav_sc0000747.1_g450.1.br,Pav_sc0000872.1_g140.1.br,Pav_sc0000877.1_g320.1.br,Pav_sc0001272.1_g110.1.br,Pav_sc0001786.1_g180.1.br,Pav_sc0001821.1_g010.1.br,Pav_sc0006109.1_g050.1.br,Pav_sc0008112.1_g030.1.br	LOC103335480,LOC103335998,LOC103342445,LOC107881805	Prupe.1G130600,Prupe.1G170700,Prupe.1G177900,Prupe.1G229800,Prupe.2G168600,Prupe.3G105400,Prupe.3G122800,Prupe.4G156100,Prupe.4G168300,Prupe.5G010600,Prupe.6G020000,Prupe.6G133700,Prupe.6G164800,Prupe.7G010100,Prupe.7G052500,Prupe.7G073100,Prupe.7G105100	LOC103960489,LOC103961348,LOC103964471	LOC112163970,LOC112164216,LOC112164341,LOC112171363,LOC112171577,LOC112171672,LOC112174814,LOC112177606,LOC112177632,LOC112177655,LOC112177817,LOC112177914,LOC112178409,LOC112180407,LOC112187574,LOC112194301,LOC112194561,LOC112198796,LOC112199138,LOC112199740,LOC112203477,LOC112204023	maker-Ro06-snap-gene-375.52
OG0000035	AT3G07040	EVM0000828,EVM0008034,EVM0009523,EVM0010243,EVM0012328,EVM0017203,EVM0017443,EVM0017913,EVM0022704,EVM0023794,EVM0025497,EVM0027916,EVM0040842,EVM0045132	FvH4_2g00960,FvH4_2g13150,FvH4_2g14930	MD00G1206000,MD05G1024900,MD05G1025200,MD06G1152000,MD06G1152800,MD06G1153100,MD06G1153300,MD06G1153700,MD06G1154100,MD06G1154600,MD06G1155600,MD06G1155800,MD06G1156200,MD06G1156900,MD10G1003800	Pav_sc0000021.1_g150.1.br,Pav_sc0000387.1_g010.1.br,Pav_sc0000387.1_g020.1.br,Pav_sc0000647.1_g010.1.mk,Pav_sc0000713.1_g060.1.br,Pav_sc0001097.1_g070.1.br,Pav_sc0001524.1_g050.1.mk,Pav_sc0002388.1_g090.1.br,Pav_sc0002684.1_g030.1.br,Pav_sc0003333.1_g010.1.br,Pav_sc0004383.1_g180.1.br,Pav_sc0006272.1_g060.1.br	LOC103334422,LOC103334433,LOC103334684,LOC103342718,LOC103342741,LOC103342747,LOC103343405,LOC103343407	Prupe.6G146200,Prupe.6G194900,Prupe.6G199100,Prupe.6G199200,Prupe.6G199400,Prupe.6G199700,Prupe.6G199800,Prupe.6G200200,Prupe.6G200400,Prupe.6G200900,Prupe.6G201100,Prupe.8G007600,Prupe.8G008600,Prupe.8G008900,Prupe.8G009300,Prupe.8G010000,Prupe.8G010200,Prupe.8G010600,Prupe.8G010700	LOC103937131,LOC103937133,LOC103956598,LOC103958018,LOC103958048	LOC112164710,LOC112164711,LOC112166672,LOC112166674,LOC112166675,LOC112166939,LOC112169506,LOC112169612,LOC112171344,LOC112174762,LOC112202667	maker-Ro04-snap-gene-253.39,maker-Ro06-snap-gene-81.31
OG0000036	AT1G09200,AT1G13370,AT1G75600,AT3G27360,AT4G40040,AT5G10390,AT5G10400,AT5G10980,AT5G65350,AT5G65360	EVM0000800,EVM0004343,EVM0005424,EVM0005659,EVM0007695,EVM0010397,EVM0016633,EVM0021960,EVM0022607,EVM0022661,EVM0025940,EVM0030821,EVM0038417,EVM0041783	FvH4_1g20270,FvH4_1g29790,FvH4_5g36680	MD00G1200300,MD03G1020400,MD03G1194900,MD05G1308500,MD09G1242000,MD10G1287500,MD11G1026900,MD11G1027400,MD11G1027600,MD15G1320600,MD15G1373700	Pav_sc0001900.1_g200.1.br,Pav_sc0002024.1_g070.1.mk	LOC103319471,LOC103319507,LOC103319565,LOC103321287,LOC103333969,LOC103341834,LOC103343487	Prupe.1G369600,Prupe.1G522300,Prupe.4G054300,Prupe.6G016200,Prupe.6G021100,Prupe.6G021700,Prupe.6G192700	LOC103928116,LOC103931785,LOC103936931,LOC103939661,LOC103944149,LOC103947904,LOC103951407,LOC103954593,LOC103954627,LOC103955651,LOC103962136,LOC103963639,LOC103963764,LOC103967831,LOC103967834,LOC103967836	LOC112165444,LOC112165445,LOC112165446,LOC112165447,LOC112166357,LOC112166759,LOC112167170,LOC112169695,LOC112169696,LOC112179594,LOC112190373,LOC112190734,LOC112192532	maker-Ro01-exonerate_protein2genome-gene-174.45,maker-Ro03-exonerate_est2genome-gene-42.10,maker-Ro03-exonerate_est2genome-gene-67.11,maker-Ro04-exonerate_est2genome-gene-184.1,snap_masked-Ro01-processed-gene-174.16,snap_masked-Ro02-processed-gene-12.38
OG0000037		EVM0001191,EVM0006181,EVM0011645,EVM0013449,EVM0017171,EVM0026732,EVM0028452,EVM0029456	FvH4_3g07490,FvH4_3g07510,FvH4_3g07550,FvH4_3g10100	MD00G1192900,MD00G1214300,MD02G1291600,MD03G1138500,MD03G1180000,MD05G1297700,MD05G1298400,MD07G1034900,MD07G1035000,MD07G1035900,MD07G1235700,MD07G1235900,MD07G1236500,MD07G1236800,MD10G1212700,MD10G1277600,MD13G1193600	Pav_co4088633.1_g010.1.br,Pav_sc0000037.1_g320.1.br,Pav_sc0000464.1_g520.1.mk,Pav_sc0000480.1_g520.1.br,Pav_sc0000506.1_g520.1.mk,Pav_sc0001224.1_g040.1.mk,Pav_sc0003135.1_g580.1.mk,Pav_sc0004638.1_g060.1.br,Pav_sc0006298.1_g060.1.mk,Pav_sc0006298.1_g090.1.br,Pav_sc0006298.1_g120.1.mk,Pav_sc0006994.1_g010.1.br,Pav_sc0007706.1_g010.1.br	LOC103323696,LOC103324916,LOC103324969,LOC103324992,LOC103324993,LOC103324998,LOC103326395	Prupe.2G044400,Prupe.2G048900,Prupe.4G057800,Prupe.4G063300,Prupe.4G063400,Prupe.4G063600,Prupe.4G064200,Prupe.4G064500,Prupe.4G064600,Prupe.6G160800,Prupe.6G160900	LOC103942902,LOC103942964,LOC103952192,LOC103953414,LOC103963906,LOC103965422,LOC103965424,LOC103965455	LOC112167426,LOC112171326,LOC112172374,LOC112184002,LOC112184004,LOC112185731,LOC112185732,LOC112185733,LOC112185737,LOC112185739,LOC112198611,LOC112200040,LOC112200626,LOC112202232,LOC112202610	maker-Ro01-snap-gene-230.54,maker-Ro03-snap-gene-107.55,maker-Ro03-snap-gene-381.63,maker-Ro05-snap-gene-143.96,maker-Ro06-snap-gene-455.18,maker-Ro07-snap-gene-261.78
OG0000038		EVM0001372,EVM0001738,EVM0002019,EVM0002080,EVM0003698,EVM0005028,EVM0005585,EVM0006199,EVM0008188,EVM0009007,EVM0009163,EVM0010048,EVM0010260,EVM0011849,EVM0012064,EVM0012302,EVM0012673,EVM0012734,EVM0013194,EVM0014277,EVM0015312,EVM0015502,EVM0016183,EVM0016206,EVM0017382,EVM0019539,EVM0019739,EVM0020135,EVM0020354,EVM0020523,EVM0021285,EVM0021359,EVM0021453,EVM0021589,EVM0021992,EVM0022007,EVM…		MD00G1044200	Pav_sc0000304.1_g200.1.br,Pav_sc0000546.1_g330.1.br,Pav_sc0000592.1_g330.1.br,Pav_sc0001411.1_g030.1.br,Pav_sc0001518.1_g550.1.br		Prupe.2G062600,Prupe.2G064700,Prupe.6G167800	LOC103926623,LOC103928089,LOC103931848,LOC103932256,LOC103942836,LOC103943714,LOC103948879,LOC103952303	LOC112198910,LOC112199296,LOC112204035
OG0000039		EVM0003838,EVM0005400,EVM0007134,EVM0011196,EVM0012429,EVM0012572,EVM0015722,EVM0017323,EVM0021860,EVM0031797,EVM0039201,EVM0043768,EVM0043779	FvH4_7g06550,FvH4_7g14380,FvH4_7g14400,FvH4_7g14410	MD00G1012100,MD00G1013800,MD00G1105400,MD00G1178900,MD03G1072600,MD03G1090600,MD10G1304200,MD11G1095000,MD11G1100400,MD11G1101400,MD11G1101900,MD11G1102300,MD11G1103100,MD11G1103300,MD11G1103600,MD11G1104000,MD11G1104600,MD11G1105100,MD11G1105600,MD11G1106400,MD11G1106800,MD11G1107800,MD11G1261100,MD15G1106800,MD15G1402200,MD15G1439200	Pav_sc0001102.1_g900.1.br,Pav_sc0001812.1_g180.1.br,Pav_sc0002631.1_g020.1.br,Pav_sc0003562.1_g430.1.br,Pav_sc0004221.1_g010.1.br	LOC103323645,LOC103323664,LOC103323673,LOC103324137,LOC103324156,LOC103324165,LOC103333440	Prupe.1G459200,Prupe.6G074800,Prupe.6G074900,Prupe.6G075000,Prupe.6G075300	LOC103927123,LOC103932686,LOC103939013,LOC103939023,LOC103941985,LOC103953656,LOC103957574,LOC103963208,LOC103964733,LOC108865362,LOC108865384,LOC108865386	LOC112164552,LOC112175675,LOC112181593,LOC112181660,LOC112181662,LOC112188345,LOC112203631,LOC112203782,LOC112203789	maker-Ro01-snap-gene-174.91,maker-Ro04-snap-gene-174.35,maker-Ro07-snap-gene-166.35,maker-Ro07-snap-gene-27.102
OG0000040									LOC112163704,LOC112163736,LOC112163795,LOC112163913,LOC112163934,LOC112163983,LOC112163996,LOC112164015,LOC112164025,LOC112164029,LOC112164119,LOC112164130,LOC112164156,LOC112164184,LOC112164395,LOC112165465,LOC112165478,LOC112170052,LOC112170658,LOC112170858,LOC112170899,LOC112171132,LOC112171164,LOC112171189,LOC112171214,LOC112171440,LOC112171588,LOC112177306,LOC112177393,LOC112177420,LOC112177…
OG0000041	AT1G20140,AT1G75950,AT2G25700,AT5G42190	EVM0002354,EVM0005511,EVM0015459,EVM0026447,EVM0029859,EVM0029895,EVM0031123,EVM0031464	FvH4_1g11300,FvH4_2g01070,FvH4_2g01630,FvH4_2g05250,FvH4_2g20440,FvH4_2g38100,FvH4_5g22600,FvH4_5g29420,FvH4_5g30320,FvH4_5g34420,FvH4_6g16570	MD03G1144800,MD05G1122400,MD08G1009500,MD08G1130800,MD10G1036500,MD10G1067100,MD10G1067200,MD10G1125000,MD15G1008400	Pav_sc0000085.1_g230.1.mk,Pav_sc0000403.1_g040.1.mk	LOC103321215,LOC103331270,LOC103331274,LOC103331313,LOC103334834,LOC103334835,LOC103343563,LOC103343934,LOC103344477	Prupe.1G361400,Prupe.2G065800,Prupe.2G100400,Prupe.2G109400,Prupe.7G020800,Prupe.7G054500,Prupe.7G172700,Prupe.8G166100	LOC103927489,LOC103946630,LOC103953452,LOC103962057,LOC103962058,LOC103962061,LOC103962088,LOC103965592,LOC103967768	LOC112169371,LOC112172701,LOC112173783,LOC112173819,LOC112173865,LOC112174027,LOC112174068,LOC112174587,LOC112180126,LOC112180492,LOC112186373,LOC112191767,LOC112192549	maker-Ro01-snap-gene-51.85,maker-Ro02-snap-gene-16.99,maker-Ro02-snap-gene-399.76,maker-Ro02-snap-gene-400.83,maker-Ro02-snap-gene-402.82,maker-Ro02-snap-gene-403.62,maker-Ro03-snap-gene-430.59,maker-Ro05-snap-gene-318.65,snap_masked-Ro02-processed-gene-105.19,snap_masked-Ro03-processed-gene-430.19,snap_masked-Ro06-processed-gene-334.12
OG0000042		EVM0001290,EVM0010307,EVM0011273,EVM0011655,EVM0016551,EVM0017428,EVM0019205,EVM0019385,EVM0021489,EVM0022111,EVM0026066,EVM0030713,EVM0030973,EVM0033073,EVM0042879,EVM0043295	FvH4_1g04040,FvH4_1g04460,FvH4_3g16860,FvH4_3g18860,FvH4_3g18870,FvH4_3g18890,FvH4_3g18900,FvH4_3g18910,FvH4_3g18920,FvH4_3g18950,FvH4_3g18960,FvH4_3g18970,FvH4_3g39330,FvH4_3g41900,FvH4_3g42380,FvH4_3g42390	MD03G1027200,MD03G1027800,MD03G1027900,MD03G1028000,MD03G1028100,MD03G1028200,MD03G1028300,MD03G1028400,MD09G1091100	Pav_sc0000095.1_g1150.1.mk,Pav_sc0000095.1_g1160.1.mk,Pav_sc0000095.1_g1260.1.br,Pav_sc0000095.1_g330.1.br,Pav_sc0000183.1_g120.1.br,Pav_sc0000183.1_g150.1.br,Pav_sc0000370.1_g1010.1.mk,Pav_sc0000370.1_g1020.1.mk,Pav_sc0002968.1_g040.1.br	LOC103325820,LOC103325821,LOC103325822,LOC103325900,LOC103326573,LOC103326574,LOC103331328,LOC103333053,LOC103337284	Prupe.4G150700,Prupe.4G151000,Prupe.4G151100,Prupe.4G190200,Prupe.4G221400,Prupe.5G081800,Prupe.5G081900,Prupe.6G096300	LOC103939670,LOC103939674,LOC103942984	LOC112164207,LOC112165235,LOC112167021,LOC112167309,LOC112167391,LOC112167398,LOC112202373,LOC112202698,LOC112203427,LOC112203517	maker-Ro03-snap-gene-27.115,maker-Ro03-snap-gene-293.61,snap_masked-Ro03-processed-gene-320.7
OG0000043	AT1G07660,AT1G07820,AT2G28740,AT3G45930,AT3G46320,AT3G53730,AT5G59690,AT5G59970	EVM0007275,EVM0009943,EVM0013214,EVM0018048,EVM0022745,EVM0025212,EVM0027307,EVM0034157,EVM0038463,EVM0038962,EVM0040730,EVM0042563	FvH4_3g34560,FvH4_3g35220,FvH4_3g35500,FvH4_3g35520,FvH4_6g14140,FvH4_7g20750,FvH4_7g20780	MD01G1124600,MD03G1097000,MD03G1105400,MD04G1124800,MD06G1122500,MD07G1184400,MD07G1194500,MD11G1117800,MD11G1143500,MD12G1139800,MD14G1139400,MD15G1139200	Pav_sc0000409.1_g200.1.br,Pav_sc0000554.1_g1420.1.br,Pav_sc0000554.1_g2300.1.mk,Pav_sc0000652.1_g1070.1.br,Pav_sc0000780.1_g280.1.br,Pav_sc0000862.1_g450.1.br,Pav_sc0001111.1_g470.1.br,Pav_sc0001142.1_g380.1.br	LOC103323029,LOC103332558,LOC103332559,LOC103332626,LOC103339685,LOC103343958	Prupe.2G232000,Prupe.2G232200,Prupe.5G134000,Prupe.6G081300,Prupe.6G251900,Prupe.7G028400	LOC103928593,LOC103930034,LOC103931078,LOC103940324,LOC103942276,LOC103944952,LOC103945668,LOC103948341,LOC103948399,LOC103948927,LOC103948971,LOC103950713,LOC103963569,LOC103967928	LOC112165055,LOC112165056,LOC112165252,LOC112165253,LOC112165254,LOC112179170,LOC112182540,LOC112191355,LOC112202433
OG0000044		EVM0007746,EVM0008587,EVM0021959,EVM0025093	FvH4_5g31930,FvH4_5g32570	MD05G1329700,MD05G1329900,MD05G1331000,MD05G1331200,MD05G1331300,MD05G1331400,MD05G1331700,MD10G1306700,MD10G1306800,MD10G1306900,MD10G1307500	Pav_sc0000333.1_g020.1.mk,Pav_sc0000333.1_g030.1.mk,Pav_sc0000598.1_g020.1.br,Pav_sc0000598.1_g030.1.mk	LOC103324605,LOC103324701,LOC107880810	Prupe.4G032500,Prupe.4G032900,Prupe.4G033000	LOC103944238,LOC103960240,LOC103960569,LOC103960654,LOC103960900,LOC103960993,LOC108868185,LOC108868309	LOC112164362,LOC112164571,LOC112164632,LOC112164691,LOC112166044,LOC112166049,LOC112167201,LOC112173789,LOC112177948,LOC112178958,LOC112179255,LOC112179966,LOC112188073,LOC112189341,LOC112189970,LOC112193486,LOC112195839,LOC112195840,LOC112196777,LOC112199286,LOC112199312,LOC112199329,LOC112201037,LOC112201091,LOC112201622,LOC112202921,LOC112202922,LOC112202925,LOC112202926,LOC112202928,LOC112202…	maker-Ro01-snap-gene-269.43,maker-Ro02-snap-gene-306.49,maker-Ro02-snap-gene-345.43,maker-Ro04-snap-gene-335.61,maker-Ro05-snap-gene-296.50,maker-Ro05-snap-gene-366.33,maker-Ro05-snap-gene-376.72,maker-Ro06-snap-gene-353.75,maker-Ro07-snap-gene-164.32,maker-Ro07-snap-gene-246.38,maker-Ro07-snap-gene-247.21,maker-Ro07-snap-gene-81.52
OG0000045		EVM0000505,EVM0002563,EVM0003310,EVM0003591,EVM0004835,EVM0004926,EVM0005295,EVM0007246,EVM0007280,EVM0007576,EVM0008290,EVM0008336,EVM0008967,EVM0009527,EVM0009723,EVM0010056,EVM0010146,EVM0011803,EVM0013335,EVM0013494,EVM0014155,EVM0016260,EVM0017200,EVM0017331,EVM0017639,EVM0018106,EVM0018526,EVM0018694,EVM0019138,EVM0019306,EVM0019737,EVM0019832,EVM0022006,EVM0022463,EVM0023026,EVM0023181,EVM…		MD02G1203700		LOC103328489		LOC103941309,LOC103950527,LOC108866660	LOC112170792	maker-Ro01-exonerate_protein2genome-gene-324.2,maker-Ro05-exonerate_protein2genome-gene-240.1,maker-Ro07-exonerate_protein2genome-gene-196.0
OG0000046		EVM0000927,EVM0005195,EVM0006324,EVM0009412,EVM0011979,EVM0019340,EVM0019873,EVM0021089,EVM0021632,EVM0025948,EVM0026164,EVM0028482,EVM0030578,EVM0035226,EVM0035751,EVM0039757,EVM0040883,EVM0042378	FvH4_2g25660,FvH4_6g06670,FvH4_6g06680,FvH4_6g06820	MD00G1054600,MD00G1149800,MD09G1130400,MD09G1130700,MD12G1213000,MD15G1153400,MD17G1251100,MD17G1251200,MD17G1251300,MD17G1251900,MD17G1252000,MD17G1252200,MD17G1252300,MD17G1252700,MD17G1252800,MD17G1253000,MD17G1253700,MD17G1253800,MD17G1254200,MD17G1254700,MD17G1255300,MD17G1255800,MD17G1255900,MD17G1256000,MD17G1256100,MD17G1256300	Pav_sc0000671.1_g130.1.mk	LOC103343696,LOC103344615	Prupe.6G320600	LOC103927238,LOC103927240,LOC103933349,LOC103933350,LOC103933351,LOC103936008,LOC103936011,LOC103936012,LOC103936013,LOC103936015,LOC103940248,LOC103940250,LOC103942686,LOC103949082,LOC103950519,LOC108866639	LOC112170871,LOC112170947,LOC112193993,LOC112193994,LOC112193996	maker-Ro01-snap-gene-103.82,maker-Ro02-snap-gene-162.54,maker-Ro04-snap-gene-79.88,maker-Ro06-exonerate_est2genome-gene-275.0,maker-Ro06-snap-gene-276.60,maker-Ro06-snap-gene-277.76
OG0000047		EVM0000627,EVM0002592,EVM0004965,EVM0004997,EVM0005663,EVM0007413,EVM0008758,EVM0009054,EVM0009060,EVM0011442,EVM0014029,EVM0015509,EVM0015571,EVM0017416,EVM0017687,EVM0018301,EVM0020237,EVM0021016,EVM0022447,EVM0027150,EVM0028427,EVM0028528,EVM0028544,EVM0029608,EVM0029640,EVM0030853,EVM0032053,EVM0034101,EVM0034126,EVM0034271,EVM0037565,EVM0038368,EVM0040891,EVM0041600,EVM0041642,EVM0044696,EVM…			Pav_sc0000027.1_g150.1.br,Pav_sc0000052.1_g140.1.br,Pav_sc0000108.1_g780.1.br,Pav_sc0000131.1_g410.1.br,Pav_sc0000136.1_g060.1.br,Pav_sc0000168.1_g090.1.br,Pav_sc0000176.1_g140.1.br,Pav_sc0000220.1_g1280.1.br,Pav_sc0000220.1_g420.1.br,Pav_sc0000365.1_g040.1.br,Pav_sc0000373.1_g370.1.br,Pav_sc0000479.1_g020.1.br,Pav_sc0000595.1_g1270.1.br,Pav_sc0000600.1_g640.1.br,Pav_sc0000622.1_g420.1.br,Pav_sc0…	LOC103319892,LOC103324730,LOC103326521,LOC103328048,LOC103328432,LOC103339654,LOC103342996,LOC103343387,LOC103343869		LOC103950436,LOC108867383	LOC112177821
OG0000048		EVM0018152,EVM0022079,EVM0028013,EVM0041350		MD08G1205700	Pav_co4081299.1_g010.1.br,Pav_sc0000464.1_g990.1.br,Pav_sc0000713.1_g290.1.br,Pav_sc0001040.1_g530.1.br,Pav_sc0001097.1_g030.1.br,Pav_sc0001296.1_g170.1.br,Pav_sc0001498.1_g110.1.br,Pav_sc0001513.1_g220.1.br,Pav_sc0002033.1_g020.1.br,Pav_sc0003222.1_g030.1.br,Pav_sc0003700.1_g020.1.br,Pav_sc0004066.1_g040.1.br,Pav_sc0004188.1_g070.1.br,Pav_sc0004348.1_g010.1.br,Pav_sc0006978.1_g020.1.br,Pav_sc001…	LOC103336015,LOC103343662,LOC103343804,LOC107880293	Prupe.1G197300,Prupe.3G120300,Prupe.4G011200,Prupe.6G158500	LOC103927359,LOC103927360,LOC103935882,LOC103955924,LOC103963932	LOC112163738,LOC112164062,LOC112164137,LOC112164272,LOC112164413,LOC112165325,LOC112166037,LOC112166695,LOC112167549,LOC112169252,LOC112170649,LOC112170842,LOC112170934,LOC112171231,LOC112171314,LOC112171581,LOC112171781,LOC112178017,LOC112178381,LOC112181445,LOC112184065,LOC112184080,LOC112184146,LOC112184198,LOC112184522,LOC112184556,LOC112184715,LOC112185107,LOC112185138,LOC112194102,LOC112194…	maker-Ro03-exonerate_protein2genome-gene-308.46,maker-Ro03-exonerate_protein2genome-gene-62.74,maker-Ro07-exonerate_protein2genome-gene-95.49
OG0000049	AT4G13010	EVM0003121,EVM0007777,EVM0008101,EVM0008372,EVM0020885,EVM0028605,EVM0029900,EVM0030308,EVM0034141,EVM0035873,EVM0040012,EVM0043956	FvH4_2g18240,FvH4_2g18300,FvH4_2g18310,FvH4_2g18320,FvH4_2g18330,FvH4_2g18340,FvH4_2g18350	MD05G1166800,MD05G1167000,MD05G1167200,MD05G1167300,MD05G1167400,MD05G1167600,MD05G1168200,MD05G1168400,MD05G1168600,MD05G1168700,MD05G1168800,MD10G1156900,MD10G1157000,MD10G1157100,MD10G1157200		LOC103334255,LOC103334526,LOC103342796,LOC103342797,LOC103342799,LOC103342800	Prupe.8G195100,Prupe.8G195300,Prupe.8G195500,Prupe.8G195600,Prupe.8G195700,Prupe.8G195800,Prupe.8G195900,Prupe.8G196000	LOC103940008,LOC103940009,LOC103940010,LOC103940011,LOC103940024,LOC103940672,LOC103940673,LOC103940684,LOC103961394,LOC103961395,LOC103961396	LOC112169416,LOC112169417,LOC112172544,LOC112172865,LOC112172915,LOC112173667,LOC112174714	maker-Ro02-snap-gene-120.73,maker-Ro02-snap-gene-120.75,maker-Ro02-snap-gene-120.76,maker-Ro02-snap-gene-120.77,maker-Ro02-snap-gene-121.69,maker-Ro02-snap-gene-121.70,maker-Ro02-snap-gene-121.71,maker-Ro02-snap-gene-121.72,snap_masked-Ro02-processed-gene-120.25,snap_masked-Ro02-processed-gene-121.27
OG0000050		EVM0001543,EVM0002108,EVM0010141,EVM0017241,EVM0019800,EVM0024084,EVM0026998,EVM0034337,EVM0036095,EVM0037135,EVM0038121,EVM0039055,EVM0045239	FvH4_4g24070,FvH4_4g24080,FvH4_4g24230,FvH4_4g27900,FvH4_5g01070	MD07G1012100,MD13G1112700,MD13G1112900,MD13G1113000,MD13G1115700,MD13G1116100,MD16G1116100,MD16G1116200,MD16G1116300	Pav_co4022821.1_g010.1.br,Pav_sc0000351.1_g020.1.mk,Pav_sc0000351.1_g190.1.mk,Pav_sc0001851.1_g200.1.mk,Pav_sc0001851.1_g250.1.mk,Pav_sc0001851.1_g260.1.br,Pav_sc0002862.1_g060.1.mk,Pav_sc0008045.1_g040.1.mk	LOC103321992,LOC103321994,LOC103321996,LOC103322016	Prupe.1G229700,Prupe.1G230200,Prupe.1G230300,Prupe.1G230500,Prupe.1G230700,Prupe.1G230800,Prupe.1G230900,Prupe.1G231000,Prupe.1G231300,Prupe.1G231400,Prupe.2G017600,Prupe.2G019100,Prupe.5G084700	LOC103952855,LOC103961488,LOC103961489,LOC103961491,LOC103961492,LOC103961494,LOC103964262	LOC112166363,LOC112175255,LOC112176382,LOC112177270,LOC112179619,LOC112196551,LOC112197005,LOC112197093,LOC112198046,LOC112198531,LOC112199338,LOC112199583,LOC112199606	maker-Ro04-snap-gene-61.76,maker-Ro04-snap-gene-64.87,maker-Ro04-snap-gene-67.67,maker-Ro05-snap-gene-88.80,maker-Ro06-snap-gene-246.122
OG0000051	AT5G17680	EVM0000776,EVM0005246,EVM0008067,EVM0009681,EVM0010693,EVM0012107,EVM0016027,EVM0017212,EVM0017774,EVM0019592,EVM0020232,EVM0022355,EVM0022722,EVM0023502,EVM0026400,EVM0041689,EVM0044345	FvH4_2g38620,FvH4_5g38600,FvH4_6g01690,FvH4_7g11550,FvH4_7g17700,FvH4_7g28540,FvH4_7g28550	MD00G1020700,MD00G1021100,MD01G1188900,MD01G1189200,MD01G1191400,MD02G1260000,MD02G1260400,MD04G1022500,MD04G1200400,MD07G1242100,MD07G1243500,MD07G1244000				LOC103931503,LOC103935473,LOC103936732,LOC103936874,LOC103938645,LOC103940267,LOC103940272,LOC103940276,LOC103940277,LOC103946209,LOC103946442,LOC103953682,LOC103953688,LOC103955253,LOC103955292,LOC103959776,LOC103960414,LOC103960418,LOC103964612,LOC103964613,LOC103964800,LOC108865446,LOC108867684	LOC112164200,LOC112166848,LOC112167399,LOC112169240,LOC112170106,LOC112171054,LOC112171841,LOC112171850,LOC112176526,LOC112176582,LOC112180259,LOC112188115,LOC112188195,LOC112189757	snap_masked-Ro07-processed-gene-162.6
OG0000052		EVM0000788,EVM0002715,EVM0013761,EVM0014359,EVM0018362,EVM0022110,EVM0036753,EVM0037269,EVM0038601	FvH4_3g19350,FvH4_3g19390,FvH4_3g19400,FvH4_3g23100,FvH4_5g13890	MD03G1232900,MD03G1233000,MD03G1233100,MD03G1233600,MD03G1233700,MD03G1233900,MD03G1234300,MD11G1254300,MD11G1254900,MD11G1255100	Pav_sc0000975.1_g010.1.mk,Pav_sc0000975.1_g030.1.br,Pav_sc0001327.1_g020.1.br,Pav_sc0003492.1_g030.1.mk,Pav_sc0005093.1_g040.1.mk,Pav_sc0005093.1_g050.1.br,Pav_sc0006204.1_g010.1.br,Pav_sc0006204.1_g020.1.br,Pav_sc0007428.1_g050.1.mk,Pav_sc0008597.1_g040.1.br	LOC103325998,LOC103326036,LOC103326038,LOC103326069,LOC103326130,LOC103326131,LOC103326133,LOC103336354,LOC103342752,LOC103343446	Prupe.4G174600,Prupe.4G174800,Prupe.4G174900,Prupe.4G175000,Prupe.4G175100,Prupe.4G175300,Prupe.4G175600,Prupe.4G175700,Prupe.4G241200,Prupe.I004200,Prupe.I004300	LOC103931515,LOC103931516,LOC103931520,LOC103931523,LOC103932707,LOC103932717,LOC103955457	LOC112165163,LOC112166399,LOC112166605,LOC112166635,LOC112166650,LOC112168110,LOC112186280,LOC112202290,LOC112203529,LOC112203533	maker-Ro03-exonerate_protein2genome-gene-277.41,maker-Ro03-snap-gene-318.81,maker-Ro03-snap-gene-318.83
OG0000053	AT2G16740,AT3G08690,AT5G41700,AT5G53300,AT5G56150	EVM0004502,EVM0018760,EVM0024425,EVM0025546,EVM0029099,EVM0031126,EVM0034170,EVM0037446,EVM0040863,EVM0041280,EVM0045166	FvH4_3g40820,FvH4_5g03910,FvH4_6g09540,FvH4_7g15850	MD01G1075300,MD01G1214300,MD03G1041600,MD04G1176600,MD05G1121200,MD06G1100400,MD07G1144200,MD11G1052000,MD12G1190900,MD14G1119900	Pav_sc0000254.1_g270.1.mk,Pav_sc0000754.1_g220.1.mk,Pav_sc0001392.1_g400.1.mk,Pav_sc0002318.1_g360.1.mk	LOC103319404,LOC103332277,LOC103333677,LOC103334823,LOC103337686,LOC103338499,LOC103342792	Prupe.2G183100,Prupe.2G306300,Prupe.5G114000,Prupe.6G033700,Prupe.6G039600,Prupe.6G296100	LOC103928874,LOC103930228,LOC103938409,LOC103941719,LOC103942580,LOC103943469,LOC103943739,LOC103946119,LOC103948066,LOC103958173,LOC103960195,LOC103960203,LOC103963312,LOC103964376,LOC103965604,LOC103965620,LOC103965880,LOC103967578	LOC112165606,LOC112166902,LOC112172303,LOC112178637,LOC112181888,LOC112182560,LOC112186386,LOC112192871	snap_masked-Ro05-processed-gene-69.23
OG0000054	AT3G14470	EVM0001594,EVM0004142,EVM0009295,EVM0009806,EVM0016759,EVM0018656,EVM0020082,EVM0024636,EVM0035304,EVM0035337,EVM0036766,EVM0036860,EVM0041878,EVM0042846		MD02G1277200,MD02G1277400,MD02G1286200,MD02G1286900,MD07G1055800,MD07G1056600,MD07G1057100,MD11G1067500,MD11G1069800,MD11G1070400,MD17G1056800	Pav_sc0000102.1_g020.1.br,Pav_sc0000116.1_g060.1.mk,Pav_sc0000451.1_g060.1.mk,Pav_sc0000501.1_g060.1.br,Pav_sc0000501.1_g190.1.mk,Pav_sc0000967.1_g100.1.br,Pav_sc0001141.1_g020.1.br,Pav_sc0002296.1_g060.1.br,Pav_sc0002401.1_g040.1.br,Pav_sc0003946.1_g010.1.br,Pav_sc0003946.1_g020.1.br,Pav_sc0010662.1_g020.1.br,Pav_sc0010922.1_g020.1.br,Pav_sc0011551.1_g010.1.br	LOC103330821,LOC103330867,LOC103330901,LOC103330902,LOC103330926,LOC103343408,LOC103343409,LOC103343431,LOC103343614,LOC107881201	Prupe.2G037800,Prupe.2G043200,Prupe.2G046300,Prupe.2G046400,Prupe.2G046900,Prupe.2G051100,Prupe.2G052200,Prupe.2G053800,Prupe.2G054300,Prupe.2G054500,Prupe.2G054700,Prupe.4G286000	LOC103931228,LOC103931232,LOC103931238,LOC103939424,LOC103939426,LOC103950994,LOC103954857,LOC103958985,LOC103958989,LOC103959002	LOC112189303,LOC112198056
OG0000055	AT2G31953	EVM0000338,EVM0005723,EVM0006363,EVM0007139,EVM0009411,EVM0009878,EVM0010224,EVM0022171,EVM0024528,EVM0026371,EVM0032497,EVM0034223,EVM0035969,EVM0035975,EVM0037100,EVM0043651,EVM0044723,EVM0045388		MD02G1207600,MD11G1108400,MD11G1108800,MD11G1113600,MD12G1061400,MD12G1061700,MD12G1121400,MD13G1011400,MD13G1011500,MD13G1011600,MD13G1011700,MD13G1011800,MD13G1012000,MD13G1012100,MD14G1061400,MD14G1061900,MD14G1062000,MD14G1062100,MD14G1073000,MD16G1008800,MD16G1008900	Pav_co3999921.1_g010.1.mk,Pav_co4044289.1_g010.1.mk,Pav_sc0004735.1_g080.1.mk,Pav_sc0008321.1_g050.1.mk	LOC103321352,LOC103339328,LOC103339439	Prupe.1G341600,Prupe.1G341700,Prupe.7G070800,Prupe.7G070900,Prupe.7G071000,Prupe.7G071100,Prupe.7G071200,Prupe.7G071300,Prupe.7G071400,Prupe.7G073300	LOC103930708,LOC103934635,LOC103937751,LOC103937764,LOC103943157,LOC103944919,LOC103944921,LOC103946497,LOC103946498,LOC103947867,LOC103959595,LOC108865314,LOC108866452,LOC108866453,LOC108867074		maker-Ro01-snap-gene-114.76,maker-Ro06-exonerate_est2genome-gene-413.14
OG0000056		EVM0004125,EVM0016720,EVM0021196,EVM0028418,EVM0043349,EVM0044591	FvH4_4g03240,FvH4_4g03250,FvH4_4g03260,FvH4_4g03310,FvH4_5g19290,FvH4_5g19310	MD02G1050800,MD02G1054900,MD03G1245000,MD13G1210900,MD13G1212100,MD16G1214100	Pav_sc0000027.1_g340.1.mk,Pav_sc0000027.1_g350.1.br,Pav_sc0000119.1_g020.1.br,Pav_sc0000119.1_g030.1.br,Pav_sc0000119.1_g060.1.mk,Pav_sc0000714.1_g280.1.br,Pav_sc0000714.1_g330.1.br,Pav_sc0000714.1_g410.1.br,Pav_sc0000714.1_g430.1.br	LOC103322405,LOC103322407,LOC103322408,LOC103324115,LOC103324116,LOC103324121,LOC103324122,LOC103324123,LOC103324124,LOC103324211,LOC107880561	Prupe.1G035500,Prupe.1G035700,Prupe.1G035800,Prupe.1G035900,Prupe.1G036000,Prupe.1G036100,Prupe.1G036800,Prupe.1G036900,Prupe.1G037000,Prupe.1G191000,Prupe.1G191100	LOC103939365,LOC103939367,LOC103967475,LOC103967480,LOC103967481	LOC112169176,LOC112196737,LOC112196739,LOC112196740,LOC112196741,LOC112196742,LOC112196743,LOC112196744,LOC112196746,LOC112196747,LOC112197515,LOC112197516,LOC112197517,LOC112198536,LOC112198722,LOC112199889,LOC112200054	maker-Ro03-snap-gene-91.61,maker-Ro04-snap-gene-188.33,maker-Ro04-snap-gene-227.59
OG0000057		EVM0004071,EVM0005604,EVM0008309,EVM0015381,EVM0017570,EVM0017618,EVM0018717,EVM0025953,EVM0028900,EVM0033935	FvH4_1g14660,FvH4_1g14670,FvH4_1g14680,FvH4_1g14690,FvH4_1g29250,FvH4_6g29400,FvH4_6g38690,FvH4_6g38700	MD00G1020600,MD00G1022000,MD00G1022100,MD02G1159700,MD02G1159800,MD02G1159900,MD02G1160000,MD02G1160300,MD15G1274400,MD15G1302000	Pav_co4063385.1_g010.1.mk,Pav_sc0000348.1_g620.1.mk,Pav_sc0001888.1_g110.1.mk,Pav_sc0003261.1_g240.1.mk	LOC103339222,LOC103339999,LOC103340249,LOC103342078,LOC107881702	Prupe.3G083400,Prupe.7G039600,Prupe.7G044800,Prupe.7G143100,Prupe.7G143500,Prupe.7G143600,Prupe.7G143700,Prupe.7G143800,Prupe.7G143900	LOC103931410,LOC103931588,LOC103955296,LOC103957484,LOC103965189,LOC103965190,LOC103965214,LOC108867956,LOC108867958	LOC112178098,LOC112183764,LOC112183765,LOC112183766,LOC112183767,LOC112184491,LOC112185889,LOC112186154,LOC112191004	maker-Ro01-snap-gene-223.31,maker-Ro01-snap-gene-223.32,maker-Ro01-snap-gene-69.64,maker-Ro01-snap-gene-69.65,maker-Ro05-snap-gene-335.77,maker-Ro05-snap-gene-365.43,maker-Ro06-snap-gene-104.45,maker-Ro06-snap-gene-192.67,maker-Ro06-snap-gene-192.68
OG0000058	AT1G24430	EVM0006222,EVM0013101,EVM0013956,EVM0016248,EVM0018971,EVM0023734,EVM0026236,EVM0041423,EVM0045044	FvH4_4g20880,FvH4_4g24670,FvH4_4g24680,FvH4_4g24710,FvH4_4g24720,FvH4_4g24760,FvH4_4g24770,FvH4_4g24780,FvH4_5g06140,FvH4_5g06190,FvH4_5g39380	MD10G1161400,MD10G1199300,MD10G1199500,MD13G1109300,MD13G1109400,MD13G1114400,MD13G1114800,MD16G1109100	Pav_sc0000095.1_g140.1.br,Pav_sc0000095.1_g160.1.br,Pav_sc0000095.1_g180.1.br,Pav_sc0000095.1_g220.1.br,Pav_sc0000095.1_g260.1.br,Pav_sc0002479.1_g150.1.br,Pav_sc0002479.1_g160.1.br,Pav_sc0002479.1_g170.1.br,Pav_sc0002479.1_g200.1.br,Pav_sc0002479.1_g380.1.br	LOC103321944,LOC103321945,LOC103321947,LOC103322001,LOC103322002,LOC103325757,LOC103325759,LOC103325763,LOC103339039	Prupe.1G236400,Prupe.1G236500,Prupe.1G236600,Prupe.1G236700,Prupe.1G236800,Prupe.1G237200,Prupe.4G142000,Prupe.4G142100	LOC103949879,LOC103960622	LOC112176186,LOC112193063,LOC112194338,LOC112194524,LOC112195959,LOC112196116,LOC112198396,LOC112199611,LOC112199941,LOC112200703,LOC112200709	maker-Ro04-exonerate_est2genome-gene-61.8,maker-Ro04-snap-gene-61.75,snap_masked-Ro05-processed-gene-118.20
OG0000059		EVM0007214,EVM0017455,EVM0020473,EVM0027549,EVM0030007,EVM0034618,EVM0036475,EVM0044584	FvH4_3g45420,FvH4_7g14070,FvH4_7g14450	MD00G1189100,MD01G1061600,MD01G1062000,MD01G1062500,MD01G1064600,MD01G1181100,MD02G1271900,MD07G1139300,MD07G1141200,MD14G1186300,MD14G1186800	Pav_sc0000102.1_g270.1.br,Pav_sc0000102.1_g480.1.br,Pav_sc0000102.1_g530.1.mk,Pav_sc0000102.1_g580.1.br,Pav_sc0000378.1_g190.1.mk,Pav_sc0000675.1_g040.1.mk,Pav_sc0001673.1_g010.1.br	LOC103331135,LOC103331996,LOC103332021,LOC103332023,LOC103343027,LOC103343029,LOC103343402,LOC107881238	Prupe.1G067000,Prupe.2G155900,Prupe.2G156100,Prupe.2G166100,Prupe.2G167600,Prupe.2G167700,Prupe.2G168400,Prupe.2G168700,Prupe.2G168800,Prupe.2G169500	LOC103932458,LOC103932501,LOC103932508,LOC103932511,LOC103934481,LOC103936341,LOC103941497,LOC103941499,LOC103957389,LOC103957392,LOC103957404,LOC103957410,LOC103957418,LOC103957433,LOC103957447,LOC103960052,LOC103963445	LOC112164072,LOC112168302,LOC112180404,LOC112202737	maker-Ro05-exonerate_protein2genome-gene-158.7,maker-Ro07-snap-gene-38.79,snap_masked-Ro07-processed-gene-32.10
OG0000060		EVM0002424,EVM0005208,EVM0007335,EVM0007830,EVM0017509,EVM0031363,EVM0033612,EVM0034296,EVM0035807,EVM0037850,EVM0043129,EVM0043838,EVM0045096	FvH4_2g36190,FvH4_4g20870,FvH4_4g24460,FvH4_4g24500,FvH4_5g07540,FvH4_5g07570,FvH4_7g11870	MD03G1207400,MD03G1214800,MD06G1163100,MD06G1163300,MD06G1163800,MD06G1224400,MD08G1222800,MD08G1222900,MD08G1223100,MD11G1091800,MD14G1169000	Pav_sc0000562.1_g100.1.mk,Pav_sc0000898.1_g050.1.mk,Pav_sc0001134.1_g190.1.mk,Pav_sc0002608.1_g090.1.mk,Pav_sc0003418.1_g010.1.br,Pav_sc0009583.1_g010.1.mk	LOC103338179,LOC103342535,LOC103343732	Prupe.4G198100,Prupe.4G199100,Prupe.4G199400,Prupe.4G199800,Prupe.4G239100	LOC103926772,LOC103926895,LOC103931621,LOC103938207,LOC103941696,LOC103959389,LOC108865468,LOC108865520	LOC112175907,LOC112176159,LOC112176160,LOC112177367,LOC112178796,LOC112178870,LOC112180060,LOC112199449	maker-Ro01-snap-gene-103.70,maker-Ro01-snap-gene-103.71,maker-Ro01-snap-gene-212.37,maker-Ro02-snap-gene-192.35,maker-Ro03-snap-gene-302.72,maker-Ro03-snap-gene-99.47,maker-Ro05-snap-gene-141.66,maker-Ro05-snap-gene-51.68,maker-Ro05-snap-gene-51.71,maker-Ro05-snap-gene-55.65
OG0000061	AT3G14460	EVM0000508,EVM0003128,EVM0010743,EVM0017664,EVM0017987,EVM0022791,EVM0026504,EVM0030257,EVM0033966,EVM0034138,EVM0034816,EVM0036725,EVM0036977,EVM0038995,EVM0042303,EVM0043184,EVM0043797,EVM0043876		MD00G1152300,MD00G1203600,MD03G1006200,MD03G1015300,MD03G1015900,MD03G1016000,MD03G1024900,MD03G1025500,MD03G1026000,MD03G1026500,MD03G1031800,MD07G1040300,MD07G1044500,MD07G1045100,MD07G1050700,MD07G1050900,MD07G1056200,MD07G1057200,MD11G1066900,MD11G1071200	Pav_sc0000116.1_g020.1.br,Pav_sc0000116.1_g150.1.br,Pav_sc0000170.1_g130.1.mk,Pav_sc0000501.1_g150.1.br,Pav_sc0001045.1_g050.1.br,Pav_sc0001141.1_g050.1.br,Pav_sc0002401.1_g050.1.br,Pav_sc0010414.1_g030.1.br	LOC103330844,LOC103330871,LOC103330907,LOC103343611,LOC107880151	Prupe.2G040500,Prupe.2G040700,Prupe.2G043000,Prupe.2G046000,Prupe.2G046700,Prupe.2G053600,Prupe.2G053700	LOC103939665,LOC103939682,LOC103954088,LOC103961840,LOC103963923,LOC103964468,LOC103965025,LOC103965118,LOC103965311,LOC103965330,LOC103965338
OG0000062		EVM0017751,EVM0019969,EVM0024203,EVM0029628,EVM0032819,EVM0034965,EVM0044174	FvH4_7g14050,FvH4_7g14090	MD01G1057300,MD01G1061800,MD14G1186700	Pav_sc0000102.1_g100.1.br,Pav_sc0000102.1_g120.1.br,Pav_sc0000102.1_g130.1.br,Pav_sc0000102.1_g170.1.br,Pav_sc0000102.1_g250.1.mk,Pav_sc0000102.1_g690.1.br,Pav_sc0000160.1_g020.1.br,Pav_sc0000388.1_g110.1.mk,Pav_sc0000543.1_g130.1.br,Pav_sc0001454.1_g400.1.br,Pav_sc0002092.1_g090.1.mk,Pav_sc0002337.1_g020.1.br,Pav_sc0002337.1_g050.1.br,Pav_sc0002692.1_g030.1.mk,Pav_sc0002826.1_g110.1.mk,Pav_sc000…	LOC103331134,LOC103331194,LOC103331903,LOC103331904,LOC103331907,LOC103332016,LOC103332017,LOC103332024,LOC103332121,LOC103342774,LOC103343442	Prupe.2G077400,Prupe.2G077700,Prupe.2G078100,Prupe.2G078600,Prupe.2G078800,Prupe.2G099600,Prupe.2G155500,Prupe.2G155600,Prupe.2G155800,Prupe.2G166300,Prupe.2G169100,Prupe.2G169200,Prupe.2G171500,Prupe.2G172300	LOC103932325,LOC103932506,LOC103934485,LOC103938662,LOC103942369,LOC103942817,LOC103946236	LOC112168233,LOC112168251,LOC112168258,LOC112181792,LOC112189580	maker-Ro07-exonerate_protein2genome-gene-38.57,maker-Ro07-snap-gene-32.43,snap_masked-Ro07-processed-gene-33.14
OG0000063		EVM0003480,EVM0003737,EVM0003773,EVM0006079,EVM0008043,EVM0018289,EVM0019148,EVM0019169,EVM0019989,EVM0023597,EVM0025176,EVM0025873,EVM0028225,EVM0033709,EVM0037469,EVM0037671	FvH4_6g14580,FvH4_6g14590,FvH4_7g22260,FvH4_7g22320,FvH4_7g22370	MD01G1127200,MD01G1127300,MD01G1127500,MD01G1128000,MD01G1128200,MD01G1128300,MD01G1129200,MD01G1129500,MD01G1129800,MD01G1130200,MD01G1130400,MD01G1133300,MD01G1133400,MD07G1197700	Pav_sc0000554.1_g1040.1.br,Pav_sc0000554.1_g1050.1.mk,Pav_sc0000554.1_g1070.1.br,Pav_sc0000554.1_g1080.1.mk,Pav_sc0000554.1_g1090.1.br,Pav_sc0000554.1_g1100.1.br,Pav_sc0000554.1_g1110.1.br,Pav_sc0000554.1_g1170.1.br	LOC103332645,LOC103332702,LOC103332704	Prupe.2G234200,Prupe.2G234300	LOC103935268,LOC103935280,LOC103935290,LOC103935315,LOC103935325,LOC103948414	LOC112170457,LOC112170524,LOC112175657,LOC112178483,LOC112182677,LOC112182683,LOC112182684,LOC112182692,LOC112182693,LOC112182694,LOC112182695,LOC112182696,LOC112182697,LOC112193605	maker-Ro06-snap-gene-319.80,snap_masked-Ro07-processed-gene-342.14
OG0000064	AT3G24780,AT5G13210	EVM0001382,EVM0003380,EVM0003676,EVM0009509,EVM0011723,EVM0018049,EVM0019756,EVM0025513,EVM0025944,EVM0025952,EVM0029893,EVM0030165,EVM0033030,EVM0039465,EVM0041143,EVM0043042,EVM0043936	FvH4_4g23010,FvH4_5g20030,FvH4_6g30070	MD00G1095100,MD00G1160400,MD06G1187700,MD06G1187900,MD06G1188000,MD06G1212600,MD06G1212700,MD13G1126800,MD14G1223900,MD16G1127300	Pav_sc0000103.1_g360.1.br,Pav_sc0012394.1_g010.1.br	LOC103322241,LOC103325395,LOC103325601,LOC103338444,LOC103338815,LOC103342187,LOC103342188,LOC103342272	Prupe.1G218700,Prupe.5G186100,Prupe.5G186200,Prupe.5G210300,Prupe.5G212500,Prupe.5G219000,Prupe.5G219100,Prupe.5G219200,Prupe.5G229700,Prupe.7G060500,Prupe.7G180400	LOC103929666,LOC103929784,LOC103939697,LOC103940601,LOC103958820,LOC103958821,LOC103958822	LOC112175163,LOC112177009,LOC112177292,LOC112179557,LOC112189781,LOC112200007	maker-Ro04-snap-gene-70.81,maker-Ro05-exonerate_est2genome-gene-30.6,maker-Ro05-snap-gene-30.90
OG0000065	AT1G13570	EVM0021076,EVM0025534,EVM0027653,EVM0029428,EVM0031853,EVM0035581	FvH4_2g03490,FvH4_2g03500,FvH4_2g03510,FvH4_2g27100,FvH4_2g27130,FvH4_2g27150,FvH4_2g40420,FvH4_3g20160,FvH4_5g09560,FvH4_5g20540,FvH4_6g18740	MD00G1039500,MD05G1103500,MD05G1103900,MD05G1104600,MD05G1157200,MD05G1157700,MD05G1157800,MD08G1037400,MD10G1108900	Pav_sc0000890.1_g1480.1.mk,Pav_sc0001453.1_g030.1.mk,Pav_sc0001453.1_g040.1.mk,Pav_sc0001453.1_g050.1.br,Pav_sc0001453.1_g060.1.br,Pav_sc0001453.1_g100.1.mk	LOC103320800,LOC103335057,LOC103335059,LOC103335062,LOC103335118	Prupe.1G384700,Prupe.8G148700,Prupe.8G148900,Prupe.8G149000	LOC103949571,LOC103949574,LOC103949626,LOC103954212,LOC103955450	LOC112170408,LOC112170410,LOC112170411,LOC112170413,LOC112170414,LOC112170503,LOC112170622,LOC112172680,LOC112173100,LOC112173380,LOC112173471,LOC112173570,LOC112173956,LOC112174366,LOC112177622,LOC112179774,LOC112193974	maker-Ro02-snap-gene-5.106,maker-Ro02-snap-gene-68.80,maker-Ro03-snap-gene-308.85,maker-Ro05-snap-gene-111.62,snap_masked-Ro05-processed-gene-111.23
OG0000066	AT3G17380	EVM0001815,EVM0013370,EVM0013445,EVM0013919,EVM0017611,EVM0023861,EVM0028286,EVM0037373,EVM0038432,EVM0039844	FvH4_4g21140,FvH4_4g21190,FvH4_4g21310	MD13G1141900,MD13G1142200,MD13G1142800,MD13G1142900,MD13G1143000,MD13G1143200,MD13G1143500,MD13G1144900,MD13G1145100,MD13G1145600,MD16G1132700,MD16G1138600,MD16G1138800	Pav_sc0000028.1_g1000.1.br,Pav_sc0000028.1_g1030.1.br,Pav_sc0000028.1_g1040.1.br,Pav_sc0000028.1_g1080.1.mk,Pav_sc0000028.1_g1120.1.br,Pav_sc0000028.1_g1130.1.mk,Pav_sc0000028.1_g950.1.mk,Pav_sc0000028.1_g990.1.mk,Pav_sc0000389.1_g600.1.br	LOC103323272,LOC103323274,LOC103323305,LOC103323306,LOC103323307,LOC103323308,LOC107880359	Prupe.1G107200,Prupe.1G107300,Prupe.1G107400,Prupe.1G107500,Prupe.1G107800,Prupe.1G108000	LOC103942685,LOC103944674,LOC103944675,LOC103944769,LOC103944790,LOC103950421,LOC103950426,LOC103961303	LOC112196141,LOC112198113,LOC112198114,LOC112198115,LOC112199518,LOC112199523,LOC112200902	maker-Ro03-snap-gene-103.61,maker-Ro04-snap-gene-75.94,maker-Ro04-snap-gene-81.67,maker-Ro04-snap-gene-81.73
OG0000067		EVM0002576,EVM0027612,EVM0034656,EVM0038457,EVM0040790,EVM0044244	FvH4_4g29430,FvH4_4g29460,FvH4_6g26720	MD06G1145800,MD06G1146000,MD06G1146700,MD13G1031000,MD13G1033900,MD13G1058000,MD13G1058100,MD16G1035700,MD16G1056400	Pav_sc0000588.1_g100.1.mk,Pav_sc0000588.1_g160.1.mk,Pav_sc0001191.1_g080.1.mk,Pav_sc0001191.1_g100.1.br,Pav_sc0001191.1_g200.1.br,Pav_sc0003183.1_g080.1.mk	LOC103319472,LOC103341998,LOC103341999,LOC103342000,LOC103342022,LOC103342103,LOC103342107,LOC107880141,LOC107881819	Prupe.1G291100,Prupe.1G291200,Prupe.1G292000,Prupe.1G292400,Prupe.1G292700,Prupe.1G296000,Prupe.1G296100,Prupe.1G296300,Prupe.1G296400,Prupe.1G296600,Prupe.1G296900,Prupe.1G534600,Prupe.8G021800	LOC103929151,LOC103938227,LOC103938228,LOC103947082,LOC103947282,LOC103948102,LOC108865411,LOC108867237	LOC112167434,LOC112173650,LOC112196607,LOC112196609,LOC112197579,LOC112198304,LOC112198406,LOC112199696,LOC112199949,LOC112200969	maker-Ro04-snap-gene-137.51,maker-Ro04-snap-gene-153.51,maker-Ro04-snap-gene-198.57,maker-Ro04-snap-gene-198.59
OG0000068		EVM0001094,EVM0001311,EVM0011041,EVM0021729,EVM0022799,EVM0023251,EVM0029218,EVM0029731,EVM0035112,EVM0036027,EVM0038532,EVM0038615,EVM0041240,EVM0042523,EVM0043360	FvH4_3g16350	MD02G1273000,MD05G1218600,MD05G1219000,MD09G1267700,MD10G1199600,MD10G1199700,MD11G1116900,MD11G1117000,MD11G1275900	Pav_sc0000095.1_g090.1.br,Pav_sc0000095.1_g100.1.br,Pav_sc0000095.1_g110.1.br,Pav_sc0000095.1_g120.1.br,Pav_sc0001429.1_g100.1.br,Pav_sc0001429.1_g120.1.br,Pav_sc0001429.1_g160.1.br,Pav_sc0001429.1_g200.1.br,Pav_sc0003131.1_g010.1.br,Pav_sc0003131.1_g110.1.br,Pav_sc0003148.1_g050.1.br,Pav_sc0003148.1_g060.1.br,Pav_sc0003947.1_g010.1.br,Pav_sc0006109.1_g040.1.br	LOC103325664,LOC103325686,LOC103325687,LOC103325691,LOC103325692,LOC103325749,LOC103325765,LOC103325766,LOC103325769,LOC103339658,LOC107880746,LOC107880752,LOC107880754,LOC107880755,LOC107880761,LOC107880774	Prupe.4G141500	LOC103946194,LOC103951986,LOC103952049,LOC103960623,LOC103960624,LOC103960625,LOC103960635	LOC112166014,LOC112201750	maker-Ro05-snap-gene-84.61,snap_masked-Ro05-processed-gene-84.19
OG0000069	AT3G63380	EVM0001456,EVM0005346,EVM0007688,EVM0010886,EVM0013543,EVM0019662,EVM0019763,EVM0030275,EVM0030977,EVM0035079,EVM0037199,EVM0040741	FvH4_2g22900,FvH4_4g01640,FvH4_4g01670,FvH4_4g01680,FvH4_4g01690	MD04G1223800,MD11G1278100,MD12G1240600,MD13G1201600,MD15G1425900,MD15G1426200,MD15G1429900,MD16G1201800	Pav_sc0000212.1_g580.1.mk,Pav_sc0000983.1_g450.1.mk	LOC103323970,LOC103331169,LOC103334188,LOC107880558	Prupe.1G023100,Prupe.1G023200,Prupe.1G023300,Prupe.1G023400,Prupe.2G086400,Prupe.8G234200	LOC103929760,LOC103930828,LOC103936274,LOC103936277,LOC103938864,LOC103941107,LOC103941109,LOC103950017,LOC103953619,LOC103954414,LOC103960086	LOC112167307,LOC112174777,LOC112196009,LOC112196031,LOC112196161,LOC112196358,LOC112197701,LOC112198086,LOC112198267,LOC112198634,LOC112200386,LOC112202474	maker-Ro02-snap-gene-91.61,maker-Ro04-exonerate_est2genome-gene-228.7,maker-Ro04-snap-gene-228.67,maker-Ro04-snap-gene-228.72,maker-Ro05-exonerate_est2genome-gene-180.8
OG0000070		EVM0003546,EVM0006198,EVM0006511,EVM0006832,EVM0006863,EVM0008599,EVM0009301,EVM0010445,EVM0012903,EVM0014390,EVM0015178,EVM0016935,EVM0017759,EVM0018093,EVM0018395,EVM0018558,EVM0018571,EVM0018789,EVM0021363,EVM0024062,EVM0028115,EVM0028151,EVM0028529,EVM0029190,EVM0030214,EVM0030524,EVM0035150,EVM0037485,EVM0039801,EVM0041589,EVM0042797,EVM0043389,EVM0044018,EVM0044310		MD00G1036200,MD11G1281300	Pav_sc0000052.1_g840.1.br,Pav_sc0000107.1_g070.1.br,Pav_sc0000243.1_g130.1.br,Pav_sc0000543.1_g530.1.br,Pav_sc0000549.1_g440.1.br,Pav_sc0000600.1_g390.1.br,Pav_sc0000714.1_g250.1.br,Pav_sc0000858.1_g020.1.br,Pav_sc0000863.1_g170.1.br,Pav_sc0000863.1_g180.1.br,Pav_sc0000877.1_g390.1.br,Pav_sc0000898.1_g100.1.br,Pav_sc0001037.1_g020.1.br,Pav_sc0001465.1_g120.1.br,Pav_sc0001801.1_g640.1.br,Pav_sc000…	LOC103322549,LOC103327154,LOC107881549		LOC103930307,LOC103944458,LOC103951466,LOC103958463,LOC103964073,LOC103967280	LOC112184176,LOC112203972
OG0000071		EVM0001657,EVM0002078,EVM0002496,EVM0006784,EVM0009832,EVM0010208,EVM0014149,EVM0014538,EVM0017016,EVM0020551,EVM0022427,EVM0024046,EVM0024309,EVM0026177,EVM0027887,EVM0033554,EVM0033751,EVM0034802,EVM0039019,EVM0041698,EVM0043206,EVM0044834	FvH4_7g09800	MD02G1264800,MD02G1302100,MD05G1152200,MD07G1073500,MD07G1079200,MD07G1079300,MD07G1102200,MD07G1112300,MD12G1193200,MD15G1376300,MD17G1275400,MD17G1277700	Pav_sc0000491.1_g150.1.br,Pav_sc0000491.1_g160.1.br	LOC103327352,LOC103327474,LOC103331318,LOC103331754,LOC103334729	Prupe.2G101900,Prupe.2G126300,Prupe.2G126900,Prupe.2G135700,Prupe.3G009700,Prupe.3G010100,Prupe.3G130700,Prupe.8G184900,Prupe.8G185300	LOC103937347,LOC103940470,LOC103942536,LOC103945513,LOC103949541,LOC103951757,LOC103956892,LOC103959959,LOC103962254	LOC112171407,LOC112171502,LOC112181773,LOC112181783,LOC112187018,LOC112198400
OG0000072			FvH4_5g25000,FvH4_5g25800,FvH4_5g31540	MD01G1047900	Pav_sc0000314.1_g020.1.br				LOC112163955,LOC112164132,LOC112164199,LOC112165458,LOC112165812,LOC112166652,LOC112168778,LOC112169472,LOC112170189,LOC112170656,LOC112170657,LOC112170857,LOC112172560,LOC112175821,LOC112176242,LOC112179893,LOC112179894,LOC112183517,LOC112183578,LOC112183750,LOC112183867,LOC112183893,LOC112184499,LOC112184961,LOC112185047,LOC112185124,LOC112185725,LOC112186105,LOC112186221,LOC112190476,LOC112191…	maker-Ro02-snap-gene-257.17,maker-Ro03-exonerate_protein2genome-gene-211.23,maker-Ro04-snap-gene-256.48,maker-Ro04-snap-gene-360.27,maker-Ro05-snap-gene-132.63,maker-Ro05-snap-gene-320.26,maker-Ro06-snap-gene-34.10,maker-Ro07-snap-gene-223.25,maker-Ro07-snap-gene-276.35,snap_masked-Ro02-processed-gene-206.12,snap_masked-Ro05-processed-gene-200.14,snap_masked-Ro07-processed-gene-384.23
OG0000073		EVM0004552,EVM0015437,EVM0017817,EVM0020390,EVM0027995,EVM0029076,EVM0032422,EVM0041626		MD03G1255700,MD11G1004200,MD11G1167200,MD15G1304400,MD16G1222400,MD16G1275200	Pav_sc0000012.1_g030.1.br,Pav_sc0000024.1_g330.1.br,Pav_sc0000036.1_g270.1.br,Pav_sc0000058.1_g220.1.br,Pav_sc0000058.1_g250.1.br,Pav_sc0000095.1_g740.1.br,Pav_sc0000096.1_g080.1.br,Pav_sc0000116.1_g160.1.br,Pav_sc0000174.1_g600.1.br,Pav_sc0000465.1_g210.1.br,Pav_sc0000503.1_g370.1.br,Pav_sc0000546.1_g180.1.br,Pav_sc0000582.1_g230.1.br,Pav_sc0000728.1_g030.1.br,Pav_sc0000851.1_g040.1.br,Pav_sc000…	LOC107880685,LOC107880905		LOC103931962,LOC103933683,LOC103935673,LOC103937294,LOC103939935,LOC103941852,LOC103942719,LOC103946802,LOC103959348,LOC103959551,LOC103960274,LOC103962781,LOC103962804,LOC103963587,LOC103963624,LOC108865939,LOC108866189
OG0000074					Pav_sc0000002.1_g180.1.br,Pav_sc0000002.1_g190.1.br,Pav_sc0000036.1_g310.1.br,Pav_sc0000081.1_g060.1.br,Pav_sc0000098.1_g050.1.br,Pav_sc0000098.1_g060.1.br,Pav_sc0000098.1_g090.1.br,Pav_sc0000105.1_g030.1.br,Pav_sc0000123.1_g380.1.br,Pav_sc0000123.1_g430.1.br,Pav_sc0000123.1_g730.1.br,Pav_sc0000123.1_g740.1.br,Pav_sc0000153.1_g240.1.br,Pav_sc0000169.1_g130.1.br,Pav_sc0000190.1_g050.1.br,Pav_sc000…
OG0000075									LOC112163775,LOC112163904,LOC112163910,LOC112164010,LOC112164262,LOC112164751,LOC112164906,LOC112166434,LOC112167291,LOC112169607,LOC112170542,LOC112170572,LOC112171024,LOC112171055,LOC112171094,LOC112171508,LOC112171617,LOC112171849,LOC112177510,LOC112177608,LOC112177637,LOC112177677,LOC112177717,LOC112177779,LOC112177850,LOC112177967,LOC112178112,LOC112178336,LOC112178479,LOC112178487,LOC112183…
OG0000076	AT1G19260,AT1G41920,AT1G42710,AT2G06541,AT3G29450,AT3G29763,AT3G29765,AT3G31402,AT4G09660	EVM0001009,EVM0001100,EVM0006542,EVM0008046,EVM0010736,EVM0010780,EVM0010927,EVM0011017,EVM0011581,EVM0012426,EVM0017028,EVM0020373,EVM0020833,EVM0025712,EVM0026069,EVM0026503,EVM0029700,EVM0033401,EVM0034119,EVM0037771,EVM0038939,EVM0041390			Pav_sc0000092.1_g010.1.br,Pav_sc0000108.1_g290.1.br,Pav_sc0000148.1_g250.1.br,Pav_sc0000467.1_g180.1.br,Pav_sc0001478.1_g070.1.br,Pav_sc0001518.1_g420.1.br,Pav_sc0001828.1_g250.1.br,Pav_sc0003694.1_g010.1.br,Pav_sc0008756.1_g010.1.br	LOC103328424,LOC103343641		LOC103930205,LOC108866207	LOC112163948,LOC112171072,LOC112171116,LOC112171120,LOC112171183,LOC112171709,LOC112172616,LOC112178390,LOC112178492,LOC112183810,LOC112183811,LOC112184557,LOC112189332,LOC112194645,LOC112194680,LOC112199110,LOC112199160,LOC112201159,LOC112203615
OG0000077		EVM0021263,EVM0026959	FvH4_6g28430,FvH4_7g04150,FvH4_7g04170,FvH4_7g06010	MD02G1234400,MD02G1234900,MD02G1235600,MD02G1247400,MD02G1249500,MD02G1250000,MD02G1250800,MD02G1251800,MD02G1252600,MD02G1253600,MD02G1274500,MD07G1071000,MD07G1138000	Pav_sc0000222.1_g010.1.mk,Pav_sc0000595.1_g1160.1.br,Pav_sc0000669.1_g020.1.br,Pav_sc0000669.1_g050.1.mk,Pav_sc0000762.1_g450.1.br,Pav_sc0002060.1_g020.1.br,Pav_sc0002060.1_g100.1.br,Pav_sc0002060.1_g250.1.br,Pav_sc0002547.1_g020.1.br,Pav_sc0003231.1_g010.1.br,Pav_sc0003578.1_g060.1.br,Pav_sc0003927.1_g100.1.mk,Pav_sc0006810.1_g030.1.br,Pav_sc0008367.1_g010.1.br,Pav_sc0008514.1_g030.1.br	LOC103331244,LOC103343593,LOC107881919	Prupe.2G048700	LOC103927815,LOC103927818,LOC103933676,LOC103935199,LOC103935205,LOC103940547,LOC103940550,LOC103940551,LOC103940554,LOC103957452	LOC112164975,LOC112165897,LOC112167889,LOC112182657,LOC112184492,LOC112187522,LOC112192465,LOC112194393,LOC112202774	maker-Ro02-exonerate_protein2genome-gene-122.50,maker-Ro03-snap-gene-234.56,maker-Ro07-snap-gene-153.39,maker-Ro07-snap-gene-265.22,maker-Ro07-snap-gene-288.34,snap_masked-Ro07-processed-gene-289.7
OG0000078										maker-Ro01-exonerate_protein2genome-gene-233.49,maker-Ro01-exonerate_protein2genome-gene-72.52,maker-Ro01-exonerate_protein2genome-gene-74.24,maker-Ro02-exonerate_protein2genome-gene-133.61,maker-Ro02-exonerate_protein2genome-gene-151.30,maker-Ro02-exonerate_protein2genome-gene-16.50,maker-Ro02-exonerate_protein2genome-gene-314.40,maker-Ro02-exonerate_protein2genome-gene-322.28,maker-Ro02-exonera…
OG0000079		EVM0002154,EVM0002318,EVM0002468,EVM0003761,EVM0005301,EVM0006141,EVM0006172,EVM0006733,EVM0007783,EVM0008732,EVM0009981,EVM0012165,EVM0012928,EVM0014399,EVM0015156,EVM0015795,EVM0016394,EVM0016579,EVM0016709,EVM0017143,EVM0017779,EVM0018578,EVM0019054,EVM0019919,EVM0020500,EVM0020769,EVM0021654,EVM0022507,EVM0022555,EVM0022747,EVM0022807,EVM0022919,EVM0023069,EVM0023577,EVM0023976,EVM0024689,EVM…				LOC103342991
OG0000080		EVM0005254,EVM0038031	FvH4_4g07950,FvH4_7g18490	MD00G1215000,MD02G1312500,MD05G1007900,MD06G1223500,MD06G1223600,MD06G1223700,MD06G1223800,MD09G1254300,MD10G1005200,MD10G1005900,MD14G1232400,MD14G1232600,MD14G1232700,MD14G1232800,MD14G1232900,MD14G1233000	Pav_sc0000103.1_g310.1.br	LOC103338730,LOC103338818,LOC103338821,LOC103342708	Prupe.5G228500,Prupe.5G228600,Prupe.5G228700,Prupe.5G228800,Prupe.5G228900,Prupe.5G229000,Prupe.8G008300	LOC103939352,LOC103939362,LOC103939372,LOC103939383,LOC103950599,LOC103950600,LOC103950602,LOC103950673,LOC103956542	LOC112175169,LOC112175170,LOC112176215,LOC112176253,LOC112176254,LOC112176255,LOC112176503,LOC112178984,LOC112179309,LOC112180494,LOC112187846,LOC112188639,LOC112193030,LOC112193566,LOC112196369,LOC112202246	maker-Ro04-snap-gene-294.28,maker-Ro05-snap-gene-38.99,maker-Ro06-snap-gene-395.36,maker-Ro06-snap-gene-59.31,snap_masked-Ro06-processed-gene-117.22
OG0000081		EVM0004572,EVM0007865,EVM0010532,EVM0013686,EVM0021881,EVM0024378,EVM0028688,EVM0029227,EVM0034904,EVM0040182,EVM0041111	FvH4_3g43430,FvH4_3g43440,FvH4_3g43710	MD03G1021800,MD03G1022000,MD11G1024500,MD11G1025200,MD11G1025500,MD11G1025600,MD11G1026200,MD11G1026400,MD11G1026500,MD11G1027300	Pav_sc0000556.1_g010.1.br,Pav_sc0000556.1_g020.1.br,Pav_sc0001416.1_g050.1.br,Pav_sc0002099.1_g080.1.mk	LOC103319760,LOC103319780,LOC103341805,LOC103341904,LOC107880138	Prupe.6G020400,Prupe.6G020500,Prupe.6G020700,Prupe.6G020800,Prupe.6G020900,Prupe.6G021000,Prupe.6G021500,Prupe.6G021600	LOC103954584,LOC103954609,LOC103954610,LOC103954611,LOC103954612,LOC103954665,LOC103954681,LOC103963649,LOC103963660,LOC103965183,LOC103967877	LOC112164291,LOC112164328,LOC112164330,LOC112165441,LOC112165442,LOC112165443,LOC112165451,LOC112166565,LOC112168031,LOC112178257
OG0000082	AT1G30710,AT1G34575	EVM0012951,EVM0018649,EVM0025495,EVM0037867,EVM0045470	FvH4_3g11090	MD05G1266700,MD05G1266800,MD05G1267200,MD05G1267300,MD05G1267400,MD10G1243900,MD10G1244000	Pav_sc0000622.1_g780.1.br,Pav_sc0001112.1_g090.1.br,Pav_sc0001112.1_g120.1.mk,Pav_sc0001112.1_g130.1.br,Pav_sc0001112.1_g140.1.br,Pav_sc0001112.1_g150.1.br,Pav_sc0001112.1_g160.1.br,Pav_sc0001112.1_g170.1.br,Pav_sc0001112.1_g180.1.br,Pav_sc0001112.1_g200.1.br,Pav_sc0001112.1_g210.1.br,Pav_sc0001112.1_g220.1.br	LOC103325288,LOC103325289,LOC103325291,LOC103325293,LOC103325294,LOC103325295,LOC103325296,LOC103325378,LOC103326620,LOC107880797	Prupe.1G032800,Prupe.4G092300,Prupe.4G098500,Prupe.4G098600,Prupe.4G098700,Prupe.4G098800,Prupe.4G098900,Prupe.4G099000,Prupe.4G099100,Prupe.4G099200,Prupe.4G099400,Prupe.4G230400	LOC103945221,LOC103952339,LOC103952421,LOC103952422,LOC103952423,LOC103952424,LOC103952425	LOC112165825,LOC112201855,LOC112202477,LOC112203177	maker-Ro03-snap-gene-375.91
OG0000083	AT5G07610	EVM0005512,EVM0017197,EVM0023224	FvH4_2g35920,FvH4_2g35930,FvH4_2g35940,FvH4_2g35950,FvH4_3g32490,FvH4_3g43790,FvH4_4g06300,FvH4_4g06310,FvH4_4g06320,FvH4_4g06360,FvH4_4g06370,FvH4_6g52080,FvH4_6g52610,FvH4_6g52830,FvH4_6g52880,FvH4_6g53610,FvH4_6g53620,FvH4_6g53660	MD13G1235200,MD13G1235400,MD16G1240000,MD16G1240100	Pav_sc0001248.1_g090.1.mk,Pav_sc0001248.1_g130.1.mk,Pav_sc0002998.1_g100.1.mk	LOC103323588,LOC103323675,LOC103331831	Prupe.1G066300,Prupe.1G066400	LOC103931622,LOC103937454,LOC103937455,LOC103937456,LOC103939521,LOC103939522,LOC103939523,LOC103959419	LOC112170999,LOC112187207,LOC112189453,LOC112189844,LOC112189845,LOC112195882,LOC112196293,LOC112197984,LOC112198813,LOC112198853,LOC112198855,LOC112202519	maker-Ro04-snap-gene-271.73,maker-Ro04-snap-gene-272.41,maker-Ro04-snap-gene-272.42,maker-Ro06-exonerate_protein2genome-gene-17.52,maker-Ro06-snap-gene-17.101,maker-Ro07-exonerate_est2genome-gene-305.3,snap_masked-Ro04-processed-gene-272.14
OG0000084		EVM0012264,EVM0014747,EVM0023932,EVM0025257,EVM0029377,EVM0031813,EVM0041927	FvH4_3g21300,FvH4_6g32660,FvH4_6g32670,FvH4_6g32700,FvH4_6g33210	MD09G1199100,MD09G1199300	Pav_sc0000015.1_g020.1.br	LOC103327855,LOC103329079,LOC103329083,LOC103329084,LOC103329085,LOC103329200,LOC103342877,LOC103342878,LOC103342879,LOC103342884,LOC103342888	Prupe.3G019400,Prupe.3G055400,Prupe.3G055500,Prupe.3G055600,Prupe.3G055800,Prupe.3G056000,Prupe.3G056100,Prupe.7G208900	LOC103930322,LOC103934984,LOC103936316,LOC103936317,LOC103936385,LOC103939973	LOC112184505,LOC112184510,LOC112184633,LOC112184634,LOC112184639,LOC112184643,LOC112189202,LOC112192009,LOC112203621	maker-Ro03-snap-gene-204.33,maker-Ro06-snap-gene-115.40,maker-Ro06-snap-gene-139.65,maker-Ro06-snap-gene-139.66,maker-Ro06-snap-gene-140.34,maker-Ro06-snap-gene-140.35,maker-Ro06-snap-gene-140.36,maker-Ro06-snap-gene-141.73,maker-Ro06-snap-gene-141.74,maker-Ro06-snap-gene-142.80,maker-Ro06-snap-gene-142.83,maker-Ro06-snap-gene-66.59
OG0000085					Pav_sc0000002.1_g170.1.br,Pav_sc0000035.1_g020.1.br,Pav_sc0000094.1_g890.1.br,Pav_sc0000096.1_g560.1.br,Pav_sc0000101.1_g100.1.br,Pav_sc0000103.1_g2220.1.br,Pav_sc0000105.1_g010.1.br,Pav_sc0000123.1_g670.1.br,Pav_sc0000130.1_g140.1.br,Pav_sc0000207.1_g420.1.br,Pav_sc0000212.1_g1860.1.br,Pav_sc0000227.1_g030.1.br,Pav_sc0000231.1_g870.1.br,Pav_sc0000257.1_g1340.1.br,Pav_sc0000268.1_g530.1.br,Pav_sc…
OG0000086	AT5G27810,AT5G48670	EVM0004944,EVM0011747,EVM0022815,EVM0025348,EVM0031342,EVM0031885	FvH4_5g21500,FvH4_6g08460,FvH4_6g08570,FvH4_6g21170,FvH4_6g28130,FvH4_6g43410	MD04G1186100,MD04G1186200,MD04G1186300,MD06G1013100,MD06G1013200,MD06G1013500,MD06G1013600,MD08G1200100,MD12G1199500,MD12G1199600,MD12G1199700,MD15G1387300	Pav_sc0001938.1_g360.1.mk,Pav_sc0001938.1_g400.1.mk	LOC103319531,LOC103344571,LOC103344572	Prupe.1G533600,Prupe.1G533700,Prupe.3G020400,Prupe.6G303900,Prupe.6G304100	LOC103928273,LOC103928274,LOC103928275,LOC103955343,LOC103955344,LOC103955345,LOC103955591,LOC103955592,LOC103955593,LOC103955595,LOC103964929,LOC108867840	LOC112171107,LOC112171656,LOC112177960,LOC112177961,LOC112177962,LOC112188661,LOC112194038,LOC112200037	maker-Ro02-snap-gene-67.82,maker-Ro06-exonerate_protein2genome-gene-285.41,maker-Ro07-exonerate_est2genome-gene-73.3,snap_masked-Ro06-processed-gene-375.16
OG0000087	AT3G57270	EVM0004837,EVM0008389,EVM0008511,EVM0010884,EVM0015386,EVM0019194,EVM0037822,EVM0042224	FvH4_5g06210,FvH4_6g24640,FvH4_6g24680,FvH4_6g37200	MD12G1083700,MD12G1083900,MD12G1084100,MD14G1078700,MD14G1079900,MD14G1080000,MD14G1080100	Pav_sc0000058.1_g160.1.mk,Pav_sc0000058.1_g210.1.mk,Pav_sc0000058.1_g340.1.mk	LOC103330809,LOC103339271,LOC103339272,LOC103339273,LOC103342441,LOC103343640,LOC103343782,LOC103343783,LOC103343832	Prupe.7G051600,Prupe.7G051700,Prupe.7G051800,Prupe.7G051900,Prupe.7G052000,Prupe.7G052100	LOC103929163,LOC103929164,LOC103929169,LOC103929170,LOC103940047,LOC103940048,LOC103940049,LOC103940050,LOC103940778,LOC103942498,LOC103953222	LOC112180930,LOC112188725,LOC112191928,LOC112192007,LOC112195168	maker-Ro06-snap-gene-448.32,maker-Ro06-snap-gene-448.34,maker-Ro06-snap-gene-449.52,maker-Ro06-snap-gene-449.54,maker-Ro06-snap-gene-449.57,maker-Ro06-snap-gene-450.52
OG0000088		EVM0004662,EVM0007395,EVM0019308,EVM0023544,EVM0028817,EVM0032019,EVM0032110,EVM0035611,EVM0035660,EVM0039549,EVM0043435	FvH4_3g06810,FvH4_3g06840,FvH4_3g06860,FvH4_3g06920,FvH4_3g06940,FvH4_3g06960,FvH4_3g20230,FvH4_3g20240,FvH4_4g01450,FvH4_4g01520	MD00G1006500,MD00G1006600,MD05G1294300,MD10G1272300,MD10G1272800,MD10G1273000,MD10G1273200,MD10G1273300	Pav_sc0000506.1_g030.1.mk,Pav_sc0000506.1_g060.1.br,Pav_sc0001093.1_g110.1.br,Pav_sc0004894.1_g020.1.mk	LOC103324924,LOC103324925,LOC103325061,LOC103325062,LOC103325078,LOC103343299	Prupe.4G069300,Prupe.4G069400,Prupe.4G069500,Prupe.4G069600,Prupe.4G069700,Prupe.4G069800	LOC103943307	LOC112164278,LOC112164933,LOC112164934,LOC112164935,LOC112164936,LOC112167597,LOC112177162,LOC112201377,LOC112201378,LOC112203051	maker-Ro03-snap-gene-331.118,maker-Ro03-snap-gene-398.61,snap_masked-Ro03-processed-gene-397.21,snap_masked-Ro03-processed-gene-398.11
OG0000089		EVM0002904,EVM0010029,EVM0011853,EVM0014742,EVM0014971,EVM0018921,EVM0026032,EVM0027608	FvH4_5g22710,FvH4_5g23390,FvH4_5g23400,FvH4_5g23420,FvH4_5g23430,FvH4_5g23450,FvH4_5g23470,FvH4_5g24300	MD06G1024000,MD06G1024300,MD06G1024500,MD09G1164200,MD09G1164500,MD17G1163600	Pav_sc0001761.1_g110.1.mk,Pav_sc0001911.1_g560.1.mk,Pav_sc0001911.1_g580.1.mk,Pav_sc0001911.1_g590.1.mk	LOC103336811,LOC103336812,LOC103336813,LOC103336814,LOC103336815	Prupe.2G283200,Prupe.5G025000,Prupe.5G025100,Prupe.5G025200,Prupe.5G025300,Prupe.5G025400,Prupe.5G025500,Prupe.5G025600	LOC103937161,LOC103938045,LOC103962513,LOC103962514,LOC103962515	LOC112175892,LOC112176062,LOC112176775,LOC112176970,LOC112176981,LOC112176998,LOC112176999,LOC112180139,LOC112180364,LOC112180365	maker-Ro05-exonerate_est2genome-gene-136.5,maker-Ro05-snap-gene-129.85,maker-Ro05-snap-gene-136.66,maker-Ro05-snap-gene-136.69,maker-Ro05-snap-gene-136.71,maker-Ro05-snap-gene-136.72
OG0000090		EVM0004104,EVM0013251,EVM0013410,EVM0014034,EVM0015813,EVM0022472,EVM0023267,EVM0024188,EVM0031704	FvH4_3g38870,FvH4_3g40890,FvH4_5g24240,FvH4_5g24250,FvH4_5g24270,FvH4_6g05400	MD02G1001400,MD02G1013900,MD02G1014800,MD02G1015000,MD02G1015200,MD03G1080200,MD06G1016200,MD06G1016500,MD06G1017700,MD06G1018100,MD06G1018700,MD06G1019800,MD06G1020400,MD06G1020700,MD06G1020800	Pav_sc0002710.1_g030.1.mk	LOC103336714,LOC103336715,LOC103336766,LOC107881614	Prupe.5G017800,Prupe.5G018000,Prupe.5G018100,Prupe.5G018200	LOC103929303,LOC103955573,LOC103955585,LOC103955602,LOC103955605,LOC103958231,LOC103963251	LOC112175810,LOC112175857,LOC112175970,LOC112177777,LOC112177778,LOC112178975,LOC112179041,LOC112179232,LOC112179652,LOC112180455,LOC112204005	maker-Ro05-snap-gene-149.31,snap_masked-Ro03-processed-gene-259.7,snap_masked-Ro05-processed-gene-149.2
OG0000091		EVM0002169,EVM0018704,EVM0029413,EVM0033284,EVM0033887,EVM0036367,EVM0038126,EVM0039031,EVM0043052,EVM0045109	FvH4_6g46570,FvH4_6g46580,FvH4_6g46610,FvH4_6g46620,FvH4_6g46680	MD09G1069300,MD09G1069400,MD17G1060300,MD17G1061900,MD17G1062100,MD17G1063000,MD17G1063200,MD17G1063600	Pav_sc0000661.1_g020.1.br,Pav_sc0000681.1_g040.1.br,Pav_sc0004547.1_g060.1.br,Pav_sc0004547.1_g070.1.br,Pav_sc0010540.1_g030.1.br	LOC103330127,LOC103330131,LOC103330133,LOC103330134,LOC103330253,LOC103330260	Prupe.3G246200,Prupe.3G251100,Prupe.3G251200,Prupe.3G251400,Prupe.3G251800	LOC103951068,LOC103955724,LOC103955725,LOC103955726,LOC103955727,LOC103955769,LOC103955795,LOC103962752	LOC112175855,LOC112182241,LOC112186084,LOC112187403,LOC112187404,LOC112187405,LOC112187409,LOC112188842,LOC112190833,LOC112192085	snap_masked-Ro02-processed-gene-388.7,snap_masked-Ro06-processed-gene-96.3,snap_masked-Ro06-processed-gene-96.7
OG0000092		EVM0001829,EVM0010359,EVM0014696,EVM0025263,EVM0045146	FvH4_6g11680	MD04G1150300,MD04G1150400,MD04G1156000,MD04G1156700,MD04G1158000,MD04G1158600,MD04G1159000,MD04G1159100,MD05G1061600,MD07G1308700,MD12G1135000,MD12G1164300,MD12G1164400	Pav_sc0000539.1_g040.1.br,Pav_sc0001087.1_g070.1.br,Pav_sc0001087.1_g120.1.br,Pav_sc0001123.1_g220.1.br,Pav_sc0001513.1_g020.1.mk,Pav_sc0006154.1_g050.1.br	LOC103335951,LOC103339300,LOC103340036,LOC103341081,LOC103342273,LOC103342310,LOC103342317,LOC103342940	Prupe.1G200500,Prupe.1G200700,Prupe.1G201100,Prupe.6G248000,Prupe.6G248100,Prupe.6G248200,Prupe.6G248400,Prupe.6G248500,Prupe.6G274800,Prupe.6G274900,Prupe.6G275100,Prupe.7G044200,Prupe.7G044300	LOC103930555,LOC103936601,LOC103963583,LOC103965166,LOC103966312,LOC103966355,LOC108865336,LOC108866190,LOC108866670,LOC108868619,LOC108868620	LOC112192800,LOC112192801	maker-Ro06-snap-gene-303.112
OG0000093	AT4G16195,AT4G24973,AT4G24974,AT4G24975	EVM0000556,EVM0002651,EVM0003610,EVM0004620,EVM0007580,EVM0015174,EVM0022734,EVM0027124,EVM0029126,EVM0029398,EVM0031685,EVM0037702	FvH4_2g30460,FvH4_3g25180,FvH4_4g02030	MD04G1130600,MD05G1010100,MD05G1264900,MD07G1270000,MD09G1134100,MD09G1134200,MD09G1237000,MD09G1237300,MD13G1228400,MD13G1231600,MD13G1231700,MD14G1004300,MD17G1052500,MD17G1052600,MD17G1052700,MD17G1123000	Pav_sc0000207.1_g1000.1.mk,Pav_sc0000207.1_g1430.1.mk,Pav_sc0000207.1_g810.1.mk,Pav_sc0000583.1_g710.1.mk,Pav_sc0006091.1_g040.1.mk		Prupe.1G026600,Prupe.1G055500,Prupe.1G055600,Prupe.1G057000,Prupe.1G057100,Prupe.1G057200,Prupe.1G057300,Prupe.1G062500,Prupe.1G062800,Prupe.8G012700	LOC103951066,LOC103952414	LOC112198821	maker-Ro03-exonerate_protein2genome-gene-243.34,maker-Ro04-snap-gene-230.77,maker-Ro04-snap-gene-263.70,maker-Ro04-snap-gene-264.25,maker-Ro04-snap-gene-268.47,maker-Ro06-exonerate_est2genome-gene-68.4
OG0000094	AT1G76690	EVM0002889,EVM0015433,EVM0016597,EVM0018913,EVM0025583,EVM0027270,EVM0029938,EVM0039417	FvH4_5g32630,FvH4_5g32640,FvH4_5g32680,FvH4_5g32690,FvH4_5g32710,FvH4_5g32750	MD08G1216100,MD15G1401200,MD15G1401300,MD15G1401800,MD15G1402400,MD15G1402700,MD15G1402800,MD15G1403000	Pav_sc0000205.1_g330.1.mk,Pav_sc0000205.1_g390.1.br,Pav_sc0000205.1_g400.1.br,Pav_sc0000205.1_g410.1.br,Pav_sc0000205.1_g420.1.mk,Pav_sc0000205.1_g430.1.mk	LOC103319316,LOC103319317,LOC103319318,LOC103319319,LOC103319320,LOC107880077,LOC107880094	Prupe.1G548300,Prupe.1G548400,Prupe.1G548600,Prupe.1G548700,Prupe.1G548800,Prupe.1G548900,Prupe.1G549000,Prupe.1G549100	LOC103952510,LOC103952516,LOC103952517,LOC103952520,LOC103952521,LOC103952523,LOC103967564	LOC112176300,LOC112176301,LOC112176302,LOC112176303,LOC112190372	maker-Ro05-snap-gene-348.56,maker-Ro05-snap-gene-348.60,snap_masked-Ro05-processed-gene-348.16
OG0000095		EVM0000417,EVM0002824,EVM0003815,EVM0005068,EVM0013539,EVM0024575,EVM0027978,EVM0033758,EVM0043171,EVM0043387	FvH4_1g19130,FvH4_2g04530,FvH4_7g19230	MD06G1090800,MD15G1314200	Pav_sc0000401.1_g190.1.br,Pav_sc0000401.1_g200.1.br,Pav_sc0000675.1_g630.1.br,Pav_sc0000745.1_g260.1.br,Pav_sc0001081.1_g240.1.br,Pav_sc0001251.1_g460.1.br,Pav_sc0001308.1_g250.1.br,Pav_sc0001428.1_g280.1.br,Pav_sc0001851.1_g190.1.br,Pav_sc0002143.1_g040.1.br,Pav_sc0002260.1_g020.1.br	LOC103323730,LOC103327067,LOC103328842,LOC103333169,LOC103336443,LOC103342602,LOC103343706,LOC107880513	Prupe.1G173000,Prupe.4G113600,Prupe.5G020800,Prupe.5G207000,Prupe.6G155900,Prupe.8G016500	LOC103927455,LOC103935668,LOC103943572,LOC103948801,LOC103957894,LOC103962104,LOC108866116,LOC108867392,LOC108868648	LOC112169461,LOC112170784,LOC112171600,LOC112186530,LOC112191001,LOC112194541,LOC112196467,LOC112198792,LOC112199050,LOC112203636
OG0000096		EVM0001225,EVM0005896,EVM0007142,EVM0015210,EVM0016162,EVM0017621,EVM0026030,EVM0036640,EVM0039064,EVM0041834,EVM0043276,EVM0043946	FvH4_3g11390,FvH4_7g23670,FvH4_7g23680,FvH4_7g23690,FvH4_7g23700	MD01G1142600,MD01G1142700,MD01G1142800,MD01G1143000,MD01G1143100,MD01G1143200,MD01G1143400,MD01G1143600,MD01G1144100,MD01G1148700,MD07G1208300,MD07G1208400,MD07G1208800,MD07G1208900,MD07G1209400,MD07G1210300	Pav_sc0000554.1_g020.1.br,Pav_sc0000554.1_g030.1.br,Pav_sc0000554.1_g040.1.br,Pav_sc0000584.1_g500.1.mk	LOC103332721,LOC103332723	Prupe.2G243500,Prupe.2G243600	LOC103934084,LOC103936060,LOC103936069,LOC103936086,LOC103936096,LOC103936106,LOC103936116,LOC103936148,LOC103942718	LOC112180645,LOC112182874,LOC112182875,LOC112182877,LOC112182878,LOC112186729,LOC112202978	maker-Ro07-snap-gene-357.35,snap_masked-Ro05-processed-gene-67.11
OG0000097		EVM0011598,EVM0012910,EVM0021028,EVM0033834,EVM0041876	FvH4_4g36390,FvH4_7g31830,FvH4_7g31950	MD01G1221400,MD07G1291200,MD07G1291400,MD07G1292500,MD07G1292800,MD07G1292900,MD08G1241600,MD15G1431600	Pav_sc0000449.1_g610.1.mk,Pav_sc0000637.1_g010.1.mk,Pav_sc0000731.1_g040.1.mk,Pav_sc0004485.1_g090.1.mk,Pav_sc0009012.1_g040.1.mk	LOC103325245,LOC103325246,LOC103327048,LOC103333626,LOC107880336,LOC107882046	Prupe.1G017800,Prupe.1G162800,Prupe.2G312500,Prupe.2G312600,Prupe.4G092600,Prupe.4G092800,Prupe.4G130500,Prupe.6G142800,Prupe.6G143100	LOC103936571,LOC103936573,LOC103943411,LOC103943415,LOC103946353,LOC103967226	LOC112168404,LOC112172594,LOC112174524,LOC112176919,LOC112179648,LOC112183541,LOC112183579,LOC112189062,LOC112193463,LOC112194792,LOC112201578,LOC112202285	maker-Ro01-snap-gene-97.70,maker-Ro01-snap-gene-97.72,maker-Ro01-snap-gene-97.73,maker-Ro03-snap-gene-378.145,maker-Ro03-snap-gene-98.5
OG0000098		EVM0016117,EVM0017076,EVM0019022,EVM0024590,EVM0035895,EVM0040659,EVM0040817	FvH4_2g02820,FvH4_2g02890	MD05G1110100,MD05G1110200,MD10G1113400,MD10G1113500	Pav_sc0000568.1_g720.1.br,Pav_sc0000568.1_g730.1.br,Pav_sc0000568.1_g740.1.br,Pav_sc0000568.1_g750.1.br,Pav_sc0000568.1_g760.1.br,Pav_sc0000568.1_g770.1.br	LOC103334946,LOC103335011,LOC103335012,LOC103340127	Prupe.7G159200,Prupe.8G104000,Prupe.8G104100,Prupe.8G104200,Prupe.8G104300,Prupe.8G153200,Prupe.8G153300,Prupe.8G153400,Prupe.8G153900,Prupe.8G154000,Prupe.8G154100,Prupe.8G154200,Prupe.8G154300,Prupe.8G154400,Prupe.8G154500,Prupe.8G154600,Prupe.8G154700,Prupe.8G154800,Prupe.8G246500,Prupe.8G246800	LOC103928078,LOC103934336,LOC103934344,LOC103934346,LOC103938257,LOC103938261,LOC103967068,LOC108868605	LOC112170586,LOC112170587,LOC112170590,LOC112170593,LOC112170594,LOC112170595,LOC112170596	maker-Ro01-snap-gene-237.80
OG0000099		EVM0000778,EVM0013563,EVM0021867,EVM0023340,EVM0035910	FvH4_4g29110,FvH4_4g29670,FvH4_4g29690,FvH4_4g30230,FvH4_4g30240,FvH4_4g30380,FvH4_6g52260,FvH4_7g29280	MD10G1043600,MD13G1047500,MD13G1075200	Pav_sc0000220.1_g1250.1.br,Pav_sc0000220.1_g1500.1.br,Pav_sc0000220.1_g1520.1.mk,Pav_sc0000220.1_g1600.1.br,Pav_sc0000381.1_g120.1.mk	LOC103321466,LOC103322260,LOC103322780,LOC103323698,LOC103324255,LOC103327942,LOC103327987,LOC103343437,LOC107881948	Prupe.1G009400,Prupe.1G076100,Prupe.1G158300,Prupe.1G208900,Prupe.1G273900,Prupe.3G068500,Prupe.5G168600,Prupe.5G168800,Prupe.5G169100,Prupe.8G049800	LOC103944032,LOC103955289	LOC112171628,LOC112172084,LOC112176376,LOC112177995,LOC112179298,LOC112183536,LOC112183538,LOC112183543,LOC112185313,LOC112188292,LOC112199710	maker-Ro04-snap-gene-39.67,maker-Ro05-snap-gene-319.26,maker-Ro07-snap-gene-133.17,maker-Ro07-snap-gene-133.18,maker-Ro07-snap-gene-137.48,maker-Ro07-snap-gene-258.50
OG0000100		EVM0000198,EVM0002083,EVM0002868,EVM0003942,EVM0004055,EVM0004095,EVM0004114,EVM0004424,EVM0006284,EVM0006559,EVM0009676,EVM0010673,EVM0011577,EVM0013105,EVM0013245,EVM0013603,EVM0013625,EVM0015343,EVM0015467,EVM0016352,EVM0018426,EVM0018595,EVM0019200,EVM0019257,EVM0020093,EVM0020712,EVM0021923,EVM0022094,EVM0024624,EVM0026014,EVM0026056,EVM0028373,EVM0028777,EVM0029252,EVM0032286,EVM0033069,EVM…				LOC103330487,LOC103333720,LOC103343879			LOC112176089,LOC112184819
OG0000101		EVM0005803,EVM0006273,EVM0019449,EVM0022718,EVM0042804,EVM0044744	FvH4_2g37730,FvH4_3g06650,FvH4_3g06690,FvH4_3g37080,FvH4_3g44420,FvH4_6g28410	MD04G1188000,MD04G1188400,MD09G1226600,MD09G1230000,MD17G1224900,MD17G1225100	Pav_sc0000678.1_g010.1.br,Pav_sc0000678.1_g020.1.br,Pav_sc0002792.1_g140.1.br,Pav_sc0003326.1_g160.1.br,Pav_sc0003326.1_g180.1.br,Pav_sc0005055.1_g010.1.br,Pav_sc0008177.1_g020.1.br	LOC103328190,LOC103328191,LOC103328213,LOC103328214,LOC103328216,LOC103335795	Prupe.3G095000,Prupe.3G100800,Prupe.3G101000,Prupe.3G101100,Prupe.3G101400,Prupe.3G101500,Prupe.3G101600,Prupe.3G101700,Prupe.3G101800,Prupe.3G101900	HCT3,LOC103945376,LOC103955861,LOC103955862,LOC103955880,LOC103964288	LOC112183662,LOC112187366,LOC112187919,LOC112201402,LOC112201403,LOC112201481,LOC112202237	snap_masked-Ro03-processed-gene-0.21,snap_masked-Ro06-processed-gene-72.11,snap_masked-Ro06-processed-gene-88.18,snap_masked-Ro06-processed-gene-88.9
OG0000102		EVM0027900,EVM0031392,EVM0033993,EVM0042131,EVM0044822	FvH4_2g10250,FvH4_3g20400,FvH4_5g18050,FvH4_5g18070,FvH4_5g18440,FvH4_5g18450,FvH4_5g18460	MD06G1238100,MD10G1022600,MD10G1022900,MD10G1023500,MD14G1243100	Pav_sc0000103.1_g1430.1.mk,Pav_sc0000201.1_g500.1.br,Pav_sc0000322.1_g060.1.mk,Pav_sc0001717.1_g020.1.br,Pav_sc0001987.1_g060.1.br,Pav_sc0001987.1_g080.1.mk	LOC103336131,LOC103336250,LOC103336251,LOC103336253,LOC103338888,LOC103341925,LOC103341926	Prupe.5G240700,Prupe.8G025500,Prupe.8G025600,Prupe.8G025700,Prupe.8G025800,Prupe.8G025900,Prupe.8G035600,Prupe.8G035700,Prupe.8G035800,Prupe.8G035900,Prupe.8G048300	LOC103933808,LOC103941350,LOC103941351,LOC103946860,LOC103948076,LOC108865350,LOC108865363	LOC112167508,LOC112175029,LOC112177280,LOC112179889,LOC112181477	maker-Ro05-snap-gene-343.59,maker-Ro05-snap-gene-343.61,maker-Ro05-snap-gene-343.62,snap_masked-Ro05-processed-gene-343.10,snap_masked-Ro05-processed-gene-343.8
OG0000103		EVM0005358,EVM0016061,EVM0021379,EVM0028328,EVM0029950,EVM0040916,EVM0043099	FvH4_2g40960,FvH4_3g19710,FvH4_5g30470,FvH4_6g23740,FvH4_7g01780,FvH4_7g23440	MD03G1230100,MD03G1230200,MD04G1034500,MD04G1034600,MD08G1039500,MD11G1250800,MD11G1251100,MD11G1251200	Pav_co4052753.1_g010.1.br,Pav_sc0000747.1_g510.1.mk,Pav_sc0002207.1_g680.1.mk	LOC103320781,LOC103326182,LOC103326183,LOC103326184,LOC103326185,LOC103326391,LOC103326406,LOC103339378	Prupe.1G388000,Prupe.1G388100,Prupe.4G178000,Prupe.4G178100,Prupe.4G178200,Prupe.4G178300,Prupe.4G178400,Prupe.4G178500,Prupe.4G206300,Prupe.4G206800,Prupe.4G207000,Prupe.7G064600	LOC103932887,LOC103932896,LOC103933418,LOC103933426,LOC103947598	LOC112168687,LOC112172045,LOC112178028,LOC112193729,LOC112195378	maker-Ro02-snap-gene-2.77,maker-Ro03-snap-gene-314.94,maker-Ro06-snap-gene-431.35,maker-Ro07-snap-gene-310.63
OG0000104		EVM0011441,EVM0012630,EVM0030418,EVM0031200,EVM0038866	FvH4_1g16420,FvH4_6g39730	MD09G1249600,MD09G1250900,MD15G1081900,MD15G1208800,MD17G1242700,MD17G1242800,MD17G1243200	Pav_co4036533.1_g010.1.br,Pav_sc0000036.1_g060.1.br,Pav_sc0000044.1_g220.1.br,Pav_sc0000129.1_g120.1.br,Pav_sc0000129.1_g130.1.br,Pav_sc0000592.1_g540.1.br,Pav_sc0000816.1_g030.1.br,Pav_sc0000816.1_g510.1.br,Pav_sc0000816.1_g520.1.br,Pav_sc0001411.1_g760.1.br,Pav_sc0001507.1_g120.1.br	LOC103328413,LOC103328527,LOC103328541,LOC103328542,LOC103328569,LOC103340728,LOC103340729,LOC103340730,LOC103340731	Prupe.3G130000,Prupe.3G130100,Prupe.3G130300,Prupe.3G130400,Prupe.3G130500,Prupe.3G136500,Prupe.3G141700,Prupe.3G141800,Prupe.3G141900,Prupe.3G155700,Prupe.7G207700,Prupe.7G207800,Prupe.7G207900,Prupe.7G208100	LOC103934613,LOC103944040,LOC103948515,LOC103948521,LOC103950181,LOC103951869	LOC112168479,LOC112183823,LOC112184912	maker-Ro05-snap-gene-345.28
OG0000105					Pav_sc0000017.1_g090.1.mk,Pav_sc0000026.1_g080.1.mk,Pav_sc0000034.1_g010.1.mk,Pav_sc0000038.1_g360.1.mk,Pav_sc0000039.1_g040.1.mk,Pav_sc0000051.1_g260.1.mk,Pav_sc0000052.1_g890.1.mk,Pav_sc0000101.1_g180.1.mk,Pav_sc0000103.1_g1080.1.mk,Pav_sc0000108.1_g040.1.mk,Pav_sc0000127.1_g150.1.mk,Pav_sc0000162.1_g250.1.mk,Pav_sc0000166.1_g180.1.mk,Pav_sc0000175.1_g250.1.br,Pav_sc0000216.1_g420.1.mk,Pav_sc00…		Prupe.1G078800
OG0000106					Pav_sc0000008.1_g200.1.br,Pav_sc0000058.1_g310.1.br,Pav_sc0000166.1_g210.1.br,Pav_sc0000168.1_g010.1.br,Pav_sc0000170.1_g080.1.br,Pav_sc0000190.1_g280.1.br,Pav_sc0000208.1_g140.1.br,Pav_sc0000262.1_g030.1.br,Pav_sc0000287.1_g840.1.br,Pav_sc0000308.1_g070.1.br,Pav_sc0000350.1_g1050.1.br,Pav_sc0000389.1_g340.1.br,Pav_sc0000389.1_g430.1.br,Pav_sc0000389.1_g920.1.br,Pav_sc0000400.1_g220.1.br,Pav_sc00…
OG0000107		EVM0007435,EVM0020877,EVM0024481,EVM0027485,EVM0039336,EVM0043464	FvH4_5g36970,FvH4_5g37000	MD08G1185000,MD08G1185500,MD08G1185600,MD08G1185700,MD15G1371800	Pav_co4045919.1_g010.1.br,Pav_sc0000257.1_g020.1.br,Pav_sc0000691.1_g820.1.mk,Pav_sc0000691.1_g830.1.mk,Pav_sc0000691.1_g870.1.mk,Pav_sc0000691.1_g880.1.br,Pav_sc0004761.1_g020.1.mk,Pav_sc0007097.1_g010.1.br,Pav_sc0010284.1_g010.1.mk	LOC103319540,LOC103319541,LOC103319542,LOC103319543,LOC103319545,LOC103319546,LOC103319547,LOC103319548,LOC103319662,LOC103319663,LOC103319666,LOC103319676	Prupe.1G519500,Prupe.1G519600,Prupe.1G519900,Prupe.1G520000,Prupe.1G520100,Prupe.1G520200,Prupe.1G520300,Prupe.1G520400	LOC103927168,LOC103927169,LOC103933795,LOC103933798,LOC103933799	LOC112175826,LOC112176044,LOC112177008,LOC112178906,LOC112179472	maker-Ro05-snap-gene-389.26,maker-Ro05-snap-gene-390.52,maker-Ro05-snap-gene-390.54,maker-Ro05-snap-gene-390.55,maker-Ro05-snap-gene-390.58
OG0000108					Pav_co4089257.1_g010.1.br,Pav_sc0000006.1_g380.1.br,Pav_sc0000108.1_g940.1.br,Pav_sc0000190.1_g310.1.br,Pav_sc0000190.1_g320.1.br,Pav_sc0000234.1_g040.1.br,Pav_sc0000263.1_g050.1.br,Pav_sc0000312.1_g030.1.br,Pav_sc0000317.1_g020.1.br,Pav_sc0000351.1_g160.1.br,Pav_sc0000389.1_g330.1.br,Pav_sc0000401.1_g020.1.br,Pav_sc0000525.1_g580.1.br,Pav_sc0000525.1_g590.1.br,Pav_sc0000578.1_g160.1.br,Pav_sc000…	LOC103322714,LOC103335343				maker-Ro02-snap-gene-257.15
OG0000109	AT1G55020	EVM0011635,EVM0021062,EVM0021560,EVM0021972,EVM0034402,EVM0038032,EVM0039382,EVM0044158	FvH4_4g09530,FvH4_6g06090,FvH4_6g06100	MD04G1204000,MD04G1204100,MD04G1204200,MD04G1204500,MD04G1204600,MD09G1069500,MD12G1218000,MD12G1218200,MD12G1218300,MD13G1191200,MD16G1191300	Pav_sc0000700.1_g070.1.mk,Pav_sc0000861.1_g060.1.mk	LOC103324270,LOC103344101,LOC103344618,LOC103344619,LOC103344620,LOC103344621,LOC103344623,LOC103344624	Prupe.1G011400,Prupe.6G324100,Prupe.6G324200,Prupe.6G324300,Prupe.6G324400,Prupe.6G324600	LOC103935971,LOC103955722,LOC103956622,LOC103965340,LOC103965341,LOC103965342,LOC103965343,LOC103965358,LOC103965359,LOC103965360,LOC103965361	LOC112192081,LOC112192269,LOC112193452,LOC112196194,LOC112197257	maker-Ro04-snap-gene-118.116
OG0000110	AT3G04430	EVM0005117,EVM0020493,EVM0028285,EVM0028351,EVM0031084,EVM0041759	FvH4_7g18010,FvH4_7g18200,FvH4_7g18250	MD01G1092200,MD01G1092900,MD01G1093000,MD01G1093200,MD01G1093500,MD01G1093700,MD01G1094000,MD01G1094500,MD01G1094800,MD07G1162700,MD07G1163200	Pav_sc0001046.1_g560.1.mk,Pav_sc0001046.1_g580.1.br,Pav_sc0001046.1_g620.1.br,Pav_sc0001046.1_g660.1.mk,Pav_sc0001046.1_g670.1.br,Pav_sc0001046.1_g680.1.br,Pav_sc0001183.1_g200.1.br,Pav_sc0001183.1_g230.1.br,Pav_sc0001183.1_g240.1.br,Pav_sc0010000.1_g010.1.br	LOC103332294,LOC103332298,LOC103332462,LOC103342338,LOC103342377,LOC103342392	Prupe.2G201800,Prupe.2G202000,Prupe.2G202700,Prupe.2G203100,Prupe.2G204700,Prupe.2G204900	LOC103932902,LOC103932903,LOC103932904,LOC103932910,LOC103932913,LOC103932936,LOC103964792,LOC108866002,LOC108866003	LOC112169666,LOC112182191,LOC112182197,LOC112201310
OG0000111		EVM0000949,EVM0002488,EVM0002792,EVM0005073,EVM0008578,EVM0008745,EVM0008791,EVM0009310,EVM0009513,EVM0010211,EVM0010502,EVM0010848,EVM0010913,EVM0011804,EVM0013504,EVM0016299,EVM0016405,EVM0017729,EVM0018708,EVM0019398,EVM0019625,EVM0020826,EVM0024485,EVM0026156,EVM0026415,EVM0028233,EVM0029303,EVM0030082,EVM0035034,EVM0035116,EVM0035119,EVM0035381,EVM0036894,EVM0041208,EVM0042606,EVM0043284,EVM…				LOC103322009,LOC103322272,LOC103330976,LOC103331021,LOC103332186,LOC103337339,LOC103340708,LOC103342962,LOC103343821,LOC107880143,LOC107880326,LOC107880908,LOC107881971,LOC107882013		LOC103946071	LOC112178020,LOC112198869,LOC112203907
OG0000112		EVM0013513,EVM0015960		MD09G1242600	Pav_sc0000017.1_g900.1.br,Pav_sc0000065.1_g830.1.br,Pav_sc0000067.1_g860.1.mk,Pav_sc0000491.1_g1300.1.br,Pav_sc0000624.1_g1200.1.br,Pav_sc0000863.1_g030.1.br,Pav_sc0001124.1_g160.1.br,Pav_sc0001302.1_g060.1.br,Pav_sc0001305.1_g210.1.br,Pav_sc0001379.1_g070.1.br,Pav_sc0001613.1_g470.1.br,Pav_sc0001627.1_g120.1.br,Pav_sc0001987.1_g110.1.br,Pav_sc0002479.1_g410.1.mk,Pav_sc0002839.1_g210.1.mk,Pav_sc0…	LOC103319442,LOC103338992,LOC103344557,LOC107881825,LOC107881969	Prupe.1G073500,Prupe.2G022700,Prupe.2G092000,Prupe.2G216500,Prupe.3G190000,Prupe.4G261300,Prupe.5G044600		LOC112163876,LOC112194668,LOC112199381,LOC112203038	maker-Ro01-snap-gene-247.57,maker-Ro02-exonerate_protein2genome-gene-327.19,maker-Ro02-snap-gene-139.46,maker-Ro02-snap-gene-180.14,maker-Ro03-exonerate_est2genome-gene-282.7,maker-Ro03-exonerate_protein2genome-gene-308.49,maker-Ro03-exonerate_protein2genome-gene-350.19,maker-Ro03-snap-gene-314.100,maker-Ro03-snap-gene-54.42,maker-Ro04-snap-gene-278.26,maker-Ro05-exonerate_protein2genome-gene-283…
OG0000113					Pav_sc0000017.1_g650.1.br,Pav_sc0000091.1_g220.1.br,Pav_sc0000126.1_g170.1.br,Pav_sc0000219.1_g130.1.br,Pav_sc0000219.1_g140.1.br,Pav_sc0000396.1_g340.1.br,Pav_sc0000418.1_g380.1.br,Pav_sc0000465.1_g720.1.br,Pav_sc0000467.1_g710.1.br,Pav_sc0000473.1_g270.1.br,Pav_sc0000496.1_g620.1.br,Pav_sc0000503.1_g460.1.br,Pav_sc0000524.1_g260.1.br,Pav_sc0000545.1_g230.1.br,Pav_sc0000553.1_g110.1.br,Pav_sc000…	LOC103343308,LOC107880709
OG0000114	AT1G62040,AT2G45170,AT3G60640,AT4G04620,AT4G16520,AT4G21980	EVM0002102,EVM0002259,EVM0014637,EVM0019097,EVM0020751,EVM0033988	FvH4_3g01980,FvH4_3g22920,FvH4_5g00060,FvH4_6g43130,FvH4_7g11130	MD00G1114800,MD02G1210100,MD03G1199200,MD05G1347700,MD06G1061100,MD07G1116100,MD10G1322100,MD11G1216100	Pav_sc0000910.1_g250.1.mk,Pav_sc0002287.1_g040.1.mk	LOC103324544,LOC103326441,LOC103329288,LOC103337184	Prupe.3G216800,Prupe.4G019800,Prupe.4G215300,Prupe.5G072400	LOC103930417,LOC103931025,LOC103944541,LOC103948182,LOC103950339,LOC103951372,LOC103960609,LOC103960610,LOC103964545	LOC112165987,LOC112168301,LOC112180831,LOC112181857,LOC112188490	maker-Ro03-snap-gene-279.65,maker-Ro04-exonerate_protein2genome-gene-144.10,maker-Ro05-snap-gene-97.92,maker-Ro06-snap-gene-215.81,snap_masked-Ro03-processed-gene-426.26,snap_masked-Ro07-processed-gene-57.8
OG0000115	AT3G54070	EVM0018163,EVM0024174,EVM0024946,EVM0040975,EVM0042504	FvH4_3g25070	MD03G1027500,MD03G1146300,MD03G1146800,MD03G1147100,MD11G1165600	Pav_sc0000531.1_g010.1.br,Pav_sc0000531.1_g270.1.br,Pav_sc0001801.1_g670.1.mk	LOC103328623,LOC103328631,LOC103328663,LOC103329239,LOC103330594	Prupe.2G015900,Prupe.2G016500,Prupe.6G131100,Prupe.6G131400,Prupe.6G131500,Prupe.6G131600,Prupe.6G131800	LOC103936224,LOC103936225,LOC103938222,LOC103966403	LOC112165310,LOC112165312,LOC112166117,LOC112166685,LOC112166943,LOC112167019,LOC112167020,LOC112167022,LOC112167023,LOC112167110,LOC112167131,LOC112167997,LOC112192726,LOC112198646,LOC112201752,LOC112202291,LOC112203847	maker-Ro03-snap-gene-245.14,maker-Ro03-snap-gene-246.51,maker-Ro03-snap-gene-246.52,maker-Ro03-snap-gene-246.54,maker-Ro03-snap-gene-248.27,maker-Ro06-snap-gene-378.33,snap_masked-Ro03-processed-gene-247.7
OG0000116	ATMG00810	EVM0000257,EVM0001620,EVM0004387,EVM0004402,EVM0006771,EVM0008731,EVM0008883,EVM0010596,EVM0011777,EVM0011783,EVM0013841,EVM0016525,EVM0019736,EVM0020281,EVM0020971,EVM0021097,EVM0022315,EVM0023982,EVM0027453,EVM0028836,EVM0033637,EVM0033870,EVM0039128,EVM0039517,EVM0039768,EVM0039804,EVM0040386,EVM0040400,EVM0042205,EVM0042542,EVM0043132,EVM0043593,EVM0044146,EVM0044858		MD05G1050400,MD16G1278000		LOC107880703,LOC107881536,LOC107881547,LOC107881993		LOC108865925,LOC108866152,LOC108866713,LOC108866782,LOC108866854,LOC108867158,LOC108867264,LOC108868396,LOC108868657	LOC112164296,LOC112171247,LOC112178145,LOC112184207,LOC112185044
OG0000117		EVM0000110,EVM0005155,EVM0007550,EVM0008448,EVM0009434,EVM0010896,EVM0012310,EVM0013053,EVM0018054,EVM0029067,EVM0029490,EVM0031868,EVM0033872,EVM0035669,EVM0035846,EVM0042034,EVM0044378,EVM0044899	FvH4_7g07260,FvH4_7g07340	MD00G1048100,MD00G1048300,MD00G1062800,MD00G1063000,MD01G1150100,MD01G1150200,MD01G1150600,MD01G1150900,MD01G1151200,MD01G1151900,MD03G1281000,MD07G1194600,MD07G1216600,MD07G1217700,MD07G1218400,MD07G1218700,MD07G1218900,MD07G1219100,MD07G1219200,MD07G1219600,MD07G1220100		LOC103333038	Prupe.2G248400	LOC103936569,LOC103937451,LOC103937471,LOC103937486,LOC103937499,LOC103937509,LOC103948400,LOC103958617	LOC112164529,LOC112181343,LOC112181350	snap_masked-Ro07-processed-gene-36.12
OG0000118		EVM0000525,EVM0000529,EVM0001067,EVM0004033,EVM0005306,EVM0007719,EVM0007939,EVM0008409,EVM0019567,EVM0022039,EVM0032580,EVM0033103,EVM0035535,EVM0040244,EVM0042005	FvH4_1g15090,FvH4_1g15120,FvH4_1g15130,FvH4_1g15140,FvH4_1g15220,FvH4_6g18970	MD02G1164300,MD02G1164400,MD02G1164700,MD02G1164800,MD02G1165300,MD02G1165500,MD02G1165600,MD15G1263100,MD15G1276900	Pav_sc0000348.1_g100.1.br	LOC103339958,LOC103339965	Prupe.7G138800,Prupe.7G139600,Prupe.7G139700,Prupe.7G139800	LOC103928447,LOC103951870,LOC103956362,LOC103956407	LOC112185909,LOC112186021,LOC112186022,LOC112186023,LOC112187723,LOC112188575,LOC112190621,LOC112190937	maker-Ro01-snap-gene-71.39,maker-Ro01-snap-gene-71.40,maker-Ro01-snap-gene-72.110,maker-Ro06-snap-gene-376.24,maker-Ro06-snap-gene-376.25,maker-Ro06-snap-gene-376.26
OG0000119		EVM0009272,EVM0009572,EVM0010528,EVM0010910,EVM0031923,EVM0034180,EVM0041868	FvH4_1g18160,FvH4_4g06020,FvH4_4g06030,FvH4_5g02660,FvH4_5g05380	MD08G1082300,MD08G1083600,MD09G1272000,MD09G1272500,MD09G1274200,MD11G1203100,MD13G1197600	Pav_sc0000252.1_g010.1.mk,Pav_sc0001124.1_g140.1.br,Pav_sc0001124.1_g170.1.mk,Pav_sc0001412.1_g070.1.br,Pav_sc0008057.1_g020.1.br		Prupe.4G236500	LOC103940480,LOC103945265,LOC103948095,LOC103951097,LOC103956824	LOC112163751,LOC112175284,LOC112177578,LOC112180754,LOC112181711,LOC112183935,LOC112188293,LOC112190808,LOC112196346,LOC112197640,LOC112197705,LOC112198007,LOC112198843,LOC112198846,LOC112198848,LOC112203906	maker-Ro04-snap-gene-269.47,maker-Ro04-snap-gene-269.49,maker-Ro05-snap-gene-100.50,maker-Ro05-snap-gene-144.79,maker-Ro05-snap-gene-83.66,maker-Ro05-snap-gene-98.60,maker-Ro07-snap-gene-301.54,snap_masked-Ro05-processed-gene-89.23,snap_masked-Ro05-processed-gene-90.14
OG0000120		EVM0000009,EVM0003365,EVM0003892,EVM0004158,EVM0004848,EVM0004873,EVM0004980,EVM0006216,EVM0006614,EVM0007069,EVM0007747,EVM0008614,EVM0009046,EVM0010619,EVM0012500,EVM0013168,EVM0013703,EVM0014374,EVM0014796,EVM0014931,EVM0015150,EVM0015209,EVM0015805,EVM0016844,EVM0018014,EVM0018337,EVM0018377,EVM0019197,EVM0020694,EVM0021538,EVM0022108,EVM0022141,EVM0022905,EVM0027262,EVM0027915,EVM0031788,EVM…				LOC103337369		LOC103940913	LOC112184373,LOC112198666,LOC112199067
OG0000121		EVM0002676,EVM0007506,EVM0014179,EVM0021735,EVM0025516,EVM0029225,EVM0038743	FvH4_3g15120	MD05G1227200,MD05G1227300,MD05G1227400,MD05G1227500,MD05G1227600,MD10G1206700,MD10G1207000,MD10G1207500,MD10G1208000	Pav_sc0000672.1_g020.1.mk,Pav_sc0001583.1_g040.1.br,Pav_sc0001583.1_g100.1.br,Pav_sc0003599.1_g030.1.br,Pav_sc0005608.1_g020.1.br	LOC103325719,LOC103325720,LOC103325780,LOC103325787,LOC103325788,LOC107880791	Prupe.4G134900,Prupe.4G135000,Prupe.4G135100,Prupe.4G135200,Prupe.4G135400,Prupe.4G135500,Prupe.4G135600	LOC103933743,LOC103952034	LOC112164762,LOC112164763,LOC112164854,LOC112165177,LOC112165178,LOC112165179,LOC112165388,LOC112165390,LOC112168417,LOC112196200,LOC112202794,LOC112202795,LOC112203353,LOC112203358,LOC112203362,LOC112203372	maker-Ro03-snap-gene-352.82,snap_masked-Ro03-processed-gene-351.14
OG0000122		EVM0000006,EVM0006091,EVM0009868,EVM0013064,EVM0017283,EVM0020241,EVM0021851,EVM0024436,EVM0032534,EVM0042401,EVM0044783	FvH4_4g29310,FvH4_4g29930,FvH4_7g11380	MD00G1120600,MD00G1120900,MD00G1121200,MD08G1128800,MD08G1129500,MD08G1130000,MD11G1077200,MD11G1077700,MD11G1077900,MD11G1078100,MD11G1078300,MD11G1078500		LOC103328017,LOC103328167	Prupe.6G129800,Prupe.6G130000	LOC103928530,LOC103931135,LOC103935590,LOC103935591,LOC103940126,LOC103960763,LOC103960766,LOC103960772,LOC103960773	LOC112165050,LOC112165051,LOC112165238,LOC112165958,LOC112166086,LOC112167103,LOC112167322,LOC112167758,LOC112167759,LOC112181690,LOC112187988,LOC112188221,LOC112202392,LOC112203678	maker-Ro03-snap-gene-255.32,maker-Ro07-snap-gene-312.106
OG0000123	AT5G04180	EVM0004622,EVM0008880,EVM0017040,EVM0018968,EVM0031365,EVM0034828,EVM0041271	FvH4_5g02430,FvH4_6g16690,FvH4_6g16730,FvH4_6g16740	MD00G1067900,MD03G1165000,MD04G1089400,MD04G1089500,MD12G1107800,MD12G1108000,MD12G1108100,MD12G1108200	Pav_sc0000024.1_g130.1.mk,Pav_sc0000024.1_g160.1.mk,Pav_sc0000683.1_g200.1.mk,Pav_sc0001467.1_g010.1.mk	LOC103326798,LOC103326800,LOC103326808,LOC103331122,LOC103339807,LOC103339810,LOC103339874,LOC103339875	Prupe.4G263400,Prupe.4G263500,Prupe.4G264600,Prupe.7G126200,Prupe.7G126300,Prupe.7G126400,Prupe.7G126500,Prupe.7G126600	LOC103941274,LOC103949348,LOC103949350,LOC103965703,LOC103965710,LOC103965711,LOC103965713	LOC112165702,LOC112194191,LOC112194192,LOC112194196,LOC112195155	maker-Ro06-snap-gene-334.64,maker-Ro06-snap-gene-335.61
OG0000124		EVM0003345,EVM0014038,EVM0019186,EVM0030485,EVM0031041,EVM0042536		MD04G1018200,MD15G1219500	Pav_sc0000584.1_g550.1.mk,Pav_sc0000800.1_g1280.1.br,Pav_sc0000800.1_g1290.1.br,Pav_sc0000800.1_g1310.1.br,Pav_sc0003802.1_g110.1.mk,Pav_sc0004372.1_g030.1.br,Pav_sc0006347.1_g080.1.br,Pav_sc0011243.1_g010.1.mk,Pav_sc0011423.1_g010.1.br	LOC103319680,LOC103319959,LOC103319963,LOC103319966,LOC103319971,LOC103319972,LOC103320162,LOC103320166,LOC103326085,LOC103326087,LOC103326088,LOC103343223,LOC103343226,LOC103343767,LOC103344093	Prupe.1G453600,Prupe.1G453700,Prupe.1G465600,Prupe.1G475100,Prupe.1G475200,Prupe.1G475300,Prupe.1G475400,Prupe.1G475500,Prupe.1G475800,Prupe.1G475900,Prupe.1G476200,Prupe.1G476500,Prupe.1G476700,Prupe.1G477000,Prupe.1G477200,Prupe.1G477400,Prupe.1G477800,Prupe.4G169000	LOC103937067,LOC103962567,LOC108867475		maker-Ro03-snap-gene-140.9
OG0000125		EVM0025809,EVM0027673	FvH4_3g10540,FvH4_3g35290,FvH4_6g37710	MD09G1145200,MD17G1131900	Pav_sc0000409.1_g280.1.br,Pav_sc0000812.1_g180.1.br,Pav_sc0000856.1_g010.1.br,Pav_sc0001878.1_g010.1.br,Pav_sc0002450.1_g040.1.mk,Pav_sc0002450.1_g090.1.br,Pav_sc0004428.1_g010.1.mk,Pav_sc0004428.1_g020.1.br,Pav_sc0004801.1_g060.1.br,Pav_sc0005285.1_g010.1.br,Pav_sc0008933.1_g010.1.mk,Pav_sc0009511.1_g020.1.br,Pav_sc0010315.1_g010.1.br,Pav_sc0010626.1_g010.1.mk	LOC103328961,LOC103328962,LOC103328964,LOC103329062,LOC103329069,LOC103329071,LOC103329074	Prupe.3G181000,Prupe.3G181100,Prupe.3G181400,Prupe.3G181600,Prupe.3G181800,Prupe.3G181900,Prupe.3G182300,Prupe.3G182400,Prupe.3G182500,Prupe.3G182700,Prupe.5G051500,Prupe.5G051800	LOC103947388,LOC108867247	LOC112175614,LOC112177389,LOC112179707,LOC112186025,LOC112188017,LOC112188524,LOC112188768,LOC112202443	maker-Ro05-snap-gene-308.37,snap_masked-Ro04-processed-gene-71.18,snap_masked-Ro06-processed-gene-185.11,snap_masked-Ro06-processed-gene-195.19
OG0000126		EVM0003412,EVM0003566,EVM0005373,EVM0011903,EVM0013208,EVM0016779,EVM0023826,EVM0029421,EVM0033268,EVM0043253,EVM0044183		MD12G1083800,MD12G1128200	Pav_sc0000078.1_g090.1.br,Pav_sc0000220.1_g1290.1.br,Pav_sc0000375.1_g530.1.br,Pav_sc0000535.1_g330.1.br,Pav_sc0000583.1_g950.1.br,Pav_sc0000739.1_g070.1.br,Pav_sc0000877.1_g1640.1.br,Pav_sc0001416.1_g190.1.br,Pav_sc0001640.1_g410.1.br,Pav_sc0002033.1_g120.1.br,Pav_sc0002154.1_g020.1.br,Pav_sc0003155.1_g050.1.br,Pav_sc0003356.1_g050.1.br,Pav_sc0006972.1_g010.1.br,Pav_sc0007674.1_g060.1.br,Pav_sc0…	LOC103324189,LOC103327491,LOC103328415,LOC103331829,LOC103333322,LOC103334441,LOC103334593,LOC103336970,LOC103337827,LOC103339642,LOC103342379,LOC103344550,LOC107880242,LOC107881094,LOC107881847		LOC103929897,LOC103929899,LOC103939308,LOC103939312,LOC103939442,LOC103945703,LOC103950497,LOC103952306,LOC103953144,LOC103956067
OG0000127					Pav_sc0000008.1_g490.1.br,Pav_sc0000039.1_g100.1.br,Pav_sc0000046.1_g180.1.br,Pav_sc0000048.1_g140.1.br,Pav_sc0000105.1_g470.1.br,Pav_sc0000108.1_g110.1.br,Pav_sc0000190.1_g120.1.br,Pav_sc0000268.1_g090.1.br,Pav_sc0000287.1_g830.1.br,Pav_sc0000389.1_g440.1.br,Pav_sc0000389.1_g980.1.br,Pav_sc0000465.1_g110.1.br,Pav_sc0000473.1_g190.1.br,Pav_sc0000499.1_g030.1.br,Pav_sc0000524.1_g360.1.br,Pav_sc000…	LOC103332221,LOC103335973			LOC112171008,LOC112177728,LOC112177965,LOC112194062,LOC112203073,LOC112203699
OG0000128					Pav_sc0000108.1_g230.1.br,Pav_sc0000120.1_g020.1.br,Pav_sc0000150.1_g460.1.br,Pav_sc0000209.1_g170.1.br,Pav_sc0000216.1_g880.1.br,Pav_sc0000309.1_g020.1.br,Pav_sc0000314.1_g050.1.br,Pav_sc0000376.1_g600.1.br,Pav_sc0000465.1_g580.1.br,Pav_sc0000482.1_g080.1.br,Pav_sc0000524.1_g320.1.br,Pav_sc0000525.1_g070.1.br,Pav_sc0000536.1_g110.1.br,Pav_sc0000549.1_g250.1.br,Pav_sc0000567.1_g660.1.br,Pav_sc000…
OG0000129					Pav_sc0000002.1_g590.1.br,Pav_sc0000113.1_g250.1.br,Pav_sc0000157.1_g680.1.br,Pav_sc0000216.1_g120.1.br,Pav_sc0000231.1_g1520.1.br,Pav_sc0000260.1_g440.1.br,Pav_sc0000269.1_g270.1.br,Pav_sc0000283.1_g440.1.br,Pav_sc0000287.1_g910.1.br,Pav_sc0000311.1_g760.1.br,Pav_sc0000327.1_g060.1.br,Pav_sc0000328.1_g170.1.br,Pav_sc0000334.1_g450.1.br,Pav_sc0000378.1_g090.1.br,Pav_sc0000389.1_g1160.1.br,Pav_sc0…
OG0000130					Pav_sc0000008.1_g710.1.br,Pav_sc0000046.1_g480.1.br,Pav_sc0000088.1_g010.1.br,Pav_sc0000098.1_g030.1.br,Pav_sc0000143.1_g170.1.br,Pav_sc0000150.1_g470.1.br,Pav_sc0000185.1_g100.1.br,Pav_sc0000216.1_g240.1.br,Pav_sc0000227.1_g010.1.br,Pav_sc0000228.1_g060.1.br,Pav_sc0000260.1_g340.1.br,Pav_sc0000283.1_g320.1.br,Pav_sc0000289.1_g210.1.br,Pav_sc0000295.1_g030.1.br,Pav_sc0000348.1_g090.1.br,Pav_sc000…
OG0000131					Pav_sc0002856.1_g030.1.br					maker-Ro01-exonerate_est2genome-gene-323.0,maker-Ro01-exonerate_est2genome-gene-324.1,maker-Ro01-exonerate_est2genome-gene-328.0,maker-Ro01-exonerate_est2genome-gene-336.0,maker-Ro01-exonerate_est2genome-gene-336.2,maker-Ro01-exonerate_protein2genome-gene-198.26,maker-Ro01-exonerate_protein2genome-gene-301.4,maker-Ro01-exonerate_protein2genome-gene-335.10,maker-Ro01-exonerate_protein2genome-gene-…
OG0000132	AT3G02100	EVM0002620,EVM0006758,EVM0011380,EVM0019033,EVM0028870,EVM0034064,EVM0044969	FvH4_6g46970,FvH4_6g46980,FvH4_6g46990,FvH4_6g47000	MD09G1064700,MD09G1064800,MD09G1064900,MD09G1065000,MD09G1065400,MD17G1058100,MD17G1058200,MD17G1058400	Pav_sc0000023.1_g350.1.br,Pav_sc0000023.1_g370.1.br,Pav_sc0000023.1_g380.1.br,Pav_sc0000023.1_g390.1.br,Pav_sc0000023.1_g400.1.mk	LOC103330097,LOC103330098,LOC103330099,LOC103330239	Prupe.3G256000,Prupe.3G256100,Prupe.3G256200,Prupe.3G256300	LOC103950985,LOC103950986,LOC103955686,LOC103955687,LOC103955688,LOC103955691,LOC103955760,LOC103955761,LOC103955763,LOC103955765,LOC103955786,LOC103955802	LOC112189046,LOC112189047,LOC112190164,LOC112190197	maker-Ro06-snap-gene-236.60,maker-Ro06-snap-gene-236.63,maker-Ro06-snap-gene-236.65
OG0000133		EVM0000503,EVM0000592,EVM0001692,EVM0004371,EVM0005629,EVM0005897,EVM0007149,EVM0007254,EVM0012591,EVM0013150,EVM0015828,EVM0019728,EVM0021308,EVM0022122,EVM0023158,EVM0025614,EVM0025929,EVM0028028,EVM0029757,EVM0031585,EVM0031798,EVM0032404,EVM0033091,EVM0034984,EVM0036257,EVM0036729,EVM0038968,EVM0040300,EVM0041153,EVM0041366,EVM0042389,EVM0042728,EVM0044056			Pav_sc0000478.1_g160.1.br	LOC103323202,LOC103336407,LOC107880337,LOC107881355		LOC103966519,LOC108865909,LOC108865962,LOC108866209,LOC108868563,LOC108868576	LOC112163742,LOC112163797,LOC112164124,LOC112178397,LOC112185201,LOC112194342,LOC112198181,LOC112204012
OG0000134		EVM0001717,EVM0014236,EVM0028278,EVM0034866,EVM0037919			Pav_co3994245.1_g010.1.br,Pav_sc0000009.1_g1230.1.br,Pav_sc0000023.1_g110.1.br,Pav_sc0000130.1_g060.1.br,Pav_sc0000194.1_g220.1.br,Pav_sc0000372.1_g140.1.br,Pav_sc0000535.1_g370.1.br,Pav_sc0000549.1_g060.1.br,Pav_sc0000549.1_g390.1.br,Pav_sc0000908.1_g260.1.br,Pav_sc0001076.1_g160.1.br,Pav_sc0001091.1_g320.1.br,Pav_sc0001268.1_g020.1.br,Pav_sc0001364.1_g120.1.br,Pav_sc0001417.1_g070.1.br,Pav_sc00…	LOC103322130,LOC103323046,LOC103334793,LOC103338208,LOC103338552,LOC103339150,LOC103343214,LOC107880369,LOC107881976	Prupe.1G066000	LOC108867121	LOC112169328,LOC112171442,LOC112174404,LOC112183998,LOC112184236,LOC112184359,LOC112184360,LOC112184764,LOC112192744,LOC112194693,LOC112199525,LOC112201425,LOC112202554,LOC112203942	maker-Ro07-snap-gene-230.35
OG0000135		EVM0002483,EVM0005885,EVM0022746,EVM0025814,EVM0030037,EVM0034942,EVM0038900,EVM0041630	FvH4_6g40760	MD09G1124300,MD09G1124400,MD09G1124700,MD09G1125300,MD09G1125600,MD09G1130600,MD09G1130900,MD09G1131100	Pav_sc0000157.1_g050.1.br,Pav_sc0000157.1_g310.1.br,Pav_sc0000157.1_g360.1.br,Pav_sc0000157.1_g400.1.br,Pav_sc0000157.1_g450.1.br,Pav_sc0000464.1_g1230.1.br,Pav_sc0000464.1_g1240.1.br,Pav_sc0003135.1_g1090.1.br	LOC103329277,LOC103329282,LOC103329448,LOC103343764,LOC103343765,LOC103343766,LOC103344030,LOC107880958	Prupe.3G094800,Prupe.3G196000,Prupe.3G199200,Prupe.3G199500,Prupe.3G200000	LOC103935074,LOC103935075,LOC103935077,LOC103935078,LOC103935079,LOC103935081,LOC103935084,LOC103935085,LOC103935442,LOC103944778,LOC103947510,LOC103965552	LOC112184954,LOC112184955
OG0000136		EVM0002000,EVM0002232,EVM0005917,EVM0022862,EVM0037877,EVM0045458	FvH4_5g20780,FvH4_6g28530	MD01G1212300,MD01G1212500,MD01G1212600	Pav_sc0001405.1_g1960.1.br	LOC103333777	Prupe.2G304800	LOC103943538,LOC103943539,LOC103943541,LOC103958247,LOC103964360,LOC103964404,LOC108868462	LOC112172431,LOC112175833,LOC112176183,LOC112177638,LOC112177641,LOC112177642,LOC112177646,LOC112177648,LOC112177651,LOC112177652,LOC112177654,LOC112177660,LOC112177664,LOC112177667,LOC112177669,LOC112177671,LOC112177673,LOC112177692,LOC112177801,LOC112178608,LOC112178609,LOC112178610,LOC112178611,LOC112179920,LOC112181308,LOC112181560,LOC112185948,LOC112190617,LOC112194230,LOC112198928	maker-Ro02-snap-gene-188.27
OG0000137		EVM0004076,EVM0011172,EVM0020423,EVM0038413	FvH4_1g19280,FvH4_4g07510,FvH4_6g49970,FvH4_6g49990,FvH4_6g50000,FvH4_6g50010	MD04G1045600,MD09G1040300,MD09G1040400,MD09G1040500	Pav_sc0000009.1_g1130.1.br,Pav_sc0000009.1_g1150.1.br,Pav_sc0000009.1_g1180.1.br,Pav_sc0000009.1_g1200.1.br,Pav_sc0001288.1_g060.1.br,Pav_sc0001624.1_g080.1.br,Pav_sc0008233.1_g010.1.br,Pav_sc0009904.1_g010.1.br,Pav_sc0011889.1_g010.1.br	LOC103322296,LOC103329925,LOC103330186,LOC103330188,LOC103330190,LOC103330192,LOC103330193,LOC103344469	Prupe.1G198800,Prupe.3G277300,Prupe.3G277400,Prupe.3G277700,Prupe.3G277800,Prupe.3G277900,Prupe.3G278000	LOC103933237	LOC112175085,LOC112185281,LOC112186030,LOC112186469,LOC112189514,LOC112190517,LOC112190518,LOC112200993	maker-Ro04-exonerate_est2genome-gene-288.2,maker-Ro06-snap-gene-421.22,maker-Ro06-snap-gene-422.35,maker-Ro06-snap-gene-6.100,snap_masked-Ro06-processed-gene-421.8
OG0000138			FvH4_1g13860,FvH4_1g17550,FvH4_1g17560,FvH4_1g17570,FvH4_1g18430,FvH4_1g18470,FvH4_1g18480,FvH4_2g36710,FvH4_3g14940,FvH4_3g32350,FvH4_6g14790,FvH4_6g14900,FvH4_6g14980,FvH4_6g15010		Pav_sc0006048.1_g060.1.mk,Pav_sc0010524.1_g010.1.mk	LOC103334832,LOC103334881,LOC103339027,LOC103344171	Prupe.6G214600,Prupe.6G214700,Prupe.6G214900,Prupe.7G008100		LOC112163698,LOC112167721,LOC112168056,LOC112180002,LOC112183851,LOC112185928,LOC112187379,LOC112187381,LOC112187781,LOC112188854,LOC112190384,LOC112190668,LOC112190726,LOC112190729,LOC112190752,LOC112194165,LOC112194166,LOC112194275,LOC112194708,LOC112195059,LOC112199711	maker-Ro01-snap-gene-91.43,maker-Ro01-snap-gene-91.44,maker-Ro01-snap-gene-94.55,maker-Ro01-snap-gene-94.58,maker-Ro03-snap-gene-87.72,maker-Ro03-snap-gene-87.75,maker-Ro04-exonerate_protein2genome-gene-346.14
OG0000139					Pav_sc0000004.1_g020.1.br,Pav_sc0000008.1_g450.1.br,Pav_sc0000024.1_g010.1.br,Pav_sc0000028.1_g260.1.br,Pav_sc0000094.1_g1180.1.br,Pav_sc0000137.1_g270.1.br,Pav_sc0000174.1_g130.1.br,Pav_sc0000175.1_g220.1.br,Pav_sc0000220.1_g1950.1.br,Pav_sc0000247.1_g120.1.br,Pav_sc0000334.1_g030.1.br,Pav_sc0000355.1_g410.1.br,Pav_sc0000358.1_g460.1.br,Pav_sc0000376.1_g330.1.br,Pav_sc0000389.1_g680.1.br,Pav_sc0…		Prupe.1G195200
OG0000140		EVM0000044,EVM0000615,EVM0001573,EVM0002247,EVM0006062,EVM0006787,EVM0008213,EVM0012236,EVM0013844,EVM0020193,EVM0021365,EVM0021958,EVM0023757,EVM0026354,EVM0027405,EVM0027849,EVM0028806,EVM0032366,EVM0036597,EVM0036651,EVM0037985,EVM0038726,EVM0038780,EVM0038908,EVM0044636	FvH4_2g07610,FvH4_3g30720,FvH4_7g00320		Pav_sc0000269.1_g290.1.br,Pav_sc0000503.1_g210.1.br,Pav_sc0000563.1_g160.1.br,Pav_sc0000852.1_g370.1.br,Pav_sc0009162.1_g030.1.br	LOC103333774,LOC107881672		LOC103931783,LOC103934505,LOC103939183,LOC103939186,LOC103941369,LOC103943764,LOC103951132,LOC103951385,LOC103952237,LOC103956727,LOC103963859,LOC103963928,LOC108867582,LOC108868464	LOC112184756,LOC112203889
OG0000141		EVM0000846,EVM0001784,EVM0005038,EVM0007727,EVM0008094,EVM0013132,EVM0013391,EVM0013706,EVM0014091,EVM0014141,EVM0015216,EVM0018637,EVM0019255,EVM0021208,EVM0021599,EVM0022924,EVM0025292,EVM0025908,EVM0026346,EVM0028297,EVM0030390,EVM0030916,EVM0031182,EVM0031773,EVM0034646,EVM0039986,EVM0040073,EVM0041404,EVM0045000		MD02G1100700,MD03G1045100,MD15G1059300		LOC107880654,LOC107881677,LOC107882011,LOC107882021,LOC107882053	Prupe.7G031600	LOC103935720,LOC103943896,LOC103944907,LOC103947991,LOC103952594,LOC108868134	LOC112164034,LOC112164538,LOC112177892,LOC112196335,LOC112197154,LOC112198744,LOC112203702
OG0000142		EVM0004382,EVM0006956,EVM0007772,EVM0010773,EVM0011733,EVM0012599,EVM0022416,EVM0026549,EVM0026742,EVM0026774,EVM0026802,EVM0030210,EVM0032217,EVM0033499,EVM0036441,EVM0039341,EVM0042066,EVM0043245		MD02G1010600,MD04G1151700,MD05G1320000,MD13G1099200	Pav_sc0000843.1_g740.1.br	LOC103333312,LOC103344556,LOC107881177	Prupe.2G074700,Prupe.8G080900,Prupe.8G084200	LOC103927642,LOC103927656,LOC103930659,LOC103931416,LOC103935589,LOC103941266,LOC103946668,LOC103949209,LOC103951638,LOC103957873,LOC103958737,LOC103961989,LOC103967436,LOC108866480,LOC108866483,LOC108866484,LOC108867301,LOC108868093,LOC108868253,LOC108868700	LOC112199681	snap_masked-Ro01-processed-gene-209.5
OG0000143		EVM0009952,EVM0012318,EVM0012881,EVM0019687,EVM0021139,EVM0026237,EVM0033357,EVM0034254	FvH4_3g39980,FvH4_3g39990,FvH4_5g33140,FvH4_5g38210	MD03G1104200,MD03G1139900,MD03G1192800,MD11G1202700,MD11G1203000	Pav_sc0000241.1_g210.1.mk,Pav_sc0000296.1_g140.1.br	LOC103326505,LOC103326555,LOC103326577,LOC103326580,LOC103326660,LOC103326669	Prupe.4G222200,Prupe.4G236200,Prupe.4G236400,Prupe.4G237500	LOC103930663,LOC103934331,LOC103948024,LOC103948092,LOC103948987,LOC103951470	LOC112166335,LOC112175796,LOC112181425,LOC112183550,LOC112183689,LOC112185245,LOC112187576,LOC112197215	maker-Ro03-snap-gene-35.71,maker-Ro04-snap-gene-142.66,maker-Ro05-snap-gene-353.44,maker-Ro05-snap-gene-353.45,maker-Ro05-snap-gene-354.47,maker-Ro07-snap-gene-297.41,snap_masked-Ro03-processed-gene-35.19,snap_masked-Ro03-processed-gene-36.13
OG0000144		EVM0001820,EVM0010310,EVM0010638,EVM0026894,EVM0028315,EVM0035635	FvH4_3g22070,FvH4_5g34520,FvH4_5g34890,FvH4_7g15420	MD02G1267200,MD11G1159500,MD12G1002200,MD17G1219600	Pav_sc0000981.1_g280.1.br,Pav_sc0000981.1_g310.1.br,Pav_sc0000981.1_g320.1.br,Pav_sc0000981.1_g410.1.br,Pav_sc0000981.1_g430.1.br,Pav_sc0000981.1_g440.1.br,Pav_sc0000981.1_g450.1.br,Pav_sc0002866.1_g300.1.br,Pav_sc0003326.1_g190.1.br,Pav_sc0006331.1_g010.1.br	LOC103328203,LOC103328204,LOC103328206,LOC103328209,LOC103328272,LOC103328347,LOC103328482,LOC103328483,LOC103343822	Prupe.3G098700,Prupe.3G098900,Prupe.3G099000,Prupe.3G099900,Prupe.3G102600,Prupe.3G118700,Prupe.3G119200,Prupe.3G119300,Prupe.3G120500,Prupe.3G120700,Prupe.3G121000	LOC103946160,LOC103956202,LOC103964302	LOC112168983,LOC112178298	maker-Ro03-exonerate_est2genome-gene-327.4,maker-Ro03-snap-gene-327.78
OG0000145		EVM0000478,EVM0018774,EVM0021556,EVM0037932,EVM0038694,EVM0043169	FvH4_1g15160,FvH4_1g15170,FvH4_1g15210,FvH4_1g15230,FvH4_1g15390,FvH4_6g50310	MD00G1053700,MD02G1165400,MD02G1166000,MD02G1166100,MD02G1166300,MD15G1277200,MD15G1277400,MD15G1277700,MD15G1278000,MD15G1278100	Pav_sc0001242.1_g050.1.br	LOC103339960,LOC103339962,LOC103339963,LOC103340233	Prupe.7G138700,Prupe.7G138900,Prupe.7G139200,Prupe.7G139500	LOC103938909,LOC103938918,LOC103939698,LOC103941006,LOC103941007,LOC103942653,LOC103956233,LOC103956267,LOC103956306,LOC103956320	LOC112185908,LOC112187829,LOC112187830,LOC112188377,LOC112190572,LOC112193068,LOC112193469,LOC112195062	maker-Ro07-snap-gene-111.47,snap_masked-Ro01-processed-gene-71.14
OG0000146					Pav_co3992005.1_g010.1.br,Pav_sc0000002.1_g420.1.br,Pav_sc0000009.1_g460.1.br,Pav_sc0000024.1_g070.1.br,Pav_sc0000024.1_g080.1.br,Pav_sc0000054.1_g200.1.br,Pav_sc0000169.1_g070.1.br,Pav_sc0000170.1_g200.1.br,Pav_sc0000207.1_g550.1.br,Pav_sc0000213.1_g020.1.br,Pav_sc0000216.1_g1000.1.br,Pav_sc0000231.1_g470.1.br,Pav_sc0000233.1_g080.1.br,Pav_sc0000251.1_g090.1.br,Pav_sc0000251.1_g180.1.br,Pav_sc00…
OG0000147		EVM0001338,EVM0011350,EVM0017348,EVM0029969,EVM0041013	FvH4_3g08590,FvH4_3g08600,FvH4_3g25280,FvH4_3g25310,FvH4_3g25320,FvH4_3g25340	MD03G1148000,MD11G1166800,MD11G1167000,MD11G1167100,MD11G1167300,MD11G1167400,MD11G1169200	Pav_co4027591.1_g020.1.br,Pav_sc0001671.1_g030.1.br,Pav_sc0001671.1_g040.1.br,Pav_sc0001671.1_g050.1.br,Pav_sc0001671.1_g060.1.br,Pav_sc0001671.1_g070.1.br,Pav_sc0001671.1_g080.1.br,Pav_sc0002186.1_g070.1.br	LOC103328532,LOC103328540,LOC103328550,LOC103328559	Prupe.6G132900,Prupe.6G133000,Prupe.6G133100,Prupe.6G133200,Prupe.6G133300,Prupe.6G133400	LOC103941599,LOC103941600,LOC103941603,LOC103941605,LOC103963839	LOC112166721,LOC112166722,LOC112167126,LOC112167226,LOC112167681,LOC112167796,LOC112168226,LOC112203883	maker-Ro03-exonerate_est2genome-gene-243.0
OG0000148		EVM0002851,EVM0007303,EVM0010193,EVM0012516,EVM0013444,EVM0013891,EVM0014611,EVM0016128,EVM0018473,EVM0019326,EVM0021422,EVM0021781,EVM0023078,EVM0025468,EVM0025518,EVM0028668,EVM0033696,EVM0035224,EVM0035269,EVM0037130,EVM0040629,EVM0043711			Pav_sc0000069.1_g780.1.br,Pav_sc0000086.1_g010.1.br,Pav_sc0000513.1_g140.1.br,Pav_sc0000535.1_g350.1.br,Pav_sc0000558.1_g580.1.br,Pav_sc0000746.1_g030.1.br,Pav_sc0000793.1_g190.1.br,Pav_sc0001258.1_g030.1.br,Pav_sc0001686.1_g030.1.br,Pav_sc0002247.1_g040.1.br,Pav_sc0002271.1_g320.1.br,Pav_sc0003138.1_g160.1.br,Pav_sc0003845.1_g170.1.br,Pav_sc0005126.1_g030.1.br	LOC103325993,LOC103336193,LOC103337826,LOC103342687		LOC103927923,LOC103931759,LOC103932367,LOC103938079,LOC103946995,LOC103949778,LOC103952884,LOC108867432	LOC112199662,LOC112199736
OG0000149		EVM0009700,EVM0031309,EVM0035023		MD00G1190900,MD00G1219900,MD03G1011300,MD03G1204500,MD03G1204700,MD05G1114800,MD09G1243000,MD11G1023700,MD11G1024000,MD12G1211300	Pav_sc0001046.1_g200.1.mk,Pav_sc0001188.1_g030.1.mk,Pav_sc0001831.1_g060.1.mk,Pav_sc0002308.1_g130.1.br	LOC103324051,LOC103329138,LOC103339492,LOC103341808,LOC103341809,LOC103341810,LOC103341887,LOC103341890	Prupe.2G198200,Prupe.3G110900,Prupe.3G111000,Prupe.6G019200,Prupe.6G019300,Prupe.6G019400,Prupe.6G019500,Prupe.6G019600,Prupe.6G019700,Prupe.6G020100,Prupe.6G136300,Prupe.6G136500,Prupe.7G080500,Prupe.7G080700,Prupe.7G083600,Prupe.7G105800,Prupe.7G106000,Prupe.7G106100	LOC103928119,LOC103934975,LOC103934980,LOC103954660,LOC103954663,LOC108867749		maker-Ro06-snap-gene-230.68
OG0000150		EVM0021948,EVM0024097,EVM0034966	FvH4_6g23840,FvH4_6g52680	MD02G1234300,MD02G1234800,MD02G1235400	Pav_sc0000012.1_g020.1.br,Pav_sc0000161.1_g030.1.br,Pav_sc0000161.1_g040.1.br,Pav_sc0000503.1_g420.1.br,Pav_sc0000529.1_g020.1.br,Pav_sc0000857.1_g010.1.br,Pav_sc0001142.1_g320.1.mk,Pav_sc0001142.1_g450.1.mk,Pav_sc0001335.1_g070.1.br,Pav_sc0002060.1_g180.1.br	LOC103331038,LOC103331336,LOC103331351,LOC103343848,LOC103343883,LOC103343892,LOC103343906	Prupe.2G067000,Prupe.2G103400,Prupe.2G104000,Prupe.2G312100,Prupe.6G137900,Prupe.6G142200	LOC103927814,LOC103927816,LOC103927819,LOC103933675,LOC103935197,LOC103935206,LOC103940552	LOC112163778,LOC112165898,LOC112167890,LOC112197668,LOC112201089,LOC112203902,LOC112203909,LOC112203921	maker-Ro06-snap-gene-432.72,maker-Ro06-snap-gene-88.70,maker-Ro07-exonerate_protein2genome-gene-289.18,maker-Ro07-exonerate_protein2genome-gene-291.2
OG0000151	AT1G47710	EVM0003308,EVM0010192,EVM0012225,EVM0018633,EVM0029404,EVM0039300,EVM0045452	FvH4_1g24640,FvH4_2g40700,FvH4_3g03700,FvH4_5g01890,FvH4_5g21540	MD02G1102800,MD05G1248700,MD06G1030400,MD08G1040600,MD08G1041200,MD08G1041300,MD08G1041500,MD08G1041600,MD10G1229200,MD14G1097300,MD15G1035000	Pav_sc0000890.1_g840.1.mk,Pav_sc0000890.1_g850.1.mk	LOC103320771,LOC103320772,LOC103336984	Prupe.1G389200,Prupe.1G389300	LOC103953970,LOC103955472,LOC103955477,LOC103955478	LOC112168358,LOC112172116,LOC112175421,LOC112177695,LOC112180385,LOC112184195	maker-Ro02-snap-gene-3.114,maker-Ro03-snap-gene-21.90,maker-Ro03-snap-gene-418.109,maker-Ro05-snap-gene-116.55,maker-Ro05-snap-gene-121.86,maker-Ro05-snap-gene-129.88,snap_masked-Ro03-processed-gene-115.9,snap_masked-Ro05-processed-gene-120.13
OG0000152		EVM0001231,EVM0012152,EVM0024942,EVM0028116,EVM0040536	FvH4_3g36960,FvH4_3g37000	MD03G1085500,MD03G1085700,MD11G1093500,MD11G1093700,MD11G1093800,MD11G1093900,MD11G1094300	Pav_sc0000563.1_g030.1.mk,Pav_sc0000563.1_g050.1.mk,Pav_sc0002858.1_g210.1.br,Pav_sc0002858.1_g270.1.br,Pav_sc0002858.1_g290.1.br	LOC103321889,LOC103321898,LOC103321940,LOC103321951,LOC103323540	Prupe.6G068900,Prupe.6G069000,Prupe.6G069200,Prupe.6G069700,Prupe.6G069900,Prupe.6G070000	LOC103954262,LOC103964707,LOC103964708,LOC103964709,LOC103964710	LOC112165269,LOC112165270,LOC112179643,LOC112188503,LOC112196856,LOC112196857,LOC112196959,LOC112196960,LOC112198474,LOC112200065,LOC112200974,LOC112202215	maker-Ro03-snap-gene-54.50,maker-Ro03-snap-gene-55.50
OG0000153		EVM0005329,EVM0006251,EVM0015276,EVM0017859,EVM0019971,EVM0028773,EVM0032083	FvH4_1g25990	MD00G1208000,MD09G1238600,MD09G1238800,MD09G1239100,MD17G1231600,MD17G1231700,MD17G1231800,MD17G1232200	Pav_co4058431.1_g010.1.br,Pav_sc0000037.1_g230.1.br,Pav_sc0000381.1_g090.1.br,Pav_sc0000624.1_g990.1.br,Pav_sc0000816.1_g390.1.br,Pav_sc0001990.1_g100.1.br,Pav_sc0003565.1_g030.1.br,Pav_sc0004766.1_g030.1.br,Pav_sc0010263.1_g010.1.br	LOC103328311,LOC103328351,LOC103342620,LOC107880649	Prupe.3G106300,Prupe.3G120600,Prupe.3G121900,Prupe.3G122000,Prupe.4G059800	LOC103936327,LOC103936331,LOC103945421,LOC103945423,LOC103945424,LOC103945471,LOC103947922,LOC103947924,LOC103947925	LOC112184334,LOC112190731,LOC112203019,LOC112203940	maker-Ro03-snap-gene-403.91,maker-Ro06-snap-gene-65.33
OG0000154		EVM0014238,EVM0016963,EVM0018092,EVM0018142,EVM0029494,EVM0031510,EVM0037064,EVM0037410	FvH4_1g00570,FvH4_1g25190,FvH4_2g04190,FvH4_4g34520,FvH4_4g34580,FvH4_5g06780,FvH4_5g07350,FvH4_5g07470,FvH4_5g07510,FvH4_5g38320,FvH4_6g09550,FvH4_6g47480	MD04G1179800,MD12G1195000,MD12G1195500,MD12G1195600	Pav_sc0000143.1_g410.1.mk,Pav_sc0002968.1_g130.1.mk,Pav_sc0002968.1_g150.1.mk,Pav_sc0005746.1_g020.1.mk	LOC103331231,LOC103331232,LOC103331912,LOC103332476,LOC103333040,LOC103333042	Prupe.2G095600,Prupe.2G095700,Prupe.2G095800,Prupe.2G095900,Prupe.2G096000,Prupe.2G209200	LOC103930277,LOC103941773,LOC103960215	LOC112185119,LOC112190641,LOC112191332,LOC112191713	maker-Ro06-snap-gene-413.84,snap_masked-Ro01-processed-gene-9.19
OG0000155					Pav_sc0000002.1_g540.1.br,Pav_sc0000008.1_g300.1.br,Pav_sc0000008.1_g580.1.br,Pav_sc0000091.1_g040.1.br,Pav_sc0000098.1_g120.1.br,Pav_sc0000123.1_g320.1.br,Pav_sc0000123.1_g360.1.br,Pav_sc0000123.1_g460.1.br,Pav_sc0000150.1_g220.1.br,Pav_sc0000175.1_g350.1.br,Pav_sc0000176.1_g360.1.br,Pav_sc0000188.1_g190.1.br,Pav_sc0000202.1_g210.1.br,Pav_sc0000205.1_g060.1.br,Pav_sc0000216.1_g680.1.br,Pav_sc000…
OG0000156						LOC103322580			LOC112163812,LOC112164018,LOC112164077,LOC112164123,LOC112164126,LOC112164147,LOC112164148,LOC112164264,LOC112164347,LOC112164454,LOC112168076,LOC112168910,LOC112170570,LOC112170631,LOC112170863,LOC112170975,LOC112171001,LOC112171234,LOC112171283,LOC112171336,LOC112171455,LOC112171682,LOC112177511,LOC112178407,LOC112183528,LOC112184133,LOC112184452,LOC112184580,LOC112184638,LOC112184846,LOC112185…
OG0000157	AT1G02130,AT3G11730,AT4G17530,AT5G47200	EVM0011323,EVM0011547,EVM0011774,EVM0013091,EVM0013456,EVM0025222,EVM0036716,EVM0042176	FvH4_5g20060,FvH4_5g28100,FvH4_6g32920,FvH4_7g26840	MD01G1176600,MD04G1050400,MD06G1049500,MD07G1247800,MD08G1244400,MD09G1196600,MD15G1439100	Pav_sc0000549.1_g780.1.mk,Pav_sc0001196.1_g1330.1.mk	LOC103318992,LOC103327737,LOC103333398,LOC103337032	Prupe.1G581900,Prupe.2G271800,Prupe.3G053000,Prupe.5G060000	LOC103930505,LOC103935846,LOC103946380,LOC103952764,LOC103957147,LOC103957689,LOC103959784	LOC112176117,LOC112177232,LOC112188136,LOC112193765	maker-Ro05-snap-gene-106.93,maker-Ro05-snap-gene-216.59,maker-Ro06-snap-gene-144.42,maker-Ro07-snap-gene-373.85
OG0000158		EVM0001966,EVM0005148,EVM0007386,EVM0010284,EVM0013939,EVM0019040,EVM0029320,EVM0032213,EVM0044137		MD05G1030600,MD11G1074200,MD11G1075500,MD11G1075600,MD11G1138500,MD15G1393000	Pav_co4008557.1_g010.1.br,Pav_co4017397.1_g010.1.br,Pav_sc0000028.1_g910.1.br,Pav_sc0000065.1_g120.1.br,Pav_sc0000065.1_g450.1.br,Pav_sc0000094.1_g530.1.br,Pav_sc0000094.1_g540.1.br,Pav_sc0000323.1_g720.1.br,Pav_sc0000375.1_g230.1.br,Pav_sc0000467.1_g960.1.br,Pav_sc0000480.1_g1200.1.mk,Pav_sc0000480.1_g1210.1.br,Pav_sc0003258.1_g070.1.br	LOC103321129,LOC103323433,LOC103325358,LOC103325369,LOC103327369,LOC103327416,LOC103335743,LOC103335747	Prupe.1G106100,Prupe.6G057300,Prupe.6G098300,Prupe.8G095200,Prupe.8G097100	LOC103939236,LOC103939237,LOC103960781,LOC103960782,LOC103960785,LOC103960786,LOC108868164
OG0000159		EVM0012333,EVM0020475	FvH4_1g19210,FvH4_1g19240,FvH4_7g07240	MD01G1042500,MD01G1042600,MD01G1042800,MD01G1042900,MD05G1034100,MD10G1155000,MD10G1155400,MD15G1308800,MD15G1308900	Pav_sc0002348.1_g040.1.br,Pav_sc0003921.1_g010.1.br,Pav_sc0003921.1_g050.1.mk	LOC103335236,LOC103335246,LOC103335256,LOC103335267,LOC103335277,LOC103335288,LOC103335298	Prupe.6G205900,Prupe.6G206300,Prupe.6G206800,Prupe.6G207200,Prupe.6G207300,Prupe.6G207400,Prupe.6G207500,Prupe.6G207600,Prupe.6G207700,Prupe.6G207900	LOC103927900,LOC103954149,LOC103954695,LOC103954696	LOC112170113,LOC112170114,LOC112173332,LOC112187218,LOC112190872,LOC112190873,LOC112197344,LOC112197352,LOC112197358,LOC112197375
OG0000160		EVM0008881,EVM0020160	FvH4_1g26450,FvH4_5g29450,FvH4_5g35130,FvH4_6g25310,FvH4_6g32080,FvH4_7g11650,FvH4_7g11670,FvH4_7g11690,FvH4_7g11730,FvH4_7g11770		Pav_sc0000616.1_g190.1.mk,Pav_sc0001502.1_g090.1.mk,Pav_sc0001503.1_g160.1.mk	LOC103325956,LOC103326480,LOC103334559,LOC103341624	Prupe.4G156000,Prupe.4G210300,Prupe.6G287700		LOC112164022,LOC112164023,LOC112171457,LOC112171462,LOC112181984,LOC112194969,LOC112194970,LOC112203471,LOC112203472,LOC112203676	maker-Ro02-snap-gene-114.63,maker-Ro02-snap-gene-278.30,maker-Ro02-snap-gene-280.14,maker-Ro02-snap-gene-280.15,maker-Ro02-snap-gene-280.16,maker-Ro03-exonerate_est2genome-gene-287.2,maker-Ro03-exonerate_est2genome-gene-287.4,maker-Ro03-snap-gene-286.43,maker-Ro03-snap-gene-286.44,maker-Ro03-snap-gene-329.74,maker-Ro03-snap-gene-329.75,maker-Ro07-snap-gene-49.60,maker-Ro07-snap-gene-49.63,maker-R…
OG0000161		EVM0016246,EVM0017308,EVM0026411,EVM0030151,EVM0033767,EVM0034779,EVM0041002,EVM0041495,EVM0045118	FvH4_3g03320,FvH4_3g03330,FvH4_3g03370,FvH4_3g06140,FvH4_6g00270,FvH4_6g20800	MD05G1327900,MD05G1328000,MD05G1328200,MD05G1332000,MD05G1332100,MD10G1307600,MD10G1307800	Pav_sc0000333.1_g050.1.mk,Pav_sc0000333.1_g080.1.br	LOC103324604,LOC103324696,LOC107880745	Prupe.4G031900,Prupe.4G032000,Prupe.4G032100,Prupe.4G032200	LOC103962414	LOC112166050,LOC112175443,LOC112192285,LOC112192286,LOC112192287	maker-Ro01-snap-gene-151.51,maker-Ro01-snap-gene-151.52,maker-Ro03-snap-gene-319.83,maker-Ro03-snap-gene-384.114,maker-Ro03-snap-gene-418.100,maker-Ro03-snap-gene-418.103,maker-Ro03-snap-gene-418.104,maker-Ro03-snap-gene-419.100,maker-Ro03-snap-gene-419.102,maker-Ro03-snap-gene-419.90,snap_masked-Ro03-processed-gene-419.25
OG0000162		EVM0021388	FvH4_5g05670,FvH4_5g05700,FvH4_5g31070,FvH4_5g31080,FvH4_5g34930,FvH4_5g34950,FvH4_5g35000,FvH4_5g35050,FvH4_5g35060,FvH4_5g35070,FvH4_5g35080,FvH4_5g35260,FvH4_5g35300,FvH4_5g35320,FvH4_5g35330,FvH4_7g08990	MD16G1193600				LOC103959256	LOC112165570,LOC112175529,LOC112178313,LOC112178314,LOC112178317,LOC112178318,LOC112178320,LOC112178322,LOC112178324,LOC112178327,LOC112178330,LOC112178332,LOC112178338,LOC112178339,LOC112178340,LOC112178344,LOC112179961,LOC112180530,LOC112180574,LOC112181219,LOC112181220,LOC112181222,LOC112181223,LOC112181224,LOC112181226,LOC112181227	maker-Ro05-exonerate_est2genome-gene-371.5,maker-Ro05-snap-gene-59.80,snap_masked-Ro05-processed-gene-371.29
OG0000163		EVM0000794,EVM0008127,EVM0010418,EVM0011077,EVM0012694,EVM0014248,EVM0014497,EVM0014533,EVM0015058,EVM0015971,EVM0016928,EVM0018015,EVM0018927,EVM0020253,EVM0020659,EVM0021073,EVM0021676,EVM0021955,EVM0023194,EVM0023415,EVM0024126,EVM0025457,EVM0026304,EVM0027853,EVM0027925,EVM0028847,EVM0029125,EVM0029801,EVM0030750,EVM0030897,EVM0031608,EVM0034208,EVM0034371,EVM0036111,EVM0036307,EVM0037154,EVM…						LOC103942170,LOC103945642,LOC103964805,LOC108867174
OG0000164		EVM0003078,EVM0004256,EVM0023843,EVM0024894,EVM0035306,EVM0040056,EVM0040756,EVM0043109	FvH4_2g16230,FvH4_2g16270,FvH4_2g16280,FvH4_2g16290	MD05G1130600,MD05G1130700,MD05G1131000,MD10G1134100,MD10G1134300	Pav_sc0000244.1_g090.1.br,Pav_sc0000244.1_g180.1.br,Pav_sc0000629.1_g160.1.br,Pav_sc0000629.1_g180.1.br,Pav_sc0001236.1_g300.1.br,Pav_sc0002250.1_g030.1.br	LOC103334903,LOC103334932,LOC103334939,LOC103334942,LOC103343415,LOC103343417	Prupe.2G142500,Prupe.2G142900,Prupe.8G175000,Prupe.8G175300,Prupe.8G175600,Prupe.8G175700,Prupe.8G175900,Prupe.8G176000	LOC103933594,LOC103933595,LOC103933596	LOC112169265,LOC112170443,LOC112171379,LOC112171380,LOC112171385,LOC112171386	maker-Ro02-snap-gene-138.78
OG0000165		EVM0004797,EVM0017949,EVM0043348,EVM0044561	FvH4_1g17770,FvH4_3g32500,FvH4_6g23490,FvH4_7g14930,FvH4_7g16980	MD08G1053200,MD08G1053800,MD08G1053900,MD08G1054600,MD15G1042500	Pav_sc0000890.1_g140.1.br,Pav_sc0000890.1_g160.1.br,Pav_sc0000890.1_g180.1.br,Pav_sc0000890.1_g190.1.br,Pav_sc0002383.1_g130.1.br,Pav_sc0002383.1_g160.1.br,Pav_sc0002383.1_g170.1.br,Pav_sc0002962.1_g010.1.br,Pav_sc0002962.1_g080.1.mk	LOC103335441	Prupe.1G395700,Prupe.4G240500,Prupe.8G117500	LOC103949712,LOC103949741,LOC103949782,LOC103949783,LOC103949788,LOC103949789,LOC103953421,LOC103953439	LOC112163834,LOC112168870,LOC112181759,LOC112183852,LOC112187257,LOC112187258,LOC112198905,LOC112199277	maker-Ro01-snap-gene-87.93,maker-Ro01-snap-gene-87.94,maker-Ro02-exonerate_protein2genome-gene-371.46,maker-Ro06-exonerate_protein2genome-gene-426.22
OG0000166		EVM0018579,EVM0020596,EVM0021601,EVM0030132,EVM0044064	FvH4_1g17460,FvH4_2g40560	MD00G1037500,MD00G1175200,MD03G1091600,MD08G1234700,MD14G1047100,MD15G1028200,MD15G1028300,MD15G1028400,MD15G1028500,MD15G1028700,MD15G1032900,MD15G1033100	Pav_sc0000890.1_g1200.1.mk,Pav_sc0000890.1_g1220.1.br,Pav_sc0000890.1_g1250.1.mk	LOC103320784,LOC107880093	Prupe.1G386800,Prupe.1G386900,Prupe.1G387000	LOC103929023,LOC103929461,LOC103929479,LOC103954095,LOC103954103,LOC108867813	LOC112163822,LOC112163824,LOC112164636,LOC112164994,LOC112165672,LOC112167747,LOC112171884,LOC112179822,LOC112189343	maker-Ro01-snap-gene-86.72,maker-Ro03-snap-gene-88.33,maker-Ro03-snap-gene-88.34,maker-Ro03-snap-gene-88.36,snap_masked-Ro03-processed-gene-88.11
OG0000167		EVM0000689,EVM0007801,EVM0020352	FvH4_1g13810,FvH4_3g37730,FvH4_7g09050	MD03G1180700,MD03G1180900,MD03G1182800,MD03G1280900,MD05G1298100,MD10G1277400	Pav_sc0000407.1_g090.1.br,Pav_sc0000496.1_g650.1.mk,Pav_sc0000740.1_g350.1.mk,Pav_sc0001009.1_g090.1.br,Pav_sc0001009.1_g100.1.br,Pav_sc0001212.1_g010.1.mk,Pav_sc0001224.1_g030.1.br,Pav_sc0001289.1_g590.1.br,Pav_sc0001342.1_g020.1.mk,Pav_sc0004638.1_g010.1.br,Pav_sc0004638.1_g020.1.mk,Pav_sc0006100.1_g070.1.br,Pav_sc0006298.1_g070.1.br,Pav_sc0006393.1_g090.1.br	LOC103343452	Prupe.4G063200,Prupe.4G076800,Prupe.6G294300,Prupe.7G141600	LOC103944077,LOC103944637,LOC108865352,LOC108867574	LOC112164741,LOC112166295,LOC112185753,LOC112202303,LOC112202811,LOC112203706,LOC112203709	maker-Ro01-snap-gene-124.64,maker-Ro03-snap-gene-261.73,maker-Ro03-snap-gene-401.139,maker-Ro06-exonerate_protein2genome-gene-406.22,maker-Ro06-snap-gene-134.48
OG0000168					Pav_sc0000017.1_g800.1.br,Pav_sc0000031.1_g200.1.br,Pav_sc0000031.1_g290.1.br,Pav_sc0000153.1_g160.1.br,Pav_sc0000153.1_g220.1.br,Pav_sc0000243.1_g660.1.br,Pav_sc0000268.1_g010.1.br,Pav_sc0000283.1_g340.1.br,Pav_sc0000482.1_g420.1.br,Pav_sc0000553.1_g330.1.br,Pav_sc0000600.1_g440.1.br,Pav_sc0000736.1_g290.1.br,Pav_sc0000756.1_g030.1.br,Pav_sc0000761.1_g350.1.br,Pav_sc0000830.1_g320.1.br,Pav_sc000…	LOC107880882,LOC107881554			LOC112163735,LOC112184219,LOC112194664
OG0000169									LOC112163831,LOC112163859,LOC112164086,LOC112164203,LOC112164306,LOC112164342,LOC112164670,LOC112167621,LOC112167738,LOC112168006,LOC112170615,LOC112170623,LOC112170852,LOC112171130,LOC112171136,LOC112171583,LOC112171759,LOC112174586,LOC112177424,LOC112177562,LOC112177891,LOC112178138,LOC112178337,LOC112183513,LOC112183985,LOC112184248,LOC112184421,LOC112184544,LOC112185425,LOC112194063,LOC112194…
OG0000170	AT1G17240,AT1G17250	EVM0005126,EVM0011257,EVM0014197,EVM0015569,EVM0044307	FvH4_3g44870	MD00G1077800,MD03G1017300,MD03G1017700,MD03G1244200,MD11G1017800,MD11G1018100,MD11G1018400	Pav_sc0000465.1_g170.1.br,Pav_sc0000583.1_g570.1.br,Pav_sc0000583.1_g580.1.br,Pav_sc0000583.1_g600.1.br,Pav_sc0000702.1_g760.1.br,Pav_sc0000905.1_g110.1.br,Pav_sc0002024.1_g130.1.br,Pav_sc0003352.1_g050.1.br,Pav_sc0003944.1_g020.1.br,Pav_sc0007047.1_g010.1.br,Pav_sc0008421.1_g020.1.br		Prupe.2G098300,Prupe.2G098500,Prupe.4G163400,Prupe.4G246600,Prupe.4G247100,Prupe.6G015600,Prupe.I002800	LOC103933513,LOC103965249,LOC103965256,LOC103965271,LOC103966985	LOC112164403,LOC112164417,LOC112164431,LOC112181955	maker-Ro01-exonerate_protein2genome-gene-218.11,maker-Ro01-exonerate_protein2genome-gene-225.26,maker-Ro01-snap-gene-217.69,maker-Ro03-snap-gene-41.56
OG0000171	AT4G11410	EVM0009100,EVM0018623,EVM0025649,EVM0028692,EVM0032607,EVM0036259	FvH4_4g28980,FvH4_7g29900	MD00G1173300,MD01G1205400,MD06G1085800,MD07G1274000,MD07G1274200,MD07G1274400,MD07G1274500,MD07G1274700,MD14G1106600,MD14G1106700	Pav_sc0000886.1_g120.1.mk,Pav_sc0001405.1_g1250.1.mk	LOC103333186,LOC103337534,LOC103337575,LOC103337576	Prupe.2G298000,Prupe.5G101600,Prupe.5G101900,Prupe.5G102000	LOC103932225,LOC103934909,LOC103942177,LOC103942455,LOC103963862,LOC103963888	LOC112175600,LOC112179118,LOC112179119,LOC112179148,LOC112179819,LOC112180314,LOC112180440,LOC112180452,LOC112180480,LOC112180599	maker-Ro07-snap-gene-392.81
OG0000172		EVM0001789,EVM0005193,EVM0009612,EVM0012208,EVM0016182,EVM0021741,EVM0025053,EVM0033891,EVM0036024,EVM0041115	FvH4_1g03330,FvH4_4g34450,FvH4_7g05990,FvH4_7g06060,FvH4_7g20630	MD01G1059700,MD02G1247100,MD02G1249300,MD07G1070400,MD07G1070700	Pav_sc0000122.1_g070.1.mk,Pav_sc0001150.1_g040.1.mk,Pav_sc0005752.1_g030.1.br,Pav_sc0008514.1_g020.1.mk	LOC103331235,LOC103331237,LOC103331241,LOC103331248,LOC103331251,LOC103331254	Prupe.2G087100,Prupe.2G087800,Prupe.2G088100,Prupe.2G088300	LOC103927867,LOC103927881,LOC103929508,LOC103932520	LOC112163787,LOC112168898,LOC112178377,LOC112192150,LOC112192160,LOC112192441	maker-Ro07-snap-gene-147.102,maker-Ro07-snap-gene-147.107
OG0000173		EVM0000089,EVM0000492,EVM0002271,EVM0002384,EVM0002520,EVM0003277,EVM0008418,EVM0008562,EVM0008830,EVM0008938,EVM0010009,EVM0011312,EVM0011665,EVM0012296,EVM0012466,EVM0015730,EVM0017130,EVM0018041,EVM0018393,EVM0019752,EVM0019833,EVM0021964,EVM0022793,EVM0023260,EVM0023393,EVM0025471,EVM0026388,EVM0027113,EVM0028103,EVM0028987,EVM0029722,EVM0031064,EVM0032100,EVM0032705,EVM0034711,EVM0034721,EVM…							LOC112181268
OG0000174		EVM0018327,EVM0029692,EVM0033337,EVM0035407,EVM0037337,EVM0039360,EVM0043327	FvH4_5g30250,FvH4_7g27430	MD08G1223600,MD08G1224100,MD08G1224300,MD08G1224400,MD08G1224500,MD11G1289900,MD11G1290000,MD15G1417300,MD15G1417400,MD17G1230500	Pav_sc0001106.1_g680.1.mk,Pav_sc0001106.1_g700.1.mk,Pav_sc0001818.1_g090.1.mk	LOC103319119	Prupe.1G561200,Prupe.1G561400	LOC103933355,LOC103933357,LOC103933358,LOC103933359,LOC103933361,LOC103945249,LOC103945412	LOC112175229,LOC112175561,LOC112178010,LOC112178013,LOC112178018,LOC112180011,LOC112180140	maker-Ro04-snap-gene-124.78,maker-Ro04-snap-gene-124.81,maker-Ro04-snap-gene-124.84,maker-Ro05-snap-gene-317.39,maker-Ro05-snap-gene-321.31,maker-Ro05-snap-gene-321.32,maker-Ro07-snap-gene-377.99
OG0000175		EVM0005339,EVM0007102,EVM0013764,EVM0017048,EVM0017599,EVM0020813,EVM0029488,EVM0039482,EVM0040115,EVM0040365,EVM0045340	FvH4_5g16360	MD01G1120900,MD06G1144600,MD06G1144800,MD06G1145700,MD06G1147000,MD08G1072600,MD08G1142300,MD08G1191100,MD14G1159400,MD14G1161400	Pav_sc0000257.1_g520.1.mk,Pav_sc0000261.1_g130.1.mk	LOC103318977,LOC103338042,LOC103338213	Prupe.1G525400,Prupe.1G583900,Prupe.5G153200,Prupe.5G156500	LOC103929150,LOC103930045,LOC103935028,LOC103935030,LOC103935038,LOC103938243,LOC103938245,LOC103950099,LOC103950103,LOC103950106,LOC108865693	LOC112177361,LOC112180610,LOC112194274	maker-Ro05-snap-gene-49.78
OG0000176		EVM0009327,EVM0009331,EVM0010286,EVM0012828,EVM0013831,EVM0016044,EVM0033912,EVM0044321	FvH4_5g10850	MD06G1119900,MD06G1120000,MD06G1120100,MD06G1120200,MD11G1254000,MD14G1126900,MD14G1127000,MD14G1137200	Pav_sc0000107.1_g240.1.mk	LOC103337378,LOC103337393,LOC103343502,LOC103343504,LOC103343506,LOC103343507,LOC103343990	Prupe.5G087600,Prupe.5G087900,Prupe.5G130300,Prupe.5G130400,Prupe.5G130500,Prupe.5G130600,Prupe.5G130700	LOC103949320,LOC103950117,LOC103950118,LOC103950690,LOC103950691,LOC103960212	LOC112175854,LOC112177755,LOC112180575	maker-Ro03-snap-gene-324.51,maker-Ro05-snap-gene-37.78,maker-Ro05-snap-gene-37.79,maker-Ro07-snap-gene-101.38,maker-Ro07-snap-gene-106.41
OG0000177					Pav_co3999505.1_g010.1.br,Pav_sc0000095.1_g570.1.br,Pav_sc0000120.1_g060.1.br,Pav_sc0000174.1_g070.1.br,Pav_sc0000183.1_g210.1.br,Pav_sc0000220.1_g410.1.br,Pav_sc0000260.1_g420.1.br,Pav_sc0000370.1_g470.1.br,Pav_sc0000373.1_g380.1.br,Pav_sc0000415.1_g340.1.br,Pav_sc0000428.1_g160.1.br,Pav_sc0000465.1_g190.1.br,Pav_sc0000482.1_g210.1.br,Pav_sc0000555.1_g290.1.br,Pav_sc0000575.1_g110.1.br,Pav_sc000…	LOC103328983
OG0000178	AT3G02480	EVM0005226,EVM0026259,EVM0036638	FvH4_6g45720	MD09G1079600,MD09G1080300,MD17G1070100,MD17G1070800,MD17G1071000	Pav_sc0000051.1_g180.1.br,Pav_sc0000051.1_g190.1.br,Pav_sc0000051.1_g200.1.br,Pav_sc0000051.1_g210.1.br,Pav_sc0000051.1_g220.1.br,Pav_sc0000051.1_g230.1.br,Pav_sc0000051.1_g240.1.br,Pav_sc0000051.1_g340.1.mk,Pav_sc0002862.1_g430.1.br	LOC103329626,LOC103329627,LOC103329628,LOC103329629,LOC103329630,LOC103329632,LOC103329640	Prupe.3G243400,Prupe.3G244100,Prupe.3G244200,Prupe.3G244300,Prupe.3G244400,Prupe.3G244500,Prupe.3G244600,Prupe.3G244700	LOC103960305,LOC103960306,LOC103962693,LOC103962697,LOC103962698,LOC103962699,LOC103966829	LOC112183358,LOC112185399,LOC112190696,LOC112190697
OG0000179	AT5G51970	EVM0005882,EVM0008949,EVM0012272,EVM0015685,EVM0017523,EVM0020732,EVM0022207,EVM0024098,EVM0031039,EVM0032796,EVM0037620,EVM0038297,EVM0041274,EVM0044131	FvH4_7g28870	MD00G1005600,MD00G1005700,MD01G1194600,MD01G1194700,MD01G1195200,MD01G1195300,MD01G1195400,MD01G1195500,MD07G1261900,MD07G1262100,MD07G1262300		LOC103333266	Prupe.2G288800	LOC103933312,LOC103933314,LOC103933315,LOC103933316,LOC103933317,LOC103933318,LOC103933319,LOC103933320,LOC103960507,LOC103960508,LOC103960509,LOC103960511,LOC103960512,LOC103960513	LOC112172208	maker-Ro07-snap-gene-397.128
OG0000180		EVM0001595,EVM0001730,EVM0003821,EVM0004693,EVM0005364,EVM0005628,EVM0006519,EVM0008627,EVM0009483,EVM0009635,EVM0012427,EVM0012622,EVM0013239,EVM0014739,EVM0018101,EVM0019886,EVM0021603,EVM0021713,EVM0023823,EVM0026301,EVM0026403,EVM0027302,EVM0028270,EVM0028640,EVM0029282,EVM0030100,EVM0033320,EVM0033331,EVM0033450,EVM0034728,EVM0035952,EVM0038001,EVM0039578,EVM0039880,EVM0040540,EVM0041486,EVM…						LOC103927112,LOC103928169,LOC103928178,LOC103956534,LOC103958290,LOC103961809
OG0000181		EVM0001160,EVM0003855,EVM0005969,EVM0007860,EVM0015554,EVM0022431,EVM0024618,EVM0028747,EVM0032370,EVM0032571,EVM0033722,EVM0034723,EVM0036075,EVM0037672,EVM0039016,EVM0042425		MD02G1306700,MD02G1306900,MD02G1307200,MD07G1102800,MD08G1175900,MD10G1039000,MD10G1039200,MD10G1040800,MD15G1103700,MD15G1104000	Pav_sc0002136.1_g030.1.mk,Pav_sc0002136.1_g040.1.mk	LOC103319306	Prupe.1G550800	LOC103934684,LOC103934688,LOC103939097,LOC103939102,LOC103939103,LOC103939107,LOC103945483,LOC103945485,LOC103945488,LOC103945598,LOC103945606,LOC103945608,LOC103957515,LOC103957518	LOC112180422
OG0000182		EVM0000743,EVM0004266,EVM0004407,EVM0011359,EVM0013780,EVM0016881,EVM0019781,EVM0021152,EVM0024604,EVM0025565,EVM0033165,EVM0034227,EVM0040608,EVM0041695,EVM0041863			Pav_sc0002074.1_g020.1.br,Pav_sc0002839.1_g320.1.br,Pav_sc0003567.1_g140.1.br,Pav_sc0008734.1_g030.1.br	LOC103336966,LOC103339459,LOC103342594		LOC103931059,LOC103931061,LOC103939108,LOC103939109,LOC103939130,LOC103940101,LOC103943275,LOC103943532,LOC103947524,LOC103950095,LOC103951464,LOC103952490,LOC103954955,LOC103955350,LOC103955568,LOC103959481,LOC103965164,LOC103965227,LOC103965415,LOC108866613,LOC108867762,LOC108868298,LOC108868739
OG0000183		EVM0003787,EVM0035826	FvH4_2g00570	MD12G1125200		LOC103336162			LOC112166098,LOC112169922,LOC112169926,LOC112170321,LOC112170322,LOC112170576,LOC112170689,LOC112172273,LOC112172275,LOC112172276,LOC112173590,LOC112174238,LOC112174701,LOC112175715,LOC112181647,LOC112181876,LOC112181909,LOC112182261,LOC112182262,LOC112182263,LOC112183597,LOC112187924,LOC112189184,LOC112190651,LOC112192592,LOC112199361,LOC112200192,LOC112200269,LOC112200292,LOC112200317,LOC112200…
OG0000184		EVM0005429,EVM0008858,EVM0017675,EVM0036109,EVM0040008	FvH4_1g04090,FvH4_2g34380,FvH4_4g02770,FvH4_7g28790,FvH4_7g28820,FvH4_7g28840,FvH4_7g29990,FvH4_c6g00090	MD07G1264900	Pav_sc0000586.1_g680.1.br,Pav_sc0000586.1_g690.1.br,Pav_sc0000586.1_g710.1.br,Pav_sc0000667.1_g630.1.br,Pav_sc0003441.1_g030.1.br			LOC103966191,LOC103966201,LOC108866203,LOC108868183	LOC112171332,LOC112171584,LOC112171911,LOC112173473,LOC112173620,LOC112175620,LOC112188241	maker-Ro02-snap-gene-83.89,maker-Ro02-snap-gene-83.98,maker-Ro03-snap-gene-320.27,maker-Ro05-snap-gene-169.52,maker-Ro05-snap-gene-395.51,maker-Ro06-snap-gene-206.80,maker-Ro07-exonerate_protein2genome-gene-400.31,maker-Ro07-snap-gene-14.75,maker-Ro07-snap-gene-236.32,maker-Ro07-snap-gene-277.25,maker-Ro07-snap-gene-278.35,maker-Ro07-snap-gene-395.112,maker-Ro07-snap-gene-397.121,maker-Ro07-snap-…
OG0000185					Pav_sc0000002.1_g450.1.br,Pav_sc0000008.1_g700.1.br,Pav_sc0000103.1_g2100.1.br,Pav_sc0000123.1_g100.1.br,Pav_sc0000190.1_g010.1.br,Pav_sc0000260.1_g010.1.br,Pav_sc0000268.1_g030.1.br,Pav_sc0000283.1_g460.1.br,Pav_sc0000287.1_g790.1.br,Pav_sc0000400.1_g110.1.br,Pav_sc0000415.1_g410.1.br,Pav_sc0000465.1_g150.1.br,Pav_sc0000496.1_g510.1.br,Pav_sc0000543.1_g380.1.br,Pav_sc0000546.1_g310.1.br,Pav_sc00…
OG0000186					Pav_sc0000013.1_g030.1.br,Pav_sc0000030.1_g650.1.br,Pav_sc0000045.1_g420.1.br,Pav_sc0000108.1_g550.1.br,Pav_sc0000108.1_g620.1.br,Pav_sc0000119.1_g250.1.br,Pav_sc0000150.1_g140.1.br,Pav_sc0000184.1_g490.1.br,Pav_sc0000220.1_g2710.1.br,Pav_sc0000233.1_g070.1.br,Pav_sc0000254.1_g900.1.br,Pav_sc0000377.1_g210.1.br,Pav_sc0000540.1_g310.1.br,Pav_sc0000582.1_g380.1.br,Pav_sc0000595.1_g1050.1.br,Pav_sc0…
OG0000187		EVM0000987,EVM0005726,EVM0006500,EVM0008901,EVM0013743,EVM0019571,EVM0019978,EVM0029810,EVM0030118,EVM0031711,EVM0042337,EVM0043842,EVM0044069,EVM0044506	FvH4_6g13100,FvH4_6g13110,FvH4_6g13120,FvH4_6g21210,FvH4_6g21290	MD04G1134700,MD04G1134900,MD04G1135200,MD04G1135300,MD12G1148400,MD12G1148500,MD12G1148600,MD12G1148800,MD12G1149000		LOC103340782		LOC103938136,LOC103938146,LOC103949372,LOC103949373,LOC103949375,LOC103949376,LOC103949377	LOC112193008,LOC112193712,LOC112194833,LOC112195001	maker-Ro06-snap-gene-310.62,maker-Ro06-snap-gene-310.68,maker-Ro06-snap-gene-310.69,snap_masked-Ro06-processed-gene-310.27
OG0000188		EVM0010711,EVM0023567,EVM0025204,EVM0025877,EVM0033419,EVM0034446,EVM0034583,EVM0039349	FvH4_4g18670,FvH4_4g18680,FvH4_4g18690	MD04G1198100,MD12G1210700,MD13G1164500,MD13G1164600,MD13G1164800,MD16G1164200,MD16G1164300	Pav_sc0000174.1_g760.1.mk,Pav_sc0000174.1_g890.1.mk,Pav_sc0000174.1_g930.1.mk,Pav_sc0006716.1_g040.1.mk	LOC103323058,LOC103323059,LOC103323060,LOC103343605,LOC103343607,LOC103344536	Prupe.1G123500,Prupe.1G123700,Prupe.1G123800,Prupe.1G131900,Prupe.1G132000,Prupe.1G132300,Prupe.6G318600	LOC103943727,LOC103943728,LOC103943729,LOC108865815	LOC112184027,LOC112194000,LOC112197394,LOC112200567	maker-Ro07-snap-gene-78.63
OG0000189		EVM0002756,EVM0033605,EVM0036115,EVM0038340,EVM0044745			Pav_co4027767.1_g010.1.br,Pav_co4031535.1_g010.1.br,Pav_sc0000017.1_g1150.1.br,Pav_sc0000034.1_g490.1.br,Pav_sc0000137.1_g100.1.br,Pav_sc0000168.1_g150.1.br,Pav_sc0000231.1_g1530.1.br,Pav_sc0000247.1_g330.1.br,Pav_sc0000323.1_g350.1.br,Pav_sc0000464.1_g1250.1.br,Pav_sc0000540.1_g350.1.br,Pav_sc0000745.1_g360.1.br,Pav_sc0001097.1_g010.1.br,Pav_sc0001627.1_g100.1.br,Pav_sc0001964.1_g080.1.br,Pav_sc…	LOC103341160	Prupe.2G060500,Prupe.5G070700,Prupe.6G087800,Prupe.6G353900,Prupe.7G008600	LOC103944460,LOC103951630,LOC103953670,LOC103957282	LOC112163903,LOC112170175,LOC112199065,LOC112203717
OG0000190		EVM0003232,EVM0005365,EVM0022283,EVM0023440,EVM0024688,EVM0040017	FvH4_3g06620,FvH4_3g06630,FvH4_3g06710,FvH4_4g07670	MD00G1093900,MD05G1293600,MD10G1270700,MD10G1270800,MD10G1270900,MD12G1049900	Pav_co4088797.1_g010.1.mk,Pav_sc0000624.1_g2340.1.mk,Pav_sc0000624.1_g2380.1.mk,Pav_sc0001289.1_g030.1.mk	LOC103323554,LOC103325051,LOC103325075,LOC103325076,LOC107880098,LOC107880762	Prupe.1G081200,Prupe.1G081300,Prupe.4G070600,Prupe.4G070700,Prupe.4G070900,Prupe.4G071000	LOC103943364,LOC103943372,LOC103951213,LOC103951327	LOC112166571,LOC112198919,LOC112198925,LOC112203054,LOC112203055,LOC112203056	maker-Ro03-snap-gene-396.90,maker-Ro04-snap-gene-292.44
OG0000191		EVM0001164,EVM0007997,EVM0008277,EVM0011622,EVM0018309,EVM0022656,EVM0042208	FvH4_2g03470,FvH4_2g29910,FvH4_3g02870	MD01G1027900,MD02G1101400,MD05G1336800,MD05G1337000,MD10G1312200	Pav_sc0000418.1_g350.1.mk,Pav_sc0000418.1_g360.1.br,Pav_sc0001545.1_g180.1.mk,Pav_sc0004916.1_g040.1.br,Pav_sc0004916.1_g070.1.br,Pav_sc0007867.1_g020.1.br,Pav_sc0008960.1_g010.1.br,Pav_sc0009158.1_g010.1.mk	LOC103320073,LOC103324687,LOC103333242,LOC107880086	Prupe.1G469100,Prupe.1G469200,Prupe.1G469300,Prupe.4G028700,Prupe.4G028800,Prupe.6G183500,Prupe.6G183600,Prupe.6G184400,Prupe.6G184500	LOC103939597,LOC103956699,LOC103962031	LOC112164825,LOC112191725,LOC112196056	maker-Ro02-snap-gene-55.68,maker-Ro02-snap-gene-56.85
OG0000192		EVM0021406,EVM0025620,EVM0033602	FvH4_6g29480,FvH4_6g32110,FvH4_6g52150	MD08G1072200,MD08G1094300,MD08G1094800,MD08G1096800,MD08G1104300,MD15G1035200,MD15G1042600	Pav_sc0000183.1_g340.1.br,Pav_sc0000302.1_g010.1.br,Pav_sc0000502.1_g090.1.mk,Pav_sc0000502.1_g240.1.br,Pav_sc0000532.1_g040.1.br,Pav_sc0001347.1_g030.1.br,Pav_sc0001347.1_g040.1.br,Pav_sc0001369.1_g640.1.br,Pav_sc0002183.1_g100.1.br	LOC103328089,LOC103328097,LOC103341964	Prupe.3G085000,Prupe.3G086700,Prupe.3G088000,Prupe.3G089000,Prupe.3G089200,Prupe.3G089400,Prupe.3G092700	LOC103938922,LOC103945371,LOC103949664,LOC103967554,LOC103967592	LOC112169268,LOC112175119,LOC112175353,LOC112178163,LOC112178170,LOC112185241,LOC112185712
OG0000193		EVM0006218,EVM0007595,EVM0029851,EVM0032692	FvH4_7g06580,FvH4_7g19470	MD01G1055800,MD01G1055900,MD01G1056000,MD01G1056100,MD07G1111100,MD07G1139700	Pav_sc0000102.1_g790.1.br,Pav_sc0000543.1_g140.1.br,Pav_sc0000675.1_g010.1.br,Pav_sc0000675.1_g030.1.br,Pav_sc0000675.1_g070.1.br,Pav_sc0000675.1_g110.1.br,Pav_sc0000675.1_g140.1.br,Pav_sc0000675.1_g150.1.br	LOC103343013	Prupe.2G165700,Prupe.2G165900,Prupe.2G166000,Prupe.2G166600,Prupe.2G166700,Prupe.2G166800,Prupe.2G166900	LOC103934472,LOC103934473,LOC103934476,LOC103938659,LOC103962240	LOC112174628,LOC112174635,LOC112175317,LOC112175804,LOC112181519,LOC112181520,LOC112181525	maker-Ro01-exonerate_est2genome-gene-243.7,maker-Ro07-snap-gene-35.76,snap_masked-Ro03-processed-gene-224.10,snap_masked-Ro07-processed-gene-33.23
OG0000194					Pav_sc0000046.1_g400.1.br,Pav_sc0000068.1_g060.1.br,Pav_sc0000101.1_g130.1.br,Pav_sc0000103.1_g2140.1.br,Pav_sc0000113.1_g240.1.br,Pav_sc0000175.1_g180.1.br,Pav_sc0000216.1_g960.1.br,Pav_sc0000231.1_g560.1.br,Pav_sc0000283.1_g380.1.br,Pav_sc0000350.1_g590.1.br,Pav_sc0000350.1_g650.1.br,Pav_sc0000350.1_g790.1.br,Pav_sc0000378.1_g080.1.br,Pav_sc0000389.1_g1010.1.br,Pav_sc0000478.1_g350.1.br,Pav_sc0…
OG0000195					Pav_sc0000008.1_g830.1.br,Pav_sc0000024.1_g480.1.br,Pav_sc0000046.1_g600.1.br,Pav_sc0000101.1_g250.1.br,Pav_sc0000150.1_g300.1.br,Pav_sc0000209.1_g070.1.br,Pav_sc0000287.1_g520.1.br,Pav_sc0000403.1_g210.1.br,Pav_sc0000405.1_g740.1.br,Pav_sc0000473.1_g230.1.br,Pav_sc0000525.1_g300.1.br,Pav_sc0000557.1_g020.1.br,Pav_sc0000595.1_g680.1.br,Pav_sc0000608.1_g270.1.br,Pav_sc0000622.1_g910.1.br,Pav_sc000…
OG0000196					Pav_sc0000107.1_g220.1.br,Pav_sc0000209.1_g270.1.br,Pav_sc0000216.1_g490.1.br,Pav_sc0000216.1_g950.1.br,Pav_sc0000368.1_g070.1.br,Pav_sc0000388.1_g010.1.br,Pav_sc0000428.1_g630.1.br,Pav_sc0000482.1_g290.1.br,Pav_sc0000492.1_g710.1.br,Pav_sc0000558.1_g540.1.br,Pav_sc0000595.1_g330.1.br,Pav_sc0000595.1_g860.1.br,Pav_sc0000624.1_g950.1.br,Pav_sc0000665.1_g130.1.br,Pav_sc0000759.1_g240.1.br,Pav_sc000…		Prupe.5G003500
OG0000197										maker-Ro01-exonerate_protein2genome-gene-103.45,maker-Ro01-exonerate_protein2genome-gene-123.27,maker-Ro01-exonerate_protein2genome-gene-14.47,maker-Ro01-exonerate_protein2genome-gene-18.33,maker-Ro01-exonerate_protein2genome-gene-70.32,maker-Ro02-exonerate_protein2genome-gene-104.31,maker-Ro02-exonerate_protein2genome-gene-105.56,maker-Ro02-exonerate_protein2genome-gene-11.47,maker-Ro02-exonerat…
OG0000198	AT4G27300	EVM0009944,EVM0014953,EVM0016233,EVM0019631,EVM0027413,EVM0029794,EVM0036151,EVM0043484	FvH4_3g15690,FvH4_3g15710	MD05G1219900,MD05G1220200,MD05G1230800,MD05G1231100,MD05G1231700,MD05G1232100,MD05G1232400,MD05G1233000,MD10G1202800	Pav_sc0000791.1_g080.1.br,Pav_sc0000791.1_g090.1.mk	LOC103325671	Prupe.4G139500	LOC103936930,LOC103952000,LOC103952002,LOC103952004,LOC103952053,LOC103952327,LOC103965922,LOC103965948	LOC112164954,LOC112164956,LOC112167448,LOC112203253	maker-Ro03-snap-gene-346.53,maker-Ro03-snap-gene-346.54,maker-Ro03-snap-gene-347.74,maker-Ro03-snap-gene-347.76,maker-Ro03-snap-gene-347.77,maker-Ro03-snap-gene-347.78,maker-Ro03-snap-gene-347.81
OG0000199		EVM0005087,EVM0007949,EVM0015631,EVM0017672,EVM0037192	FvH4_7g23850	MD03G1067300,MD03G1067800,MD08G1042700,MD08G1043000,MD08G1045100,MD08G1045900,MD11G1063900,MD11G1064900,MD15G1035600,MD15G1054800	Pav_sc0000257.1_g990.1.br,Pav_sc0000502.1_g130.1.br,Pav_sc0000502.1_g150.1.br,Pav_sc0000502.1_g200.1.br,Pav_sc0000502.1_g500.1.br,Pav_sc0002136.1_g160.1.br,Pav_sc0002136.1_g210.1.br,Pav_sc0002136.1_g250.1.br	LOC103319321,LOC103319351,LOC103319353,LOC103319383,LOC107880508	Prupe.1G545000,Prupe.1G545300,Prupe.4G284000,Prupe.4G284300,Prupe.4G284800,Prupe.4G285100,Prupe.4G285500	LOC103941986,LOC103949769,LOC103959019,LOC103959021,LOC108867350	LOC112169119,LOC112170727
OG0000200		EVM0000155,EVM0001988,EVM0002860,EVM0002990,EVM0004596,EVM0005736,EVM0005870,EVM0006831,EVM0008854,EVM0009424,EVM0011799,EVM0013413,EVM0013817,EVM0015360,EVM0015953,EVM0016271,EVM0018585,EVM0019235,EVM0019499,EVM0020870,EVM0021497,EVM0021949,EVM0022576,EVM0023709,EVM0024724,EVM0025968,EVM0027154,EVM0027632,EVM0027737,EVM0028266,EVM0029889,EVM0033280,EVM0033960,EVM0035255,EVM0040226,EVM0043351,EVM…		MD02G1206700,MD10G1200800		LOC103343761
OG0000201		EVM0004795,EVM0023439,EVM0033670	FvH4_2g03560,FvH4_2g03570	MD05G1102900,MD05G1103100,MD05G1103600	Pav_sc0000625.1_g200.1.mk,Pav_sc0001009.1_g480.1.mk,Pav_sc0001009.1_g490.1.mk,Pav_sc0001009.1_g500.1.mk,Pav_sc0001009.1_g540.1.mk	LOC103328071,LOC103335068,LOC103335069,LOC103335072,LOC103335073,LOC103335121,LOC103335122,LOC103335123	Prupe.8G129900,Prupe.8G147500,Prupe.8G147700,Prupe.8G147800,Prupe.8G147900,Prupe.8G148000,Prupe.8G148300	LOC103935151,LOC103935159,LOC103935832,LOC103964465	LOC112170050,LOC112170051,LOC112170053,LOC112173785,LOC112173786,LOC112174650,LOC112185337	maker-Ro02-snap-gene-337.52,maker-Ro02-snap-gene-386.58,maker-Ro02-snap-gene-386.59,maker-Ro04-snap-gene-274.21
OG0000202		EVM0002882,EVM0008557,EVM0022877,EVM0023009,EVM0026697,EVM0027695,EVM0038534	FvH4_1g10810,FvH4_1g10820,FvH4_1g10830,FvH4_1g10840,FvH4_1g10860,FvH4_1g10880	MD02G1122000,MD15G1235700,MD15G1235900	Pav_co4071725.1_g010.1.mk,Pav_sc0000813.1_g270.1.mk,Pav_sc0000813.1_g290.1.br,Pav_sc0000813.1_g300.1.mk	LOC103340359,LOC103340361,LOC103340363,LOC103340439,LOC107881715	Prupe.7G177000,Prupe.7G177100,Prupe.7G177200,Prupe.7G177300,Prupe.7G177400	LOC103929590,LOC103936686,LOC103936687	LOC112183678,LOC112184487,LOC112187002,LOC112187188,LOC112187263,LOC112189351,LOC112193990,LOC112198785,LOC112199323,LOC112201610
OG0000203		EVM0000071,EVM0001287,EVM0001871,EVM0006541,EVM0007742,EVM0012452,EVM0013819,EVM0015563,EVM0016215,EVM0017422,EVM0019691,EVM0021327,EVM0022047,EVM0029918,EVM0030382,EVM0031198,EVM0031313,EVM0032178,EVM0040785,EVM0041945,EVM0043513			Pav_sc0005784.1_g060.1.br	LOC103328824		LOC103930279,LOC103933589,LOC103934233,LOC103945793,LOC103952240,LOC103952488,LOC103958509,LOC103958915,LOC103962006,LOC103965369,LOC103965370,LOC108865753,LOC108865959,LOC108866172,LOC108868299	LOC112171195,LOC112184156,LOC112203265,LOC112203443,LOC112203734
OG0000204		EVM0007405,EVM0011985,EVM0014360,EVM0017489,EVM0020984,EVM0028509,EVM0029033,EVM0034329,EVM0037066	FvH4_1g05890,FvH4_4g14140,FvH4_4g20440,FvH4_4g25210,FvH4_5g04330,FvH4_6g33790	MD03G1248700,MD03G1249600,MD03G1249700,MD03G1250000,MD13G1149700,MD13G1150200,MD13G1150300,MD13G1150400,MD16G1150000,MD16G1150100,MD16G1150600	Pav_sc0000028.1_g200.1.mk,Pav_sc0000028.1_g340.1.mk,Pav_sc0000869.1_g040.1.mk,Pav_sc0010459.1_g030.1.mk	LOC103323189,LOC103323258,LOC103323259,LOC103328677	Prupe.1G114500,Prupe.3G146800,Prupe.5G112600	LOC103961284,LOC103961285,LOC103961310	LOC112199619	maker-Ro01-snap-gene-58.71,snap_masked-Ro01-processed-gene-58.15
OG0000205		EVM0018712,EVM0027318,EVM0037002,EVM0042249	FvH4_3g10340,FvH4_3g10360,FvH4_3g10430,FvH4_3g10440,FvH4_3g10510,FvH4_3g10610,FvH4_3g11730	MD05G1270500,MD10G1251200	Pav_sc0000637.1_g020.1.br,Pav_sc0000729.1_g450.1.br,Pav_sc0000934.1_g030.1.br,Pav_sc0003098.1_g010.1.br,Pav_sc0005529.1_g010.1.br	LOC103322715,LOC103325247,LOC103325258,LOC103325363,LOC103325365	Prupe.4G091900,Prupe.4G093200,Prupe.4G093600	LOC103952435	LOC112164603,LOC112164997,LOC112165415,LOC112166836,LOC112167174,LOC112167199,LOC112202262,LOC112202431,LOC112203149	maker-Ro03-snap-gene-378.141,maker-Ro03-snap-gene-378.149,maker-Ro03-snap-gene-378.150,maker-Ro03-snap-gene-379.100,maker-Ro03-snap-gene-379.101,maker-Ro03-snap-gene-379.95,maker-Ro03-snap-gene-380.88
OG0000206		EVM0004765,EVM0028865,EVM0042261	FvH4_3g10810,FvH4_6g39350,FvH4_6g39380,FvH4_6g39410	MD09G1140700,MD09G1141200,MD09G1141300,MD09G1141500,MD09G1141700,MD09G1141800,MD17G1129500,MD17G1129700	Pav_sc0000196.1_g020.1.mk	LOC103328985,LOC103328986,LOC103328988,LOC103328989,LOC103328990,LOC103328991,LOC103328992,LOC103328993,LOC103329075	Prupe.3G184600,Prupe.3G184700,Prupe.3G184800,Prupe.3G184900,Prupe.3G185000,Prupe.3G185100,Prupe.3G185200,Prupe.3G185400	LOC103939512,LOC103942188,LOC103955505	LOC112174609,LOC112184901,LOC112188593,LOC112190997,LOC112193447,LOC112194795,LOC112196660
OG0000207		EVM0001348,EVM0002607,EVM0009219,EVM0023255,EVM0032079,EVM0037992,EVM0043180	FvH4_3g43780	MD03G1019500,MD03G1019800,MD11G1021100,MD11G1021400	Pav_sc0002024.1_g060.1.br,Pav_sc0002342.1_g010.1.mk,Pav_sc0002342.1_g020.1.br,Pav_sc0002342.1_g060.1.br	LOC103341828,LOC103341829,LOC103341830,LOC103341832,LOC103341833	Prupe.6G016300,Prupe.6G016600,Prupe.6G016700,Prupe.6G017000,Prupe.6G017200,Prupe.6G017300,Prupe.6G017400,Prupe.6G017500	LOC103954591,LOC103954628,LOC103954629,LOC103963783,LOC103965225	LOC112164324,LOC112164537,LOC112164682,LOC112164684,LOC112166515,LOC112167923,LOC112202548,LOC112202561	maker-Ro07-snap-gene-300.115
OG0000208		EVM0004103,EVM0026117,EVM0027926,EVM0039972,EVM0040020		MD00G1207400,MD03G1055000,MD04G1053500,MD06G1198700,MD07G1028900,MD12G1072700,MD15G1416900	Pav_sc0000184.1_g700.1.br,Pav_sc0000877.1_g640.1.br,Pav_sc0000877.1_g820.1.br,Pav_sc0001014.1_g170.1.br,Pav_sc0001171.1_g280.1.br,Pav_sc0001171.1_g320.1.br,Pav_sc0001673.1_g020.1.br,Pav_sc0002337.1_g030.1.br,Pav_sc0004659.1_g020.1.br,Pav_sc0006499.1_g040.1.br	LOC103322831,LOC103322894,LOC103331901,LOC103336273,LOC103336292,LOC103336972,LOC103336973,LOC103344277	Prupe.1G152600,Prupe.2G155300,Prupe.5G035500,Prupe.5G035900,Prupe.5G194100,Prupe.8G043600	LOC103931394,LOC103936348,LOC103945333,LOC103966913,LOC103966916,LOC103968030,LOC103968045
OG0000209		EVM0029533,EVM0035088	FvH4_6g34940,FvH4_6g47250	MD06G1136000,MD06G1136300	Pav_sc0000194.1_g030.1.br,Pav_sc0000195.1_g740.1.mk,Pav_sc0000915.1_g030.1.mk,Pav_sc0000915.1_g120.1.br,Pav_sc0002474.1_g360.1.br	LOC103319825,LOC103328667,LOC103328671,LOC103328672,LOC103328673,LOC103328674,LOC103330691,LOC103342695,LOC103343176,LOC103343615	Prupe.1G496900,Prupe.2G033400,Prupe.3G145200,Prupe.3G145600,Prupe.3G145700,Prupe.3G145800,Prupe.3G145900,Prupe.3G146100,Prupe.3G146200	LOC103934209,LOC103934211,LOC103939465,LOC103939472	LOC112170172,LOC112174128,LOC112189921	maker-Ro01-snap-gene-151.46,maker-Ro02-snap-gene-338.69,maker-Ro04-snap-gene-107.50,maker-Ro04-snap-gene-107.52,maker-Ro06-snap-gene-161.70,maker-Ro06-snap-gene-161.71
OG0000210					Pav_sc0000003.1_g180.1.br,Pav_sc0000046.1_g310.1.br,Pav_sc0000046.1_g560.1.br,Pav_sc0000100.1_g010.1.br,Pav_sc0000188.1_g380.1.br,Pav_sc0000216.1_g350.1.br,Pav_sc0000231.1_g860.1.br,Pav_sc0000263.1_g060.1.br,Pav_sc0000274.1_g520.1.br,Pav_sc0000350.1_g350.1.br,Pav_sc0000473.1_g210.1.br,Pav_sc0000478.1_g060.1.br,Pav_sc0000500.1_g140.1.br,Pav_sc0000555.1_g230.1.br,Pav_sc0000567.1_g620.1.br,Pav_sc000…
OG0000211	AT1G29180,AT1G44020,AT1G44030,AT1G44050,AT1G45243,AT1G53340,AT1G62030,AT1G66440,AT1G66450,AT2G02610,AT2G02620,AT2G02630,AT2G02640,AT2G02680,AT2G02690,AT2G02700,AT2G13895,AT2G13900,AT2G13950,AT2G28460,AT3G26240,AT3G26250,AT3G26550,AT3G50010,AT4G02540,AT4G10370,AT4G10560,AT4G13130,AT4G15070,AT4G26380,AT5G02330,AT5G02340,AT5G02350,AT5G02360,AT5G03360,AT5G37210,AT5G46660,AT5G46670,AT5G48320,AT5G55770…
OG0000212	AT2G29590	EVM0001555,EVM0002737,EVM0005886,EVM0010401,EVM0017964,EVM0021167,EVM0030159,EVM0037072,EVM0038235,EVM0042588	FvH4_3g37930,FvH4_3g37990,FvH4_3g38010,FvH4_3g38060	MD03G1077400,MD03G1077500,MD08G1031500,MD11G1081500,MD11G1081900	Pav_sc0000062.1_g480.1.mk	LOC103320424,LOC103320432,LOC103320455,LOC103320466	Prupe.6G061800,Prupe.6G061900,Prupe.6G062100,Prupe.6G062200,Prupe.6G062300	LOC103929805,LOC103929807,LOC103938594,LOC103938597,LOC103963228,LOC103963229,LOC103963230	LOC112164044,LOC112166973,LOC112167255,LOC112201740,LOC112201741
OG0000213		EVM0014086,EVM0036361,EVM0038303,EVM0042793	FvH4_1g11800,FvH4_4g14360,FvH4_7g13020,FvH4_7g13270,FvH4_7g13280,FvH4_7g14560	MD02G1077900,MD02G1078000,MD02G1078200,MD02G1078400,MD02G1084300	Pav_sc0000212.1_g1760.1.mk,Pav_sc0000212.1_g1850.1.mk	LOC103340676,LOC103340736,LOC103340737	Prupe.7G057700,Prupe.7G210700,Prupe.7G210800,Prupe.7G210900	LOC103941295,LOC103941299,LOC103941300,LOC103951852,LOC103951953	LOC112171032,LOC112175924,LOC112179627,LOC112181987,LOC112182654,LOC112186184,LOC112189621,LOC112200234,LOC112200808	maker-Ro01-snap-gene-32.127,maker-Ro01-snap-gene-33.68,maker-Ro05-snap-gene-292.13,maker-Ro07-snap-gene-58.51
OG0000214		EVM0000094,EVM0001063,EVM0005700,EVM0006821,EVM0007093,EVM0008871,EVM0013726,EVM0018568,EVM0020752,EVM0022760,EVM0024058,EVM0026457,EVM0027516,EVM0027912,EVM0029407,EVM0029818,EVM0031215,EVM0033790,EVM0034843,EVM0036919,EVM0039353,EVM0039775,EVM0039997,EVM0043136,EVM0043218			Pav_sc0000389.1_g510.1.br,Pav_sc0000873.1_g310.1.br,Pav_sc0001411.1_g260.1.br,Pav_sc0007771.1_g020.1.br			LOC103928215,LOC103933170,LOC103937372,LOC103937374,LOC103938669,LOC103941923,LOC103943722,LOC103946538,LOC103954789,LOC103966222,LOC108865765,LOC108866284,LOC108867649
OG0000215		EVM0001825,EVM0014361,EVM0017150,EVM0019667,EVM0031481,EVM0036880	FvH4_4g05440,FvH4_4g06070,FvH4_5g19880,FvH4_5g22240,FvH4_6g29420	MD14G1053600,MD14G1053700,MD14G1053900	Pav_co4001257.1_g010.1.br,Pav_co4029927.1_g010.1.br,Pav_sc0000089.1_g150.1.br,Pav_sc0000089.1_g160.1.br,Pav_sc0000218.1_g060.1.br,Pav_sc0000218.1_g070.1.br,Pav_sc0000496.1_g200.1.br,Pav_sc0000496.1_g220.1.br	LOC103326404,LOC103339489,LOC103339673,LOC107880688,LOC107880689,LOC107881691	Prupe.4G207100,Prupe.4G207200,Prupe.4G207300,Prupe.4G207400,Prupe.4G207500,Prupe.7G081300,Prupe.7G081800,Prupe.7G082100	LOC103934230	LOC112167171,LOC112177601,LOC112194554	maker-Ro07-snap-gene-53.85,snap_masked-Ro04-processed-gene-273.6
OG0000216		EVM0005022,EVM0008912,EVM0011876,EVM0019511,EVM0030172,EVM0033718,EVM0037246,EVM0040217,EVM0042813,EVM0044095	FvH4_2g02580,FvH4_2g02590,FvH4_2g02600,FvH4_4g14040	MD00G1080800,MD05G1112000,MD05G1112100,MD05G1112200,MD07G1041500,MD07G1041600,MD07G1041700,MD07G1041900	Pav_sc0000568.1_g410.1.mk	LOC103334962	Prupe.8G156800	LOC103952120,LOC103952121,LOC103952123,LOC103967038,LOC103967039,LOC103967055,LOC103967056	LOC112172133,LOC112172593,LOC112173431,LOC112174075,LOC112174507,LOC112192799,LOC112200311	maker-Ro02-snap-gene-394.69,maker-Ro02-snap-gene-394.74,maker-Ro02-snap-gene-394.79
OG0000217		EVM0002446,EVM0003615,EVM0003641,EVM0005198,EVM0011917,EVM0013948,EVM0024478,EVM0028253,EVM0033373,EVM0037458		MD00G1023600,MD00G1024500,MD00G1046700,MD00G1047400,MD00G1183000,MD05G1257000,MD05G1257600,MD05G1260400,MD05G1260700,MD05G1260900,MD05G1261100,MD15G1239400,MD15G1240200	Pav_sc0000908.1_g170.1.br,Pav_sc0001110.1_g050.1.br	LOC103325390	Prupe.2G016200,Prupe.4G104300,Prupe.4G104500,Prupe.4G104700,Prupe.4G104900,Prupe.4G105100,Prupe.4G175200,Prupe.7G040400	LOC103933246,LOC103933248,LOC103933257,LOC103933262	LOC112165724,LOC112168039,LOC112168041,LOC112202220
OG0000218		EVM0022814	FvH4_3g18170,FvH4_3g18460,FvH4_3g18930,FvH4_3g18940,FvH4_3g25560,FvH4_5g25360,FvH4_5g25510,FvH4_6g39190,FvH4_6g39200,FvH4_6g39580,FvH4_6g39600,FvH4_7g11470	MD06G1030300			Prupe.6G133600,Prupe.6G134000		LOC112163771,LOC112167219,LOC112177787,LOC112177795,LOC112177796,LOC112177799,LOC112177808,LOC112177809,LOC112178185,LOC112178334,LOC112178349,LOC112181218,LOC112181228,LOC112184257,LOC112184906,LOC112198902,LOC112201761,LOC112203512,LOC112203674,LOC112203876,LOC112203958	maker-Ro05-snap-gene-323.47,maker-Ro05-snap-gene-323.48,snap_masked-Ro02-processed-gene-169.16,snap_masked-Ro02-processed-gene-169.17,snap_masked-Ro05-processed-gene-322.5
OG0000219		EVM0006709,EVM0007581,EVM0007930,EVM0028333,EVM0030477,EVM0033712	FvH4_3g28210,FvH4_3g36530,FvH4_6g42700,FvH4_7g15780	MD03G1085000,MD05G1208700,MD10G1195200,MD11G1092600	Pav_sc0000024.1_g270.1.mk,Pav_sc0000024.1_g280.1.br,Pav_sc0000024.1_g290.1.mk,Pav_sc0000024.1_g340.1.br,Pav_sc0001467.1_g030.1.mk	LOC103326795,LOC103326796,LOC103326797,LOC103326807,LOC107880753	Prupe.4G262900,Prupe.4G263000,Prupe.4G263100,Prupe.4G264400	LOC103936202,LOC103945969,LOC103946064,LOC103954257,LOC103964717,LOC103964718	LOC112165434,LOC112166636,LOC112195801,LOC112196185,LOC112196414	maker-Ro03-snap-gene-162.14,maker-Ro03-snap-gene-244.46,maker-Ro04-snap-gene-147.29
OG0000220		EVM0017906,EVM0022461,EVM0023467,EVM0042921	FvH4_1g21960,FvH4_7g09250	MD00G1169700,MD00G1169800,MD01G1016400,MD11G1219700,MD11G1219900,MD11G1220400,MD11G1220600	Pav_sc0001412.1_g170.1.mk,Pav_sc0001412.1_g200.1.br,Pav_sc0001412.1_g210.1.mk,Pav_sc0002771.1_g010.1.br,Pav_sc0007613.1_g010.1.mk	LOC103326629,LOC103326652,LOC103326657,LOC103326665,LOC103333508	Prupe.2G006500,Prupe.4G235500,Prupe.4G235600,Prupe.4G235700,Prupe.4G235800,Prupe.4G235900,Prupe.6G176500	LOC103961820,LOC103961832,LOC103966978	LOC112164512,LOC112165387,LOC112167374,LOC112172934,LOC112190103,LOC112197146	maker-Ro01-snap-gene-118.44,maker-Ro07-snap-gene-78.67,maker-Ro07-snap-gene-78.68
OG0000221		EVM0008986,EVM0011794,EVM0031707,EVM0033300,EVM0043598	FvH4_2g27510,FvH4_6g53570	MD00G1138500,MD00G1138600,MD00G1138700,MD00G1153300,MD00G1153400,MD00G1153500,MD00G1153600,MD17G1000100,MD17G1000200,MD17G1000300	Pav_sc0000258.1_g020.1.br,Pav_sc0000258.1_g130.1.br,Pav_sc0000412.1_g670.1.mk,Pav_sc0000667.1_g750.1.br,Pav_sc0003054.1_g270.1.br	LOC103330397,LOC103331126,LOC103331127	Prupe.2G073800,Prupe.2G073900,Prupe.2G074300,Prupe.3G306800	LOC103936793,LOC103936795,LOC103936796,LOC103936797,LOC103936801,LOC103960881,LOC103960984,LOC103960985	LOC112170451,LOC112186307,LOC112189199,LOC112189200	maker-Ro06-snap-gene-20.112
OG0000222					Pav_sc0000008.1_g630.1.br,Pav_sc0000046.1_g550.1.br,Pav_sc0000095.1_g660.1.mk,Pav_sc0000123.1_g700.1.br,Pav_sc0000153.1_g070.1.br,Pav_sc0000216.1_g340.1.br,Pav_sc0000231.1_g540.1.br,Pav_sc0000287.1_g1160.1.br,Pav_sc0000287.1_g1280.1.br,Pav_sc0000331.1_g020.1.mk,Pav_sc0000389.1_g650.1.br,Pav_sc0000426.1_g130.1.br,Pav_sc0000464.1_g040.1.br,Pav_sc0000482.1_g470.1.br,Pav_sc0000546.1_g070.1.br,Pav_sc0…
OG0000223	AT5G05580	EVM0009932,EVM0010413,EVM0028416,EVM0038016,EVM0038162,EVM0038970,EVM0043747	FvH4_3g38780,FvH4_6g11310,FvH4_7g24580,FvH4_7g24590	MD01G1154100,MD03G1067900,MD03G1068000,MD04G1155400,MD07G1223100,MD11G1072600,MD12G1168600	Pav_sc0000638.1_g530.1.mk	LOC103320961,LOC103320972,LOC103333043,LOC103341784	Prupe.2G251200,Prupe.6G055900,Prupe.6G056100,Prupe.6G278800	LOC103930542,LOC103931220,LOC103931253,LOC103936863,LOC103938921,LOC103958619,LOC103966319	LOC112165678,LOC112182995,LOC112193656	maker-Ro03-snap-gene-45.64,maker-Ro06-snap-gene-301.56,maker-Ro07-snap-gene-363.42
OG0000224	AT3G54450	EVM0005665,EVM0010905,EVM0015666,EVM0025857,EVM0033403,EVM0037078,EVM0039060,EVM0041028	FvH4_7g02980,FvH4_7g03010,FvH4_7g03020,FvH4_7g03030	MD05G1342600,MD07G1038600,MD07G1038800,MD07G1038900,MD07G1039600	Pav_sc0001883.1_g200.1.mk,Pav_sc0001883.1_g230.1.mk,Pav_sc0001883.1_g240.1.mk	LOC103330861,LOC103343771,LOC103344209	Prupe.2G035000,Prupe.2G035200,Prupe.2G035400	LOC103948147,LOC103952140,LOC103952141,LOC103952142,LOC103952144,LOC103952184,LOC103953572	LOC112182867,LOC112189321,LOC112201003,LOC112201011	maker-Ro07-snap-gene-297.37,maker-Ro07-snap-gene-297.43,maker-Ro07-snap-gene-298.40
OG0000225		EVM0002838,EVM0006697,EVM0007518,EVM0007712,EVM0013704,EVM0014069,EVM0014514,EVM0015937,EVM0016663,EVM0019885,EVM0025255,EVM0039576		MD00G1158500,MD02G1098100,MD02G1109200,MD02G1109700,MD02G1115300,MD10G1072400	Pav_sc0003604.1_g020.1.mk	LOC103330934,LOC103330947,LOC103331079,LOC103343137,LOC103343174,LOC103343313	Prupe.2G018300,Prupe.2G055700,Prupe.2G056100,Prupe.2G057600,Prupe.2G057800,Prupe.2G068100,Prupe.2G068900	LOC103930944,LOC103930956,LOC103935340,LOC103959104,LOC103959152,LOC103959176,LOC103959204,LOC108865443,LOC108868071
OG0000226		EVM0002927,EVM0008341,EVM0013552,EVM0036571,EVM0037004,EVM0039452,EVM0042998	FvH4_1g02910,FvH4_1g02920,FvH4_1g02930,FvH4_1g02970	MD02G1028900,MD11G1227000,MD15G1170500	Pav_sc0000184.1_g420.1.br,Pav_sc0000311.1_g1300.1.br,Pav_sc0000311.1_g1320.1.br,Pav_sc0000704.1_g1100.1.br,Pav_sc0000704.1_g1130.1.br,Pav_sc0000704.1_g1140.1.br,Pav_sc0003138.1_g030.1.br	LOC103341091,LOC103341093,LOC103341158	Prupe.7G245800,Prupe.7G245900,Prupe.7G246100	LOC103946662,LOC103953973,LOC103953975,LOC103953977,LOC108868015	LOC112167699,LOC112168363,LOC112170200,LOC112184951,LOC112187119,LOC112189054,LOC112189055,LOC112190166	maker-Ro07-snap-gene-292.38
OG0000227		EVM0001670,EVM0002942,EVM0009799,EVM0011011,EVM0020810,EVM0023286,EVM0024349,EVM0024546,EVM0030167,EVM0030945,EVM0032500,EVM0033761,EVM0033991,EVM0036773,EVM0038754,EVM0039322,EVM0040096,EVM0040240,EVM0041986,EVM0043944,EVM0044012			Pav_co4074079.1_g010.1.br,Pav_sc0000192.1_g010.1.br,Pav_sc0000384.1_g120.1.br,Pav_sc0000582.1_g540.1.br,Pav_sc0000697.1_g300.1.br,Pav_sc0000731.1_g140.1.br,Pav_sc0001879.1_g040.1.br,Pav_sc0002446.1_g070.1.br,Pav_sc0003903.1_g050.1.br,Pav_sc0005178.1_g050.1.br			LOC103937304,LOC103942033,LOC103942034,LOC103948804,LOC103959296,LOC103964722,LOC108866272	LOC112172656,LOC112181264,LOC112196079
OG0000228		EVM0000502,EVM0002368,EVM0023579,EVM0024664,EVM0025245,EVM0034594,EVM0036998,EVM0045424			Pav_sc0000400.1_g200.1.br,Pav_sc0001105.1_g360.1.br,Pav_sc0001105.1_g380.1.br,Pav_sc0001192.1_g170.1.br,Pav_sc0001640.1_g020.1.br,Pav_sc0002628.1_g070.1.br	LOC103327574,LOC103327576,LOC103327751,LOC103335898,LOC103336033,LOC107881397,LOC107881398	Prupe.3G034100,Prupe.3G034300,Prupe.6G147700,Prupe.8G065400,Prupe.8G065500,Prupe.8G065600,Prupe.8G065700,Prupe.8G065800,Prupe.8G066000,Prupe.8G066100	LOC103926658,LOC103927605,LOC103927606,LOC103927633,LOC103927635,LOC103941388,LOC103941389,LOC103961565,LOC103967045		maker-Ro02-exonerate_est2genome-gene-266.1
OG0000229		EVM0002452,EVM0003746,EVM0011910,EVM0026343,EVM0036578	FvH4_6g13200	MD12G1146300,MD12G1147300	Pav_sc0001280.1_g040.1.mk,Pav_sc0001280.1_g210.1.br,Pav_sc0001280.1_g230.1.br	LOC103339075,LOC103339084,LOC103339090	Prupe.6G259600,Prupe.6G259800,Prupe.6G261500	LOC103927216,LOC103927222,LOC103927227,LOC103927232,LOC103939555,LOC103939557,LOC103939558,LOC103941728,LOC103941974,LOC103941979,LOC108866812	LOC112169599,LOC112173076,LOC112177083,LOC112191566,LOC112192895,LOC112193622,LOC112193633,LOC112195122,LOC112195123,LOC112195124	maker-Ro06-snap-gene-311.131,maker-Ro06-snap-gene-311.132,maker-Ro06-snap-gene-311.137
OG0000230		EVM0004245,EVM0010563,EVM0018258,EVM0018555,EVM0019363,EVM0030936,EVM0036828	FvH4_4g34670,FvH4_7g03780	MD14G1008900,MD14G1009200,MD14G1009300,MD14G1009400	Pav_sc0001038.1_g050.1.br,Pav_sc0001057.1_g020.1.br,Pav_sc0001057.1_g330.1.br,Pav_sc0001057.1_g430.1.br,Pav_sc0001057.1_g490.1.br,Pav_sc0001057.1_g510.1.br,Pav_sc0002722.1_g220.1.br,Pav_sc0002722.1_g240.1.br	LOC103330860,LOC103330875,LOC103342322,LOC103342842	Prupe.2G039600,Prupe.2G039800,Prupe.2G039900,Prupe.2G040000,Prupe.7G015100	LOC103944354,LOC103944355,LOC108867032	LOC112173166,LOC112192930,LOC112193207,LOC112199771	maker-Ro04-snap-gene-14.89,maker-Ro07-snap-gene-274.48,maker-Ro07-snap-gene-284.37,maker-Ro07-snap-gene-285.58
OG0000231		EVM0019012,EVM0032470	FvH4_6g36890	MD09G1165900,MD17G1161800	Pav_sc0000021.1_g040.1.br,Pav_sc0000158.1_g150.1.br,Pav_sc0000158.1_g160.1.br,Pav_sc0000213.1_g140.1.br,Pav_sc0000464.1_g1110.1.br,Pav_sc0000464.1_g1170.1.br,Pav_sc0000464.1_g940.1.br,Pav_sc0000759.1_g030.1.br,Pav_sc0001428.1_g230.1.br	LOC103327510,LOC103327511,LOC103327860,LOC103327862,LOC103328299,LOC103328345,LOC103328374,LOC103328626,LOC103328712,LOC103328713,LOC103336979	Prupe.3G023500,Prupe.3G023600,Prupe.3G058200,Prupe.3G058400,Prupe.3G109900,Prupe.3G111200,Prupe.3G111500,Prupe.3G152600,Prupe.3G152700,Prupe.3G158300,Prupe.5G038600	LOC103927769,LOC103967689	LOC112184773,LOC112184818,LOC112184820
OG0000232		EVM0007778,EVM0029375,EVM0039318	FvH4_2g08290,FvH4_3g41160,FvH4_4g09850,FvH4_6g39910,FvH4_6g39930,FvH4_6g40000,FvH4_6g40010,FvH4_6g40030,FvH4_6g40090	MD04G1162000,MD17G1124300	Pav_sc0001106.1_g040.1.mk	LOC103319217	Prupe.1G567200	LOC108868637	LOC112163879,LOC112166703,LOC112166711,LOC112184705,LOC112184929,LOC112184933,LOC112187796,LOC112187985,LOC112188306,LOC112188926,LOC112188927,LOC112189522,LOC112189832,LOC112190563,LOC112194285,LOC112203494	maker-Ro02-snap-gene-179.44,maker-Ro03-exonerate_est2genome-gene-344.4,maker-Ro03-snap-gene-278.41,maker-Ro06-exonerate_protein2genome-gene-201.36,maker-Ro06-snap-gene-192.73,maker-Ro07-snap-gene-72.33,maker-Ro07-snap-gene-72.35
OG0000233					Pav_sc0000052.1_g560.1.br,Pav_sc0000062.1_g420.1.br,Pav_sc0000062.1_g430.1.br,Pav_sc0000094.1_g930.1.br,Pav_sc0000094.1_g950.1.br,Pav_sc0000185.1_g060.1.br,Pav_sc0000185.1_g070.1.br,Pav_sc0000185.1_g080.1.br,Pav_sc0000359.1_g470.1.br,Pav_sc0000370.1_g680.1.br,Pav_sc0000502.1_g630.1.br,Pav_sc0000502.1_g660.1.br,Pav_sc0000502.1_g670.1.br,Pav_sc0000659.1_g600.1.br,Pav_sc0000713.1_g470.1.br,Pav_sc000…
OG0000234	AT2G16510,AT4G34720,AT4G38920	EVM0006343,EVM0012900,EVM0015507,EVM0018185,EVM0019124,EVM0029958,EVM0030116	FvH4_1g12060,FvH4_2g27050	MD02G1134600,MD05G1055000,MD08G1161900,MD10G1062400,MD15G1016300,MD15G1247900,MD15G1347200	Pav_sc0000044.1_g760.1.mk,Pav_sc0000195.1_g620.1.mk,Pav_sc0002208.1_g030.1.mk	LOC103319813,LOC103321292,LOC103335593,LOC103340189	Prupe.1G494900,Prupe.7G166200,Prupe.8G083200	LOC103930960,LOC103940309,LOC103966723,LOC103966944,LOC103967949	LOC112169797,LOC112169918,LOC112173695,LOC112190850	maker-Ro01-snap-gene-55.99,maker-Ro02-snap-gene-69.81
OG0000235	AT1G61680	EVM0001580,EVM0009857,EVM0012112,EVM0012135,EVM0013061,EVM0013752,EVM0013868,EVM0022881,EVM0026947,EVM0038566,EVM0040426,EVM0042291	FvH4_3g03150	MD05G1334800,MD05G1335100,MD10G1309700,MD10G1309900,MD10G1310200,MD10G1310500,MD10G1310600	Pav_sc0000333.1_g240.1.mk,Pav_sc0001545.1_g010.1.mk	LOC103324595,LOC103324596,LOC103343969,LOC103343970	Prupe.4G030300,Prupe.4G030400	LOC103941370,LOC103941371,LOC103958115,LOC103958297	LOC112165597,LOC112166460,LOC112202305,LOC112202907,LOC112203643	maker-Ro01-snap-gene-96.51,maker-Ro03-snap-gene-421.87
OG0000236	AT2G20450,AT4G27090	EVM0010494,EVM0014122,EVM0019402,EVM0027223,EVM0028898,EVM0031927	FvH4_2g21110,FvH4_4g03940,FvH4_4g04140	MD05G1194100,MD10G1180800,MD13G1215500,MD13G1218000,MD16G1221000,MD16G1223200	Pav_sc0000119.1_g640.1.mk,Pav_sc0000583.1_g1010.1.mk,Pav_sc0005678.1_g200.1.mk	LOC103323899,LOC103324074,LOC103334449	Prupe.1G041500,Prupe.1G044700	LOC103927047,LOC103928766,LOC103939919,LOC103948683,LOC103948699,LOC103958860,LOC103965643,LOC103965655	LOC112172424,LOC112183307,LOC112196360,LOC112198151	maker-Ro02-snap-gene-101.89,snap_masked-Ro04-processed-gene-250.22,snap_masked-Ro04-processed-gene-252.11
OG0000237		EVM0015629,EVM0018918,EVM0020489,EVM0028379,EVM0032172,EVM0038418,EVM0042827	FvH4_7g10930	MD03G1213900,MD06G1027500,MD06G1027800,MD06G1028300,MD06G1028500,MD06G1041300,MD06G1041400,MD06G1041500,MD11G1275100,MD11G1275200,MD16G1268200	Pav_co4017001.1_g010.1.br,Pav_sc0000431.1_g070.1.mk,Pav_sc0001243.1_g300.1.mk	LOC103329035,LOC103336995	Prupe.1G417300,Prupe.5G043300,Prupe.5G043400,Prupe.5G043600,Prupe.5G048100	LOC103931576,LOC103932767,LOC103933279,LOC103934566,LOC103940981,LOC103941391,LOC103961087,LOC103961089,LOC103962482,LOC103962485		maker-Ro05-snap-gene-118.50
OG0000238		EVM0001285,EVM0003442,EVM0008748,EVM0009619,EVM0015514,EVM0036821,EVM0036889,EVM0043678	FvH4_3g36690,FvH4_3g36700	MD03G1089100,MD03G1089200,MD03G1089300,MD11G1098000,MD11G1098100,MD11G1098400		LOC103322248,LOC103322257,LOC103322265,LOC103322274,LOC103323607	Prupe.6G073400,Prupe.6G073500,Prupe.6G073600,Prupe.6G073700,Prupe.6G073800,Prupe.I004400,Prupe.I004500	LOC103954285,LOC103954288,LOC103964674,LOC103964676,LOC103964677,LOC108868494	LOC112166039,LOC112202452,LOC112202453,LOC112203998,LOC112203999	snap_masked-Ro03-processed-gene-57.16
OG0000239		EVM0009609,EVM0027814,EVM0038147	FvH4_5g04540,FvH4_5g04560,FvH4_5g04580,FvH4_5g04630,FvH4_5g29040	MD06G1106800,MD14G1128600,MD14G1128700,MD14G1128800	Pav_co4019059.1_g010.1.mk	LOC103337643,LOC103337647,LOC103337715,LOC103337716,LOC103337717,LOC103337719,LOC103337722	Prupe.5G118700,Prupe.5G118800,Prupe.5G119300,Prupe.5G119500,Prupe.5G119600,Prupe.5G119700,Prupe.5G119800,Prupe.5G119900,Prupe.5G120000	LOC103938174,LOC103938179,LOC103949225,LOC103949325,LOC103949328	LOC112175079,LOC112175323,LOC112177426,LOC112180521,LOC112180707	maker-Ro05-snap-gene-65.85
OG0000240		EVM0004451,EVM0004893,EVM0005779,EVM0005873,EVM0009088,EVM0010824,EVM0024882,EVM0030841,EVM0031445,EVM0041256	FvH4_1g14940,FvH4_1g15260	MD02G1091500,MD02G1161800,MD02G1162000,MD02G1162200,MD02G1162300,MD02G1162800,MD02G1162900,MD02G1163000,MD03G1273700	Pav_sc0000348.1_g310.1.mk,Pav_sc0000348.1_g320.1.mk,Pav_sc0000348.1_g340.1.br,Pav_sc0000348.1_g370.1.br,Pav_sc0000348.1_g380.1.mk	LOC103339978,LOC103339979,LOC103340238	Prupe.7G141000,Prupe.7G141100,Prupe.7G141200	LOC103956056,LOC103956093,LOC103956107,LOC103956126,LOC103956135	LOC112189503,LOC112190201	maker-Ro01-snap-gene-70.71
OG0000241		EVM0005625,EVM0019087,EVM0020618,EVM0025825,EVM0025983,EVM0032451,EVM0036048,EVM0038220,EVM0040830	FvH4_2g10800	MD05G1051600,MD05G1052000,MD05G1052200,MD10G1059700,MD10G1059800,MD10G1060300,MD10G1060500,MD10G1060600,MD10G1060700,MD10G1061000	Pav_sc0002056.1_g070.1.br,Pav_sc0005603.1_g070.1.br	LOC103335782	Prupe.8G078600,Prupe.8G078700,Prupe.8G080200,Prupe.8G080400,Prupe.8G081600	LOC103957854,LOC103957874,LOC103957876,LOC103957879,LOC103957881,LOC103967969,LOC103967982,LOC103967984,LOC108867986	LOC112169803	maker-Ro02-exonerate_est2genome-gene-309.0,snap_masked-Ro02-processed-gene-310.12
OG0000242		EVM0004057,EVM0014861,EVM0019286,EVM0023566,EVM0036390	FvH4_2g10290,FvH4_3g28240	MD05G1036400,MD17G1237100,MD17G1237200,MD17G1237300,MD17G1237600,MD17G1238200	Pav_sc0000363.1_g280.1.mk,Pav_sc0001411.1_g080.1.mk	LOC103326778,LOC103326780,LOC103328409,LOC103328472,LOC103336174,LOC103339854,LOC103339855	Prupe.3G140400,Prupe.3G140700,Prupe.3G141100,Prupe.4G257800,Prupe.4G258100,Prupe.7G117400,Prupe.7G117600,Prupe.8G044700	LOC103927925,LOC103928843,LOC103928844,LOC103928845	LOC112168179,LOC112171095,LOC112181780,LOC112203986	maker-Ro02-snap-gene-195.69,maker-Ro03-snap-gene-142.21
OG0000243		EVM0005275,EVM0013022,EVM0018315,EVM0039536,EVM0043900		MD13G1181400,MD13G1181700,MD13G1181800,MD15G1403400,MD16G1182000,MD16G1182200,MD16G1182300,MD16G1182400	Pav_sc0000184.1_g260.1.mk,Pav_sc0002136.1_g300.1.mk	LOC103319314,LOC103322856,LOC103322857,LOC103322859	Prupe.1G149400,Prupe.1G149600,Prupe.1G149700,Prupe.1G549400	LOC103932100,LOC103943547,LOC103943548,LOC103943549,LOC103952524,LOC103955613,LOC103955615,LOC103955616	LOC112189826,LOC112196645,LOC112196646,LOC112196648	maker-Ro04-snap-gene-111.75,snap_masked-Ro04-processed-gene-111.12,snap_masked-Ro05-processed-gene-346.10,snap_masked-Ro05-processed-gene-346.9,snap_masked-Ro05-processed-gene-347.6
OG0000244		EVM0006518,EVM0013782,EVM0015080,EVM0034152,EVM0044490	FvH4_1g18590,FvH4_3g16120,FvH4_3g16140	MD02G1193600,MD04G1020900,MD05G1212300,MD05G1213400,MD10G1197300	Pav_sc0000095.1_g550.1.mk,Pav_sc0000616.1_g270.1.mk	LOC103325913,LOC103325922,LOC103325923,LOC103337114	Prupe.4G144500,Prupe.4G144600,Prupe.4G144700,Prupe.4G144800,Prupe.4G144900,Prupe.4G145100,Prupe.4G145300	LOC103936212,LOC103936214,LOC103937682,LOC103937684,LOC103938341,LOC103939625,LOC103946061,LOC103964667	LOC112187524,LOC112201368,LOC112201370,LOC112201733,LOC112201972,LOC112203404
OG0000245	AT1G02205	EVM0001671,EVM0007984,EVM0010599,EVM0034598	FvH4_1g22160,FvH4_7g08560,FvH4_7g08570,FvH4_7g08590	MD02G1226900,MD07G1086200	Pav_sc0000582.1_g030.1.mk	LOC103331413,LOC103331414,LOC103331441,LOC103331464,LOC103344052	Prupe.2G112600,Prupe.2G112800,Prupe.2G113500,Prupe.2G113600	LOC103929751,LOC103929753,LOC103929757,LOC103965505,LOC103965506	LOC112181465,LOC112182338,LOC112186659,LOC112187442,LOC112188030,LOC112193250,LOC112195581	maker-Ro05-snap-gene-363.41,maker-Ro07-snap-gene-87.37,maker-Ro07-snap-gene-88.63,maker-Ro07-snap-gene-88.64,maker-Ro07-snap-gene-88.70,maker-Ro07-snap-gene-89.50
OG0000246		EVM0002926,EVM0010230,EVM0012628,EVM0019419,EVM0028849,EVM0042022,EVM0042153	FvH4_7g20910	MD01G1118800,MD01G1119200,MD01G1119300,MD07G1187000,MD07G1187400,MD07G1187800,MD07G1188100	Pav_sc0000554.1_g2130.1.mk,Pav_sc0000554.1_g2140.1.mk	LOC103332571,LOC103332573,LOC103332574,LOC103332575	Prupe.2G103600,Prupe.2G103700,Prupe.2G225800,Prupe.2G225900,Prupe.2G226000	LOC103928578,LOC103928579,LOC103936759,LOC103936767,LOC103948354,LOC103948356,LOC103948450	LOC112170275,LOC112180806,LOC112186018	maker-Ro07-snap-gene-342.93,maker-Ro07-snap-gene-342.94,maker-Ro07-snap-gene-343.67
OG0000247		EVM0010143,EVM0015617,EVM0023186,EVM0034574,EVM0041190	FvH4_1g20580,FvH4_6g52580,FvH4_7g03840	MD00G1052900,MD01G1029200,MD01G1033000,MD01G1033200,MD11G1245400,MD11G1245700,MD11G1246000	Pav_sc0001159.1_g010.1.mk,Pav_sc0001379.1_g090.1.br,Pav_sc0005598.1_g050.1.mk	LOC103333146,LOC103333156	Prupe.6G189900,Prupe.6G190100,Prupe.6G190300	LOC103940141,LOC103954501,LOC103960049	LOC112172935,LOC112182015,LOC112183976,LOC112185457,LOC112185460,LOC112190067,LOC112190712	maker-Ro01-snap-gene-109.60,maker-Ro01-snap-gene-109.61,maker-Ro01-snap-gene-109.62,maker-Ro01-snap-gene-109.64,maker-Ro03-snap-gene-136.20,maker-Ro03-snap-gene-136.21
OG0000248		EVM0001286,EVM0001476,EVM0003800,EVM0005287,EVM0006494,EVM0007346,EVM0007700,EVM0008047,EVM0008279,EVM0009470,EVM0010949,EVM0011514,EVM0011591,EVM0012853,EVM0012980,EVM0013416,EVM0014156,EVM0014618,EVM0015478,EVM0015587,EVM0016146,EVM0020725,EVM0021177,EVM0022313,EVM0023956,EVM0024416,EVM0024944,EVM0027651,EVM0028650,EVM0031131,EVM0032438,EVM0035218,EVM0038271,EVM0038494,EVM0041904,EVM0042277		MD01G1095000				LOC103948739,LOC103948799
OG0000249		EVM0000095,EVM0004361,EVM0008312,EVM0023192,EVM0023379,EVM0024304,EVM0025562,EVM0025881,EVM0027073,EVM0027423,EVM0035044,EVM0037857,EVM0040199,EVM0042912,EVM0044569		MD06G1090500	Pav_sc0000026.1_g430.1.br,Pav_sc0000100.1_g430.1.br,Pav_sc0000137.1_g260.1.br,Pav_sc0000207.1_g660.1.br,Pav_sc0000219.1_g290.1.br,Pav_sc0000220.1_g1970.1.br,Pav_sc0000553.1_g170.1.br,Pav_sc0001081.1_g250.1.br,Pav_sc0001851.1_g180.1.br,Pav_sc0003182.1_g070.1.br	LOC103342683,LOC103343912	Prupe.1G189200,Prupe.1G198400	LOC103935669,LOC103962122,LOC103968047,LOC108866988	LOC112178148,LOC112186529,LOC112188091,LOC112189210,LOC112199687
OG0000250		EVM0000164,EVM0007485,EVM0023131,EVM0024834,EVM0031128,EVM0036615,EVM0037815	FvH4_6g37620	MD09G1168200,MD09G1168300,MD17G1158300,MD17G1158700,MD17G1159500,MD17G1182700,MD17G1245800	Pav_sc0000843.1_g720.1.mk,Pav_sc0000843.1_g730.1.br,Pav_sc0000843.1_g760.1.br,Pav_sc0000843.1_g830.1.br	LOC103327460	Prupe.3G026200,Prupe.3G026400,Prupe.3G026700,Prupe.3G026800	LOC103935918,LOC103935920,LOC103936042,LOC103939378,LOC103958474,LOC103967650,LOC103967653	LOC112187619,LOC112188240,LOC112188242,LOC112188482,LOC112197596	maker-Ro06-snap-gene-177.69,maker-Ro06-snap-gene-177.71,maker-Ro06-snap-gene-177.72
OG0000251		EVM0004996,EVM0015681,EVM0017877,EVM0025366,EVM0028562,EVM0036445	FvH4_7g06000,FvH4_7g06020	MD01G1059600,MD02G1247200,MD02G1249400,MD02G1249800,MD02G1250400,MD02G1251000,MD02G1252000,MD02G1252900,MD02G1253800,MD02G1254300,MD07G1070500,MD07G1070800	Pav_sc0003038.1_g020.1.br	LOC103331175,LOC103331234,LOC103331236,LOC103331250,LOC103331255	Prupe.2G087200,Prupe.2G087300,Prupe.2G087900,Prupe.2G088200	LOC103927866,LOC103932529,LOC103947002,LOC103957429	LOC112172902,LOC112178385,LOC112192456	maker-Ro07-snap-gene-148.110,snap_masked-Ro02-processed-gene-123.12
OG0000252		EVM0009971,EVM0016304,EVM0020605	FvH4_2g37340,FvH4_5g12380,FvH4_5g12430,FvH4_7g15050	MD06G1213300,MD06G1213500,MD06G1213800,MD06G1214400,MD14G1224300,MD14G1224400,MD14G1224600,MD14G1224800,MD14G1224900	Pav_sc0000383.1_g550.1.mk,Pav_sc0000383.1_g560.1.br	LOC103338806	Prupe.5G219700	LOC103929142,LOC103929695,LOC103929706,LOC103929714,LOC103929729,LOC103929739,LOC103929747,LOC103938668	LOC112176051,LOC112178815,LOC112178918,LOC112180123	maker-Ro03-snap-gene-266.47,maker-Ro05-snap-gene-30.85,maker-Ro05-snap-gene-353.40,maker-Ro05-snap-gene-353.42,maker-Ro05-snap-gene-359.63,maker-Ro05-snap-gene-359.64,maker-Ro05-snap-gene-99.40
OG0000253		EVM0000333,EVM0018908,EVM0020259,EVM0020673,EVM0025415	FvH4_7g17810,FvH4_7g17820	MD01G1090500,MD04G1141100,MD07G1161000,MD07G1161100,MD15G1409700	Pav_sc0001046.1_g310.1.br,Pav_sc0001046.1_g320.1.br,Pav_sc0001046.1_g430.1.mk,Pav_sc0002319.1_g110.1.mk	LOC103322531,LOC103342357,LOC103342358,LOC103342360,OMT1	Prupe.2G199100,Prupe.2G199300,Prupe.2G199400,Prupe.2G199500,Prupe.2G199600,Prupe.2G199800,Prupe.2G200100	LOC103927980,LOC103927981,LOC103956347	LOC112173018,LOC112177138,LOC112178673,LOC112186762,LOC112187184,LOC112195792,LOC112199890	maker-Ro07-snap-gene-7.43
OG0000254		EVM0023531,EVM0025037,EVM0029788,EVM0029896,EVM0031472,EVM0041900	FvH4_2g20690,FvH4_2g36100	MD05G1140200,MD08G1019300,MD08G1020700,MD15G1374900,MD15G1375100,MD17G1274200,MD17G1274900	Pav_sc0001037.1_g120.1.br,Pav_sc0001037.1_g160.1.br,Pav_sc0001428.1_g020.1.br,Pav_sc0001444.1_g190.1.br,Pav_sc0001535.1_g160.1.br,Pav_sc0003811.1_g010.1.br,Pav_sc0009051.1_g030.1.br	LOC103331012,LOC103331563,LOC107880800,LOC107880873	Prupe.3G010200,Prupe.3G131000,Prupe.4G260800	LOC103930125,LOC103930130,LOC103935813,LOC103963002,LOC108867165	LOC112178271,LOC112179134,LOC112182138	maker-Ro02-snap-gene-166.46,maker-Ro07-exonerate_protein2genome-gene-60.22
OG0000255		EVM0012446,EVM0014423,EVM0032837,EVM0042823	FvH4_3g24560,FvH4_3g24570,FvH4_3g38410,FvH4_7g07480	MD03G1141400,MD03G1141700,MD10G1066600,MD11G1171600	Pav_sc0000977.1_g200.1.br,Pav_sc0000977.1_g470.1.br	LOC103328255,LOC103328277,LOC103328293,LOC103344083,LOC107882088	Prupe.6G126600,Prupe.6G126700,Prupe.6G126800	LOC103954216,LOC103954217,LOC103962065	LOC112164061,LOC112165436,LOC112167299,LOC112167579,LOC112169679,LOC112180929,LOC112201510	maker-Ro02-snap-gene-312.52,maker-Ro03-snap-gene-260.38,maker-Ro03-snap-gene-260.39,maker-Ro04-snap-gene-329.32,maker-Ro07-snap-gene-87.30,maker-Ro07-snap-gene-87.34,maker-Ro07-snap-gene-88.65
OG0000256		EVM0001202,EVM0006350,EVM0007975,EVM0016680,EVM0021391,EVM0028843,EVM0034805,EVM0038531,EVM0038847,EVM0041953,EVM0044552	FvH4_1g04110,FvH4_1g17860	MD02G1310000,MD07G1264800,MD07G1270200,MD07G1270300,MD07G1270500	Pav_sc0000586.1_g040.1.br,Pav_sc0001102.1_g990.1.br,Pav_sc0001405.1_g630.1.br,Pav_sc0001405.1_g670.1.br,Pav_sc0002999.1_g080.1.br	LOC103333438,LOC103340944,LOC103340945	Prupe.2G255700,Prupe.2G256000,Prupe.2G280300,Prupe.2G290700	LOC103934940,LOC103954854,LOC108866204	LOC112169450,LOC112171963,LOC112183858,LOC112201021	maker-Ro02-snap-gene-43.90,snap_masked-Ro02-processed-gene-52.23
OG0000257		EVM0002687,EVM0009501,EVM0012536,EVM0013325,EVM0015016,EVM0016526,EVM0022484,EVM0033733,EVM0034346	FvH4_3g02800,FvH4_3g02820,FvH4_3g02830	MD00G1101900,MD00G1102100,MD00G1102200,MD07G1014300,MD11G1022600	Pav_sc0000830.1_g030.1.br,Pav_sc0000910.1_g950.1.mk	LOC103324564,LOC103324565,LOC103324566,LOC103324571,LOC103331393	Prupe.4G027700,Prupe.4G027800	LOC103931044,LOC103933025,LOC103939573,LOC103948110,LOC103948114,LOC103954597,LOC103954619	LOC112164826,LOC112164827,LOC112164834,LOC112176921,LOC112179145	maker-Ro03-snap-gene-422.95
OG0000258		EVM0001316,EVM0010320,EVM0010496,EVM0017708,EVM0018669,EVM0030558,EVM0037245,EVM0043393,EVM0043784	FvH4_4g26980,FvH4_5g11810	MD13G1036900,MD13G1037500,MD13G1038600,MD13G1038700,MD13G1038800,MD14G1228400,MD14G1228500	Pav_sc0000383.1_g190.1.mk,Pav_sc0001051.1_g360.1.mk	LOC103338837,LOC103341513,LOC103341652	Prupe.1G314600,Prupe.1G314700,Prupe.5G223500	LOC103937283,LOC103939820,LOC103947108,LOC103947179,LOC103947180,LOC103947833,LOC103949407,LOC103950632	LOC112176293,LOC112197448,LOC112197449,LOC112199659	maker-Ro04-snap-gene-49.106
OG0000259		EVM0005483,EVM0016716	FvH4_1g07020,FvH4_1g22380,FvH4_1g22390,FvH4_1g22530,FvH4_1g22540		Pav_sc0000209.1_g150.1.mk,Pav_sc0000582.1_g510.1.br	LOC103319579,LOC103319627,LOC103333654,LOC103342982	Prupe.1G523900,Prupe.1G524000,Prupe.7G026100,Prupe.7G037000,Prupe.7G037600	LOC103962950,LOC103963109,LOC108868368	LOC112168851,LOC112169879,LOC112170218,LOC112170219,LOC112170304,LOC112170565,LOC112170566,LOC112170648,LOC112170670,LOC112170676,LOC112170708,LOC112171197,LOC112172004,LOC112172005,LOC112172386,LOC112172466,LOC112174846,LOC112181466
OG0000260		EVM0021675,EVM0022548,EVM0031607,EVM0033603,EVM0037441	FvH4_1g16300	MD02G1175700,MD03G1116500,MD04G1188300,MD15G1286000,MD15G1286100,MD15G1286200,MD17G1197100	Pav_sc0000071.1_g240.1.br,Pav_sc0000071.1_g250.1.br,Pav_sc0000071.1_g260.1.br,Pav_sc0000071.1_g270.1.br,Pav_sc0000071.1_g320.1.br,Pav_sc0000071.1_g340.1.mk,Pav_sc0000071.1_g350.1.br,Pav_sc0000071.1_g360.1.br,Pav_sc0000071.1_g380.1.br	LOC103339908	Prupe.7G130100,Prupe.7G130200,Prupe.7G130300,Prupe.7G130400,Prupe.7G130500,Prupe.7G130600,Prupe.7G130700	LOC103931282,LOC103941088	LOC112183817,LOC112183821,LOC112188767,LOC112189141	maker-Ro01-snap-gene-268.11,maker-Ro01-snap-gene-78.70,maker-Ro05-exonerate_est2genome-gene-356.2
OG0000261		EVM0010222,EVM0012619,EVM0016819,EVM0021942	FvH4_6g50700	MD09G1033200,MD09G1033600,MD09G1033700,MD09G1034000	Pav_sc0000009.1_g450.1.br,Pav_sc0000009.1_g470.1.br,Pav_sc0000009.1_g480.1.br,Pav_sc0000009.1_g490.1.br,Pav_sc0000009.1_g500.1.br,Pav_sc0000009.1_g510.1.br,Pav_sc0000009.1_g530.1.mk,Pav_sc0000009.1_g590.1.br	LOC103329864,LOC103329865,LOC103329866,LOC103329867,LOC103329868,LOC103329869,LOC103330173,LOC103330175	Prupe.3G284300,Prupe.3G284400,Prupe.3G284500,Prupe.3G284600,Prupe.3G284700,Prupe.3G284800,Prupe.3G284900	LOC103926919	LOC112186062,LOC112186063,LOC112186065,LOC112188200	maker-Ro06-snap-gene-12.73,snap_masked-Ro06-processed-gene-9.31
OG0000262					Pav_sc0000008.1_g070.1.br,Pav_sc0000046.1_g170.1.br,Pav_sc0000123.1_g250.1.br,Pav_sc0000208.1_g160.1.br,Pav_sc0000216.1_g640.1.br,Pav_sc0000287.1_g020.1.br,Pav_sc0000287.1_g380.1.br,Pav_sc0000334.1_g230.1.br,Pav_sc0000350.1_g390.1.br,Pav_sc0000350.1_g430.1.br,Pav_sc0000350.1_g440.1.br,Pav_sc0000350.1_g550.1.br,Pav_sc0000401.1_g090.1.br,Pav_sc0000535.1_g150.1.br,Pav_sc0000557.1_g010.1.br,Pav_sc000…
OG0000263					Pav_sc0000008.1_g650.1.br,Pav_sc0000021.1_g050.1.br,Pav_sc0000046.1_g320.1.br,Pav_sc0000262.1_g020.1.br,Pav_sc0000263.1_g030.1.br,Pav_sc0000314.1_g030.1.br,Pav_sc0000400.1_g030.1.br,Pav_sc0000403.1_g410.1.br,Pav_sc0000441.1_g070.1.br,Pav_sc0000451.1_g230.1.br,Pav_sc0000584.1_g580.1.br,Pav_sc0000592.1_g290.1.br,Pav_sc0000678.1_g140.1.br,Pav_sc0000679.1_g080.1.br,Pav_sc0000745.1_g190.1.br,Pav_sc000…		Prupe.6G136200		LOC112164524
OG0000264	AT2G24205,AT3G42565,AT4G09545,AT5G36310,AT5G36320,AT5G36330,AT5G36340,AT5G36350,AT5G36360,AT5G36370,AT5G36380,AT5G36390,AT5G36400,AT5G36410,AT5G36420,AT5G36430,AT5G36440,AT5G36450,AT5G36460,AT5G36470,AT5G36480,AT5G36490,AT5G36500,AT5G36520,AT5G36540,AT5G36550,AT5G36657,AT5G36658,AT5G36659,AT5G36661,AT5G36662,AT5G36738,AT5G36739,AT5G42895,AT5G44495,AT5G51105,AT5G60945,AT5G60964
OG0000265	AT1G04820,AT1G50010,AT4G14960	EVM0002724,EVM0009757,EVM0012720,EVM0018454,EVM0039634,EVM0041223,EVM0043144	FvH4_1g18660,FvH4_2g03140,FvH4_5g33560,FvH4_6g48940	MD05G1106800,MD08G1210600,MD09G1049500,MD10G1111600,MD15G1398700,MD17G1049700	Pav_sc0000498.1_g020.1.mk	LOC103319401,LOC103335038,LOC103335706	Prupe.1G542600,Prupe.6G212700,Prupe.8G150900	LOC103928067,LOC103928068,LOC103928197,LOC103947965	LOC112170004,LOC112176740,LOC112186103,LOC112187350	maker-Ro01-snap-gene-92.89,maker-Ro02-snap-gene-389.55,maker-Ro06-snap-gene-1.85
OG0000266	AT4G13990	EVM0012690,EVM0013128,EVM0018282,EVM0026257,EVM0028133	FvH4_4g13210	MD00G1064500,MD00G1064600,MD04G1017500,MD04G1017600,MD04G1017700,MD04G1017900	Pav_sc0000100.1_g070.1.br,Pav_sc0000100.1_g230.1.br,Pav_sc0000100.1_g240.1.br,Pav_sc0000100.1_g260.1.br,Pav_sc0000100.1_g280.1.br,Pav_sc0000100.1_g290.1.mk	LOC103322652,LOC103322654,LOC103322655,LOC103322656,LOC103322704	Prupe.1G165700,Prupe.1G165800,Prupe.1G166100,Prupe.1G166200,Prupe.1G166300,Prupe.1G166600	LOC103939605,LOC103962562,LOC103962564,LOC103962565	LOC112197366,LOC112197368,LOC112199229	maker-Ro04-snap-gene-139.38
OG0000267	AT4G34880	EVM0018132,EVM0023333,EVM0024857,EVM0041286,EVM0045349	FvH4_2g01710,FvH4_2g01720	MD05G1117000,MD05G1117200,MD10G1120200,MD10G1120300,MD10G1120400	Pav_sc0000373.1_g050.1.br,Pav_sc0000373.1_g060.1.mk,Pav_sc0006664.1_g010.1.mk	LOC103334999,LOC103343845	Prupe.8G161600,Prupe.8G161700,Prupe.8G161800,Prupe.8G161900	LOC103938365,LOC103966235,LOC103966236,LOC103966255,LOC103966256,LOC103966257,LOC103966262	LOC112169017,LOC112169018,LOC112169445,LOC112173134,LOC112173655,LOC112173656,LOC112173657	maker-Ro02-snap-gene-398.115,maker-Ro02-snap-gene-398.124
OG0000268	AT4G25640	EVM0008479,EVM0015941,EVM0018056,EVM0033282,EVM0034754,EVM0036040	FvH4_7g15820,FvH4_7g30050	MD01G1142500,MD01G1206300,MD01G1206500,MD01G1206700,MD07G1277000,MD07G1277200	Pav_sc0001405.1_g1330.1.mk,Pav_sc0001405.1_g1370.1.br	LOC103333172,LOC103333174,LOC103333175,LOC103333737,LOC103333793,LOC103343778	Prupe.2G037200,Prupe.2G298900,Prupe.2G299100,Prupe.2G299200,Prupe.2G299300	LOC103936050,LOC103958229,LOC103964307,LOC103966120,LOC103966124	LOC112181449,LOC112181508,LOC112181882	maker-Ro07-snap-gene-18.98,snap_masked-Ro07-processed-gene-391.23
OG0000269	AT3G53690	EVM0008473,EVM0024257,EVM0043465	FvH4_1g09420,FvH4_1g09490,FvH4_1g09500,FvH4_1g09510,FvH4_3g00870,FvH4_3g03010,FvH4_7g07220	MD02G1102400,MD02G1103700,MD03G1111900,MD15G1224200	Pav_sc0000129.1_g1760.1.mk,Pav_sc0000129.1_g1850.1.mk	LOC103340511,LOC103340673	Prupe.7G191200,Prupe.7G191800,Prupe.8G007700	LOC103930669,LOC103935307,LOC103948993,LOC103950223,LOC103959110,LOC103959183	LOC112165155,LOC112183478,LOC112185414,LOC112185480,LOC112187746	maker-Ro01-snap-gene-159.46,maker-Ro01-snap-gene-160.37,maker-Ro01-snap-gene-43.77,maker-Ro01-snap-gene-43.78,maker-Ro01-snap-gene-43.84
OG0000270	AT4G19850	EVM0011440,EVM0018933,EVM0023546,EVM0031859	FvH4_3g12180	MD05G1253200,MD05G1253400,MD05G1254200,MD05G1355300,MD05G1355700	Pav_sc0000349.1_g070.1.mk,Pav_sc0000823.1_g480.1.mk,Pav_sc0000823.1_g500.1.mk,Pav_sc0001025.1_g310.1.mk,Pav_sc0001025.1_g440.1.mk	LOC103325353,LOC103325354,LOC103325407,LOC103325428,LOC103325469,LOC103336337,LOC103336339,LOC103336935	Prupe.4G107600,Prupe.4G107700,Prupe.4G110500,Prupe.6G223700,Prupe.8G029800,Prupe.8G030000,Prupe.8G030100,Prupe.8G030200	LOC103946488	LOC112165097,LOC112165099	maker-Ro01-snap-gene-226.29,maker-Ro06-snap-gene-324.79,maker-Ro06-snap-gene-324.81
OG0000271		EVM0002058,EVM0007641,EVM0008219,EVM0014847,EVM0016595,EVM0017738,EVM0019824,EVM0037897	FvH4_2g03460,FvH4_3g09780	MD05G1085800,MD05G1086300,MD07G1007500,MD17G1100000,MD17G1100300	Pav_sc0001126.1_g090.1.br,Pav_sc0001126.1_g110.1.br,Pav_sc0001126.1_g130.1.br,Pav_sc0001126.1_g160.1.br,Pav_sc0001126.1_g210.1.br,Pav_sc0001126.1_g220.1.br,Pav_sc0001518.1_g610.1.br	LOC103335255,LOC103335325,LOC103335326,LOC103335329,LOC103335341,LOC103335342,LOC103343898	Prupe.8G129800,Prupe.8G130100,Prupe.8G130200,Prupe.8G130300,Prupe.8G130800,Prupe.8G130900	LOC103945853	LOC112172049	maker-Ro02-snap-gene-373.66
OG0000272		EVM0006341,EVM0015432,EVM0022977,EVM0028878,EVM0030584,EVM0031171	FvH4_1g00330,FvH4_1g23120	MD00G1045700,MD01G1046700,MD02G1001900,MD02G1002600,MD15G1145600	Pav_sc0000024.1_g420.1.mk,Pav_sc0000557.1_g330.1.mk,Pav_sc0000557.1_g340.1.mk,Pav_sc0004042.1_g020.1.mk	LOC103326792,LOC103335605,LOC103341333	Prupe.4G262100,Prupe.4G262300,Prupe.6G211500,Prupe.7G268900,Prupe.7G269100	LOC103935601,LOC103941525,LOC103955895,LOC103956033,LOC103956036,LOC103956039	LOC112184402,LOC112189298,LOC112189479,LOC112190633	maker-Ro01-snap-gene-128.100,maker-Ro02-snap-gene-326.96,maker-Ro02-snap-gene-326.97
OG0000273		EVM0007699,EVM0008008,EVM0009203,EVM0009879,EVM0019309,EVM0019904,EVM0020437,EVM0022518,EVM0026602,EVM0026868,EVM0029682,EVM0032130,EVM0034377,EVM0035868,EVM0037289,EVM0040787,EVM0041215,EVM0042432,EVM0043509,EVM0043559						LOC103934183,LOC103934190,LOC103941859,LOC103955594,LOC103962274,LOC103962277,LOC103962682,LOC108868410	LOC112170616,LOC112171286,LOC112177417,LOC112184149,LOC112184844,LOC112185280,LOC112199360,LOC112199594,LOC112199665,LOC112203788
OG0000274		EVM0002005,EVM0002016,EVM0003702,EVM0004119,EVM0006311,EVM0006551,EVM0007398,EVM0007832,EVM0009070,EVM0012015,EVM0012393,EVM0012843,EVM0013973,EVM0015272,EVM0017315,EVM0019403,EVM0022098,EVM0023295,EVM0027752,EVM0028608,EVM0029424,EVM0032014,EVM0033920,EVM0035342,EVM0038584,EVM0038923,EVM0040127,EVM0040763,EVM0041466,EVM0044361				LOC107880674,LOC107881126		LOC108865476,LOC108865671,LOC108867643,LOC108868219	LOC112178081,LOC112184825
OG0000275		EVM0006255,EVM0013925,EVM0015669,EVM0016999,EVM0023639,EVM0032085,EVM0041976	FvH4_4g20580,FvH4_5g23280,FvH4_6g36620,FvH4_6g36630,FvH4_6g36640	MD04G1024300,MD04G1024500,MD04G1024700,MD04G1024900,MD04G1025000,MD04G1025200,MD09G1167100,MD14G1092500	Pav_sc0000843.1_g990.1.mk,Pav_sc0001214.1_g080.1.mk	LOC103327449,LOC103339133	Prupe.3G024900,Prupe.3G025000,Prupe.3G242200,Prupe.7G024000	LOC103936835,LOC103960369,LOC103960371,LOC103960373,LOC103967656	LOC112177932,LOC112179139,LOC112184811	maker-Ro05-snap-gene-134.32,maker-Ro06-snap-gene-179.55
OG0000276		EVM0000054,EVM0014943,EVM0032120	FvH4_1g11590,FvH4_7g26440	MD01G1173100,MD01G1173200,MD07G1239900	Pav_sc0001226.1_g040.1.br,Pav_sc0001226.1_g230.1.br	LOC103319434,LOC103328110,LOC103328688,LOC103333123,LOC103333124,LOC103333126,LOC103342367	Prupe.1G537900,Prupe.1G538100,Prupe.2G268200,Prupe.2G268300,Prupe.2G268500,Prupe.3G147000,Prupe.3G149100,Prupe.6G128000,Prupe.6G128100,Prupe.6G128200,Prupe.6G128300,Prupe.7G011200,Prupe.7G057300,Prupe.I005000,Prupe.I005200	LOC103952831,LOC103952846,LOC103953814,LOC103953817	LOC112171318,LOC112171327
OG0000277		EVM0000939,EVM0007240,EVM0018658,EVM0037682,EVM0039454	FvH4_1g20120		Pav_sc0000257.1_g870.1.br,Pav_sc0000359.1_g610.1.br,Pav_sc0000474.1_g330.1.br,Pav_sc0000588.1_g500.1.br,Pav_sc0000659.1_g070.1.br,Pav_sc0000675.1_g1100.1.br,Pav_sc0000830.1_g480.1.mk,Pav_sc0000877.1_g250.1.br,Pav_sc0002387.1_g160.1.br,Pav_sc0010980.1_g010.1.br	LOC103320927,LOC103321353,LOC103328421,LOC103328853,LOC103335769,LOC103343691	Prupe.1G245200,Prupe.1G287900,Prupe.4G256700,Prupe.5G014200,Prupe.6G167700,Prupe.7G027800	LOC103930215,LOC103942052,LOC103953230,LOC103962851,LOC108868084	LOC112184729,LOC112203323	maker-Ro01-snap-gene-316.19,maker-Ro03-snap-gene-152.34,maker-Ro05-snap-gene-268.15
OG0000278		EVM0008766,EVM0016724,EVM0019772,EVM0030038,EVM0042001,EVM0044717	FvH4_2g20790	MD00G1009600,MD00G1123900,MD04G1006600,MD04G1006800,MD04G1039700,MD04G1039900,MD05G1190400,MD05G1191500,MD10G1177900,MD11G1221700	Pav_sc0002181.1_g340.1.mk	LOC103334578,LOC103334579,LOC103334582	Prupe.8G217000,Prupe.8G217100,Prupe.8G217200,Prupe.8G217600,Prupe.8G217700,Prupe.8G226900	LOC103926682,LOC103928745,LOC103936250,LOC103936261,LOC103936269,LOC103953664,LOC103960044	LOC112169856,LOC112171510,LOC112174799,LOC112181258
OG0000279			FvH4_1g26740,FvH4_1g27950,FvH4_3g31940						LOC112163933,LOC112163989,LOC112164778,LOC112165268,LOC112169297,LOC112169491,LOC112174611,LOC112176454,LOC112177471,LOC112178247,LOC112180552,LOC112180636,LOC112183869,LOC112184078,LOC112185643,LOC112186016,LOC112186229,LOC112186243,LOC112186302,LOC112190263,LOC112190519,LOC112190588,LOC112191469,LOC112192748,LOC112193808,LOC112194379,LOC112194447,LOC112196992,LOC112197042,LOC112198537,LOC112200…
OG0000280					Pav_sc0000023.1_g360.1.br,Pav_sc0000072.1_g450.1.br,Pav_sc0000093.1_g610.1.br,Pav_sc0000100.1_g190.1.br,Pav_sc0000119.1_g200.1.br,Pav_sc0000131.1_g950.1.br,Pav_sc0000170.1_g240.1.br,Pav_sc0000200.1_g560.1.br,Pav_sc0000221.1_g480.1.br,Pav_sc0000254.1_g870.1.br,Pav_sc0000377.1_g010.1.br,Pav_sc0000480.1_g800.1.br,Pav_sc0000536.1_g010.1.br,Pav_sc0000549.1_g760.1.br,Pav_sc0000679.1_g250.1.br,Pav_sc000…
OG0000281	AT1G30820,AT4G02120	EVM0003046,EVM0005504,EVM0025550,EVM0029834,EVM0030667,EVM0033410,EVM0044377	FvH4_3g13530,FvH4_3g13560,FvH4_5g39590	MD00G1085100,MD03G1297300,MD10G1220500,MD10G1221000,MD11G1317100	Pav_sc0000130.1_g350.1.mk,Pav_sc0000419.1_g100.1.mk,Pav_sc0000540.1_g220.1.mk,Pav_sc0007253.1_g010.1.mk	LOC103325552,LOC103325555	Prupe.4G123500,Prupe.4G123800,Prupe.5G049900	LOC103953284,LOC103953288,LOC103958089,LOC103958092,LOC103967154	LOC112165358,LOC112166026,LOC112179173	maker-Ro03-snap-gene-359.76,maker-Ro03-snap-gene-360.67,maker-Ro05-snap-gene-407.58
OG0000282	AT3G54310	EVM0001379,EVM0005163,EVM0005363,EVM0006452,EVM0010013,EVM0010361,EVM0012786,EVM0021180,EVM0033739,EVM0034355,EVM0034785,EVM0044404	FvH4_6g01160	MD04G1235900,MD12G1253500,MD12G1254000,MD12G1254300,MD12G1254400,MD12G1254500,MD12G1254700,MD12G1254800,MD12G1254900	Pav_sc0004456.1_g170.1.mk	LOC103318741	Prupe.6G355800	LOC103930352,LOC103941620,LOC103941622,LOC103968095,LOC103968099,LOC103968101,LOC103968104,LOC103968106	LOC112193161,LOC112193162	maker-Ro06-snap-gene-249.58
OG0000283	AT2G25240,AT2G26390,AT3G45220	EVM0004886,EVM0016412,EVM0027300,EVM0027882,EVM0028993,EVM0040577,EVM0040937	FvH4_1g21510,FvH4_1g24600,FvH4_2g15000,FvH4_3g03710,FvH4_3g23720,FvH4_3g32870,FvH4_3g37550,FvH4_3g37560,FvH4_5g21520,FvH4_6g01280	MD03G1230000,MD04G1189000,MD10G1229300,MD15G1431300			Prupe.5G041800,Prupe.5G042000	LOC103947666,LOC103955868,LOC103961861,LOC108866444,LOC108866445	LOC112163852,LOC112178701,LOC112203114,LOC112203117	maker-Ro03-snap-gene-113.77,maker-Ro07-snap-gene-170.42
OG0000284	AT5G28730	EVM0000005,EVM0004242,EVM0005286,EVM0005831,EVM0007089,EVM0010507,EVM0013045,EVM0014897,EVM0023091,EVM0026313,EVM0028729,EVM0031528,EVM0034426,EVM0034596,EVM0038728,EVM0039241,EVM0041812		MD02G1090600,MD02G1173300	Pav_sc0000309.1_g090.1.br,Pav_sc0000555.1_g330.1.br,Pav_sc0000563.1_g150.1.br,Pav_sc0000588.1_g510.1.br,Pav_sc0000707.1_g010.1.br,Pav_sc0001275.1_g250.1.br			LOC103931524,LOC103939182,LOC103939187,LOC103950030,LOC103954191,LOC103954475,LOC103955610,LOC108865847	LOC112180551,LOC112202025,LOC112202339
OG0000285		EVM0013460,EVM0017114,EVM0022836,EVM0030773,EVM0035896,EVM0043863,EVM0044040	FvH4_6g31610,FvH4_6g31650,FvH4_6g31850	MD09G1210100,MD09G1210300,MD17G1190800,MD17G1192400	Pav_sc0001710.1_g1390.1.mk,Pav_sc0001710.1_g720.1.mk,Pav_sc0001710.1_g740.1.mk	LOC103327945,LOC103327946,LOC103327947,LOC103327990	Prupe.3G066100,Prupe.3G068200,Prupe.3G068300,Prupe.3G068400	LOC103930451,LOC103930452,LOC103937781,LOC103944864,LOC103944866	LOC112188652,LOC112189235,LOC112190054	maker-Ro05-snap-gene-399.59,maker-Ro06-snap-gene-129.68,maker-Ro06-snap-gene-130.46,maker-Ro06-snap-gene-131.60
OG0000286		EVM0007999,EVM0015850,EVM0017175,EVM0020871,EVM0026738	FvH4_3g22280,FvH4_3g22290,FvH4_3g22300	MD03G1206300	Pav_sc0000616.1_g110.1.mk,Pav_sc0000616.1_g130.1.mk,Pav_sc0000616.1_g140.1.mk	LOC103326484,LOC103326520,LOC103326522,LOC107880687	Prupe.4G209700,Prupe.4G209800	LOC103926691,LOC103927643,LOC103927645,LOC103927654,LOC103927655,LOC103941393,LOC103957976	LOC112167236,LOC112201508,LOC112202387,LOC112203659,LOC112203660,LOC112203666,LOC112203668,LOC112203669	maker-Ro03-snap-gene-287.42,maker-Ro03-snap-gene-288.23,maker-Ro03-snap-gene-288.24,snap_masked-Ro03-processed-gene-288.7
OG0000287		EVM0002713,EVM0018116	FvH4_1g11910,FvH4_3g04400	MD02G1133000,MD15G1245600	Pav_sc0000044.1_g610.1.mk	LOC103340294	Prupe.7G167700	LOC103966745	LOC112164265,LOC112164268,LOC112164270,LOC112164348,LOC112164358,LOC112166153,LOC112166817,LOC112168899,LOC112169503,LOC112170312,LOC112170694,LOC112170795,LOC112171115,LOC112172634,LOC112173633,LOC112177670,LOC112179233,LOC112183695,LOC112184318,LOC112184453,LOC112184942,LOC112188369,LOC112194054,LOC112198774,LOC112201498,LOC112203257	maker-Ro01-snap-gene-54.61
OG0000288		EVM0012817,EVM0014320,EVM0023195	FvH4_2g06570	MD07G1044900,MD15G1057100	Pav_sc0000364.1_g020.1.mk,Pav_sc0000480.1_g980.1.br,Pav_sc0001860.1_g070.1.br,Pav_sc0001860.1_g090.1.br,Pav_sc0002790.1_g030.1.mk,Pav_sc0003253.1_g030.1.mk,Pav_sc0006044.1_g090.1.mk	LOC103322463,LOC103323468,LOC103323471,LOC103325585,LOC103337098,LOC103342431,LOC103343208,LOC103343210,LOC107881916	Prupe.1G197200,Prupe.4G127700,Prupe.5G011700,Prupe.5G011800,Prupe.5G012300,Prupe.5G012400,Prupe.5G012500,Prupe.5G012700,Prupe.8G119700	LOC103929908,LOC108867578	LOC112172696,LOC112173446	maker-Ro02-exonerate_est2genome-gene-365.10,maker-Ro02-snap-gene-363.44
OG0000289		EVM0000379,EVM0000595,EVM0001647,EVM0005210,EVM0008631,EVM0009753,EVM0022498,EVM0023752,EVM0026703,EVM0027531,EVM0029022,EVM0031272,EVM0037837,EVM0041454		MD00G1097800,MD01G1186500,MD01G1186600,MD01G1186800,MD01G1187000,MD01G1187100,MD02G1199100,MD07G1258600,MD07G1258700,MD07G1258800,MD07G1259200,MD07G1259300	Pav_sc0001928.1_g010.1.br,Pav_sc0012624.1_g010.1.br		Prupe.2G283300,Prupe.2G283400	LOC103936741,LOC103936857,LOC103938641,LOC103938646,LOC103941254,LOC103963440	LOC112171661
OG0000290		EVM0000010,EVM0000039,EVM0003638,EVM0004771,EVM0005884,EVM0006935,EVM0021130,EVM0023688,EVM0025079,EVM0026890,EVM0029798,EVM0033484,EVM0041195,EVM0042015			Pav_sc0000102.1_g490.1.mk,Pav_sc0000162.1_g070.1.mk,Pav_sc0000464.1_g1050.1.mk,Pav_sc0001461.1_g230.1.mk,Pav_sc0001461.1_g300.1.br,Pav_sc0002690.1_g250.1.br			LOC103936570,LOC103939087,LOC103951644,LOC103956386	LOC112169478,LOC112171090,LOC112171395,LOC112184388,LOC112185103,LOC112194370	maker-Ro01-exonerate_protein2genome-gene-251.34,maker-Ro01-snap-gene-209.34,maker-Ro01-snap-gene-225.33,maker-Ro03-snap-gene-258.88,maker-Ro06-exonerate_est2genome-gene-444.3,maker-Ro06-snap-gene-363.52,maker-Ro06-snap-gene-467.25
OG0000291		EVM0000304,EVM0013439,EVM0024658,EVM0028721,EVM0029645	FvH4_6g44470	MD09G1096900,MD09G1097000,MD17G1085100	Pav_sc0001059.1_g270.1.br,Pav_sc0002360.1_g730.1.mk,Pav_sc0002360.1_g740.1.mk,Pav_sc0002360.1_g750.1.mk,Pav_sc0002360.1_g760.1.mk	LOC103329507,LOC103329510,LOC103329511,LOC107880955	Prupe.3G229000,Prupe.3G229400,Prupe.3G229500,Prupe.3G229700,Prupe.3G229800,Prupe.3G229900,Prupe.3G230000	LOC103942011,LOC103942030,LOC103942064,LOC103942084,LOC103942971,LOC103944466	LOC112183366,LOC112188388,LOC112189174,LOC112189630,LOC112189633	maker-Ro06-snap-gene-213.99
OG0000292		EVM0010198,EVM0037657,EVM0042060	FvH4_2g07670,FvH4_5g37580,FvH4_5g37590,FvH4_5g37790	MD08G1094500,MD08G1179200,MD10G1215200	Pav_co4041641.1_g010.1.br,Pav_sc0000030.1_g020.1.mk,Pav_sc0000691.1_g160.1.br,Pav_sc0000691.1_g310.1.br,Pav_sc0000875.1_g290.1.br,Pav_sc0001454.1_g120.1.br,Pav_sc0001936.1_g100.1.br,Pav_sc0002750.1_g010.1.mk,Pav_sc0005603.1_g040.1.br	LOC103319934,LOC103322578,LOC103339229,LOC103343752	Prupe.1G513300,Prupe.1G515600,Prupe.7G014300,Prupe.8G061100	LOC103928984,LOC103929893,LOC103929902,LOC103954845,LOC108866338	LOC112175628,LOC112179469	maker-Ro05-snap-gene-312.36,maker-Ro05-snap-gene-312.37,maker-Ro05-snap-gene-394.72
OG0000293		EVM0000335,EVM0002581,EVM0020632	FvH4_1g05400,FvH4_6g19300	MD11G1232100,MD11G1232700,MD11G1236200,MD11G1236600	Pav_sc0000269.1_g010.1.br,Pav_sc0000441.1_g100.1.br,Pav_sc0002607.1_g250.1.mk,Pav_sc0006050.1_g030.1.mk	LOC103326302,LOC103343924	Prupe.4G194500	LOC103934435,LOC103941312,LOC103946652	LOC112166504,LOC112169075,LOC112169746,LOC112171168,LOC112191374,LOC112192946,LOC112193616,LOC112194272	maker-Ro02-snap-gene-329.30,maker-Ro02-snap-gene-329.33,maker-Ro02-snap-gene-330.38,maker-Ro02-snap-gene-330.39,maker-Ro04-snap-gene-130.58,maker-Ro06-snap-gene-356.84,maker-Ro06-snap-gene-359.66,maker-Ro06-snap-gene-359.67,maker-Ro06-snap-gene-359.68,maker-Ro06-snap-gene-359.71
OG0000294		EVM0016800,EVM0020534,EVM0036939	FvH4_6g35600,FvH4_6g35610	MD00G1137100,MD09G1174700,MD09G1175100,MD17G1151700,MD17G1151800	Pav_sc0002628.1_g010.1.mk	LOC103327569,LOC103327570,LOC103327571,LOC103327572,LOC103327745,LOC103327746	Prupe.3G033200,Prupe.3G033300,Prupe.3G033400,Prupe.3G033500,Prupe.3G033600	LOC103930682,LOC103930686,LOC103948585,LOC103948605	LOC112181007,LOC112181008,LOC112183473,LOC112186492,LOC112186493,LOC112190604	maker-Ro03-snap-gene-271.44,maker-Ro06-snap-gene-168.37,maker-Ro06-snap-gene-168.39,maker-Ro06-snap-gene-168.40,snap_masked-Ro07-processed-gene-27.12
OG0000295		EVM0005139,EVM0006569,EVM0011872,EVM0018770,EVM0032708,EVM0036631	FvH4_4g08950	MD00G1012800,MD00G1012900,MD00G1013000,MD00G1013300,MD03G1090900,MD03G1091100,MD03G1091700,MD03G1091900	Pav_co4081207.1_g010.1.br,Pav_sc0000308.1_g100.1.br,Pav_sc0002706.1_g010.1.mk	LOC103323319,LOC103323466	Prupe.1G093200,Prupe.1G093300,Prupe.1G093600,Prupe.1G093700,Prupe.1G093800	LOC103926855,LOC103944905,LOC103944906,LOC103944908,LOC103954303,LOC108867073	LOC112195896,LOC112199010,LOC112200405	maker-Ro04-exonerate_protein2genome-gene-325.32,maker-Ro04-snap-gene-223.63,maker-Ro04-snap-gene-326.27
OG0000296					Pav_sc0000030.1_g010.1.br,Pav_sc0000055.1_g070.1.br,Pav_sc0000084.1_g360.1.br,Pav_sc0000110.1_g080.1.br,Pav_sc0000137.1_g300.1.br,Pav_sc0000174.1_g1640.1.br,Pav_sc0000464.1_g1200.1.br,Pav_sc0000491.1_g680.1.br,Pav_sc0000600.1_g820.1.br,Pav_sc0000622.1_g930.1.br,Pav_sc0000624.1_g1100.1.br,Pav_sc0000639.1_g020.1.br,Pav_sc0000677.1_g250.1.br,Pav_sc0000677.1_g350.1.br,Pav_sc0000714.1_g360.1.br,Pav_sc…
OG0000297	AT1G32970,AT4G21630,AT4G21640,AT4G21650	EVM0002514,EVM0025377,EVM0025481,EVM0027234,EVM0028652,EVM0035108,EVM0042075,EVM0043765	FvH4_5g10480,FvH4_5g10490	MD00G1035000,MD14G1139300	Pav_sc0000652.1_g1050.1.mk,Pav_sc0000652.1_g1060.1.mk	LOC103337860,LOC103343959	Prupe.5G133500,Prupe.5G133600,Prupe.5G133700,Prupe.5G133800	LOC103935946,LOC103935957,LOC103935959,LOC103940325,LOC103940330,LOC103941846	LOC112175719,LOC112176501,LOC112176502,LOC112198470	maker-Ro05-snap-gene-38.100,maker-Ro05-snap-gene-38.98
OG0000298	AT5G59190	EVM0018691,EVM0022743,EVM0023234,EVM0041920	FvH4_3g37170,FvH4_7g02830,FvH4_7g02840	MD02G1289100,MD02G1289300,MD02G1289400,MD02G1289500,MD03G1084000,MD03G1084500,MD07G1037500,MD07G1037600,MD11G1092000	Pav_sc0001883.1_g220.1.br	LOC103321795,LOC103330747,LOC103343773,LOC103344265	Prupe.2G035100	LOC103945592,LOC103945638,LOC103945641,LOC103952151,LOC103954329	LOC112165775,LOC112181966,LOC112200647,LOC112200677,LOC112200726,LOC112202252	maker-Ro07-snap-gene-300.118,snap_masked-Ro07-processed-gene-298.12
OG0000299	AT3G46000,AT3G46010,AT5G59880,AT5G59890	EVM0005616,EVM0006309,EVM0026302,EVM0028274,EVM0036052	FvH4_3g35350,FvH4_6g14260,FvH4_7g21550	MD01G1122300,MD03G1097900,MD03G1098000,MD04G1122600,MD07G1191800,MD11G1144400,MD12G1138800	Pav_sc0000554.1_g1640.1.mk,Pav_sc0000780.1_g190.1.mk	LOC103322953,LOC103339800	Prupe.2G229900,Prupe.6G082200,Prupe.6G250700	LOC103930017,LOC103941615,LOC103948379,LOC103948970,LOC103963562	LOC112165609,LOC112182624,LOC112195096	maker-Ro06-snap-gene-317.80,snap_masked-Ro07-processed-gene-346.23
OG0000300	AT2G42780	EVM0005949,EVM0044611	FvH4_6g37640,FvH4_7g20490	MD09G1156600,MD17G1143100	Pav_sc0003835.1_g090.1.mk	LOC103328748	Prupe.3G169700	LOC103931746,LOC103941530	LOC112163799,LOC112163800,LOC112163801,LOC112163802,LOC112163803,LOC112163804,LOC112163805,LOC112163806,LOC112163807,LOC112169887,LOC112169894,LOC112169903,LOC112169934,LOC112170017,LOC112183661,LOC112183711,LOC112184554,LOC112189257,LOC112194300	maker-Ro05-exonerate_protein2genome-gene-372.18,maker-Ro07-exonerate_protein2genome-gene-107.57,maker-Ro07-exonerate_protein2genome-gene-114.45,maker-Ro07-exonerate_protein2genome-gene-339.58,maker-Ro07-snap-gene-332.40
OG0000301	AT1G65810	EVM0011479,EVM0018742,EVM0020444,EVM0034758,EVM0043290,EVM0043608	FvH4_1g27550,FvH4_3g00170,FvH4_5g05930	MD08G1078300,MD09G1057800,MD09G1281400,MD14G1146400		LOC103322331,LOC103322332,LOC103322333,LOC103322335,LOC103322341,LOC103322342,LOC103327482	Prupe.1G201900,Prupe.1G202100,Prupe.1G202500,Prupe.3G013100	LOC103933883,LOC103941152	LOC112168807,LOC112169414,LOC112191686,LOC112195054	maker-Ro01-snap-gene-145.17,maker-Ro01-snap-gene-145.19,maker-Ro01-snap-gene-145.20,maker-Ro02-snap-gene-337.47,maker-Ro02-snap-gene-337.48
OG0000302	AT1G72680	EVM0000069,EVM0000581,EVM0013715,EVM0022955,EVM0029738,EVM0037025,EVM0043073	FvH4_5g10200,FvH4_6g40340	MD14G1142100,MD17G1119700,MD17G1119800,MD17G1119900,MD17G1120100	Pav_sc0000488.1_g260.1.mk,Pav_sc0000488.1_g270.1.mk,Pav_sc0000589.1_g240.1.mk	LOC103329119,LOC103337889	Prupe.3G194000,Prupe.5G136800	LOC103951782,LOC103951785,LOC103951786,LOC103951787,LOC103951790,LOC103951791,LOC103951816,LOC103962668	LOC112175092,LOC112180641,LOC112183318,LOC112187991	maker-Ro05-snap-gene-39.89,maker-Ro06-snap-gene-202.90
OG0000303	AT4G36880	EVM0000449,EVM0003544,EVM0006693,EVM0006828,EVM0040985,EVM0044575,EVM0044716	FvH4_2g05500,FvH4_2g33910	MD02G1177700,MD05G1086900,MD08G1065500,MD08G1093900,MD12G1087000,MD15G1078300	Pav_sc0000852.1_g450.1.mk,Pav_sc0007033.1_g010.1.mk	LOC103320369,LOC103335333	Prupe.1G431000,Prupe.6G230400,Prupe.8G131600	LOC103927791,LOC103940567,LOC103945330,LOC103949365,LOC103950458,LOC103957171,LOC103957748	LOC112170030,LOC112172802,LOC112187480	maker-Ro01-snap-gene-80.71,maker-Ro02-snap-gene-374.42,snap_masked-Ro02-processed-gene-36.21
OG0000304		EVM0019731,EVM0021848,EVM0025117,EVM0027116	FvH4_4g21600	MD13G1139100,MD16G1134500,MD16G1134700,MD16G1135100	Pav_sc0000065.1_g260.1.mk,Pav_sc0000065.1_g360.1.br,Pav_sc0000065.1_g390.1.br	LOC103323316,LOC103323318,LOC103323399,LOC103323402,LOC103323434	Prupe.1G103800,Prupe.1G104100,Prupe.1G104300,Prupe.1G104400,Prupe.2G166500	LOC103944699,LOC103944700,LOC103950331,LOC103950333,LOC103950334	LOC112197294,LOC112197295,LOC112197543,LOC112197544,LOC112197947,LOC112198152,LOC112200749	snap_masked-Ro04-processed-gene-80.10,snap_masked-Ro04-processed-gene-80.7
OG0000305		EVM0002258,EVM0004607,EVM0005197,EVM0006157,EVM0007276,EVM0009963,EVM0012109,EVM0012282,EVM0016019,EVM0017595,EVM0018080,EVM0018828,EVM0023561,EVM0024518,EVM0024802,EVM0025252,EVM0025797,EVM0026099,EVM0026367,EVM0027044,EVM0029515,EVM0029607,EVM0031640,EVM0031848,EVM0034106,EVM0034745,EVM0035279,EVM0036908,EVM0038364,EVM0041583,EVM0042035,EVM0043527,EVM0044870				LOC107881082		LOC103956787	LOC112184271
OG0000306		EVM0003238,EVM0006006,EVM0012496,EVM0016381,EVM0017934,EVM0034266,EVM0037145,EVM0037239,EVM0045066	FvH4_6g11080	MD04G1161600,MD04G1161700,MD12G1173400,MD12G1174400,MD12G1175000	Pav_sc0000864.1_g030.1.br,Pav_sc0001503.1_g010.1.br	LOC103328131,LOC103341459,LOC103341473,LOC103342176	Prupe.6G281400,Prupe.6G281500	LOC103930178,LOC103930182,LOC103930184,LOC103939831,LOC103939832,LOC103959556,LOC103965112,LOC103965151	LOC112194086,LOC112194090,LOC112203923	maker-Ro06-snap-gene-298.75,maker-Ro06-snap-gene-299.68
OG0000307		EVM0000030,EVM0000046,EVM0000163,EVM0001897,EVM0002802,EVM0003728,EVM0004875,EVM0007050,EVM0008821,EVM0010604,EVM0010637,EVM0011538,EVM0017193,EVM0025832,EVM0026239,EVM0026329,EVM0026752,EVM0026840,EVM0027970,EVM0028582,EVM0030218,EVM0030534,EVM0037174,EVM0039679,EVM0039742,EVM0039963,EVM0040321,EVM0041067,EVM0042429,EVM0044983				LOC107880319		LOC108866574,LOC108866861,LOC108867809,LOC108867864,LOC108867896
OG0000308		EVM0005173,EVM0006548,EVM0021908,EVM0023668,EVM0026787,EVM0041778,EVM0044712,EVM0045250	FvH4_4g01290	MD13G1200100,MD13G1200300,MD13G1200600,MD16G1200000	Pav_sc0001088.1_g060.1.br	LOC103323985,LOC103323986,LOC103323987	Prupe.1G021400,Prupe.1G021500,Prupe.1G021600,Prupe.1G021700,Prupe.1G021800	LOC103933155,LOC103933156,LOC103933158,LOC103933159,LOC103933161,LOC103933167,LOC103935872,LOC103935875,LOC103935876,LOC103961140,LOC103964745	LOC112197494,LOC112197495	maker-Ro04-snap-gene-227.56
OG0000309		EVM0000582,EVM0000793,EVM0001404,EVM0003891,EVM0006675,EVM0010488,EVM0010944,EVM0011821,EVM0014378,EVM0014918,EVM0016426,EVM0016945,EVM0018917,EVM0027371,EVM0027881,EVM0027921,EVM0033606,EVM0033683,EVM0034238,EVM0035748,EVM0036616,EVM0037921,EVM0037934,EVM0038918,EVM0043912,EVM0044346,EVM0044481,EVM0045150			Pav_sc0000977.1_g310.1.br			LOC103934742,LOC103942687,LOC103965077,LOC108865510,LOC108867152,LOC108868271	LOC112196263
OG0000310		EVM0010745,EVM0014722,EVM0017890,EVM0019314,EVM0042825	FvH4_6g01000,FvH4_6g18540,FvH4_6g18560,FvH4_6g18570,FvH4_6g18670	MD12G1035300,MD14G1021700,MD14G1022000,MD14G1022100		LOC103339688,LOC103339689,LOC103339837,LOC103339840,LOC103339841,LOC103339844	Prupe.1G216300,Prupe.7G111300,Prupe.7G111500,Prupe.7G111600,Prupe.7G111900,Prupe.7G112000	LOC103956482,LOC103963618,LOC103963658	LOC112191695,LOC112194103,LOC112195024	maker-Ro06-exonerate_est2genome-gene-351.5,maker-Ro06-exonerate_est2genome-gene-353.8,maker-Ro06-snap-gene-351.61,snap_masked-Ro02-processed-gene-366.26
OG0000311		EVM0007824,EVM0008010,EVM0009114,EVM0012480,EVM0012689,EVM0012868,EVM0013260,EVM0013349,EVM0013658,EVM0023294,EVM0027255,EVM0031366,EVM0033518,EVM0033804,EVM0034531,EVM0036945,EVM0038545,EVM0038822,EVM0039570,EVM0041722,EVM0043794			Pav_sc0001778.1_g070.1.br,Pav_sc0002359.1_g180.1.br			LOC103928304,LOC103928313,LOC103931400,LOC103931417,LOC103931781,LOC103938651,LOC103943712,LOC103944719,LOC103953128,LOC103965460,LOC103967499	LOC112170579,LOC112178343
OG0000312		EVM0004054,EVM0006012,EVM0010023,EVM0026436	FvH4_2g16890,FvH4_5g19220,FvH4_5g19340,FvH4_5g19350,FvH4_5g19360	MD04G1058900,MD04G1059300,MD04G1059500,MD04G1059800,MD04G1061700,MD04G1061800,MD06G1052900,MD06G1055500	Pav_sc0000567.1_g150.1.mk,Pav_sc0000567.1_g230.1.mk,Pav_sc0001539.1_g110.1.mk	LOC103337118,LOC103337121	Prupe.5G065900,Prupe.5G066500	LOC103927337,LOC103927346,LOC103934111,LOC103939577,LOC103939585	LOC112177584,LOC112177697,LOC112184166,LOC112184173	maker-Ro03-snap-gene-133.28,maker-Ro05-exonerate_est2genome-gene-101.12,maker-Ro05-exonerate_est2genome-gene-101.8
OG0000313		EVM0031591,EVM0036923,EVM0044283	FvH4_7g08810,FvH4_7g08820	MD00G1150400,MD02G1224000,MD02G1224600,MD07G1088900,MD07G1089300,MD07G1090300,MD07G1090700	Pav_sc0001962.1_g040.1.br,Pav_sc0001962.1_g050.1.br,Pav_sc0001962.1_g130.1.mk,Pav_sc0001962.1_g150.1.br	LOC103331460,LOC103331471,LOC103331476	Prupe.2G116000,Prupe.2G116100,Prupe.2G116200,Prupe.2G116300	LOC103930201,LOC103930206,LOC103930209,LOC103930217,LOC103935518,LOC103935519,LOC103935527,LOC108865780,LOC108865782	LOC112165920,LOC112173963	maker-Ro07-snap-gene-82.44,maker-Ro07-snap-gene-83.47
OG0000314		EVM0014504,EVM0015302,EVM0021858,EVM0025467,EVM0039739	FvH4_1g09890,FvH4_2g40800,FvH4_3g17110,FvH4_3g20210,FvH4_5g08740,FvH4_5g24470,FvH4_5g35600,FvH4_6g08520	MD03G1253500,MD03G1253700,MD11G1274900,MD11G1275300	Pav_sc0000584.1_g330.1.mk	LOC103325995,LOC107880676	Prupe.4G160800,Prupe.4G161000,Prupe.4G161100,Prupe.4G161300	LOC103934891,LOC103934895,LOC108866345	LOC112164774,LOC112165381,LOC112166765,LOC112175077,LOC112175282,LOC112176143,LOC112182440,LOC112199344,LOC112203433
OG0000315		EVM0022326	FvH4_2g11280,FvH4_3g22810,FvH4_7g09130	MD08G1047700,MD08G1048100,MD08G1048200,MD08G1048300,MD08G1048600,MD08G1048700,MD15G1046000	Pav_sc0000131.1_g650.1.br,Pav_sc0000131.1_g660.1.mk,Pav_sc0000131.1_g680.1.br	LOC103320680,LOC103320681,LOC103320682,LOC103320895	Prupe.1G399700,Prupe.1G399800,Prupe.1G399900,Prupe.1G400000,Prupe.2G043500	LOC103955544,LOC108865421	LOC112167045,LOC112167326,LOC112173869,LOC112174413,LOC112182116,LOC112202506,LOC112202552,LOC112202593,LOC112203692	maker-Ro02-snap-gene-296.42,maker-Ro03-snap-gene-282.64
OG0000316					Pav_sc0000008.1_g660.1.br,Pav_sc0000058.1_g510.1.br,Pav_sc0000103.1_g2150.1.br,Pav_sc0000194.1_g080.1.br,Pav_sc0000221.1_g390.1.br,Pav_sc0000231.1_g590.1.br,Pav_sc0000260.1_g470.1.br,Pav_sc0000287.1_g080.1.br,Pav_sc0000334.1_g210.1.br,Pav_sc0000350.1_g050.1.br,Pav_sc0000389.1_g090.1.br,Pav_sc0000389.1_g1040.1.br,Pav_sc0000415.1_g480.1.br,Pav_sc0000487.1_g060.1.br,Pav_sc0000543.1_g300.1.br,Pav_sc0…
OG0000317					Pav_sc0000028.1_g410.1.br,Pav_sc0000067.1_g620.1.br,Pav_sc0000111.1_g250.1.br,Pav_sc0000120.1_g230.1.br,Pav_sc0000323.1_g970.1.br,Pav_sc0000370.1_g690.1.br,Pav_sc0000388.1_g120.1.mk,Pav_sc0000398.1_g100.1.br,Pav_sc0000422.1_g030.1.br,Pav_sc0000428.1_g590.1.br,Pav_sc0000480.1_g1050.1.br,Pav_sc0000491.1_g580.1.br,Pav_sc0000675.1_g1110.1.br,Pav_sc0000675.1_g1130.1.br,Pav_sc0000700.1_g030.1.br,Pav_sc…		Prupe.4G104600,Prupe.4G160400,Prupe.6G088300
OG0000318	AT1G05210,AT1G05220,AT2G32380	EVM0000571,EVM0002493,EVM0022588,EVM0024405,EVM0028778,EVM0030339,EVM0038068	FvH4_6g43330,FvH4_6g43370,FvH4_6g43380	MD09G1107500,MD09G1107600,MD17G1095200,MD17G1095300,MD17G1095500,MD17G1095600,MD17G1095700,MD17G1095800	Pav_sc0001073.1_g150.1.mk	LOC103329392,LOC103329393	Prupe.3G218100,Prupe.3G218400	LOC103944525,LOC103944619	LOC112185016,LOC112188481	maker-Ro06-snap-gene-216.50,maker-Ro06-snap-gene-216.51,maker-Ro06-snap-gene-216.52,maker-Ro06-snap-gene-216.53,maker-Ro06-snap-gene-216.55
OG0000319	AT3G15720	EVM0003147,EVM0005283,EVM0013229,EVM0020247,EVM0028201,EVM0030956	FvH4_2g29270,FvH4_4g07180,FvH4_4g07190,FvH4_6g32320,FvH4_6g35100	MD09G1203400,MD15G1065500,MD15G1124200,MD15G1124300	Pav_sc0000497.1_g240.1.mk	LOC103319866,LOC103319867,LOC103339472	Prupe.1G479600,Prupe.1G479700,Prupe.7G064200	LOC103946805,LOC103946807,LOC103955255	LOC112184614,LOC112184750,LOC112194378,LOC112198895,LOC112198896	maker-Ro02-snap-gene-60.113,maker-Ro04-snap-gene-283.60,maker-Ro06-snap-gene-135.71,maker-Ro06-snap-gene-163.53
OG0000320	AT5G10830	EVM0005253,EVM0009532,EVM0009754,EVM0010970,EVM0022206	FvH4_5g02050,FvH4_5g34810	MD01G1117600,MD01G1117900,MD07G1186100,MD08G1242500,MD08G1242800,MD15G1436400	Pav_sc0000584.1_g350.1.mk,Pav_sc0001196.1_g1050.1.mk	LOC103319008,LOC103325974,LOC103325994,LOC103344428	Prupe.1G580000,Prupe.1G580100,Prupe.4G160700	LOC103928585,LOC103936751,LOC103944998,LOC103945000,LOC103946359,LOC103946360,LOC103948346	LOC112176266,LOC112178304,LOC112193150	maker-Ro05-snap-gene-370.50,maker-Ro05-snap-gene-80.70
OG0000321	AT4G15800	EVM0010254,EVM0010934,EVM0021519,EVM0024393,EVM0026061,EVM0026554,EVM0032872,EVM0033723,EVM0040108	FvH4_6g06520	MD03G1284900,MD04G1201100,MD11G1304400,MD12G1213600,MD16G1024600,MD16G1025200,MD16G1025500	Pav_co4087363.1_g010.1.mk,Pav_sc0000848.1_g840.1.mk	LOC103333906,LOC103344614	Prupe.6G321200,Prupe.8G258000	LOC103934137,LOC103934144,LOC103941049,LOC103941053,LOC103943030,LOC103943035,LOC103965309	LOC112172307,LOC112193190	maker-Ro02-exonerate_est2genome-gene-77.12,snap_masked-Ro06-processed-gene-275.26
OG0000322		EVM0002241,EVM0002955,EVM0003256,EVM0004567,EVM0005940,EVM0007250,EVM0007958,EVM0009613,EVM0009888,EVM0013353,EVM0019325,EVM0019726,EVM0021324,EVM0022231,EVM0026888,EVM0031579,EVM0031819,EVM0033240,EVM0037329,EVM0042114,EVM0043595		MD03G1059500	Pav_sc0000628.1_g230.1.br	LOC103331702,LOC103334645,LOC103335621,LOC107881143		LOC103932451,LOC103934669,LOC103935203,LOC103953204,LOC103956182,LOC103956961,LOC103963138	LOC112171695
OG0000323		EVM0000372,EVM0002871,EVM0005042,EVM0011188,EVM0012918,EVM0019500,EVM0021185,EVM0025860,EVM0029226,EVM0039109	FvH4_7g26560	MD01G1165600,MD01G1172100,MD01G1172800,MD01G1174800,MD01G1178700,MD01G1179300,MD01G1179800,MD01G1180500,MD06G1026600		LOC103333009	Prupe.2G270000,Prupe.2G270200	LOC103932330,LOC103952783,LOC103952786,LOC103952791,LOC103952798,LOC103963377,LOC103967289,LOC103967297	LOC112188893,LOC112189485	maker-Ro05-exonerate_est2genome-gene-131.4,maker-Ro07-exonerate_protein2genome-gene-373.35
OG0000324		EVM0000264,EVM0002284,EVM0004450,EVM0004973,EVM0005652,EVM0007787,EVM0009037,EVM0012188,EVM0012504,EVM0016113,EVM0017092,EVM0020351,EVM0020880,EVM0021749,EVM0027344,EVM0028738,EVM0028896,EVM0029566,EVM0034642,EVM0036183,EVM0037750,EVM0038592,EVM0039302,EVM0040572,EVM0044247		MD00G1023400,MD00G1178700,MD01G1178800,MD08G1118400,MD11G1121800,MD14G1073500,MD16G1180400				LOC103934706,LOC103955210,LOC103967457
OG0000325		EVM0004635,EVM0008472,EVM0009936,EVM0013206,EVM0014485,EVM0016719,EVM0018278,EVM0019779,EVM0025083,EVM0031936,EVM0042623,EVM0042739,EVM0042892		MD03G1146400	Pav_sc0000051.1_g540.1.br,Pav_sc0000054.1_g380.1.br,Pav_sc0001466.1_g220.1.br			LOC103930736,LOC103935520,LOC103937416,LOC103937417,LOC103939011,LOC103940453,LOC103942047,LOC103955232,LOC103957344,LOC103958372,LOC103959061,LOC108866844,LOC108867212,LOC108867558	LOC112177547,LOC112184856,LOC112203452,LOC112204013
OG0000326		EVM0001654,EVM0011317,EVM0012432,EVM0018593,EVM0025074	FvH4_5g31920	MD08G1218900,MD08G1219100,MD15G1407300,MD15G1407600	Pav_sc0000502.1_g560.1.br,Pav_sc0000502.1_g580.1.br,Pav_sc0000502.1_g600.1.br,Pav_sc0000663.1_g140.1.br,Pav_sc0001323.1_g080.1.br,Pav_sc0001323.1_g100.1.br,Pav_sc0001323.1_g110.1.br,Pav_sc0001323.1_g140.1.mk,Pav_sc0002360.1_g590.1.br	LOC103319270,LOC103319271,LOC103319329	Prupe.1G547500,Prupe.1G547700,Prupe.1G547800,Prupe.1G554300,Prupe.1G554400	LOC103952554,LOC103967781,LOC103967800,LOC103967813	LOC112177051,LOC112180056	maker-Ro05-exonerate_protein2genome-gene-338.66,maker-Ro05-snap-gene-338.92
OG0000327		EVM0001698,EVM0027838	FvH4_1g23580,FvH4_2g17070,FvH4_6g27320,FvH4_6g33290,FvH4_6g33300,FvH4_6g33310,FvH4_7g13000	MD16G1226900,MD16G1244200	Pav_sc0000624.1_g1010.1.br,Pav_sc0000624.1_g750.1.br,Pav_sc0000624.1_g840.1.br	LOC103323630,LOC103323631,LOC103342645,LOC103342646	Prupe.1G072300,Prupe.1G072400,Prupe.3G122700	LOC103950469,LOC103950480,LOC103950490,LOC103951772,LOC103955357	LOC112170481,LOC112173787,LOC112181806,LOC112190940,LOC112190941	maker-Ro06-snap-gene-149.51,maker-Ro06-snap-gene-60.24,maker-Ro07-exonerate_protein2genome-gene-41.47,maker-Ro07-snap-gene-39.65
OG0000328		EVM0009722,EVM0011846,EVM0013405,EVM0017023,EVM0022040,EVM0022112,EVM0025050,EVM0032760,EVM0039087	FvH4_6g48430	MD03G1079300,MD03G1079500,MD03G1079600,MD03G1079700,MD11G1083300,MD11G1083600	Pav_sc0000062.1_g260.1.br,Pav_sc0000062.1_g270.1.br,Pav_sc0000062.1_g280.1.br,Pav_sc0000062.1_g310.1.mk	LOC103320258,LOC103320274	Prupe.6G063700	LOC103929824,LOC103963244,LOC103963245,LOC103963246,LOC103963283	LOC112165141,LOC112165142,LOC112166201,LOC112166784,LOC112167377,LOC112193108	maker-Ro03-snap-gene-51.71
OG0000329		EVM0002628,EVM0018343,EVM0022065,EVM0041238		MD04G1067800,MD04G1067900,MD06G1072300	Pav_sc0000107.1_g470.1.br,Pav_sc0000107.1_g480.1.br,Pav_sc0000107.1_g490.1.br,Pav_sc0000107.1_g510.1.br,Pav_sc0000107.1_g560.1.br	CBF,CBF_2,LOC103337406,LOC103337410,LOC103337428,LOC103344251	Prupe.5G089900,Prupe.5G090000,Prupe.5G090100,Prupe.5G090200,Prupe.5G090500	LOC103931845,LOC103931849,LOC103936142,LOC103936145,LOC103936155,LOC103954106,LOC103954107,LOC103954110,LOC103954111,LOC103966480	LOC112176589,LOC112178979
OG0000330		EVM0003421,EVM0015440,EVM0039397,EVM0040500	FvH4_4g12410	MD00G1154700,MD00G1154800,MD00G1155000,MD03G1255000,MD03G1255100,MD03G1255200,MD03G1255300,MD11G1264900	Pav_sc0000095.1_g1370.1.br,Pav_sc0000095.1_g1600.1.br,Pav_sc0000095.1_g1610.1.br	LOC103325885,LOC103325892,LOC103325895,LOC103328912,LOC103344049	Prupe.4G151900,Prupe.4G153700,Prupe.4G154000	LOC103960129,LOC103960130,LOC103960132,LOC103960133,LOC103960135	LOC112203435,LOC112203436,LOC112203437	maker-Ro03-snap-gene-338.58,snap_masked-Ro03-processed-gene-337.38,snap_masked-Ro03-processed-gene-337.39
OG0000331		EVM0003437,EVM0007794,EVM0009553,EVM0020484,EVM0028479,EVM0031209,EVM0041322	FvH4_1g19170,FvH4_5g33850,FvH4_6g07690,FvH4_6g07740	MD04G1192300,MD10G1162000,MD10G1162800	Pav_sc0000245.1_g280.1.br,Pav_sc0000583.1_g1190.1.br,Pav_sc0000583.1_g1210.1.br,Pav_sc0004475.1_g130.1.mk,Pav_sc0006359.1_g040.1.mk,Pav_sc0007435.1_g020.1.br	LOC103327469,LOC103343622,LOC107880070	Prupe.6G319200,Prupe.8G219600	LOC103927723,LOC103930089,LOC103960003	LOC112171624,LOC112183941,LOC112184234,LOC112193982,LOC112194032	maker-Ro02-snap-gene-140.38,maker-Ro06-snap-gene-281.70
OG0000332		EVM0026767,EVM0037035,EVM0042808		MD02G1233600,MD02G1245700,MD02G1246200,MD02G1246700,MD02G1247300,MD02G1249700,MD02G1250200,MD07G1070000,MD07G1071100	Pav_co4002259.1_g010.1.br,Pav_co4017231.1_g010.1.mk,Pav_sc0000222.1_g020.1.mk,Pav_sc0002547.1_g030.1.br,Pav_sc0002777.1_g010.1.br,Pav_sc0002777.1_g040.1.mk,Pav_sc0003038.1_g030.1.br,Pav_sc0003927.1_g090.1.mk,Pav_sc0003927.1_g120.1.br,Pav_sc0008300.1_g040.1.mk,Pav_sc0010629.1_g010.1.br	LOC103331245,LOC103343650,LOC107881076,LOC107881921,LOC107881965	Prupe.2G087500,Prupe.2G093600		LOC112163732	maker-Ro02-exonerate_est2genome-gene-123.7,maker-Ro07-exonerate_protein2genome-gene-147.50,maker-Ro07-snap-gene-148.103,maker-Ro07-snap-gene-153.37
OG0000333		EVM0001344,EVM0021361,EVM0028741	FvH4_3g17450,FvH4_3g26110,FvH4_5g06440,FvH4_5g06460	MD00G1167000,MD06G1164700,MD14G1169200,MD14G1169600,MD14G1169700	Pav_sc0002608.1_g010.1.mk,Pav_sc0006018.1_g050.1.mk	LOC103328980,LOC103337951,LOC103337952,LOC103337954,LOC103337956	Prupe.3G184200,Prupe.5G163700,Prupe.5G163800,Prupe.5G164000,Prupe.5G164100	LOC103926777,LOC103941436,LOC103941438,LOC103952938	LOC112175649,LOC112176060,LOC112191365,LOC112195754,LOC112202881	maker-Ro05-snap-gene-56.77,maker-Ro05-snap-gene-56.78
OG0000334		EVM0001013,EVM0020165,EVM0024263,EVM0025850,EVM0032287,EVM0041372	FvH4_6g50160	MD09G1038500,MD09G1038700,MD09G1039000,MD09G1039700,MD09G1039800,MD17G1039600,MD17G1039700,MD17G1039800		LOC103329912,LOC103329913,LOC103329914	Prupe.2G019500,Prupe.3G279000,Prupe.3G279300	LOC103928442,LOC103928444,LOC103936439,LOC103939636,LOC103939637	LOC112169952,LOC112172905,LOC112177883,LOC112178676,LOC112183333,LOC112186791,LOC112188366	maker-Ro02-snap-gene-119.59,maker-Ro06-snap-gene-6.106
OG0000335		EVM0000045,EVM0008450,EVM0018249				LOC103318596,LOC103321437,LOC103322548,LOC103322600,LOC103322603,LOC103322720,LOC103324056,LOC103326853,LOC103327104,LOC103328281,LOC103328431,LOC103328446,LOC103330009,LOC103331699,LOC103335945,LOC103336064,LOC103337392,LOC103337825,LOC103342368,LOC103343001,LOC103343598,LOC103344043,LOC107880275,LOC107880386,LOC107881365,LOC107881385,LOC107881538,LOC107881670,LOC107881923		LOC103963069	LOC112184327,LOC112185200
OG0000336		EVM0019076,EVM0020617,EVM0028087	FvH4_1g04270,FvH4_1g04280,FvH4_6g01230,FvH4_6g01850	MD02G1269100,MD05G1360100	Pav_sc0000220.1_g2410.1.mk,Pav_sc0000568.1_g060.1.mk	LOC103326944,LOC103326946,LOC103334856,LOC103334977,LOC103335001	Prupe.1G269300,Prupe.6G354500,Prupe.8G159200	LOC103948246,LOC103948250	LOC112185037,LOC112192443,LOC112192446,LOC112193042,LOC112193834	maker-Ro02-snap-gene-175.56,maker-Ro02-snap-gene-176.23,maker-Ro05-snap-gene-187.31,maker-Ro06-snap-gene-250.47,maker-Ro06-snap-gene-251.52,maker-Ro06-snap-gene-251.53,maker-Ro06-snap-gene-251.55,maker-Ro06-snap-gene-252.119,maker-Ro06-snap-gene-252.120
OG0000337		EVM0028992,EVM0036497			Pav_sc0000026.1_g160.1.mk,Pav_sc0000028.1_g600.1.mk,Pav_sc0000049.1_g080.1.br,Pav_sc0000095.1_g560.1.mk,Pav_sc0000102.1_g630.1.br,Pav_sc0000111.1_g080.1.br,Pav_sc0000174.1_g1100.1.br,Pav_sc0000243.1_g510.1.br,Pav_sc0000363.1_g490.1.br,Pav_sc0000426.1_g160.1.br,Pav_sc0000702.1_g330.1.br,Pav_sc0000751.1_g140.1.br,Pav_sc0000755.1_g330.1.br,Pav_sc0000781.1_g010.1.br,Pav_sc0000873.1_g270.1.br,Pav_sc00…	LOC103329537	Prupe.2G133200,Prupe.5G002600,Prupe.5G134600,Prupe.8G078100
OG0000338					Pav_co4067693.1_g010.1.br,Pav_sc0000144.1_g160.1.br,Pav_sc0000144.1_g170.1.br,Pav_sc0000144.1_g180.1.br,Pav_sc0000174.1_g1780.1.br,Pav_sc0000216.1_g130.1.br,Pav_sc0000358.1_g410.1.br,Pav_sc0000358.1_g420.1.br,Pav_sc0000405.1_g340.1.br,Pav_sc0000474.1_g050.1.br,Pav_sc0000714.1_g100.1.br,Pav_sc0000714.1_g110.1.br,Pav_sc0000745.1_g010.1.br,Pav_sc0000745.1_g500.1.br,Pav_sc0000829.1_g190.1.br,Pav_sc00…
OG0000339	AT1G06840,AT5G01950,AT5G37450	EVM0002128,EVM0003450,EVM0004271,EVM0013720,EVM0014365,EVM0015762,EVM0025254,EVM0033572	FvH4_3g40880	MD03G1048600,MD03G1048800,MD11G1051300,MD12G1192800	Pav_sc0000206.1_g410.1.mk,Pav_sc0002318.1_g450.1.mk,Pav_sc0002318.1_g470.1.mk	LOC103337829,LOC103342660	Prupe.6G039100,Prupe.6G297000,Prupe.6G297100,Prupe.6G297400	LOC103930237,LOC103946191,LOC103960185,LOC103963317	LOC112164865,LOC112194808,LOC112194809,LOC112194813	maker-Ro03-snap-gene-31.110
OG0000340	AT1G43260,AT5G31412	EVM0001092,EVM0001611,EVM0005829,EVM0010367,EVM0014921,EVM0017775,EVM0023790,EVM0030548,EVM0031369,EVM0032861,EVM0040198					Prupe.4G255800	LOC103928555,LOC103950675	LOC112163854,LOC112164017,LOC112164140,LOC112164142,LOC112168490,LOC112170709,LOC112177838,LOC112178369,LOC112191583,LOC112194263,LOC112194670,LOC112195341,LOC112198901,LOC112199119,LOC112199472,LOC112199577,LOC112203004,LOC112203718
OG0000341	AT2G19750,AT4G29390,AT5G56670	EVM0012395,EVM0018570,EVM0029335,EVM0029799,EVM0033796,EVM0041308	FvH4_1g10750,FvH4_6g32810	MD02G1121400,MD07G1019900,MD08G1231800,MD09G1198000,MD15G1235200,MD15G1425200,MD17G1178900	Pav_sc0000813.1_g360.1.mk,Pav_sc0001797.1_g410.1.mk	LOC103340356,LOC103342869	Prupe.3G053900,Prupe.7G177900	LOC103929595,LOC103930519,LOC103936307,LOC103936682,LOC103938861,LOC103946293,LOC103957136	LOC112188718,LOC112189407	maker-Ro04-exonerate_protein2genome-gene-268.15
OG0000342	AT5G10760,AT5G10770	EVM0010845,EVM0034842	FvH4_4g08280,FvH4_6g44450	MD08G1050600,MD08G1050700,MD08G1050800,MD08G1050900,MD15G1044000,MD15G1044100,MD15G1044300		LOC103320692,LOC103320693,LOC103320695,LOC103320697,LOC103320903,LOC103323515	Prupe.1G087300,Prupe.1G397700,Prupe.1G397900,Prupe.1G398000,Prupe.1G398100,Prupe.1G398200,Prupe.4G162100	LOC103949686,LOC103949689,LOC103949691,LOC103949693,LOC103953281	LOC112196406,LOC112198262,LOC112198526
OG0000343	AT1G68760	EVM0012123,EVM0031429,EVM0032330,EVM0033658	FvH4_4g28300,FvH4_4g28340	MD13G1048900,MD13G1049100,MD16G1050100,MD16G1050200	Pav_sc0000588.1_g840.1.mk,Pav_sc0000588.1_g850.1.br,Pav_sc0000588.1_g870.1.mk	LOC103341412,LOC103341413,LOC103341635	Prupe.1G302800,Prupe.1G302900,Prupe.1G303000	LOC103929214,LOC103929227,LOC103946941,LOC103949234	LOC112169318,LOC112189710,LOC112189741,LOC112190176,LOC112190349,LOC112200058,LOC112200067	maker-Ro03-snap-gene-42.79,maker-Ro03-snap-gene-71.55,maker-Ro03-snap-gene-71.56
OG0000344	AT4G27745	EVM0003875,EVM0004800,EVM0006843,EVM0012625,EVM0025574,EVM0035460,EVM0037939,EVM0038890,EVM0043749	FvH4_5g11070,FvH4_7g32190	MD01G1085400,MD01G1224700,MD07G1154300,MD07G1295300	Pav_sc0000138.1_g1040.1.mk,Pav_sc0000586.1_g590.1.mk	LOC103332173,LOC103333604,LOC103337847,LOC103343828	Prupe.2G193000,Prupe.2G314900,Prupe.5G128000	LOC103927199,LOC103943387,LOC103949292,LOC103949294,LOC103951622,LOC103964243	LOC112178948,LOC112196560	maker-Ro07-snap-gene-11.110
OG0000345	AT3G12750	EVM0003391,EVM0009120,EVM0016560,EVM0026391,EVM0026798,EVM0035147,EVM0036903	FvH4_6g39460	MD05G1236500,MD05G1247200,MD09G1140300,MD09G1140500,MD10G1227800	Pav_co4076473.1_g010.1.mk,Pav_sc0000196.1_g030.1.mk,Pav_sc0001543.1_g010.1.mk	LOC103325500,LOC103328994,LOC103328995	Prupe.3G185300,Prupe.3G185500,Prupe.4G117200,Prupe.4G129600	LOC103932415,LOC103945189,LOC103953245,LOC103953322,LOC103967767	LOC112166602,LOC112167576	maker-Ro03-snap-gene-355.84,maker-Ro06-snap-gene-197.75,snap_masked-Ro01-processed-gene-230.20
OG0000346	AT2G27050	EVM0004927,EVM0006640,EVM0010299,EVM0011149,EVM0022801,EVM0031404,EVM0038407	FvH4_1g28720,FvH4_7g04940	MD02G1266200,MD02G1266300,MD07G1053500,MD07G1053800,MD08G1245800,MD15G1441000	Pav_co4075157.1_g010.1.mk	LOC103331048,LOC103331049	Prupe.2G058400,Prupe.2G058500	LOC103931471,LOC103931472,LOC103931475,LOC103931476,LOC103933394,LOC103946150,LOC103946151,LOC103946390	LOC112189927,LOC112201683	maker-Ro03-snap-gene-192.13,maker-Ro07-snap-gene-239.54,maker-Ro07-snap-gene-244.24
OG0000347		EVM0009368,EVM0019450,EVM0023958,EVM0034160,EVM0036611,EVM0037318,EVM0040142,EVM0041364	FvH4_6g09730,FvH4_6g09750,FvH4_6g09760	MD04G1175500,MD04G1175600,MD12G1189200,MD12G1189600,MD12G1189700,MD12G1189900	Pav_sc0002318.1_g170.1.mk,Pav_sc0002318.1_g180.1.mk,Pav_sc0002318.1_g190.1.mk	LOC103342893,LOC103343421,LOC103343430	Prupe.6G294900,Prupe.6G295000,Prupe.6G295100	LOC103939448,LOC103939450,LOC103961220,LOC103961221,LOC108865303,LOC108865304	LOC112192809	maker-Ro06-snap-gene-291.103
OG0000348		EVM0001761,EVM0003557,EVM0035329	FvH4_4g07910	MD10G1181800,MD13G1249900,MD13G1250100,MD13G1251000	Pav_sc0000359.1_g630.1.br,Pav_sc0000359.1_g640.1.br,Pav_sc0000359.1_g650.1.br,Pav_sc0000359.1_g660.1.br,Pav_sc0000359.1_g670.1.br	LOC103323541,LOC103323542,LOC103323557	Prupe.1G082900,Prupe.1G083000,Prupe.1G083100,Prupe.1G083300	LOC103955807,LOC103966534,LOC103966539	LOC112197244,LOC112198566,LOC112198946,LOC112200723,LOC112200728,LOC112200771	maker-Ro02-exonerate_protein2genome-gene-358.22,maker-Ro02-exonerate_protein2genome-gene-359.15,maker-Ro04-snap-gene-296.41,snap_masked-Ro01-processed-gene-68.26,snap_masked-Ro02-processed-gene-358.5
OG0000349		EVM0004957,EVM0029192	FvH4_3g16380	MD05G1210000,MD05G1210100,MD05G1210200,MD05G1210400,MD05G1210600,MD05G1210700,MD05G1211000,MD10G1196300	Pav_sc0000095.1_g730.1.mk,Pav_sc0000095.1_g790.1.mk,Pav_sc0000095.1_g850.1.br	LOC103325846,LOC103325847,LOC103325852,LOC103325854	Prupe.4G146400,Prupe.4G146900,Prupe.4G147100,Prupe.4G147300,Prupe.4G147400	LOC103936194,LOC103939617,LOC103945949,LOC103945951,LOC103945952	LOC112165481	maker-Ro03-snap-gene-341.51,maker-Ro03-snap-gene-341.53,maker-Ro03-snap-gene-341.54,maker-Ro03-snap-gene-342.88,snap_masked-Ro03-processed-gene-342.8
OG0000350		EVM0010388,EVM0020066,EVM0022579,EVM0023921,EVM0031246,EVM0031323,EVM0037619,EVM0044099		MD17G1176800	Pav_sc0000031.1_g110.1.br,Pav_sc0000031.1_g330.1.br,Pav_sc0000579.1_g020.1.br,Pav_sc0002842.1_g190.1.br,Pav_sc0003583.1_g070.1.br	LOC107880321,LOC107880718,LOC107881694		LOC103929470,LOC103952245,LOC103955743,LOC103964573,LOC108865493,LOC108865555,LOC108865906,LOC108867302,LOC108868504	LOC112171343,LOC112171636,LOC112179842,LOC112188870,LOC112199422,LOC112199648,LOC112199760	maker-Ro06-exonerate_protein2genome-gene-379.7
OG0000351		EVM0012128,EVM0024610,EVM0024933,EVM0025229,EVM0026297,EVM0027869,EVM0040808,EVM0042434	FvH4_3g41220	MD03G1046700,MD03G1046800,MD03G1046900,MD11G1049600	Pav_sc0000206.1_g220.1.br,Pav_sc0000206.1_g230.1.mk,Pav_sc0000206.1_g300.1.br	LOC103336735,LOC103336823,LOC103342829	Prupe.6G038100,Prupe.6G038200	LOC103946354,LOC103946361,LOC103946378,LOC103946386,LOC103946398,LOC103963328,LOC103967534,LOC103967535,LOC103967536,LOC103967539,LOC103967541	LOC112167505	snap_masked-Ro03-processed-gene-29.7
OG0000352		EVM0022148,EVM0025455	FvH4_3g32800,FvH4_6g37050	MD08G1234800	Pav_sc0000051.1_g560.1.mk,Pav_sc0000747.1_g480.1.br,Pav_sc0001518.1_g730.1.br,Pav_sc0002662.1_g050.1.br,Pav_sc0010195.1_g070.1.br			LOC103930886,LOC108865365	LOC112163845,LOC112164180,LOC112177549,LOC112181396,LOC112184724,LOC112184725,LOC112186558,LOC112190073,LOC112194341,LOC112194384,LOC112194660,LOC112201428,LOC112202038,LOC112203132,LOC112203365	maker-Ro01-snap-gene-160.40,maker-Ro02-snap-gene-378.70,maker-Ro03-snap-gene-131.26,maker-Ro04-snap-gene-150.43,maker-Ro04-snap-gene-329.31,maker-Ro05-snap-gene-293.49,maker-Ro06-snap-gene-74.92
OG0000353		EVM0000609,EVM0002420,EVM0007542,EVM0029746,EVM0042909	FvH4_2g26500,FvH4_6g21310	MD04G1033100,MD12G1044700,MD12G1049500,MD12G1049600,MD14G1043500,MD14G1048400,MD14G1048600	Pav_sc0000030.1_g1370.1.mk,Pav_sc0000112.1_g060.1.mk,Pav_sc0000112.1_g070.1.mk	LOC103319937,LOC103339594,LOC103339595	Prupe.1G502000,Prupe.7G086600,Prupe.7G086700	LOC103932056,LOC103940259,LOC103952718,LOC103963247,LOC103968058,LOC103968059	LOC112172562,LOC112195291	maker-Ro02-snap-gene-71.47,maker-Ro06-snap-gene-377.53,snap_masked-Ro06-processed-gene-377.16
OG0000354		EVM0016985,EVM0024641,EVM0032966,EVM0037878,EVM0042324	FvH4_4g27110,FvH4_4g27440,FvH4_5g35400	MD08G1197300,MD15G1384500,MD15G1384600	Pav_co4038055.1_g010.1.br,Pav_sc0000257.1_g1300.1.mk,Pav_sc0000257.1_g1310.1.br,Pav_sc0000257.1_g1350.1.mk	LOC103319497,LOC103319498,LOC103319500,LOC103319501,LOC103319502,LOC103319503	Prupe.1G531100,Prupe.1G531400,Prupe.1G531600,Prupe.1G531700	LOC103936578,LOC103936588,LOC103964948,LOC103964950,LOC103964952	LOC112180076	snap_masked-Ro04-processed-gene-48.15,snap_masked-Ro04-processed-gene-87.17,snap_masked-Ro05-processed-gene-374.3
OG0000355		EVM0002515,EVM0003302,EVM0026160	FvH4_3g11080,FvH4_3g11340	MD08G1210800,MD11G1261400	Pav_sc0000352.1_g020.1.mk,Pav_sc0000352.1_g030.1.mk,Pav_sc0000540.1_g270.1.mk,Pav_sc0000617.1_g020.1.mk,Pav_sc0000617.1_g050.1.mk,Pav_sc0000617.1_g070.1.mk,Pav_sc0001163.1_g030.1.mk	LOC103325953,LOC103325954,LOC103326154,LOC103326155,LOC103326157	Prupe.4G157000,Prupe.4G166600,Prupe.4G166700,Prupe.4G166900,Prupe.4G167000,Prupe.5G049700	LOC103928217,LOC103933241	LOC112203123,LOC112203186	maker-Ro03-snap-gene-375.92,snap_masked-Ro03-processed-gene-138.5,snap_masked-Ro03-processed-gene-28.13,snap_masked-Ro03-processed-gene-376.16,snap_masked-Ro03-processed-gene-382.18
OG0000356		EVM0002706,EVM0033791,EVM0034398,EVM0040894,EVM0045200	FvH4_1g26390,FvH4_4g36250,FvH4_4g36280,FvH4_5g34990	MD09G1274900,MD09G1275500,MD13G1010700,MD16G1270700	Pav_sc0000410.1_g040.1.mk,Pav_sc0001107.1_g300.1.mk,Pav_sc0001107.1_g370.1.mk	LOC103322211,LOC103323024,LOC103343754,LOC107880237	Prupe.1G134300,Prupe.1G215900,Prupe.1G342300	LOC103932355,LOC103938123,LOC103956820	LOC112184069,LOC112191784,LOC112197141,LOC112199799,LOC112199800	maker-Ro04-snap-gene-344.34,maker-Ro04-snap-gene-345.27,maker-Ro04-snap-gene-346.22
OG0000357		EVM0022194,EVM0030812,EVM0032767,EVM0042308,EVM0043670,EVM0044126	FvH4_2g03910,FvH4_6g21740,FvH4_6g24450	MD05G1336000,MD05G1336100,MD10G1212400,MD10G1311600	Pav_sc0000326.1_g170.1.mk,Pav_sc0000326.1_g200.1.mk,Pav_sc0000497.1_g220.1.mk	LOC103325659,LOC103326486,LOC107880771	Prupe.4G130000,Prupe.4G130300,Prupe.4G219800,Prupe.4G219900,Prupe.4G220100	LOC103944190,LOC103956099,LOC103956180	LOC112202031,LOC112203215,LOC112203722	maker-Ro03-exonerate_est2genome-gene-210.0,maker-Ro03-snap-gene-275.44,maker-Ro04-snap-gene-145.46,maker-Ro07-snap-gene-164.36
OG0000358		EVM0034827	FvH4_2g09290,FvH4_2g09310,FvH4_3g03130	MD10G1071200,MD10G1071500	Pav_sc0001518.1_g010.1.br,Pav_sc0001541.1_g010.1.br,Pav_sc0001575.1_g070.1.mk,Pav_sc0002573.1_g040.1.br,Pav_sc0002716.1_g030.1.br,Pav_sc0005572.1_g010.1.br,Pav_sc0007083.1_g020.1.br	LOC103335679,LOC103335680	Prupe.8G092700,Prupe.8G092800,Prupe.8G092900,Prupe.8G093000,Prupe.8G093100,Prupe.8G093200,Prupe.8G093600	LOC103958108,LOC103958119,LOC103967119,LOC103967120,LOC103967121	LOC112168949,LOC112169013,LOC112169619,LOC112173538	maker-Ro02-snap-gene-332.39,maker-Ro02-snap-gene-332.40,maker-Ro02-snap-gene-333.35
OG0000359			FvH4_3g10350,FvH4_3g10390,FvH4_3g10470,FvH4_3g10560,FvH4_7g31880,FvH4_7g31920	MD05G1270900,MD10G1249500,MD10G1250000,MD10G1250900	Pav_sc0000934.1_g020.1.br,Pav_sc0000934.1_g060.1.mk,Pav_sc0003088.1_g010.1.br,Pav_sc0003836.1_g010.1.br,Pav_sc0004485.1_g010.1.mk,Pav_sc0004532.1_g010.1.br,Pav_sc0005992.1_g020.1.br	LOC103325253,LOC103325256,LOC107880653	Prupe.4G094300		LOC112166148,LOC112166645,LOC112169373,LOC112177964,LOC112191805,LOC112201449,LOC112203046,LOC112203165	maker-Ro02-snap-gene-361.64,maker-Ro03-snap-gene-378.138,maker-Ro03-snap-gene-378.144,maker-Ro03-snap-gene-99.45,maker-Ro07-exonerate_protein2genome-gene-341.61
OG0000360				MD02G1000200,MD02G1045600,MD02G1174300,MD02G1241900,MD03G1032100,MD03G1182400,MD03G1213600,MD03G1269500,MD03G1281300,MD04G1088000,MD04G1145700,MD05G1070000,MD07G1146200,MD07G1182400,MD08G1209600,MD09G1005500,MD10G1007000,MD10G1099800,MD10G1308900,MD11G1169100,MD11G1226700,MD12G1127400,MD12G1248500,MD13G1199000,MD13G1249000,MD14G1062800,MD14G1140200,MD15G1090200,MD15G1151900,MD15G1320500,MD15G1395…
OG0000361					Pav_sc0000012.1_g270.1.br,Pav_sc0000026.1_g280.1.br,Pav_sc0000079.1_g060.1.br,Pav_sc0000216.1_g440.1.br,Pav_sc0000216.1_g970.1.br,Pav_sc0000291.1_g250.1.br,Pav_sc0000488.1_g090.1.br,Pav_sc0000492.1_g650.1.br,Pav_sc0000525.1_g140.1.br,Pav_sc0000575.1_g340.1.br,Pav_sc0000595.1_g380.1.br,Pav_sc0000679.1_g330.1.br,Pav_sc0000759.1_g210.1.br,Pav_sc0000866.1_g160.1.br,Pav_sc0000866.1_g370.1.br,Pav_sc000…
OG0000362	AT1G07920,AT1G07930,AT1G07940,AT5G60390	EVM0016460,EVM0023855,EVM0036954,EVM0040332	FvH4_3g33060,FvH4_3g33150,FvH4_7g20050	MD03G1103900,MD03G1104900,MD11G1130600,MD11G1131300		LOC103324230,LOC103324261,LOC103332399	Prupe.1G010400,Prupe.2G217300,Prupe.6G095700	LOC103930641,LOC103930645,LOC103934314,LOC103948886,LOC103963471,LOC103963480	LOC112167750,LOC112182462,LOC112202179	maker-Ro03-snap-gene-83.45,maker-Ro04-snap-gene-131.66,snap_masked-Ro03-processed-gene-82.19
OG0000363	AT2G17360,AT5G07090,AT5G58420	EVM0014995,EVM0018662,EVM0041198,EVM0043891	FvH4_3g13310,FvH4_3g39480	MD03G1060900,MD05G1242900,MD10G1225000,MD11G1063600	Pav_sc0000143.1_g010.1.mk,Pav_sc0000375.1_g800.1.mk,Pav_sc0001003.1_g190.1.mk	LOC103325538,LOC103332827,LOC103333190	Prupe.2G255500,Prupe.4G120500,Prupe.6G051000	LOC103945377,LOC103953268,LOC103958068,LOC103958646,LOC103958968	LOC112166433,LOC112167238,LOC112168098	maker-Ro03-snap-gene-361.84,maker-Ro03-snap-gene-40.76,snap_masked-Ro07-processed-gene-365.21
OG0000364	AT4G21230,AT4G38830	EVM0014853,EVM0015779	FvH4_3g20010	MD05G1337300,MD07G1014000,MD08G1139900,MD08G1140100,MD10G1312500	Pav_sc0001110.1_g390.1.br,Pav_sc0001258.1_g010.1.br,Pav_sc0002575.1_g070.1.mk,Pav_sc0002575.1_g080.1.mk	LOC107880398,LOC107880642	Prupe.1G468600,Prupe.1G469000,Prupe.4G028200,Prupe.4G100700	LOC103936660,LOC103962035	LOC112164824,LOC112165076,LOC112165623,LOC112166271,LOC112172360,LOC112182151,LOC112196075,LOC112201975	maker-Ro02-snap-gene-55.61,maker-Ro03-snap-gene-311.67,maker-Ro04-snap-gene-351.70
OG0000365	AT3G55040,AT5G02780,AT5G02790	EVM0001127,EVM0011280,EVM0028043	FvH4_6g14970,FvH4_7g20610,FvH4_7g20620	MD01G1115000,MD04G1111400,MD04G1111600,MD04G1111700,MD04G1112000,MD04G1112100,MD07G1183000,MD12G1129400	Pav_sc0000789.1_g340.1.mk,Pav_sc0001339.1_g170.1.mk	LOC103332432,LOC103340362	Prupe.2G221700,Prupe.6G244700	LOC103926541,LOC103930887,LOC103930906,LOC103933996	LOC112182521,LOC112182522,LOC112192830,LOC112192831	maker-Ro06-snap-gene-322.69,maker-Ro07-snap-gene-340.54
OG0000366	AT4G33090	EVM0007705,EVM0009210,EVM0022676,EVM0023311,EVM0026028,EVM0033995,EVM0040171	FvH4_2g31440	MD08G1066400,MD08G1066500,MD08G1067400,MD09G1070300,MD10G1090900,MD15G1054400,MD15G1098900	Pav_sc0000069.1_g390.1.mk	LOC103320116,LOC103320590,LOC103320593	Prupe.1G407900,Prupe.1G408000,Prupe.1G457300	LOC103927509,LOC103927510,LOC103927512,LOC103948738,LOC103952459,LOC103955429	LOC112174016,LOC112174018	snap_masked-Ro02-processed-gene-47.23,snap_masked-Ro02-processed-gene-47.37
OG0000367		EVM0001639,EVM0002385,EVM0004905,EVM0008543,EVM0008836,EVM0009004,EVM0010067,EVM0012122,EVM0012675,EVM0013860,EVM0015373,EVM0016016,EVM0016094,EVM0017109,EVM0018242,EVM0020443,EVM0022705,EVM0023285,EVM0025026,EVM0025522,EVM0025786,EVM0027584,EVM0029532,EVM0030833,EVM0035564,EVM0036072,EVM0038048,EVM0041738,EVM0042100						LOC103933684,LOC103941426,LOC103965028	LOC112170605
OG0000368		EVM0001512,EVM0012381,EVM0013950,EVM0019986,EVM0025038	FvH4_6g04730,FvH4_6g05610	MD10G1020900	Pav_sc0000384.1_g050.1.br,Pav_sc0000384.1_g080.1.mk,Pav_sc0006168.1_g030.1.mk	LOC103327129,LOC103331016,LOC103336267,LOC103336364,LOC103336402,LOC103336403,LOC103336405,LOC103336409,LOC103336411	Prupe.6G160100,Prupe.8G021700,Prupe.8G022800,Prupe.8G023100,Prupe.8G023200,Prupe.8G023500,Prupe.8G023700,Prupe.8G023800,Prupe.8G023900,Prupe.8G044300	LOC103935027,LOC103951170	LOC112191769
OG0000369		EVM0006577,EVM0007541,EVM0018422,EVM0023963,EVM0038387	FvH4_7g18050	MD07G1206200,MD07G1206400,MD07G1206700,MD07G1207000	Pav_sc0000108.1_g380.1.br,Pav_sc0000144.1_g250.1.mk,Pav_sc0000144.1_g290.1.br,Pav_sc0000554.1_g160.1.br,Pav_sc0000554.1_g180.1.br	LOC103332544,LOC103333025,LOC103333026,LOC103344096	Prupe.2G242000,Prupe.2G242100,Prupe.2G242200,Prupe.2G242400		LOC112165937,LOC112165945,LOC112170872,LOC112170967,LOC112182966,LOC112185063,LOC112185242,LOC112185974,LOC112188546	maker-Ro06-snap-gene-82.49
OG0000370		EVM0012727,EVM0014589,EVM0015651,EVM0018788,EVM0023549,EVM0038246,EVM0039988	FvH4_6g44080,FvH4_6g44100,FvH4_6g44110,FvH4_6g51830	MD09G1094400,MD09G1095200,MD09G1095900,MD09G1096000,MD09G1096200	Pav_sc0000405.1_g690.1.br,Pav_sc0000405.1_g710.1.mk,Pav_sc0000615.1_g270.1.br	LOC103329477,LOC103329478	Prupe.3G224900,Prupe.3G225100,Prupe.3G225200	LOC103942968,LOC103946994,LOC103947861,LOC103947862	LOC112185040,LOC112185353,LOC112195763,LOC112199150	maker-Ro06-snap-gene-220.97
OG0000371		EVM0014723,EVM0021609,EVM0023762,EVM0024008,EVM0024556,EVM0034395,EVM0036402,EVM0043410	FvH4_6g34770	MD17G1025700	Pav_sc0000823.1_g700.1.mk,Pav_sc0001268.1_g010.1.mk,Pav_sc0001580.1_g490.1.mk,Pav_sc0001580.1_g500.1.mk,Pav_sc0004305.1_g290.1.mk,Pav_sc0004305.1_g310.1.mk	LOC103325460,LOC103327775,LOC103327782	Prupe.3G040600,Prupe.3G040800,Prupe.3G041000,Prupe.3G041100,Prupe.3G041500,Prupe.4G109400,Prupe.8G037400,Prupe.8G037700	LOC103939251	LOC112190145	maker-Ro06-snap-gene-158.58,maker-Ro06-snap-gene-159.41,snap_masked-Ro06-processed-gene-159.17,snap_masked-Ro06-processed-gene-160.8
OG0000372		EVM0000996,EVM0002681,EVM0008974,EVM0020597,EVM0027899,EVM0029322,EVM0032650,EVM0035756,EVM0036793,EVM0037059,EVM0044010		MD03G1278800,MD07G1014900,MD07G1016200,MD07G1017400,MD07G1023700,MD07G1024100,MD16G1179200,MD17G1030800	Pav_co4038663.1_g010.1.br,Pav_sc0000882.1_g020.1.br,Pav_sc0001065.1_g040.1.mk	LOC103343741,LOC103343745	Prupe.2G011400,Prupe.2G014000,Prupe.2G014100	LOC103945901,LOC103945916,LOC103945920,LOC103957608,LOC108865309,LOC108867148
OG0000373		EVM0005269,EVM0038652,EVM0039457	FvH4_4g04540,FvH4_5g37510	MD10G1214300,MD17G1153200	Pav_sc0000268.1_g390.1.br,Pav_sc0000497.1_g120.1.mk,Pav_sc0001936.1_g070.1.mk	LOC103325641,LOC103325645,LOC103331042,LOC103343620	Prupe.2G064900,Prupe.4G128800,Prupe.4G129000,Prupe.4G268100	LOC103932297,LOC103932644,LOC103940881,LOC103940963	LOC112192102,LOC112195428,LOC112196514,LOC112202080,LOC112202398,LOC112202567,LOC112203308	maker-Ro03-snap-gene-356.30,maker-Ro03-snap-gene-356.31,maker-Ro05-exonerate_protein2genome-gene-147.15,maker-Ro05-snap-gene-146.47
OG0000374		EVM0000735,EVM0014318,EVM0035181		MD05G1068600,MD05G1068700,MD10G1079700,MD10G1079800,MD12G1026200	Pav_sc0000093.1_g020.1.br,Pav_sc0000093.1_g040.1.br,Pav_sc0000544.1_g380.1.br,Pav_sc0000544.1_g400.1.br,Pav_sc0000544.1_g440.1.br	LOC103335536,LOC103335537,LOC103335557,LOC103335623,LOC103343376,LOC103343428,LOC103344356	Prupe.8G100700,Prupe.8G100900,Prupe.8G101000,Prupe.8G105300,Prupe.8G105400,Prupe.8G105500,Prupe.8G105600	LOC103929477,LOC103936324,LOC103936910,LOC103936911,LOC103964608,LOC103964609
OG0000375		EVM0000520,EVM0012055,EVM0012205,EVM0012740,EVM0022017	FvH4_3g42660	MD03G1029800,MD03G1029900,MD03G1030000,MD11G1034800,MD11G1035000	Pav_sc0000719.1_g550.1.mk,Pav_sc0005876.1_g010.1.mk	LOC103318796,LOC103318806,LOC103319623,LOC103322747	Prupe.6G026100,Prupe.6G026200,Prupe.6G026300	LOC103927474,LOC103940709,LOC103956908,LOC103956956,LOC103967892	LOC112164247,LOC112164248,LOC112165168,LOC112201978	maker-Ro03-snap-gene-0.74,maker-Ro03-snap-gene-21.85,maker-Ro03-snap-gene-21.86,snap_masked-Ro03-processed-gene-0.8
OG0000376		EVM0000490,EVM0004919,EVM0025928,EVM0037670,EVM0041745	FvH4_3g36020,FvH4_3g36030	MD03G1093800,MD03G1093900,MD03G1094500,MD11G1109100,MD11G1109200,MD11G1109300,MD11G1109400	Pav_sc0000087.1_g430.1.mk	LOC103323310,LOC103323321	Prupe.6G077800,Prupe.6G077900	LOC103933430,LOC103933440,LOC103933443,LOC103944922,LOC103944923,LOC103944925,LOC103954312,LOC103954313,LOC103954322,LOC103954323	LOC112165495	maker-Ro01-exonerate_est2genome-gene-294.3,maker-Ro03-snap-gene-63.65,maker-Ro03-snap-gene-63.66
OG0000377		EVM0000806,EVM0029345,EVM0029480,EVM0031026	FvH4_1g08780,FvH4_1g08790,FvH4_1g08830	MD02G1092100,MD02G1092500,MD02G1093200,MD15G1218600	Pav_sc0000129.1_g1090.1.mk,Pav_sc0000129.1_g1120.1.br,Pav_sc0000129.1_g1130.1.br,Pav_sc0000129.1_g1140.1.mk,Pav_sc0000129.1_g1180.1.mk	LOC103340592,LOC103340594,LOC103340595,LOC103340660	Prupe.7G197500,Prupe.7G197700,Prupe.7G197900,Prupe.7G198000,Prupe.7G198100,Prupe.7G198300	LOC103929717,LOC103950265	LOC112188267,LOC112188978,LOC112189001,LOC112189672,LOC112190995
OG0000378		EVM0001323,EVM0013072	FvH4_1g05490,FvH4_3g41440,FvH4_3g41450,FvH4_4g21850		Pav_sc0000038.1_g240.1.mk	LOC103323270	Prupe.1G107900	LOC103944783	LOC112164193,LOC112194276,LOC112196140,LOC112199517,LOC112199519,LOC112199521,LOC112199542	maker-Ro04-snap-gene-122.20,maker-Ro04-snap-gene-79.96,maker-Ro05-exonerate_protein2genome-gene-26.66,maker-Ro05-snap-gene-120.65,maker-Ro05-snap-gene-120.66,maker-Ro05-snap-gene-28.74,maker-Ro05-snap-gene-32.95,maker-Ro05-snap-gene-43.63,maker-Ro05-snap-gene-63.73,maker-Ro05-snap-gene-67.83,maker-Ro05-snap-gene-71.94,maker-Ro06-exonerate_protein2genome-gene-135.49,snap_masked-Ro01-processed-gene…
OG0000379		EVM0000199,EVM0006654,EVM0017546,EVM0024451,EVM0032230	FvH4_5g36290	MD03G1036100,MD08G1025100,MD08G1175000,MD08G1178900	Pav_sc0000691.1_g060.1.br,Pav_sc0000691.1_g290.1.br,Pav_sc0000691.1_g300.1.br,Pav_sc0000691.1_g420.1.mk,Pav_sc0002401.1_g110.1.mk,Pav_sc0003583.1_g010.1.br	LOC103319927,LOC103326762,LOC103328628	Prupe.1G515800,Prupe.3G115800,Prupe.3G116000,Prupe.4G283700	LOC103936429,LOC103945042,LOC103954813	LOC112177057,LOC112179926,LOC112180341	maker-Ro05-snap-gene-203.55,maker-Ro05-snap-gene-362.51,maker-Ro05-snap-gene-382.76,maker-Ro05-snap-gene-394.71
OG0000380		EVM0006425,EVM0038911	FvH4_2g23250,FvH4_5g02180,FvH4_5g03850,FvH4_7g21350,FvH4_7g21450	MD05G1357500,MD05G1357800	Pav_sc0000648.1_g110.1.mk,Pav_sc0001341.1_g460.1.mk,Pav_sc0001341.1_g470.1.mk	LOC103342859,LOC103342861,LOC103342909,LOC103342936,LOC107882083	Prupe.4G213300,Prupe.6G285400,Prupe.8G190800,Prupe.8G190900	LOC103943855,LOC108866990	LOC112170782,LOC112171304,LOC112171451,LOC112171452,LOC112171524,LOC112203526	maker-Ro01-snap-gene-163.36,maker-Ro02-exonerate_protein2genome-gene-124.55,maker-Ro05-exonerate_protein2genome-gene-180.23,maker-Ro07-exonerate_protein2genome-gene-346.31
OG0000381			FvH4_1g17740,FvH4_3g38670,FvH4_3g42940,FvH4_3g43860,FvH4_3g43880,FvH4_3g43940,FvH4_3g44570,FvH4_3g44670,FvH4_3g44680,FvH4_3g45170,FvH4_3g45650,FvH4_3g45680,FvH4_3g45690,FvH4_3g45700,FvH4_3g45730,FvH4_7g06680					LOC103954672	LOC112165067,LOC112165069,LOC112165681,LOC112165789,LOC112167222,LOC112167418,LOC112168411,LOC112182586,LOC112194413,LOC112201868,LOC112202078	maker-Ro03-snap-gene-11.28,maker-Ro05-snap-gene-132.56,maker-Ro05-snap-gene-370.56,maker-Ro07-snap-gene-169.65,maker-Ro07-snap-gene-99.31
OG0000382					Pav_sc0000003.1_g170.1.br,Pav_sc0000008.1_g540.1.br,Pav_sc0000105.1_g430.1.br,Pav_sc0000166.1_g200.1.br,Pav_sc0000190.1_g410.1.br,Pav_sc0000312.1_g040.1.br,Pav_sc0000334.1_g070.1.br,Pav_sc0000350.1_g1040.1.br,Pav_sc0000622.1_g020.1.br,Pav_sc0000679.1_g070.1.br,Pav_sc0000702.1_g270.1.br,Pav_sc0000815.1_g420.1.br,Pav_sc0000817.1_g090.1.br,Pav_sc0000830.1_g350.1.br,Pav_sc0000969.1_g130.1.br,Pav_sc00…				LOC112194445
OG0000383					Pav_sc0000002.1_g440.1.br,Pav_sc0000012.1_g150.1.br,Pav_sc0000046.1_g490.1.br,Pav_sc0000067.1_g660.1.br,Pav_sc0000123.1_g660.1.br,Pav_sc0000148.1_g150.1.br,Pav_sc0000178.1_g010.1.br,Pav_sc0000188.1_g300.1.br,Pav_sc0000214.1_g070.1.br,Pav_sc0000247.1_g050.1.br,Pav_sc0000283.1_g270.1.br,Pav_sc0000287.1_g510.1.br,Pav_sc0000415.1_g490.1.br,Pav_sc0000418.1_g060.1.br,Pav_sc0000451.1_g110.1.br,Pav_sc000…
OG0000384	AT1G07170,AT2G30000	EVM0003764,EVM0013162,EVM0013592,EVM0026125,EVM0038753,EVM0042634,EVM0044990	FvH4_3g38910,FvH4_6g11260	MD00G1079900,MD04G1048100,MD04G1155900,MD04G1158500,MD11G1071700,MD12G1170100		LOC103321161,LOC103322430,LOC103341735	Prupe.1G204600,Prupe.6G055400,Prupe.6G279400	LOC103931223,LOC103957706,LOC103957732,LOC103965142,LOC103966311	LOC112168146,LOC112193872	maker-Ro03-exonerate_protein2genome-gene-44.24,maker-Ro04-exonerate_est2genome-gene-356.3
OG0000385	AT2G26560	EVM0002411,EVM0018572,EVM0031622,EVM0038128	FvH4_4g24280	MD08G1105300,MD08G1105500,MD08G1105900,MD15G1085800,MD15G1085900,MD15G1086500	Pav_sc0001715.1_g030.1.mk,Pav_sc0001715.1_g050.1.br,Pav_sc0002588.1_g070.1.br	LOC103320290,LOC103328161,LOC103328162	Prupe.1G439800,Prupe.1G439900,Prupe.1G440100	LOC103957039,LOC103957040,LOC103959546,LOC103959547,LOC103959566,LOC103959569	LOC112173506,LOC112173994,LOC112194361,LOC112194400	maker-Ro02-snap-gene-100.62
OG0000386	AT1G53920	EVM0007057,EVM0016237,EVM0019484,EVM0029255,EVM0040356	FvH4_6g35630	MD07G1191900,MD09G1174500,MD09G1174600,MD17G1152100	Pav_sc0000843.1_g180.1.mk,Pav_sc0000843.1_g190.1.mk	LOC103327564,LOC103327566,LOC103327567,LOC103327568,LOC103327742,LOC103327743	Prupe.3G032600,Prupe.3G032700,Prupe.3G032900,Prupe.3G033100	LOC103930681,LOC103930698,LOC103948584,LOC103948606	LOC112184782,LOC112189417,LOC112190818	maker-Ro07-snap-gene-25.102,maker-Ro07-snap-gene-25.94
OG0000387	AT2G28120	EVM0002827,EVM0007819,EVM0011186,EVM0042468	FvH4_3g30810,FvH4_3g30830	MD03G1126600,MD11G1146900,MD11G1147200	Pav_sc0000480.1_g1100.1.mk,Pav_sc0000480.1_g1120.1.mk,Pav_sc0003845.1_g110.1.mk	LOC103326070,LOC103326077,LOC103327329	Prupe.6G110900,Prupe.6G111100,Prupe.6G111300,Prupe.6G244500	LOC103926552,LOC103928636,LOC103930905,LOC103937531,LOC103947712,LOC103947752	LOC112163781,LOC112166530,LOC112201486	maker-Ro06-exonerate_est2genome-gene-398.3,snap_masked-Ro06-processed-gene-399.10,snap_masked-Ro06-processed-gene-399.12
OG0000388	AT1G72610	EVM0011957,EVM0018793,EVM0021525,EVM0031495	FvH4_1g18630,FvH4_6g34740	MD02G1089800,MD09G1183200,MD15G1216400,MD15G1216500	Pav_sc0000129.1_g880.1.mk,Pav_sc0000129.1_g900.1.mk,Pav_sc0004305.1_g250.1.mk	LOC103327635,LOC103340575,LOC103340576	Prupe.3G041700,Prupe.7G200100,Prupe.7G200200,Prupe.7G200300	LOC103951934,LOC103964268	LOC112187523,LOC112188163,LOC112188337,LOC112189171,LOC112189226,LOC112190144,LOC112190992	maker-Ro06-exonerate_est2genome-gene-158.5,snap_masked-Ro01-processed-gene-89.15
OG0000389		EVM0000375,EVM0001158,EVM0002834,EVM0004521,EVM0006025,EVM0008193,EVM0010270,EVM0011609,EVM0013556,EVM0013815,EVM0014683,EVM0015492,EVM0017121,EVM0017698,EVM0018332,EVM0019064,EVM0019146,EVM0024709,EVM0031227,EVM0031743,EVM0032857,EVM0037748,EVM0037983,EVM0038251,EVM0038569,EVM0039933,EVM0041281,EVM0042480,EVM0043792,EVM0045358						LOC103943833,LOC103966361
OG0000390		EVM0012624,EVM0013671,EVM0024927,EVM0027169,EVM0034028,EVM0038260,EVM0038341,EVM0043018	FvH4_2g19920,FvH4_3g35490,FvH4_6g46240,FvH4_6g46280	MD02G1008700,MD02G1008900,MD09G1201600	Pav_sc0000484.1_g570.1.br,Pav_sc0002842.1_g260.1.br	LOC103327838	Prupe.1G509300,Prupe.3G059500,Prupe.3G246100,Prupe.3G265100	LOC103931500,LOC103940389,LOC103956068,LOC108866334,LOC108867849	LOC112164391,LOC112173175,LOC112173460,LOC112177934	maker-Ro04-snap-gene-126.76
OG0000391		EVM0000986,EVM0010245,EVM0015358,EVM0017754,EVM0033347,EVM0040346	FvH4_1g15650,FvH4_5g38870,FvH4_7g04050	MD04G1015000	Pav_sc0000620.1_g090.1.br,Pav_sc0001129.1_g130.1.mk,Pav_sc0003292.1_g020.1.mk	LOC103324016,LOC103335521,LOC103335525	Prupe.2G045200,Prupe.8G109200,Prupe.8G110600	LOC103928023,LOC103938708	LOC112171270,LOC112172704,LOC112172705,LOC112175978,LOC112176164,LOC112178452,LOC112186502,LOC112196671,LOC112201661,LOC112201676,LOC112202430
OG0000392		EVM0004047,EVM0007438,EVM0021298,EVM0024711,EVM0028226,EVM0039212	FvH4_6g48220	MD09G1055800,MD09G1198800,MD17G1204800,MD17G1205300,MD17G1224100	Pav_sc0000162.1_g090.1.mk,Pav_sc0001797.1_g140.1.mk	LOC103342070,LOC103342075,LOC103342077,LOC103342885	Prupe.3G054800,Prupe.3G080300,Prupe.3G080600,Prupe.3G080800,Prupe.3G083200	LOC103936309,LOC103940693,LOC103940695,LOC103945367	LOC112186150,LOC112188775,LOC112200845	maker-Ro06-snap-gene-114.55,maker-Ro06-snap-gene-116.65
OG0000393		EVM0002455,EVM0009521,EVM0011740,EVM0012718,EVM0013290,EVM0013729,EVM0015363,EVM0019347,EVM0022252,EVM0022621,EVM0022813,EVM0026465,EVM0028620,EVM0029354,EVM0030556,EVM0034388,EVM0034470,EVM0036242,EVM0041489,EVM0042383,EVM0042975,EVM0044081				LOC107880875,LOC107881903		LOC108866447,LOC108866845,LOC108866846,LOC108866998,LOC108867015,LOC108867135,LOC108868047	LOC112198664
OG0000394		EVM0002948,EVM0005461,EVM0039684	FvH4_7g10750	MD17G1072500	Pav_sc0001037.1_g050.1.mk,Pav_sc0001037.1_g090.1.br,Pav_sc0002118.1_g030.1.mk,Pav_sc0005314.1_g060.1.br	LOC103331577,LOC103331579,LOC103331581,LOC103331585,LOC103331588,LOC103331691,LOC103331753	Prupe.2G121000,Prupe.2G126100,Prupe.2G126400,Prupe.2G126600,Prupe.4G260900	LOC103926719,LOC103930118,LOC103930120,LOC103933544,LOC103941759,LOC103960294	LOC112175207,LOC112175249,LOC112182032,LOC112182295,LOC112188990
OG0000395		EVM0005553,EVM0008751,EVM0014266,EVM0025427,EVM0027515	FvH4_3g06160	MD05G1289900,MD05G1290000,MD10G1265700,MD10G1266100,MD10G1266200	Pav_sc0000108.1_g1020.1.mk,Pav_sc0001289.1_g520.1.mk	LOC103325013,LOC103325067,LOC103326319,LOC103327080,LOC103336960	Prupe.4G075600,Prupe.4G075700,Prupe.4G075800,Prupe.4G179000,Prupe.4G179200	LOC103945045,LOC103945046,LOC103945214,LOC103951250,LOC103951253,LOC108865302	LOC112201726,LOC112201727	maker-Ro03-snap-gene-393.97
OG0000396		EVM0011303,EVM0028370,EVM0035957,EVM0037737	FvH4_3g37270,FvH4_3g37280	MD00G1075200,MD03G1081900,MD03G1082100,MD03G1082200,MD11G1090500	Pav_sc0001663.1_g130.1.br,Pav_sc0001663.1_g170.1.mk,Pav_sc0001663.1_g180.1.mk,Pav_sc0001663.1_g200.1.br	LOC103321500,LOC103321511,LOC103321561,LOC103321581,LOC103321590,LOC103321599	Prupe.6G007700,Prupe.6G007800,Prupe.6G007900,Prupe.6G008000,Prupe.6G008300,Prupe.6G008400,Prupe.6G008600	LOC103963264,LOC108868381	LOC112167038	maker-Ro03-snap-gene-52.102
OG0000397		EVM0004074,EVM0009044,EVM0011142,EVM0012241,EVM0026153,EVM0039233,EVM0042529	FvH4_5g09020	MD06G1134600,MD06G1135200,MD06G1135400,MD06G1135500	Pav_sc0000042.1_g120.1.mk,Pav_sc0000042.1_g230.1.mk	LOC103338124,LOC107881574,LOC107881616	Prupe.5G145400,Prupe.5G145600,Prupe.5G145900	LOC103934196,LOC103934197,LOC103934198,LOC103934199,LOC103934206,LOC103939470	LOC112177337,LOC112179264	maker-Ro03-snap-gene-69.51,maker-Ro04-snap-gene-137.53,maker-Ro05-snap-gene-210.45,maker-Ro05-snap-gene-211.17
OG0000398		EVM0016782	FvH4_2g02020,FvH4_6g33770		Pav_sc0000689.1_g230.1.mk,Pav_sc0000689.1_g240.1.mk,Pav_sc0002181.1_g030.1.mk,Pav_sc0002895.1_g100.1.mk,Pav_sc0004475.1_g100.1.mk,Pav_sc0006215.1_g020.1.mk,Pav_sc0006359.1_g030.1.mk	LOC103322487,LOC103322488,LOC103322489,LOC103327682,LOC103327683,LOC103327686,LOC103343632	Prupe.1G188300,Prupe.3G047100,Prupe.3G047200,Prupe.3G047400,Prupe.6G319100	LOC108868610	LOC112172353,LOC112183649,LOC112188995,LOC112189225,LOC112191666	maker-Ro01-snap-gene-76.106,maker-Ro06-snap-gene-152.71,maker-Ro06-snap-gene-152.72,maker-Ro06-snap-gene-156.29
OG0000399		EVM0008137,EVM0029082,EVM0037084	FvH4_3g34920,FvH4_4g13100	MD04G1018800,MD04G1020500,MD04G1021100	Pav_sc0000415.1_g060.1.mk,Pav_sc0000415.1_g070.1.mk,Pav_sc0000415.1_g140.1.mk,Pav_sc0000415.1_g160.1.mk,Pav_sc0004055.1_g040.1.mk	LOC103322590,LOC103322591,LOC103322612,LOC103322622	Prupe.1G167800,Prupe.1G167900,Prupe.1G168000,Prupe.1G169600,Prupe.1G170000,Prupe.1G170100	LOC103962583,LOC103962585,LOC103962607	LOC112200041,LOC112200086,LOC112203411	maker-Ro04-snap-gene-142.65,maker-Ro06-exonerate_protein2genome-gene-200.34,snap_masked-Ro05-processed-gene-61.26
OG0000400		EVM0000185,EVM0009422,EVM0019280,EVM0027468,EVM0038069	FvH4_6g04380,FvH4_6g04390	MD04G1214400,MD04G1214500,MD04G1214600,MD12G1228900,MD12G1229100	Pav_sc0000700.1_g1030.1.mk,Pav_sc0000700.1_g1070.1.mk,Pav_sc0000700.1_g1110.1.mk	LOC103344711,LOC103344713,LOC103344714	Prupe.6G334100,Prupe.6G334200,Prupe.6G334500,Prupe.6G334600	LOC103928354,LOC103928358,LOC103928370,LOC103934021,LOC103934050,LOC103934051,LOC103962877,LOC103962878	LOC112193926	maker-Ro06-snap-gene-265.72
OG0000401		EVM0019358,EVM0031263,EVM0031953,EVM0045417	FvH4_3g25430,FvH4_4g10780	MD03G1188200,MD11G1203300,MD11G1203400,MD11G1203500,MD11G1203600		LOC103326655,LOC103342679,LOC103342680	Prupe.4G235100,Prupe.4G235200,Prupe.4G235300,Prupe.I000500,Prupe.I000600,Prupe.I000700	LOC103945685,LOC103948026	LOC112165804,LOC112166119,LOC112200115,LOC112200217,LOC112202533,LOC112202534	maker-Ro04-snap-gene-201.49,maker-Ro04-snap-gene-201.51,maker-Ro04-snap-gene-201.54,maker-Ro04-snap-gene-207.30
OG0000402		EVM0000797,EVM0005311,EVM0006032	FvH4_3g38570	MD03G1017400,MD03G1018000,MD03G1022100,MD05G1078800,MD11G1019000	Pav_co3998885.1_g010.1.br,Pav_sc0000584.1_g010.1.br,Pav_sc0000584.1_g040.1.br,Pav_sc0002264.1_g010.1.br,Pav_sc0003352.1_g080.1.br,Pav_sc0004809.1_g010.1.br	LOC103326137,LOC103326138,LOC103326152,LOC103326679	Prupe.4G168800,Prupe.4G169200	LOC103933522,LOC103948289,LOC103966987	LOC112164106,LOC112164371,LOC112164398,LOC112164435,LOC112167807,LOC112170774,LOC112170776	maker-Ro01-snap-gene-220.31
OG0000403		EVM0002322,EVM0005081,EVM0009055,EVM0016968,EVM0017724,EVM0019964,EVM0037950,EVM0040691,EVM0044948	FvH4_1g09830,FvH4_4g14690	MD02G1106500,MD02G1107000,MD10G1316500,MD15G1226200,MD15G1226300,MD15G1226400	Pav_sc0000113.1_g730.1.mk	LOC103340489	Prupe.7G188800	LOC103948148,LOC103950206,LOC103959128,LOC103959131,LOC103959132,LOC103959133,LOC103959134,LOC103959195	LOC112169661,LOC112186127,LOC112189079	snap_masked-Ro01-processed-gene-45.15
OG0000404		EVM0009959,EVM0035145	FvH4_4g13590,FvH4_6g11660,FvH4_6g21420	MD04G1161100,MD04G1161300	Pav_sc0000864.1_g300.1.br,Pav_sc0001503.1_g020.1.br,Pav_sc0001503.1_g030.1.br,Pav_sc0001503.1_g050.1.br,Pav_sc0003024.1_g020.1.br	LOC103342226	Prupe.6G281200,Prupe.7G088700	LOC103939833,LOC103939835,LOC103959515,LOC103965152	LOC112167403,LOC112192202,LOC112192203,LOC112194071,LOC112194077,LOC112194094,LOC112194327,LOC112198500,LOC112198565,LOC112198587,LOC112198984	maker-Ro05-snap-gene-168.24,maker-Ro06-snap-gene-298.76
OG0000405		EVM0004173,EVM0007496,EVM0008818,EVM0020511,EVM0040229,EVM0042019	FvH4_4g16700	MD02G1307600,MD03G1279100,MD03G1279600,MD03G1280200,MD07G1015700,MD07G1024300	Pav_sc0000882.1_g090.1.br,Pav_sc0000882.1_g120.1.br,Pav_sc0010434.1_g010.1.br	LOC103330456,LOC103330462,LOC103330546	Prupe.2G011000,Prupe.2G011500,Prupe.2G013800,Prupe.2G013900	LOC103932133,LOC103945861,LOC103945906,LOC103954944,LOC103957675,LOC103958584	LOC112199410	maker-Ro04-snap-gene-107.44,maker-Ro07-snap-gene-323.50
OG0000406		EVM0005399,EVM0019998,EVM0026322,EVM0028901,EVM0036353,EVM0036938	FvH4_3g10650	MD05G1269600,MD05G1269700,MD10G1247900,MD10G1248200	Pav_sc0000729.1_g370.1.br,Pav_sc0000729.1_g380.1.br,Pav_sc0000729.1_g390.1.br,Pav_sc0000729.1_g420.1.br	LOC103325264,LOC103325265,LOC103325266,LOC103325267,LOC103325268	Prupe.4G094800,Prupe.4G094900,Prupe.4G095000,Prupe.4G095100,Prupe.4G095200	LOC103952356,LOC103952358	LOC112166866,LOC112167979,LOC112167980,LOC112167981	maker-Ro03-snap-gene-378.148
OG0000407		EVM0009226,EVM0021436,EVM0022011,EVM0039106	FvH4_1g07120,FvH4_4g01160,FvH4_6g44140,FvH4_6g44190,FvH4_6g44200,FvH4_6g44240	MD17G1088600		LOC103329440,LOC103329442,LOC103329482	Prupe.3G225400,Prupe.3G225700,Prupe.3G225900	LOC103933501,LOC103941790,LOC103941831,LOC103944485,LOC103944604	LOC112182388,LOC112186396,LOC112188740	maker-Ro02-snap-gene-288.50,maker-Ro03-snap-gene-258.90,maker-Ro03-snap-gene-352.83,maker-Ro06-snap-gene-220.91,maker-Ro06-snap-gene-220.92,maker-Ro06-snap-gene-220.95,maker-Ro06-snap-gene-220.98
OG0000408			FvH4_1g08100,FvH4_3g41860,FvH4_3g42310,FvH4_3g42360,FvH4_3g42420,FvH4_3g42450,FvH4_3g42460,FvH4_3g42470,FvH4_3g42490,FvH4_5g30990		Pav_sc0001102.1_g850.1.mk	LOC103333345	Prupe.2G278400,Prupe.2G278600		LOC112164220,LOC112164224,LOC112164225,LOC112164230,LOC112164232,LOC112164233,LOC112164238,LOC112164240,LOC112164241,LOC112165740,LOC112165919,LOC112168111,LOC112178076,LOC112178083,LOC112178084,LOC112183243,LOC112183259	maker-Ro03-snap-gene-21.92
OG0000409			FvH4_6g22630,FvH4_6g40980,FvH4_6g41040,FvH4_6g47450,FvH4_7g18770,FvH4_7g18780	MD00G1084300,MD14G1057000,MD14G1057200,MD14G1060000	Pav_sc0000108.1_g670.1.br,Pav_sc0001718.1_g120.1.br,Pav_sc0001718.1_g170.1.mk,Pav_sc0001718.1_g190.1.br	LOC103339496,LOC103339499,LOC103339501,LOC103339502,LOC103339511,LOC103339516,LOC103339643	Prupe.7G074300,Prupe.7G074400,Prupe.7G074600,Prupe.7G078300,Prupe.7G078400,Prupe.7G078800,Prupe.7G092300		LOC112169784	maker-Ro03-snap-gene-31.109,maker-Ro06-snap-gene-412.50,maker-Ro07-snap-gene-328.75
OG0000410					Pav_sc0000002.1_g220.1.br,Pav_sc0000095.1_g070.1.br,Pav_sc0000123.1_g180.1.br,Pav_sc0000137.1_g240.1.br,Pav_sc0000217.1_g060.1.br,Pav_sc0000220.1_g430.1.br,Pav_sc0000260.1_g170.1.br,Pav_sc0000283.1_g390.1.br,Pav_sc0000287.1_g1020.1.br,Pav_sc0000339.1_g010.1.br,Pav_sc0000436.1_g070.1.br,Pav_sc0000451.1_g130.1.br,Pav_sc0000494.1_g230.1.br,Pav_sc0000540.1_g110.1.br,Pav_sc0000592.1_g320.1.br,Pav_sc00…
OG0000411					Pav_sc0000002.1_g550.1.br,Pav_sc0000008.1_g570.1.br,Pav_sc0000150.1_g210.1.br,Pav_sc0000178.1_g040.1.br,Pav_sc0000188.1_g260.1.br,Pav_sc0000231.1_g880.1.br,Pav_sc0000283.1_g240.1.br,Pav_sc0000287.1_g560.1.br,Pav_sc0000350.1_g110.1.br,Pav_sc0000350.1_g1150.1.br,Pav_sc0000350.1_g340.1.br,Pav_sc0000403.1_g190.1.br,Pav_sc0000415.1_g500.1.br,Pav_sc0000465.1_g040.1.br,Pav_sc0000523.1_g030.1.br,Pav_sc00…
OG0000412					Pav_co4041505.1_g020.1.br,Pav_sc0000030.1_g1500.1.br,Pav_sc0000084.1_g670.1.br,Pav_sc0000085.1_g370.1.br,Pav_sc0000120.1_g080.1.br,Pav_sc0000415.1_g360.1.br,Pav_sc0000456.1_g030.1.br,Pav_sc0000548.1_g010.1.br,Pav_sc0000567.1_g870.1.br,Pav_sc0000624.1_g2250.1.br,Pav_sc0000700.1_g110.1.br,Pav_sc0000745.1_g210.1.br,Pav_sc0000761.1_g280.1.br,Pav_sc0000888.1_g160.1.br,Pav_sc0000926.1_g230.1.mk,Pav_sc0…	LOC103322582			LOC112194305
OG0000413					Pav_sc0000175.1_g330.1.br,Pav_sc0000208.1_g110.1.br,Pav_sc0000208.1_g120.1.br,Pav_sc0000216.1_g400.1.br,Pav_sc0000220.1_g710.1.br,Pav_sc0000274.1_g200.1.br,Pav_sc0000287.1_g580.1.br,Pav_sc0000328.1_g220.1.br,Pav_sc0000376.1_g350.1.br,Pav_sc0000524.1_g520.1.br,Pav_sc0000863.1_g600.1.br,Pav_sc0000872.1_g320.1.br,Pav_sc0000884.1_g160.1.br,Pav_sc0001100.1_g080.1.br,Pav_sc0001168.1_g010.1.br,Pav_sc000…				LOC112184129
OG0000414					Pav_co4021807.1_g010.1.br,Pav_co4077337.1_g010.1.br,Pav_sc0000096.1_g520.1.br,Pav_sc0000142.1_g010.1.br,Pav_sc0000148.1_g020.1.br,Pav_sc0000220.1_g840.1.br,Pav_sc0000323.1_g060.1.br,Pav_sc0000376.1_g380.1.br,Pav_sc0000465.1_g530.1.br,Pav_sc0000491.1_g1190.1.br,Pav_sc0000854.1_g090.1.br,Pav_sc0000862.1_g480.1.br,Pav_sc0001023.1_g060.1.br,Pav_sc0001123.1_g070.1.br,Pav_sc0001328.1_g060.1.br,Pav_sc00…	LOC103330914,LOC103337120		LOC103936764	LOC112163733,LOC112171680,LOC112176367,LOC112198716
OG0000415	AT3G04920,AT5G28060	EVM0001342,EVM0020827,EVM0031254,EVM0035289,EVM0039651	FvH4_1g00370,FvH4_2g23340	MD03G1262800,MD04G1220300,MD12G1236700,MD15G1146300	Pav_sc0000146.1_g660.1.mk,Pav_sc0000557.1_g410.1.mk,Pav_sc0000700.1_g1560.1.mk	LOC103318569,LOC103334139,LOC103341323	Prupe.6G339300,Prupe.7G268100,Prupe.8G239100	LOC103954436,LOC103957230,LOC103960120	LOC112173159,LOC112186552,LOC112192302	maker-Ro01-snap-gene-2.46,maker-Ro02-snap-gene-88.72,maker-Ro06-snap-gene-262.89
OG0000416	AT3G09220	EVM0000777,EVM0022482,EVM0025149,EVM0029427,EVM0035713,EVM0036904,EVM0041054,EVM0041365,EVM0044014	FvH4_6g12410,FvH4_6g12430	MD04G1142300,MD04G1142600,MD04G1142900,MD12G1157000,MD12G1157100,MD12G1157900,MD16G1147100		LOC103338484	Prupe.6G267700	LOC103938691,LOC103949423,LOC103949424,LOC103949426,LOC103959614,LOC103959615,LOC103959616,LOC103959617	LOC112193543	maker-Ro06-snap-gene-307.97
OG0000417	AT5G20010,AT5G20020,AT5G55190	EVM0001867,EVM0006818,EVM0022543,EVM0033287,EVM0040525,EVM0044063	FvH4_1g03920,FvH4_2g29670	MD02G1037500,MD08G1143300,MD15G1120100,MD15G1120300,MD15G1177700	Pav_sc0000704.1_g290.1.mk	LOC103320061,LOC103320078,LOC103341016	Prupe.1G472900,Prupe.1G473000,Prupe.7G237800	LOC103927562,LOC103937099,LOC103937100,LOC103939803	LOC112174761,LOC112174763,LOC112189674	maker-Ro01-snap-gene-18.87
OG0000418	AT5G28950	EVM0002439,EVM0006904,EVM0028018,EVM0031636,EVM0032972,EVM0038280			Pav_sc0000492.1_g210.1.br	LOC103327094,LOC103330794		LOC103935510,LOC103956976	LOC112164334,LOC112169208,LOC112169322,LOC112169702,LOC112171429,LOC112175209,LOC112175653,LOC112180406,LOC112184096,LOC112186863,LOC112189489,LOC112194893,LOC112196248,LOC112196782,LOC112196863,LOC112199078,LOC112202509,LOC112202776,LOC112202847
OG0000419	AT1G32490,AT2G35340	EVM0024137,EVM0031786,EVM0038136	FvH4_1g06760,FvH4_1g06770,FvH4_3g40380,FvH4_3g40450,FvH4_5g14240	MD02G1072500,MD06G1200100,MD07G1285300,MD08G1042900	Pav_sc0000212.1_g1370.1.mk,Pav_sc0000877.1_g1710.1.mk	LOC103330873,LOC103338448	Prupe.5G201700,Prupe.6G159800,Prupe.8G103900,Prupe.8G104500	LOC103931362,LOC103949638	LOC112164164,LOC112170978,LOC112177090,LOC112183545,LOC112186571	snap_masked-Ro01-processed-gene-30.30,snap_masked-Ro05-processed-gene-21.38
OG0000420	AT1G02500,AT3G17390,AT4G01850	EVM0001493,EVM0027640,EVM0035175,EVM0036711,EVM0039236	FvH4_1g26460,FvH4_6g08370,FvH4_6g09200	MD04G1187700,MD09G1292700,MD13G1141700,MD16G1138300,MD17G1283400		LOC103323276,LOC103327270,LOC103344495	Prupe.1G107000,Prupe.3G004000,Prupe.6G306200	LOC103944677,LOC103950307,LOC103953083,LOC103955858,LOC103956841	LOC112192959,LOC112194975,LOC112197040	maker-Ro04-snap-gene-80.70
OG0000421	AT3G59030	EVM0026855,EVM0027712,EVM0035721,EVM0041675	FvH4_2g14370,FvH4_2g26470,FvH4_6g37810,FvH4_6g38980,FvH4_6g39010	MD09G1145600,MD17G1131800,MD17G1132100	Pav_sc0001215.1_g100.1.mk,Pav_sc0001215.1_g120.1.mk	LOC103328954,LOC103328957,LOC103328959	Prupe.3G180200,Prupe.3G180400,Prupe.3G180900	LOC103947394,LOC103965520,LOC103965528	LOC112173903,LOC112183445,LOC112188275,LOC112189166	maker-Ro06-snap-gene-187.39,maker-Ro06-snap-gene-194.66,maker-Ro06-snap-gene-195.100
OG0000422		EVM0010490,EVM0018947,EVM0040981	FvH4_1g16930	MD03G1281500,MD15G1289800,MD15G1290300	Pav_sc0000049.1_g010.1.mk,Pav_sc0002230.1_g050.1.mk,Pav_sc0002230.1_g060.1.br,Pav_sc0002230.1_g070.1.mk	LOC103337225,LOC103337235,LOC103337245,LOC103337257,LOC103337275,LOC103337298	Prupe.6G226600,Prupe.6G226800,Prupe.6G226900,Prupe.6G227000,Prupe.6G227100,Prupe.6G227400	LOC103961611,LOC103961612,LOC103961613	LOC112186881,LOC112189488,LOC112190515	maker-Ro01-snap-gene-82.116,maker-Ro01-snap-gene-83.110
OG0000423		EVM0006015,EVM0007653,EVM0015138,EVM0016959,EVM0020286,EVM0028190,EVM0033754,EVM0041384,EVM0042693	FvH4_6g07720	MD10G1162500	Pav_sc0000583.1_g1160.1.br,Pav_sc0000583.1_g1200.1.br,Pav_sc0000583.1_g1230.1.br,Pav_sc0000583.1_g1240.1.br	LOC103327528,LOC103334438,LOC103334591,LOC103334592	Prupe.8G219300,Prupe.8G219500	LOC103927721,LOC103927726,LOC103960002,LOC103960026,LOC103960027,LOC103960028,LOC108865581	LOC112169070,LOC112194012	maker-Ro02-exonerate_est2genome-gene-140.4
OG0000424		EVM0000439,EVM0003540,EVM0006308,EVM0025246,EVM0029624	FvH4_4g05600	MD00G1101200,MD05G1264800,MD10G1085700,MD13G1228100,MD13G1228300	Pav_sc0000207.1_g1040.1.mk,Pav_sc0000207.1_g1060.1.mk,Pav_sc0000207.1_g1420.1.br,Pav_sc0000207.1_g820.1.mk,Pav_sc0000545.1_g010.1.mk,Pav_sc0009395.1_g020.1.mk		Prupe.1G049500,Prupe.1G057700,Prupe.1G058100,Prupe.1G058600,Prupe.1G058900,Prupe.1G059000,Prupe.1G059100,Prupe.1G059800,Prupe.1G062600,Prupe.1G062700			maker-Ro04-exonerate_protein2genome-gene-263.56,maker-Ro04-exonerate_protein2genome-gene-264.11,maker-Ro04-snap-gene-263.69,maker-Ro04-snap-gene-263.71
OG0000425		EVM0027264,EVM0028345,EVM0032696	FvH4_3g13580,FvH4_3g13610,FvH4_3g13630	MD05G1217600,MD05G1241600,MD05G1245900,MD05G1246100,MD05G1248200,MD05G1275900,MD10G1221500,MD10G1223000,MD12G1019600	Pav_sc0000420.1_g010.1.br,Pav_sc0000514.1_g170.1.br,Pav_sc0001003.1_g070.1.br,Pav_sc0002564.1_g120.1.br,Pav_sc0003043.1_g060.1.br	LOC103325614		LOC103952067,LOC103955849,LOC108865318	LOC112203235,LOC112203237,LOC112203280	maker-Ro03-snap-gene-239.8,maker-Ro03-snap-gene-363.77,maker-Ro04-exonerate_protein2genome-gene-115.46,snap_masked-Ro03-processed-gene-345.20
OG0000426		EVM0012199,EVM0014507,EVM0015875,EVM0031826,EVM0037309,EVM0043432		MD13G1189500,MD13G1189600,MD13G1190100,MD13G1190300,MD16G1190000,MD16G1190100,MD16G1190300,MD16G1190400,MD16G1190900	Pav_sc0001082.1_g060.1.br,Pav_sc0003169.1_g250.1.br	LOC103322693,LOC103322757,LOC103344369	Prupe.1G156400,Prupe.1G156800	LOC103954147,LOC103956655,LOC103956656,LOC103956660,LOC103956662,LOC103956663	LOC112199235,LOC112200265	maker-Ro04-exonerate_est2genome-gene-117.2
OG0000427		EVM0000668,EVM0012349,EVM0017525,EVM0037848,EVM0045333	FvH4_5g38040,FvH4_5g38050	MD05G1046000,MD10G1052800,MD10G1053000,MD10G1053100,MD10G1053200	Pav_sc0001239.1_g010.1.br,Pav_sc0001239.1_g050.1.mk,Pav_sc0001725.1_g080.1.br,Pav_sc0001909.1_g040.1.br,Pav_sc0001909.1_g090.1.br,Pav_sc0001909.1_g120.1.br	LOC103335907,LOC103335978	Prupe.8G066500,Prupe.8G066600	LOC103940252,LOC103956090,LOC103956132,LOC103957863	LOC112172523,LOC112178877,LOC112179169	maker-Ro05-snap-gene-398.73,maker-Ro05-snap-gene-398.74
OG0000428		EVM0015761,EVM0018849,EVM0022129,EVM0024475,EVM0026809,EVM0035878,EVM0038870,EVM0040877	FvH4_4g19170	MD13G1161200,MD16G1160100	Pav_sc0000174.1_g1770.1.br,Pav_sc0000174.1_g1900.1.mk	LOC103323087,LOC103323100	Prupe.1G126900,Prupe.1G127600	LOC103937959,LOC103937960,LOC103939039,LOC103939040,LOC103939043,LOC103939044,LOC103939047,LOC103952458,LOC103959347,LOC103959357	LOC112198065,LOC112198245,LOC112198354	maker-Ro04-snap-gene-92.80
OG0000429		EVM0008334,EVM0015942,EVM0027826,EVM0033858,EVM0037358,EVM0042726	FvH4_5g04990,FvH4_6g50350,FvH4_6g50370	MD06G1178100,MD09G1037000,MD14G1184600,MD17G1038400,MD17G1038500	Pav_sc0000009.1_g920.1.mk,Pav_sc0000009.1_g930.1.mk,Pav_sc0001309.1_g490.1.mk	LOC103329897,LOC103329898,LOC103338313	Prupe.3G280500,Prupe.3G280600,Prupe.5G177300	LOC103936433,LOC103939646,LOC103939652,LOC103941397,LOC103941398	LOC112185850,LOC112185851	maker-Ro05-snap-gene-63.70
OG0000430		EVM0005555,EVM0032153	FvH4_6g35310,FvH4_6g35320,FvH4_7g12370,FvH4_7g12380,FvH4_7g12410,FvH4_7g12420,FvH4_7g12430,FvH4_7g12440,FvH4_7g16660	MD02G1199200	Pav_sc0000072.1_g420.1.mk	LOC103331821	Prupe.2G149200	LOC103967732,LOC103967734,LOC103967735,LOC103967736	LOC112167563,LOC112174441,LOC112178370,LOC112178698,LOC112182764,LOC112186622,LOC112186787,LOC112189088,LOC112189096,LOC112190615,LOC112200753	maker-Ro07-snap-gene-45.74
OG0000431		EVM0007972,EVM0008159,EVM0011062,EVM0011706,EVM0020529,EVM0025499,EVM0027888,EVM0028665,EVM0042481	FvH4_1g24380	MD01G1234900,MD01G1235100,MD07G1307400,MD07G1308000	Pav_sc0000349.1_g010.1.mk,Pav_sc0000636.1_g140.1.mk	LOC103333509,LOC103337755	Prupe.2G325200,Prupe.6G242000	LOC103943300,LOC103951512,LOC108865325	LOC112185407,LOC112186804,LOC112186805,LOC112188371,LOC112188372,LOC112189040	maker-Ro07-snap-gene-158.54,snap_masked-Ro07-processed-gene-409.24
OG0000432		EVM0002937,EVM0014422,EVM0023112,EVM0038399,EVM0045072	FvH4_1g10380,FvH4_1g10390,FvH4_1g10410,FvH4_1g10430,FvH4_1g12850,FvH4_1g12870	MD02G1116900,MD07G1083500,MD15G1232100,MD15G1232200	Pav_sc0000113.1_g060.1.br,Pav_sc0000113.1_g080.1.br,Pav_sc0000414.1_g360.1.br	LOC103325915,LOC103340428,LOC103342469	Prupe.3G164000,Prupe.7G182300,Prupe.7G182600	LOC103936553	LOC112179592,LOC112179755,LOC112183651,LOC112194414	maker-Ro01-snap-gene-60.77,maker-Ro03-snap-gene-25.66
OG0000433		EVM0003370,EVM0034448,EVM0041319	FvH4_2g29950,FvH4_2g29960,FvH4_2g29980,FvH4_2g29990,FvH4_3g12330,FvH4_3g12340,FvH4_3g23800,FvH4_3g23830,FvH4_3g26620	MD08G1138800,MD15G1116900	Pav_sc0001258.1_g060.1.mk,Pav_sc0001258.1_g090.1.mk	LOC103320032,LOC103334179	Prupe.1G468100	LOC103962016,LOC103966089	LOC112166126,LOC112166199,LOC112166462,LOC112166897,LOC112167055,LOC112180908,LOC112198387,LOC112200220,LOC112203210	maker-Ro02-snap-gene-55.63
OG0000434		EVM0004350,EVM0005929,EVM0006561,EVM0015796,EVM0024223,EVM0028618,EVM0035720,EVM0040077	FvH4_1g06180,FvH4_1g06220,FvH4_1g06260,FvH4_1g07450	MD02G1066200,MD02G1066300,MD02G1066400,MD15G1196900	Pav_sc0000212.1_g970.1.mk,Pav_sc0003851.1_g030.1.br	LOC103340861,LOC103340862,LOC103340863,LOC103340864,LOC107881745	Prupe.7G218900,Prupe.7G219100,Prupe.7G219300,Prupe.7G219400,Prupe.7G219500	LOC103943910	LOC112185980	maker-Ro01-snap-gene-28.93
OG0000435		EVM0005993,EVM0013264,EVM0015008,EVM0015526,EVM0019806,EVM0021725,EVM0023665,EVM0041565	FvH4_3g15930,FvH4_3g15980	MD02G1167100,MD05G1213900,MD05G1214700,MD05G1216300,MD05G1218000	Pav_sc0000095.1_g290.1.br,Pav_sc0000095.1_g300.1.br	LOC103325755,LOC103325924,LOC103331329,LOC103343656	Prupe.4G142400,Prupe.4G142600,Prupe.4G142800	LOC103946056,LOC103951976,LOC108867568	LOC112164607,LOC112164608,LOC112165694	snap_masked-Ro03-processed-gene-343.29
OG0000436		EVM0002419,EVM0016020,EVM0028387,EVM0028684,EVM0030156	FvH4_4g31370,FvH4_5g14990,FvH4_6g48700	MD09G1050600,MD13G1072400,MD14G1199600,MD16G1073200,MD17G1050700	Pav_sc0000220.1_g1460.1.mk,Pav_sc0000766.1_g100.1.mk,Pav_sc0000877.1_g590.1.mk	LOC103321582,LOC103330000,LOC103338517	Prupe.1G274500,Prupe.3G268200,Prupe.5G192900	LOC103933078,LOC103950827,LOC103958726,LOC103964975	LOC112179089,LOC112189473,LOC112200092	maker-Ro04-snap-gene-30.103,maker-Ro05-snap-gene-17.121
OG0000437		EVM0004585,EVM0015531,EVM0015824,EVM0019368,EVM0024385,EVM0028845	FvH4_6g16630,FvH4_7g18450,FvH4_7g18460	MD01G1101200,MD01G1101300,MD01G1101400,MD04G1090500	Pav_sc0000142.1_g130.1.br,Pav_sc0000683.1_g150.1.mk,Pav_sc0001183.1_g390.1.mk	LOC103332307,LOC103339814	Prupe.2G206400,Prupe.2G206500,Prupe.7G127100	LOC103958409,LOC103958445,LOC103965696	LOC112164045,LOC112173224,LOC112182291,LOC112192762	maker-Ro07-exonerate_est2genome-gene-326.10,snap_masked-Ro06-processed-gene-334.15,snap_masked-Ro07-processed-gene-326.27
OG0000438		EVM0006493,EVM0013361,EVM0045291,EVM0045385	FvH4_3g03230,FvH4_6g07960	MD02G1260900,MD10G1308700,MD17G1273200		LOC103334238,LOC103334241,LOC103334242		LOC103946100,LOC103960009	LOC112164905,LOC112166046,LOC112166048,LOC112166052,LOC112166054,LOC112166056,LOC112184154,LOC112187788,LOC112187789,LOC112196876,LOC112196878,LOC112202327,LOC112202635	maker-Ro06-snap-gene-265.74,maker-Ro07-snap-gene-242.16,maker-Ro07-snap-gene-243.19,snap_masked-Ro07-processed-gene-240.10
OG0000439		EVM0014715,EVM0039172,EVM0042013	FvH4_3g00430,FvH4_3g00460	MD05G1360500,MD08G1234400,MD10G1337500,MD10G1337700,MD10G1337900	Pav_sc0002233.1_g540.1.br,Pav_sc0002233.1_g550.1.br	LOC103324353,LOC103324354	Prupe.4G004900	LOC103963735,LOC103963738,LOC103965792	LOC112166280,LOC112173832,LOC112173852,LOC112173944,LOC112179959,LOC112181526,LOC112188043	maker-Ro01-snap-gene-140.51,maker-Ro02-snap-gene-320.31,maker-Ro02-snap-gene-321.40,maker-Ro02-snap-gene-321.42,maker-Ro02-snap-gene-321.45,maker-Ro03-snap-gene-435.86
OG0000440		EVM0032209	FvH4_5g01660,FvH4_6g08250					LOC103937909	LOC112166150,LOC112168311,LOC112170820,LOC112171184,LOC112177537,LOC112183805,LOC112185076,LOC112194420,LOC112199462,LOC112199951,LOC112203572	maker-Ro01-exonerate_protein2genome-gene-214.35,maker-Ro01-exonerate_protein2genome-gene-303.8,maker-Ro01-snap-gene-155.46,maker-Ro01-snap-gene-293.48,maker-Ro02-exonerate_protein2genome-gene-170.22,maker-Ro02-exonerate_protein2genome-gene-259.41,maker-Ro02-exonerate_protein2genome-gene-401.65,maker-Ro03-exonerate_protein2genome-gene-15.43,maker-Ro03-exonerate_protein2genome-gene-328.43,maker-Ro0…
OG0000441		EVM0020793,EVM0036505,EVM0037497,EVM0042101	FvH4_2g31760,FvH4_7g15550,FvH4_7g15570	MD01G1072900,MD01G1073000,MD07G1129700,MD07G1130000,MD08G1063400	Pav_sc0000069.1_g690.1.mk,Pav_sc0000254.1_g950.1.mk,Pav_sc0000254.1_g970.1.mk	LOC103320564,LOC103332046,LOC103332049	Prupe.1G411100,Prupe.2G179200,Prupe.2G179400	LOC103931101,LOC103931106,LOC103941634,LOC103941637,LOC103952139	LOC112173700,LOC112181832,LOC112181839	maker-Ro02-snap-gene-45.122,maker-Ro07-snap-gene-21.63
OG0000442					Pav_sc0000008.1_g760.1.br,Pav_sc0000216.1_g860.1.br,Pav_sc0000216.1_g870.1.br,Pav_sc0000221.1_g180.1.br,Pav_sc0000243.1_g550.1.br,Pav_sc0000405.1_g050.1.br,Pav_sc0000473.1_g040.1.br,Pav_sc0000549.1_g260.1.br,Pav_sc0000553.1_g280.1.br,Pav_sc0000679.1_g210.1.br,Pav_sc0000793.1_g300.1.br,Pav_sc0000793.1_g310.1.br,Pav_sc0000886.1_g050.1.br,Pav_sc0000979.1_g020.1.br,Pav_sc0001013.1_g100.1.br,Pav_sc000…
OG0000443										maker-Ro01-exonerate_protein2genome-gene-122.22,maker-Ro01-exonerate_protein2genome-gene-135.43,maker-Ro01-exonerate_protein2genome-gene-214.31,maker-Ro01-exonerate_protein2genome-gene-222.41,maker-Ro01-exonerate_protein2genome-gene-239.35,maker-Ro01-exonerate_protein2genome-gene-53.83,maker-Ro02-exonerate_protein2genome-gene-167.36,maker-Ro02-exonerate_protein2genome-gene-213.10,maker-Ro02-exone…
OG0000444	AT1G80110,AT5G24560	EVM0005221,EVM0023316,EVM0042833	FvH4_1g04390,FvH4_4g00360,FvH4_6g01020,FvH4_6g01030	MD04G1237000,MD04G1237400,MD04G1237600,MD04G1239300	Pav_sc0000045.1_g200.1.mk,Pav_sc0000045.1_g210.1.mk	LOC103324322,LOC103324323,LOC103324324	Prupe.1G003900	LOC103930361,LOC103930367,LOC103934950,LOC103968087	LOC112183509,LOC112191620,LOC112192423,LOC112194759,LOC112197153,LOC112197155	maker-Ro06-snap-gene-248.112
OG0000445	AT1G54580,AT1G54630	EVM0010432,EVM0026487,EVM0028902,EVM0041671	FvH4_4g17070,FvH4_6g04190	MD00G1052000,MD06G1091400,MD12G1230700,MD12G1231000,MD13G1174500,MD15G1211200,MD16G1176100	Pav_sc0000290.1_g090.1.mk,Pav_sc0000700.1_g1210.1.mk	LOC103318533,LOC103322918	Prupe.1G142900,Prupe.6G335300	LOC103934025,LOC103934054,LOC103942452,LOC103958548,LOC103962872	LOC112193268,LOC112195806	maker-Ro04-snap-gene-104.66,maker-Ro06-snap-gene-264.72
OG0000446	AT1G67060	EVM0001434,EVM0015181,EVM0020460,EVM0022154,EVM0026020,EVM0044753	FvH4_3g34180,FvH4_7g13690	MD06G1217400,MD06G1217500,MD09G1253200,MD14G1227700,MD17G1245200	Pav_sc0001488.1_g180.1.mk	LOC103338777,LOC103338778,LOC103342661	Prupe.3G143000,Prupe.5G222600,Prupe.5G222700	LOC103937473,LOC103938939,LOC103939767,LOC103948498,LOC103950639	LOC112179331,LOC112179872,LOC112188042	maker-Ro06-snap-gene-37.32
OG0000447	AT3G02875	EVM0009476,EVM0026289,EVM0038675	FvH4_6g19670,FvH4_6g19700,FvH4_6g19710	MD12G1032400,MD14G1032600,MD14G1032800,MD14G1033000,MD14G1033100	Pav_sc0000055.1_g190.1.mk,Pav_sc0000055.1_g200.1.mk,Pav_sc0000055.1_g210.1.mk	LOC103341723,LOC103341724,LOC103341725,LOC103341727	Prupe.7G099700,Prupe.7G099800,Prupe.7G099900,Prupe.7G100000	LOC103940917,LOC103941213,LOC103962108	LOC112193212,LOC112193392,LOC112193517,LOC112194896
OG0000448	AT4G14480	EVM0013373,EVM0030369,EVM0037112,EVM0037167,EVM0038396,EVM0042470	FvH4_4g03000	MD01G1106400,MD01G1106800,MD04G1063400,MD04G1063500,MD07G1020600,MD07G1020800	Pav_sc0000027.1_g140.1.br	LOC103324138,LOC103324216,LOC103324217,LOC103324218	Prupe.1G031800,Prupe.1G033800,Prupe.1G034000,Prupe.4G193100	LOC103927353,LOC103957665,LOC103958447,LOC103958450,LOC103958451	LOC112200256	snap_masked-Ro04-processed-gene-241.11
OG0000449	AT2G14580	EVM0005826,EVM0028587	FvH4_2g02860,FvH4_3g09840	MD05G1109100,MD05G1109700	Pav_co4011651.1_g010.1.br,Pav_sc0000568.1_g660.1.br,Pav_sc0000568.1_g670.1.br,Pav_sc0000568.1_g780.1.br,Pav_sc0000568.1_g810.1.br,Pav_sc0000568.1_g820.1.br,Pav_sc0001685.1_g010.1.br,Pav_sc0003766.1_g190.1.br	LOC103335013,LOC103335015	Prupe.8G102800,Prupe.8G152900,Prupe.8G153100,Prupe.8G153500,Prupe.8G153700,Prupe.8G153800	LOC103934339,LOC103934341,LOC103967070,LOC103967071	LOC112170085,LOC112170086,LOC112172369
OG0000450	AT1G01470	EVM0009175,EVM0015786,EVM0015938	FvH4_7g15440,FvH4_7g15450,FvH4_7g15460	MD01G1071800,MD01G1071900,MD07G1130800,MD07G1130900	Pav_sc0000254.1_g1080.1.br,Pav_sc0000254.1_g1090.1.mk	LOC103332055,LOC103332056,LOC103332057	Prupe.2G178000,Prupe.2G178100,Prupe.2G178200	LOC103931094,LOC103931096,LOC103933183,LOC103933186,LOC103937391,LOC103937393,LOC103937395,LOC103937399	LOC112181814,LOC112182484	maker-Ro07-snap-gene-21.73
OG0000451	AT1G76750	EVM0036709	FvH4_2g13390,FvH4_2g13400,FvH4_2g18700,FvH4_2g18870,FvH4_2g18910,FvH4_5g02500	MD10G1029400	Pav_sc0000863.1_g080.1.br,Pav_sc0001830.1_g010.1.br,Pav_sc0002659.1_g090.1.br,Pav_sc0004175.1_g030.1.br,Pav_sc0006468.1_g010.1.br	LOC103331072,LOC103343682,LOC103343860,LOC107881382	Prupe.8G031900,Prupe.8G032300,Prupe.8G034300,Prupe.8G034800,Prupe.8G053400,Prupe.I003300	LOC103965269	LOC112168906,LOC112169288,LOC112169539,LOC112171465	snap_masked-Ro02-processed-gene-116.26
OG0000452	AT4G27570,AT5G54060	EVM0006090,EVM0019866,EVM0030962,EVM0033980,EVM0034315,EVM0036288,EVM0042312	FvH4_3g19220	MD03G1235400,MD11G1256100,MD11G1256300	Pav_sc0001872.1_g080.1.mk,Pav_sc0002195.1_g210.1.mk,Pav_sc0003492.1_g260.1.mk	LOC103326006,LOC103326008,LOC103326009,LOC103326010,LOC103344355	Prupe.4G173600,Prupe.4G173700,Prupe.4G242900	LOC103931528,LOC103932629,LOC103932639	LOC112201527	maker-Ro03-exonerate_est2genome-gene-319.4,maker-Ro04-snap-gene-154.37
OG0000453	AT1G21430	EVM0002516,EVM0007925,EVM0013542,EVM0024844,EVM0026770,EVM0029013,EVM0039530,EVM0043701	FvH4_2g14550,FvH4_2g15120	MD10G1010000,MD10G1010100,MD10G1010200,MD10G1010300,MD15G1274600	Pav_sc0001051.1_g550.1.mk	LOC103336455	Prupe.8G014100	LOC103934826,LOC103934827,LOC103951190,LOC103951191,LOC103951192,LOC103965213,LOC103965215	LOC112192232,LOC112196445	maker-Ro02-snap-gene-152.63,maker-Ro02-snap-gene-160.47
OG0000454	AT1G34420	EVM0008081,EVM0008992,EVM0016046,EVM0022229	FvH4_2g12120,FvH4_5g16590	MD05G1039000,MD05G1039200,MD05G1041000,MD10G1047000,MD10G1047300	Pav_sc0000535.1_g300.1.mk,Pav_sc0000753.1_g010.1.br,Pav_sc0003682.1_g100.1.br,Pav_sc0003682.1_g120.1.br,Pav_sc0003682.1_g130.1.br,Pav_sc0003682.1_g150.1.br,Pav_sc0009321.1_g010.1.br	LOC103336057,LOC103336110,LOC103336111	Prupe.8G051700,Prupe.8G056100	LOC103931349,LOC103937729,LOC103964105	LOC112174080,LOC112198542	maker-Ro02-snap-gene-216.25
OG0000455	AT5G23270	EVM0009909,EVM0027288,EVM0037158,EVM0038445	FvH4_2g06240,FvH4_4g06780,FvH4_6g00780	MD00G1119600,MD04G1241300,MD13G1238600,MD13G1238700,MD15G1433200,MD16G1243500	Pav_sc0000624.1_g430.1.br	LOC103318766,LOC103323616,LOC103323687	Prupe.1G070800,Prupe.1G070900,Prupe.6G358900	LOC103930409	LOC112170829,LOC112173653,LOC112193702,LOC112195961	maker-Ro02-snap-gene-368.68,maker-Ro02-snap-gene-368.69,maker-Ro04-snap-gene-277.61,maker-Ro06-snap-gene-247.97
OG0000456		EVM0000460,EVM0000912,EVM0004295,EVM0017924,EVM0026514,EVM0035538,EVM0037962	FvH4_7g13400,FvH4_7g13410	MD01G1049300,MD01G1049600,MD07G1126300,MD07G1126400,MD07G1126500,MD07G1126600	Pav_sc0000675.1_g1140.1.mk,Pav_sc0000675.1_g1150.1.mk	LOC103331856,LOC103331908	Prupe.2G157300,Prupe.2G157400	LOC103932708,LOC103932709,LOC103932710,LOC103932711,LOC103932713,LOC103965556	LOC112167847,LOC112167854,LOC112167863
OG0000457		EVM0002928,EVM0011213,EVM0016254,EVM0016897,EVM0020650,EVM0024507,EVM0042716,EVM0044986	FvH4_1g26520	MD02G1001800,MD02G1002100,MD02G1002300,MD02G1002400,MD02G1002500,MD15G1145700,MD15G1145800	Pav_sc0000557.1_g380.1.mk	LOC103341330,LOC103341331	Prupe.7G268700,Prupe.7G268800	LOC103956035	LOC112182124,LOC112186522,LOC112189035,LOC112190521	maker-Ro06-snap-gene-417.29,maker-Ro06-snap-gene-417.31,snap_masked-Ro06-processed-gene-417.9,snap_masked-Ro06-processed-gene-418.22
OG0000458		EVM0009006,EVM0018228,EVM0018328,EVM0021528,EVM0023536,EVM0026048,EVM0029381,EVM0029940	FvH4_1g08530,FvH4_7g03000	MD00G1142700,MD00G1142800,MD02G1089200,MD02G1089400,MD02G1089600,MD15G1216300	Pav_sc0000129.1_g870.1.mk	LOC103340650,LOC103340651	Prupe.7G200400,Prupe.7G200500,Prupe.7G200700	LOC103929734,LOC103929737,LOC103951962,LOC103951963,LOC103951965,LOC108865740	LOC112184837	maker-Ro01-snap-gene-39.109
OG0000459		EVM0009157,EVM0031896,EVM0041766,EVM0043782		MD01G1096100,MD01G1096600,MD01G1097900,MD01G1112100,MD02G1223600,MD07G1090900	Pav_sc0001605.1_g120.1.br,Pav_sc0001962.1_g140.1.br	LOC103331473	Prupe.2G115800	LOC103934066,LOC103934071,LOC103934073,LOC103934074,LOC103934076,LOC103934078,LOC103934081,LOC103934452,LOC103934456,LOC103934457,LOC103934464,LOC103941493,LOC103960236,LOC108866148		maker-Ro07-snap-gene-82.42,maker-Ro07-snap-gene-83.49
OG0000460		EVM0000801,EVM0001880,EVM0003634,EVM0003813,EVM0003923,EVM0004504,EVM0004972,EVM0006105,EVM0006591,EVM0006808,EVM0008327,EVM0008560,EVM0010800,EVM0010932,EVM0010943,EVM0023344,EVM0024974,EVM0025092,EVM0028383,EVM0029073,EVM0029146,EVM0032378,EVM0032482,EVM0034958,EVM0036421,EVM0037511,EVM0040493,EVM0042680,EVM0044357						LOC108867362
OG0000461		EVM0003985,EVM0010526,EVM0032945,EVM0042580	FvH4_1g27800,FvH4_6g28460,FvH4_6g29380,FvH4_7g05410	MD02G1258200,MD17G1215400,MD17G1224800	Pav_sc0000981.1_g540.1.mk,Pav_sc0001369.1_g210.1.mk,Pav_sc0003054.1_g250.1.mk	LOC103328211,LOC103331125	Prupe.2G073500,Prupe.3G100600	LOC103928948,LOC103930861,LOC103933630,LOC103945460,LOC103952242,LOC103964303	LOC112190237,LOC112196721,LOC112203776	maker-Ro06-snap-gene-88.66,maker-Ro07-snap-gene-170.43,snap_masked-Ro06-processed-gene-106.13
OG0000462		EVM0007062,EVM0035205,EVM0037781	FvH4_2g08730,FvH4_7g20030,FvH4_7g31930	MD04G1004700,MD08G1214800	Pav_sc0000212.1_g1820.1.mk,Pav_sc0000502.1_g430.1.br,Pav_sc0008321.1_g040.1.mk,Pav_sc0010521.1_g050.1.mk	LOC103319382,LOC103332590,LOC103338193,LOC103339440,LOC107881167,LOC107881357	Prupe.7G073200	LOC103928207,LOC103948447,LOC103963539,LOC103965068	LOC112163923,LOC112174870,LOC112186651,LOC112188529	maker-Ro07-snap-gene-286.50,maker-Ro07-snap-gene-341.85,maker-Ro07-snap-gene-403.112
OG0000463		EVM0025274,EVM0031816,EVM0040227,EVM0042758	FvH4_2g15840,FvH4_2g15880	MD05G1127600,MD05G1128000,MD05G1128100	Pav_sc0000373.1_g1000.1.br,Pav_sc0000373.1_g1010.1.mk,Pav_sc0000373.1_g1030.1.br,Pav_sc0000373.1_g1040.1.mk,Pav_sc0000373.1_g980.1.br	LOC103334874,LOC103334875,LOC103334876,LOC103334877,LOC103334878,LOC103334879,LOC103334880	Prupe.8G171000,Prupe.8G171100,Prupe.8G171400,Prupe.8G171900,Prupe.8G172000		LOC112171369,LOC112172982,LOC112173064	maker-Ro02-snap-gene-141.79
OG0000464		EVM0000083,EVM0000765,EVM0007167,EVM0012886,EVM0016789,EVM0018823,EVM0020321,EVM0020417,EVM0031874,EVM0037398	FvH4_1g07690,FvH4_1g07700,FvH4_7g20370	MD02G1080900,MD02G1081000,MD02G1081400,MD02G1094000,MD15G1208700	Pav_sc0000129.1_g090.1.mk	LOC103340695	Prupe.7G208200	LOC103929707,LOC103944003,LOC103951872,LOC103951873	LOC112183378,LOC112187539,LOC112187540	maker-Ro01-snap-gene-35.110,maker-Ro01-snap-gene-35.111
OG0000465		EVM0006427,EVM0006897,EVM0017311,EVM0039547	FvH4_6g40780,FvH4_7g15560,FvH4_7g30230,FvH4_7g30680	MD01G1071700,MD07G1129800,MD07G1282300,MD07G1282500	Pav_sc0000254.1_g1100.1.mk,Pav_sc0000254.1_g960.1.mk,Pav_sc0001405.1_g1930.1.mk	LOC103332047,LOC103332058,LOC103333779	Prupe.2G177900,Prupe.2G179300,Prupe.2G304600	LOC103933197,LOC103937394,LOC103937404,LOC103958181,LOC103958182	LOC112179265,LOC112182324,LOC112183587,LOC112188539
OG0000466		EVM0017392,EVM0041923,EVM0042941	FvH4_1g04190,FvH4_2g02610,FvH4_3g13000,FvH4_4g03650,FvH4_4g03660,FvH4_4g09980	MD00G1134400,MD16G1266400,MD16G1266500	Pav_sc0000308.1_g360.1.mk	LOC103323450,LOC103323504,LOC103323505	Prupe.1G090400,Prupe.1G090500,Prupe.1G091000,Prupe.1G091100	LOC103937481,LOC103937483,LOC103940410	LOC112197736,LOC112198073,LOC112198391,LOC112200954	maker-Ro04-snap-gene-247.46,maker-Ro04-snap-gene-247.47,maker-Ro04-snap-gene-327.63
OG0000467		EVM0014720,EVM0017312,EVM0022321,EVM0030975	FvH4_4g12720,FvH4_5g36870,FvH4_7g07390	MD02G1236000,MD02G1236100	Pav_sc0001708.1_g040.1.mk,Pav_sc0001708.1_g050.1.br,Pav_sc0001708.1_g060.1.mk,Pav_sc0001708.1_g070.1.br	LOC103331300,LOC103331304,LOC103331319	Prupe.2G101400,Prupe.2G101500,Prupe.2G101600	LOC103927795,LOC103935192,LOC103951674	LOC112173019,LOC112173028,LOC112184713,LOC112193352,LOC112193359,LOC112196503,LOC112199203	snap_masked-Ro07-processed-gene-111.10
OG0000468		EVM0006346,EVM0006704,EVM0019573,EVM0042285	FvH4_4g13410	MD02G1115500,MD15G1432400,MD15G1432500,MD15G1432700	Pav_co4075411.1_g010.1.br,Pav_sc0001217.1_g230.1.mk,Pav_sc0001278.1_g120.1.br,Pav_sc0002692.1_g040.1.br,Pav_sc0002960.1_g020.1.mk,Pav_sc0003098.1_g050.1.br,Pav_sc0003098.1_g090.1.br	LOC103335492,LOC103335517,LOC103335524,LOC103343464	Prupe.2G068400,Prupe.2G088600	LOC103944965,LOC103944968	LOC112197203,LOC112197762,LOC112198602,LOC112199278,LOC112202894	maker-Ro07-snap-gene-279.32
OG0000469		EVM0004477,EVM0006071,EVM0020889,EVM0034284,EVM0045312	FvH4_7g04040,FvH4_7g04070	MD02G1275900,MD02G1276300,MD02G1276600,MD07G1043400	Pav_sc0001129.1_g120.1.mk,Pav_sc0002125.1_g010.1.mk,Pav_sc0003468.1_g110.1.mk	LOC103330884,LOC103330885,LOC103343651	Prupe.2G044700,Prupe.2G045000,Prupe.2G045300	LOC103952110,LOC103959973,LOC103959975,LOC103959977,LOC103959978	LOC112182410,LOC112182737,LOC112196583	snap_masked-Ro07-processed-gene-268.14,snap_masked-Ro07-processed-gene-269.10
OG0000470		EVM0009384,EVM0023308,EVM0031461,EVM0031468	FvH4_2g35240,FvH4_6g32480	MD08G1110400,MD09G1202000,MD09G1202100,MD17G1182800	Pav_co4048035.1_g010.1.br,Pav_sc0000015.1_g260.1.mk,Pav_sc0000800.1_g390.1.mk	LOC103320254,LOC103327825,LOC103327826	Prupe.1G444600,Prupe.3G057600,Prupe.3G057700	LOC103931051,LOC103938896,LOC103938899,LOC103941784,LOC103957068	LOC112172291,LOC112185659,LOC112185674,LOC112186815	maker-Ro02-snap-gene-29.89,maker-Ro06-snap-gene-137.45
OG0000471		EVM0020513,EVM0032106,EVM0034251	FvH4_2g26650,FvH4_3g24410,FvH4_4g26210	MD13G1029100,MD13G1030800	Pav_sc0001110.1_g160.1.mk,Pav_sc0001110.1_g170.1.mk,Pav_sc0001181.1_g640.1.mk	LOC103325325,LOC103325326	Prupe.1G321100,Prupe.4G103000,Prupe.4G103100,Prupe.4G103200,Prupe.4G103300	LOC103949490	LOC112164676,LOC112187334,LOC112195973,LOC112198001,LOC112198294,LOC112198580,LOC112198754,LOC112199642,LOC112200323,LOC112200746	maker-Ro04-snap-gene-52.95
OG0000472		EVM0011177,EVM0022059,EVM0034526,EVM0038544	FvH4_5g08290	MD06G1142200,MD06G1142300,MD06G1142400,MD14G1157600	Pav_sc0000063.1_g010.1.mk,Pav_sc0000740.1_g600.1.mk	LOC103338062,LOC103338063,LOC103338064	Prupe.5G151400,Prupe.5G151500,Prupe.5G151600	LOC103958026,LOC103958027,LOC103958029,LOC103964054,LOC103964082	LOC112177353,LOC112179552,LOC112180286,LOC112180843	maker-Ro05-snap-gene-48.72,maker-Ro05-snap-gene-48.74,snap_masked-Ro05-processed-gene-48.30,snap_masked-Ro05-processed-gene-48.32
OG0000473		EVM0015855,EVM0020919,EVM0028401	FvH4_3g43690,FvH4_7g25210,FvH4_7g25250,FvH4_7g25290,FvH4_7g25300,FvH4_7g25310,FvH4_7g25320	MD01G1158700,MD01G1158800,MD07G1227200,MD07G1227600	Pav_co4057955.1_g010.1.mk	LOC103333054,LOC103333055,LOC103333057,LOC103333058	Prupe.2G257000,Prupe.2G257100,Prupe.2G257200,Prupe.2G257300	LOC103958694,LOC108868038	LOC112171213,LOC112182355,LOC112182580	maker-Ro07-snap-gene-366.116,maker-Ro07-snap-gene-366.117
OG0000474		EVM0004000,EVM0018478,EVM0019544,EVM0036970	FvH4_3g08040,FvH4_3g39060,FvH4_6g11100	MD03G1065100,MD04G1159900,MD04G1160100,MD11G1069100,MD12G1173200	Pav_sc0000037.1_g120.1.mk,Pav_sc0000638.1_g750.1.mk	LOC103321260,LOC103324867,LOC103342233	Prupe.4G058300,Prupe.6G280700	LOC103931243,LOC103944123,LOC103948850,LOC103958998	LOC112167547,LOC112192290,LOC112202804	maker-Ro03-snap-gene-43.49,maker-Ro06-snap-gene-300.74,maker-Ro06-snap-gene-300.77,snap_masked-Ro03-processed-gene-404.18
OG0000475		EVM0010878	FvH4_3g16210,FvH4_3g16230,FvH4_3g16240	MD10G1196900,MD10G1197100	Pav_sc0000095.1_g650.1.mk,Pav_sc0000095.1_g700.1.br,Pav_sc0000095.1_g720.1.br,Pav_sc0000095.1_g770.1.mk,Pav_sc0001932.1_g020.1.br	LOC103325849,LOC103325850,LOC103325853,LOC103325855,LOC103325857,LOC103325859	Prupe.4G145800,Prupe.4G145900,Prupe.4G146000,Prupe.4G146100,Prupe.4G146200,Prupe.4G146300,Prupe.4G146600,Prupe.4G146800,Prupe.4G147200	LOC103936196,LOC103939615	LOC112165484,LOC112166346
OG0000476		EVM0016535	FvH4_2g15860,FvH4_5g04820,FvH4_5g05590,FvH4_5g12010,FvH4_6g48720,FvH4_6g52530		Pav_sc0000040.1_g690.1.br,Pav_sc0000040.1_g700.1.br,Pav_sc0000040.1_g720.1.br,Pav_sc0000040.1_g730.1.br,Pav_sc0000040.1_g760.1.br,Pav_sc0001240.1_g170.1.br	LOC103329743,LOC103329747,LOC103329770,LOC103344174	Prupe.3G294900,Prupe.3G297500		LOC112170743,LOC112171635,LOC112177340,LOC112179033	maker-Ro05-exonerate_protein2genome-gene-371.64,maker-Ro05-snap-gene-285.31,maker-Ro07-snap-gene-379.110,maker-Ro07-snap-gene-58.60,snap_masked-Ro02-processed-gene-89.32,snap_masked-Ro05-processed-gene-45.25,snap_masked-Ro05-processed-gene-45.34
OG0000477		EVM0026966	FvH4_1g01620,FvH4_1g01630,FvH4_1g01640,FvH4_1g01650,FvH4_1g01670,FvH4_1g01690,FvH4_1g01700	MD15G1158700,MD15G1158800,MD15G1158900,MD15G1159000,MD15G1159200,MD15G1159300,MD15G1159500	Pav_sc0000311.1_g480.1.br,Pav_sc0000311.1_g490.1.br,Pav_sc0000311.1_g500.1.br,Pav_sc0000311.1_g510.1.br,Pav_sc0000311.1_g520.1.br,Pav_sc0001089.1_g080.1.br		Prupe.1G525100,Prupe.7G253900,Prupe.7G254000,Prupe.7G254100,Prupe.7G254200,Prupe.7G254300,Prupe.7G254400	LOC103949200		maker-Ro01-snap-gene-8.67
OG0000478		EVM0020196			Pav_co4021619.1_g010.1.br,Pav_sc0000071.1_g760.1.br,Pav_sc0000095.1_g620.1.br,Pav_sc0000119.1_g220.1.br,Pav_sc0000148.1_g300.1.br,Pav_sc0000412.1_g700.1.br,Pav_sc0000467.1_g550.1.br,Pav_sc0000589.1_g230.1.br,Pav_sc0000800.1_g1770.1.br,Pav_sc0000898.1_g140.1.br,Pav_sc0001057.1_g500.1.br,Pav_sc0001181.1_g1030.1.br,Pav_sc0001191.1_g250.1.br,Pav_sc0001296.1_g270.1.br,Pav_sc0001509.1_g060.1.br,Pav_sc0…					snap_masked-Ro01-processed-gene-105.18
OG0000479			FvH4_2g05610,FvH4_2g05630,FvH4_2g05680,FvH4_3g09760,FvH4_7g23180	MD05G1085700		LOC103335324,LOC103335340	Prupe.8G130600,Prupe.8G130700		LOC112169242,LOC112169243,LOC112169245,LOC112170041,LOC112170043,LOC112170352,LOC112170815,LOC112170816,LOC112171381,LOC112172618,LOC112173616,LOC112173913,LOC112173914,LOC112173916,LOC112173918,LOC112184275	maker-Ro02-snap-gene-373.60,maker-Ro02-snap-gene-373.61,maker-Ro02-snap-gene-373.64,snap_masked-Ro02-processed-gene-372.16
OG0000480				MD15G1294100	Pav_sc0000039.1_g120.1.br,Pav_sc0000231.1_g500.1.br,Pav_sc0000384.1_g140.1.br,Pav_sc0000430.1_g270.1.br,Pav_sc0000731.1_g150.1.br,Pav_sc0000755.1_g270.1.br,Pav_sc0000788.1_g190.1.br,Pav_sc0000816.1_g010.1.br,Pav_sc0000863.1_g360.1.br,Pav_sc0000877.1_g1400.1.br,Pav_sc0001033.1_g050.1.br,Pav_sc0001130.1_g030.1.br,Pav_sc0001444.1_g050.1.br,Pav_sc0001751.1_g170.1.br,Pav_sc0001990.1_g010.1.br,Pav_sc00…	LOC107881315,LOC107881683
OG0000481					Pav_co4032305.1_g020.1.br,Pav_sc0000002.1_g500.1.br,Pav_sc0000077.1_g030.1.br,Pav_sc0000077.1_g080.1.br,Pav_sc0000231.1_g580.1.br,Pav_sc0000260.1_g450.1.br,Pav_sc0000350.1_g260.1.br,Pav_sc0000436.1_g170.1.br,Pav_sc0000525.1_g220.1.br,Pav_sc0000543.1_g290.1.br,Pav_sc0000734.1_g030.1.br,Pav_sc0000816.1_g470.1.br,Pav_sc0000911.1_g220.1.br,Pav_sc0001026.1_g220.1.br,Pav_sc0001044.1_g080.1.br,Pav_sc000…
OG0000482					Pav_sc0000046.1_g050.1.br,Pav_sc0000105.1_g340.1.br,Pav_sc0000105.1_g410.1.br,Pav_sc0000150.1_g480.1.br,Pav_sc0000174.1_g870.1.br,Pav_sc0000200.1_g460.1.br,Pav_sc0000208.1_g100.1.br,Pav_sc0000231.1_g120.1.br,Pav_sc0000262.1_g040.1.br,Pav_sc0000376.1_g660.1.br,Pav_sc0000389.1_g350.1.br,Pav_sc0000430.1_g260.1.br,Pav_sc0000499.1_g040.1.br,Pav_sc0000595.1_g1230.1.br,Pav_sc0000815.1_g280.1.br,Pav_sc00…
OG0000483					Pav_sc0000058.1_g300.1.br,Pav_sc0000105.1_g190.1.br,Pav_sc0000190.1_g200.1.br,Pav_sc0000216.1_g1120.1.br,Pav_sc0000274.1_g450.1.br,Pav_sc0000350.1_g970.1.br,Pav_sc0000575.1_g090.1.br,Pav_sc0000628.1_g190.1.br,Pav_sc0000702.1_g280.1.br,Pav_sc0000832.1_g010.1.br,Pav_sc0000911.1_g150.1.br,Pav_sc0001021.1_g140.1.br,Pav_sc0001057.1_g400.1.br,Pav_sc0001132.1_g550.1.br,Pav_sc0001471.1_g050.1.br,Pav_sc00…	LOC103330461			LOC112199627
OG0000484									LOC112171302,LOC112172209,LOC112175878,LOC112175908,LOC112177331,LOC112179356,LOC112180769,LOC112182504,LOC112183748,LOC112184828,LOC112184956,LOC112185127,LOC112185235,LOC112185236,LOC112186841,LOC112186904,LOC112187550,LOC112188765,LOC112190548,LOC112190672,LOC112192365,LOC112192573,LOC112192869,LOC112193608,LOC112194009,LOC112195118,LOC112195200,LOC112195774,LOC112197270,LOC112197928
OG0000485									LOC112163892,LOC112163946,LOC112164050,LOC112164279,LOC112166236,LOC112170110,LOC112170733,LOC112170965,LOC112171435,LOC112171550,LOC112171814,LOC112177551,LOC112178104,LOC112178474,LOC112183839,LOC112184143,LOC112184753,LOC112185259,LOC112185260,LOC112190713,LOC112191687,LOC112193767,LOC112194124,LOC112194323,LOC112194408,LOC112198673,LOC112198974,LOC112199292,LOC112199573,LOC112203102
OG0000486										maker-Ro01-exonerate_protein2genome-gene-134.46,maker-Ro01-exonerate_protein2genome-gene-167.24,maker-Ro02-exonerate_protein2genome-gene-13.55,maker-Ro02-exonerate_protein2genome-gene-133.62,maker-Ro02-exonerate_protein2genome-gene-285.26,maker-Ro02-exonerate_protein2genome-gene-366.77,maker-Ro02-exonerate_protein2genome-gene-391.61,maker-Ro02-exonerate_protein2genome-gene-405.61,maker-Ro03-exone…
OG0000487	AT2G30900	EVM0003026,EVM0018510,EVM0032469,EVM0035945	FvH4_4g19380,FvH4_5g32790	MD09G1233400,MD09G1233600,MD17G1229900,MD17G1230000	Pav_sc0000003.1_g010.1.mk,Pav_sc0000597.1_g570.1.br	LOC103328254,LOC103328295,LOC103328296	Prupe.3G108000,Prupe.3G108100,Prupe.3G108200,Prupe.3G108300	LOC103945409,LOC103955117,LOC103955119,LOC103960241	LOC112184412,LOC112189177,LOC112189774,LOC112199478	maker-Ro04-exonerate_est2genome-gene-90.5
OG0000488	AT1G48640,AT1G61270,AT3G01760	EVM0014072,EVM0021785,EVM0024343,EVM0032210,EVM0033354,EVM0040185	FvH4_4g24390,FvH4_6g52890,FvH4_6g52900	MD09G1016300,MD17G1016900,MD17G1017000	Pav_sc0001240.1_g080.1.mk,Pav_sc0001240.1_g090.1.mk	LOC103330381	Prupe.3G301000,Prupe.3G301100	LOC103959664,LOC103959750,LOC103960924,LOC103960928	LOC112189411,LOC112189537,LOC112200015,LOC112200738	maker-Ro06-snap-gene-17.95
OG0000489	AT3G28680	EVM0002691,EVM0025536,EVM0026924	FvH4_3g30250,FvH4_3g30350,FvH4_3g30360	MD03G1129900,MD03G1130100,MD11G1151900,MD11G1152000	Pav_sc0000416.1_g110.1.mk,Pav_sc0000467.1_g540.1.mk,Pav_sc0000467.1_g600.1.mk,Pav_sc0000467.1_g630.1.mk	LOC103326409,LOC103327466	Prupe.6G115100,Prupe.6G115200	LOC103947740,LOC103947757	LOC112163761,LOC112167145,LOC112167501,LOC112182145	maker-Ro03-snap-gene-97.23,maker-Ro06-snap-gene-391.30,maker-Ro06-snap-gene-391.31,maker-Ro06-snap-gene-392.25
OG0000490	AT1G32770	EVM0005234,EVM0022867,EVM0027157,EVM0030224,EVM0042456	FvH4_5g10690,FvH4_7g17540,FvH4_7g17550	MD01G1088100,MD01G1088300,MD06G1121400,MD07G1158300,MD08G1232800,MD14G1137900	Pav_sc0000586.1_g1000.1.mk,Pav_sc0000652.1_g810.1.mk	LOC103332138,LOC103337874	Prupe.2G196600,Prupe.5G131900	LOC103950701,LOC103956366	LOC112175173,LOC112179825,LOC112182530	maker-Ro05-snap-gene-37.88,maker-Ro07-snap-gene-9.78,maker-Ro07-snap-gene-9.79
OG0000491	AT4G12300,AT4G12310,AT4G12320,AT4G12330,AT5G44620	EVM0003373	FvH4_3g36340,FvH4_5g00500,FvH4_5g00510	MD04G1080300	Pav_sc0000370.1_g540.1.mk,Pav_sc0000370.1_g550.1.mk,Pav_sc0000370.1_g560.1.mk,Pav_sc0000370.1_g580.1.mk,Pav_sc0000370.1_g660.1.br,Pav_sc0002287.1_g100.1.br,Pav_sc0004874.1_g020.1.br	LOC103337252	Prupe.5G077600,Prupe.5G077700,Prupe.5G077800,Prupe.5G078100,Prupe.5G078200,Prupe.5G078300	LOC103952304	LOC112175801,LOC112178562	maker-Ro03-snap-gene-112.64,maker-Ro05-snap-gene-94.86
OG0000492	AT1G55910	EVM0000075,EVM0002060,EVM0007598,EVM0031143,EVM0037828	FvH4_3g29440,FvH4_3g29450	MD00G1099300,MD00G1099400,MD03G1185100,MD11G1201400,MD11G1201500	Pav_sc0002270.1_g020.1.mk,Pav_sc0002974.1_g040.1.mk,Pav_sc0003080.1_g050.1.mk,Pav_sc0010625.1_g010.1.mk	LOC103342731,LOC103342750,LOC103342755	Prupe.4G240600,Prupe.4G241000	LOC103941909,LOC103965442,LOC103965443	LOC112165735,LOC112165736,LOC112167158	maker-Ro03-snap-gene-106.51
OG0000493	AT5G60490	EVM0011625,EVM0012543	FvH4_3g32680	MD03G1114600,MD03G1114700,MD11G1133200	Pav_sc0000094.1_g350.1.br,Pav_sc0000094.1_g360.1.br,Pav_sc0000094.1_g390.1.br,Pav_sc0000094.1_g400.1.br,Pav_sc0000094.1_g420.1.br,Pav_sc0000094.1_g450.1.br,Pav_sc0000094.1_g460.1.br	LOC103325063,LOC103325074,LOC103325083,LOC103325103	Prupe.6G098900,Prupe.6G099000,Prupe.6G099100,Prupe.6G099200,Prupe.6G099300,Prupe.6G099400	LOC103927831,LOC103930626,LOC103930627	LOC112165843	maker-Ro03-snap-gene-85.75
OG0000494	AT5G23860	EVM0008823,EVM0015384,EVM0023585,EVM0034175,EVM0042302	FvH4_7g29550	MD01G1201800,MD03G1080000,MD04G1143700,MD07G1270800,MD11G1084600	Pav_sc0001405.1_g1050.1.mk,Pav_sc0003434.1_g120.1.mk	LOC103320199,LOC103333214,LOC103338416	Prupe.2G295200,Prupe.6G064900,Prupe.6G268300	LOC103929828,LOC103932202,LOC103934928,LOC103959609,LOC103959622,LOC103960568,LOC103963250	LOC112177983	maker-Ro07-snap-gene-393.83
OG0000495	AT2G18240	EVM0000360,EVM0005190,EVM0025865,EVM0038321	FvH4_1g12980,FvH4_2g39600	MD02G1144300,MD08G1029200,MD15G1024700,MD15G1257900,MD15G1258000	Pav_sc0000099.1_g550.1.mk,Pav_sc0002286.1_g020.1.mk	LOC103320864,LOC103340112	Prupe.1G377000,Prupe.7G157300	LOC103928763,LOC103932803,LOC103954896,LOC103955386,LOC103960853,LOC103960855	LOC112174661,LOC112187421,LOC112187422	maker-Ro01-snap-gene-60.80,maker-Ro02-snap-gene-8.112
OG0000496	AT3G20420	EVM0009326,EVM0027188,EVM0027401,EVM0031401,EVM0032283	FvH4_3g23250	MD03G1196200,MD11G1212400,MD11G1212500	Pav_sc0000326.1_g210.1.mk	LOC103326408	Prupe.4G219200,Prupe.4G219300,Prupe.4G219400,Prupe.4G219500,Prupe.4G219600	LOC103940904,LOC103940905,LOC103946674,LOC103946675,LOC103946797,LOC103951396	LOC112166798,LOC112168374,LOC112168375	maker-Ro03-snap-gene-276.37,maker-Ro03-snap-gene-276.38,maker-Ro03-snap-gene-276.41
OG0000497	AT5G03560	EVM0015007,EVM0032928	FvH4_4g16590,FvH4_5g31020,FvH4_5g32070,FvH4_6g08870,FvH4_6g08940,FvH4_6g08960	MD04G1183300,MD12G1196700,MD16G1177800	Pav_sc0001699.1_g110.1.mk,Pav_sc0001938.1_g630.1.mk	LOC103344530	Prupe.6G301800	LOC103930269,LOC103955820,LOC103958585	LOC112165631,LOC112175704,LOC112177851,LOC112178321,LOC112178323,LOC112194043,LOC112195100,LOC112195383,LOC112199407	maker-Ro03-snap-gene-287.34
OG0000498	AT5G64500	EVM0022404,EVM0035370,EVM0041973,EVM0042925	FvH4_2g10930,FvH4_2g10950,FvH4_6g42030	MD01G1046600,MD05G1050900,MD10G1058300,MD12G1201800,MD16G1281900	Pav_sc0004042.1_g010.1.mk	LOC103335595,LOC103335819	Prupe.6G211400,Prupe.8G077700	LOC103928240,LOC103956124,LOC103957843,LOC103967978	LOC112169930,LOC112173589,LOC112184979,LOC112189297	maker-Ro01-snap-gene-93.77,maker-Ro02-snap-gene-303.59,maker-Ro02-snap-gene-305.38
OG0000499		EVM0000585,EVM0002517,EVM0014391,EVM0016648,EVM0022979,EVM0043981	FvH4_6g36010	MD05G1102400,MD09G1162700,MD09G1162900,MD17G1147700,MD17G1148100,MD17G1148200	Pav_co4013925.1_g010.1.mk,Pav_co4088329.1_g020.1.mk,Pav_sc0001751.1_g200.1.mk,Pav_sc0005518.1_g170.1.mk	LOC103331506,LOC103343466	Prupe.1G577300,Prupe.2G116800,Prupe.2G116900	LOC103926804,LOC103966851,LOC103966860	LOC112189892	maker-Ro02-snap-gene-133.85,maker-Ro02-snap-gene-133.93,maker-Ro02-snap-gene-133.94
OG0000500		EVM0005794,EVM0007192,EVM0027287,EVM0030604,EVM0030964	FvH4_6g51140,FvH4_7g20580,FvH4_7g22030,FvH4_7g23500	MD08G1047100,MD08G1097100	Pav_sc0001369.1_g670.1.br	LOC103319636,LOC103328074	Prupe.1G528800,Prupe.1G538500,Prupe.1G545200,Prupe.3G087900	LOC103949768,LOC103952943	LOC112175597,LOC112179250,LOC112182857,LOC112184422,LOC112186282,LOC112186401,LOC112187712,LOC112187714,LOC112194558
OG0000501		EVM0025965				LOC103319819,LOC103323407,LOC103331001,LOC103337802,LOC103343199,LOC107880917,LOC107880923,LOC107881896		LOC108866196	LOC112170643,LOC112170691,LOC112170707,LOC112170885,LOC112171062,LOC112171063,LOC112171192,LOC112183573,LOC112184244,LOC112187701,LOC112194442,LOC112194514,LOC112194575,LOC112194667,LOC112194679,LOC112198711,LOC112200500,LOC112203898,LOC112203984
OG0000502		EVM0011356,EVM0013004,EVM0034397	FvH4_1g24090,FvH4_5g14710	MD02G1238800,MD02G1238900,MD07G1077900,MD07G1078000	Pav_sc0000314.1_g270.1.mk,Pav_sc0000314.1_g310.1.mk,Pav_sc0000314.1_g410.1.mk	LOC103331272,LOC103331314,LOC103343933	Prupe.2G099900,Prupe.2G100200,Prupe.2G100500	LOC103935180,LOC103935181,LOC103951683,LOC103951684,LOC103962785,LOC103962786,LOC103962800,LOC103962801	LOC112175852,LOC112186599	maker-Ro01-snap-gene-242.65
OG0000503		EVM0005011,EVM0018546	FvH4_3g21490,FvH4_7g03620	MD03G1206700		LOC103331330,LOC103339449,LOC103342479,LOC103342737	Prupe.4G190700,Prupe.4G191000,Prupe.4G199200,Prupe.4G238900	LOC103927426,LOC103941383	LOC112167657,LOC112178110,LOC112181985,LOC112182805,LOC112187154,LOC112203648	maker-Ro01-snap-gene-212.38,maker-Ro01-snap-gene-212.39,maker-Ro03-snap-gene-300.59,maker-Ro03-snap-gene-300.62,maker-Ro03-snap-gene-300.63,snap_masked-Ro03-processed-gene-302.22,snap_masked-Ro03-processed-gene-303.12,snap_masked-Ro03-processed-gene-303.14
OG0000504		EVM0025524,EVM0026623,EVM0029771,EVM0036051,EVM0037948			Pav_sc0002986.1_g140.1.br		Prupe.4G273400	LOC103935131,LOC103936792,LOC103941658,LOC103941836,LOC103941837,LOC103942593,LOC103945713,LOC103945714,LOC103955241,LOC103957680,LOC103967102,LOC103967103,LOC108867769	LOC112164343,LOC112165758,LOC112178034,LOC112181529,LOC112184611,LOC112185074,LOC112194807,LOC112202877,LOC112203818
OG0000505		EVM0020257,EVM0043285	FvH4_3g21860,FvH4_6g00810	MD05G1181700	Pav_co4009391.1_g010.1.mk,Pav_sc0000207.1_g1120.1.mk,Pav_sc0000219.1_g200.1.mk,Pav_sc0000721.1_g290.1.mk,Pav_sc0000721.1_g300.1.mk,Pav_sc0011933.1_g010.1.br	LOC103323754,LOC103326668,LOC107880374,LOC107880375	Prupe.1G043900,Prupe.1G059400,Prupe.1G059500,Prupe.1G059600,Prupe.1G060100,Prupe.1G219300,Prupe.1G219600,Prupe.1G219700,Prupe.4G236000,Prupe.8G208500,Prupe.8G208600			maker-Ro01-exonerate_protein2genome-gene-84.69,maker-Ro06-exonerate_protein2genome-gene-247.69,maker-Ro06-snap-gene-247.100
OG0000506		EVM0002132,EVM0002453,EVM0002474,EVM0006556,EVM0010007,EVM0017238,EVM0018496,EVM0019915,EVM0026266,EVM0044864				LOC103329215,LOC103331423,LOC107881111	Prupe.6G166600	LOC103943830,LOC108866797	LOC112164107,LOC112170805,LOC112171089,LOC112171117,LOC112171122,LOC112181370,LOC112183602,LOC112184466,LOC112194417,LOC112194698,LOC112198872,LOC112201932,LOC112203317
OG0000507		EVM0011795,EVM0034548,EVM0038338	FvH4_1g03210,FvH4_6g02110,FvH4_6g44530,FvH4_6g44700	MD03G1187300,MD11G1202200,MD11G1202300,MD11G1202500	Pav_sc0002974.1_g180.1.br	LOC103326711,LOC103326713,LOC103342760,LOC103344162,LOC107880146	Prupe.4G237900,Prupe.4G238000,Prupe.4G238600,Prupe.4G239200	LOC103937593,LOC103938905,LOC103948090	LOC112163719,LOC112166540,LOC112168213,LOC112177305	maker-Ro03-snap-gene-105.39
OG0000508		EVM0003183,EVM0004111,EVM0004172,EVM0006686,EVM0008817,EVM0009178,EVM0009624,EVM0009626,EVM0013066,EVM0016167,EVM0017521,EVM0022875,EVM0023523,EVM0023804,EVM0031767,EVM0034274,EVM0038690,EVM0040165,EVM0042213,EVM0043013		MD03G1062700,MD03G1170400,MD12G1110400				LOC103930213,LOC103934178,LOC103941772,LOC103951289,LOC103953651,LOC103967821
OG0000509		EVM0013470,EVM0028659			Pav_sc0000260.1_g220.1.br,Pav_sc0000575.1_g320.1.br,Pav_sc0001107.1_g340.1.br,Pav_sc0003326.1_g090.1.br,Pav_sc0007475.1_g020.1.br,Pav_sc0008713.1_g010.1.br,Pav_sc0011611.1_g010.1.br	LOC103322312,LOC103323880,LOC103326821,LOC103330684,LOC103330962,LOC103331063,LOC103336041,LOC103336167,LOC103337217,LOC103339486,LOC103340274,LOC103343255,LOC103343583,LOC103343698,LOC103343714,LOC103343785,LOC103344553,LOC107880332,LOC107881897,LOC107881943
OG0000510		EVM0005143,EVM0008205,EVM0008876,EVM0016406,EVM0028064	FvH4_3g00340,FvH4_3g00360,FvH4_3g29160	MD03G1179300,MD05G1361300,MD10G1338700,MD11G1198900	Pav_sc0000052.1_g700.1.mk,Pav_sc0001529.1_g080.1.mk	LOC103324362,LOC103326699	Prupe.4G004000,Prupe.4G004100,Prupe.4G243800	LOC103946252,LOC103959552,LOC103963726,LOC103963929	LOC112166689,LOC112201348,LOC112202300,LOC112203992	maker-Ro03-snap-gene-110.41,maker-Ro03-snap-gene-435.89
OG0000511		EVM0007112,EVM0019630,EVM0039067,EVM0044989	FvH4_3g38400,FvH4_6g39310	MD09G1142000,MD09G1143400,MD11G1076200,MD11G1076600,MD11G1076800	Pav_sc0000638.1_g200.1.mk,Pav_sc0000638.1_g210.1.mk,Pav_sc0001345.1_g140.1.mk	LOC103320694,LOC103320705,LOC103328982	Prupe.3G184400,Prupe.6G058900,Prupe.6G059000	LOC103939233,LOC103942189,LOC103960755,LOC103960756,LOC103960757,LOC103960758	LOC112165966,LOC112190351	maker-Ro06-snap-gene-197.73
OG0000512		EVM0002089,EVM0009781,EVM0010692,EVM0038489	FvH4_3g00850,FvH4_4g09160,FvH4_4g09230	MD13G1268000,MD16G1267200,MD16G1267300	Pav_sc0000308.1_g610.1.mk	LOC103323436,LOC103323437,LOC103323439,LOC103344374	Prupe.1G088600,Prupe.1G088800,Prupe.1G088900	LOC103933099,LOC103933100,LOC103936391	LOC112198214,LOC112198253,LOC112200779,LOC112200930,LOC112200949,LOC112200950	maker-Ro04-snap-gene-332.105,maker-Ro04-snap-gene-332.98
OG0000513		EVM0000231,EVM0003817,EVM0035431	FvH4_5g20530,FvH4_5g29160,FvH4_6g18920,FvH4_6g33960	MD00G1221800,MD04G1058800,MD12G1201900,MD14G1025600,MD14G1026000,MD14G1026700	Pav_sc0000055.1_g700.1.mk	LOC103335853,LOC103340569	Prupe.7G105700	LOC103929498,LOC103956447,LOC103966409	LOC112165586,LOC112177621,LOC112178911,LOC112179030,LOC112193054,LOC112194026,LOC112195259	maker-Ro05-snap-gene-175.68,snap_masked-Ro06-processed-gene-283.41
OG0000514			FvH4_6g26810		Pav_sc0000011.1_g050.1.br,Pav_sc0000067.1_g700.1.mk,Pav_sc0001644.1_g010.1.br,Pav_sc0001644.1_g190.1.br,Pav_sc0002045.1_g020.1.mk,Pav_sc0002280.1_g440.1.mk,Pav_sc0007012.1_g050.1.br	LOC103328491,LOC103328492,LOC103343250	Prupe.3G119100,Prupe.3G119700,Prupe.3G127600,Prupe.3G129100,Prupe.3G129400,Prupe.3G129600,Prupe.3G129800,Prupe.4G252900,Prupe.4G253200,Prupe.4G253300		LOC112189384,LOC112189897,LOC112190553,LOC112190986	maker-Ro06-snap-gene-58.26,maker-Ro06-snap-gene-58.29,maker-Ro06-snap-gene-59.29,snap_masked-Ro04-processed-gene-108.26
OG0000515					Pav_co3992149.1_g010.1.br,Pav_sc0000002.1_g370.1.br,Pav_sc0000002.1_g380.1.br,Pav_sc0000067.1_g850.1.br,Pav_sc0000212.1_g200.1.br,Pav_sc0000212.1_g210.1.br,Pav_sc0000465.1_g640.1.mk,Pav_sc0000491.1_g180.1.br,Pav_sc0000503.1_g430.1.br,Pav_sc0000628.1_g160.1.br,Pav_sc0000813.1_g510.1.br,Pav_sc0001242.1_g070.1.br,Pav_sc0001466.1_g270.1.br,Pav_sc0001723.1_g010.1.br,Pav_sc0001723.1_g020.1.br,Pav_sc000…
OG0000516					Pav_sc0000389.1_g400.1.br,Pav_sc0001836.1_g040.1.br	LOC103337739	Prupe.7G013700		LOC112163932,LOC112164514,LOC112169588,LOC112170883,LOC112171093,LOC112171186,LOC112171611,LOC112171755,LOC112172038,LOC112176120,LOC112177443,LOC112178155,LOC112178491,LOC112184243,LOC112184451,LOC112194507,LOC112194599,LOC112198873,LOC112198949,LOC112199618,LOC112200463,LOC112203542,LOC112203726,LOC112203778,LOC112203971
OG0000517									LOC112163710,LOC112163813,LOC112164540,LOC112165265,LOC112170919,LOC112170931,LOC112171141,LOC112171807,LOC112171846,LOC112177503,LOC112178306,LOC112178424,LOC112178446,LOC112184355,LOC112184464,LOC112184695,LOC112184989,LOC112191467,LOC112194265,LOC112194404,LOC112194484,LOC112194659,LOC112194696,LOC112198669,LOC112198677,LOC112199090,LOC112199593,LOC112202273,LOC112202987
OG0000518	AT3G10910,AT5G01880,AT5G05280	EVM0009880,EVM0027542,EVM0038776	FvH4_6g09940,FvH4_7g25880	MD01G1167200,MD04G1174300,MD07G1233300,MD12G1187900	Pav_co4063097.1_g010.1.mk,Pav_sc0002318.1_g020.1.mk,Pav_sc0005746.1_g040.1.mk	LOC103332892,LOC103343007	Prupe.2G263800,Prupe.6G293100	LOC103938611,LOC103940645,LOC103953742,LOC103953802,LOC103961208	LOC112171251,LOC112191336	maker-Ro07-exonerate_est2genome-gene-369.4,snap_masked-Ro06-processed-gene-292.29
OG0000519	AT1G21835,AT1G21864,AT1G21866,AT1G21925,AT1G21928,AT1G34792,AT1G34795,AT1G34800,AT1G34805,AT1G34810,AT1G34815,AT1G34820,AT1G34825,AT1G34830,AT1G34840,AT1G34850,AT1G34860,AT1G34930,AT1G35035,AT1G54775,AT1G58242,AT1G58245,AT1G58248,AT3G24465,AT5G34828,AT5G36720,AT5G36805,AT5G38378
OG0000520	AT2G06050	EVM0011451,EVM0023486,EVM0036920,EVM0038207	FvH4_1g08460,FvH4_1g08470,FvH4_1g08490,FvH4_1g08500,FvH4_1g08510	MD00G1142600,MD02G1089100,MD12G1067300,MD15G1216200	Pav_sc0000129.1_g860.1.mk	LOC103340574	Prupe.7G200800	LOC103929738,LOC103932863,LOC103951930	LOC112178863,LOC112186784,LOC112186785	maker-Ro01-snap-gene-39.100,maker-Ro04-snap-gene-151.59,maker-Ro04-snap-gene-151.62,maker-Ro04-snap-gene-152.22,snap_masked-Ro04-processed-gene-151.15
OG0000521	AT2G18560,AT2G18570	EVM0002367,EVM0021734,EVM0034976,EVM0044093	FvH4_1g13990	MD02G1153000,MD02G1153100,MD02G1153200,MD02G1153500,MD02G1153900,MD15G1267300	Pav_sc0000175.1_g380.1.mk	LOC103340043,LOC103340044	Prupe.7G149100,Prupe.7G149200	LOC103941281,LOC103941282,LOC103941286,LOC103963186,LOC103967644	LOC112183355,LOC112184805,LOC112186486,LOC112186660,LOC112202962
OG0000522	AT2G39510	EVM0008027,EVM0017730,EVM0023395	FvH4_7g21790,FvH4_7g21820	MD01G1122900,MD01G1123000,MD02G1281200,MD07G1192500,MD07G1192600	Pav_sc0000554.1_g1570.1.mk,Pav_sc0000554.1_g1590.1.mk	LOC103332611,LOC103332613	Prupe.2G230500,Prupe.2G230600	LOC103930022,LOC103939120,LOC103939121,LOC103948386,LOC103948465	LOC112164468,LOC112164472,LOC112170403,LOC112178243,LOC112182745	maker-Ro07-snap-gene-347.54
OG0000523	AT1G29965,AT1G29970,AT2G34480,AT3G14600	EVM0015020,EVM0017827,EVM0020739,EVM0027366,EVM0040698,EVM0043082	FvH4_3g05760,FvH4_6g38600	MD05G1285400,MD09G1149400,MD10G1263500,MD17G1135800	Pav_sc0001215.1_g420.1.mk	LOC103325113	Prupe.3G177000,Prupe.4G079200	LOC103947422,LOC103951267,LOC103965837	LOC112164297,LOC112165630,LOC112170221,LOC112194065	maker-Ro03-snap-gene-392.79
OG0000524	AT1G68620,AT5G16080	EVM0011880,EVM0025392,EVM0025934,EVM0027786,EVM0039380	FvH4_2g29190,FvH4_4g27710,FvH4_6g45240	MD09G1086100,MD16G1045600	Pav_sc0000567.1_g940.1.mk,Pav_sc0000618.1_g250.1.mk,Pav_sc0010774.1_g020.1.br	LOC103329675,LOC103341454	Prupe.1G307700,Prupe.3G238500	LOC103939333,LOC103943828,LOC103947291,LOC103947877	LOC112190385,LOC112190988,LOC112198338	maker-Ro06-exonerate_est2genome-gene-225.9,snap_masked-Ro04-processed-gene-45.28
OG0000525	AT5G01810	EVM0005404,EVM0005841,EVM0015961,EVM0017411	FvH4_3g40220,FvH4_6g10210	MD03G1059600,MD04G1171600,MD11G1061700,MD12G1185000	Pav_sc0000375.1_g240.1.mk,Pav_sc0001502.1_g480.1.mk	LOC103332867,LOC103342066,LOC103343230	Prupe.2G261600,Prupe.6G043700,Prupe.6G290400	LOC103945493,LOC103958952,LOC103961186,LOC103962177	LOC112165010,LOC112191999	maker-Ro03-snap-gene-34.88,maker-Ro07-snap-gene-133.19,snap_masked-Ro06-processed-gene-294.13
OG0000526	AT5G13260,AT5G23700	EVM0003870,EVM0008135,EVM0009452,EVM0030950,EVM0034501	FvH4_4g22850,FvH4_5g09200	MD06G1132600,MD13G1129100,MD14G1149000,MD16G1129000	Pav_sc0000042.1_g410.1.mk,Pav_sc0001107.1_g120.1.mk	LOC103322249,LOC103338138	Prupe.1G217300,Prupe.5G143600	LOC103927142,LOC103929969,LOC103950414,LOC103958268,LOC103967265	LOC112178786,LOC112197890	maker-Ro04-snap-gene-72.82,maker-Ro05-snap-gene-44.61
OG0000527	AT5G15780	EVM0000545,EVM0007358,EVM0010774,EVM0020365,EVM0022961	FvH4_6g46330,FvH4_6g46340	MD09G1074600,MD09G1075000,MD09G1075400,MD09G1075500,MD16G1014300,MD17G1066000	Pav_sc0000661.1_g300.1.mk,Pav_sc0000661.1_g310.1.mk	LOC103329584,LOC103329585	Prupe.3G248600,Prupe.3G248700	LOC103962730,LOC103966777,LOC103966779,LOC103966784,LOC103966836	LOC112184031,LOC112190643	maker-Ro06-snap-gene-231.60
OG0000528	AT5G66790	EVM0002814,EVM0016129,EVM0034586,EVM0035138,EVM0042960	FvH4_1g14540,FvH4_2g40520	MD00G1038300,MD02G1159100,MD08G1038900,MD15G1273700	Pav_sc0000348.1_g730.1.mk,Pav_sc0000890.1_g1290.1.mk	LOC103320788,LOC103340007	Prupe.1G386400,Prupe.7G145100	LOC103933937,LOC103933950,LOC103954120,LOC103955461,LOC103965179,LOC103967602	LOC112172103,LOC112189975	maker-Ro01-snap-gene-68.77,maker-Ro02-snap-gene-4.92
OG0000529	AT3G54640,AT4G02610	EVM0003062,EVM0010415,EVM0018153	FvH4_2g22570,FvH4_6g10820	MD05G1206300,MD10G1193300,MD17G1246800	Pav_sc0005527.1_g090.1.mk	LOC103334172,LOC103342669,LOC103342670	Prupe.3G144200,Prupe.3G144300,Prupe.3G144500,Prupe.8G232700	LOC103937467,LOC103937468,LOC103945989,LOC103957327	LOC112165290,LOC112168826,LOC112191377,LOC112194607	maker-Ro02-snap-gene-92.102,maker-Ro06-exonerate_est2genome-gene-298.2
OG0000530	AT1G22540	EVM0004388,EVM0030433	FvH4_5g31770,FvH4_5g31790,FvH4_5g31800	MD08G1218300,MD15G1406500,MD15G1406700	Pav_sc0000209.1_g010.1.mk	LOC103339078	Prupe.7G017300	LOC103952548,LOC103952552	LOC112180230,LOC112180231,LOC112180234,LOC112180235,LOC112180236,LOC112180237,LOC112180238,LOC112180240,LOC112197046	maker-Ro04-snap-gene-139.33,maker-Ro05-snap-gene-336.50,maker-Ro05-snap-gene-336.51,maker-Ro05-snap-gene-337.41,maker-Ro05-snap-gene-337.42
OG0000531	AT2G29400,AT2G39840	EVM0013810,EVM0019803,EVM0022828,EVM0026958,EVM0044598	FvH4_6g02160,FvH4_7g23530	MD04G1229100,MD07G1205100,MD12G1246200	Pav_sc0000396.1_g550.1.mk	LOC103318688,LOC103332536	Prupe.2G241300,Prupe.6G349000	LOC103934453,LOC103934466,LOC103935911,LOC103939751,LOC103942861,LOC103954363,LOC103962936	LOC112182849,LOC112191992	maker-Ro06-snap-gene-255.110,maker-Ro07-snap-gene-356.82
OG0000532	AT3G09440	EVM0002594	FvH4_2g01790,FvH4_2g01870,FvH4_2g01900,FvH4_2g04440,FvH4_2g32480,FvH4_3g35780,FvH4_5g00710,FvH4_5g00890,FvH4_5g34480,FvH4_5g38890,FvH4_7g09000,FvH4_7g22130,FvH4_7g22170	MD01G1126500		LOC103332638	Prupe.2G233500	LOC103948411	LOC112169437,LOC112169443,LOC112175523,LOC112176277,LOC112176721,LOC112177532,LOC112182665,LOC112196608	snap_masked-Ro02-processed-gene-397.9
OG0000533	AT3G55550	EVM0006855,EVM0014310,EVM0017251,EVM0020869,EVM0034098	FvH4_6g13180,FvH4_7g22900	MD01G1137300,MD01G1137400,MD01G1137500,MD01G1137600,MD01G1137700,MD04G1133700,MD12G1147700	Pav_sc0001280.1_g170.1.br	LOC103332678,LOC103339058	Prupe.2G238700	LOC103935692,LOC103937312,LOC103939559,LOC103941975	LOC112182795,LOC112191739,LOC112200365	snap_masked-Ro06-processed-gene-311.19,snap_masked-Ro07-processed-gene-353.28
OG0000534	AT1G72370	EVM0008476,EVM0015220,EVM0034935,EVM0041696,EVM0042343	FvH4_5g30400,FvH4_6g35470	MD05G1165200,MD09G1175600,MD10G1154500,MD17G1151200	Pav_sc0000558.1_g170.1.mk,Pav_sc0001105.1_g320.1.mk	LOC103327754,LOC103342812	Prupe.3G034600,Prupe.8G193400	LOC103927101,LOC103930689,LOC103932443,LOC103948588,LOC103948603,LOC103961380	LOC112180019,LOC112190786	maker-Ro05-snap-gene-322.12,maker-Ro06-snap-gene-166.49
OG0000535	AT3G22060	EVM0023301,EVM0026276,EVM0026882,EVM0033699		MD05G1056000,MD05G1056300,MD10G1064400	Pav_sc0000597.1_g070.1.mk,Pav_sc0000597.1_g150.1.mk,Pav_sc0010037.1_g010.1.mk,Pav_sc0010455.1_g070.1.br	LOC103328260,LOC103328298,LOC103335734,LOC103335775,LOC103335776	Prupe.3G109800,Prupe.3G110100,Prupe.3G110300,Prupe.8G086600	LOC108868683	LOC112182167,LOC112188493,LOC112188888,LOC112202487	maker-Ro02-exonerate_est2genome-gene-317.4,snap_masked-Ro06-processed-gene-217.38
OG0000536	AT2G30350	EVM0001327,EVM0014632,EVM0019424,EVM0020235,EVM0033004,EVM0036084,EVM0036344,EVM0039346,EVM0042056	FvH4_3g40230	MD03G1055200,MD11G1056400	Pav_sc0000028.1_g900.1.mk,Pav_sc0000375.1_g210.1.mk,Pav_sc0000375.1_g400.1.mk,Pav_sc0001289.1_g240.1.br	LOC103323286,LOC103329817,LOC103341969	Prupe.1G106000,Prupe.1G108400,Prupe.6G043600,Prupe.6G045800	LOC103935260,LOC103945776	LOC112165275	maker-Ro03-snap-gene-34.83
OG0000537	AT4G35220	EVM0038464,EVM0041962,EVM0045155	FvH4_2g05360,FvH4_2g05380,FvH4_2g05400	MD05G1087600	Pav_sc0000026.1_g760.1.mk,Pav_sc0000136.1_g290.1.mk,Pav_sc0000865.1_g020.1.mk,Pav_sc0004181.1_g020.1.mk,Pav_sc0004181.1_g100.1.mk	LOC103335138,LOC103335139,LOC103335215,LOC103335219	Prupe.8G132800,Prupe.8G132900,Prupe.8G133400	LOC103927783	LOC112169555,LOC112169556,LOC112169557,LOC112173265,LOC112173669	maker-Ro02-snap-gene-375.69,maker-Ro02-snap-gene-375.70
OG0000538		EVM0016658,EVM0022803,EVM0025361,EVM0025795,EVM0028342	FvH4_6g13940,FvH4_6g22300	MD03G1095300,MD04G1127400,MD11G1110300		LOC103323254,LOC103332648,LOC103339413,LOC103339527	Prupe.2G235000,Prupe.5G137100,Prupe.6G078800,Prupe.6G254100,Prupe.7G077300	LOC103931062,LOC103933450,LOC103944933,LOC103958921	LOC112192124,LOC112192176	maker-Ro03-snap-gene-63.72,maker-Ro06-snap-gene-315.60,maker-Ro06-snap-gene-410.43
OG0000539		EVM0013196,EVM0035590,EVM0035604	FvH4_1g22020	MD09G1278400,MD09G1278600,MD17G1261000	Pav_sc0000464.1_g210.1.br,Pav_sc0000464.1_g230.1.mk,Pav_sc0000464.1_g250.1.br	LOC103339068,LOC103342477,LOC103342478,LOC103342534,LOC103343736,LOC103343925,LOC103344018	Prupe.3G163000,Prupe.3G163100,Prupe.3G163300,Prupe.6G176200,Prupe.6G176300	LOC103959465,LOC103959467	LOC112185634,LOC112193894	maker-Ro01-snap-gene-119.32,maker-Ro01-snap-gene-175.31
OG0000540		EVM0002399,EVM0014825,EVM0016692,EVM0020651,EVM0020979,EVM0042940,EVM0044206	FvH4_3g17470	MD03G1251500,MD11G1271400,MD11G1272000,MD11G1272100,MD11G1272400,MD11G1272500	Pav_sc0000095.1_g1690.1.mk	LOC103325942	Prupe.4G154800,Prupe.4G154900,Prupe.4G155000,Prupe.4G155100	LOC103965378,LOC103965379,LOC103965386,LOC103965387,LOC103965388	LOC112168289,LOC112168290	maker-Ro03-snap-gene-333.67
OG0000541		EVM0006447,EVM0010580,EVM0016917,EVM0040912	FvH4_2g03180,FvH4_2g03250,FvH4_2g03260,FvH4_2g03300	MD10G1111000,MD10G1111300,MD15G1305500	Pav_sc0001090.1_g120.1.mk,Pav_sc0001090.1_g130.1.mk,Pav_sc0001781.1_g020.1.mk	LOC103335040,LOC103335041,LOC103335043,LOC103336036	Prupe.6G211600,Prupe.8G150600,Prupe.8G150700,Prupe.I000900,Prupe.I001000	LOC103928065	LOC112169253,LOC112169254,LOC112174437	maker-Ro02-snap-gene-127.47
OG0000542		EVM0010767,EVM0011932,EVM0013895,EVM0014553,EVM0017629,EVM0025343,EVM0038625,EVM0043665	FvH4_5g02010,FvH4_5g02020	MD06G1080400,MD06G1080500,MD06G1080600,MD14G1099500,MD14G1099700,MD14G1101500		LOC103337483,LOC103337484,LOC103337485,LOC103337505	Prupe.5G096400,Prupe.5G096500,Prupe.5G096600,Prupe.5G096700	LOC103937515,LOC108866430	LOC112179686,LOC112180171
OG0000543		EVM0036021,EVM0041639,EVM0044114	FvH4_1g15880,FvH4_1g15890	MD12G1064700,MD14G1064800	Pav_sc0003383.1_g080.1.mk	LOC103336288,LOC103339341,LOC103339454,LOC103344136	Prupe.7G069200,Prupe.7G069300,Prupe.8G038200	LOC103936955,LOC103942424	LOC112178579,LOC112188093,LOC112194987,LOC112203401	maker-Ro05-snap-gene-399.60,maker-Ro05-snap-gene-77.62,maker-Ro06-snap-gene-396.52,maker-Ro06-snap-gene-396.55,maker-Ro06-snap-gene-418.66,snap_masked-Ro04-processed-gene-58.8,snap_masked-Ro06-processed-gene-396.11
OG0000544		EVM0009827,EVM0039119	FvH4_1g26570	MD09G1088000,MD09G1088100,MD17G1077100,MD17G1077800,MD17G1078100		LOC103329682,LOC103329708,LOC103329711,LOC103331136,LOC103334783	Prupe.2G082300,Prupe.2G082800,Prupe.3G237300,Prupe.3G237500,Prupe.4G282500	LOC103935347,LOC103935349,LOC103947825,LOC103947827	LOC112179809,LOC112189352	maker-Ro01-snap-gene-132.39,maker-Ro01-snap-gene-132.42,maker-Ro01-snap-gene-211.37,maker-Ro01-snap-gene-211.39
OG0000545		EVM0002535,EVM0007685,EVM0009259,EVM0011001,EVM0022495,EVM0024099,EVM0032610		MD08G1150100		LOC103322228		LOC103928055,LOC103928056,LOC103932179,LOC103960796,LOC108865580,LOC108865843,LOC108865844,LOC108865845,LOC108865846,LOC108865945,LOC108866040,LOC108866211,LOC108866212,LOC108866374,LOC108866375,LOC108866463	LOC112171539,LOC112178476	maker-Ro04-exonerate_protein2genome-gene-385.10
OG0000546		EVM0005970,EVM0008532,EVM0018518,EVM0029718,EVM0038365	FvH4_1g15100,FvH4_1g21610,FvH4_7g02250	MD12G1038800,MD14G1037500	Pav_sc0000544.1_g010.1.mk,Pav_sc0000544.1_g020.1.mk,Pav_sc0000544.1_g030.1.mk,Pav_sc0000667.1_g080.1.mk,Pav_sc0002792.1_g060.1.mk,Pav_sc0002960.1_g110.1.mk	LOC103335498,LOC103335526,LOC103341698	Prupe.7G097000,Prupe.8G108100	LOC103940655,LOC103955587	LOC112171779,LOC112183859,LOC112194283	maker-Ro06-exonerate_est2genome-gene-341.13,snap_masked-Ro06-processed-gene-364.22
OG0000547		EVM0004928,EVM0024656,EVM0032766,EVM0041754	FvH4_6g15820,FvH4_6g15840,FvH4_6g15850,FvH4_7g19490	MD03G1117900,MD04G1098300,MD11G1136200,MD12G1119200	Pav_sc0000094.1_g140.1.mk,Pav_sc0000362.1_g080.1.mk	LOC103325270,LOC103342129	Prupe.6G101600,Prupe.6G237000	LOC103927853,LOC103934822,LOC103937537,LOC103937541,LOC103956770	LOC112165976,LOC112192856,LOC112195003	maker-Ro07-snap-gene-332.42,snap_masked-Ro03-processed-gene-88.14
OG0000548		EVM0008790,EVM0012136,EVM0021027,EVM0035302,EVM0035754	FvH4_7g20190	MD07G1184000	Pav_sc0000789.1_g430.1.mk	LOC103332440,LOC103332508,LOC103332551,LOC103332552	Prupe.2G222500,Prupe.2G222600,Prupe.2G222900,Prupe.2G223000,Prupe.2G223500,Prupe.2G223700,Prupe.2G223800,Prupe.2G224000	LOC103945047,LOC103948446	LOC112170079,LOC112171414,LOC112175471	maker-Ro07-snap-gene-138.29,maker-Ro07-snap-gene-337.45,maker-Ro07-snap-gene-338.55
OG0000549		EVM0004314,EVM0034506,EVM0044627	FvH4_4g02500,FvH4_4g03110,FvH4_5g11910,FvH4_5g19510	MD00G1110800,MD00G1111300,MD08G1225300,MD08G1225500,MD08G1225700	Pav_sc0000998.1_g270.1.br,Pav_sc0000998.1_g290.1.mk,Pav_sc0000998.1_g330.1.mk	LOC103323886,LOC103324223,LOC103324226	Prupe.1G028300,Prupe.1G029300,Prupe.1G029400,Prupe.1G029800,Prupe.1G165900,Prupe.7G037400		LOC112184563,LOC112189410,LOC112196057	maker-Ro05-snap-gene-32.101
OG0000550		EVM0010194,EVM0027760,EVM0030337,EVM0044630	FvH4_1g01880,FvH4_1g01910	MD02G1016700,MD02G1017200,MD15G1161200,MD15G1161600	Pav_sc0000311.1_g220.1.mk,Pav_sc0000311.1_g230.1.mk	LOC103341208,LOC103341212	Prupe.7G256400,Prupe.7G256700	LOC103930755,LOC103930785,LOC103949153,LOC103949206,LOC103953842,LOC103953962	LOC112185798,LOC112188168,LOC112190102,LOC112193106	maker-Ro01-snap-gene-9.69,maker-Ro01-snap-gene-9.74
OG0000551		EVM0007037,EVM0008029,EVM0015920	FvH4_6g16950	MD09G1256000,MD09G1256300,MD17G1249400,MD17G1249600,MD17G1250000	Pav_sc0000064.1_g080.1.mk,Pav_sc0001488.1_g030.1.mk,Pav_sc0001954.1_g130.1.mk	LOC103328642,LOC103342668,LOC103342689	Prupe.3G143900,Prupe.3G144000,Prupe.3G144100,Prupe.3G148300	LOC103935633,LOC103935635,LOC103935639,LOC103936020,LOC103948476,LOC103948556,LOC103962570	LOC112192821	maker-Ro06-snap-gene-336.85
OG0000552		EVM0017234,EVM0019260,EVM0025544,EVM0031085	FvH4_4g13000,FvH4_4g13010,FvH4_4g13020	MD04G1019300,MD04G1019400,MD04G1019500,MD04G1019600,MD04G1019700	Pav_sc0002302.1_g040.1.br,Pav_sc0007554.1_g010.1.br	LOC103322585,LOC103322586	Prupe.1G169100,Prupe.1G169200,Prupe.1G169300	LOC103930171,LOC103962577,LOC103962578	LOC112195931,LOC112197234,LOC112197676,LOC112198044,LOC112200874,LOC112201079
OG0000553		EVM0012836,EVM0036532,EVM0040305	FvH4_4g28550	MD13G1051500,MD13G1051600,MD13G1051800,MD13G1051900,MD16G1057900		LOC103341626,LOC103341972,LOC103341974	Prupe.1G300100,Prupe.1G300200,Prupe.1G300300,Prupe.1G300400	LOC103947324,LOC103947348,LOC103947349,LOC103947375,LOC103947376,LOC103947381,LOC103947382,LOC103947384	LOC112197308,LOC112197309,LOC112197684	maker-Ro04-snap-gene-58.59
OG0000554		EVM0012799,EVM0041580	FvH4_5g01930,FvH4_5g01940	MD06G1077500,MD06G1077700	Pav_co4011157.1_g010.1.br,Pav_sc0005533.1_g020.1.mk	LOC103337493,LOC103344416	Prupe.5G095500	LOC103940431,LOC103940433,LOC103949230,LOC103949231,LOC103949331,LOC103958496,LOC103958497,LOC103958516	LOC112175914,LOC112176138,LOC112177151,LOC112177489,LOC112177495,LOC112180791,LOC112180792,LOC112180961	snap_masked-Ro05-processed-gene-81.28
OG0000555		EVM0011332,EVM0019796,EVM0031300	FvH4_3g24040,FvH4_6g37660,FvH4_6g37670,FvH4_6g39000,FvH4_6g39020,FvH4_6g45200	MD09G1145300,MD17G1131600	Pav_sc0000706.1_g080.1.mk,Pav_sc0004033.1_g010.1.mk,Pav_sc0006215.1_g030.1.br	LOC103322490,LOC103322491,LOC103322492,LOC103329056	Prupe.1G188400,Prupe.1G188700,Prupe.3G181200	LOC103965499	LOC112184320,LOC112187187,LOC112188110,LOC112188631	maker-Ro06-snap-gene-191.105,snap_masked-Ro06-processed-gene-191.33
OG0000556		EVM0003583,EVM0013660,EVM0034262		MD13G1264200,MD16G1265300	Pav_sc0000022.1_g050.1.br,Pav_sc0000308.1_g120.1.br,Pav_sc0000308.1_g130.1.br,Pav_sc0000308.1_g150.1.mk,Pav_sc0000308.1_g200.1.br,Pav_sc0000308.1_g210.1.mk	LOC103323458,LOC103323460,LOC103323461,LOC103323462,LOC103323463,LOC103323464,LOC103323465,LOC103344346,LOC103344354	Prupe.1G007400,Prupe.1G092200,Prupe.1G092300,Prupe.1G092400,Prupe.1G092500,Prupe.1G092700,Prupe.1G092900,Prupe.1G093000
OG0000557			FvH4_1g11160,FvH4_7g08170	MD04G1231500	Pav_sc0000825.1_g140.1.mk	LOC103318714,LOC103318716,LOC103318859,LOC107881137	Prupe.2G125300,Prupe.6G307800,Prupe.6G351700,Prupe.6G351800	LOC103935691	LOC112179510,LOC112182910,LOC112201630,LOC112202550,LOC112202551	maker-Ro02-snap-gene-145.31,maker-Ro02-snap-gene-145.32,maker-Ro02-snap-gene-146.32,maker-Ro03-snap-gene-16.57,maker-Ro03-snap-gene-391.73,maker-Ro03-snap-gene-391.74,maker-Ro03-snap-gene-391.75,maker-Ro05-snap-gene-409.81,maker-Ro06-snap-gene-261.85,maker-Ro07-snap-gene-159.47
OG0000558			FvH4_3g25200,FvH4_5g34450,FvH4_6g05730,FvH4_6g05740,FvH4_6g51360,FvH4_7g06570						LOC112163887,LOC112164096,LOC112171075,LOC112177944,LOC112178296,LOC112191609,LOC112193963,LOC112203846,LOC112203855,LOC112203867,LOC112203870,LOC112203872,LOC112203879,LOC112203934,LOC112203937,LOC112203938	maker-Ro05-snap-gene-333.88,maker-Ro06-exonerate_protein2genome-gene-271.30,maker-Ro06-snap-gene-271.73,snap_masked-Ro05-processed-gene-350.13,snap_masked-Ro05-processed-gene-360.14,snap_masked-Ro05-processed-gene-373.18
OG0000559			FvH4_2g02910						LOC112163921,LOC112164152,LOC112165449,LOC112165488,LOC112165660,LOC112170574,LOC112170833,LOC112170964,LOC112171080,LOC112171426,LOC112171561,LOC112171684,LOC112177849,LOC112183638,LOC112183970,LOC112184530,LOC112184716,LOC112185180,LOC112194056,LOC112194632,LOC112194652,LOC112198996,LOC112199086,LOC112202947,LOC112203075,LOC112203760,LOC112203863
OG0000560					Pav_sc0000002.1_g210.1.br,Pav_sc0000190.1_g030.1.br,Pav_sc0000216.1_g290.1.br,Pav_sc0000216.1_g300.1.br,Pav_sc0000231.1_g820.1.br,Pav_sc0000287.1_g500.1.br,Pav_sc0000405.1_g840.1.br,Pav_sc0000525.1_g190.1.br,Pav_sc0000546.1_g030.1.br,Pav_sc0000595.1_g700.1.br,Pav_sc0000762.1_g510.1.br,Pav_sc0000817.1_g320.1.br,Pav_sc0001744.1_g050.1.br,Pav_sc0001763.1_g030.1.br,Pav_sc0001792.1_g050.1.br,Pav_sc000…
OG0000561					Pav_co4025511.1_g020.1.br,Pav_co4050537.1_g010.1.br,Pav_sc0000045.1_g090.1.br,Pav_sc0000065.1_g530.1.br,Pav_sc0000096.1_g530.1.br,Pav_sc0000108.1_g1000.1.br,Pav_sc0000153.1_g120.1.br,Pav_sc0000183.1_g610.1.br,Pav_sc0000209.1_g030.1.br,Pav_sc0000219.1_g080.1.br,Pav_sc0000231.1_g1050.1.br,Pav_sc0000293.1_g030.1.br,Pav_sc0000326.1_g010.1.br,Pav_sc0000491.1_g1200.1.br,Pav_sc0000553.1_g120.1.br,Pav_sc…		Prupe.6G123500			snap_masked-Ro04-processed-gene-70.32
OG0000562						LOC103322982,LOC103330673,LOC107880679			LOC112163768,LOC112163783,LOC112170661,LOC112170671,LOC112170819,LOC112176002,LOC112177603,LOC112181209,LOC112181361,LOC112181363,LOC112184273,LOC112184890,LOC112187807,LOC112189759,LOC112194604,LOC112194692,LOC112194763,LOC112198606,LOC112202708,LOC112203470,LOC112203531,LOC112203977	maker-Ro01-exonerate_protein2genome-gene-195.6,maker-Ro04-exonerate_protein2genome-gene-203.20,snap_masked-Ro04-processed-gene-203.9
OG0000563	AT4G38690	EVM0013329,EVM0014371,EVM0019249,EVM0024813	FvH4_4g21970	MD05G1115500,MD05G1118000,MD10G1118000,MD10G1121000	Pav_sc0000845.1_g230.1.mk	LOC103334799,LOC103334986	Prupe.8G160300,Prupe.8G162500	LOC103930332,LOC103930336,LOC103932386,LOC103932394,LOC103938348,LOC103958481,LOC103966241,LOC103966250	LOC112170220,LOC112172089	maker-Ro02-exonerate_est2genome-gene-396.6,snap_masked-Ro02-processed-gene-399.15
OG0000564	AT2G43460,AT3G59540	EVM0013958,EVM0040498	FvH4_2g11140,FvH4_6g00180	MD03G1210200,MD04G1045900,MD04G1247500,MD05G1339000,MD12G1262900,MD16G1190800	Pav_co4018293.1_g010.1.br	LOC103318817,LOC103322295,LOC103322396,LOC103339200	Prupe.1G193400,Prupe.1G198900,Prupe.6G363900,Prupe.7G035900	LOC103932472,LOC103933221,LOC103951843	LOC112169256,LOC112191400	maker-Ro02-exonerate_est2genome-gene-399.11
OG0000565	AT2G26760	EVM0002339,EVM0023648,EVM0024117,EVM0039285	FvH4_3g43340,FvH4_3g43460	MD03G1022700,MD03G1022800,MD11G1027000	Pav_sc0001288.1_g030.1.mk,Pav_sc0001416.1_g150.1.mk,Pav_sc0001416.1_g160.1.mk	LOC103319481,LOC103319490,LOC103326905	Prupe.4G269600,Prupe.6G021200,Prupe.6G021300	LOC103948573,LOC103963600,LOC103967832	LOC112164783,LOC112166816,LOC112180030	maker-Ro03-snap-gene-14.82,maker-Ro03-snap-gene-15.50
OG0000566	AT1G14400,AT2G02760	EVM0000229,EVM0033318,EVM0033634,EVM0033685,EVM0034846,EVM0042165,EVM0044030	FvH4_5g15330	MD06G1189200,MD13G1077300,MD14G1196200,MD16G1077400	Pav_sc0000220.1_g2370.1.mk,Pav_sc0000259.1_g090.1.mk	LOC103321620,LOC103338405,LOC103338407	Prupe.1G269700,Prupe.5G187900,Prupe.5G188000	LOC103950859,LOC103958747	LOC112180370,LOC112197982	maker-Ro05-snap-gene-16.75
OG0000567	AT1G60420	EVM0004004,EVM0018697,EVM0022332,EVM0027820,EVM0033348,EVM0039939	FvH4_4g34250,FvH4_4g34260	MD13G1093200,MD13G1093300,MD16G1094200,MD16G1094400,MD16G1094600	Pav_sc0000354.1_g610.1.mk,Pav_sc0000354.1_g620.1.mk,Pav_sc0000354.1_g630.1.mk	LOC103321771,LOC103321773,LOC103321774,LOC103321775	Prupe.1G171000,Prupe.1G252000,Prupe.1G252100,Prupe.1G252200		LOC112172474	maker-Ro04-snap-gene-15.87
OG0000568	AT2G21580,AT4G34555,AT4G39200	EVM0010796,EVM0042548	FvH4_2g09230,FvH4_3g25090,FvH4_7g07520	MD02G1289800,MD03G1147300,MD07G1037200,MD11G1166000	Pav_sc0002514.1_g020.1.mk,Pav_sc0002839.1_g100.1.mk	LOC103331113,LOC103339035	Prupe.2G075600,Prupe.7G005700	LOC103945589,LOC103952153	LOC112168359,LOC112172612,LOC112192679,LOC112196647	maker-Ro03-snap-gene-222.30,maker-Ro07-snap-gene-115.86,snap_masked-Ro03-processed-gene-222.13
OG0000569	AT1G08890,AT1G08900	EVM0015912,EVM0022647,EVM0032048,EVM0036514,EVM0037994	FvH4_6g05030,FvH4_6g05040,FvH4_6g05050,FvH4_6g05060,FvH4_6g05090,FvH4_6g05120	MD12G1225600,MD12G1225900,MD12G1226400	Pav_sc0001869.1_g950.1.mk,Pav_sc0001869.1_g980.1.mk			LOC103962944	LOC112191842,LOC112191844,LOC112191845,LOC112191846,LOC112191847,LOC112191849,LOC112192520	maker-Ro06-exonerate_protein2genome-gene-268.54
OG0000570	AT3G53230	EVM0012633,EVM0017426,EVM0018525,EVM0019587,EVM0020027,EVM0030829	FvH4_2g07260,FvH4_5g05770,FvH4_6g16220	MD03G1125700,MD04G1094400,MD11G1142500,MD12G1114300	Pav_sc0000480.1_g670.1.mk,Pav_sc0001448.1_g110.1.mk	LOC103325840,LOC103342159	Prupe.4G237600,Prupe.6G107800,Prupe.6G233700	LOC103927454,LOC103947695,LOC103964823,LOC103965472	LOC112191835	maker-Ro05-snap-gene-59.85
OG0000571	AT5G40790	EVM0006705,EVM0026320,EVM0032813,EVM0045412	FvH4_4g27450,FvH4_4g30960,FvH4_6g52950,FvH4_6g52960	MD09G1015700,MD09G1015800,MD17G1016100,MD17G1016200	Pav_sc0001240.1_g120.1.mk,Pav_sc0001240.1_g130.1.mk	LOC103330374	Prupe.3G301500,Prupe.3G301600	LOC103959659,LOC103959663,LOC103960919,LOC103960920	LOC112186947,LOC112200230	maker-Ro04-snap-gene-32.99,snap_masked-Ro06-processed-gene-17.33,snap_masked-Ro06-processed-gene-17.34
OG0000572	AT3G03910,AT5G18170	EVM0012512,EVM0022678,EVM0030043,EVM0040099	FvH4_1g28120,FvH4_5g20340,FvH4_7g26540	MD04G1055700,MD07G1241100,MD12G1003600,MD14G1002500	Pav_co4081713.1_g010.1.mk,Pav_sc0000549.1_g410.1.mk	LOC103337124,LOC103338976	Prupe.5G056900,Prupe.7G004100	LOC103944408,LOC103953694,LOC103956212	LOC112179885,LOC112192490,LOC112193170	maker-Ro05-snap-gene-109.59,snap_masked-Ro01-processed-gene-271.7
OG0000573	AT3G16510	EVM0004989,EVM0005239,EVM0005608,EVM0010346,EVM0021586,EVM0030334	FvH4_4g17880,FvH4_4g17890	MD02G1019900,MD13G1169700,MD13G1169800,MD16G1170900	Pav_sc0000755.1_g020.1.mk,Pav_sc0000755.1_g040.1.mk	LOC103322998,LOC103322999	Prupe.1G138000,Prupe.6G322600	LOC103932014,LOC103935902,LOC103943719,LOC103943720	LOC112193337,LOC112200100	maker-Ro05-exonerate_est2genome-gene-135.9,snap_masked-Ro04-processed-gene-100.26
OG0000574	AT3G26560	EVM0014222,EVM0019921,EVM0038287	FvH4_3g44820,FvH4_4g07500,FvH4_7g12750	MD09G1231900,MD15G1068900,MD17G1229800	Pav_sc0000160.1_g030.1.br,Pav_sc0002826.1_g090.1.br,Pav_sc0003104.1_g020.1.br	LOC103320470,LOC103331118,LOC103343699	Prupe.1G368500,Prupe.1G422500,Prupe.2G077900,Prupe.2G078200	LOC103945407,LOC103960245	LOC112168283,LOC112179274,LOC112196213	snap_masked-Ro03-processed-gene-2.25,snap_masked-Ro04-processed-gene-288.13
OG0000575	AT3G53940,AT3G55640	EVM0000280,EVM0014685,EVM0017875,EVM0024125,EVM0036879	FvH4_6g12820,FvH4_7g23560	MD01G1141400,MD04G1137900,MD07G1205500,MD12G1153400	Pav_co4016353.1_g010.1.mk,Pav_sc0001794.1_g380.1.mk	LOC103332540,LOC103338748	Prupe.2G241600,Prupe.6G263800	LOC103935944,LOC103942811,LOC103949401,LOC103967318,LOC103967328	LOC112182855,LOC112193844	maker-Ro06-snap-gene-309.64
OG0000576	AT5G05390	EVM0001345,EVM0037046,EVM0041536,EVM0042177	FvH4_7g07750,FvH4_7g07800,FvH4_7g25330	MD01G1158900,MD01G1159400,MD07G1227800,MD07G1227900	Pav_sc0001205.1_g010.1.mk	LOC103332838	Prupe.2G257400	LOC103942223,LOC103958656	LOC112176703,LOC112176824,LOC112179773,LOC112180954,LOC112182866,LOC112196882	maker-Ro06-snap-gene-271.77,maker-Ro07-snap-gene-107.63,snap_masked-Ro07-processed-gene-102.5,snap_masked-Ro07-processed-gene-366.45
OG0000577	AT1G08860	EVM0020336,EVM0027868,EVM0032291,EVM0043682	FvH4_3g29600,FvH4_6g04840,FvH4_6g04860	MD12G1227600,MD12G1227900,MD12G1228200,MD12G1228300	Pav_sc0000700.1_g940.1.mk	LOC103344705	Prupe.6G333400	LOC103927979,LOC103942521,LOC103942522,LOC103962883,LOC103962885,LOC103962886	LOC112184352,LOC112192048,LOC112192050,LOC112192052,LOC112198216	maker-Ro06-snap-gene-64.55
OG0000578	AT4G25740,AT5G52650	EVM0005773,EVM0007027,EVM0017205,EVM0030969	FvH4_2g15610,FvH4_5g03060	MD00G1171100,MD06G1089600,MD14G1084900,MD14G1110700		LOC103319470,LOC103319527,LOC103330843	Prupe.1G534700,Prupe.1G534900,Prupe.2G037600,Prupe.2G157900	LOC103931777,LOC103932169,LOC103936961,LOC103937882,LOC103953389	LOC112180894	maker-Ro02-snap-gene-314.49,maker-Ro05-snap-gene-73.94
OG0000579	AT1G68470	EVM0014803,EVM0024222,EVM0029778	FvH4_1g21000,FvH4_1g21020	MD01G1028500,MD01G1028700	Pav_sc0003245.1_g010.1.mk,Pav_sc0006631.1_g020.1.mk,Pav_sc0008652.1_g030.1.mk	LOC103332865,LOC103332876,LOC103332885	Prupe.6G185700,Prupe.6G185800,Prupe.6G186000	LOC103930481,LOC103931921,LOC103931931,LOC103932142,LOC103932155,LOC103937897,LOC103937899	LOC112189931,LOC112190250	maker-Ro01-snap-gene-112.71
OG0000580	AT4G24570	EVM0009024,EVM0014512,EVM0025535,EVM0037988	FvH4_1g19840,FvH4_5g35620	MD01G1038000,MD08G1195400,MD15G1315000,MD15G1383200	Pav_sc0000257.1_g1040.1.mk,Pav_sc0002597.1_g050.1.mk,Pav_sc0011486.1_g010.1.mk	LOC103319520,LOC103334283	Prupe.1G529200,Prupe.6G196900	LOC103933057,LOC103934535,LOC103937433,LOC103937436,LOC103962858	LOC112177241,LOC112187289	maker-Ro01-exonerate_est2genome-gene-103.0,maker-Ro05-exonerate_est2genome-gene-376.1
OG0000581	AT4G16720,AT4G17390	EVM0025951,EVM0028268,EVM0034869	FvH4_5g19240	MD04G1062000,MD06G1055700,MD14G1017500	Pav_sc0000061.1_g120.1.mk,Pav_sc0000363.1_g450.1.mk,Pav_sc0000567.1_g180.1.mk,Pav_sc0001102.1_g560.1.mk	LOC103333369,LOC103337073,LOC103339721,LOC103342960	Prupe.2G275400,Prupe.5G066200,Prupe.7G040900	LOC103927356,LOC103927364,LOC103944288	LOC112171449,LOC112177257	maker-Ro05-snap-gene-101.87,maker-Ro07-snap-gene-376.78
OG0000582	AT1G67800	EVM0006711,EVM0014254,EVM0024151,EVM0042095	FvH4_1g25200,FvH4_4g25370,FvH4_5g06620,FvH4_6g51970	MD06G1162400,MD09G1021400,MD14G1168200,MD17G1021400		LOC103329769,LOC103337965	Prupe.3G295000,Prupe.5G163100	LOC103926767,LOC103935776,LOC103949841,LOC103959707,LOC103960969	LOC112179224,LOC112186572,LOC112195787	maker-Ro04-snap-gene-57.79,maker-Ro06-snap-gene-14.101
OG0000583	AT3G55950	EVM0010369,EVM0014177,EVM0018724,EVM0027766,EVM0033127	FvH4_3g38710,FvH4_7g24490	MD00G1166500,MD01G1153100,MD03G1068800,MD07G1222100,MD11G1073300	Pav_sc0000143.1_g570.1.mk,Pav_sc0000638.1_g480.1.mk	LOC103320924,LOC103332785	Prupe.2G250300,Prupe.6G056600	LOC103936800,LOC103938928,LOC103958609	LOC112163984,LOC112166137,LOC112182976	maker-Ro03-snap-gene-46.68,maker-Ro07-snap-gene-361.100
OG0000584		EVM0004163,EVM0020153,EVM0040803,EVM0045438		MD11G1267900	Pav_sc0001157.1_g030.1.mk	LOC103325959,LOC103325960	Prupe.4G157700,Prupe.4G157800,Prupe.4G157900	LOC103926858,LOC103949966,LOC103949971,LOC103949972,LOC103965407	LOC112167955,LOC112167959,LOC112168331,LOC112168332,LOC112202407,LOC112202409,LOC112202410,LOC112202411	maker-Ro03-snap-gene-330.32,maker-Ro03-snap-gene-331.105,maker-Ro06-snap-gene-138.85
OG0000585		EVM0000346,EVM0005596,EVM0018671,EVM0026866,EVM0033626,EVM0038363	FvH4_2g26110,FvH4_4g18800	MD03G1045000,MD03G1292100,MD11G1306300,MD13G1162700,MD16G1134200,MD16G1162500	Pav_sc0000130.1_g760.1.mk,Pav_sc0000174.1_g1280.1.mk	LOC103323070,LOC103333996	Prupe.1G130100,Prupe.8G265100	LOC103959373,LOC103967195	LOC112170453,LOC112197997	maker-Ro02-snap-gene-74.134,maker-Ro04-snap-gene-93.71,snap_masked-Ro03-processed-gene-62.15
OG0000586		EVM0032231	FvH4_2g06400	MD10G1091600,MD10G1091900	Pav_sc0001413.1_g360.1.br,Pav_sc0001413.1_g380.1.br,Pav_sc0001413.1_g390.1.br,Pav_sc0001413.1_g400.1.br,Pav_sc0002451.1_g340.1.br,Pav_sc0002451.1_g350.1.br,Pav_sc0002451.1_g360.1.br,Pav_sc0002451.1_g370.1.br	LOC103335299,LOC103335300,LOC103335302,LOC103335381,LOC103335389,LOC107880135	Prupe.8G121400,Prupe.8G121500,Prupe.8G121600,Prupe.8G121700,Prupe.8G121900,Prupe.8G122000,Prupe.I000800	LOC103942125		maker-Ro02-exonerate_protein2genome-gene-366.79
OG0000587		EVM0000189,EVM0000549,EVM0005019,EVM0005932,EVM0016398,EVM0018852,EVM0022631,EVM0024476,EVM0024589,EVM0040385,EVM0044118	FvH4_5g36330,FvH4_6g44620	MD09G1086900,MD17G1078000		LOC103336149	Prupe.3G237000,Prupe.3G237400	LOC103935356,LOC103951067,LOC108866593,LOC108866993,LOC108867275	LOC112179015,LOC112203978	maker-Ro07-snap-gene-23.68,maker-Ro07-snap-gene-28.19
OG0000588		EVM0000596,EVM0003511,EVM0004236,EVM0008169,EVM0008281,EVM0016571,EVM0017766,EVM0019495,EVM0020393,EVM0022368,EVM0025225,EVM0034925		MD08G1177800	Pav_co3991569.1_g010.1.br,Pav_sc0000017.1_g200.1.br,Pav_sc0001114.1_g010.1.br	LOC107880235	Prupe.5G020600,Prupe.6G119000		LOC112167601,LOC112171051,LOC112184727,LOC112188962,LOC112194101,LOC112194431,LOC112199609,LOC112199784
OG0000589		EVM0012746,EVM0013293,EVM0037387,EVM0044294,EVM0044594	FvH4_3g34730,FvH4_7g20960	MD01G1119600,MD03G1102300,MD07G1188600,MD11G1116100	Pav_sc0000017.1_g340.1.br,Pav_sc0000554.1_g2090.1.mk,Pav_sc0003868.1_g010.1.mk	LOC103322634,LOC103332578	Prupe.2G226300,Prupe.6G086600	LOC103928575,LOC103936761,LOC103945680,LOC103948359,LOC103948939	LOC112166103,LOC112197535	maker-Ro03-snap-gene-71.52,snap_masked-Ro07-processed-gene-343.20
OG0000590		EVM0002299,EVM0020772	FvH4_6g13290,FvH4_6g13300	MD04G1132400,MD12G1145100		LOC103339137,LOC103339148,LOC103339158,LOC103340821,LOC103340830	Prupe.6G258600,Prupe.6G258700,Prupe.6G258800,Prupe.6G258900	LOC103930914,LOC103930934	LOC112169193,LOC112192988,LOC112193636,LOC112193840,LOC112195157,LOC112195216,LOC112195402	maker-Ro06-snap-gene-312.113,maker-Ro06-snap-gene-312.116,maker-Ro06-snap-gene-312.118
OG0000591		EVM0012590,EVM0021067,EVM0022457,EVM0031972,EVM0032811,EVM0038137,EVM0040821		MD02G1315300,MD15G1288300				LOC103954885,LOC108865613,LOC108865822,LOC108866013,LOC108866565,LOC108866612,LOC108866702,LOC108866742,LOC108866847,LOC108866848,LOC108866955,LOC108867119,LOC108867214,LOC108867560,LOC108867784,LOC108867950,LOC108868064,LOC108868699
OG0000592		EVM0019773,EVM0033628	FvH4_4g16720	MD13G1177000,MD13G1177200,MD15G1004000,MD16G1178800	Pav_sc0001377.1_g130.1.br,Pav_sc0001377.1_g200.1.br,Pav_sc0001509.1_g020.1.br,Pav_sc0001509.1_g140.1.br,Pav_sc0010639.1_g020.1.br	LOC103322888,LOC103322889,LOC103322890,LOC103322962	Prupe.1G146100,Prupe.1G146200,Prupe.1G146300,Prupe.1G146400	LOC103932125,LOC103943583,LOC103958523	LOC112196137,LOC112196533,LOC112198519	maker-Ro04-exonerate_est2genome-gene-106.6
OG0000593		EVM0000855,EVM0017970,EVM0019517,EVM0023414,EVM0032290,EVM0043085	FvH4_7g01160	MD04G1003000,MD04G1003300,MD04G1003400,MD13G1285100	Pav_sc0000045.1_g350.1.mk,Pav_sc0009537.1_g010.1.mk	LOC103324313,LOC103324314,LOC103324315	Prupe.1G002900,Prupe.1G003000,Prupe.I005700,Prupe.I005800	LOC103945020,LOC103945021,LOC103959489,LOC103965055,LOC103965056,LOC103965057		maker-Ro04-snap-gene-219.59
OG0000594		EVM0014547,EVM0023661,EVM0029545,EVM0032956,EVM0037899,EVM0039718	FvH4_4g32110,FvH4_4g35800	MD13G1080300,MD16G1079900,MD16G1080000,MD16G1080100	Pav_sc0002584.1_g020.1.mk,Pav_sc0002584.1_g060.1.mk,Pav_sc0002584.1_g140.1.mk	LOC103321641,LOC103321642,LOC103321704,LOC103321705	Prupe.1G266400,Prupe.1G266500,Prupe.1G266600	LOC103950882	LOC112199731,LOC112200942	maker-Ro04-snap-gene-9.89,snap_masked-Ro04-processed-gene-26.28
OG0000595		EVM0004077,EVM0014801,EVM0015389,EVM0027576,EVM0038434	FvH4_1g27320,FvH4_1g28670,FvH4_1g28690,FvH4_2g18820	MD09G1278800,MD09G1278900,MD09G1279000,MD17G1260900		LOC103328573,LOC103328614	Prupe.3G162700,Prupe.3G162800	LOC103927273,LOC103959469,LOC103959470,LOC103959471,LOC103959472,LOC103959473	LOC112192906,LOC112194568,LOC112195426	maker-Ro01-snap-gene-242.57
OG0000596		EVM0002378,EVM0019493,EVM0025824	FvH4_4g25000,FvH4_4g25020,FvH4_4g25030	MD13G1107400,MD16G1107200,MD16G1107300	Pav_co4017895.1_g010.1.mk,Pav_sc0000747.1_g050.1.mk	LOC103321887,LOC103321888	Prupe.1G239100,Prupe.1G239200	LOC103949861	LOC112195714,LOC112196301,LOC112196555,LOC112197840,LOC112200235,LOC112200459,LOC112200860	maker-Ro04-snap-gene-60.76,maker-Ro04-snap-gene-60.77,maker-Ro04-snap-gene-60.80,maker-Ro04-snap-gene-60.81
OG0000597		EVM0006619,EVM0012148,EVM0012711,EVM0014218,EVM0016350,EVM0018331,EVM0020416,EVM0020865,EVM0022571,EVM0028129,EVM0031612,EVM0032146,EVM0040048,EVM0040620,EVM0041933,EVM0044917				LOC103326725,LOC103343234,LOC103343796		LOC103957864,LOC108866362,LOC108866398	LOC112171181,LOC112177486,LOC112183727,LOC112184946,LOC112194649
OG0000598		EVM0003082,EVM0007985,EVM0022859,EVM0030203,EVM0036485	FvH4_5g20420,FvH4_5g33280	MD03G1140300,MD11G1171500	Pav_sc0001217.1_g200.1.mk	LOC103335450,LOC103335453,LOC103335906		LOC103930998,LOC103954209,LOC103954210,LOC103954240	LOC112172834,LOC112175588,LOC112177618,LOC112178988,LOC112189045,LOC112201897	maker-Ro02-snap-gene-268.18,maker-Ro02-snap-gene-270.11,maker-Ro05-snap-gene-109.62,maker-Ro05-snap-gene-110.92
OG0000599		EVM0000690,EVM0013217,EVM0017725,EVM0020920,EVM0025834,EVM0033469		MD07G1095200,MD07G1095500,MD07G1095700,MD09G1062300	Pav_sc0012305.1_g010.1.br	LOC103339168,LOC103339169	Prupe.7G029300,Prupe.7G030000	LOC103955778,LOC103964218,LOC103964221	LOC112177813,LOC112194493,LOC112194495,LOC112194496,LOC112201603	maker-Ro01-exonerate_est2genome-gene-144.1,maker-Ro01-exonerate_est2genome-gene-144.4,maker-Ro01-snap-gene-142.81,maker-Ro01-snap-gene-144.39
OG0000600		EVM0004589,EVM0007629,EVM0016713,EVM0026753	FvH4_4g36800,FvH4_6g49900	MD09G1053900,MD09G1268200,MD09G1268600,MD13G1006800,MD16G1001000	Pav_sc0000410.1_g410.1.mk,Pav_sc0002055.1_g150.1.mk	LOC103328722,LOC103342524	Prupe.1G346100,Prupe.3G165200,Prupe.5G019300	LOC103943203,LOC103959449,LOC103964999	LOC112186420,LOC112196719,LOC112197207,LOC112197208,LOC112198163	maker-Ro06-snap-gene-5.70
OG0000601		EVM0002840,EVM0003621,EVM0003927,EVM0011457		MD12G1180400,MD14G1069100,MD14G1070400,MD14G1072100,MD14G1072500	Pav_sc0000764.1_g540.1.br,Pav_sc0003965.1_g010.1.br	LOC103339389,LOC103339470,LOC103339474,LOC103339481,LOC103339487	Prupe.7G062200,Prupe.7G062600,Prupe.7G063000	LOC103927739,LOC103963093,LOC103963103,LOC103963104,LOC103963110,LOC103963113,LOC103965549		maker-Ro06-exonerate_est2genome-gene-430.3
OG0000602		EVM0017289				LOC103328545,LOC103328681,LOC103328892,LOC103331359,LOC103343534			LOC112164302,LOC112167077,LOC112171151,LOC112171340,LOC112171492,LOC112177565,LOC112178149,LOC112184378,LOC112184654,LOC112185133,LOC112194390,LOC112194593,LOC112198598,LOC112198903,LOC112199018,LOC112199095,LOC112199747,LOC112203282,LOC112203629,LOC112203783,LOC112203807
OG0000603		EVM0010907,EVM0019025,EVM0022187	FvH4_3g37660,FvH4_6g38450,FvH4_6g38460	MD10G1265300,MD10G1265400,MD17G1109600	Pav_sc0000731.1_g100.1.br	LOC103328795,LOC103328796,LOC103328837	Prupe.3G174600,Prupe.3G174700	LOC103951255,LOC103951337,LOC103965945,LOC103965954,LOC103965963	LOC112184868	maker-Ro01-exonerate_est2genome-gene-213.10,maker-Ro03-exonerate_est2genome-gene-393.2,maker-Ro06-snap-gene-191.100,snap_masked-Ro03-processed-gene-393.18,snap_masked-Ro06-processed-gene-137.10,snap_masked-Ro06-processed-gene-191.18
OG0000604		EVM0012898,EVM0036022,EVM0041523	FvH4_3g18200,FvH4_5g31470,FvH4_7g01800	MD02G1284600,MD02G1285000,MD02G1285100,MD02G1296900,MD07G1050200,MD07G1050300	Pav_sc0000793.1_g060.1.mk	LOC103330740,LOC103330795,LOC103330872	Prupe.2G027500,Prupe.2G038300,Prupe.2G040900	LOC103945620,LOC103961887,LOC103961888	LOC112178092,LOC112199066,LOC112203499	maker-Ro03-snap-gene-327.76,snap_masked-Ro05-processed-gene-334.7
OG0000605		EVM0016596,EVM0017961,EVM0022709,EVM0024109,EVM0031436,EVM0034716	FvH4_5g25130	MD08G1088400,MD15G1073200,MD15G1073300,MD15G1073400,MD15G1073500,MD15G1073600	Pav_sc0000852.1_g020.1.mk	LOC103320398	Prupe.1G426100,Prupe.1G426200,Prupe.1G426300,Prupe.1G426400	LOC103945296,LOC103950796,LOC103950843,LOC103950858	LOC112169759,LOC112169760,LOC112169761	snap_masked-Ro02-processed-gene-38.49
OG0000606		EVM0007872,EVM0040046	FvH4_6g23830,FvH4_6g28450,FvH4_6g52670		Pav_sc0000529.1_g030.1.br,Pav_sc0000857.1_g020.1.br,Pav_sc0001142.1_g350.1.br,Pav_sc0002060.1_g010.1.br,Pav_sc0002060.1_g190.1.br,Pav_sc0002942.1_g120.1.br	LOC103331036,LOC103331335,LOC103331350,LOC103343850,LOC103343903	Prupe.2G067100,Prupe.2G103300,Prupe.2G103900,Prupe.6G138000,Prupe.6G141600,Prupe.6G142300	LOC103927812	LOC112165896,LOC112167853,LOC112203904	maker-Ro06-snap-gene-88.64
OG0000607		EVM0030940	FvH4_7g09700,FvH4_7g09710	MD00G1041300	Pav_sc0000038.1_g150.1.br,Pav_sc0000038.1_g160.1.br,Pav_sc0000825.1_g160.1.mk	LOC103331537,LOC103331566,LOC103331574,LOC107881138	Prupe.2G124600,Prupe.2G124800,Prupe.2G124900,Prupe.2G125100,Prupe.2G125200,Prupe.2G125400	LOC103935814,LOC103942900	LOC112166547,LOC112182565,LOC112186614,LOC112201020	maker-Ro06-snap-gene-158.57,maker-Ro07-exonerate_est2genome-gene-74.11,maker-Ro07-snap-gene-73.72,maker-Ro07-snap-gene-74.60
OG0000608		EVM0000407,EVM0003989	FvH4_5g00210,FvH4_5g00230,FvH4_5g36500,FvH4_5g36530,FvH4_5g36860	MD06G1063100	Pav_sc0000370.1_g170.1.mk	LOC103337208,LOC103337209,LOC103337223,LOC103337224	Prupe.5G074800,Prupe.5G074900	LOC103932985,LOC103932987,LOC103939170	LOC112175257,LOC112179293,LOC112180484,LOC112180648,LOC112180721	maker-Ro05-snap-gene-96.53,maker-Ro05-snap-gene-96.54,maker-Ro05-snap-gene-96.55,maker-Ro05-snap-gene-96.56
OG0000609			FvH4_4g32560,FvH4_6g53230	MD09G1012700,MD17G1013300,MD17G1013400	Pav_sc0000996.1_g040.1.br,Pav_sc0001060.1_g040.1.br,Pav_sc0001134.1_g070.1.br,Pav_sc0001134.1_g140.1.br,Pav_sc0003846.1_g010.1.br,Pav_sc0003846.1_g050.1.br	LOC103339204,LOC103339205,LOC103339207,LOC103339211	Prupe.3G304400,Prupe.7G032500,Prupe.7G032900,Prupe.7G033100,Prupe.7G033300	LOC103960983	LOC112184676,LOC112187191,LOC112188945,LOC112189791,LOC112203107	snap_masked-Ro06-processed-gene-162.11
OG0000610			FvH4_2g32770,FvH4_4g02520,FvH4_4g02530,FvH4_4g02550,FvH4_4g17730		Pav_sc0000926.1_g060.1.mk				LOC112196191,LOC112197547,LOC112197688,LOC112198404,LOC112198424,LOC112198581,LOC112198674,LOC112198675,LOC112198678,LOC112198679,LOC112198680,LOC112199195,LOC112200177,LOC112200322,LOC112200824	maker-Ro04-snap-gene-223.53,maker-Ro04-snap-gene-223.55,maker-Ro04-snap-gene-223.56,maker-Ro04-snap-gene-223.57,maker-Ro04-snap-gene-224.34,maker-Ro04-snap-gene-224.35
OG0000611				MD00G1157500,MD02G1049200,MD02G1259800,MD03G1044800,MD03G1057900,MD05G1039800,MD07G1069200,MD07G1146400,MD07G1181200,MD07G1181300,MD07G1246800,MD09G1163200,MD10G1009600,MD10G1155900,MD10G1237900,MD12G1175100,MD13G1259500,MD13G1285800,MD14G1233100,MD15G1039800,MD15G1177200,MD15G1210500,MD15G1210600,MD15G1392300,MD15G1445300,MD17G1041200,MD17G1045900
OG0000612					Pav_sc0000067.1_g040.1.br,Pav_sc0000258.1_g110.1.br,Pav_sc0000329.1_g180.1.br,Pav_sc0000493.1_g190.1.br,Pav_sc0000524.1_g100.1.br,Pav_sc0000535.1_g030.1.br,Pav_sc0000553.1_g390.1.br,Pav_sc0000584.1_g460.1.br,Pav_sc0000600.1_g180.1.br,Pav_sc0000759.1_g560.1.br,Pav_sc0000767.1_g140.1.br,Pav_sc0000858.1_g190.1.br,Pav_sc0001164.1_g200.1.br,Pav_sc0001192.1_g120.1.br,Pav_sc0001738.1_g110.1.br,Pav_sc000…
OG0000613					Pav_sc0000012.1_g140.1.br,Pav_sc0000103.1_g2010.1.br,Pav_sc0000113.1_g570.1.br,Pav_sc0000243.1_g880.1.br,Pav_sc0000351.1_g260.1.br,Pav_sc0000352.1_g010.1.br,Pav_sc0000389.1_g790.1.br,Pav_sc0000399.1_g020.1.br,Pav_sc0000545.1_g210.1.br,Pav_sc0000608.1_g060.1.br,Pav_sc0000873.1_g160.1.br,Pav_sc0001013.1_g020.1.br,Pav_sc0001033.1_g260.1.br,Pav_sc0001061.1_g180.1.br,Pav_sc0001227.1_g190.1.br,Pav_sc00…
OG0000614					Pav_sc0000202.1_g220.1.br,Pav_sc0000216.1_g780.1.br,Pav_sc0000288.1_g030.1.br,Pav_sc0000403.1_g320.1.br,Pav_sc0000578.1_g140.1.br,Pav_sc0000615.1_g240.1.br,Pav_sc0000635.1_g110.1.br,Pav_sc0000721.1_g170.1.br,Pav_sc0000732.1_g170.1.br,Pav_sc0000911.1_g340.1.br,Pav_sc0001021.1_g010.1.br,Pav_sc0001130.1_g010.1.br,Pav_sc0001323.1_g1150.1.br,Pav_sc0001345.1_g220.1.br,Pav_sc0001478.1_g410.1.br,Pav_sc00…
OG0000615					Pav_sc0000002.1_g600.1.br,Pav_sc0000058.1_g080.1.br,Pav_sc0000123.1_g120.1.br,Pav_sc0000123.1_g140.1.br,Pav_sc0000123.1_g590.1.br,Pav_sc0000190.1_g420.1.br,Pav_sc0000283.1_g250.1.br,Pav_sc0000524.1_g200.1.br,Pav_sc0000709.1_g050.1.br,Pav_sc0000811.1_g080.1.br,Pav_sc0001025.1_g610.1.br,Pav_sc0001025.1_g640.1.br,Pav_sc0001132.1_g410.1.br,Pav_sc0001308.1_g190.1.br,Pav_sc0001520.1_g190.1.br,Pav_sc000…				LOC112194648
OG0000616					Pav_co4060415.1_g010.1.mk,Pav_co4063677.1_g020.1.mk,Pav_co4087545.1_g010.1.mk,Pav_sc0000058.1_g120.1.br,Pav_sc0000087.1_g010.1.mk,Pav_sc0000116.1_g120.1.mk,Pav_sc0000290.1_g150.1.br,Pav_sc0000349.1_g150.1.mk,Pav_sc0000376.1_g590.1.mk,Pav_sc0000491.1_g1170.1.mk,Pav_sc0000578.1_g320.1.mk,Pav_sc0000675.1_g870.1.mk,Pav_sc0000739.1_g020.1.mk,Pav_sc0000811.1_g150.1.mk,Pav_sc0001023.1_g070.1.mk,Pav_sc00…
OG0000617					Pav_sc0000028.1_g970.1.br,Pav_sc0000067.1_g560.1.br,Pav_sc0000067.1_g790.1.br,Pav_sc0000069.1_g090.1.br,Pav_sc0000079.1_g030.1.br,Pav_sc0000094.1_g870.1.br,Pav_sc0000146.1_g380.1.br,Pav_sc0000147.1_g030.1.br,Pav_sc0000305.1_g040.1.br,Pav_sc0000363.1_g110.1.br,Pav_sc0000428.1_g610.1.br,Pav_sc0000428.1_g650.1.br,Pav_sc0000488.1_g670.1.br,Pav_sc0000554.1_g1180.1.br,Pav_sc0000667.1_g350.1.br,Pav_sc00…
OG0000618	AT5G49200	EVM0004705,EVM0015346,EVM0034229	FvH4_3g29280,FvH4_4g05980	MD02G1195200	Pav_sc0001444.1_g220.1.mk,Pav_sc0001673.1_g220.1.mk,Pav_sc0001673.1_g230.1.mk	LOC103331294,LOC103331554,LOC103331555,LOC103331959,LOC103332012	Prupe.2G102200,Prupe.2G120800,Prupe.2G153300,Prupe.2G153400	LOC103964649	LOC112173823,LOC112196386,LOC112198833	maker-Ro02-snap-gene-284.36,maker-Ro06-snap-gene-437.28,snap_masked-Ro04-processed-gene-266.13
OG0000619	AT3G61110,AT5G47930	EVM0005956,EVM0021593,EVM0044179	FvH4_4g22340,FvH4_4g22990	MD13G1127700,MD13G1132700,MD16G1127800,MD16G1143000	Pav_sc0000721.1_g210.1.mk,Pav_sc0001540.1_g030.1.mk	LOC103322162,LOC103322243	Prupe.1G212900,Prupe.1G218300	LOC103931729,LOC103944750,LOC103950383,LOC103967276	LOC112193210,LOC112196004,LOC112198014	snap_masked-Ro01-processed-gene-138.30,snap_masked-Ro04-processed-gene-74.20
OG0000620	AT1G35140	EVM0003463,EVM0037415	FvH4_5g36880,FvH4_5g36900,FvH4_5g36910,FvH4_5g36920	MD08G1186100,MD15G1372400		LOC103319553	Prupe.1G520800	LOC103933801,LOC103933805,LOC103961987	LOC112175149,LOC112175281,LOC112175532,LOC112176596,LOC112176597,LOC112179127,LOC112180511,LOC112180512,LOC112180668,LOC112181325,LOC112181326,LOC112181340
OG0000621	AT4G19210	EVM0019490,EVM0024049,EVM0043223,EVM0044341	FvH4_2g37360,FvH4_3g03280	MD08G1001700,MD09G1160000,MD09G1160100,MD15G1001000,MD17G1145900	Pav_sc0001124.1_g250.1.mk,Pav_sc0001364.1_g220.1.mk	LOC103321259,LOC103327396,LOC103327403	Prupe.1G366500,Prupe.3G017900,Prupe.3G018600,Prupe.3G018700	LOC103926819,LOC103941176	LOC112170379	maker-Ro02-snap-gene-20.75,maker-Ro03-snap-gene-420.78
OG0000622	AT3G50500,AT5G66880	EVM0002208,EVM0003204,EVM0004037,EVM0008637,EVM0019099	FvH4_1g15440,FvH4_2g06910	MD02G1166500,MD10G1089100,MD15G1279000	Pav_sc0000908.1_g140.1.mk,Pav_sc0001242.1_g120.1.mk	LOC103335404,LOC103339954	Prupe.7G138200,Prupe.8G115900	LOC103956414,LOC103956515,LOC103968007	LOC112171977,LOC112186932	maker-Ro01-snap-gene-72.124,maker-Ro02-snap-gene-362.84,maker-Ro02-snap-gene-362.86
OG0000623	AT1G66150	EVM0005715,EVM0021048,EVM0031065,EVM0033915,EVM0040187	FvH4_1g29920,FvH4_4g33170	MD13G1017200,MD16G1015000,MD16G1015200,MD17G1262700	Pav_sc0000893.1_g660.1.mk,Pav_sc0002055.1_g080.1.mk	LOC103320973,LOC103342530	Prupe.1G336300,Prupe.3G164300	LOC103943103,LOC103958241,LOC103959458,LOC103967424	LOC112192973,LOC112197382	maker-Ro01-snap-gene-172.66,maker-Ro04-snap-gene-20.66
OG0000624	AT3G09680,AT5G02960	EVM0002217,EVM0017834,EVM0020168,EVM0028143	FvH4_3g33640	MD01G1131500,MD03G1110100,MD07G1179600,MD11G1123500	Pav_sc0000323.1_g790.1.br,Pav_sc0000323.1_g810.1.mk,Pav_sc0000789.1_g050.1.mk	LOC103324529,LOC103332414	Prupe.6G092700	LOC103926652,LOC103938297,LOC103948895,LOC103966656	LOC112165972,LOC112178872	maker-Ro05-snap-gene-154.66,maker-Ro05-snap-gene-340.44,maker-Ro05-snap-gene-341.42
OG0000625	AT1G10300,AT1G50920	EVM0001332,EVM0006736,EVM0027656	FvH4_3g28930,FvH4_6g37740	MD06G1031200,MD11G1222700,MD16G1277600	Pav_sc0005201.1_g010.1.br	LOC103326677,LOC103328908	Prupe.1G572400,Prupe.4G247400,Prupe.5G045700,Prupe.5G045900,Prupe.5G046000,Prupe.6G149400	LOC103965720,LOC103967184,LOC103967201,LOC103967444	LOC112164681	maker-Ro01-snap-gene-157.40,maker-Ro03-snap-gene-119.40
OG0000626	AT1G59790,AT1G59800	EVM0005679,EVM0013937,EVM0030028		MD04G1059100,MD04G1059200,MD04G1059400,MD04G1059700,MD06G1052400,MD06G1052500,MD13G1135800,MD13G1135900		LOC103337053,LOC103337110,LOC103337112	Prupe.5G063200,Prupe.5G063300,Prupe.5G063500	LOC103939580,LOC103939582,LOC103944721,LOC103958508,LOC103959352	LOC112175428	maker-Ro05-exonerate_est2genome-gene-103.11
OG0000627	AT4G00190	EVM0004251,EVM0024950,EVM0025989	FvH4_7g11320,FvH4_7g27760	MD02G1207900,MD07G1255000,MD11G1195500	Pav_sc0000631.1_g090.1.mk,Pav_sc0001102.1_g820.1.mk,Pav_sc0003027.1_g010.1.mk	LOC103331733,LOC103333347	Prupe.2G141000,Prupe.2G278200	LOC103931632,LOC103932677,LOC103959832,LOC103961961,LOC103963405,LOC103967136	LOC112174050,LOC112176823	maker-Ro07-snap-gene-378.110,maker-Ro07-snap-gene-53.79
OG0000628	AT2G15220	EVM0014649,EVM0033059,EVM0033916,EVM0042083	FvH4_2g05020,FvH4_2g05030	MD05G1090800,MD10G1098800,MD10G1147400	Pav_sc0000625.1_g340.1.mk,Pav_sc0010711.1_g010.1.br	LOC103335160,LOC103335226	Prupe.8G136100,Prupe.8G136200	LOC103935499,LOC103938567,LOC103939198,LOC103959494,LOC103959498,LOC103960644	LOC112172660,LOC112172703,LOC112173861	snap_masked-Ro02-processed-gene-378.27
OG0000629	AT1G31320	EVM0001393,EVM0008741,EVM0011399,EVM0027512,EVM0035973,EVM0038766,EVM0045439	FvH4_3g11810,FvH4_3g15570	MD05G1222100,MD05G1259100,MD10G1238700	Pav_co4022861.1_g010.1.mk,Pav_sc0001583.1_g420.1.mk	LOC103325696,LOC107880739	Prupe.4G105700,Prupe.4G138200	LOC103945112,LOC103952013,LOC103961117	LOC112166889,LOC112168090	maker-Ro03-snap-gene-348.54,maker-Ro03-snap-gene-372.37
OG0000630	AT1G28510	EVM0020913,EVM0032539,EVM0032994	FvH4_3g08400,FvH4_3g19140,FvH4_6g26840	MD05G1308400,MD10G1287400,MD11G1257000	Pav_sc0001627.1_g050.1.mk	LOC103326042,LOC103342971,LOC103343488	Prupe.3G127400,Prupe.4G054400,Prupe.4G173100	LOC103933304,LOC103937017,LOC103944148	LOC112166478,LOC112189244,LOC112203523	maker-Ro03-snap-gene-319.85,maker-Ro03-snap-gene-406.83,maker-Ro06-snap-gene-57.27
OG0000631	AT2G47650,AT3G62830	EVM0008999,EVM0012839,EVM0025556,EVM0031406	FvH4_2g25720,FvH4_4g18410	MD00G1128000,MD03G1288200,MD11G1309900,MD16G1167000	Pav_sc0000130.1_g1070.1.mk,Pav_sc0000174.1_g300.1.mk	LOC103323026,LOC103333964	Prupe.1G134000,Prupe.8G261400	LOC103928376,LOC103928424,LOC103940426,LOC103943668	LOC112173580,LOC112199459	maker-Ro02-snap-gene-75.116,snap_masked-Ro04-processed-gene-97.19
OG0000632	AT2G16430	EVM0001002,EVM0010171,EVM0019111,EVM0038223	FvH4_2g09890,FvH4_2g09920	MD05G1058900,MD05G1059300,MD10G1067000	Pav_sc0001518.1_g390.1.br,Pav_sc0001518.1_g480.1.br,Pav_sc0001518.1_g530.1.br	LOC103335709,LOC103335710,LOC103335712,LOC103335714,LOC103335766	Prupe.8G088800,Prupe.8G088900,Prupe.8G089100	LOC103962087	LOC112166828,LOC112170185,LOC112173495	maker-Ro02-snap-gene-322.65
OG0000633	AT5G57450	EVM0001672,EVM0041266		MD06G1167000,MD14G1172600	Pav_sc0000006.1_g220.1.br,Pav_sc0000030.1_g620.1.br,Pav_sc0000260.1_g210.1.br,Pav_sc0000582.1_g460.1.br,Pav_sc0000679.1_g430.1.br,Pav_sc0000969.1_g050.1.br,Pav_sc0001454.1_g370.1.br,Pav_sc0001772.1_g110.1.br,Pav_sc0002501.1_g020.1.br,Pav_sc0004298.1_g050.1.br,Pav_sc0005291.1_g010.1.br	LOC103322310,LOC103322313,LOC103337370,LOC103343712	Prupe.1G061700	LOC103937548,LOC103952964	LOC112198462	maker-Ro02-exonerate_est2genome-gene-339.4,maker-Ro04-exonerate_est2genome-gene-335.5
OG0000634	AT1G62360	EVM0003150,EVM0026055,EVM0030628,EVM0031805,EVM0042751	FvH4_3g01400,FvH4_3g04270,FvH4_6g42570	MD05G1352500,MD09G1112500,MD10G1326500,MD17G1102600	Pav_sc0000824.1_g140.1.mk,Pav_sc0002206.1_g070.1.mk	LOC103324440,LOC103329326	Prupe.3G212100,Prupe.4G015200	LOC103947452,LOC103948215,LOC103954966	LOC112167904,LOC112188125	maker-Ro03-snap-gene-429.82,maker-Ro06-snap-gene-212.100
OG0000635	AT5G41110	EVM0005520,EVM0005667,EVM0028020,EVM0036337	FvH4_3g02970,FvH4_5g09080,FvH4_6g54040	MD06G1134000,MD09G1006000,MD14G1150300,MD17G1010000	Pav_sc0000042.1_g270.1.mk,Pav_sc0001080.1_g540.1.mk	LOC103330287,LOC103338127	Prupe.3G311000,Prupe.5G145000	LOC103929982,LOC103936095,LOC103943669,LOC103966573	LOC112176314,LOC112187473	maker-Ro05-snap-gene-45.91,snap_masked-Ro06-processed-gene-22.32
OG0000636	AT1G63170	EVM0002684,EVM0013013,EVM0013212,EVM0016011,EVM0029929	FvH4_5g01740,FvH4_7g13390	MD00G1110500,MD01G1049700,MD04G1064900,MD07G1126700,MD07G1126800	Pav_sc0000355.1_g110.1.mk,Pav_sc0000675.1_g1180.1.mk	LOC103331854,LOC103337432	Prupe.2G157200,Prupe.5G092900	LOC103932720,LOC103937243,LOC103958486	LOC112176131,LOC112191597	maker-Ro05-snap-gene-83.69,maker-Ro07-snap-gene-38.83
OG0000637	AT2G24840	EVM0021784,EVM0023021,EVM0025296,EVM0034322	FvH4_2g03020,FvH4_2g03030	MD05G1107900,MD10G1112300,MD10G1112400	Pav_sc0000820.1_g020.1.mk,Pav_sc0003766.1_g030.1.mk,Pav_sc0003766.1_g040.1.mk	LOC103330783,LOC103335028,LOC103335029	Prupe.2G047900,Prupe.8G151900,Prupe.8G152000	LOC103928085,LOC103928086	LOC112170602,LOC112170603,LOC112174809,LOC112185749	maker-Ro06-snap-gene-133.53
[truncated: 34,257 more rows]
