# Supplementary material for: A draft genome, resequencing, and metabolomes reveal the genetic background and molecular basis of the nutritional and medicinal properties of loquat (Eriobotrya japonica (Thunb.) Lindl)
Source: Hortic Res. 2021 Nov 1;8:231. doi: 10.1038/s41438-021-00657-1 (PMC8558328; doi:10.1038/s41438-021-00657-1)
Supplement: Supplementary file 24 — Supplementary data file 4 [file 41438_2021_657_MOESM24_ESM.xlsx]

## Sheet: Table of contents
ID of table	Title of table
S4-1	loquat specific gene families
S4-2	Function annotation of genes of specific gene family in loquat
S4-3	Listing of GO pathway enrich of genes of specific gene family in loquat
S4-4	Listing of KEGG pathway enrich of genes of specific gene family in loquat

## Sheet: S4-1
Erj	OG0001640	EVM0003576,EVM0004872,EVM0010010,EVM0012485,EVM0016990,EVM0025294,EVM0026198,EVM0027007,EVM0031110,EVM0031431,EVM0034988,EVM0035071,EVM0039732,EVM0039949,EVM0040471,EVM0043942,EVM0044293,EVM0044568
Erj	OG0002319	EVM0005845,EVM0008293,EVM0008449,EVM0008558,EVM0011754,EVM0012177,EVM0017187,EVM0018247,EVM0020947,EVM0021541,EVM0023451,EVM0025907,EVM0032816,EVM0037492,EVM0037784,EVM0040539
Erj	OG0002931	EVM0000181,EVM0002127,EVM0019703,EVM0020258,EVM0020569,EVM0023750,EVM0024424,EVM0025385,EVM0033083,EVM0035017,EVM0036483,EVM0037547,EVM0037835,EVM0040425,EVM0041605
Erj	OG0005968	EVM0000814,EVM0007174,EVM0019869,EVM0021117,EVM0025423,EVM0028508,EVM0034039,EVM0038204,EVM0038383,EVM0041105,EVM0041647,EVM0043076,EVM0043445
Erj	OG0008242	EVM0000821,EVM0001170,EVM0005790,EVM0005811,EVM0005989,EVM0007990,EVM0014988,EVM0016947,EVM0018813,EVM0021181,EVM0024236,EVM0028957
Erj	OG0008777	EVM0007203,EVM0009549,EVM0014555,EVM0018982,EVM0028700,EVM0032095,EVM0032391,EVM0035422,EVM0036675,EVM0040325,EVM0043684,EVM0044448
Erj	OG0010697	EVM0007649,EVM0008734,EVM0015974,EVM0017785,EVM0022490,EVM0031178,EVM0035347,EVM0036712,EVM0042566,EVM0043526,EVM0043677
Erj	OG0010892	EVM0003354,EVM0005006,EVM0014265,EVM0018833,EVM0033657,EVM0037559,EVM0038964,EVM0039093,EVM0039946,EVM0039962,EVM0041760
Erj	OG0013096	EVM0004192,EVM0007725,EVM0024854,EVM0025105,EVM0028040,EVM0036822,EVM0039393,EVM0041866,EVM0043124,EVM0044080
Erj	OG0013119	EVM0000848,EVM0001370,EVM0004049,EVM0026281,EVM0027599,EVM0028322,EVM0029632,EVM0030458,EVM0041102,EVM0044150
Erj	OG0013279	EVM0000477,EVM0001894,EVM0004018,EVM0004019,EVM0016349,EVM0017765,EVM0030880,EVM0040287,EVM0041078,EVM0042509
Erj	OG0013308	EVM0002934,EVM0011899,EVM0018922,EVM0021836,EVM0024902,EVM0028211,EVM0035819,EVM0042290,EVM0043478,EVM0044464
Erj	OG0013363	EVM0005920,EVM0008252,EVM0009727,EVM0015962,EVM0017578,EVM0017813,EVM0028768,EVM0033801,EVM0034460,EVM0039046
Erj	OG0014923	EVM0015884,EVM0016808,EVM0022419,EVM0022515,EVM0026641,EVM0028679,EVM0031951,EVM0034318,EVM0036197
Erj	OG0015093	EVM0001987,EVM0008194,EVM0008217,EVM0018652,EVM0024614,EVM0034563,EVM0037085,EVM0045181,EVM0045282
Erj	OG0015173	EVM0023736,EVM0029318,EVM0029838,EVM0033546,EVM0035290,EVM0037114,EVM0041451,EVM0041746,EVM0044984
Erj	OG0015234	EVM0005233,EVM0005353,EVM0017865,EVM0024173,EVM0029278,EVM0038184,EVM0038227,EVM0038697,EVM0038993
Erj	OG0016300	EVM0007471,EVM0015455,EVM0016395,EVM0017051,EVM0024369,EVM0031619,EVM0033007,EVM0045429
Erj	OG0016313	EVM0001103,EVM0014079,EVM0017367,EVM0023532,EVM0026363,EVM0030596,EVM0039206,EVM0042731
Erj	OG0016317	EVM0000670,EVM0000856,EVM0001605,EVM0008483,EVM0017632,EVM0018018,EVM0031723,EVM0044719
Erj	OG0016320	EVM0001756,EVM0001764,EVM0005446,EVM0012397,EVM0020501,EVM0024757,EVM0026530,EVM0042348
Erj	OG0016382	EVM0002429,EVM0010737,EVM0013099,EVM0018869,EVM0019155,EVM0028624,EVM0029729,EVM0038924
Erj	OG0016398	EVM0003683,EVM0005636,EVM0008691,EVM0020580,EVM0022153,EVM0025981,EVM0031473,EVM0038587
Erj	OG0016399	EVM0000260,EVM0021236,EVM0024141,EVM0026490,EVM0032377,EVM0032704,EVM0034801,EVM0036687
Erj	OG0016425	EVM0001592,EVM0011814,EVM0014821,EVM0015885,EVM0021748,EVM0024293,EVM0040213,EVM0040267
Erj	OG0016482	EVM0001313,EVM0002504,EVM0007753,EVM0017819,EVM0029945,EVM0033924,EVM0036436,EVM0044676
Erj	OG0016490	EVM0011089,EVM0012751,EVM0021877,EVM0024828,EVM0029508,EVM0034757,EVM0034806,EVM0043902
Erj	OG0017406	EVM0001161,EVM0003608,EVM0011921,EVM0015398,EVM0020707,EVM0032252,EVM0040824
Erj	OG0017414	EVM0000541,EVM0000810,EVM0025258,EVM0037916,EVM0041228,EVM0042569,EVM0043785
Erj	OG0017415	EVM0007895,EVM0013562,EVM0020794,EVM0032805,EVM0032810,EVM0041112,EVM0043918
Erj	OG0017438	EVM0019645,EVM0020340,EVM0025808,EVM0026374,EVM0039934,EVM0043264,EVM0043575
Erj	OG0017445	EVM0004497,EVM0007889,EVM0008630,EVM0008868,EVM0021941,EVM0031338,EVM0033639
Erj	OG0017448	EVM0002391,EVM0021552,EVM0025675,EVM0028895,EVM0028912,EVM0039985,EVM0040746
Erj	OG0017467	EVM0007821,EVM0014879,EVM0030253,EVM0033535,EVM0034906,EVM0040788,EVM0040964
Erj	OG0017470	EVM0012451,EVM0014297,EVM0018720,EVM0021350,EVM0025641,EVM0028937,EVM0035029
Erj	OG0017474	EVM0012931,EVM0014535,EVM0030573,EVM0037831,EVM0041463,EVM0041881,EVM0044087
Erj	OG0017519	EVM0002276,EVM0004995,EVM0006362,EVM0024015,EVM0027398,EVM0034875,EVM0043788
Erj	OG0017539	EVM0002529,EVM0002685,EVM0005954,EVM0007306,EVM0011886,EVM0029520,EVM0034452
Erj	OG0017581	EVM0006841,EVM0010348,EVM0012161,EVM0015410,EVM0024376,EVM0024835,EVM0044208
Erj	OG0017623	EVM0010256,EVM0014789,EVM0017931,EVM0028359,EVM0029165,EVM0036070,EVM0037984
Erj	OG0018347	EVM0005602,EVM0011612,EVM0012159,EVM0033371,EVM0036668,EVM0037422
Erj	OG0018348	EVM0006205,EVM0009508,EVM0021507,EVM0023435,EVM0024038,EVM0034979
Erj	OG0018357	EVM0009518,EVM0012359,EVM0017277,EVM0033195,EVM0033206,EVM0035679
Erj	OG0018358	EVM0023783,EVM0027052,EVM0029085,EVM0034235,EVM0037720,EVM0039103
Erj	OG0018362	EVM0000748,EVM0012626,EVM0012666,EVM0020255,EVM0027014,EVM0038529
Erj	OG0018363	EVM0003794,EVM0008604,EVM0012010,EVM0024431,EVM0040028,EVM0044905
Erj	OG0018364	EVM0001159,EVM0004315,EVM0019396,EVM0019880,EVM0034697,EVM0044919
Erj	OG0018369	EVM0021046,EVM0022244,EVM0027768,EVM0031477,EVM0038765,EVM0038943
Erj	OG0018395	EVM0014592,EVM0015367,EVM0028112,EVM0029811,EVM0029930,EVM0031063
Erj	OG0018401	EVM0011832,EVM0013452,EVM0018667,EVM0028645,EVM0035162,EVM0038118
Erj	OG0018404	EVM0000496,EVM0024307,EVM0034430,EVM0035828,EVM0036607,EVM0044155
Erj	OG0018425	EVM0011780,EVM0013741,EVM0016708,EVM0030093,EVM0042482,EVM0042806
Erj	OG0018454	EVM0014205,EVM0017148,EVM0020379,EVM0022823,EVM0030702,EVM0036741
Erj	OG0018457	EVM0012215,EVM0013914,EVM0022834,EVM0026989,EVM0040098,EVM0043453
Erj	OG0018522	EVM0000060,EVM0012674,EVM0017772,EVM0021218,EVM0023962,EVM0034974
Erj	OG0018547	EVM0012772,EVM0013268,EVM0019526,EVM0026168,EVM0032718,EVM0042074
Erj	OG0018568	EVM0007402,EVM0009818,EVM0016300,EVM0016823,EVM0019576,EVM0028706
Erj	OG0018572	EVM0001424,EVM0002268,EVM0002981,EVM0035967,EVM0036961,EVM0037434
Erj	OG0018577	EVM0009873,EVM0024179,EVM0034127,EVM0034436,EVM0034724,EVM0040459
Erj	OG0018592	EVM0012767,EVM0020372,EVM0021554,EVM0025572,EVM0031045,EVM0034767
Erj	OG0018643	EVM0000082,EVM0007612,EVM0007786,EVM0012811,EVM0021370,EVM0023322
Erj	OG0019473	EVM0015409,EVM0016776,EVM0021020,EVM0031384,EVM0039218
Erj	OG0019477	EVM0011639,EVM0012040,EVM0013632,EVM0015520,EVM0036995
Erj	OG0019496	EVM0011370,EVM0013029,EVM0013821,EVM0016749,EVM0040925
Erj	OG0019499	EVM0011287,EVM0024685,EVM0025727,EVM0031742,EVM0034309
Erj	OG0019510	EVM0005968,EVM0013511,EVM0016499,EVM0039230,EVM0041306
Erj	OG0019512	EVM0006996,EVM0007425,EVM0007582,EVM0023478,EVM0035600
Erj	OG0019513	EVM0007902,EVM0009934,EVM0025004,EVM0033985,EVM0045290
Erj	OG0019536	EVM0008670,EVM0013420,EVM0016298,EVM0033885,EVM0041461
Erj	OG0019542	EVM0000632,EVM0001633,EVM0032583,EVM0036642,EVM0036839
Erj	OG0019543	EVM0006959,EVM0011614,EVM0020367,EVM0031439,EVM0041475
Erj	OG0019549	EVM0011265,EVM0015703,EVM0025493,EVM0026969,EVM0030589
Erj	OG0019572	EVM0017683,EVM0025143,EVM0030256,EVM0031381,EVM0033879
Erj	OG0019573	EVM0008925,EVM0011275,EVM0014017,EVM0017027,EVM0032384
Erj	OG0019583	EVM0006678,EVM0007247,EVM0015208,EVM0024586,EVM0034895
Erj	OG0019638	EVM0000574,EVM0001152,EVM0013642,EVM0014565,EVM0016473
Erj	OG0019714	EVM0000361,EVM0020355,EVM0033888,EVM0042254,EVM0044041
Erj	OG0019743	EVM0005937,EVM0017127,EVM0024937,EVM0032930,EVM0037889
Erj	OG0019751	EVM0005297,EVM0018728,EVM0036104,EVM0044524,EVM0045419
Erj	OG0019772	EVM0016331,EVM0020962,EVM0035253,EVM0038185,EVM0044572
Erj	OG0020940	EVM0009947,EVM0028142,EVM0036192,EVM0037716
Erj	OG0020943	EVM0028580,EVM0034681,EVM0041417,EVM0045317
Erj	OG0020944	EVM0000611,EVM0030855,EVM0041226,EVM0042361
Erj	OG0020947	EVM0010316,EVM0011656,EVM0014869,EVM0016318
Erj	OG0020949	EVM0013613,EVM0025163,EVM0027363,EVM0033400
Erj	OG0020951	EVM0004757,EVM0008985,EVM0012894,EVM0036474
Erj	OG0020969	EVM0005110,EVM0012275,EVM0021943,EVM0032902
Erj	OG0020972	EVM0005688,EVM0006140,EVM0016137,EVM0044371
Erj	OG0020975	EVM0001609,EVM0012700,EVM0019023,EVM0030060
Erj	OG0020980	EVM0001511,EVM0010370,EVM0032576,EVM0033085
Erj	OG0020981	EVM0004427,EVM0005898,EVM0010829,EVM0031830
Erj	OG0020983	EVM0018017,EVM0022951,EVM0023787,EVM0035131
Erj	OG0020987	EVM0011486,EVM0014550,EVM0026450,EVM0033779
Erj	OG0020989	EVM0000222,EVM0002323,EVM0013924,EVM0041814
Erj	OG0020995	EVM0004139,EVM0015558,EVM0017124,EVM0018781
Erj	OG0020997	EVM0011662,EVM0015778,EVM0022792,EVM0026473
Erj	OG0020998	EVM0006928,EVM0024106,EVM0034881,EVM0041276
Erj	OG0021000	EVM0010738,EVM0022075,EVM0033711,EVM0035332
Erj	OG0021002	EVM0010933,EVM0016365,EVM0021428,EVM0040315
Erj	OG0021007	EVM0019555,EVM0025444,EVM0031838,EVM0044455
Erj	OG0021021	EVM0004990,EVM0011871,EVM0019809,EVM0043815
Erj	OG0021025	EVM0013518,EVM0014202,EVM0014526,EVM0035901
Erj	OG0021027	EVM0003079,EVM0003239,EVM0015982,EVM0039881
Erj	OG0021030	EVM0000358,EVM0017174,EVM0032047,EVM0035521
Erj	OG0021073	EVM0008005,EVM0024212,EVM0030271,EVM0037906
Erj	OG0021077	EVM0025569,EVM0025743,EVM0027533,EVM0037418
Erj	OG0021089	EVM0007245,EVM0016108,EVM0037635,EVM0040203
Erj	OG0021090	EVM0005583,EVM0005785,EVM0016264,EVM0041139
Erj	OG0021097	EVM0005034,EVM0014070,EVM0030907,EVM0044960
Erj	OG0021110	EVM0021642,EVM0026909,EVM0034203,EVM0037166
Erj	OG0021111	EVM0025959,EVM0042721,EVM0043153,EVM0044808
Erj	OG0021127	EVM0004629,EVM0011401,EVM0031379,EVM0043326
Erj	OG0021128	EVM0030647,EVM0030834,EVM0040946,EVM0043631
Erj	OG0021148	EVM0014704,EVM0027932,EVM0031008,EVM0040831
Erj	OG0021166	EVM0004751,EVM0033014,EVM0035053,EVM0036892
Erj	OG0021171	EVM0005587,EVM0008149,EVM0019315,EVM0037204
Erj	OG0021195	EVM0015100,EVM0026681,EVM0037823,EVM0044152
Erj	OG0021218	EVM0017658,EVM0026043,EVM0033534,EVM0043025
Erj	OG0021222	EVM0007527,EVM0023373,EVM0032216,EVM0043764
Erj	OG0021255	EVM0003949,EVM0004747,EVM0024104,EVM0044620
Erj	OG0021278	EVM0026785,EVM0036646,EVM0037095,EVM0041501
Erj	OG0021300	EVM0001753,EVM0010929,EVM0034774,EVM0042408
Erj	OG0021331	EVM0003897,EVM0025864,EVM0031506,EVM0037947
Erj	OG0021338	EVM0019002,EVM0025694,EVM0035805,EVM0041386
Erj	OG0023093	EVM0010209,EVM0013879,EVM0033190
Erj	OG0023097	EVM0032269,EVM0034411,EVM0035482
Erj	OG0023104	EVM0005322,EVM0015267,EVM0015679
Erj	OG0023106	EVM0009036,EVM0011531,EVM0036101
Erj	OG0023108	EVM0013220,EVM0039492,EVM0040431
Erj	OG0023111	EVM0007403,EVM0017603,EVM0025167
Erj	OG0023113	EVM0004739,EVM0024463,EVM0025639
Erj	OG0023122	EVM0004413,EVM0006979,EVM0014484
Erj	OG0023129	EVM0002409,EVM0014662,EVM0035040
Erj	OG0023136	EVM0008140,EVM0022591,EVM0034024
Erj	OG0023141	EVM0040424,EVM0041415,EVM0045121
Erj	OG0023143	EVM0015011,EVM0015344,EVM0038382
Erj	OG0023146	EVM0016900,EVM0019496,EVM0020636
Erj	OG0023150	EVM0034148,EVM0040179,EVM0042672
Erj	OG0023151	EVM0017437,EVM0021703,EVM0025358
Erj	OG0023153	EVM0030069,EVM0039586,EVM0042826
Erj	OG0023156	EVM0019966,EVM0035555,EVM0039685
Erj	OG0023157	EVM0012586,EVM0026726,EVM0027149
Erj	OG0023162	EVM0003020,EVM0022550,EVM0033678
Erj	OG0023168	EVM0016975,EVM0021636,EVM0040652
Erj	OG0023169	EVM0026590,EVM0028536,EVM0039235
Erj	OG0023171	EVM0016742,EVM0021825,EVM0027571
Erj	OG0023172	EVM0019171,EVM0022953,EVM0028523
Erj	OG0023174	EVM0008019,EVM0028632,EVM0030410
Erj	OG0023179	EVM0003130,EVM0006027,EVM0038892
Erj	OG0023183	EVM0008725,EVM0025597,EVM0043039
Erj	OG0023189	EVM0022790,EVM0023463,EVM0042972
Erj	OG0023196	EVM0023416,EVM0034714,EVM0039356
Erj	OG0023198	EVM0004983,EVM0024305,EVM0043053
Erj	OG0023199	EVM0005657,EVM0022818,EVM0028222
Erj	OG0023200	EVM0031220,EVM0036102,EVM0039553
Erj	OG0023202	EVM0027121,EVM0027509,EVM0039823
Erj	OG0023205	EVM0007351,EVM0035514,EVM0042820
Erj	OG0023216	EVM0020816,EVM0025671,EVM0040799
Erj	OG0023218	EVM0003988,EVM0018098,EVM0025750
Erj	OG0023225	EVM0022888,EVM0026748,EVM0035127
Erj	OG0023232	EVM0011782,EVM0014008,EVM0014516
Erj	OG0023236	EVM0013176,EVM0020790,EVM0032099
Erj	OG0023237	EVM0011315,EVM0018609,EVM0034922
Erj	OG0023244	EVM0005256,EVM0022830,EVM0025689
Erj	OG0023270	EVM0020128,EVM0030905,EVM0034632
Erj	OG0023273	EVM0004279,EVM0005712,EVM0021640
Erj	OG0023279	EVM0004106,EVM0039800,EVM0043976
Erj	OG0023280	EVM0022611,EVM0023742,EVM0028994
Erj	OG0023283	EVM0026078,EVM0043038,EVM0044790
Erj	OG0023288	EVM0009396,EVM0015717,EVM0043239
Erj	OG0023292	EVM0028629,EVM0035397,EVM0039078
Erj	OG0023296	EVM0007410,EVM0026131,EVM0033027
Erj	OG0023299	EVM0002556,EVM0002763,EVM0041819
Erj	OG0023307	EVM0001153,EVM0035710,EVM0039891
Erj	OG0023326	EVM0008174,EVM0023472,EVM0041622
Erj	OG0023330	EVM0021276,EVM0027253,EVM0035924
Erj	OG0023334	EVM0001619,EVM0029654,EVM0034124
Erj	OG0023339	EVM0019310,EVM0027547,EVM0041555
Erj	OG0023340	EVM0005154,EVM0023925,EVM0041494
Erj	OG0023349	EVM0015764,EVM0026269,EVM0026362
Erj	OG0023357	EVM0011676,EVM0031817,EVM0033034
Erj	OG0023359	EVM0011745,EVM0026844,EVM0034468
Erj	OG0023369	EVM0015401,EVM0031233,EVM0035817
Erj	OG0023373	EVM0009993,EVM0030114,EVM0044231
Erj	OG0023374	EVM0009675,EVM0013386,EVM0039503
Erj	OG0023404	EVM0016309,EVM0025925,EVM0026727
Erj	OG0023406	EVM0002873,EVM0004411,EVM0008382
Erj	OG0023417	EVM0030657,EVM0035753,EVM0044480
Erj	OG0023418	EVM0001631,EVM0006391,EVM0017650
Erj	OG0023419	EVM0023162,EVM0037800,EVM0042535
Erj	OG0023440	EVM0029242,EVM0035192,EVM0039544
Erj	OG0023449	EVM0023062,EVM0032214,EVM0044632
Erj	OG0023451	EVM0010061,EVM0017433,EVM0039813
Erj	OG0023454	EVM0020757,EVM0027561,EVM0036706
Erj	OG0023456	EVM0006501,EVM0009339,EVM0033452
Erj	OG0023462	EVM0014300,EVM0019460,EVM0025054
Erj	OG0023481	EVM0003550,EVM0012018,EVM0016433
Erj	OG0023483	EVM0005227,EVM0010219,EVM0030109
Erj	OG0023490	EVM0008575,EVM0020560,EVM0037432
Erj	OG0023498	EVM0039930,EVM0040713,EVM0042647
Erj	OG0023499	EVM0034763,EVM0040010,EVM0042629
Erj	OG0023554	EVM0013656,EVM0025431,EVM0026424
Erj	OG0023561	EVM0009395,EVM0009451,EVM0019774
Erj	OG0023565	EVM0002180,EVM0018381,EVM0028596
Erj	OG0023574	EVM0004576,EVM0009493,EVM0014281
Erj	OG0023576	EVM0004954,EVM0016919,EVM0032432
Erj	OG0023595	EVM0008090,EVM0009071,EVM0010503
Erj	OG0023610	EVM0023842,EVM0031750,EVM0037884
Erj	OG0023619	EVM0009028,EVM0020930,EVM0038326
Erj	OG0023645	EVM0015657,EVM0022096,EVM0030994
Erj	OG0023648	EVM0024547,EVM0026418,EVM0030263
Erj	OG0023671	EVM0005557,EVM0017586,EVM0024426
Erj	OG0023506	EVM0031299,EVM0034302
Erj	OG0028082	EVM0000860,EVM0033806
Erj	OG0028083	EVM0002507,EVM0041619
Erj	OG0028087	EVM0002674,EVM0004002
Erj	OG0028088	EVM0000067,EVM0006042
Erj	OG0028090	EVM0002328,EVM0044101
Erj	OG0028093	EVM0030661,EVM0034012
Erj	OG0028095	EVM0004488,EVM0017090
Erj	OG0028096	EVM0016520,EVM0040645
Erj	OG0028097	EVM0024406,EVM0033617
Erj	OG0028101	EVM0015457,EVM0039416
Erj	OG0028105	EVM0018114,EVM0021399
Erj	OG0028108	EVM0023113,EVM0023491
Erj	OG0028109	EVM0001615,EVM0011596
Erj	OG0028110	EVM0007419,EVM0040879
Erj	OG0028112	EVM0027175,EVM0034658
Erj	OG0028116	EVM0002317,EVM0033676
Erj	OG0028117	EVM0035536,EVM0042589
Erj	OG0028120	EVM0003962,EVM0016043
Erj	OG0028121	EVM0019782,EVM0034661
Erj	OG0028127	EVM0042134,EVM0042405
Erj	OG0028128	EVM0002200,EVM0008501
Erj	OG0028130	EVM0014103,EVM0030995
Erj	OG0028131	EVM0022610,EVM0024154
Erj	OG0028133	EVM0004912,EVM0015264
Erj	OG0028135	EVM0033447,EVM0034603
Erj	OG0028138	EVM0006355,EVM0027375
Erj	OG0028141	EVM0028984,EVM0037383
Erj	OG0028145	EVM0007441,EVM0018081
Erj	OG0028146	EVM0019302,EVM0020311
Erj	OG0028148	EVM0024332,EVM0026072
Erj	OG0028149	EVM0032489,EVM0045112
Erj	OG0028151	EVM0016910,EVM0042438
Erj	OG0028154	EVM0022811,EVM0044906
Erj	OG0028155	EVM0009671,EVM0021926
Erj	OG0028156	EVM0034128,EVM0041825
Erj	OG0028157	EVM0042477,EVM0044950
Erj	OG0028158	EVM0006633,EVM0030143
Erj	OG0028159	EVM0039118,EVM0041853
Erj	OG0028160	EVM0017166,EVM0041943
Erj	OG0028164	EVM0008629,EVM0013425
Erj	OG0028165	EVM0027353,EVM0043178
Erj	OG0028171	EVM0032951,EVM0044874
Erj	OG0028173	EVM0040183,EVM0040505
Erj	OG0028176	EVM0031427,EVM0031535
Erj	OG0028177	EVM0026136,EVM0038425
Erj	OG0028181	EVM0007898,EVM0043633
Erj	OG0028182	EVM0042811,EVM0044083
Erj	OG0028183	EVM0004102,EVM0020150
Erj	OG0028187	EVM0012582,EVM0021495
Erj	OG0028189	EVM0009663,EVM0033201
Erj	OG0028191	EVM0016292,EVM0020139
Erj	OG0028198	EVM0013721,EVM0041453
Erj	OG0028200	EVM0007572,EVM0045246
Erj	OG0028201	EVM0022170,EVM0029497
Erj	OG0028202	EVM0019825,EVM0028448
Erj	OG0028205	EVM0030158,EVM0038374
Erj	OG0028207	EVM0001783,EVM0044370
Erj	OG0028209	EVM0016067,EVM0018722
Erj	OG0028212	EVM0001626,EVM0041890
Erj	OG0028213	EVM0016028,EVM0024904
Erj	OG0028214	EVM0017690,EVM0045263
Erj	OG0028215	EVM0005411,EVM0038189
Erj	OG0028216	EVM0001785,EVM0025039
Erj	OG0028219	EVM0027258,EVM0032740
Erj	OG0028220	EVM0002245,EVM0032336
Erj	OG0028228	EVM0004958,EVM0005865
Erj	OG0028231	EVM0023955,EVM0031087
Erj	OG0028236	EVM0008579,EVM0039229
Erj	OG0028237	EVM0014729,EVM0028091
Erj	OG0028241	EVM0026929,EVM0032357
Erj	OG0028244	EVM0019648,EVM0031832
Erj	OG0028246	EVM0005138,EVM0038639
Erj	OG0028248	EVM0007501,EVM0026577
Erj	OG0028251	EVM0019003,EVM0029569
Erj	OG0028252	EVM0002905,EVM0045188
Erj	OG0028254	EVM0034780,EVM0040242
Erj	OG0028257	EVM0017342,EVM0042880
Erj	OG0028258	EVM0008518,EVM0024741
Erj	OG0028261	EVM0003704,EVM0019088
Erj	OG0028263	EVM0008113,EVM0031870
Erj	OG0028264	EVM0012375,EVM0040832
Erj	OG0028265	EVM0018748,EVM0039100
Erj	OG0028266	EVM0022253,EVM0029337
Erj	OG0028268	EVM0019245,EVM0023184
Erj	OG0028272	EVM0036743,EVM0044071
Erj	OG0028275	EVM0023226,EVM0031368
Erj	OG0028278	EVM0018254,EVM0037241
Erj	OG0028279	EVM0027793,EVM0042315
Erj	OG0028280	EVM0042008,EVM0043927
Erj	OG0028282	EVM0020387,EVM0042404
Erj	OG0028283	EVM0000282,EVM0038028
Erj	OG0028285	EVM0028121,EVM0034156
Erj	OG0028286	EVM0028127,EVM0034215
Erj	OG0028287	EVM0022485,EVM0035544
Erj	OG0028290	EVM0003924,EVM0019701
Erj	OG0028291	EVM0037588,EVM0045005
Erj	OG0028295	EVM0035248,EVM0035566
Erj	OG0028298	EVM0002992,EVM0010739
Erj	OG0028299	EVM0035223,EVM0043314
Erj	OG0028300	EVM0019896,EVM0022648
Erj	OG0028302	EVM0013417,EVM0042947
Erj	OG0028303	EVM0005867,EVM0012360
Erj	OG0028304	EVM0015782,EVM0023484
Erj	OG0028305	EVM0013786,EVM0031849
Erj	OG0028307	EVM0009314,EVM0012378
Erj	OG0028309	EVM0026386,EVM0039081
Erj	OG0028316	EVM0023541,EVM0034089
Erj	OG0028317	EVM0030129,EVM0044336
Erj	OG0028318	EVM0024665,EVM0034047
Erj	OG0028319	EVM0001748,EVM0037096
Erj	OG0028321	EVM0036311,EVM0038737
Erj	OG0028322	EVM0017480,EVM0027275
Erj	OG0028326	EVM0002584,EVM0032519
Erj	OG0028331	EVM0015176,EVM0036122
Erj	OG0028333	EVM0002305,EVM0012487
Erj	OG0028335	EVM0004599,EVM0034236
Erj	OG0028336	EVM0008231,EVM0031576
Erj	OG0028337	EVM0019372,EVM0036148
Erj	OG0028339	EVM0006506,EVM0008839
Erj	OG0028340	EVM0013742,EVM0043344
Erj	OG0028342	EVM0025764,EVM0031243
Erj	OG0028350	EVM0008713,EVM0038902
Erj	OG0028351	EVM0023801,EVM0030873
Erj	OG0028352	EVM0039108,EVM0042859
Erj	OG0028353	EVM0001262,EVM0011695
Erj	OG0028355	EVM0016711,EVM0036252
Erj	OG0028356	EVM0016845,EVM0042400
Erj	OG0028358	EVM0001366,EVM0008340
Erj	OG0028359	EVM0000732,EVM0015523
Erj	OG0028361	EVM0027500,EVM0040292
Erj	OG0028366	EVM0001612,EVM0021014
Erj	OG0028367	EVM0010721,EVM0017309
Erj	OG0028369	EVM0012023,EVM0022697
Erj	OG0028371	EVM0012357,EVM0040110
Erj	OG0028376	EVM0037881,EVM0038455
Erj	OG0028378	EVM0015171,EVM0039222
Erj	OG0028380	EVM0021190,EVM0021351
Erj	OG0028382	EVM0004755,EVM0021021
Erj	OG0028386	EVM0015068,EVM0016676
Erj	OG0028390	EVM0007070,EVM0008802
Erj	OG0028393	EVM0024215,EVM0034078
Erj	OG0028397	EVM0028304,EVM0038831
Erj	OG0028401	EVM0025073,EVM0027341
Erj	OG0028402	EVM0023175,EVM0024577
Erj	OG0028405	EVM0026225,EVM0028262
Erj	OG0028407	EVM0017182,EVM0020038
Erj	OG0028419	EVM0028396,EVM0037920
Erj	OG0028420	EVM0003971,EVM0021485
Erj	OG0028424	EVM0001588,EVM0041978
Erj	OG0028425	EVM0021854,EVM0039383
Erj	OG0028434	EVM0026633,EVM0033135
Erj	OG0028437	EVM0000791,EVM0037009
Erj	OG0028438	EVM0029634,EVM0037181
Erj	OG0028441	EVM0026576,EVM0040605
Erj	OG0028442	EVM0000389,EVM0042201
Erj	OG0028443	EVM0014019,EVM0016916
Erj	OG0028444	EVM0004554,EVM0022201
Erj	OG0028449	EVM0002215,EVM0005224
Erj	OG0028452	EVM0007866,EVM0036967
Erj	OG0028455	EVM0003043,EVM0005395
Erj	OG0028456	EVM0006613,EVM0010600
Erj	OG0028458	EVM0005229,EVM0019599
Erj	OG0028461	EVM0019859,EVM0044786
Erj	OG0028466	EVM0009891,EVM0017359
Erj	OG0028468	EVM0001889,EVM0032579
Erj	OG0028470	EVM0002457,EVM0017142
Erj	OG0028471	EVM0002002,EVM0020720
Erj	OG0028472	EVM0014910,EVM0018755
Erj	OG0028477	EVM0009252,EVM0025446
Erj	OG0028479	EVM0023556,EVM0039821
Erj	OG0028483	EVM0022106,EVM0024321
Erj	OG0028484	EVM0015052,EVM0032540
Erj	OG0028486	EVM0003168,EVM0036509
Erj	OG0028488	EVM0001425,EVM0023342
Erj	OG0028497	EVM0035327,EVM0037692
Erj	OG0028501	EVM0010972,EVM0045221
Erj	OG0028502	EVM0016446,EVM0022995
Erj	OG0028511	EVM0035885,EVM0041537
Erj	OG0028513	EVM0016717,EVM0036949
Erj	OG0028518	EVM0004713,EVM0009188
Erj	OG0028523	EVM0017250,EVM0023929
Erj	OG0028524	EVM0001740,EVM0045276
Erj	OG0028528	EVM0007950,EVM0022242
Erj	OG0028539	EVM0000837,EVM0005355
Erj	OG0028540	EVM0023741,EVM0042416
Erj	OG0028546	EVM0022623,EVM0034778
Erj	OG0028547	EVM0009617,EVM0043331
Erj	OG0028555	EVM0010965,EVM0029324
Erj	OG0028560	EVM0033122,EVM0038878
Erj	OG0028561	EVM0016052,EVM0038914
Erj	OG0028563	EVM0029400,EVM0033123
Erj	OG0028564	EVM0026187,EVM0029004
Erj	OG0028568	EVM0014834,EVM0027987
Erj	OG0028569	EVM0022454,EVM0033904
Erj	OG0028571	EVM0000120,EVM0032315
Erj	OG0028572	EVM0030411,EVM0032421
Erj	OG0028580	EVM0003652,EVM0020797
Erj	OG0028581	EVM0007365,EVM0036543
Erj	OG0028585	EVM0011112,EVM0027937
Erj	OG0028586	EVM0002704,EVM0044536
Erj	OG0028589	EVM0013480,EVM0017208
Erj	OG0028592	EVM0022311,EVM0044442
Erj	OG0028593	EVM0009808,EVM0022865
Erj	OG0028594	EVM0004456,EVM0028417
Erj	OG0028595	EVM0026245,EVM0028952
Erj	OG0028597	EVM0011354,EVM0028296
Erj	OG0028598	EVM0022667,EVM0025412
Erj	OG0028599	EVM0024292,EVM0042697
Erj	OG0028600	EVM0026145,EVM0031793
Erj	OG0028601	EVM0001441,EVM0033849
Erj	OG0028603	EVM0017012,EVM0030212
Erj	OG0028604	EVM0025223,EVM0045309
Erj	OG0028608	EVM0012118,EVM0036931
Erj	OG0028610	EVM0013536,EVM0030954
Erj	OG0028612	EVM0012651,EVM0033939
Erj	OG0028618	EVM0020954,EVM0041024
Erj	OG0028628	EVM0002329,EVM0016317
Erj	OG0028635	EVM0023279,EVM0027104
Erj	OG0028639	EVM0007557,EVM0029848
Erj	OG0028642	EVM0026626,EVM0043241
Erj	OG0028643	EVM0015419,EVM0042762
Erj	OG0028645	EVM0017305,EVM0026407
Erj	OG0028651	EVM0037175,EVM0041667
Erj	OG0028656	EVM0008747,EVM0040180
Erj	OG0028657	EVM0000533,EVM0024494
Erj	OG0028659	EVM0029102,EVM0029871
Erj	OG0028660	EVM0007574,EVM0026951
Erj	OG0028661	EVM0004086,EVM0032396
Erj	OG0028666	EVM0020279,EVM0043647
Erj	OG0028674	EVM0021164,EVM0045277
Erj	OG0028678	EVM0020685,EVM0023784
Erj	OG0028679	EVM0041651,EVM0045362
Erj	OG0028685	EVM0025186,EVM0038598
Erj	OG0028687	EVM0008345,EVM0023508
Erj	OG0028688	EVM0031184,EVM0043814
Erj	OG0028696	EVM0021915,EVM0026336
Erj	OG0028699	EVM0005518,EVM0034915
Erj	OG0028700	EVM0011446,EVM0038661
Erj	OG0028704	EVM0005002,EVM0037761
Erj	OG0028706	EVM0035706,EVM0044697
Erj	OG0028710	EVM0018022,EVM0026942
Erj	OG0028713	EVM0015243,EVM0022962
Erj	OG0028714	EVM0028882,EVM0043881
Erj	OG0028716	EVM0009083,EVM0033983
Erj	OG0028718	EVM0006206,EVM0038381
Erj	OG0028719	EVM0020643,EVM0021211
Erj	OG0028720	EVM0002614,EVM0030682
Erj	OG0028728	EVM0002263,EVM0023758
Erj	OG0028738	EVM0017476,EVM0032619
Erj	OG0028739	EVM0033757,EVM0043626
Erj	OG0028741	EVM0030488,EVM0035543
Erj	OG0028746	EVM0000726,EVM0008584
Erj	OG0028748	EVM0003387,EVM0044945
Erj	OG0028751	EVM0026729,EVM0029368
Erj	OG0028753	EVM0002454,EVM0008288
Erj	OG0028755	EVM0020123,EVM0029554
Erj	OG0028760	EVM0030932,EVM0041041
Erj	OG0028762	EVM0008115,EVM0044365
Erj	OG0028771	EVM0003581,EVM0030612
Erj	OG0028773	EVM0028835,EVM0030605
Erj	OG0028774	EVM0011498,EVM0012654
Erj	OG0028776	EVM0038761,EVM0039819
Erj	OG0028778	EVM0012469,EVM0040589
Erj	OG0028792	EVM0013375,EVM0040962
Erj	OG0028794	EVM0017321,EVM0043154
Erj	OG0028799	EVM0005257,EVM0009392
Erj	OG0028803	EVM0013192,EVM0032793
Erj	OG0028811	EVM0008793,EVM0031824
Erj	OG0028814	EVM0009579,EVM0032462
Erj	OG0028818	EVM0025801,EVM0030026
Erj	OG0028823	EVM0028743,EVM0030191
Erj	OG0028827	EVM0027757,EVM0036360
Erj	OG0028831	EVM0021360,EVM0037514
Erj	OG0028832	EVM0001036,EVM0004604
Erj	OG0028833	EVM0006162,EVM0039316
Erj	OG0028835	EVM0001126,EVM0042653
Erj	OG0028837	EVM0003561,EVM0005307
Erj	OG0028839	EVM0000864,EVM0003296
Erj	OG0028841	EVM0000278,EVM0020492
Erj	OG0028845	EVM0027166,EVM0037230
Erj	OG0028846	EVM0025371,EVM0032510
Erj	OG0028847	EVM0015655,EVM0020095
Erj	OG0028853	EVM0032761,EVM0036762
Erj	OG0028857	EVM0007933,EVM0039581
Erj	OG0028863	EVM0003798,EVM0030891
Erj	OG0028868	EVM0004600,EVM0018766
Erj	OG0028870	EVM0021390,EVM0044845
Erj	OG0028882	EVM0027801,EVM0045387
Erj	OG0028884	EVM0003022,EVM0038723
Erj	OG0028888	EVM0017854,EVM0031617
Erj	OG0028889	EVM0037940,EVM0044830
Erj	OG0028890	EVM0011046,EVM0026824
Erj	OG0028894	EVM0014503,EVM0045094
Erj	OG0028898	EVM0014370,EVM0020169
Erj	OG0028902	EVM0009099,EVM0032993
Erj	OG0028909	EVM0000066,EVM0011834
Erj	OG0028913	EVM0009886,EVM0032635
Erj	OG0028922	EVM0019826,EVM0030089
Erj	OG0028928	EVM0011070,EVM0025048
Erj	OG0028931	EVM0004267,EVM0015749
Erj	OG0028933	EVM0001932,EVM0030443
Erj	OG0028940	EVM0024181,EVM0024940
Erj	OG0028942	EVM0021916,EVM0033623
Erj	OG0028943	EVM0017167,EVM0036499
Erj	OG0028947	EVM0030498,EVM0043363
Erj	OG0028948	EVM0020011,EVM0022794
Erj	OG0028956	EVM0039869,EVM0040157
Erj	OG0028957	EVM0006040,EVM0013023
Erj	OG0028959	EVM0005093,EVM0032475
Erj	OG0028964	EVM0023535,EVM0039668
Erj	OG0028982	EVM0026575,EVM0039418
Erj	OG0028996	EVM0014148,EVM0026635
Erj	OG0028999	EVM0001666,EVM0034052
Erj	OG0029006	EVM0005403,EVM0040041
Erj	OG0029016	EVM0023601,EVM0040571
Erj	OG0029017	EVM0025970,EVM0039197
Erj	OG0029040	EVM0009329,EVM0017024
Erj	OG0029048	EVM0042883,EVM0044054
Erj	OG0029060	EVM0002243,EVM0033311
Erj	OG0029067	EVM0029534,EVM0030587
Erj	OG0029075	EVM0008297,EVM0021912
Erj	OG0029082	EVM0023565,EVM0033225
Erj	OG0029107	EVM0010609,EVM0013232
Erj	OG0029109	EVM0005600,EVM0007732
Erj	OG0029163	EVM0020604,EVM0035447
Erj	OG0029165	EVM0000974,EVM0029264
Erj	OG0029166	EVM0005147,EVM0009337
Erj	OG0029170	EVM0004329,EVM0026233
Erj	OG0029174	EVM0004658,EVM0018122
Erj	OG0029193	EVM0008358,EVM0042853
Erj	OG0029199	EVM0001320,EVM0017169

## Sheet: S4-2
#gene_ID	GO_annotation	KEGG_annotation	KOG_class	KOG_class_annotation	TrEMBL_annotation	nr_annotation
EVM0027007.1	--	--	[R]	General function prediction only	Uncharacterized protein {ECO:0000313|EMBL:EMJ05056.1} (Fragment) OS=Prunus persica (Peach) PE=4 SV=1	PREDICTED: uncharacterized protein LOC103418099 [Malus domestica]
EVM0044293.1	--	--	[R]	General function prediction only	Retrotransposon protein, putative, unclassified {ECO:0000313|EMBL:ABA97060.1} OS=Oryza sativa subsp. japonica (Rice) PE=4 SV=1	PREDICTED: uncharacterized protein LOC103418099 [Malus domestica]
EVM0034988.1	--	--	[R]	General function prediction only	Retrotransposon protein, putative, unclassified {ECO:0000313|EMBL:ABA97060.1} OS=Oryza sativa subsp. japonica (Rice) PE=4 SV=1	PREDICTED: uncharacterized protein LOC103418099 [Malus domestica]
EVM0004872.1	--	--	[R]	General function prediction only	Retrotransposon protein, putative, unclassified {ECO:0000313|EMBL:ABB47451.1} OS=Oryza sativa subsp. japonica (Rice) PE=4 SV=1	PREDICTED: uncharacterized protein LOC103418099 [Malus domestica]
EVM0031110.1	--	--	[R]	General function prediction only	Retrotransposon protein, putative, unclassified {ECO:0000313|EMBL:ABA97060.1} OS=Oryza sativa subsp. japonica (Rice) PE=4 SV=1	PREDICTED: uncharacterized protein LOC103418099 [Malus domestica]
EVM0035071.1	--	--	[R]	General function prediction only	Retrotransposon protein, putative, unclassified {ECO:0000313|EMBL:ABA97060.1} OS=Oryza sativa subsp. japonica (Rice) PE=4 SV=1	PREDICTED: uncharacterized protein LOC103418099 [Malus domestica]
EVM0026198.1	--	--	[R]	General function prediction only	Uncharacterized protein {ECO:0000313|EMBL:EMJ05056.1} (Fragment) OS=Prunus persica (Peach) PE=4 SV=1	PREDICTED: uncharacterized protein LOC103418099 [Malus domestica]
EVM0031431.1	--	--	[R]	General function prediction only	Retrotransposon protein, putative, unclassified {ECO:0000313|EMBL:ABA97060.1} OS=Oryza sativa subsp. japonica (Rice) PE=4 SV=1	PREDICTED: uncharacterized protein LOC103418099 [Malus domestica]
EVM0010010.1	--	--	[R]	General function prediction only	Retrotransposon protein, putative, unclassified {ECO:0000313|EMBL:ABA97060.1} OS=Oryza sativa subsp. japonica (Rice) PE=4 SV=1	PREDICTED: uncharacterized protein LOC103418099 [Malus domestica]
EVM0012485.1	--	--	[R]	General function prediction only	Retrotransposon protein, putative, unclassified {ECO:0000313|EMBL:ABB47451.1} OS=Oryza sativa subsp. japonica (Rice) PE=4 SV=1	PREDICTED: uncharacterized protein LOC103418099 [Malus domestica]
EVM0043942.1	--	--	[R]	General function prediction only	Retrotransposon protein, putative, unclassified {ECO:0000313|EMBL:ABA97060.1} OS=Oryza sativa subsp. japonica (Rice) PE=4 SV=1	PREDICTED: uncharacterized protein LOC103418099 [Malus domestica]
EVM0016990.1	--	--	[R]	General function prediction only	Retrotransposon protein, putative, unclassified {ECO:0000313|EMBL:ABA97060.1} OS=Oryza sativa subsp. japonica (Rice) PE=4 SV=1	PREDICTED: uncharacterized protein LOC103418099 [Malus domestica]
EVM0003576.1	--	--	[R]	General function prediction only	Retrotransposon protein, putative, unclassified {ECO:0000313|EMBL:ABA97060.1} OS=Oryza sativa subsp. japonica (Rice) PE=4 SV=1	PREDICTED: uncharacterized protein LOC103418099 [Malus domestica]
EVM0025294.1	--	--	[R]	General function prediction only	Retrotransposon protein, putative, unclassified {ECO:0000313|EMBL:ABA97060.1} OS=Oryza sativa subsp. japonica (Rice) PE=4 SV=1	PREDICTED: uncharacterized protein LOC103418099 [Malus domestica]
EVM0040471.1	--	--	[R]	General function prediction only	Retrotransposon protein, putative, unclassified {ECO:0000313|EMBL:ABB47451.1} OS=Oryza sativa subsp. japonica (Rice) PE=4 SV=1	PREDICTED: uncharacterized protein LOC103418099 [Malus domestica]
EVM0039732.1	--	--	[R]	General function prediction only	Retrotransposon protein, putative, unclassified {ECO:0000313|EMBL:ABA97060.1} OS=Oryza sativa subsp. japonica (Rice) PE=4 SV=1	PREDICTED: uncharacterized protein LOC103418099 [Malus domestica]
EVM0039949.1	--	--	[R]	General function prediction only	Uncharacterized protein {ECO:0000313|EnsemblPlants:OB12G18400.1} OS=Oryza brachyantha PE=4 SV=1	PREDICTED: uncharacterized protein LOC103418099 [Malus domestica]
EVM0044568.1	--	--	[R]	General function prediction only	Retrotransposon protein, putative, unclassified {ECO:0000313|EMBL:ABA97060.1} OS=Oryza sativa subsp. japonica (Rice) PE=4 SV=1	PREDICTED: uncharacterized protein LOC103418099 [Malus domestica]
EVM0011754.1	--	--	[R]	General function prediction only	Putative uncharacterized protein {ECO:0000313|EMBL:CAN67403.1} OS=Vitis vinifera (Grape) PE=4 SV=1	PREDICTED: uncharacterized protein LOC103432662 [Malus domestica]
EVM0005845.1	--	--	[R]	General function prediction only	Putative uncharacterized protein {ECO:0000313|EMBL:CAN73071.1} OS=Vitis vinifera (Grape) PE=4 SV=1	PREDICTED: uncharacterized protein LOC103432662 [Malus domestica]
EVM0012177.1	--	--	[R]	General function prediction only	Putative uncharacterized protein {ECO:0000313|EMBL:CAN67073.1} OS=Vitis vinifera (Grape) PE=4 SV=1	PREDICTED: uncharacterized protein LOC103413885 [Malus domestica]
EVM0020947.1	--	--	[R]	General function prediction only	Retrotransposon protein, putative, Ty1-copia subclass {ECO:0000313|EMBL:ABF96081.1} OS=Oryza sativa subsp. japonica (Rice) PE=4 SV=1	PREDICTED: uncharacterized protein LOC103422324 [Malus domestica]
EVM0023451.1	--	--	[R]	General function prediction only	T4.5 protein {ECO:0000313|EMBL:CCH50966.1} OS=Malus x robusta PE=4 SV=1	PREDICTED: uncharacterized protein LOC103422324 [Malus domestica]
EVM0021541.1	--	--	[R]	General function prediction only	Putative uncharacterized protein {ECO:0000313|EMBL:CAN73071.1} OS=Vitis vinifera (Grape) PE=4 SV=1	PREDICTED: uncharacterized protein LOC103432662 [Malus domestica]
EVM0037784.1	--	--	[R]	General function prediction only	Uncharacterized protein {ECO:0000313|EMBL:KFK30733.1} OS=Arabis alpina (Alpine rock-cress) PE=4 SV=1	PREDICTED: uncharacterized protein LOC103413885 [Malus domestica]
EVM0040539.1	--	--	[R]	General function prediction only	Putative uncharacterized protein {ECO:0000313|EMBL:CAN67970.1} OS=Vitis vinifera (Grape) PE=4 SV=1	PREDICTED: uncharacterized protein LOC103438332 [Malus domestica]
EVM0032816.1	--	--	[R]	General function prediction only	Putative uncharacterized protein {ECO:0000313|EMBL:CAN67073.1} OS=Vitis vinifera (Grape) PE=4 SV=1	PREDICTED: uncharacterized protein LOC103421593 [Malus domestica]
EVM0008558.1	--	--	[R]	General function prediction only	Retrotransposon protein, putative, unclassified {ECO:0000313|EMBL:ABA94365.1} OS=Oryza sativa subsp. japonica (Rice) PE=4 SV=1	PREDICTED: uncharacterized protein LOC103447594 [Malus domestica]
EVM0017187.1	--	--	[R]	General function prediction only	Putative uncharacterized protein {ECO:0000313|EMBL:CAN72527.1} OS=Vitis vinifera (Grape) PE=4 SV=1	PREDICTED: uncharacterized protein LOC103422324 [Malus domestica]
EVM0008449.1	--	--	[R]	General function prediction only	Putative uncharacterized protein {ECO:0000313|EMBL:CAN67073.1} OS=Vitis vinifera (Grape) PE=4 SV=1	PREDICTED: uncharacterized protein LOC103413885 [Malus domestica]
EVM0008293.1	--	--	[R]	General function prediction only	T4.5 protein {ECO:0000313|EMBL:CCH50966.1} OS=Malus x robusta PE=4 SV=1	PREDICTED: uncharacterized protein LOC103422324 [Malus domestica]
EVM0025907.1	--	--	[R]	General function prediction only	Retrotransposon protein, putative, unclassified {ECO:0000313|EMBL:ABA94365.1} OS=Oryza sativa subsp. japonica (Rice) PE=4 SV=1	PREDICTED: uncharacterized protein LOC103447594 [Malus domestica]
EVM0037492.1	--	--	[R]	General function prediction only	T4.5 protein {ECO:0000313|EMBL:CCH50966.1} OS=Malus x robusta PE=4 SV=1	PREDICTED: uncharacterized protein LOC103422324 [Malus domestica]
EVM0018247.1	--	--	[R]	General function prediction only	Putative uncharacterized protein {ECO:0000313|EMBL:CAN67403.1} OS=Vitis vinifera (Grape) PE=4 SV=1	PREDICTED: uncharacterized protein LOC103327479 [Prunus mume]
EVM0020569.1	--	--	[R]	General function prediction only	Putative uncharacterized protein {ECO:0000313|EMBL:CAN73924.1} OS=Vitis vinifera (Grape) PE=4 SV=1	PREDICTED: uncharacterized protein LOC103413729 [Malus domestica]
EVM0023750.1	--	--	[R]	General function prediction only	Putative uncharacterized protein {ECO:0000313|EMBL:CAN78447.1} OS=Vitis vinifera (Grape) PE=4 SV=1	PREDICTED: uncharacterized protein LOC103429144 [Malus domestica]
EVM0002127.1	--	--	[R]	General function prediction only	Putative uncharacterized protein {ECO:0000313|EMBL:CAN78447.1} OS=Vitis vinifera (Grape) PE=4 SV=1	PREDICTED: uncharacterized protein LOC103407689 [Malus domestica]
EVM0037835.1	--	--	[R]	General function prediction only	Putative uncharacterized protein {ECO:0000313|EMBL:CAN74381.1} OS=Vitis vinifera (Grape) PE=4 SV=1	PREDICTED: uncharacterized protein LOC103427031 [Malus domestica]
EVM0025385.1	--	--	[R]	General function prediction only	T4.5 protein {ECO:0000313|EMBL:CCH50966.1} OS=Malus x robusta PE=4 SV=1	PREDICTED: uncharacterized protein LOC103962231 [Pyrus x bretschneideri]
EVM0019703.1	--	--	[R]	General function prediction only	Putative uncharacterized protein {ECO:0000313|EMBL:CAN59952.1} OS=Vitis vinifera (Grape) PE=4 SV=1	PREDICTED: uncharacterized protein LOC103429144 [Malus domestica]
EVM0035017.1	--	--	[R]	General function prediction only	Putative uncharacterized protein {ECO:0000313|EMBL:CAN74695.1} OS=Vitis vinifera (Grape) PE=4 SV=1	PREDICTED: uncharacterized protein LOC103407689 [Malus domestica]
EVM0041605.1	--	--	[R]	General function prediction only	Putative uncharacterized protein {ECO:0000313|EMBL:CAN65942.1} OS=Vitis vinifera (Grape) PE=4 SV=1	PREDICTED: uncharacterized protein LOC103429144 [Malus domestica]
EVM0000181.1	--	--	[R]	General function prediction only	T18A20.5 protein {ECO:0000313|EMBL:AAF02855.1} OS=Arabidopsis thaliana (Mouse-ear cress) PE=4 SV=1	PREDICTED: uncharacterized protein LOC103427704 [Malus domestica]
EVM0040425.1	--	--	[R]	General function prediction only	Copia-like polyprotein {ECO:0000313|EMBL:CAC37623.1} OS=Arabidopsis thaliana (Mouse-ear cress) PE=4 SV=1	PREDICTED: uncharacterized protein LOC103962231 [Pyrus x bretschneideri]
EVM0036483.1	--	--	[R]	General function prediction only	Putative uncharacterized protein {ECO:0000313|EMBL:CAN67403.1} OS=Vitis vinifera (Grape) PE=4 SV=1	PREDICTED: uncharacterized protein LOC103451424 [Malus domestica]
EVM0020258.1	--	--	[R]	General function prediction only	Putative uncharacterized protein {ECO:0000313|EMBL:CAN65942.1} OS=Vitis vinifera (Grape) PE=4 SV=1	PREDICTED: uncharacterized protein LOC103429144 [Malus domestica]
EVM0033083.1	--	--	[R]	General function prediction only	Putative uncharacterized protein {ECO:0000313|EMBL:CAN83506.1} OS=Vitis vinifera (Grape) PE=4 SV=1	PREDICTED: uncharacterized protein LOC103432662 [Malus domestica]
EVM0037547.1	--	--	[R]	General function prediction only	Putative uncharacterized protein {ECO:0000313|EMBL:CAN78447.1} OS=Vitis vinifera (Grape) PE=4 SV=1	PREDICTED: uncharacterized protein LOC103429144 [Malus domestica]
EVM0024424.1	--	--	[R]	General function prediction only	Putative uncharacterized protein {ECO:0000313|EMBL:CAN61322.1} OS=Vitis vinifera (Grape) PE=4 SV=1	PREDICTED: uncharacterized protein LOC103448069 [Malus domestica]
EVM0043445.1	--	--	--	--	Putative uncharacterized protein {ECO:0000313|EMBL:ABJ96375.1} OS=Prunus persica (Peach) PE=4 SV=1	PREDICTED: uncharacterized protein LOC103409379 [Malus domestica]
EVM0019869.1	--	--	--	--	Putative uncharacterized protein {ECO:0000313|EMBL:ABJ96375.1} OS=Prunus persica (Peach) PE=4 SV=1	PREDICTED: uncharacterized protein LOC103409379 [Malus domestica]
EVM0043076.1	--	--	--	--	Putative uncharacterized protein {ECO:0000313|EMBL:ABJ96375.1} OS=Prunus persica (Peach) PE=4 SV=1	PREDICTED: uncharacterized protein LOC103409379 [Malus domestica]
EVM0041647.1	Molecular Function: hydrolase activity, acting on ester bonds (GO:0016788);;	--	--	--	Putative uncharacterized protein {ECO:0000313|EMBL:ABJ96375.1} OS=Prunus persica (Peach) PE=4 SV=1	PREDICTED: uncharacterized protein LOC103417423 [Malus domestica]
EVM0007174.1	--	--	--	--	Putative uncharacterized protein {ECO:0000313|EMBL:ABJ96375.1} OS=Prunus persica (Peach) PE=4 SV=1	PREDICTED: uncharacterized protein LOC103439047 [Malus domestica]
EVM0038204.1	--	--	--	--	Putative uncharacterized protein {ECO:0000313|EMBL:ABJ96375.1} OS=Prunus persica (Peach) PE=4 SV=1	PREDICTED: uncharacterized protein LOC103409379 [Malus domestica]
EVM0021117.1	--	--	--	--	Putative uncharacterized protein {ECO:0000313|EMBL:ABJ96375.1} OS=Prunus persica (Peach) PE=4 SV=1	PREDICTED: uncharacterized protein LOC103409379 [Malus domestica]
EVM0041105.1	--	--	--	--	Putative uncharacterized protein {ECO:0000313|EMBL:ABJ96375.1} OS=Prunus persica (Peach) PE=4 SV=1	PREDICTED: uncharacterized protein LOC103409379 [Malus domestica]
EVM0025423.1	Molecular Function: hydrolase activity, acting on ester bonds (GO:0016788);;	--	--	--	Putative uncharacterized protein {ECO:0000313|EMBL:ABJ96375.1} OS=Prunus persica (Peach) PE=4 SV=1	PREDICTED: uncharacterized protein LOC103417423 [Malus domestica]
EVM0034039.1	Molecular Function: hydrolase activity, acting on ester bonds (GO:0016788);;	--	--	--	Putative uncharacterized protein {ECO:0000313|EMBL:ABJ96375.1} OS=Prunus persica (Peach) PE=4 SV=1	PREDICTED: uncharacterized protein LOC103439047 [Malus domestica]
EVM0028508.1	Molecular Function: hydrolase activity, acting on ester bonds (GO:0016788);;	--	--	--	Putative uncharacterized protein {ECO:0000313|EMBL:ABJ96375.1} OS=Prunus persica (Peach) PE=4 SV=1	PREDICTED: uncharacterized protein LOC103417423 [Malus domestica]
EVM0038383.1	--	--	--	--	Putative uncharacterized protein {ECO:0000313|EMBL:ABJ96375.1} OS=Prunus persica (Peach) PE=4 SV=1	PREDICTED: uncharacterized protein LOC103416256 [Malus domestica]
EVM0000814.1	--	--	--	--	Putative uncharacterized protein {ECO:0000313|EMBL:ABJ96375.1} OS=Prunus persica (Peach) PE=4 SV=1	PREDICTED: uncharacterized protein LOC103409379 [Malus domestica]
EVM0028957.1	--	--	[R]	General function prediction only	Putative uncharacterized protein {ECO:0000313|EMBL:CAN70585.1} OS=Vitis vinifera (Grape) PE=4 SV=1	PREDICTED: uncharacterized protein LOC103406619 [Malus domestica]
EVM0018813.1	--	--	[R]	General function prediction only	Uncharacterized protein {ECO:0000313|EMBL:KFK22060.1} OS=Arabis alpina (Alpine rock-cress) PE=4 SV=1	PREDICTED: uncharacterized protein LOC103429410 [Malus domestica]
EVM0016947.1	--	--	[R]	General function prediction only	Putative uncharacterized protein {ECO:0000313|EMBL:CAN75487.1} OS=Vitis vinifera (Grape) PE=4 SV=1	PREDICTED: uncharacterized protein LOC103419017 [Malus domestica]
EVM0005811.1	--	--	[R]	General function prediction only	Putative uncharacterized protein {ECO:0000313|EMBL:CAN70585.1} OS=Vitis vinifera (Grape) PE=4 SV=1	PREDICTED: uncharacterized protein LOC103406619 [Malus domestica]
EVM0024236.1	--	--	[R]	General function prediction only	Uncharacterized protein {ECO:0000313|EMBL:KFK22060.1} OS=Arabis alpina (Alpine rock-cress) PE=4 SV=1	PREDICTED: uncharacterized protein LOC103429410 [Malus domestica]
EVM0014988.1	--	--	[R]	General function prediction only	Putative uncharacterized protein {ECO:0000313|EMBL:CAN70585.1} OS=Vitis vinifera (Grape) PE=4 SV=1	PREDICTED: uncharacterized protein LOC103406619 [Malus domestica]
EVM0000821.1	--	--	[R]	General function prediction only	Putative uncharacterized protein {ECO:0000313|EMBL:CAN78979.1} OS=Vitis vinifera (Grape) PE=4 SV=1	PREDICTED: uncharacterized protein LOC103419017 [Malus domestica]
EVM0021181.1	--	--	[R]	General function prediction only	Uncharacterized protein {ECO:0000313|EMBL:KFK22060.1} OS=Arabis alpina (Alpine rock-cress) PE=4 SV=1	PREDICTED: uncharacterized protein LOC103429410 [Malus domestica]
EVM0005790.1	--	--	[R]	General function prediction only	Uncharacterized protein {ECO:0000313|EMBL:KFK22060.1} OS=Arabis alpina (Alpine rock-cress) PE=4 SV=1	PREDICTED: uncharacterized protein LOC103429410 [Malus domestica]
EVM0007990.1	--	--	[R]	General function prediction only	Putative uncharacterized protein {ECO:0000313|EMBL:CAN70585.1} OS=Vitis vinifera (Grape) PE=4 SV=1	PREDICTED: uncharacterized protein LOC103406619 [Malus domestica]
EVM0001170.1	--	--	[R]	General function prediction only	Uncharacterized protein {ECO:0000313|EMBL:KFK22060.1} OS=Arabis alpina (Alpine rock-cress) PE=4 SV=1	PREDICTED: uncharacterized protein LOC103429410 [Malus domestica]
EVM0005989.1	--	--	[R]	General function prediction only	Uncharacterized protein {ECO:0000313|EMBL:KFK22060.1} OS=Arabis alpina (Alpine rock-cress) PE=4 SV=1	PREDICTED: uncharacterized protein LOC103429410 [Malus domestica]
EVM0036675.1	--	--	[R]	General function prediction only	Uncharacterized protein {ECO:0000313|EMBL:ERP46396.1} (Fragment) OS=Populus trichocarpa (Western balsam poplar) PE=4 SV=1	PREDICTED: uncharacterized protein LOC103407037 [Malus domestica]
EVM0032095.1	--	--	[R]	General function prediction only	Uncharacterized protein {ECO:0000313|EMBL:ERP46396.1} (Fragment) OS=Populus trichocarpa (Western balsam poplar) PE=4 SV=1	PREDICTED: uncharacterized protein LOC103942999 [Pyrus x bretschneideri]
EVM0043684.1	--	--	[R]	General function prediction only	Uncharacterized protein {ECO:0000313|EMBL:ERP46396.1} (Fragment) OS=Populus trichocarpa (Western balsam poplar) PE=4 SV=1	PREDICTED: uncharacterized protein LOC103442736 [Malus domestica]
EVM0007203.1	--	--	[R]	General function prediction only	Uncharacterized protein {ECO:0000313|EMBL:ERP46396.1} (Fragment) OS=Populus trichocarpa (Western balsam poplar) PE=4 SV=1	PREDICTED: uncharacterized protein LOC103942999 [Pyrus x bretschneideri]
EVM0018982.1	--	--	[R]	General function prediction only	Uncharacterized protein {ECO:0000313|EMBL:ERP46396.1} (Fragment) OS=Populus trichocarpa (Western balsam poplar) PE=4 SV=1	PREDICTED: uncharacterized protein LOC103942999 [Pyrus x bretschneideri]
EVM0032391.1	--	--	[R]	General function prediction only	Uncharacterized protein {ECO:0000313|EMBL:ERP46396.1} (Fragment) OS=Populus trichocarpa (Western balsam poplar) PE=4 SV=1	PREDICTED: uncharacterized protein LOC103942999 [Pyrus x bretschneideri]
EVM0040325.1	--	--	[R]	General function prediction only	Uncharacterized protein {ECO:0000313|EMBL:ERP46396.1} (Fragment) OS=Populus trichocarpa (Western balsam poplar) PE=4 SV=1	PREDICTED: uncharacterized protein LOC103412315 [Malus domestica]
EVM0044448.1	--	--	[R]	General function prediction only	Uncharacterized protein {ECO:0000313|EMBL:ERP46396.1} (Fragment) OS=Populus trichocarpa (Western balsam poplar) PE=4 SV=1	PREDICTED: uncharacterized protein LOC103942999 [Pyrus x bretschneideri]
EVM0014555.1	--	--	[R]	General function prediction only	Uncharacterized protein {ECO:0000313|EMBL:ERP46396.1} (Fragment) OS=Populus trichocarpa (Western balsam poplar) PE=4 SV=1	PREDICTED: uncharacterized protein LOC103408473 [Malus domestica]
EVM0035422.1	--	--	[R]	General function prediction only	Uncharacterized protein {ECO:0000313|EMBL:ERP46396.1} (Fragment) OS=Populus trichocarpa (Western balsam poplar) PE=4 SV=1	PREDICTED: uncharacterized protein LOC103407037 [Malus domestica]
EVM0028700.1	--	--	[R]	General function prediction only	Uncharacterized protein {ECO:0000313|EMBL:ERP46396.1} (Fragment) OS=Populus trichocarpa (Western balsam poplar) PE=4 SV=1	PREDICTED: uncharacterized protein LOC103442736 [Malus domestica]
EVM0009549.1	--	--	[R]	General function prediction only	Uncharacterized protein {ECO:0000313|EMBL:ERP46396.1} (Fragment) OS=Populus trichocarpa (Western balsam poplar) PE=4 SV=1	PREDICTED: uncharacterized protein LOC103942999 [Pyrus x bretschneideri]
EVM0043526.1	--	--	[R]	General function prediction only	Uncharacterized protein {ECO:0000313|EMBL:EMJ22900.1} OS=Prunus persica (Peach) PE=4 SV=1	PREDICTED: uncharacterized protein LOC103425091 [Malus domestica]
EVM0036712.1	--	--	--	--	Uncharacterized protein {ECO:0000313|EMBL:EMJ08808.1} (Fragment) OS=Prunus persica (Peach) PE=4 SV=1	PREDICTED: uncharacterized protein LOC103425091 [Malus domestica]
EVM0022490.1	--	--	[R]	General function prediction only	Uncharacterized protein {ECO:0000313|EMBL:EMJ22900.1} OS=Prunus persica (Peach) PE=4 SV=1	PREDICTED: uncharacterized protein LOC103424383 [Malus domestica]
EVM0031178.1	--	--	--	--	Uncharacterized protein {ECO:0000313|EMBL:EMJ08808.1} (Fragment) OS=Prunus persica (Peach) PE=4 SV=1	PREDICTED: uncharacterized protein LOC103425091 [Malus domestica]
EVM0043677.1	--	--	[R]	General function prediction only	Uncharacterized protein {ECO:0000313|EMBL:EMJ14189.1} (Fragment) OS=Prunus persica (Peach) PE=4 SV=1	PREDICTED: uncharacterized protein LOC103439107 [Malus domestica]
EVM0007649.1	--	--	[R]	General function prediction only	Uncharacterized protein {ECO:0000313|EMBL:EMJ25919.1} (Fragment) OS=Prunus persica (Peach) PE=4 SV=1	PREDICTED: uncharacterized protein LOC103425091 [Malus domestica]
EVM0042566.1	--	--	[R]	General function prediction only	Uncharacterized protein {ECO:0000313|EMBL:EMJ08808.1} (Fragment) OS=Prunus persica (Peach) PE=4 SV=1	PREDICTED: uncharacterized protein LOC103425091 [Malus domestica]
EVM0008734.1	--	--	[R]	General function prediction only	Uncharacterized protein {ECO:0000313|EMBL:EMJ26669.1} (Fragment) OS=Prunus persica (Peach) PE=4 SV=1	PREDICTED: uncharacterized protein LOC103425091 [Malus domestica]
EVM0035347.1	--	--	--	--	Uncharacterized protein {ECO:0000313|EMBL:EMJ14189.1} (Fragment) OS=Prunus persica (Peach) PE=4 SV=1	PREDICTED: uncharacterized protein LOC103412220 [Malus domestica]
EVM0015974.1	--	--	[R]	General function prediction only	Uncharacterized protein {ECO:0000313|EMBL:EMJ08808.1} (Fragment) OS=Prunus persica (Peach) PE=4 SV=1	PREDICTED: uncharacterized protein LOC103424383 [Malus domestica]
EVM0017785.1	--	--	[R]	General function prediction only	Uncharacterized protein {ECO:0000313|EMBL:EMJ22900.1} OS=Prunus persica (Peach) PE=4 SV=1	PREDICTED: uncharacterized protein LOC103424383 [Malus domestica]
EVM0018833.1	--	--	--	--	Mutator-like transposase {ECO:0000313|EMBL:AFP55551.1} OS=Rosa rugosa (Rugosa rose) PE=4 SV=1	PREDICTED: uncharacterized protein LOC103441844 [Malus domestica]
EVM0014265.1	--	--	--	--	Mutator-like transposase {ECO:0000313|EMBL:AFP55551.1} OS=Rosa rugosa (Rugosa rose) PE=4 SV=1	PREDICTED: uncharacterized protein LOC103414149 [Malus domestica]
EVM0003354.1	--	--	--	--	Mutator-like transposase {ECO:0000313|EMBL:AFP55551.1} OS=Rosa rugosa (Rugosa rose) PE=4 SV=1	PREDICTED: uncharacterized protein LOC103414149 [Malus domestica]
EVM0039093.1	--	--	--	--	Mutator-like transposase {ECO:0000313|EMBL:AFP55551.1} OS=Rosa rugosa (Rugosa rose) PE=4 SV=1	PREDICTED: uncharacterized protein LOC103414149 [Malus domestica]
EVM0039946.1	--	--	--	--	Mutator-like transposase {ECO:0000313|EMBL:AFP55551.1} OS=Rosa rugosa (Rugosa rose) PE=4 SV=1	PREDICTED: uncharacterized protein LOC103441844 [Malus domestica]
EVM0005006.1	--	--	--	--	Mutator-like transposase {ECO:0000313|EMBL:AFP55551.1} OS=Rosa rugosa (Rugosa rose) PE=4 SV=1	PREDICTED: uncharacterized protein LOC103441844 [Malus domestica]
EVM0037559.1	--	--	--	--	Mutator-like transposase {ECO:0000313|EMBL:AFP55551.1} OS=Rosa rugosa (Rugosa rose) PE=4 SV=1	PREDICTED: uncharacterized protein LOC103413088 [Malus domestica]
EVM0038964.1	--	--	--	--	Mutator-like transposase {ECO:0000313|EMBL:AFP55551.1} OS=Rosa rugosa (Rugosa rose) PE=4 SV=1	PREDICTED: uncharacterized protein LOC103425240 [Malus domestica]
EVM0033657.1	--	--	--	--	Mutator-like transposase {ECO:0000313|EMBL:AFP55551.1} OS=Rosa rugosa (Rugosa rose) PE=4 SV=1	PREDICTED: uncharacterized protein LOC103441844 [Malus domestica]
EVM0041760.1	--	--	--	--	Mutator-like transposase {ECO:0000313|EMBL:AFP55551.1} OS=Rosa rugosa (Rugosa rose) PE=4 SV=1	PREDICTED: uncharacterized protein LOC103441844 [Malus domestica]
EVM0039962.1	--	--	--	--	Mutator-like transposase {ECO:0000313|EMBL:AFP55551.1} OS=Rosa rugosa (Rugosa rose) PE=4 SV=1	PREDICTED: uncharacterized protein LOC103441844 [Malus domestica]
EVM0007725.1	--	--	[R]	General function prediction only	Putative Ty1-copia-like retrotransposon {ECO:0000313|EMBL:CDH30699.1} OS=Cercis chinensis PE=4 SV=1	PREDICTED: uncharacterized protein LOC103416349 [Malus domestica]
EVM0039393.1	--	--	[R]	General function prediction only	Uncharacterized protein {ECO:0000313|EMBL:ERP46396.1} (Fragment) OS=Populus trichocarpa (Western balsam poplar) PE=4 SV=1	PREDICTED: uncharacterized protein LOC103430580 [Malus domestica]
EVM0025105.1	--	--	[R]	General function prediction only	Uncharacterized protein {ECO:0000313|EMBL:EMJ13941.1} OS=Prunus persica (Peach) PE=4 SV=1	PREDICTED: uncharacterized protein LOC103962233 [Pyrus x bretschneideri]
EVM0044080.1	--	--	[R]	General function prediction only	Putative Ty1-copia-like retrotransposon {ECO:0000313|EMBL:CDH30699.1} OS=Cercis chinensis PE=4 SV=1	PREDICTED: uncharacterized protein LOC103416349 [Malus domestica]
EVM0041866.1	--	--	[R]	General function prediction only	Putative uncharacterized protein {ECO:0000313|EMBL:CAN74695.1} OS=Vitis vinifera (Grape) PE=4 SV=1	PREDICTED: FK506-binding protein 5-like [Malus domestica]
EVM0028040.1	--	--	[R]	General function prediction only	T4.5 protein {ECO:0000313|EMBL:CCH50966.1} OS=Malus x robusta PE=4 SV=1	PREDICTED: uncharacterized protein LOC103416349 [Malus domestica]
EVM0004192.1	--	--	[R]	General function prediction only	T4.5 protein {ECO:0000313|EMBL:CCH50966.1} OS=Malus x robusta PE=4 SV=1	PREDICTED: uncharacterized protein LOC103962233 [Pyrus x bretschneideri]
EVM0043124.1	--	--	[R]	General function prediction only	Putative uncharacterized protein {ECO:0000313|EMBL:CAN83304.1} OS=Vitis vinifera (Grape) PE=4 SV=1	PREDICTED: uncharacterized protein LOC103416349 [Malus domestica]
EVM0024854.1	--	--	[R]	General function prediction only	Putative Ty1-copia-like retrotransposon {ECO:0000313|EMBL:CDH30699.1} OS=Cercis chinensis PE=4 SV=1	PREDICTED: uncharacterized protein LOC103416349 [Malus domestica]
EVM0036822.1	--	--	[R]	General function prediction only	Putative uncharacterized protein {ECO:0000313|EMBL:CAN83304.1} OS=Vitis vinifera (Grape) PE=4 SV=1	PREDICTED: uncharacterized protein LOC103430580 [Malus domestica]
EVM0044150.1	Molecular Function: transferase activity, transferring phosphorus-containing groups (GO:0016772);; Molecular Function: organic cyclic compound binding (GO:0097159);; Molecular Function: heterocyclic compound binding (GO:1901363);;	--	[R]	General function prediction only	T4.5 protein {ECO:0000313|EMBL:CCH50966.1} OS=Malus x robusta PE=4 SV=1	T4.5 [Malus x robusta]
EVM0041102.1	--	--	[R]	General function prediction only	T4.5 protein {ECO:0000313|EMBL:CCH50966.1} OS=Malus x robusta PE=4 SV=1	PREDICTED: uncharacterized protein LOC103430102 [Malus domestica]
EVM0026281.1	Molecular Function: transferase activity, transferring phosphorus-containing groups (GO:0016772);; Molecular Function: organic cyclic compound binding (GO:0097159);; Molecular Function: heterocyclic compound binding (GO:1901363);;	--	[R]	General function prediction only	T4.5 protein {ECO:0000313|EMBL:CCH50966.1} OS=Malus x robusta PE=4 SV=1	T4.5 [Malus x robusta]
EVM0027599.1	Molecular Function: nucleic acid binding (GO:0003676);; Molecular Function: electron carrier activity (GO:0009055);; Biological Process: electron transport chain (GO:0022900);;	--	[R]	General function prediction only	T4.5 protein {ECO:0000313|EMBL:CCH50966.1} OS=Malus x robusta PE=4 SV=1	PREDICTED: uncharacterized protein LOC103430102 [Malus domestica]
EVM0028322.1	--	--	[R]	General function prediction only	T4.5 protein {ECO:0000313|EMBL:CCH50966.1} OS=Malus x robusta PE=4 SV=1	PREDICTED: uncharacterized protein LOC103430102 [Malus domestica]
EVM0000848.1	--	--	[R]	General function prediction only	T4.5 protein {ECO:0000313|EMBL:CCH50966.1} OS=Malus x robusta PE=4 SV=1	PREDICTED: uncharacterized protein LOC103430548 [Malus domestica]
EVM0004049.1	--	--	[R]	General function prediction only	T4.5 protein {ECO:0000313|EMBL:CCH50966.1} OS=Malus x robusta PE=4 SV=1	PREDICTED: uncharacterized protein LOC103404078 [Malus domestica]
EVM0030458.1	--	--	[R]	General function prediction only	T4.5 protein {ECO:0000313|EMBL:CCH50966.1} OS=Malus x robusta PE=4 SV=1	T4.5 [Malus x robusta]
EVM0029632.1	--	--	[R]	General function prediction only	T4.5 protein {ECO:0000313|EMBL:CCH50966.1} OS=Malus x robusta PE=4 SV=1	T4.5 [Malus x robusta]
EVM0001370.1	Molecular Function: nucleic acid binding (GO:0003676);;	--	[R]	General function prediction only	T4.5 protein {ECO:0000313|EMBL:CCH50966.1} OS=Malus x robusta PE=4 SV=1	PREDICTED: uncharacterized protein LOC103430102 [Malus domestica]
EVM0017765.1	--	--	[R]	General function prediction only	Integrase {ECO:0000313|EMBL:AHN65359.1} OS=Glycine max (Soybean) PE=4 SV=1	PREDICTED: uncharacterized protein LOC103407455 [Malus domestica]
EVM0004019.1	--	--	[R]	General function prediction only	Integrase {ECO:0000313|EMBL:AHN65359.1} OS=Glycine max (Soybean) PE=4 SV=1	PREDICTED: uncharacterized protein LOC103407455 [Malus domestica]
EVM0041078.1	--	--	[R]	General function prediction only	Integrase {ECO:0000313|EMBL:AHN65359.1} OS=Glycine max (Soybean) PE=4 SV=1	PREDICTED: uncharacterized protein LOC103411723 [Malus domestica]
EVM0030880.1	--	--	[R]	General function prediction only	Integrase {ECO:0000313|EMBL:AHN65359.1} OS=Glycine max (Soybean) PE=4 SV=1	PREDICTED: uncharacterized protein LOC103407883 [Malus domestica]
EVM0001894.1	--	--	[R]	General function prediction only	Putative uncharacterized protein {ECO:0000313|EMBL:CAN82599.1} OS=Vitis vinifera (Grape) PE=4 SV=1	PREDICTED: uncharacterized protein LOC103439311 [Malus domestica]
EVM0016349.1	--	--	[R]	General function prediction only	Integrase {ECO:0000313|EMBL:AHN65359.1} OS=Glycine max (Soybean) PE=4 SV=1	PREDICTED: uncharacterized protein LOC103407883 [Malus domestica]
EVM0004018.1	--	--	[R]	General function prediction only	Putative uncharacterized protein {ECO:0000313|EMBL:CAN82599.1} OS=Vitis vinifera (Grape) PE=4 SV=1	PREDICTED: uncharacterized protein LOC103439311 [Malus domestica]
EVM0000477.1	--	--	[R]	General function prediction only	Putative uncharacterized protein {ECO:0000313|EMBL:CAN82599.1} OS=Vitis vinifera (Grape) PE=4 SV=1	PREDICTED: uncharacterized protein LOC103439311 [Malus domestica]
EVM0042509.1	--	--	[R]	General function prediction only	Integrase {ECO:0000313|EMBL:AHN65359.1} OS=Glycine max (Soybean) PE=4 SV=1	PREDICTED: uncharacterized protein LOC103407455 [Malus domestica]
EVM0040287.1	--	--	[R]	General function prediction only	Putative uncharacterized protein {ECO:0000313|EMBL:CAN82599.1} OS=Vitis vinifera (Grape) PE=4 SV=1	PREDICTED: uncharacterized protein LOC103439311 [Malus domestica]
EVM0002934.1	--	--	[R]	General function prediction only	Uncharacterized protein {ECO:0000313|EMBL:KDP35540.1} OS=Jatropha curcas (Barbados nut) PE=4 SV=1	PREDICTED: uncharacterized protein LOC103337369 [Prunus mume]
EVM0035819.1	--	--	[R]	General function prediction only	Uncharacterized protein {ECO:0000313|EMBL:KDP35540.1} OS=Jatropha curcas (Barbados nut) PE=4 SV=1	PREDICTED: uncharacterized protein LOC103337369 [Prunus mume]
EVM0018922.1	--	--	[R]	General function prediction only	Uncharacterized protein {ECO:0000313|EMBL:KDP35540.1} OS=Jatropha curcas (Barbados nut) PE=4 SV=1	PREDICTED: uncharacterized protein LOC103337369 [Prunus mume]
EVM0042290.1	--	--	[R]	General function prediction only	Uncharacterized protein {ECO:0000313|EMBL:KDP35540.1} OS=Jatropha curcas (Barbados nut) PE=4 SV=1	PREDICTED: uncharacterized protein LOC103428081 [Malus domestica]
EVM0028211.1	--	--	[R]	General function prediction only	Uncharacterized protein {ECO:0000313|EMBL:KDP35540.1} OS=Jatropha curcas (Barbados nut) PE=4 SV=1	PREDICTED: uncharacterized protein LOC103337369 [Prunus mume]
EVM0044464.1	--	--	[R]	General function prediction only	Uncharacterized protein {ECO:0000313|EMBL:KDP35540.1} OS=Jatropha curcas (Barbados nut) PE=4 SV=1	PREDICTED: uncharacterized protein LOC103337369 [Prunus mume]
EVM0021836.1	--	--	[R]	General function prediction only	Uncharacterized protein {ECO:0000313|EMBL:KDP35540.1} OS=Jatropha curcas (Barbados nut) PE=4 SV=1	PREDICTED: uncharacterized protein LOC103337369 [Prunus mume]
EVM0011899.1	--	--	[R]	General function prediction only	Uncharacterized protein {ECO:0000313|EMBL:KDP35540.1} OS=Jatropha curcas (Barbados nut) PE=4 SV=1	PREDICTED: uncharacterized protein LOC103337369 [Prunus mume]
EVM0043478.1	--	--	[R]	General function prediction only	Uncharacterized protein {ECO:0000313|EMBL:KDP35540.1} OS=Jatropha curcas (Barbados nut) PE=4 SV=1	PREDICTED: uncharacterized protein LOC103337369 [Prunus mume]
EVM0024902.1	--	--	[R]	General function prediction only	Uncharacterized protein {ECO:0000313|EMBL:KDP35540.1} OS=Jatropha curcas (Barbados nut) PE=4 SV=1	PREDICTED: uncharacterized protein LOC103940913 [Pyrus x bretschneideri]
EVM0015962.1	--	--	--	--	Uncharacterized protein {ECO:0000313|EnsemblPlants:Solyc00g020540.1.1} OS=Solanum lycopersicum (Tomato) PE=4 SV=1	PREDICTED: uncharacterized protein LOC103965547 [Pyrus x bretschneideri]
EVM0008252.1	--	--	--	--	Uncharacterized protein {ECO:0000313|EnsemblPlants:Solyc00g020540.1.1} OS=Solanum lycopersicum (Tomato) PE=4 SV=1	PREDICTED: uncharacterized protein LOC103965547 [Pyrus x bretschneideri]
EVM0005920.1	--	--	--	--	Uncharacterized protein {ECO:0000313|EMBL:EMJ00117.1} (Fragment) OS=Prunus persica (Peach) PE=4 SV=1	PREDICTED: uncharacterized protein LOC103965547 [Pyrus x bretschneideri]
EVM0028768.1	--	--	--	--	Uncharacterized protein {ECO:0000313|EnsemblPlants:Solyc00g020540.1.1} OS=Solanum lycopersicum (Tomato) PE=4 SV=1	PREDICTED: uncharacterized protein LOC103965547 [Pyrus x bretschneideri]
EVM0009727.1	--	--	--	--	Uncharacterized protein {ECO:0000313|EnsemblPlants:Solyc00g020540.1.1} OS=Solanum lycopersicum (Tomato) PE=4 SV=1	PREDICTED: uncharacterized protein LOC103965547 [Pyrus x bretschneideri]
EVM0033801.1	--	--	--	--	Uncharacterized protein {ECO:0000313|EMBL:EMJ00117.1} (Fragment) OS=Prunus persica (Peach) PE=4 SV=1	PREDICTED: uncharacterized protein LOC103965547 [Pyrus x bretschneideri]
EVM0017578.1	--	--	--	--	Uncharacterized protein {ECO:0000313|EnsemblPlants:Solyc00g020540.1.1} OS=Solanum lycopersicum (Tomato) PE=4 SV=1	PREDICTED: uncharacterized protein LOC103965547 [Pyrus x bretschneideri]
EVM0017813.1	--	--	--	--	Uncharacterized protein {ECO:0000313|EnsemblPlants:Solyc00g020540.1.1} OS=Solanum lycopersicum (Tomato) PE=4 SV=1	PREDICTED: uncharacterized protein LOC103965547 [Pyrus x bretschneideri]
EVM0034460.1	--	--	--	--	Uncharacterized protein {ECO:0000313|EnsemblPlants:Solyc00g020540.1.1} OS=Solanum lycopersicum (Tomato) PE=4 SV=1	PREDICTED: uncharacterized protein LOC103965547 [Pyrus x bretschneideri]
EVM0039046.1	--	--	--	--	Uncharacterized protein {ECO:0000313|EnsemblPlants:Solyc00g020540.1.1} OS=Solanum lycopersicum (Tomato) PE=4 SV=1	PREDICTED: uncharacterized protein LOC103965547 [Pyrus x bretschneideri]
EVM0036197.1	--	--	[R]	General function prediction only	Uncharacterized protein {ECO:0000313|EMBL:ERM96088.1} (Fragment) OS=Amborella trichopoda PE=4 SV=1	PREDICTED: uncharacterized protein LOC103963819 [Pyrus x bretschneideri]
EVM0026641.1	--	--	[R]	General function prediction only	Uncharacterized protein {ECO:0000313|EMBL:ERM96088.1} (Fragment) OS=Amborella trichopoda PE=4 SV=1	PREDICTED: uncharacterized protein LOC103963819 [Pyrus x bretschneideri]
EVM0022515.1	--	--	[R]	General function prediction only	Uncharacterized protein {ECO:0000313|EMBL:ERM96088.1} (Fragment) OS=Amborella trichopoda PE=4 SV=1	PREDICTED: uncharacterized protein LOC103963819 [Pyrus x bretschneideri]
EVM0016808.1	--	--	[R]	General function prediction only	Uncharacterized protein {ECO:0000313|EMBL:ERM96088.1} (Fragment) OS=Amborella trichopoda PE=4 SV=1	PREDICTED: uncharacterized protein LOC103963819 [Pyrus x bretschneideri]
EVM0015884.1	--	--	[R]	General function prediction only	Uncharacterized protein {ECO:0000313|EMBL:ERM96088.1} (Fragment) OS=Amborella trichopoda PE=4 SV=1	PREDICTED: uncharacterized protein LOC103963819 [Pyrus x bretschneideri]
EVM0031951.1	--	--	[R]	General function prediction only	Uncharacterized protein {ECO:0000313|EMBL:ERM96088.1} (Fragment) OS=Amborella trichopoda PE=4 SV=1	PREDICTED: uncharacterized protein LOC103963819 [Pyrus x bretschneideri]
EVM0034318.1	--	--	[R]	General function prediction only	Uncharacterized protein {ECO:0000313|EMBL:ERM96088.1} (Fragment) OS=Amborella trichopoda PE=4 SV=1	PREDICTED: uncharacterized protein LOC103963819 [Pyrus x bretschneideri]
EVM0022419.1	--	--	[R]	General function prediction only	Uncharacterized protein {ECO:0000313|EMBL:ERM96088.1} (Fragment) OS=Amborella trichopoda PE=4 SV=1	PREDICTED: uncharacterized protein LOC103963819 [Pyrus x bretschneideri]
EVM0028679.1	--	--	[R]	General function prediction only	Uncharacterized protein {ECO:0000313|EMBL:ERM96088.1} (Fragment) OS=Amborella trichopoda PE=4 SV=1	PREDICTED: uncharacterized protein LOC103963819 [Pyrus x bretschneideri]
EVM0037085.1	Molecular Function: nucleic acid binding (GO:0003676);; Molecular Function: beta-galactosidase activity (GO:0004565);; Biological Process: carbohydrate metabolic process (GO:0005975);; Molecular Function: zinc ion binding (GO:0008270);; Biological Process: DNA integration (GO:0015074);; Molecular Function: carbohydrate binding (GO:0030246);;	--	[R]	General function prediction only	Putative polyprotein (Retrotrasposon protein) {ECO:0000313|EMBL:CBL94154.1} OS=Malus domestica (Apple) PE=4 SV=1	PREDICTED: uncharacterized protein LOC103415137 [Malus domestica]
EVM0045282.1	Molecular Function: binding (GO:0005488);; Molecular Function: hydrolase activity, acting on glycosyl bonds (GO:0016798);; Biological Process: primary metabolic process (GO:0044238);; Biological Process: organic substance metabolic process (GO:0071704);;	--	[R]	General function prediction only	Putative polyprotein (Retrotrasposon protein) {ECO:0000313|EMBL:CBL94154.1} OS=Malus domestica (Apple) PE=4 SV=1	PREDICTED: uncharacterized protein LOC103415137 [Malus domestica]
EVM0034563.1	Molecular Function: nucleic acid binding (GO:0003676);; Biological Process: DNA integration (GO:0015074);;	--	[R]	General function prediction only	Putative uncharacterized protein {ECO:0000313|EMBL:CAN61660.1} OS=Vitis vinifera (Grape) PE=4 SV=1	PREDICTED: uncharacterized protein LOC103945027 [Pyrus x bretschneideri]
EVM0001987.1	Molecular Function: nucleic acid binding (GO:0003676);; Biological Process: DNA integration (GO:0015074);;	--	[R]	General function prediction only	Putative uncharacterized protein {ECO:0000313|EMBL:CAN79782.1} OS=Vitis vinifera (Grape) PE=4 SV=1	PREDICTED: uncharacterized protein LOC103945027 [Pyrus x bretschneideri]
EVM0008194.1	Molecular Function: nucleic acid binding (GO:0003676);; Biological Process: DNA integration (GO:0015074);;	--	[R]	General function prediction only	Putative uncharacterized protein {ECO:0000313|EMBL:CAN61660.1} OS=Vitis vinifera (Grape) PE=4 SV=1	PREDICTED: uncharacterized protein LOC103945027 [Pyrus x bretschneideri]
EVM0008217.1	Molecular Function: binding (GO:0005488);;	--	[R]	General function prediction only	Putative uncharacterized protein {ECO:0000313|EMBL:CAN68059.1} OS=Vitis vinifera (Grape) PE=4 SV=1	PREDICTED: uncharacterized protein LOC103966118 [Pyrus x bretschneideri]
EVM0045181.1	Molecular Function: nucleic acid binding (GO:0003676);; Biological Process: DNA integration (GO:0015074);;	--	[R]	General function prediction only	Putative polyprotein (Retrotrasposon protein) {ECO:0000313|EMBL:CBL94154.1} OS=Malus domestica (Apple) PE=4 SV=1	PREDICTED: uncharacterized protein LOC103966118 [Pyrus x bretschneideri]
EVM0018652.1	Molecular Function: nucleic acid binding (GO:0003676);; Biological Process: DNA integration (GO:0015074);;	--	[R]	General function prediction only	Putative uncharacterized protein {ECO:0000313|EMBL:CAN61660.1} OS=Vitis vinifera (Grape) PE=4 SV=1	PREDICTED: uncharacterized protein LOC103945027 [Pyrus x bretschneideri]
EVM0024614.1	Molecular Function: nucleic acid binding (GO:0003676);; Biological Process: DNA integration (GO:0015074);;	--	[R]	General function prediction only	Putative uncharacterized protein {ECO:0000313|EMBL:CAN61660.1} OS=Vitis vinifera (Grape) PE=4 SV=1	PREDICTED: uncharacterized protein LOC103945027 [Pyrus x bretschneideri]
EVM0029318.1	--	--	[R]	General function prediction only	T4.5 protein {ECO:0000313|EMBL:CCH50966.1} OS=Malus x robusta PE=4 SV=1	PREDICTED: uncharacterized protein LOC103453700 [Malus domestica]
EVM0029838.1	--	--	[R]	General function prediction only	T4.5 protein {ECO:0000313|EMBL:CCH50966.1} OS=Malus x robusta PE=4 SV=1	PREDICTED: uncharacterized protein LOC103440093 [Malus domestica]
EVM0037114.1	--	--	[R]	General function prediction only	T4.5 protein {ECO:0000313|EMBL:CCH50966.1} OS=Malus x robusta PE=4 SV=1	PREDICTED: uncharacterized protein LOC103445612 [Malus domestica]
EVM0041746.1	--	--	[R]	General function prediction only	Putative uncharacterized protein {ECO:0000313|EMBL:CAN65591.1} OS=Vitis vinifera (Grape) PE=4 SV=1	PREDICTED: uncharacterized protein LOC103928821 [Pyrus x bretschneideri]
EVM0041451.1	--	--	[R]	General function prediction only	Putative uncharacterized protein {ECO:0000313|EMBL:CAN60188.1} OS=Vitis vinifera (Grape) PE=4 SV=1	PREDICTED: uncharacterized protein LOC103424318 [Malus domestica]
EVM0044984.1	--	--	[R]	General function prediction only	T4.5 protein {ECO:0000313|EMBL:CCH50966.1} OS=Malus x robusta PE=4 SV=1	PREDICTED: uncharacterized protein LOC103402504 [Malus domestica]
EVM0023736.1	--	--	[R]	General function prediction only	T4.5 protein {ECO:0000313|EMBL:CCH50966.1} OS=Malus x robusta PE=4 SV=1	PREDICTED: uncharacterized protein LOC103440093 [Malus domestica]
EVM0033546.1	--	--	[R]	General function prediction only	T4.5 protein {ECO:0000313|EMBL:CCH50966.1} OS=Malus x robusta PE=4 SV=1	PREDICTED: uncharacterized protein LOC103420252 [Malus domestica]
EVM0035290.1	--	--	[R]	General function prediction only	T4.5 protein {ECO:0000313|EMBL:CCH50966.1} OS=Malus x robusta PE=4 SV=1	PREDICTED: uncharacterized protein LOC103424139 [Malus domestica]
EVM0038993.1	--	--	[R]	General function prediction only	Uncharacterized protein {ECO:0000313|EMBL:EMJ13941.1} OS=Prunus persica (Peach) PE=4 SV=1	PREDICTED: uncharacterized protein LOC103452412 [Malus domestica]
EVM0024173.1	--	--	[R]	General function prediction only	Uncharacterized protein {ECO:0000313|EMBL:EMJ13941.1} OS=Prunus persica (Peach) PE=4 SV=1	PREDICTED: uncharacterized protein LOC103429144 [Malus domestica]
EVM0038184.1	--	--	[R]	General function prediction only	Uncharacterized protein {ECO:0000313|EMBL:EMJ13941.1} OS=Prunus persica (Peach) PE=4 SV=1	PREDICTED: uncharacterized protein LOC103452412 [Malus domestica]
EVM0005233.1	--	--	[R]	General function prediction only	Uncharacterized protein {ECO:0000313|EMBL:EMJ13941.1} OS=Prunus persica (Peach) PE=4 SV=1	PREDICTED: uncharacterized protein LOC103452412 [Malus domestica]
EVM0017865.1	--	--	[R]	General function prediction only	Uncharacterized protein {ECO:0000313|EMBL:EMJ13941.1} OS=Prunus persica (Peach) PE=4 SV=1	PREDICTED: uncharacterized protein LOC103452412 [Malus domestica]
EVM0038697.1	--	--	[R]	General function prediction only	Uncharacterized protein {ECO:0000313|EMBL:EMJ13941.1} OS=Prunus persica (Peach) PE=4 SV=1	PREDICTED: uncharacterized protein LOC103452412 [Malus domestica]
EVM0029278.1	--	--	[R]	General function prediction only	Uncharacterized protein {ECO:0000313|EMBL:EMJ13941.1} OS=Prunus persica (Peach) PE=4 SV=1	PREDICTED: uncharacterized protein LOC103430533 [Malus domestica]
EVM0005353.1	--	--	[R]	General function prediction only	Uncharacterized protein {ECO:0000313|EMBL:EMJ13941.1} OS=Prunus persica (Peach) PE=4 SV=1	PREDICTED: uncharacterized protein LOC103430533 [Malus domestica]
EVM0038227.1	--	--	[R]	General function prediction only	Uncharacterized protein {ECO:0000313|EMBL:EMJ13941.1} OS=Prunus persica (Peach) PE=4 SV=1	PREDICTED: uncharacterized protein LOC103452412 [Malus domestica]
EVM0015455.1	--	--	--	--	--	PREDICTED: uncharacterized protein LOC103941498 [Pyrus x bretschneideri]
EVM0031619.1	--	--	--	--	--	PREDICTED: uncharacterized protein LOC103941498 [Pyrus x bretschneideri]
EVM0033007.1	--	--	--	--	--	PREDICTED: uncharacterized protein LOC103941498 [Pyrus x bretschneideri]
EVM0017051.1	--	--	--	--	--	PREDICTED: uncharacterized protein LOC103941498 [Pyrus x bretschneideri]
EVM0045429.1	--	--	--	--	--	PREDICTED: uncharacterized protein LOC103941498 [Pyrus x bretschneideri]
EVM0024369.1	--	--	--	--	--	PREDICTED: uncharacterized protein LOC103941498 [Pyrus x bretschneideri]
EVM0016395.1	--	--	--	--	--	PREDICTED: uncharacterized protein LOC103941498 [Pyrus x bretschneideri]
EVM0007471.1	--	--	--	--	--	PREDICTED: uncharacterized protein LOC103941498 [Pyrus x bretschneideri]
EVM0026363.1	--	--	[R]	General function prediction only	RHO-related protein from plants 10 isoform 1 {ECO:0000313|EMBL:EOY20640.1} OS=Theobroma cacao (Cacao) PE=3 SV=1	PREDICTED: rac-like GTP-binding protein ARAC3 [Malus domestica]
EVM0014079.1	--	--	[R]	General function prediction only	RHO-related protein from plants 10 isoform 1 {ECO:0000313|EMBL:EOY20640.1} OS=Theobroma cacao (Cacao) PE=3 SV=1	PREDICTED: rac-like GTP-binding protein ARAC3 [Malus domestica]
EVM0017367.1	--	--	[R]	General function prediction only	RHO-related protein from plants 10 isoform 1 {ECO:0000313|EMBL:EOY20640.1} OS=Theobroma cacao (Cacao) PE=3 SV=1	PREDICTED: rac-like GTP-binding protein ARAC3 [Malus domestica]
EVM0030596.1	--	--	[R]	General function prediction only	RHO-related protein from plants 10 isoform 1 {ECO:0000313|EMBL:EOY20640.1} OS=Theobroma cacao (Cacao) PE=3 SV=1	PREDICTED: rac-like GTP-binding protein ARAC3 [Malus domestica]
EVM0042731.1	--	--	[R]	General function prediction only	RHO-related protein from plants 10 isoform 1 {ECO:0000313|EMBL:EOY20640.1} OS=Theobroma cacao (Cacao) PE=3 SV=1	PREDICTED: rac-like GTP-binding protein ARAC3 [Malus domestica]
EVM0001103.1	--	--	[R]	General function prediction only	RHO-related protein from plants 10 isoform 1 {ECO:0000313|EMBL:EOY20640.1} OS=Theobroma cacao (Cacao) PE=3 SV=1	PREDICTED: rac-like GTP-binding protein ARAC3 [Malus domestica]
EVM0039206.1	--	--	[R]	General function prediction only	RHO-related protein from plants 10 isoform 1 {ECO:0000313|EMBL:EOY20640.1} OS=Theobroma cacao (Cacao) PE=3 SV=1	PREDICTED: rac-like GTP-binding protein ARAC3 [Malus domestica]
EVM0023532.1	Molecular Function: GTP binding (GO:0005525);; Cellular Component: intracellular (GO:0005622);; Biological Process: small GTPase mediated signal transduction (GO:0007264);; Cellular Component: membrane (GO:0016020);;	--	[R]	General function prediction only	RHO-related protein from plants 10 isoform 1 {ECO:0000313|EMBL:EOY20640.1} OS=Theobroma cacao (Cacao) PE=3 SV=1	PREDICTED: rac-like GTP-binding protein ARAC3 [Malus domestica]
EVM0031723.1	--	--	--	--	Retropepsin-like protein {ECO:0000313|EMBL:AFN88198.1} OS=Phaseolus vulgaris (Kidney bean) PE=4 SV=1	PREDICTED: uncharacterized protein LOC103418962 [Malus domestica]
EVM0044719.1	--	--	--	--	Retropepsin-like protein {ECO:0000313|EMBL:AFN88198.1} OS=Phaseolus vulgaris (Kidney bean) PE=4 SV=1	PREDICTED: uncharacterized protein LOC103407915 [Malus domestica]
EVM0008483.1	--	--	--	--	Retropepsin-like protein {ECO:0000313|EMBL:AFN88198.1} OS=Phaseolus vulgaris (Kidney bean) PE=4 SV=1	PREDICTED: LOW QUALITY PROTEIN: uncharacterized protein LOC103413156 [Malus domestica]
EVM0000670.1	--	--	--	--	Retropepsin-like protein {ECO:0000313|EMBL:AFN88198.1} OS=Phaseolus vulgaris (Kidney bean) PE=4 SV=1	PREDICTED: LOW QUALITY PROTEIN: uncharacterized protein LOC103413156 [Malus domestica]
EVM0018018.1	--	--	--	--	Retropepsin-like protein {ECO:0000313|EMBL:AFN88198.1} OS=Phaseolus vulgaris (Kidney bean) PE=4 SV=1	PREDICTED: LOW QUALITY PROTEIN: uncharacterized protein LOC103413156 [Malus domestica]
EVM0017632.1	--	--	--	--	Retropepsin-like protein {ECO:0000313|EMBL:AFN88198.1} OS=Phaseolus vulgaris (Kidney bean) PE=4 SV=1	PREDICTED: LOW QUALITY PROTEIN: uncharacterized protein LOC103413156 [Malus domestica]
EVM0000856.1	--	--	--	--	Retropepsin-like protein {ECO:0000313|EMBL:AFN88198.1} OS=Phaseolus vulgaris (Kidney bean) PE=4 SV=1	PREDICTED: LOW QUALITY PROTEIN: uncharacterized protein LOC103413156 [Malus domestica]
EVM0001605.1	--	--	--	--	Retropepsin-like protein {ECO:0000313|EMBL:AFN88198.1} OS=Phaseolus vulgaris (Kidney bean) PE=4 SV=1	PREDICTED: LOW QUALITY PROTEIN: uncharacterized protein LOC103413156 [Malus domestica]
EVM0024757.1	--	--	[R]	General function prediction only	Retropepsin-like protein {ECO:0000313|EMBL:AFN88198.1} OS=Phaseolus vulgaris (Kidney bean) PE=4 SV=1	PREDICTED: uncharacterized protein LOC103441411 [Malus domestica]
EVM0001764.1	--	--	[R]	General function prediction only	Retropepsin-like protein {ECO:0000313|EMBL:AFN88198.1} OS=Phaseolus vulgaris (Kidney bean) PE=4 SV=1	PREDICTED: uncharacterized protein LOC103441411 [Malus domestica]
EVM0026530.1	--	--	[R]	General function prediction only	Retropepsin-like protein {ECO:0000313|EMBL:AFN88198.1} OS=Phaseolus vulgaris (Kidney bean) PE=4 SV=1	PREDICTED: uncharacterized protein LOC103441411 [Malus domestica]
EVM0001756.1	--	--	[R]	General function prediction only	Retropepsin-like protein {ECO:0000313|EMBL:AFN88198.1} OS=Phaseolus vulgaris (Kidney bean) PE=4 SV=1	PREDICTED: uncharacterized protein LOC103441411 [Malus domestica]
EVM0042348.1	--	--	[R]	General function prediction only	Retropepsin-like protein {ECO:0000313|EMBL:AFN88198.1} OS=Phaseolus vulgaris (Kidney bean) PE=4 SV=1	PREDICTED: uncharacterized protein LOC103441411 [Malus domestica]
EVM0020501.1	--	--	[R]	General function prediction only	Retropepsin-like protein {ECO:0000313|EMBL:AFN88198.1} OS=Phaseolus vulgaris (Kidney bean) PE=4 SV=1	PREDICTED: uncharacterized protein LOC103441411 [Malus domestica]
EVM0005446.1	--	--	[R]	General function prediction only	Retropepsin-like protein {ECO:0000313|EMBL:AFN88198.1} OS=Phaseolus vulgaris (Kidney bean) PE=4 SV=1	PREDICTED: uncharacterized protein LOC103441411 [Malus domestica]
EVM0012397.1	--	--	[R]	General function prediction only	Retropepsin-like protein {ECO:0000313|EMBL:AFN88198.1} OS=Phaseolus vulgaris (Kidney bean) PE=4 SV=1	PREDICTED: uncharacterized protein LOC103441411 [Malus domestica]
EVM0028624.1	Molecular Function: nucleic acid binding (GO:0003676);; Biological Process: DNA metabolic process (GO:0006259);;	--	[R]	General function prediction only	Putative retrotransposon protein {ECO:0000313|EMBL:CBL94172.1} OS=Malus domestica (Apple) PE=4 SV=1	PREDICTED: LOW QUALITY PROTEIN: uncharacterized protein LOC103439125 [Malus domestica]
EVM0013099.1	--	--	[R]	General function prediction only	Uncharacterized protein {ECO:0000313|EMBL:EMJ01464.1} OS=Prunus persica (Peach) PE=4 SV=1	PREDICTED: LOW QUALITY PROTEIN: uncharacterized protein LOC103439125 [Malus domestica]
EVM0018869.1	--	--	[R]	General function prediction only	Uncharacterized protein {ECO:0000313|EMBL:EMJ01464.1} OS=Prunus persica (Peach) PE=4 SV=1	PREDICTED: LOW QUALITY PROTEIN: uncharacterized protein LOC103439125 [Malus domestica]
EVM0010737.1	--	--	[R]	General function prediction only	Putative retrotransposon protein {ECO:0000313|EMBL:CBL94172.1} OS=Malus domestica (Apple) PE=4 SV=1	PREDICTED: LOW QUALITY PROTEIN: uncharacterized protein LOC103439125 [Malus domestica]
EVM0038924.1	--	--	[R]	General function prediction only	Uncharacterized protein {ECO:0000313|EMBL:EMJ22433.1} OS=Prunus persica (Peach) PE=4 SV=1	PREDICTED: LOW QUALITY PROTEIN: uncharacterized protein LOC103439125 [Malus domestica]
EVM0019155.1	--	--	[R]	General function prediction only	Uncharacterized protein {ECO:0000313|EMBL:EMJ14281.1} OS=Prunus persica (Peach) PE=4 SV=1	PREDICTED: LOW QUALITY PROTEIN: uncharacterized protein LOC103439125 [Malus domestica]
EVM0029729.1	--	--	[R]	General function prediction only	Uncharacterized protein {ECO:0000313|EMBL:EMJ01464.1} OS=Prunus persica (Peach) PE=4 SV=1	PREDICTED: LOW QUALITY PROTEIN: uncharacterized protein LOC103439125 [Malus domestica]
EVM0002429.1	Molecular Function: nucleic acid binding (GO:0003676);; Biological Process: DNA metabolic process (GO:0006259);;	--	[R]	General function prediction only	Putative retrotransposon protein {ECO:0000313|EMBL:CBL94172.1} OS=Malus domestica (Apple) PE=4 SV=1	PREDICTED: LOW QUALITY PROTEIN: uncharacterized protein LOC103439125 [Malus domestica]
EVM0003683.1	--	--	[R]	General function prediction only	Uncharacterized protein {ECO:0000313|EMBL:EPS74455.1} OS=Genlisea aurea PE=4 SV=1	PREDICTED: LOW QUALITY PROTEIN: uncharacterized protein LOC103410613 [Malus domestica]
EVM0025981.1	--	--	[R]	General function prediction only	Uncharacterized protein {ECO:0000313|EMBL:EPS74455.1} OS=Genlisea aurea PE=4 SV=1	PREDICTED: LOW QUALITY PROTEIN: uncharacterized protein LOC103410613 [Malus domestica]
EVM0022153.1	--	--	[R]	General function prediction only	Uncharacterized protein {ECO:0000313|EMBL:EPS74455.1} OS=Genlisea aurea PE=4 SV=1	PREDICTED: LOW QUALITY PROTEIN: uncharacterized protein LOC103410613 [Malus domestica]
EVM0020580.1	--	--	[R]	General function prediction only	Retropepsin-like protein {ECO:0000313|EMBL:AFN88198.1} OS=Phaseolus vulgaris (Kidney bean) PE=4 SV=1	PREDICTED: LOW QUALITY PROTEIN: uncharacterized protein LOC103410613 [Malus domestica]
EVM0008691.1	--	--	[R]	General function prediction only	Uncharacterized protein {ECO:0000313|EMBL:EPS74455.1} OS=Genlisea aurea PE=4 SV=1	PREDICTED: LOW QUALITY PROTEIN: uncharacterized protein LOC103410613 [Malus domestica]
EVM0031473.1	--	--	[R]	General function prediction only	Uncharacterized protein {ECO:0000313|EMBL:EPS74455.1} OS=Genlisea aurea PE=4 SV=1	PREDICTED: LOW QUALITY PROTEIN: uncharacterized protein LOC103410613 [Malus domestica]
EVM0038587.1	--	--	[R]	General function prediction only	Uncharacterized protein {ECO:0000313|EMBL:EPS69639.1} OS=Genlisea aurea PE=4 SV=1	PREDICTED: uncharacterized protein LOC103413651 [Malus domestica]
EVM0005636.1	--	--	[R]	General function prediction only	Uncharacterized protein {ECO:0000313|EMBL:EPS74455.1} OS=Genlisea aurea PE=4 SV=1	PREDICTED: LOW QUALITY PROTEIN: uncharacterized protein LOC103410613 [Malus domestica]
EVM0034801.1	--	--	[R]	General function prediction only	T4.5 protein {ECO:0000313|EMBL:CCH50966.1} OS=Malus x robusta PE=4 SV=1	PREDICTED: uncharacterized protein LOC103402504 [Malus domestica]
EVM0032704.1	--	--	[R]	General function prediction only	T4.5 protein {ECO:0000313|EMBL:CCH50966.1} OS=Malus x robusta PE=4 SV=1	PREDICTED: uncharacterized protein LOC103402504 [Malus domestica]
EVM0026490.1	--	--	[R]	General function prediction only	T4.5 protein {ECO:0000313|EMBL:CCH50966.1} OS=Malus x robusta PE=4 SV=1	PREDICTED: uncharacterized protein LOC103437077 [Malus domestica]
EVM0032377.1	--	--	[R]	General function prediction only	T4.5 protein {ECO:0000313|EMBL:CCH50966.1} OS=Malus x robusta PE=4 SV=1	PREDICTED: uncharacterized protein LOC103402504 [Malus domestica]
EVM0024141.1	--	--	[R]	General function prediction only	T4.5 protein {ECO:0000313|EMBL:CCH50966.1} OS=Malus x robusta PE=4 SV=1	PREDICTED: uncharacterized protein LOC103437077 [Malus domestica]
EVM0000260.1	--	--	[R]	General function prediction only	T4.5 protein {ECO:0000313|EMBL:CCH50966.1} OS=Malus x robusta PE=4 SV=1	PREDICTED: uncharacterized protein LOC103402504 [Malus domestica]
EVM0021236.1	--	--	[R]	General function prediction only	T4.5 protein {ECO:0000313|EMBL:CCH50966.1} OS=Malus x robusta PE=4 SV=1	PREDICTED: uncharacterized protein LOC103437077 [Malus domestica]
EVM0036687.1	--	--	[R]	General function prediction only	T4.5 protein {ECO:0000313|EMBL:CCH50966.1} OS=Malus x robusta PE=4 SV=1	PREDICTED: uncharacterized protein LOC103433575 [Malus domestica]
EVM0001592.1	--	--	--	--	Uncharacterized protein {ECO:0000313|EnsemblPlants:PGSC0003DMT400092742} OS=Solanum tuberosum (Potato) PE=4 SV=1	PREDICTED: uncharacterized protein LOC103933717 [Pyrus x bretschneideri]
EVM0040267.1	--	--	--	--	Uncharacterized protein {ECO:0000313|EnsemblPlants:PGSC0003DMT400092742} OS=Solanum tuberosum (Potato) PE=4 SV=1	PREDICTED: uncharacterized protein LOC103933717 [Pyrus x bretschneideri]
EVM0014821.1	--	--	--	--	Uncharacterized protein {ECO:0000313|EnsemblPlants:PGSC0003DMT400092742} OS=Solanum tuberosum (Potato) PE=4 SV=1	PREDICTED: uncharacterized protein LOC103933717 [Pyrus x bretschneideri]
EVM0021748.1	--	--	--	--	Uncharacterized protein {ECO:0000313|EnsemblPlants:PGSC0003DMT400092742} OS=Solanum tuberosum (Potato) PE=4 SV=1	PREDICTED: uncharacterized protein LOC103933717 [Pyrus x bretschneideri]
EVM0040213.1	--	--	--	--	Uncharacterized protein {ECO:0000313|EnsemblPlants:PGSC0003DMT400092742} OS=Solanum tuberosum (Potato) PE=4 SV=1	PREDICTED: uncharacterized protein LOC103933717 [Pyrus x bretschneideri]
EVM0015885.1	--	--	--	--	Uncharacterized protein {ECO:0000313|EnsemblPlants:PGSC0003DMT400092742} OS=Solanum tuberosum (Potato) PE=4 SV=1	PREDICTED: uncharacterized protein LOC103933717 [Pyrus x bretschneideri]
EVM0011814.1	--	--	--	--	Uncharacterized protein {ECO:0000313|EnsemblPlants:PGSC0003DMT400092742} OS=Solanum tuberosum (Potato) PE=4 SV=1	PREDICTED: uncharacterized protein LOC103933717 [Pyrus x bretschneideri]
EVM0024293.1	--	--	--	--	Uncharacterized protein {ECO:0000313|EnsemblPlants:GLYMA13G12070.3} OS=Glycine max (Soybean) PE=4 SV=1	PREDICTED: uncharacterized protein LOC103933717 [Pyrus x bretschneideri]
EVM0033924.1	--	--	[R]	General function prediction only	Uncharacterized protein {ECO:0000313|EMBL:EMJ22433.1} OS=Prunus persica (Peach) PE=4 SV=1	PREDICTED: uncharacterized protein LOC103430730 [Malus domestica]
EVM0001313.1	--	--	[R]	General function prediction only	Uncharacterized protein {ECO:0000313|EMBL:EMJ22433.1} OS=Prunus persica (Peach) PE=4 SV=1	PREDICTED: uncharacterized protein LOC103411078 [Malus domestica]
EVM0002504.1	--	--	[R]	General function prediction only	Uncharacterized protein {ECO:0000313|EMBL:EMJ22433.1} OS=Prunus persica (Peach) PE=4 SV=1	PREDICTED: uncharacterized protein LOC103430730 [Malus domestica]
EVM0007753.1	--	--	[R]	General function prediction only	Uncharacterized protein {ECO:0000313|EMBL:EMJ22433.1} OS=Prunus persica (Peach) PE=4 SV=1	PREDICTED: uncharacterized protein LOC103430730 [Malus domestica]
EVM0036436.1	--	--	[R]	General function prediction only	Uncharacterized protein {ECO:0000313|EMBL:EMJ22433.1} OS=Prunus persica (Peach) PE=4 SV=1	PREDICTED: uncharacterized protein LOC103411078 [Malus domestica]
EVM0017819.1	--	--	[R]	General function prediction only	Uncharacterized protein {ECO:0000313|EMBL:EMJ22433.1} OS=Prunus persica (Peach) PE=4 SV=1	PREDICTED: uncharacterized protein LOC103430730 [Malus domestica]
EVM0044676.1	--	--	[R]	General function prediction only	Uncharacterized protein {ECO:0000313|EMBL:EMJ22433.1} OS=Prunus persica (Peach) PE=4 SV=1	PREDICTED: uncharacterized protein LOC103942862 [Pyrus x bretschneideri]
EVM0029945.1	--	--	[R]	General function prediction only	Uncharacterized protein {ECO:0000313|EMBL:EMJ22433.1} OS=Prunus persica (Peach) PE=4 SV=1	PREDICTED: uncharacterized protein LOC103430730 [Malus domestica]
EVM0021877.1	--	--	[R]	General function prediction only	T4.5 protein {ECO:0000313|EMBL:CCH50966.1} OS=Malus x robusta PE=4 SV=1	PREDICTED: uncharacterized protein LOC103406247 [Malus domestica]
EVM0024828.1	--	--	[R]	General function prediction only	T4.5 protein {ECO:0000313|EMBL:CCH50966.1} OS=Malus x robusta PE=4 SV=1	PREDICTED: uncharacterized protein LOC103411964 [Malus domestica]
EVM0012751.1	--	--	[R]	General function prediction only	T4.5 protein {ECO:0000313|EMBL:CCH50966.1} OS=Malus x robusta PE=4 SV=1	PREDICTED: uncharacterized protein LOC103939788 [Pyrus x bretschneideri]
EVM0034806.1	--	--	[R]	General function prediction only	T4.5 protein {ECO:0000313|EMBL:CCH50966.1} OS=Malus x robusta PE=4 SV=1	PREDICTED: uncharacterized protein LOC103405993 [Malus domestica]
EVM0029508.1	--	--	[R]	General function prediction only	T4.5 protein {ECO:0000313|EMBL:CCH50966.1} OS=Malus x robusta PE=4 SV=1	PREDICTED: uncharacterized protein LOC103428684 [Malus domestica]
EVM0034757.1	--	--	[R]	General function prediction only	T4.5 protein {ECO:0000313|EMBL:CCH50966.1} OS=Malus x robusta PE=4 SV=1	PREDICTED: uncharacterized protein LOC103411964 [Malus domestica]
EVM0043902.1	--	--	[R]	General function prediction only	T4.5 protein {ECO:0000313|EMBL:CCH50966.1} OS=Malus x robusta PE=4 SV=1	PREDICTED: uncharacterized protein LOC103411964 [Malus domestica]
EVM0011089.1	--	--	[R]	General function prediction only	T4.5 protein {ECO:0000313|EMBL:CCH50966.1} OS=Malus x robusta PE=4 SV=1	PREDICTED: uncharacterized protein LOC103411964 [Malus domestica]
EVM0020707.1	--	--	[R]	General function prediction only	Integrase {ECO:0000313|EMBL:AHN65359.1} OS=Glycine max (Soybean) PE=4 SV=1	PREDICTED: uncharacterized protein LOC103447052 [Malus domestica]
EVM0003608.1	--	--	[R]	General function prediction only	Integrase {ECO:0000313|EMBL:AHN65359.1} OS=Glycine max (Soybean) PE=4 SV=1	PREDICTED: uncharacterized protein LOC103447052 [Malus domestica]
EVM0015398.1	--	--	[R]	General function prediction only	Integrase {ECO:0000313|EMBL:AHN65359.1} OS=Glycine max (Soybean) PE=4 SV=1	PREDICTED: uncharacterized protein LOC103447052 [Malus domestica]
EVM0011921.1	--	--	[R]	General function prediction only	Integrase {ECO:0000313|EMBL:AHN65359.1} OS=Glycine max (Soybean) PE=4 SV=1	PREDICTED: uncharacterized protein LOC103447052 [Malus domestica]
EVM0040824.1	--	--	[R]	General function prediction only	Integrase {ECO:0000313|EMBL:AHN65359.1} OS=Glycine max (Soybean) PE=4 SV=1	PREDICTED: uncharacterized protein LOC103447052 [Malus domestica]
EVM0001161.1	--	--	[R]	General function prediction only	Integrase {ECO:0000313|EMBL:AHN65359.1} OS=Glycine max (Soybean) PE=4 SV=1	PREDICTED: uncharacterized protein LOC103447052 [Malus domestica]
EVM0032252.1	--	--	[R]	General function prediction only	Integrase {ECO:0000313|EMBL:AHN65359.1} OS=Glycine max (Soybean) PE=4 SV=1	PREDICTED: uncharacterized protein LOC103447052 [Malus domestica]
EVM0000810.1	--	--	[R]	General function prediction only	Retrotransposon protein, putative {ECO:0000313|EMBL:EOY14055.1} OS=Theobroma cacao (Cacao) PE=4 SV=1	PREDICTED: uncharacterized protein LOC103955300 [Pyrus x bretschneideri]
EVM0025258.1	--	--	[R]	General function prediction only	Retrotransposon protein, putative {ECO:0000313|EMBL:EOY14055.1} OS=Theobroma cacao (Cacao) PE=4 SV=1	PREDICTED: uncharacterized protein LOC103942862 [Pyrus x bretschneideri]
EVM0037916.1	--	--	[R]	General function prediction only	Retrotransposon protein, putative {ECO:0000313|EMBL:EOY14055.1} OS=Theobroma cacao (Cacao) PE=4 SV=1	PREDICTED: uncharacterized protein LOC103955300 [Pyrus x bretschneideri]
EVM0042569.1	--	--	[R]	General function prediction only	Retrotransposon protein, putative {ECO:0000313|EMBL:EOY14055.1} OS=Theobroma cacao (Cacao) PE=4 SV=1	PREDICTED: uncharacterized protein LOC103955300 [Pyrus x bretschneideri]
EVM0000541.1	--	--	[R]	General function prediction only	Retrotransposon protein, putative {ECO:0000313|EMBL:EOY14055.1} OS=Theobroma cacao (Cacao) PE=4 SV=1	PREDICTED: uncharacterized protein LOC103942862 [Pyrus x bretschneideri]
EVM0041228.1	--	--	[R]	General function prediction only	Retrotransposon protein, putative {ECO:0000313|EMBL:EOY14055.1} OS=Theobroma cacao (Cacao) PE=4 SV=1	PREDICTED: uncharacterized protein LOC103955300 [Pyrus x bretschneideri]
EVM0043785.1	--	--	[R]	General function prediction only	Retrotransposon protein, putative {ECO:0000313|EMBL:EOY14055.1} OS=Theobroma cacao (Cacao) PE=4 SV=1	PREDICTED: uncharacterized protein LOC103955300 [Pyrus x bretschneideri]
EVM0013562.1	--	--	[R]	General function prediction only	Uncharacterized protein {ECO:0000313|EMBL:KDP35540.1} OS=Jatropha curcas (Barbados nut) PE=4 SV=1	PREDICTED: uncharacterized protein LOC103453026 [Malus domestica]
EVM0020794.1	--	--	[R]	General function prediction only	Uncharacterized protein {ECO:0000313|EMBL:KDP35540.1} OS=Jatropha curcas (Barbados nut) PE=4 SV=1	PREDICTED: uncharacterized protein LOC103410005 [Malus domestica]
EVM0032805.1	--	--	[R]	General function prediction only	Uncharacterized protein {ECO:0000313|EMBL:KDP35540.1} OS=Jatropha curcas (Barbados nut) PE=4 SV=1	PREDICTED: uncharacterized protein LOC103941309 [Pyrus x bretschneideri]
EVM0032810.1	--	--	[R]	General function prediction only	Uncharacterized protein {ECO:0000313|EMBL:KDP35540.1} OS=Jatropha curcas (Barbados nut) PE=4 SV=1	PREDICTED: uncharacterized protein LOC103453026 [Malus domestica]
EVM0007895.1	--	--	[R]	General function prediction only	Uncharacterized protein {ECO:0000313|EMBL:KDP35540.1} OS=Jatropha curcas (Barbados nut) PE=4 SV=1	PREDICTED: uncharacterized protein LOC103328489 [Prunus mume]
EVM0043918.1	--	--	[R]	General function prediction only	Uncharacterized protein {ECO:0000313|EMBL:KDP35540.1} OS=Jatropha curcas (Barbados nut) PE=4 SV=1	PREDICTED: uncharacterized protein LOC103453026 [Malus domestica]
EVM0041112.1	--	--	[R]	General function prediction only	Uncharacterized protein {ECO:0000313|EMBL:KDP35540.1} OS=Jatropha curcas (Barbados nut) PE=4 SV=1	PREDICTED: uncharacterized protein LOC103453026 [Malus domestica]
EVM0039934.1	--	--	[R]	General function prediction only	Reverse transcriptase {ECO:0000313|EMBL:ACZ36941.1} (Fragment) OS=Prunus mume (Japanese apricot) PE=4 SV=1	PREDICTED: uncharacterized protein LOC103421374 [Malus domestica]
EVM0019645.1	--	--	[R]	General function prediction only	Reverse transcriptase {ECO:0000313|EMBL:ACZ36941.1} (Fragment) OS=Prunus mume (Japanese apricot) PE=4 SV=1	PREDICTED: uncharacterized protein LOC103421374 [Malus domestica]
EVM0043264.1	--	--	[R]	General function prediction only	Reverse transcriptase {ECO:0000313|EMBL:ACZ36941.1} (Fragment) OS=Prunus mume (Japanese apricot) PE=4 SV=1	PREDICTED: uncharacterized protein LOC103421374 [Malus domestica]
EVM0026374.1	--	--	[R]	General function prediction only	Retrotransposon protein, putative, unclassified {ECO:0000313|EMBL:ABG21943.1} OS=Oryza sativa subsp. japonica (Rice) PE=4 SV=1	PREDICTED: uncharacterized protein LOC103421374 [Malus domestica]
EVM0025808.1	--	--	[R]	General function prediction only	Reverse transcriptase {ECO:0000313|EMBL:ACZ36941.1} (Fragment) OS=Prunus mume (Japanese apricot) PE=4 SV=1	PREDICTED: uncharacterized protein LOC103421374 [Malus domestica]
EVM0020340.1	--	--	[R]	General function prediction only	Reverse transcriptase {ECO:0000313|EMBL:ACZ36941.1} (Fragment) OS=Prunus mume (Japanese apricot) PE=4 SV=1	PREDICTED: uncharacterized protein LOC103421374 [Malus domestica]
EVM0043575.1	--	--	[R]	General function prediction only	Reverse transcriptase {ECO:0000313|EMBL:ACZ36941.1} (Fragment) OS=Prunus mume (Japanese apricot) PE=4 SV=1	PREDICTED: uncharacterized protein LOC103421374 [Malus domestica]
EVM0008868.1	--	--	[R]	General function prediction only	Retrotransposon protein, putative, unclassified {ECO:0000313|EMBL:ABA95591.1} OS=Oryza sativa subsp. japonica (Rice) PE=4 SV=1	PREDICTED: uncharacterized protein LOC103417579 [Malus domestica]
EVM0004497.1	--	--	[R]	General function prediction only	Retrotransposon protein, putative, unclassified {ECO:0000313|EMBL:ABA95102.1} OS=Oryza sativa subsp. japonica (Rice) PE=4 SV=1	PREDICTED: uncharacterized protein LOC103445277 [Malus domestica]
EVM0008630.1	--	--	[R]	General function prediction only	OO_Ba0005L10-OO_Ba0081K17.19 protein {ECO:0000313|EMBL:CBG76268.1} OS=Oryza officinalis PE=4 SV=1	PREDICTED: uncharacterized protein LOC103453266 [Malus domestica]
EVM0021941.1	--	--	[R]	General function prediction only	Retrotransposon protein, putative, unclassified {ECO:0000313|EMBL:ABA95102.1} OS=Oryza sativa subsp. japonica (Rice) PE=4 SV=1	PREDICTED: uncharacterized protein LOC103453266 [Malus domestica]
EVM0007889.1	--	--	[R]	General function prediction only	Retrotransposon protein, putative, unclassified {ECO:0000313|EMBL:ABB47187.2} OS=Oryza sativa subsp. japonica (Rice) PE=4 SV=2	PREDICTED: uncharacterized protein LOC103441503 [Malus domestica]
EVM0033639.1	--	--	[R]	General function prediction only	Retrotransposon protein, putative, unclassified {ECO:0000313|EMBL:ABB47187.2} OS=Oryza sativa subsp. japonica (Rice) PE=4 SV=2	PREDICTED: uncharacterized protein LOC103453266 [Malus domestica]
EVM0031338.1	--	--	[R]	General function prediction only	Retrotransposon protein, putative, unclassified {ECO:0000313|EMBL:ABA96645.1} OS=Oryza sativa subsp. japonica (Rice) PE=4 SV=1	PREDICTED: uncharacterized protein LOC103453266 [Malus domestica]
EVM0028912.1	--	--	[R]	General function prediction only	Uncharacterized protein {ECO:0000313|EMBL:EMJ13941.1} OS=Prunus persica (Peach) PE=4 SV=1	PREDICTED: uncharacterized protein LOC103449681 [Malus domestica]
EVM0028895.1	--	--	[R]	General function prediction only	Uncharacterized protein {ECO:0000313|EMBL:ERP46396.1} (Fragment) OS=Populus trichocarpa (Western balsam poplar) PE=4 SV=1	PREDICTED: FK506-binding protein 5-like [Malus domestica]
EVM0021552.1	--	--	[R]	General function prediction only	Putative uncharacterized protein {ECO:0000313|EMBL:CAN78447.1} OS=Vitis vinifera (Grape) PE=4 SV=1	PREDICTED: uncharacterized protein LOC103449681 [Malus domestica]
EVM0040746.1	--	--	[R]	General function prediction only	Uncharacterized protein {ECO:0000313|EMBL:EMJ13941.1} OS=Prunus persica (Peach) PE=4 SV=1	PREDICTED: uncharacterized protein LOC103403240 [Malus domestica]
EVM0025675.1	--	--	[R]	General function prediction only	Uncharacterized protein {ECO:0000313|EMBL:EMJ13941.1} OS=Prunus persica (Peach) PE=4 SV=1	PREDICTED: uncharacterized protein LOC103416349 [Malus domestica]
EVM0039985.1	--	--	[R]	General function prediction only	Uncharacterized protein {ECO:0000313|EMBL:EMJ13941.1} OS=Prunus persica (Peach) PE=4 SV=1	PREDICTED: FK506-binding protein 5-like [Malus domestica]
EVM0002391.1	--	--	[R]	General function prediction only	Putative uncharacterized protein {ECO:0000313|EMBL:CAN78447.1} OS=Vitis vinifera (Grape) PE=4 SV=1	PREDICTED: uncharacterized protein LOC103403240 [Malus domestica]
EVM0030253.1	--	--	[R]	General function prediction only	Putative uncharacterized protein {ECO:0000313|EMBL:CCB61841.1} OS=Vitis vinifera (Grape) PE=4 SV=1	PREDICTED: uncharacterized protein LOC103446954 [Malus domestica]
EVM0034906.1	--	--	[R]	General function prediction only	Putative uncharacterized protein {ECO:0000313|EMBL:CCB61841.1} OS=Vitis vinifera (Grape) PE=4 SV=1	PREDICTED: uncharacterized protein LOC103446954 [Malus domestica]
EVM0040788.1	--	--	[R]	General function prediction only	Putative uncharacterized protein {ECO:0000313|EMBL:CCB61841.1} OS=Vitis vinifera (Grape) PE=4 SV=1	PREDICTED: uncharacterized protein LOC103446954 [Malus domestica]
EVM0014879.1	--	--	[R]	General function prediction only	Putative uncharacterized protein {ECO:0000313|EMBL:CCB61841.1} OS=Vitis vinifera (Grape) PE=4 SV=1	PREDICTED: uncharacterized protein LOC103446954 [Malus domestica]
EVM0033535.1	--	--	[R]	General function prediction only	Putative uncharacterized protein {ECO:0000313|EMBL:CCB61841.1} OS=Vitis vinifera (Grape) PE=4 SV=1	PREDICTED: uncharacterized protein LOC103446954 [Malus domestica]
EVM0007821.1	--	--	[R]	General function prediction only	Putative uncharacterized protein {ECO:0000313|EMBL:CCB61841.1} OS=Vitis vinifera (Grape) PE=4 SV=1	PREDICTED: uncharacterized protein LOC103446954 [Malus domestica]
EVM0040964.1	--	--	[R]	General function prediction only	Putative uncharacterized protein {ECO:0000313|EMBL:CCB61841.1} OS=Vitis vinifera (Grape) PE=4 SV=1	PREDICTED: uncharacterized protein LOC103446954 [Malus domestica]
EVM0028937.1	--	--	--	--	Uncharacterized protein {ECO:0000313|EMBL:EMJ01787.1} OS=Prunus persica (Peach) PE=4 SV=1	PREDICTED: uncharacterized protein At3g49720-like [Malus domestica]
EVM0021350.1	--	--	--	--	Uncharacterized protein {ECO:0000313|EMBL:EMJ01787.1} OS=Prunus persica (Peach) PE=4 SV=1	PREDICTED: uncharacterized protein At3g49720-like [Malus domestica]
EVM0035029.1	--	--	--	--	Uncharacterized protein {ECO:0000313|EMBL:EMJ01787.1} OS=Prunus persica (Peach) PE=4 SV=1	PREDICTED: uncharacterized protein At3g49720-like [Malus domestica]
EVM0014297.1	--	--	--	--	Uncharacterized protein {ECO:0000313|EMBL:EMJ01787.1} OS=Prunus persica (Peach) PE=4 SV=1	PREDICTED: uncharacterized protein At3g49720-like [Malus domestica]
EVM0025641.1	--	--	--	--	Uncharacterized protein {ECO:0000313|EMBL:EMJ01787.1} OS=Prunus persica (Peach) PE=4 SV=1	PREDICTED: uncharacterized protein At3g49720-like [Malus domestica]
EVM0012451.1	--	--	--	--	Uncharacterized protein {ECO:0000313|EMBL:EMJ01787.1} OS=Prunus persica (Peach) PE=4 SV=1	PREDICTED: uncharacterized protein At3g49720-like [Malus domestica]
EVM0018720.1	--	--	--	--	Uncharacterized protein {ECO:0000313|EMBL:EMJ01787.1} OS=Prunus persica (Peach) PE=4 SV=1	PREDICTED: uncharacterized protein At3g49720-like [Malus domestica]
EVM0041881.1	--	--	[R]	General function prediction only	T2.10 protein {ECO:0000313|EMBL:CCH50989.1} OS=Malus x robusta PE=4 SV=1	PREDICTED: uncharacterized protein LOC103933571 [Pyrus x bretschneideri]
EVM0044087.1	--	--	[R]	General function prediction only	Putative uncharacterized protein {ECO:0000313|EMBL:CAN66203.1} OS=Vitis vinifera (Grape) PE=4 SV=1	PREDICTED: uncharacterized protein LOC103933571 [Pyrus x bretschneideri]
EVM0012931.1	--	--	[R]	General function prediction only	T4.5 protein {ECO:0000313|EMBL:CCH50966.1} OS=Malus x robusta PE=4 SV=1	PREDICTED: uncharacterized protein LOC103430548 [Malus domestica]
EVM0037831.1	--	--	[R]	General function prediction only	T2.10 protein {ECO:0000313|EMBL:CCH50989.1} OS=Malus x robusta PE=4 SV=1	PREDICTED: uncharacterized protein LOC103933571 [Pyrus x bretschneideri]
EVM0030573.1	--	--	[R]	General function prediction only	T2.10 protein {ECO:0000313|EMBL:CCH50989.1} OS=Malus x robusta PE=4 SV=1	PREDICTED: uncharacterized protein LOC103933571 [Pyrus x bretschneideri]
EVM0041463.1	--	--	[R]	General function prediction only	T2.10 protein {ECO:0000313|EMBL:CCH50989.1} OS=Malus x robusta PE=4 SV=1	PREDICTED: uncharacterized protein LOC103933571 [Pyrus x bretschneideri]
EVM0014535.1	--	--	[R]	General function prediction only	T2.10 protein {ECO:0000313|EMBL:CCH50989.1} OS=Malus x robusta PE=4 SV=1	PREDICTED: uncharacterized protein LOC103933571 [Pyrus x bretschneideri]
EVM0002276.1	--	--	[R]	General function prediction only	Uncharacterized protein {ECO:0000313|EMBL:KDP35540.1} OS=Jatropha curcas (Barbados nut) PE=4 SV=1	PREDICTED: uncharacterized protein LOC103401554 [Malus domestica]
EVM0004995.1	--	--	[R]	General function prediction only	Uncharacterized protein {ECO:0000313|EMBL:KDP35540.1} OS=Jatropha curcas (Barbados nut) PE=4 SV=1	PREDICTED: uncharacterized protein LOC103401554 [Malus domestica]
EVM0024015.1	--	--	[R]	General function prediction only	Uncharacterized protein {ECO:0000313|EMBL:KDP35540.1} OS=Jatropha curcas (Barbados nut) PE=4 SV=1	PREDICTED: uncharacterized protein LOC103401554 [Malus domestica]
EVM0043788.1	--	--	[R]	General function prediction only	Uncharacterized protein {ECO:0000313|EMBL:KDP35540.1} OS=Jatropha curcas (Barbados nut) PE=4 SV=1	PREDICTED: uncharacterized protein LOC103437363 [Malus domestica]
EVM0034875.1	--	--	[R]	General function prediction only	Uncharacterized protein {ECO:0000313|EMBL:KDP35540.1} OS=Jatropha curcas (Barbados nut) PE=4 SV=1	PREDICTED: uncharacterized protein LOC103430912 [Malus domestica]
EVM0027398.1	--	--	[R]	General function prediction only	Uncharacterized protein {ECO:0000313|EMBL:KDP35540.1} OS=Jatropha curcas (Barbados nut) PE=4 SV=1	PREDICTED: uncharacterized protein LOC103401554 [Malus domestica]
EVM0006362.1	--	--	[R]	General function prediction only	Uncharacterized protein {ECO:0000313|EMBL:KDP35540.1} OS=Jatropha curcas (Barbados nut) PE=4 SV=1	PREDICTED: uncharacterized protein LOC103401554 [Malus domestica]
EVM0007306.1	--	--	[R]	General function prediction only	Putative uncharacterized protein {ECO:0000313|EMBL:CAN60996.1} OS=Vitis vinifera (Grape) PE=4 SV=1	PREDICTED: uncharacterized protein LOC103430873 [Malus domestica]
EVM0002529.1	--	--	[R]	General function prediction only	Putative uncharacterized protein {ECO:0000313|EMBL:CAN60996.1} OS=Vitis vinifera (Grape) PE=4 SV=1	PREDICTED: uncharacterized protein LOC103430873 [Malus domestica]
EVM0005954.1	--	--	[R]	General function prediction only	Uncharacterized protein {ECO:0000313|EMBL:KFK45134.1} OS=Arabis alpina (Alpine rock-cress) PE=4 SV=1	PREDICTED: uncharacterized protein LOC103430873 [Malus domestica]
EVM0011886.1	--	--	[R]	General function prediction only	Putative uncharacterized protein {ECO:0000313|EMBL:CAN60996.1} OS=Vitis vinifera (Grape) PE=4 SV=1	PREDICTED: uncharacterized protein LOC103430873 [Malus domestica]
EVM0034452.1	--	--	[R]	General function prediction only	Putative uncharacterized protein {ECO:0000313|EMBL:CAN60996.1} OS=Vitis vinifera (Grape) PE=4 SV=1	PREDICTED: uncharacterized protein LOC103430873 [Malus domestica]
EVM0029520.1	--	--	[R]	General function prediction only	Uncharacterized protein {ECO:0000313|EMBL:KFK45134.1} OS=Arabis alpina (Alpine rock-cress) PE=4 SV=1	PREDICTED: uncharacterized protein LOC103430873 [Malus domestica]
EVM0002685.1	--	--	[R]	General function prediction only	Putative uncharacterized protein {ECO:0000313|EMBL:CAN60996.1} OS=Vitis vinifera (Grape) PE=4 SV=1	PREDICTED: uncharacterized protein LOC103430873 [Malus domestica]
EVM0006841.1	--	--	[R]	General function prediction only	Uncharacterized protein {ECO:0000313|EMBL:KDP35540.1} OS=Jatropha curcas (Barbados nut) PE=4 SV=1	PREDICTED: uncharacterized protein LOC103432353 [Malus domestica]
EVM0044208.1	--	--	[R]	General function prediction only	Uncharacterized protein {ECO:0000313|EMBL:KDP35540.1} OS=Jatropha curcas (Barbados nut) PE=4 SV=1	PREDICTED: uncharacterized protein LOC103432353 [Malus domestica]
EVM0024835.1	--	--	[R]	General function prediction only	Uncharacterized protein {ECO:0000313|EMBL:KDP35540.1} OS=Jatropha curcas (Barbados nut) PE=4 SV=1	PREDICTED: uncharacterized protein LOC103432353 [Malus domestica]
EVM0024376.1	--	--	[R]	General function prediction only	Uncharacterized protein {ECO:0000313|EMBL:KDP35540.1} OS=Jatropha curcas (Barbados nut) PE=4 SV=1	PREDICTED: uncharacterized protein LOC103432353 [Malus domestica]
EVM0010348.1	--	--	[R]	General function prediction only	Uncharacterized protein {ECO:0000313|EMBL:KDP35540.1} OS=Jatropha curcas (Barbados nut) PE=4 SV=1	PREDICTED: uncharacterized protein LOC103432353 [Malus domestica]
EVM0015410.1	--	--	[R]	General function prediction only	Uncharacterized protein {ECO:0000313|EMBL:KDP35540.1} OS=Jatropha curcas (Barbados nut) PE=4 SV=1	PREDICTED: uncharacterized protein LOC103432353 [Malus domestica]
EVM0012161.1	--	--	[R]	General function prediction only	Uncharacterized protein {ECO:0000313|EMBL:KDP35540.1} OS=Jatropha curcas (Barbados nut) PE=4 SV=1	PREDICTED: uncharacterized protein LOC103432353 [Malus domestica]
EVM0014789.1	--	--	[R]	General function prediction only	Uncharacterized protein {ECO:0000313|EMBL:KDP35540.1} OS=Jatropha curcas (Barbados nut) PE=4 SV=1	PREDICTED: uncharacterized protein LOC103439286 [Malus domestica]
EVM0037984.1	--	--	[R]	General function prediction only	Uncharacterized protein {ECO:0000313|EMBL:KDP35540.1} OS=Jatropha curcas (Barbados nut) PE=4 SV=1	PREDICTED: uncharacterized protein LOC103437013 [Malus domestica]
EVM0028359.1	--	--	[R]	General function prediction only	Uncharacterized protein {ECO:0000313|EMBL:KDP35540.1} OS=Jatropha curcas (Barbados nut) PE=4 SV=1	PREDICTED: uncharacterized protein LOC103437013 [Malus domestica]
EVM0017931.1	--	--	[R]	General function prediction only	Uncharacterized protein {ECO:0000313|EMBL:KDP35540.1} OS=Jatropha curcas (Barbados nut) PE=4 SV=1	PREDICTED: uncharacterized protein LOC103437013 [Malus domestica]
EVM0029165.1	--	--	[R]	General function prediction only	Uncharacterized protein {ECO:0000313|EMBL:KDP35540.1} OS=Jatropha curcas (Barbados nut) PE=4 SV=1	PREDICTED: uncharacterized protein LOC103437013 [Malus domestica]
EVM0010256.1	--	--	[R]	General function prediction only	Uncharacterized protein {ECO:0000313|EMBL:KDP35540.1} OS=Jatropha curcas (Barbados nut) PE=4 SV=1	PREDICTED: uncharacterized protein LOC103439286 [Malus domestica]
EVM0036070.1	--	--	[R]	General function prediction only	Uncharacterized protein {ECO:0000313|EMBL:KDP35540.1} OS=Jatropha curcas (Barbados nut) PE=4 SV=1	PREDICTED: uncharacterized protein LOC103437013 [Malus domestica]
EVM0036668.1	--	--	--	--	--	PREDICTED: uncharacterized protein LOC103433472 [Malus domestica]
EVM0012159.1	--	--	--	--	--	PREDICTED: uncharacterized protein LOC103433472 [Malus domestica]
EVM0037422.1	--	--	--	--	--	PREDICTED: uncharacterized protein LOC103433472 [Malus domestica]
EVM0011612.1	--	--	--	--	--	PREDICTED: uncharacterized protein LOC103433472 [Malus domestica]
EVM0005602.1	--	--	--	--	--	PREDICTED: uncharacterized protein LOC103433472 [Malus domestica]
EVM0033371.1	--	--	--	--	--	PREDICTED: uncharacterized protein LOC103433472 [Malus domestica]
EVM0009508.1	--	--	[R]	General function prediction only	Uncharacterized protein {ECO:0000313|EMBL:EMJ13941.1} OS=Prunus persica (Peach) PE=4 SV=1	PREDICTED: uncharacterized protein LOC103955212 [Pyrus x bretschneideri]
EVM0023435.1	--	--	--	--	Uncharacterized protein {ECO:0000313|EMBL:EMJ13941.1} OS=Prunus persica (Peach) PE=4 SV=1	PREDICTED: uncharacterized protein LOC103423144 [Malus domestica]
EVM0006205.1	--	--	[R]	General function prediction only	Uncharacterized protein {ECO:0000313|EMBL:EMJ13941.1} OS=Prunus persica (Peach) PE=4 SV=1	PREDICTED: uncharacterized protein LOC103955212 [Pyrus x bretschneideri]
EVM0034979.1	--	--	[R]	General function prediction only	Uncharacterized protein {ECO:0000313|EMBL:EMJ13941.1} OS=Prunus persica (Peach) PE=4 SV=1	PREDICTED: uncharacterized protein LOC103955212 [Pyrus x bretschneideri]
EVM0021507.1	--	--	--	--	Uncharacterized protein {ECO:0000313|EMBL:EMJ13941.1} OS=Prunus persica (Peach) PE=4 SV=1	PREDICTED: uncharacterized protein LOC103955212 [Pyrus x bretschneideri]
EVM0024038.1	--	--	[R]	General function prediction only	Uncharacterized protein {ECO:0000313|EMBL:EMJ13941.1} OS=Prunus persica (Peach) PE=4 SV=1	PREDICTED: uncharacterized protein LOC103431636 [Malus domestica]
EVM0017277.1	--	--	[R]	General function prediction only	T4.5 protein {ECO:0000313|EMBL:CCH50966.1} OS=Malus x robusta PE=4 SV=1	T4.5 [Malus x robusta]
EVM0012359.1	--	--	[R]	General function prediction only	T4.5 protein {ECO:0000313|EMBL:CCH50966.1} OS=Malus x robusta PE=4 SV=1	T4.5 [Malus x robusta]
EVM0033195.1	--	--	[R]	General function prediction only	T4.5 protein {ECO:0000313|EMBL:CCH50966.1} OS=Malus x robusta PE=4 SV=1	T4.5 [Malus x robusta]
EVM0033206.1	--	--	[R]	General function prediction only	T4.5 protein {ECO:0000313|EMBL:CCH50966.1} OS=Malus x robusta PE=4 SV=1	T4.5 [Malus x robusta]
EVM0009518.1	--	--	[R]	General function prediction only	T4.5 protein {ECO:0000313|EMBL:CCH50966.1} OS=Malus x robusta PE=4 SV=1	T4.5 [Malus x robusta]
EVM0035679.1	Cellular Component: intracellular membrane-bounded organelle (GO:0043231);;	--	[R]	General function prediction only	T4.5 protein {ECO:0000313|EMBL:CCH50966.1} OS=Malus x robusta PE=4 SV=1	T4.5 [Malus x robusta]
EVM0027052.1	--	--	--	--	GPN-loop GTPase 2 {ECO:0000313|EMBL:EMT14239.1} OS=Aegilops tauschii (Tausch's goatgrass) PE=4 SV=1	PREDICTED: uncharacterized protein LOC103429348 [Malus domestica]
EVM0029085.1	--	--	--	--	Uncharacterized protein {ECO:0000313|EnsemblPlants:Si018038m} OS=Setaria italica (Foxtail millet) PE=4 SV=1	PREDICTED: uncharacterized protein LOC103429348 [Malus domestica]
EVM0037720.1	--	--	--	--	Uncharacterized protein {ECO:0000313|EnsemblPlants:OB02G27930.1} OS=Oryza brachyantha PE=4 SV=1	PREDICTED: uncharacterized protein LOC103429348 [Malus domestica]
EVM0034235.1	--	--	--	--	Uncharacterized protein {ECO:0000313|EnsemblPlants:Si018038m} OS=Setaria italica (Foxtail millet) PE=4 SV=1	PREDICTED: uncharacterized protein LOC103429348 [Malus domestica]
EVM0039103.1	--	--	[R]	General function prediction only	Uncharacterized protein {ECO:0000313|EnsemblPlants:PGSC0003DMT400027546} OS=Solanum tuberosum (Potato) PE=4 SV=1	PREDICTED: uncharacterized protein LOC103429348 [Malus domestica]
EVM0023783.1	--	--	--	--	P-loop nucleoside triphosphate hydrolase superfamily protein {ECO:0000313|EMBL:AET03070.2} OS=Medicago truncatula (Barrel medic) PE=4 SV=2	PREDICTED: uncharacterized protein LOC103429348 [Malus domestica]
EVM0020255.1	Molecular Function: DNA binding (GO:0003677);; Molecular Function: RNA binding (GO:0003723);; Molecular Function: RNA-directed DNA polymerase activity (GO:0003964);; Molecular Function: RNA-DNA hybrid ribonuclease activity (GO:0004523);; Biological Process: RNA-dependent DNA biosynthetic process (GO:0006278);; Biological Process: DNA recombination (GO:0006310);;	--	[R]	General function prediction only	Similar to Arabidopsis thaliana chromosome II BAC F26H6 {ECO:0000313|EMBL:BAB08213.2} OS=Oryza sativa subsp. japonica (Rice) PE=4 SV=1	PREDICTED: uncharacterized protein LOC103427419 [Malus domestica]
EVM0038529.1	Molecular Function: DNA binding (GO:0003677);; Molecular Function: RNA binding (GO:0003723);; Molecular Function: RNA-directed DNA polymerase activity (GO:0003964);; Molecular Function: RNA-DNA hybrid ribonuclease activity (GO:0004523);; Biological Process: RNA-dependent DNA biosynthetic process (GO:0006278);; Biological Process: DNA recombination (GO:0006310);;	--	[R]	General function prediction only	Similar to Arabidopsis thaliana chromosome II BAC F26H6 {ECO:0000313|EMBL:BAB08213.2} OS=Oryza sativa subsp. japonica (Rice) PE=4 SV=1	PREDICTED: uncharacterized protein LOC103427419 [Malus domestica]
EVM0012666.1	Molecular Function: DNA binding (GO:0003677);; Molecular Function: RNA binding (GO:0003723);; Molecular Function: RNA-directed DNA polymerase activity (GO:0003964);; Molecular Function: RNA-DNA hybrid ribonuclease activity (GO:0004523);; Biological Process: RNA-dependent DNA biosynthetic process (GO:0006278);; Biological Process: DNA recombination (GO:0006310);;	--	[R]	General function prediction only	Similar to Arabidopsis thaliana chromosome II BAC F26H6 {ECO:0000313|EMBL:BAB08213.2} OS=Oryza sativa subsp. japonica (Rice) PE=4 SV=1	PREDICTED: uncharacterized protein LOC103427419 [Malus domestica]
EVM0012626.1	Molecular Function: DNA binding (GO:0003677);; Molecular Function: RNA binding (GO:0003723);; Molecular Function: RNA-directed DNA polymerase activity (GO:0003964);; Molecular Function: RNA-DNA hybrid ribonuclease activity (GO:0004523);; Biological Process: RNA-dependent DNA biosynthetic process (GO:0006278);; Biological Process: DNA recombination (GO:0006310);;	--	[R]	General function prediction only	Similar to Arabidopsis thaliana chromosome II BAC F26H6 {ECO:0000313|EMBL:BAB08213.2} OS=Oryza sativa subsp. japonica (Rice) PE=4 SV=1	PREDICTED: uncharacterized protein LOC103427419 [Malus domestica]
EVM0000748.1	Molecular Function: DNA binding (GO:0003677);; Molecular Function: RNA binding (GO:0003723);; Molecular Function: RNA-directed DNA polymerase activity (GO:0003964);; Molecular Function: RNA-DNA hybrid ribonuclease activity (GO:0004523);; Biological Process: RNA-dependent DNA biosynthetic process (GO:0006278);; Biological Process: DNA recombination (GO:0006310);;	--	[R]	General function prediction only	Similar to Arabidopsis thaliana chromosome II BAC F26H6 {ECO:0000313|EMBL:BAB08213.2} OS=Oryza sativa subsp. japonica (Rice) PE=4 SV=1	PREDICTED: uncharacterized protein LOC103427419 [Malus domestica]
EVM0027014.1	Molecular Function: DNA binding (GO:0003677);; Molecular Function: RNA binding (GO:0003723);; Molecular Function: RNA-directed DNA polymerase activity (GO:0003964);; Molecular Function: RNA-DNA hybrid ribonuclease activity (GO:0004523);; Biological Process: RNA-dependent DNA biosynthetic process (GO:0006278);; Biological Process: DNA recombination (GO:0006310);;	--	[R]	General function prediction only	Similar to Arabidopsis thaliana chromosome II BAC F26H6 {ECO:0000313|EMBL:BAB08213.2} OS=Oryza sativa subsp. japonica (Rice) PE=4 SV=1	PREDICTED: uncharacterized protein LOC103427419 [Malus domestica]
EVM0044905.1	Molecular Function: binding (GO:0005488);;	--	[R]	General function prediction only	Putative polyprotein (Retrotrasposon protein) {ECO:0000313|EMBL:CBL94154.1} OS=Malus domestica (Apple) PE=4 SV=1	PREDICTED: uncharacterized protein LOC103966118 [Pyrus x bretschneideri]
EVM0040028.1	Molecular Function: nucleic acid binding (GO:0003676);; Molecular Function: hydrolase activity, hydrolyzing O-glycosyl compounds (GO:0004553);; Biological Process: DNA integration (GO:0015074);;	--	[R]	General function prediction only	Putative uncharacterized protein {ECO:0000313|EMBL:CAN72188.1} OS=Vitis vinifera (Grape) PE=4 SV=1	PREDICTED: uncharacterized protein LOC103966118 [Pyrus x bretschneideri]
EVM0012010.1	Molecular Function: binding (GO:0005488);;	--	[R]	General function prediction only	Putative polyprotein (Retrotrasposon protein) {ECO:0000313|EMBL:CBL94154.1} OS=Malus domestica (Apple) PE=4 SV=1	PREDICTED: uncharacterized protein LOC103966118 [Pyrus x bretschneideri]
EVM0003794.1	Molecular Function: nucleic acid binding (GO:0003676);; Biological Process: DNA integration (GO:0015074);;	--	[R]	General function prediction only	Putative polyprotein (Retrotrasposon protein) {ECO:0000313|EMBL:CBL94154.1} OS=Malus domestica (Apple) PE=4 SV=1	PREDICTED: uncharacterized protein LOC103966118 [Pyrus x bretschneideri]
EVM0024431.1	Molecular Function: binding (GO:0005488);;	--	[R]	General function prediction only	Putative polyprotein (Retrotrasposon protein) {ECO:0000313|EMBL:CBL94154.1} OS=Malus domestica (Apple) PE=4 SV=1	PREDICTED: uncharacterized protein LOC103966118 [Pyrus x bretschneideri]
EVM0008604.1	Molecular Function: binding (GO:0005488);;	--	[R]	General function prediction only	Putative uncharacterized protein {ECO:0000313|EMBL:CAN68059.1} OS=Vitis vinifera (Grape) PE=4 SV=1	PREDICTED: uncharacterized protein LOC103966118 [Pyrus x bretschneideri]
EVM0034697.1	Molecular Function: nucleic acid binding (GO:0003676);; Biological Process: DNA integration (GO:0015074);;	--	[R]	General function prediction only	Putative uncharacterized protein {ECO:0000313|EMBL:CAN72126.1} OS=Vitis vinifera (Grape) PE=4 SV=1	hypothetical protein VITISV_036680 [Vitis vinifera]
EVM0044919.1	Molecular Function: DNA binding (GO:0003677);; Molecular Function: chromatin binding (GO:0003682);; Biological Process: DNA integration (GO:0015074);;	--	[R]	General function prediction only	Putative uncharacterized protein {ECO:0000313|EMBL:CAN72126.1} OS=Vitis vinifera (Grape) PE=4 SV=1	PREDICTED: LOW QUALITY PROTEIN: uncharacterized protein LOC103421967 [Malus domestica]
EVM0004315.1	Molecular Function: nucleic acid binding (GO:0003676);; Molecular Function: zinc ion binding (GO:0008270);; Biological Process: DNA integration (GO:0015074);;	--	[R]	General function prediction only	Putative uncharacterized protein {ECO:0000313|EMBL:CAN63528.1} OS=Vitis vinifera (Grape) PE=4 SV=1	hypothetical protein VITISV_033444 [Vitis vinifera]
EVM0019396.1	Molecular Function: nucleic acid binding (GO:0003676);; Biological Process: DNA integration (GO:0015074);;	--	[R]	General function prediction only	Putative uncharacterized protein {ECO:0000313|EMBL:CAN72126.1} OS=Vitis vinifera (Grape) PE=4 SV=1	PREDICTED: LOW QUALITY PROTEIN: uncharacterized protein LOC103421967 [Malus domestica]
EVM0019880.1	Molecular Function: DNA binding (GO:0003677);; Molecular Function: chromatin binding (GO:0003682);; Biological Process: DNA integration (GO:0015074);;	--	[R]	General function prediction only	Putative uncharacterized protein {ECO:0000313|EMBL:CAN72126.1} OS=Vitis vinifera (Grape) PE=4 SV=1	PREDICTED: LOW QUALITY PROTEIN: uncharacterized protein LOC103421967 [Malus domestica]
EVM0001159.1	Molecular Function: nucleic acid binding (GO:0003676);; Biological Process: DNA integration (GO:0015074);;	--	[R]	General function prediction only	Putative uncharacterized protein {ECO:0000313|EMBL:CAN63528.1} OS=Vitis vinifera (Grape) PE=4 SV=1	PREDICTED: LOW QUALITY PROTEIN: uncharacterized protein LOC103421967 [Malus domestica]
EVM0022244.1	--	--	[R]	General function prediction only	Uncharacterized protein {ECO:0000313|EMBL:ESR42913.1} OS=Citrus clementina PE=4 SV=1	PREDICTED: uncharacterized protein LOC103400863 [Malus domestica]
EVM0038943.1	--	--	[R]	General function prediction only	Retrotransposon polyprotein {ECO:0000313|EMBL:AFP55537.1} OS=Rosa rugosa (Rugosa rose) PE=4 SV=1	PREDICTED: uncharacterized protein LOC103438536 [Malus domestica]
EVM0031477.1	--	--	[R]	General function prediction only	Retrotransposon polyprotein {ECO:0000313|EMBL:AFP55537.1} OS=Rosa rugosa (Rugosa rose) PE=4 SV=1	PREDICTED: uncharacterized protein LOC103452682 [Malus domestica]
EVM0027768.1	--	--	[R]	General function prediction only	Retrotransposon polyprotein {ECO:0000313|EMBL:AFP55537.1} OS=Rosa rugosa (Rugosa rose) PE=4 SV=1	PREDICTED: uncharacterized protein LOC103400863 [Malus domestica]
EVM0038765.1	--	--	[R]	General function prediction only	Retrotransposon polyprotein {ECO:0000313|EMBL:AFP55537.1} OS=Rosa rugosa (Rugosa rose) PE=4 SV=1	PREDICTED: uncharacterized protein LOC103400863 [Malus domestica]
EVM0021046.1	--	--	[R]	General function prediction only	Retrotransposon polyprotein {ECO:0000313|EMBL:AFP55537.1} OS=Rosa rugosa (Rugosa rose) PE=4 SV=1	PREDICTED: uncharacterized protein LOC103438536 [Malus domestica]
EVM0031063.1	--	K07466|0|mdm:103413668|replication protein A 70 kDa DNA-binding subunit B-like; K07466 replication factor A1 (A)	--	--	Uncharacterized protein {ECO:0000313|EMBL:ERP57859.1} OS=Populus trichocarpa (Western balsam poplar) PE=4 SV=1	PREDICTED: replication protein A 70 kDa DNA-binding subunit B-like [Malus domestica]
EVM0029930.1	--	--	--	--	Uncharacterized protein {ECO:0000313|EMBL:EMJ27932.1} OS=Prunus persica (Peach) PE=4 SV=1	PREDICTED: uncharacterized protein LOC103941170 [Pyrus x bretschneideri]
EVM0029811.1	--	K07466|0|mdm:103413668|replication protein A 70 kDa DNA-binding subunit B-like; K07466 replication factor A1 (A)	[L]	Replication, recombination and repair	Uncharacterized protein {ECO:0000313|EMBL:ERP57859.1} OS=Populus trichocarpa (Western balsam poplar) PE=4 SV=1	PREDICTED: replication protein A 70 kDa DNA-binding subunit B-like [Malus domestica]
EVM0028112.1	--	--	--	--	Uncharacterized protein {ECO:0000313|EMBL:EMJ27932.1} OS=Prunus persica (Peach) PE=4 SV=1	PREDICTED: uncharacterized protein LOC103941170 [Pyrus x bretschneideri]
EVM0014592.1	--	K07466|0|mdm:103413668|replication protein A 70 kDa DNA-binding subunit B-like; K07466 replication factor A1 (A)	--	--	Uncharacterized protein {ECO:0000313|EMBL:ERP47156.1} OS=Populus trichocarpa (Western balsam poplar) PE=4 SV=1	PREDICTED: replication protein A 70 kDa DNA-binding subunit B-like [Malus domestica]
EVM0015367.1	--	K07466|0|mdm:103413668|replication protein A 70 kDa DNA-binding subunit B-like; K07466 replication factor A1 (A)	[L]	Replication, recombination and repair	Uncharacterized protein {ECO:0000313|EMBL:ERP57859.1} OS=Populus trichocarpa (Western balsam poplar) PE=4 SV=1	PREDICTED: replication protein A 70 kDa DNA-binding subunit B-like [Malus domestica]
EVM0013452.1	--	--	--	--	Uncharacterized protein {ECO:0000313|EMBL:EMJ12535.1} (Fragment) OS=Prunus persica (Peach) PE=4 SV=1	PREDICTED: uncharacterized protein LOC103438133 [Malus domestica]
EVM0011832.1	--	--	--	--	Uncharacterized protein {ECO:0000313|EMBL:EMJ12535.1} (Fragment) OS=Prunus persica (Peach) PE=4 SV=1	PREDICTED: uncharacterized protein LOC103442884 [Malus domestica]
EVM0028645.1	--	--	--	--	Uncharacterized protein {ECO:0000313|EMBL:EMJ12535.1} (Fragment) OS=Prunus persica (Peach) PE=4 SV=1	PREDICTED: histone chaperone RTT106-like [Malus domestica]
EVM0038118.1	--	--	--	--	--	PREDICTED: histone chaperone RTT106-like [Malus domestica]
EVM0035162.1	--	--	--	--	Uncharacterized protein {ECO:0000313|EMBL:EMJ14712.1} (Fragment) OS=Prunus persica (Peach) PE=4 SV=1	PREDICTED: histone chaperone RTT106-like [Malus domestica]
EVM0018667.1	--	--	--	--	Uncharacterized protein {ECO:0000313|EMBL:EMJ12535.1} (Fragment) OS=Prunus persica (Peach) PE=4 SV=1	PREDICTED: uncharacterized protein LOC103442884 [Malus domestica]
EVM0024307.1	Molecular Function: binding (GO:0005488);;	--	[R]	General function prediction only	Putative uncharacterized protein {ECO:0000313|EMBL:CAN67403.1} OS=Vitis vinifera (Grape) PE=4 SV=1	PREDICTED: uncharacterized protein LOC103424892 [Malus domestica]
EVM0044155.1	--	--	[R]	General function prediction only	Putative uncharacterized protein {ECO:0000313|EMBL:CAN67403.1} OS=Vitis vinifera (Grape) PE=4 SV=1	PREDICTED: uncharacterized protein LOC103424892 [Malus domestica]
EVM0000496.1	Molecular Function: binding (GO:0005488);;	--	[R]	General function prediction only	Putative uncharacterized protein {ECO:0000313|EMBL:CAN67403.1} OS=Vitis vinifera (Grape) PE=4 SV=1	PREDICTED: uncharacterized protein LOC103424892 [Malus domestica]
EVM0036607.1	Molecular Function: binding (GO:0005488);;	--	[R]	General function prediction only	Putative uncharacterized protein {ECO:0000313|EMBL:CAN67403.1} OS=Vitis vinifera (Grape) PE=4 SV=1	PREDICTED: uncharacterized protein LOC103451371 [Malus domestica]
EVM0034430.1	--	--	[R]	General function prediction only	Putative uncharacterized protein {ECO:0000313|EMBL:CAN67403.1} OS=Vitis vinifera (Grape) PE=4 SV=1	PREDICTED: uncharacterized protein LOC103424892 [Malus domestica]
EVM0035828.1	--	--	[R]	General function prediction only	Putative uncharacterized protein {ECO:0000313|EMBL:CAN67403.1} OS=Vitis vinifera (Grape) PE=4 SV=1	PREDICTED: uncharacterized protein LOC103424892 [Malus domestica]
EVM0011780.1	--	--	[R]	General function prediction only	Retrotransposon protein, putative, unclassified {ECO:0000313|EMBL:ABA95102.1} OS=Oryza sativa subsp. japonica (Rice) PE=4 SV=1	PREDICTED: uncharacterized protein LOC103445277 [Malus domestica]
EVM0013741.1	--	--	[R]	General function prediction only	Retrotransposon protein, putative, unclassified {ECO:0000313|EMBL:ABA96645.1} OS=Oryza sativa subsp. japonica (Rice) PE=4 SV=1	PREDICTED: uncharacterized protein LOC103453266 [Malus domestica]
EVM0042482.1	--	--	[R]	General function prediction only	Retrotransposon protein, putative, unclassified {ECO:0000313|EMBL:ABA95996.1} OS=Oryza sativa subsp. japonica (Rice) PE=4 SV=1	PREDICTED: uncharacterized protein LOC103422054 [Malus domestica]
EVM0016708.1	--	--	[R]	General function prediction only	Retrotransposon protein, putative, unclassified {ECO:0000313|EMBL:ABA96645.1} OS=Oryza sativa subsp. japonica (Rice) PE=4 SV=1	PREDICTED: uncharacterized protein LOC103428245 [Malus domestica]
EVM0030093.1	--	--	[R]	General function prediction only	Retrotransposon protein, putative, unclassified {ECO:0000313|EMBL:ABA95102.1} OS=Oryza sativa subsp. japonica (Rice) PE=4 SV=1	PREDICTED: uncharacterized protein LOC103453266 [Malus domestica]
EVM0042806.1	--	--	[R]	General function prediction only	Putative reverse transcriptase (RNA-dependent DNA polymerase) domain containing protein {ECO:0000313|EMBL:CBL94129.1} OS=Malus domestica (Apple) PE=4 SV=1	PREDICTED: uncharacterized protein LOC103427189 [Malus domestica]
EVM0036741.1	--	--	--	--	Transposon protein, putative, CACTA, En/Spm sub-class {ECO:0000313|EMBL:ABA96323.2} OS=Oryza sativa subsp. japonica (Rice) PE=4 SV=2	PREDICTED: uncharacterized protein LOC103957844 [Pyrus x bretschneideri]
EVM0014205.1	--	--	--	--	CACTA en-spm transposon protein {ECO:0000313|EMBL:ADN34071.1} OS=Cucumis melo subsp. melo PE=4 SV=1	PREDICTED: uncharacterized protein LOC103957844 [Pyrus x bretschneideri]
EVM0022823.1	--	--	--	--	Transposon protein, putative, CACTA, En/Spm sub-class {ECO:0000313|EMBL:ABA96323.2} OS=Oryza sativa subsp. japonica (Rice) PE=4 SV=2	PREDICTED: uncharacterized protein LOC103957844 [Pyrus x bretschneideri]
EVM0020379.1	--	--	--	--	Transposon protein, putative, CACTA, En/Spm sub-class {ECO:0000313|EMBL:ABA96323.2} OS=Oryza sativa subsp. japonica (Rice) PE=4 SV=2	PREDICTED: uncharacterized protein LOC103957844 [Pyrus x bretschneideri]
EVM0030702.1	--	--	--	--	Transposon protein, putative, CACTA, En/Spm sub-class {ECO:0000313|EMBL:ABA96323.2} OS=Oryza sativa subsp. japonica (Rice) PE=4 SV=2	PREDICTED: uncharacterized protein LOC103957844 [Pyrus x bretschneideri]
EVM0017148.1	--	--	--	--	CACTA en-spm transposon protein {ECO:0000313|EMBL:ADN34071.1} OS=Cucumis melo subsp. melo PE=4 SV=1	PREDICTED: uncharacterized protein LOC103957844 [Pyrus x bretschneideri]
EVM0022834.1	--	--	[R]	General function prediction only	Integrase {ECO:0000313|EMBL:ABG37671.1} OS=Populus trichocarpa (Western balsam poplar) PE=2 SV=1	PREDICTED: uncharacterized protein LOC103431575 [Malus domestica]
EVM0012215.1	--	--	[R]	General function prediction only	Putative uncharacterized protein {ECO:0000313|EMBL:CAN63490.1} OS=Vitis vinifera (Grape) PE=4 SV=1	PREDICTED: uncharacterized protein LOC103932180, partial [Pyrus x bretschneideri]
EVM0043453.1	--	--	[R]	General function prediction only	Retrotransposon gag protein {ECO:0000313|EMBL:ABD63142.1} OS=Asparagus officinalis (Garden asparagus) PE=4 SV=1	PREDICTED: uncharacterized protein LOC103431575 [Malus domestica]
EVM0013914.1	--	--	[R]	General function prediction only	Putative uncharacterized protein {ECO:0000313|EMBL:CAN74630.1} OS=Vitis vinifera (Grape) PE=4 SV=1	PREDICTED: uncharacterized protein LOC103932180, partial [Pyrus x bretschneideri]
EVM0026989.1	--	--	[R]	General function prediction only	Putative uncharacterized protein {ECO:0000313|EMBL:CAN63490.1} OS=Vitis vinifera (Grape) PE=4 SV=1	PREDICTED: uncharacterized protein LOC103431575 [Malus domestica]
EVM0040098.1	--	--	[R]	General function prediction only	Retrotransposon gag protein {ECO:0000313|EMBL:ABD63142.1} OS=Asparagus officinalis (Garden asparagus) PE=4 SV=1	PREDICTED: uncharacterized protein LOC103431575 [Malus domestica]
EVM0017772.1	Cellular Component: Golgi stack (GO:0005795);; Biological Process: transport (GO:0006810);;	K08496|4.15247e-57|pxb:103964648|membrin-11-like; K08496 golgi SNAP receptor complex member 2 (A)	[U]	Intracellular trafficking, secretion, and vesicular transport	Membrin {ECO:0000256|PIRNR:PIRNR028865} OS=Prunus persica (Peach) PE=3 SV=1	PREDICTED: membrin-11-like [Malus domestica]
EVM0012674.1	--	K08496|6.84467e-50|pxb:103964648|membrin-11-like; K08496 golgi SNAP receptor complex member 2 (A)	[U]	Intracellular trafficking, secretion, and vesicular transport	Membrin {ECO:0000256|PIRNR:PIRNR028865} OS=Prunus persica (Peach) PE=3 SV=1	PREDICTED: membrin-11-like [Malus domestica]
EVM0023962.1	--	K08496|1.35185e-56|pxb:103964648|membrin-11-like; K08496 golgi SNAP receptor complex member 2 (A)	[U]	Intracellular trafficking, secretion, and vesicular transport	Membrin {ECO:0000256|PIRNR:PIRNR028865} OS=Prunus persica (Peach) PE=3 SV=1	PREDICTED: membrin-11-like [Malus domestica]
EVM0021218.1	--	K08496|2.8272e-65|pxb:103964648|membrin-11-like; K08496 golgi SNAP receptor complex member 2 (A)	[U]	Intracellular trafficking, secretion, and vesicular transport	Membrin {ECO:0000256|PIRNR:PIRNR028865} OS=Prunus persica (Peach) PE=3 SV=1	PREDICTED: membrin-11-like [Malus domestica]
EVM0000060.1	--	K08496|9.95601e-52|pxb:103964648|membrin-11-like; K08496 golgi SNAP receptor complex member 2 (A)	[U]	Intracellular trafficking, secretion, and vesicular transport	Membrin {ECO:0000256|PIRNR:PIRNR028865} OS=Prunus persica (Peach) PE=3 SV=1	PREDICTED: membrin-11-like [Malus domestica]
EVM0034974.1	Cellular Component: Golgi stack (GO:0005795);; Biological Process: transport (GO:0006810);;	K08496|1.67007e-62|pxb:103964648|membrin-11-like; K08496 golgi SNAP receptor complex member 2 (A)	[U]	Intracellular trafficking, secretion, and vesicular transport	Membrin {ECO:0000256|PIRNR:PIRNR028865} OS=Prunus persica (Peach) PE=3 SV=1	PREDICTED: membrin-11-like [Malus domestica]
EVM0012772.1	--	--	[R]	General function prediction only	Putative uncharacterized protein {ECO:0000313|EMBL:CAN76210.1} OS=Vitis vinifera (Grape) PE=4 SV=1	PREDICTED: uncharacterized protein LOC103401816 [Malus domestica]
EVM0026168.1	--	--	[R]	General function prediction only	Putative uncharacterized protein {ECO:0000313|EMBL:CAN66850.1} OS=Vitis vinifera (Grape) PE=4 SV=1	PREDICTED: uncharacterized protein LOC103401816 [Malus domestica]
EVM0013268.1	--	--	[R]	General function prediction only	Putative uncharacterized protein {ECO:0000313|EMBL:CAN66850.1} OS=Vitis vinifera (Grape) PE=4 SV=1	PREDICTED: uncharacterized protein LOC103401816 [Malus domestica]
EVM0019526.1	--	--	[R]	General function prediction only	Putative uncharacterized protein {ECO:0000313|EMBL:CAN66850.1} OS=Vitis vinifera (Grape) PE=4 SV=1	PREDICTED: uncharacterized protein LOC103401816 [Malus domestica]
EVM0042074.1	--	--	[R]	General function prediction only	Putative uncharacterized protein {ECO:0000313|EMBL:CAN66850.1} OS=Vitis vinifera (Grape) PE=4 SV=1	PREDICTED: uncharacterized protein LOC103401816 [Malus domestica]
EVM0032718.1	--	--	[R]	General function prediction only	Putative uncharacterized protein {ECO:0000313|EMBL:CAN66850.1} OS=Vitis vinifera (Grape) PE=4 SV=1	PREDICTED: uncharacterized protein LOC103401816 [Malus domestica]
EVM0016823.1	--	--	--	--	Putative uncharacterized protein {ECO:0000313|EMBL:CAN66637.1} OS=Vitis vinifera (Grape) PE=4 SV=1	PREDICTED: uncharacterized protein LOC103423375 [Malus domestica]
EVM0016300.1	--	--	--	--	Putative uncharacterized protein {ECO:0000313|EMBL:CAN66637.1} OS=Vitis vinifera (Grape) PE=4 SV=1	PREDICTED: uncharacterized protein LOC103423375 [Malus domestica]
EVM0019576.1	--	--	--	--	Putative uncharacterized protein {ECO:0000313|EMBL:CAN66576.1} OS=Vitis vinifera (Grape) PE=4 SV=1	PREDICTED: uncharacterized protein LOC103428094 [Malus domestica]
EVM0028706.1	--	--	--	--	Putative uncharacterized protein {ECO:0000313|EMBL:CAN82978.1} OS=Vitis vinifera (Grape) PE=4 SV=1	PREDICTED: uncharacterized protein LOC103428094 [Malus domestica]
EVM0009818.1	Molecular Function: metal ion binding (GO:0046872);;	--	--	--	Putative uncharacterized protein {ECO:0000313|EMBL:CAN66637.1} OS=Vitis vinifera (Grape) PE=4 SV=1	PREDICTED: uncharacterized protein LOC103439411 [Malus domestica]
EVM0007402.1	--	--	--	--	Putative uncharacterized protein {ECO:0000313|EMBL:CAN82978.1} OS=Vitis vinifera (Grape) PE=4 SV=1	PREDICTED: uncharacterized protein LOC103428094 [Malus domestica]
EVM0035967.1	Molecular Function: DNA binding (GO:0003677);; Molecular Function: RNA binding (GO:0003723);; Molecular Function: RNA-directed DNA polymerase activity (GO:0003964);; Molecular Function: RNA-DNA hybrid ribonuclease activity (GO:0004523);; Biological Process: RNA-dependent DNA biosynthetic process (GO:0006278);; Biological Process: DNA recombination (GO:0006310);;	--	[R]	General function prediction only	Similar to Arabidopsis thaliana chromosome II BAC F26H6 {ECO:0000313|EMBL:BAB08213.2} OS=Oryza sativa subsp. japonica (Rice) PE=4 SV=1	PREDICTED: uncharacterized protein LOC101299390 [Fragaria vesca subsp. vesca]
EVM0036961.1	Molecular Function: DNA binding (GO:0003677);; Molecular Function: RNA binding (GO:0003723);; Molecular Function: RNA-directed DNA polymerase activity (GO:0003964);; Molecular Function: RNA-DNA hybrid ribonuclease activity (GO:0004523);; Biological Process: RNA-dependent DNA biosynthetic process (GO:0006278);; Biological Process: DNA recombination (GO:0006310);;	--	[R]	General function prediction only	Similar to Arabidopsis thaliana chromosome II BAC F26H6 {ECO:0000313|EMBL:BAB08213.2} OS=Oryza sativa subsp. japonica (Rice) PE=4 SV=1	PREDICTED: uncharacterized protein LOC101299390 [Fragaria vesca subsp. vesca]
EVM0037434.1	Molecular Function: DNA binding (GO:0003677);; Molecular Function: RNA binding (GO:0003723);; Molecular Function: RNA-directed DNA polymerase activity (GO:0003964);; Molecular Function: RNA-DNA hybrid ribonuclease activity (GO:0004523);; Biological Process: RNA-dependent DNA biosynthetic process (GO:0006278);; Biological Process: DNA recombination (GO:0006310);;	--	[R]	General function prediction only	Similar to Arabidopsis thaliana chromosome II BAC F26H6 {ECO:0000313|EMBL:BAB08213.2} OS=Oryza sativa subsp. japonica (Rice) PE=4 SV=1	PREDICTED: uncharacterized protein LOC101299390 [Fragaria vesca subsp. vesca]
EVM0002981.1	Molecular Function: DNA binding (GO:0003677);; Molecular Function: RNA binding (GO:0003723);; Molecular Function: RNA-directed DNA polymerase activity (GO:0003964);; Molecular Function: RNA-DNA hybrid ribonuclease activity (GO:0004523);; Biological Process: RNA-dependent DNA biosynthetic process (GO:0006278);; Biological Process: DNA recombination (GO:0006310);;	--	[R]	General function prediction only	Similar to Arabidopsis thaliana chromosome II BAC F26H6 {ECO:0000313|EMBL:BAB08213.2} OS=Oryza sativa subsp. japonica (Rice) PE=4 SV=1	PREDICTED: uncharacterized protein LOC101299390 [Fragaria vesca subsp. vesca]
EVM0001424.1	Molecular Function: DNA binding (GO:0003677);; Molecular Function: RNA binding (GO:0003723);; Molecular Function: RNA-directed DNA polymerase activity (GO:0003964);; Molecular Function: RNA-DNA hybrid ribonuclease activity (GO:0004523);; Biological Process: RNA-dependent DNA biosynthetic process (GO:0006278);; Biological Process: DNA recombination (GO:0006310);;	--	[R]	General function prediction only	Similar to Arabidopsis thaliana chromosome II BAC F26H6 {ECO:0000313|EMBL:BAB08213.2} OS=Oryza sativa subsp. japonica (Rice) PE=4 SV=1	PREDICTED: uncharacterized protein LOC101299390 [Fragaria vesca subsp. vesca]
EVM0002268.1	Molecular Function: DNA binding (GO:0003677);; Molecular Function: RNA binding (GO:0003723);; Molecular Function: RNA-directed DNA polymerase activity (GO:0003964);; Molecular Function: RNA-DNA hybrid ribonuclease activity (GO:0004523);; Biological Process: RNA-dependent DNA biosynthetic process (GO:0006278);; Biological Process: DNA recombination (GO:0006310);;	--	[R]	General function prediction only	Similar to Arabidopsis thaliana chromosome II BAC F26H6 {ECO:0000313|EMBL:BAB08213.2} OS=Oryza sativa subsp. japonica (Rice) PE=4 SV=1	PREDICTED: uncharacterized protein LOC101299390 [Fragaria vesca subsp. vesca]
EVM0040459.1	--	--	--	--	--	PREDICTED: uncharacterized protein LOC101310942 [Fragaria vesca subsp. vesca]
EVM0020372.1	--	--	[R]	General function prediction only	Uncharacterized protein {ECO:0000313|EMBL:ERP46396.1} (Fragment) OS=Populus trichocarpa (Western balsam poplar) PE=4 SV=1	PREDICTED: uncharacterized protein LOC103407037 [Malus domestica]
EVM0034767.1	--	--	[R]	General function prediction only	Uncharacterized protein {ECO:0000313|EMBL:ERP46396.1} (Fragment) OS=Populus trichocarpa (Western balsam poplar) PE=4 SV=1	PREDICTED: uncharacterized protein LOC103443689 [Malus domestica]
EVM0031045.1	--	--	[R]	General function prediction only	Uncharacterized protein {ECO:0000313|EMBL:ERP46396.1} (Fragment) OS=Populus trichocarpa (Western balsam poplar) PE=4 SV=1	PREDICTED: uncharacterized protein LOC103455563 [Malus domestica]
EVM0025572.1	--	--	[R]	General function prediction only	Uncharacterized protein {ECO:0000313|EMBL:ERP46396.1} (Fragment) OS=Populus trichocarpa (Western balsam poplar) PE=4 SV=1	PREDICTED: uncharacterized protein LOC103407037 [Malus domestica]
EVM0012767.1	--	--	[R]	General function prediction only	Uncharacterized protein {ECO:0000313|EMBL:ERP46396.1} (Fragment) OS=Populus trichocarpa (Western balsam poplar) PE=4 SV=1	PREDICTED: uncharacterized protein LOC103942999 [Pyrus x bretschneideri]
EVM0021554.1	--	--	[R]	General function prediction only	Uncharacterized protein {ECO:0000313|EMBL:ERP46396.1} (Fragment) OS=Populus trichocarpa (Western balsam poplar) PE=4 SV=1	PREDICTED: uncharacterized protein LOC103435982 [Malus domestica]
EVM0007612.1	Biological Process: organelle organization (GO:0006996);; Biological Process: meiotic nuclear division (GO:0007126);; Biological Process: cellular macromolecule metabolic process (GO:0044260);; Biological Process: anatomical structure development (GO:0048856);; Biological Process: regulation of cellular process (GO:0050794);; Biological Process: nucleic acid metabolic process (GO:0090304);;	--	--	--	Uncharacterized protein {ECO:0000313|EMBL:EMJ27893.1} OS=Prunus persica (Peach) PE=4 SV=1	PREDICTED: uncharacterized protein LOC103412308 isoform X2 [Malus domestica]
EVM0000082.1	Cellular Component: nucleus (GO:0005634);; Biological Process: sister chromatid cohesion (GO:0007062);; Biological Process: reciprocal meiotic recombination (GO:0007131);; Biological Process: animal organ morphogenesis (GO:0009887);; Biological Process: tissue development (GO:0009888);; Biological Process: vegetative to reproductive phase transition of meristem (GO:0010228);; Biological Process: …	--	--	--	Uncharacterized protein {ECO:0000313|EMBL:EMJ27893.1} OS=Prunus persica (Peach) PE=4 SV=1	PREDICTED: uncharacterized protein LOC103412308 isoform X2 [Malus domestica]
EVM0007786.1	Biological Process: chromosome segregation (GO:0007059);; Biological Process: meiosis I (GO:0007127);; Biological Process: regulation of organelle organization (GO:0033043);; Biological Process: cellular biosynthetic process (GO:0044249);; Biological Process: cellular macromolecule metabolic process (GO:0044260);; Biological Process: system development (GO:0048731);; Biological Process: chromosom…	--	--	--	Uncharacterized protein {ECO:0000313|EMBL:EMJ27893.1} OS=Prunus persica (Peach) PE=4 SV=1	PREDICTED: uncharacterized protein LOC103412308 isoform X2 [Malus domestica]
EVM0012811.1	Cellular Component: nucleus (GO:0005634);; Biological Process: sister chromatid cohesion (GO:0007062);; Biological Process: reciprocal meiotic recombination (GO:0007131);; Biological Process: animal organ morphogenesis (GO:0009887);; Biological Process: tissue development (GO:0009888);; Biological Process: vegetative to reproductive phase transition of meristem (GO:0010228);; Biological Process: …	--	--	--	Uncharacterized protein {ECO:0000313|EMBL:EMJ27893.1} OS=Prunus persica (Peach) PE=4 SV=1	PREDICTED: uncharacterized protein LOC103412308 isoform X2 [Malus domestica]
EVM0023322.1	Cellular Component: nucleus (GO:0005634);; Biological Process: sister chromatid cohesion (GO:0007062);; Biological Process: reciprocal meiotic recombination (GO:0007131);; Biological Process: animal organ morphogenesis (GO:0009887);; Biological Process: tissue development (GO:0009888);; Biological Process: vegetative to reproductive phase transition of meristem (GO:0010228);; Biological Process: …	--	--	--	Uncharacterized protein {ECO:0000313|EMBL:EMJ27893.1} OS=Prunus persica (Peach) PE=4 SV=1	PREDICTED: uncharacterized protein LOC103412308 isoform X2 [Malus domestica]
EVM0021370.1	Cellular Component: nucleus (GO:0005634);; Biological Process: sister chromatid cohesion (GO:0007062);; Biological Process: reciprocal meiotic recombination (GO:0007131);; Biological Process: animal organ morphogenesis (GO:0009887);; Biological Process: tissue development (GO:0009888);; Biological Process: vegetative to reproductive phase transition of meristem (GO:0010228);; Biological Process: …	--	--	--	Uncharacterized protein {ECO:0000313|EMBL:EMJ27893.1} OS=Prunus persica (Peach) PE=4 SV=1	PREDICTED: uncharacterized protein LOC103412308 isoform X2 [Malus domestica]
EVM0016776.1	--	--	[R]	General function prediction only	Putative uncharacterized protein {ECO:0000313|EMBL:CAN74230.1} (Fragment) OS=Vitis vinifera (Grape) PE=4 SV=1	PREDICTED: uncharacterized protein LOC103403655 [Malus domestica]
EVM0039218.1	--	--	[R]	General function prediction only	Putative uncharacterized protein {ECO:0000313|EMBL:CAN81001.1} OS=Vitis vinifera (Grape) PE=4 SV=1	PREDICTED: uncharacterized protein LOC103957791 [Pyrus x bretschneideri]
EVM0021020.1	--	--	[R]	General function prediction only	Putative uncharacterized protein {ECO:0000313|EMBL:CAN74230.1} (Fragment) OS=Vitis vinifera (Grape) PE=4 SV=1	PREDICTED: uncharacterized protein LOC103453533 [Malus domestica]
EVM0015409.1	--	--	[R]	General function prediction only	Putative uncharacterized protein {ECO:0000313|EMBL:CAN81001.1} OS=Vitis vinifera (Grape) PE=4 SV=1	PREDICTED: uncharacterized protein LOC103957791 [Pyrus x bretschneideri]
EVM0031384.1	--	--	[R]	General function prediction only	Putative uncharacterized protein {ECO:0000313|EMBL:CAN74230.1} (Fragment) OS=Vitis vinifera (Grape) PE=4 SV=1	PREDICTED: uncharacterized protein LOC103343532 [Prunus mume]
EVM0016749.1	--	--	[R]	General function prediction only	Retrotransposon protein, putative, unclassified {ECO:0000313|EMBL:ABA95996.1} OS=Oryza sativa subsp. japonica (Rice) PE=4 SV=1	PREDICTED: uncharacterized protein LOC103421776 [Malus domestica]
EVM0013029.1	--	--	[R]	General function prediction only	Putative reverse transcriptase (RNA-dependent DNA polymerase) domain containing protein {ECO:0000313|EMBL:CBL94129.1} OS=Malus domestica (Apple) PE=4 SV=1	PREDICTED: uncharacterized protein LOC103427189 [Malus domestica]
EVM0040925.1	--	--	[R]	General function prediction only	Putative reverse transcriptase (RNA-dependent DNA polymerase) domain containing protein {ECO:0000313|EMBL:CBL94129.1} OS=Malus domestica (Apple) PE=4 SV=1	PREDICTED: uncharacterized protein LOC103411805 [Malus domestica]
EVM0013821.1	Molecular Function: nucleic acid binding (GO:0003676);; Molecular Function: RNA-directed DNA polymerase activity (GO:0003964);; Biological Process: DNA integration (GO:0015074);;	--	[R]	General function prediction only	Putative reverse transcriptase (RNA-dependent DNA polymerase) domain containing protein {ECO:0000313|EMBL:CBL94129.1} OS=Malus domestica (Apple) PE=4 SV=1	PREDICTED: uncharacterized protein LOC103411805 [Malus domestica]
EVM0011370.1	--	--	[R]	General function prediction only	Putative reverse transcriptase (RNA-dependent DNA polymerase) domain containing protein {ECO:0000313|EMBL:CBL94129.1} OS=Malus domestica (Apple) PE=4 SV=1	PREDICTED: uncharacterized protein LOC103404001 [Malus domestica]
EVM0011287.1	--	--	--	--	Uncharacterized protein {ECO:0000313|EMBL:KFK24055.1} OS=Arabis alpina (Alpine rock-cress) PE=4 SV=1	PREDICTED: uncharacterized protein LOC103929092 [Pyrus x bretschneideri]
EVM0031742.1	--	--	--	--	Uncharacterized protein {ECO:0000313|EMBL:KFK24055.1} OS=Arabis alpina (Alpine rock-cress) PE=4 SV=1	PREDICTED: uncharacterized protein LOC103934382 [Pyrus x bretschneideri]
EVM0034309.1	--	--	--	--	Uncharacterized protein {ECO:0000313|EnsemblPlants:BRADI1G12267.1} OS=Brachypodium distachyon (Purple false brome) PE=4 SV=1	PREDICTED: uncharacterized protein LOC103443385 [Malus domestica]
EVM0025727.1	--	--	--	--	Putative uncharacterized protein {ECO:0000313|EMBL:ABJ96377.1} OS=Prunus persica (Peach) PE=4 SV=1	PREDICTED: uncharacterized protein LOC103443385 [Malus domestica]
EVM0024685.1	--	--	--	--	Uncharacterized protein {ECO:0000313|EMBL:KFK24055.1} OS=Arabis alpina (Alpine rock-cress) PE=4 SV=1	PREDICTED: uncharacterized protein LOC103443385 [Malus domestica]
EVM0013511.1	Biological Process: regulation of transcription, DNA-templated (GO:0006355);; Biological Process: regulation of nitrogen utilization (GO:0006808);; Biological Process: response to ethylene (GO:0009723);; Biological Process: response to abscisic acid (GO:0009737);; Biological Process: salicylic acid mediated signaling pathway (GO:0009863);; Biological Process: jasmonic acid mediated signaling path…	--	--	--	GAI1 {ECO:0000313|EMBL:ADH53780.1} (Fragment) OS=Malus domestica (Apple) PE=4 SV=1	PREDICTED: DELLA protein GAIP-like [Malus domestica]
EVM0005968.1	Biological Process: transcription, DNA-templated (GO:0006351);;	--	--	--	DELLA protein {ECO:0000313|EMBL:AFJ23220.1} OS=Pyrus x bretschneideri (Chinese white pear) PE=2 SV=1	PREDICTED: DELLA protein GAIP-like [Malus domestica]
EVM0016499.1	--	--	--	--	GAI2 {ECO:0000313|EMBL:ADH53781.1} (Fragment) OS=Malus baccata var. xiaojinensis (Apple) PE=4 SV=1	PREDICTED: DELLA protein GAIP-like [Malus domestica]
EVM0041306.1	Biological Process: regulation of transcription, DNA-templated (GO:0006355);;	--	--	--	GAI2 {ECO:0000313|EMBL:ADH53781.1} (Fragment) OS=Malus baccata var. xiaojinensis (Apple) PE=4 SV=1	PREDICTED: DELLA protein GAIP-like [Malus domestica]
EVM0039230.1	--	--	--	--	GAI1 {ECO:0000313|EMBL:ADH53779.1} (Fragment) OS=Malus domestica (Apple) PE=4 SV=1	PREDICTED: DELLA protein GAIP-like [Malus domestica]
EVM0006996.1	--	--	[Q]	Secondary metabolites biosynthesis, transport and catabolism	Uncharacterized protein {ECO:0000313|EMBL:EMJ23821.1} OS=Prunus persica (Peach) PE=3 SV=1	PREDICTED: cytochrome P450 82A3-like, partial [Malus domestica]
EVM0007582.1	--	--	[Q]	Secondary metabolites biosynthesis, transport and catabolism	Uncharacterized protein {ECO:0000313|EMBL:EMJ23821.1} OS=Prunus persica (Peach) PE=3 SV=1	PREDICTED: cytochrome P450 82A3-like, partial [Malus domestica]
EVM0007425.1	--	--	[Q]	Secondary metabolites biosynthesis, transport and catabolism	Uncharacterized protein {ECO:0000313|EMBL:EMJ23821.1} OS=Prunus persica (Peach) PE=3 SV=1	PREDICTED: cytochrome P450 82A3-like [Pyrus x bretschneideri]
EVM0023478.1	--	--	[Q]	Secondary metabolites biosynthesis, transport and catabolism	Uncharacterized protein {ECO:0000313|EMBL:EMJ23821.1} OS=Prunus persica (Peach) PE=3 SV=1	PREDICTED: cytochrome P450 82A3-like, partial [Malus domestica]
EVM0035600.1	--	--	[Q]	Secondary metabolites biosynthesis, transport and catabolism	Uncharacterized protein {ECO:0000313|EMBL:EMJ23821.1} OS=Prunus persica (Peach) PE=3 SV=1	PREDICTED: cytochrome P450 82A3-like [Pyrus x bretschneideri]
EVM0025004.1	Molecular Function: RNA binding (GO:0003723);; Molecular Function: RNA-directed DNA polymerase activity (GO:0003964);; Biological Process: RNA-dependent DNA biosynthetic process (GO:0006278);; Biological Process: DNA integration (GO:0015074);;	--	[R]	General function prediction only	Uncharacterized protein {ECO:0000313|EnsemblPlants:Solyc10g049320.1.1} OS=Solanum lycopersicum (Tomato) PE=4 SV=1	PREDICTED: uncharacterized protein LOC103444022 [Malus domestica]
EVM0007902.1	Molecular Function: RNA binding (GO:0003723);; Molecular Function: RNA-directed DNA polymerase activity (GO:0003964);; Biological Process: RNA-dependent DNA biosynthetic process (GO:0006278);;	--	[R]	General function prediction only	Uncharacterized protein {ECO:0000313|EnsemblPlants:OB06G24040.1} OS=Oryza brachyantha PE=4 SV=1	PREDICTED: uncharacterized protein LOC103444022 [Malus domestica]
EVM0033985.1	Molecular Function: RNA binding (GO:0003723);; Molecular Function: RNA-directed DNA polymerase activity (GO:0003964);; Biological Process: RNA-dependent DNA biosynthetic process (GO:0006278);;	--	[R]	General function prediction only	Retrotransposon protein, putative, Ty3-gypsy subclass {ECO:0000313|EMBL:ABA97359.1} OS=Oryza sativa subsp. japonica (Rice) PE=4 SV=1	PREDICTED: uncharacterized protein LOC103444022 [Malus domestica]
EVM0009934.1	Molecular Function: RNA binding (GO:0003723);; Molecular Function: RNA-directed DNA polymerase activity (GO:0003964);; Biological Process: RNA-dependent DNA biosynthetic process (GO:0006278);; Biological Process: DNA integration (GO:0015074);;	--	[R]	General function prediction only	Uncharacterized protein {ECO:0000313|EnsemblPlants:OB06G24040.1} OS=Oryza brachyantha PE=4 SV=1	PREDICTED: uncharacterized protein LOC103444022 [Malus domestica]
EVM0045290.1	Molecular Function: RNA binding (GO:0003723);; Molecular Function: RNA-directed DNA polymerase activity (GO:0003964);; Molecular Function: aspartic-type endopeptidase activity (GO:0004190);; Biological Process: RNA-dependent DNA biosynthetic process (GO:0006278);; Biological Process: proteolysis (GO:0006508);; Molecular Function: zinc ion binding (GO:0008270);; Biological Process: DNA integration…	--	[R]	General function prediction only	Uncharacterized protein {ECO:0000313|EnsemblPlants:OB06G24040.1} OS=Oryza brachyantha PE=4 SV=1	PREDICTED: uncharacterized protein LOC103444022 [Malus domestica]
EVM0013420.1	--	--	[R]	General function prediction only	Uncharacterized protein {ECO:0000313|EnsemblPlants:PGSC0003DMT400089970} OS=Solanum tuberosum (Potato) PE=4 SV=1	PREDICTED: uncharacterized protein LOC103419857 [Malus domestica]
EVM0041461.1	--	--	[R]	General function prediction only	Retrotransposon gag protein {ECO:0000313|EMBL:ABD63142.1} OS=Asparagus officinalis (Garden asparagus) PE=4 SV=1	PREDICTED: uncharacterized protein LOC103419857 [Malus domestica]
EVM0016298.1	--	--	[R]	General function prediction only	Uncharacterized protein {ECO:0000313|EnsemblPlants:PGSC0003DMT400089970} OS=Solanum tuberosum (Potato) PE=4 SV=1	PREDICTED: uncharacterized protein LOC103419857 [Malus domestica]
EVM0033885.1	--	--	[R]	General function prediction only	Retrotransposon gag protein {ECO:0000313|EMBL:ABD63142.1} OS=Asparagus officinalis (Garden asparagus) PE=4 SV=1	PREDICTED: uncharacterized protein LOC103419857 [Malus domestica]
EVM0008670.1	--	--	[R]	General function prediction only	Retrotransposon gag protein {ECO:0000313|EMBL:ABD63142.1} OS=Asparagus officinalis (Garden asparagus) PE=4 SV=1	PREDICTED: uncharacterized protein LOC103419857 [Malus domestica]
EVM0001633.1	--	--	[R]	General function prediction only	Uncharacterized protein {ECO:0000313|EMBL:EMJ00449.1} OS=Prunus persica (Peach) PE=4 SV=1	PREDICTED: uncharacterized protein LOC103451371 [Malus domestica]
EVM0032583.1	--	--	[R]	General function prediction only	Uncharacterized protein {ECO:0000313|EMBL:EMJ00449.1} OS=Prunus persica (Peach) PE=4 SV=1	PREDICTED: uncharacterized protein LOC103451371 [Malus domestica]
EVM0036839.1	--	--	[R]	General function prediction only	Uncharacterized protein {ECO:0000313|EMBL:EMJ00449.1} OS=Prunus persica (Peach) PE=4 SV=1	PREDICTED: uncharacterized protein LOC103404908 [Malus domestica]
EVM0000632.1	--	--	[R]	General function prediction only	Uncharacterized protein {ECO:0000313|EMBL:EMJ00449.1} OS=Prunus persica (Peach) PE=4 SV=1	PREDICTED: uncharacterized protein LOC103451371 [Malus domestica]
EVM0036642.1	--	--	[R]	General function prediction only	Uncharacterized protein {ECO:0000313|EMBL:EMJ00449.1} OS=Prunus persica (Peach) PE=4 SV=1	PREDICTED: uncharacterized protein LOC103451371 [Malus domestica]
EVM0006959.1	--	--	[R]	General function prediction only	Putative uncharacterized protein {ECO:0000313|EMBL:CAN74230.1} (Fragment) OS=Vitis vinifera (Grape) PE=4 SV=1	PREDICTED: uncharacterized protein LOC103416964 [Malus domestica]
EVM0031439.1	--	--	[R]	General function prediction only	Putative uncharacterized protein {ECO:0000313|EMBL:CAN74230.1} (Fragment) OS=Vitis vinifera (Grape) PE=4 SV=1	PREDICTED: uncharacterized protein LOC103451247 [Malus domestica]
EVM0020367.1	--	--	[R]	General function prediction only	Putative uncharacterized protein {ECO:0000313|EMBL:CAN74230.1} (Fragment) OS=Vitis vinifera (Grape) PE=4 SV=1	PREDICTED: uncharacterized protein LOC103416964 [Malus domestica]
EVM0011614.1	--	--	[R]	General function prediction only	Putative uncharacterized protein {ECO:0000313|EMBL:CAN74230.1} (Fragment) OS=Vitis vinifera (Grape) PE=4 SV=1	PREDICTED: uncharacterized protein LOC103416964 [Malus domestica]
EVM0041475.1	--	--	[R]	General function prediction only	Putative uncharacterized protein {ECO:0000313|EMBL:CAN74230.1} (Fragment) OS=Vitis vinifera (Grape) PE=4 SV=1	PREDICTED: uncharacterized protein LOC103451247 [Malus domestica]
EVM0015703.1	Molecular Function: binding (GO:0005488);;	--	[R]	General function prediction only	Putative uncharacterized protein {ECO:0000313|EMBL:CAN68059.1} OS=Vitis vinifera (Grape) PE=4 SV=1	hypothetical protein VITISV_008424 [Vitis vinifera]
EVM0011265.1	Molecular Function: nucleic acid binding (GO:0003676);;	--	[R]	General function prediction only	Putative uncharacterized protein {ECO:0000313|EMBL:CAN68059.1} OS=Vitis vinifera (Grape) PE=4 SV=1	hypothetical protein VITISV_008424 [Vitis vinifera]
EVM0026969.1	Molecular Function: nucleic acid binding (GO:0003676);; Cellular Component: mitochondrion (GO:0005739);;	--	[R]	General function prediction only	Putative uncharacterized protein {ECO:0000313|EMBL:CAN68059.1} OS=Vitis vinifera (Grape) PE=4 SV=1	hypothetical protein VITISV_008424 [Vitis vinifera]
EVM0025493.1	Molecular Function: nucleic acid binding (GO:0003676);; Cellular Component: mitochondrion (GO:0005739);;	--	[R]	General function prediction only	Putative uncharacterized protein {ECO:0000313|EMBL:CAN68059.1} OS=Vitis vinifera (Grape) PE=4 SV=1	hypothetical protein VITISV_008424 [Vitis vinifera]
EVM0030589.1	Molecular Function: binding (GO:0005488);; Cellular Component: mitochondrion (GO:0005739);;	--	[R]	General function prediction only	Putative uncharacterized protein {ECO:0000313|EMBL:CAN68059.1} OS=Vitis vinifera (Grape) PE=4 SV=1	hypothetical protein VITISV_008424 [Vitis vinifera]
EVM0030256.1	--	--	[R]	General function prediction only	Uncharacterized protein {ECO:0000313|EMBL:EMJ13941.1} OS=Prunus persica (Peach) PE=4 SV=1	PREDICTED: uncharacterized protein LOC103427704 [Malus domestica]
EVM0031381.1	--	--	--	--	Uncharacterized protein {ECO:0000313|EMBL:EMJ13941.1} OS=Prunus persica (Peach) PE=4 SV=1	PREDICTED: uncharacterized protein LOC103427704 [Malus domestica]
EVM0033879.1	--	--	[R]	General function prediction only	Uncharacterized protein {ECO:0000313|EMBL:EMJ13941.1} OS=Prunus persica (Peach) PE=4 SV=1	PREDICTED: uncharacterized protein LOC103429144 [Malus domestica]
EVM0017683.1	--	--	[R]	General function prediction only	Putative uncharacterized protein {ECO:0000313|EMBL:CAN65855.1} OS=Vitis vinifera (Grape) PE=4 SV=1	PREDICTED: uncharacterized protein LOC103427704 [Malus domestica]
EVM0025143.1	--	--	[R]	General function prediction only	Uncharacterized protein {ECO:0000313|EMBL:EMJ13941.1} OS=Prunus persica (Peach) PE=4 SV=1	PREDICTED: uncharacterized protein LOC103427704 [Malus domestica]
EVM0011275.1	Cellular Component: mitochondrion (GO:0005739);; Molecular Function: metal ion binding (GO:0046872);;	--	[R]	General function prediction only	Putative Ty-1 copia retrotransposon {ECO:0000313|EMBL:CDN96898.1} OS=Phaseolus vulgaris (Kidney bean) PE=4 SV=1	putative Ty-1 copia retrotransposon [Phaseolus vulgaris]
EVM0017027.1	Molecular Function: DNA binding (GO:0003677);; Cellular Component: mitochondrion (GO:0005739);; Biological Process: DNA recombination (GO:0006310);;	--	[R]	General function prediction only	Putative Ty-1 copia retrotransposon {ECO:0000313|EMBL:CDN96898.1} OS=Phaseolus vulgaris (Kidney bean) PE=4 SV=1	putative Ty-1 copia retrotransposon [Phaseolus vulgaris]
EVM0032384.1	Molecular Function: DNA binding (GO:0003677);; Cellular Component: mitochondrion (GO:0005739);; Biological Process: DNA recombination (GO:0006310);;	K12619|7.65218e-39|osa:4349826|Os11g0157000; K12619 5'-3' exoribonuclease 2 [EC:3.1.13.-] (A)	[R]	General function prediction only	Putative Ty-1 copia retrotransposon {ECO:0000313|EMBL:AER13159.1} OS=Phaseolus vulgaris (Kidney bean) PE=4 SV=1	putative Ty-1 copia retrotransposon [Phaseolus vulgaris]
EVM0008925.1	Molecular Function: DNA binding (GO:0003677);; Cellular Component: mitochondrion (GO:0005739);; Biological Process: DNA recombination (GO:0006310);; Molecular Function: zinc ion binding (GO:0008270);; Biological Process: DNA integration (GO:0015074);;	K12619|2.269e-40|osa:4349826|Os11g0157000; K12619 5'-3' exoribonuclease 2 [EC:3.1.13.-] (A)	[R]	General function prediction only	Putative Ty-1 copia retrotransposon {ECO:0000313|EMBL:CDN96898.1} OS=Phaseolus vulgaris (Kidney bean) PE=4 SV=1	putative Ty-1 copia retrotransposon [Phaseolus vulgaris]
EVM0014017.1	Molecular Function: DNA binding (GO:0003677);; Cellular Component: mitochondrion (GO:0005739);; Biological Process: DNA recombination (GO:0006310);; Molecular Function: zinc ion binding (GO:0008270);; Biological Process: DNA integration (GO:0015074);;	K12619|8.81536e-43|osa:4349826|Os11g0157000; K12619 5'-3' exoribonuclease 2 [EC:3.1.13.-] (A)	[R]	General function prediction only	Putative Ty-1 copia retrotransposon {ECO:0000313|EMBL:CDN96898.1} OS=Phaseolus vulgaris (Kidney bean) PE=4 SV=1	putative Ty-1 copia retrotransposon [Phaseolus vulgaris]
EVM0007247.1	Molecular Function: porphobilinogen synthase activity (GO:0004655);; Biological Process: protoporphyrinogen IX biosynthetic process (GO:0006782);; Cellular Component: chloroplast (GO:0009507);; Biological Process: chlorophyll biosynthetic process (GO:0015995);; Molecular Function: metal ion binding (GO:0046872);;	--	[H]	Coenzyme transport and metabolism	Delta-aminolevulinic acid dehydratase {ECO:0000256|RuleBase:RU000515} OS=Prunus persica (Peach) PE=3 SV=1	PREDICTED: uncharacterized protein LOC103926695 [Pyrus x bretschneideri]
EVM0006678.1	Molecular Function: porphobilinogen synthase activity (GO:0004655);; Biological Process: heme biosynthetic process (GO:0006783);; Cellular Component: plastid (GO:0009536);; Molecular Function: metal ion binding (GO:0046872);;	--	[H]	Coenzyme transport and metabolism	Delta-aminolevulinic acid dehydratase {ECO:0000256|RuleBase:RU000515} OS=Prunus persica (Peach) PE=3 SV=1	PREDICTED: uncharacterized protein LOC103926695 [Pyrus x bretschneideri]
EVM0024586.1	Molecular Function: porphobilinogen synthase activity (GO:0004655);; Biological Process: protoporphyrinogen IX biosynthetic process (GO:0006782);; Cellular Component: chloroplast (GO:0009507);; Biological Process: chlorophyll biosynthetic process (GO:0015995);; Molecular Function: metal ion binding (GO:0046872);;	--	[H]	Coenzyme transport and metabolism	Uncharacterized protein {ECO:0000313|EMBL:ESW09432.1} (Fragment) OS=Phaseolus vulgaris (Kidney bean) PE=4 SV=1	PREDICTED: uncharacterized protein LOC103926695 [Pyrus x bretschneideri]
EVM0015208.1	Molecular Function: porphobilinogen synthase activity (GO:0004655);; Biological Process: heme biosynthetic process (GO:0006783);; Cellular Component: plastid (GO:0009536);; Molecular Function: metal ion binding (GO:0046872);;	--	[H]	Coenzyme transport and metabolism	Delta-aminolevulinic acid dehydratase {ECO:0000256|RuleBase:RU000515} OS=Prunus persica (Peach) PE=3 SV=1	PREDICTED: uncharacterized protein LOC103926695 [Pyrus x bretschneideri]
EVM0034895.1	Molecular Function: porphobilinogen synthase activity (GO:0004655);; Biological Process: protoporphyrinogen IX biosynthetic process (GO:0006782);; Cellular Component: chloroplast (GO:0009507);; Biological Process: chlorophyll biosynthetic process (GO:0015995);; Molecular Function: metal ion binding (GO:0046872);;	--	[H]	Coenzyme transport and metabolism	Delta-aminolevulinic acid dehydratase {ECO:0000256|RuleBase:RU000515} OS=Prunus persica (Peach) PE=3 SV=1	PREDICTED: uncharacterized protein LOC103926695 [Pyrus x bretschneideri]
EVM0001152.1	--	--	[R]	General function prediction only	Uncharacterized protein {ECO:0000313|EMBL:EMJ13941.1} OS=Prunus persica (Peach) PE=4 SV=1	PREDICTED: uncharacterized protein LOC103430293 [Malus domestica]
EVM0016473.1	--	--	[R]	General function prediction only	Uncharacterized protein {ECO:0000313|EMBL:EMJ13941.1} OS=Prunus persica (Peach) PE=4 SV=1	PREDICTED: uncharacterized protein LOC103423144 [Malus domestica]
EVM0013642.1	--	--	[R]	General function prediction only	Uncharacterized protein {ECO:0000313|EMBL:EMJ13941.1} OS=Prunus persica (Peach) PE=4 SV=1	PREDICTED: uncharacterized protein LOC103423144 [Malus domestica]
EVM0014565.1	--	--	[R]	General function prediction only	Uncharacterized protein {ECO:0000313|EMBL:EMJ13941.1} OS=Prunus persica (Peach) PE=4 SV=1	PREDICTED: uncharacterized protein LOC103423144 [Malus domestica]
EVM0000574.1	--	--	[R]	General function prediction only	Uncharacterized protein {ECO:0000313|EMBL:EMJ13941.1} OS=Prunus persica (Peach) PE=4 SV=1	PREDICTED: uncharacterized protein DDB_G0289917-like [Malus domestica]
EVM0000361.1	--	--	[R]	General function prediction only	Putative uncharacterized protein {ECO:0000313|EMBL:CAN78493.1} OS=Vitis vinifera (Grape) PE=4 SV=1	PREDICTED: uncharacterized protein LOC103422941 [Malus domestica]
EVM0042254.1	--	--	[R]	General function prediction only	Putative uncharacterized protein {ECO:0000313|EMBL:CAN78493.1} OS=Vitis vinifera (Grape) PE=4 SV=1	PREDICTED: uncharacterized protein LOC103422941 [Malus domestica]
EVM0033888.1	--	--	[R]	General function prediction only	Putative uncharacterized protein {ECO:0000313|EMBL:CAN78493.1} OS=Vitis vinifera (Grape) PE=4 SV=1	PREDICTED: uncharacterized protein LOC103422941 [Malus domestica]
EVM0044041.1	--	--	[R]	General function prediction only	Putative uncharacterized protein {ECO:0000313|EMBL:CAN78493.1} OS=Vitis vinifera (Grape) PE=4 SV=1	PREDICTED: uncharacterized protein LOC103422941 [Malus domestica]
EVM0020355.1	--	--	[R]	General function prediction only	Putative uncharacterized protein {ECO:0000313|EMBL:CAN78493.1} OS=Vitis vinifera (Grape) PE=4 SV=1	PREDICTED: LOW QUALITY PROTEIN: uncharacterized protein LOC103941950 [Pyrus x bretschneideri]
EVM0024937.1	--	--	[R]	General function prediction only	Retrotransposon gag protein {ECO:0000313|EMBL:ABD63142.1} OS=Asparagus officinalis (Garden asparagus) PE=4 SV=1	PREDICTED: uncharacterized protein LOC103426341 [Malus domestica]
EVM0032930.1	--	--	[R]	General function prediction only	Uncharacterized protein {ECO:0000313|EnsemblPlants:PGSC0003DMT400089970} OS=Solanum tuberosum (Potato) PE=4 SV=1	PREDICTED: uncharacterized protein LOC103426341 [Malus domestica]
EVM0037889.1	--	--	[R]	General function prediction only	Uncharacterized protein {ECO:0000313|EnsemblPlants:PGSC0003DMT400089970} OS=Solanum tuberosum (Potato) PE=4 SV=1	PREDICTED: uncharacterized protein LOC103426341 [Malus domestica]
EVM0005937.1	--	--	[R]	General function prediction only	Retrotransposon gag protein {ECO:0000313|EMBL:ABD63142.1} OS=Asparagus officinalis (Garden asparagus) PE=4 SV=1	PREDICTED: uncharacterized protein LOC103426341 [Malus domestica]
EVM0017127.1	--	--	[R]	General function prediction only	Uncharacterized protein {ECO:0000313|EnsemblPlants:PGSC0003DMT400089970} OS=Solanum tuberosum (Potato) PE=4 SV=1	PREDICTED: uncharacterized protein LOC103426341 [Malus domestica]
EVM0018728.1	--	--	[R]	General function prediction only	Uncharacterized protein {ECO:0000313|EMBL:ERP56037.1} OS=Populus trichocarpa (Western balsam poplar) PE=4 SV=1	PREDICTED: uncharacterized protein LOC103929663 [Pyrus x bretschneideri]
EVM0036104.1	--	--	[R]	General function prediction only	Uncharacterized protein {ECO:0000313|EMBL:ERP56037.1} OS=Populus trichocarpa (Western balsam poplar) PE=4 SV=1	PREDICTED: uncharacterized protein LOC103961609 [Pyrus x bretschneideri]
EVM0005297.1	--	--	[R]	General function prediction only	Uncharacterized protein {ECO:0000313|EMBL:ERP56037.1} OS=Populus trichocarpa (Western balsam poplar) PE=4 SV=1	PREDICTED: uncharacterized protein LOC103929663 [Pyrus x bretschneideri]
EVM0044524.1	--	--	[R]	General function prediction only	Uncharacterized protein {ECO:0000313|EMBL:ERP56037.1} OS=Populus trichocarpa (Western balsam poplar) PE=4 SV=1	PREDICTED: uncharacterized protein LOC103929663 [Pyrus x bretschneideri]
EVM0045419.1	--	--	[R]	General function prediction only	Uncharacterized protein {ECO:0000313|EMBL:ERP56037.1} OS=Populus trichocarpa (Western balsam poplar) PE=4 SV=1	PREDICTED: uncharacterized protein LOC103929663 [Pyrus x bretschneideri]
EVM0020962.1	--	--	[R]	General function prediction only	Retropepsin-like protein {ECO:0000313|EMBL:AFN88198.1} OS=Phaseolus vulgaris (Kidney bean) PE=4 SV=1	PREDICTED: uncharacterized protein LOC103426874 [Malus domestica]
EVM0038185.1	--	--	[R]	General function prediction only	Retropepsin-like protein {ECO:0000313|EMBL:AFN88198.1} OS=Phaseolus vulgaris (Kidney bean) PE=4 SV=1	PREDICTED: uncharacterized protein LOC103443951 [Malus domestica]
EVM0016331.1	--	--	[R]	General function prediction only	Retropepsin-like protein {ECO:0000313|EMBL:AFN88198.1} OS=Phaseolus vulgaris (Kidney bean) PE=4 SV=1	PREDICTED: uncharacterized protein LOC103443951 [Malus domestica]
EVM0044572.1	--	--	[R]	General function prediction only	Retropepsin-like protein {ECO:0000313|EMBL:AFN88198.1} OS=Phaseolus vulgaris (Kidney bean) PE=4 SV=1	PREDICTED: uncharacterized protein LOC103419733 [Malus domestica]
EVM0035253.1	--	--	[R]	General function prediction only	Retropepsin-like protein {ECO:0000313|EMBL:AFN88198.1} OS=Phaseolus vulgaris (Kidney bean) PE=4 SV=1	PREDICTED: uncharacterized protein LOC103443951 [Malus domestica]
EVM0036192.1	--	--	[U]	Intracellular trafficking, secretion, and vesicular transport	Uncharacterized protein {ECO:0000313|EMBL:EMJ02981.1} OS=Prunus persica (Peach) PE=4 SV=1	PREDICTED: target of Myb protein 1-like [Pyrus x bretschneideri]
EVM0028142.1	--	--	[U]	Intracellular trafficking, secretion, and vesicular transport	Uncharacterized protein {ECO:0000313|EMBL:EMJ02981.1} OS=Prunus persica (Peach) PE=4 SV=1	PREDICTED: target of Myb protein 1-like [Pyrus x bretschneideri]
EVM0009947.1	Cellular Component: intracellular (GO:0005622);; Biological Process: intracellular protein transport (GO:0006886);;	--	[U]	Intracellular trafficking, secretion, and vesicular transport	Uncharacterized protein {ECO:0000313|EMBL:EMJ02981.1} OS=Prunus persica (Peach) PE=4 SV=1	PREDICTED: protein transport protein Sec31A-like, partial [Malus domestica]
EVM0037716.1	Cellular Component: intracellular (GO:0005622);; Biological Process: intracellular protein transport (GO:0006886);;	--	[U]	Intracellular trafficking, secretion, and vesicular transport	Uncharacterized protein {ECO:0000313|EMBL:EMJ02981.1} OS=Prunus persica (Peach) PE=4 SV=1	PREDICTED: target of Myb protein 1-like [Pyrus x bretschneideri]
EVM0041417.1	--	--	[R]	General function prediction only	Putative uncharacterized protein {ECO:0000313|EMBL:CAN63026.1} OS=Vitis vinifera (Grape) PE=4 SV=1	hypothetical protein VITISV_026313 [Vitis vinifera]
EVM0034681.1	Molecular Function: transporter activity (GO:0005215);; Molecular Function: binding (GO:0005488);;	--	[R]	General function prediction only	Putative uncharacterized protein {ECO:0000313|EMBL:CAN60158.1} OS=Vitis vinifera (Grape) PE=4 SV=1	hypothetical protein VITISV_007128 [Vitis vinifera]
EVM0045317.1	--	--	[R]	General function prediction only	Putative uncharacterized protein {ECO:0000313|EMBL:CAN60158.1} OS=Vitis vinifera (Grape) PE=4 SV=1	hypothetical protein VITISV_007128 [Vitis vinifera]
EVM0028580.1	--	--	[R]	General function prediction only	Putative uncharacterized protein {ECO:0000313|EMBL:CAN63026.1} OS=Vitis vinifera (Grape) PE=4 SV=1	hypothetical protein VITISV_026313 [Vitis vinifera]
EVM0030855.1	--	--	[R]	General function prediction only	Pol polyprotein {ECO:0000313|EMBL:AIL24046.1} (Fragment) OS=Trifolium pallescens PE=4 SV=1	PREDICTED: uncharacterized protein LOC103443974 [Malus domestica]
EVM0000611.1	--	--	[R]	General function prediction only	PH01B001I13.4 protein {ECO:0000313|EMBL:CCI55308.1} OS=Phyllostachys edulis PE=4 SV=1	PREDICTED: uncharacterized protein LOC103443974 [Malus domestica]
EVM0042361.1	--	--	[R]	General function prediction only	PH01B001I13.4 protein {ECO:0000313|EMBL:CCI55308.1} OS=Phyllostachys edulis PE=4 SV=1	PREDICTED: uncharacterized protein LOC103443974 [Malus domestica]
EVM0041226.1	--	--	[R]	General function prediction only	Retrotransposon protein, putative, unclassified {ECO:0000313|EMBL:ABA95102.1} OS=Oryza sativa subsp. japonica (Rice) PE=4 SV=1	PREDICTED: uncharacterized protein LOC103443974 [Malus domestica]
EVM0014869.1	Molecular Function: binding (GO:0005488);; Biological Process: primary metabolic process (GO:0044238);; Biological Process: cellular macromolecule metabolic process (GO:0044260);;	--	[R]	General function prediction only	Retrotransposon protein, putative, Ty1-copia subclass, expressed {ECO:0000313|EMBL:ABA98025.1} OS=Oryza sativa subsp. japonica (Rice) PE=4 SV=1	PREDICTED: uncharacterized protein LOC103448072 [Malus domestica]
EVM0010316.1	Molecular Function: nucleic acid binding (GO:0003676);; Molecular Function: zinc ion binding (GO:0008270);; Biological Process: DNA integration (GO:0015074);; Molecular Function: hydrolase activity (GO:0016787);;	--	[R]	General function prediction only	Putative uncharacterized protein {ECO:0000313|EMBL:CAN80306.1} OS=Vitis vinifera (Grape) PE=4 SV=1	PREDICTED: uncharacterized protein LOC103448072 [Malus domestica]
EVM0011656.1	Molecular Function: nucleic acid binding (GO:0003676);; Molecular Function: polygalacturonase activity (GO:0004650);; Cellular Component: extracellular region (GO:0005576);; Biological Process: carbohydrate metabolic process (GO:0005975);; Molecular Function: zinc ion binding (GO:0008270);; Biological Process: DNA integration (GO:0015074);;	--	[R]	General function prediction only	Retrotransposon protein, putative, Ty1-copia subclass, expressed {ECO:0000313|EMBL:ABA98025.1} OS=Oryza sativa subsp. japonica (Rice) PE=4 SV=1	PREDICTED: uncharacterized protein LOC103448072 [Malus domestica]
EVM0016318.1	Molecular Function: nucleic acid binding (GO:0003676);; Molecular Function: polygalacturonase activity (GO:0004650);; Cellular Component: extracellular region (GO:0005576);; Biological Process: carbohydrate metabolic process (GO:0005975);; Molecular Function: zinc ion binding (GO:0008270);; Biological Process: DNA integration (GO:0015074);;	--	[R]	General function prediction only	Retrotransposon protein, putative, Ty1-copia subclass {ECO:0000313|EMBL:ABA99659.2} OS=Oryza sativa subsp. japonica (Rice) PE=4 SV=2	PREDICTED: uncharacterized protein LOC103448072 [Malus domestica]
EVM0025163.1	--	--	[R]	General function prediction only	Uncharacterized protein {ECO:0000313|EMBL:KFK22071.1} OS=Arabis alpina (Alpine rock-cress) PE=4 SV=1	PREDICTED: uncharacterized protein LOC103400876 [Malus domestica]
EVM0027363.1	--	--	[R]	General function prediction only	F5M15.26 {ECO:0000313|EMBL:AAF79618.1} OS=Arabidopsis thaliana (Mouse-ear cress) PE=4 SV=1	PREDICTED: uncharacterized protein LOC103400876 [Malus domestica]
EVM0013613.1	--	--	[R]	General function prediction only	Uncharacterized protein {ECO:0000313|EMBL:KFK26623.1} OS=Arabis alpina (Alpine rock-cress) PE=4 SV=1	PREDICTED: uncharacterized protein LOC103400876 [Malus domestica]
EVM0033400.1	--	--	[R]	General function prediction only	Uncharacterized protein {ECO:0000313|EMBL:KFK44296.1} OS=Arabis alpina (Alpine rock-cress) PE=4 SV=1	PREDICTED: uncharacterized protein LOC103400876 [Malus domestica]
EVM0012894.1	Molecular Function: DNA binding (GO:0003677);; Biological Process: transcription, DNA-templated (GO:0006351);;	--	--	--	Uncharacterized protein {ECO:0000313|EMBL:EMJ15808.1} OS=Prunus persica (Peach) PE=4 SV=1	PREDICTED: uncharacterized protein LOC103446378 isoform X1 [Malus domestica]
EVM0036474.1	--	--	--	--	Uncharacterized protein {ECO:0000313|EMBL:EMJ15808.1} OS=Prunus persica (Peach) PE=4 SV=1	PREDICTED: uncharacterized protein LOC103446378 isoform X1 [Malus domestica]
EVM0004757.1	Molecular Function: DNA binding (GO:0003677);; Biological Process: transcription, DNA-templated (GO:0006351);;	--	--	--	Uncharacterized protein {ECO:0000313|EMBL:EMJ15808.1} OS=Prunus persica (Peach) PE=4 SV=1	PREDICTED: uncharacterized protein LOC103446378 isoform X1 [Malus domestica]
EVM0008985.1	--	--	--	--	Uncharacterized protein {ECO:0000313|EMBL:EMJ15808.1} OS=Prunus persica (Peach) PE=4 SV=1	PREDICTED: LOW QUALITY PROTEIN: uncharacterized protein LOC103935934 [Pyrus x bretschneideri]
EVM0012275.1	Molecular Function: organic cyclic compound binding (GO:0097159);; Molecular Function: heterocyclic compound binding (GO:1901363);;	--	[A]	RNA processing and modification	Uncharacterized protein {ECO:0000313|EMBL:EMJ22098.1} OS=Prunus persica (Peach) PE=4 SV=1	PREDICTED: nucleolin 1-like isoform X2 [Pyrus x bretschneideri]
EVM0005110.1	Molecular Function: organic cyclic compound binding (GO:0097159);; Molecular Function: heterocyclic compound binding (GO:1901363);;	--	[A]	RNA processing and modification	Uncharacterized protein {ECO:0000313|EMBL:EMJ22098.1} OS=Prunus persica (Peach) PE=4 SV=1	PREDICTED: nucleolin 1-like isoform X2 [Pyrus x bretschneideri]
EVM0032902.1	--	--	[A]	RNA processing and modification	Uncharacterized protein {ECO:0000313|EMBL:EMJ22098.1} OS=Prunus persica (Peach) PE=4 SV=1	PREDICTED: nucleolin 1-like isoform X2 [Pyrus x bretschneideri]
EVM0021943.1	Molecular Function: organic cyclic compound binding (GO:0097159);; Molecular Function: heterocyclic compound binding (GO:1901363);;	--	[A]	RNA processing and modification	Uncharacterized protein {ECO:0000313|EMBL:EMJ22098.1} OS=Prunus persica (Peach) PE=4 SV=1	PREDICTED: nucleolin 1-like isoform X2 [Pyrus x bretschneideri]
EVM0016137.1	--	--	[R]	General function prediction only	Putative uncharacterized protein {ECO:0000313|EMBL:CAN62929.1} OS=Vitis vinifera (Grape) PE=4 SV=1	PREDICTED: uncharacterized protein LOC103431893 [Malus domestica]
EVM0006140.1	--	--	[R]	General function prediction only	Putative uncharacterized protein {ECO:0000313|EMBL:CAN79271.1} OS=Vitis vinifera (Grape) PE=4 SV=1	PREDICTED: uncharacterized protein LOC103431893 [Malus domestica]
EVM0005688.1	--	--	[R]	General function prediction only	Putative uncharacterized protein {ECO:0000313|EMBL:CAN79271.1} OS=Vitis vinifera (Grape) PE=4 SV=1	PREDICTED: uncharacterized protein LOC103431893 [Malus domestica]
EVM0044371.1	--	--	[R]	General function prediction only	Putative uncharacterized protein {ECO:0000313|EMBL:CAN78582.1} OS=Vitis vinifera (Grape) PE=4 SV=1	PREDICTED: uncharacterized protein LOC103431893 [Malus domestica]
EVM0012700.1	--	--	--	--	Putative uncharacterized protein {ECO:0000313|EMBL:CBL94169.1} OS=Malus domestica (Apple) PE=4 SV=1	hypothetical protein [Malus domestica]
EVM0001609.1	--	--	--	--	Putative uncharacterized protein {ECO:0000313|EMBL:CBL94169.1} OS=Malus domestica (Apple) PE=4 SV=1	hypothetical protein [Malus domestica]
EVM0019023.1	--	--	--	--	Putative uncharacterized protein {ECO:0000313|EMBL:CBL94169.1} OS=Malus domestica (Apple) PE=4 SV=1	hypothetical protein [Malus domestica]
EVM0030060.1	--	--	--	--	Putative uncharacterized protein {ECO:0000313|EMBL:CBL94169.1} OS=Malus domestica (Apple) PE=4 SV=1	hypothetical protein [Malus domestica]
EVM0001511.1	Molecular Function: nucleic acid binding (GO:0003676);; Molecular Function: zinc ion binding (GO:0008270);; Biological Process: DNA integration (GO:0015074);;	--	[R]	General function prediction only	Putative uncharacterized protein {ECO:0000313|EMBL:CAN71595.1} OS=Vitis vinifera (Grape) PE=4 SV=1	PREDICTED: uncharacterized protein LOC104882143 [Vitis vinifera]
EVM0032576.1	--	--	[R]	General function prediction only	Putative uncharacterized protein {ECO:0000313|EMBL:CAN74229.1} OS=Vitis vinifera (Grape) PE=4 SV=1	PREDICTED: uncharacterized protein LOC103931184 [Pyrus x bretschneideri]
EVM0033085.1	Molecular Function: binding (GO:0005488);; Biological Process: metabolic process (GO:0008152);;	--	[R]	General function prediction only	Putative uncharacterized protein {ECO:0000313|EMBL:CAN71595.1} OS=Vitis vinifera (Grape) PE=4 SV=1	PREDICTED: uncharacterized protein LOC103404622 [Malus domestica]
EVM0010370.1	Molecular Function: nucleic acid binding (GO:0003676);; Molecular Function: zinc ion binding (GO:0008270);; Biological Process: DNA integration (GO:0015074);;	--	[R]	General function prediction only	Putative uncharacterized protein {ECO:0000313|EMBL:CAN71595.1} OS=Vitis vinifera (Grape) PE=4 SV=1	PREDICTED: uncharacterized protein LOC103452707 [Malus domestica]
EVM0010829.1	--	--	[R]	General function prediction only	Uncharacterized protein {ECO:0000313|EMBL:ERP46396.1} (Fragment) OS=Populus trichocarpa (Western balsam poplar) PE=4 SV=1	PREDICTED: uncharacterized protein LOC103957550 [Pyrus x bretschneideri]
EVM0031830.1	--	--	[R]	General function prediction only	Uncharacterized protein {ECO:0000313|EMBL:ERP46396.1} (Fragment) OS=Populus trichocarpa (Western balsam poplar) PE=4 SV=1	PREDICTED: uncharacterized protein LOC103957550 [Pyrus x bretschneideri]
EVM0004427.1	--	--	[R]	General function prediction only	Uncharacterized protein {ECO:0000313|EMBL:ERP46396.1} (Fragment) OS=Populus trichocarpa (Western balsam poplar) PE=4 SV=1	PREDICTED: uncharacterized protein LOC103447594 [Malus domestica]
EVM0005898.1	--	--	[R]	General function prediction only	Uncharacterized protein {ECO:0000313|EMBL:ERP46396.1} (Fragment) OS=Populus trichocarpa (Western balsam poplar) PE=4 SV=1	PREDICTED: uncharacterized protein LOC103403325 [Malus domestica]
EVM0018017.1	--	--	--	--	T2.8 protein {ECO:0000313|EMBL:CCH50987.1} OS=Malus x robusta PE=4 SV=1	PREDICTED: uncharacterized protein LOC103431550 isoform X4 [Malus domestica]
EVM0035131.1	--	--	--	--	T2.8 protein {ECO:0000313|EMBL:CCH50987.1} OS=Malus x robusta PE=4 SV=1	PREDICTED: uncharacterized protein LOC103431550 isoform X4 [Malus domestica]
EVM0022951.1	--	--	--	--	T2.8 protein {ECO:0000313|EMBL:CCH50987.1} OS=Malus x robusta PE=4 SV=1	PREDICTED: uncharacterized protein LOC103431550 isoform X4 [Malus domestica]
EVM0023787.1	--	--	--	--	T2.8 protein {ECO:0000313|EMBL:CCH50987.1} OS=Malus x robusta PE=4 SV=1	PREDICTED: uncharacterized protein LOC103431550 isoform X4 [Malus domestica]
EVM0026450.1	--	--	--	--	--	PREDICTED: uncharacterized protein LOC103407812 [Malus domestica]
EVM0011486.1	--	--	--	--	--	PREDICTED: uncharacterized protein LOC103407812 [Malus domestica]
EVM0033779.1	--	--	--	--	--	PREDICTED: uncharacterized protein LOC103407812 [Malus domestica]
EVM0014550.1	--	--	--	--	--	PREDICTED: uncharacterized protein LOC103407812 [Malus domestica]
EVM0000222.1	Cellular Component: intracellular membrane-bounded organelle (GO:0043231);; Cellular Component: cytoplasmic part (GO:0044444);;	K15283|5.11574e-157|mdm:103437710|triose phosphate/phosphate translocator, non-green plastid, chloroplastic-like; K15283 solute carrier family 35, member E1 (A)	[GE]	--	Uncharacterized protein {ECO:0000313|EMBL:EMJ10385.1} OS=Prunus persica (Peach) PE=4 SV=1	PREDICTED: triose phosphate/phosphate translocator, non-green plastid, chloroplastic-like [Malus domestica]
EVM0002323.1	Cellular Component: plastid (GO:0009536);;	K15283|1.76625e-165|mdm:103437710|triose phosphate/phosphate translocator, non-green plastid, chloroplastic-like; K15283 solute carrier family 35, member E1 (A)	[GE]	--	Uncharacterized protein {ECO:0000313|EMBL:EMJ10385.1} OS=Prunus persica (Peach) PE=4 SV=1	PREDICTED: triose phosphate/phosphate translocator, non-green plastid, chloroplastic-like [Malus domestica]
EVM0013924.1	Cellular Component: intracellular membrane-bounded organelle (GO:0043231);; Cellular Component: cytoplasmic part (GO:0044444);;	K15283|3.77198e-167|mdm:103437710|triose phosphate/phosphate translocator, non-green plastid, chloroplastic-like; K15283 solute carrier family 35, member E1 (A)	[GE]	--	Uncharacterized protein {ECO:0000313|EMBL:EMJ10385.1} OS=Prunus persica (Peach) PE=4 SV=1	PREDICTED: triose phosphate/phosphate translocator, non-green plastid, chloroplastic-like [Malus domestica]
EVM0041814.1	Cellular Component: intracellular membrane-bounded organelle (GO:0043231);; Cellular Component: cytoplasmic part (GO:0044444);;	K15283|1.29735e-178|mdm:103437710|triose phosphate/phosphate translocator, non-green plastid, chloroplastic-like; K15283 solute carrier family 35, member E1 (A)	[GE]	--	Uncharacterized protein {ECO:0000313|EMBL:EMJ10385.1} OS=Prunus persica (Peach) PE=4 SV=1	PREDICTED: triose phosphate/phosphate translocator, non-green plastid, chloroplastic-like [Malus domestica]
EVM0015558.1	Molecular Function: acid phosphatase activity (GO:0003993);; Molecular Function: protein serine/threonine phosphatase activity (GO:0004722);; Biological Process: seed germination (GO:0009845);; Biological Process: pollen germination (GO:0009846);; Molecular Function: metal ion binding (GO:0046872);;	--	[G]	Carbohydrate transport and metabolism	Purple acid phosphatase {ECO:0000256|RuleBase:RU361203} OS=Prunus persica (Peach) PE=3 SV=1	PREDICTED: purple acid phosphatase 15-like [Pyrus x bretschneideri]
EVM0018781.1	Molecular Function: acid phosphatase activity (GO:0003993);; Molecular Function: protein serine/threonine phosphatase activity (GO:0004722);; Biological Process: seed germination (GO:0009845);; Biological Process: pollen germination (GO:0009846);; Molecular Function: metal ion binding (GO:0046872);;	--	[G]	Carbohydrate transport and metabolism	Purple acid phosphatase {ECO:0000256|RuleBase:RU361203} OS=Prunus persica (Peach) PE=3 SV=1	PREDICTED: purple acid phosphatase 15-like [Pyrus x bretschneideri]
EVM0004139.1	Molecular Function: acid phosphatase activity (GO:0003993);; Biological Process: single-multicellular organism process (GO:0044707);; Molecular Function: metal ion binding (GO:0046872);;	--	[G]	Carbohydrate transport and metabolism	Purple acid phosphatase {ECO:0000256|RuleBase:RU361203} OS=Prunus persica (Peach) PE=3 SV=1	PREDICTED: purple acid phosphatase 15-like [Pyrus x bretschneideri]
EVM0017124.2	Molecular Function: acid phosphatase activity (GO:0003993);; Molecular Function: protein serine/threonine phosphatase activity (GO:0004722);; Biological Process: seed germination (GO:0009845);; Biological Process: pollen germination (GO:0009846);; Molecular Function: metal ion binding (GO:0046872);;	--	[G]	Carbohydrate transport and metabolism	Purple acid phosphatase {ECO:0000256|RuleBase:RU361203} OS=Prunus persica (Peach) PE=3 SV=1	PREDICTED: purple acid phosphatase 15-like [Pyrus x bretschneideri]
EVM0022792.1	--	--	[R]	General function prediction only	Putative uncharacterized protein {ECO:0000313|EMBL:CAN80311.1} OS=Vitis vinifera (Grape) PE=4 SV=1	PREDICTED: uncharacterized protein LOC103450165 [Malus domestica]
EVM0026473.1	--	--	--	--	Putative uncharacterized protein {ECO:0000313|EMBL:CAN68191.1} OS=Vitis vinifera (Grape) PE=4 SV=1	PREDICTED: uncharacterized protein LOC103428446 [Malus domestica]
EVM0015778.1	--	--	[R]	General function prediction only	Putative uncharacterized protein {ECO:0000313|EMBL:CAN81923.1} OS=Vitis vinifera (Grape) PE=4 SV=1	PREDICTED: uncharacterized protein LOC103936589 [Pyrus x bretschneideri]
EVM0011662.1	--	--	[R]	General function prediction only	Uncharacterized protein {ECO:0000313|EMBL:EMJ14455.1} OS=Prunus persica (Peach) PE=4 SV=1	PREDICTED: uncharacterized protein LOC103450165 [Malus domestica]
EVM0006928.1	--	--	[R]	General function prediction only	Putative uncharacterized protein {ECO:0000313|EMBL:CAN60158.1} OS=Vitis vinifera (Grape) PE=4 SV=1	hypothetical protein VITISV_007128 [Vitis vinifera]
EVM0034881.1	Molecular Function: nucleic acid binding (GO:0003676);; Biological Process: DNA integration (GO:0015074);;	--	[R]	General function prediction only	Polynucleotidyl transferase, Ribonuclease H fold {ECO:0000313|EMBL:ABC75359.1} OS=Medicago truncatula (Barrel medic) PE=4 SV=1	Polynucleotidyl transferase, Ribonuclease H fold [Medicago truncatula]
EVM0024106.1	Molecular Function: catalytic activity (GO:0003824);; Molecular Function: binding (GO:0005488);; Biological Process: macromolecule metabolic process (GO:0043170);; Biological Process: primary metabolic process (GO:0044238);;	--	[R]	General function prediction only	Putative uncharacterized protein {ECO:0000313|EMBL:CAN60158.1} OS=Vitis vinifera (Grape) PE=4 SV=1	hypothetical protein VITISV_007128 [Vitis vinifera]
EVM0041276.1	--	--	[R]	General function prediction only	Putative uncharacterized protein {ECO:0000313|EMBL:CAN63026.1} OS=Vitis vinifera (Grape) PE=4 SV=1	hypothetical protein VITISV_026313 [Vitis vinifera]
EVM0022075.1	Biological Process: protein targeting to peroxisome (GO:0006625);; Biological Process: fatty acid beta-oxidation (GO:0006635);; Biological Process: lipid transport (GO:0006869);; Biological Process: intra-Golgi vesicle-mediated transport (GO:0006891);; Biological Process: response to auxin (GO:0009733);; Biological Process: lithium ion transport (GO:0010351);;	--	[R]	General function prediction only	Uncharacterized protein {ECO:0000313|EMBL:EMJ08413.1} OS=Prunus persica (Peach) PE=4 SV=1	PREDICTED: peroxisome biogenesis protein 5-like [Malus domestica]
EVM0035332.1	Biological Process: protein targeting to peroxisome (GO:0006625);; Biological Process: fatty acid beta-oxidation (GO:0006635);; Biological Process: lipid transport (GO:0006869);; Biological Process: intra-Golgi vesicle-mediated transport (GO:0006891);; Biological Process: response to auxin (GO:0009733);; Biological Process: lithium ion transport (GO:0010351);;	--	[R]	General function prediction only	Uncharacterized protein {ECO:0000313|EMBL:EMJ08413.1} OS=Prunus persica (Peach) PE=4 SV=1	PREDICTED: peroxisome biogenesis protein 5-like [Malus domestica]
EVM0010738.1	Biological Process: protein targeting to peroxisome (GO:0006625);; Biological Process: fatty acid beta-oxidation (GO:0006635);; Biological Process: lipid transport (GO:0006869);; Biological Process: intra-Golgi vesicle-mediated transport (GO:0006891);; Biological Process: response to auxin (GO:0009733);; Biological Process: lithium ion transport (GO:0010351);;	--	[R]	General function prediction only	Uncharacterized protein {ECO:0000313|EMBL:EMJ08413.1} OS=Prunus persica (Peach) PE=4 SV=1	PREDICTED: peroxisome biogenesis protein 5-like [Malus domestica]
EVM0033711.1	Biological Process: protein targeting to peroxisome (GO:0006625);; Biological Process: fatty acid beta-oxidation (GO:0006635);; Biological Process: lipid transport (GO:0006869);; Biological Process: intra-Golgi vesicle-mediated transport (GO:0006891);; Biological Process: response to auxin (GO:0009733);; Biological Process: lithium ion transport (GO:0010351);;	--	[R]	General function prediction only	Uncharacterized protein {ECO:0000313|EMBL:EMJ08413.1} OS=Prunus persica (Peach) PE=4 SV=1	PREDICTED: peroxisome biogenesis protein 5-like [Malus domestica]
EVM0021428.1	--	K08486|1.38776e-30|pxb:103939766|putative syntaxin-131; K08486 syntaxin 1B/2/3 (A)	[U]	Intracellular trafficking, secretion, and vesicular transport	Uncharacterized protein {ECO:0000313|EMBL:KDP39685.1} OS=Jatropha curcas (Barbados nut) PE=3 SV=1	PREDICTED: putative syntaxin-131 isoform X4 [Pyrus x bretschneideri]
EVM0010933.1	--	K08486|7.82331e-42|pxb:103939766|putative syntaxin-131; K08486 syntaxin 1B/2/3 (A)	[U]	Intracellular trafficking, secretion, and vesicular transport	Uncharacterized protein {ECO:0000313|EMBL:EMJ03483.1} OS=Prunus persica (Peach) PE=3 SV=1	PREDICTED: putative syntaxin-131 isoform X3 [Pyrus x bretschneideri]
EVM0040315.1	--	K08486|5.79359e-43|pxb:103939766|putative syntaxin-131; K08486 syntaxin 1B/2/3 (A)	[U]	Intracellular trafficking, secretion, and vesicular transport	Uncharacterized protein {ECO:0000313|EMBL:EMJ03483.1} OS=Prunus persica (Peach) PE=3 SV=1	PREDICTED: putative syntaxin-131 isoform X3 [Pyrus x bretschneideri]
EVM0016365.1	--	K08486|7.25147e-42|pxb:103939766|putative syntaxin-131; K08486 syntaxin 1B/2/3 (A)	[U]	Intracellular trafficking, secretion, and vesicular transport	Uncharacterized protein {ECO:0000313|EMBL:EMJ03483.1} OS=Prunus persica (Peach) PE=3 SV=1	PREDICTED: putative syntaxin-131 isoform X3 [Pyrus x bretschneideri]
EVM0031838.1	Molecular Function: nucleic acid binding (GO:0003676);; Biological Process: DNA integration (GO:0015074);;	--	[R]	General function prediction only	Putative uncharacterized protein {ECO:0000313|EMBL:CAN66208.1} OS=Vitis vinifera (Grape) PE=4 SV=1	hypothetical protein VITISV_035070 [Vitis vinifera]
EVM0044455.1	Molecular Function: nucleic acid binding (GO:0003676);; Biological Process: transcription, DNA-templated (GO:0006351);; Molecular Function: zinc ion binding (GO:0008270);; Biological Process: DNA integration (GO:0015074);;	--	[R]	General function prediction only	Putative uncharacterized protein {ECO:0000313|EMBL:CAN77974.1} OS=Vitis vinifera (Grape) PE=4 SV=1	hypothetical protein VITISV_006175 [Vitis vinifera]
EVM0019555.1	Molecular Function: nucleic acid binding (GO:0003676);; Biological Process: transcription, DNA-templated (GO:0006351);; Molecular Function: zinc ion binding (GO:0008270);; Biological Process: DNA integration (GO:0015074);;	--	[R]	General function prediction only	Putative uncharacterized protein {ECO:0000313|EMBL:CAN77974.1} OS=Vitis vinifera (Grape) PE=4 SV=1	hypothetical protein VITISV_006175 [Vitis vinifera]
EVM0025444.1	Molecular Function: nucleic acid binding (GO:0003676);; Biological Process: transcription, DNA-templated (GO:0006351);; Molecular Function: zinc ion binding (GO:0008270);; Biological Process: DNA integration (GO:0015074);;	--	[R]	General function prediction only	Putative uncharacterized protein {ECO:0000313|EMBL:CAN66208.1} OS=Vitis vinifera (Grape) PE=4 SV=1	hypothetical protein VITISV_035070 [Vitis vinifera]
EVM0043815.1	--	--	--	--	Uncharacterized protein {ECO:0000313|EMBL:EMJ14608.1} (Fragment) OS=Prunus persica (Peach) PE=4 SV=1	PREDICTED: uncharacterized protein LOC103440840 [Malus domestica]
EVM0019809.1	--	--	--	--	Uncharacterized protein {ECO:0000313|EMBL:EMJ14608.1} (Fragment) OS=Prunus persica (Peach) PE=4 SV=1	PREDICTED: uncharacterized protein LOC103440840 [Malus domestica]
EVM0011871.1	--	--	--	--	Uncharacterized protein {ECO:0000313|EMBL:EMJ14608.1} (Fragment) OS=Prunus persica (Peach) PE=4 SV=1	PREDICTED: uncharacterized protein LOC103440840 [Malus domestica]
EVM0004990.1	--	--	--	--	Uncharacterized protein {ECO:0000313|EMBL:EMJ14608.1} (Fragment) OS=Prunus persica (Peach) PE=4 SV=1	PREDICTED: uncharacterized protein LOC103440840 [Malus domestica]
EVM0013518.1	--	--	--	--	Uncharacterized protein {ECO:0000313|EnsemblPlants:Traes_6AS_AAFB69F4D.1} OS=Triticum aestivum (Wheat) PE=4 SV=1	PREDICTED: uncharacterized protein LOC103428406 [Malus domestica]
EVM0035901.1	--	--	--	--	Uncharacterized protein {ECO:0000313|EnsemblPlants:Traes_6AS_AAFB69F4D.1} OS=Triticum aestivum (Wheat) PE=4 SV=1	PREDICTED: uncharacterized protein LOC103428406 [Malus domestica]
EVM0014202.1	--	--	--	--	Uncharacterized protein {ECO:0000313|EMBL:ESQ38716.1} (Fragment) OS=Eutrema salsugineum (Saltwater cress) PE=4 SV=1	PREDICTED: uncharacterized protein LOC103428406 [Malus domestica]
EVM0014526.1	--	--	--	--	Uncharacterized protein {ECO:0000313|EMBL:ESQ50917.1} (Fragment) OS=Eutrema salsugineum (Saltwater cress) PE=4 SV=1	PREDICTED: uncharacterized protein LOC103428406 [Malus domestica]
EVM0015982.1	Molecular Function: RNA binding (GO:0003723);; Molecular Function: RNA-directed DNA polymerase activity (GO:0003964);; Biological Process: RNA-dependent DNA biosynthetic process (GO:0006278);; Biological Process: DNA integration (GO:0015074);;	--	[R]	General function prediction only	Putative retrotransposon protein {ECO:0000313|EMBL:CBL94172.1} OS=Malus domestica (Apple) PE=4 SV=1	PREDICTED: uncharacterized protein LOC103433094 [Malus domestica]
EVM0003239.1	Molecular Function: binding (GO:0005488);;	--	[R]	General function prediction only	Uncharacterized protein {ECO:0000313|EMBL:EMJ01464.1} OS=Prunus persica (Peach) PE=4 SV=1	PREDICTED: uncharacterized protein LOC103415598 [Malus domestica]
EVM0003079.1	Molecular Function: binding (GO:0005488);;	--	[R]	General function prediction only	Uncharacterized protein {ECO:0000313|EMBL:EMJ21917.1} OS=Prunus persica (Peach) PE=4 SV=1	PREDICTED: uncharacterized protein LOC103415598 [Malus domestica]
EVM0039881.1	Molecular Function: nucleic acid binding (GO:0003676);; Molecular Function: catalytic activity (GO:0003824);; Biological Process: DNA metabolic process (GO:0006259);; Molecular Function: metal ion binding (GO:0046872);;	--	[R]	General function prediction only	Uncharacterized protein {ECO:0000313|EMBL:EMJ01464.1} OS=Prunus persica (Peach) PE=4 SV=1	PREDICTED: uncharacterized protein LOC103415598 [Malus domestica]
EVM0035521.1	--	--	--	--	RGA-1 {ECO:0000313|EMBL:AFN25699.1} (Fragment) OS=Pyrus pyrifolia (Chinese pear) PE=2 SV=1	PREDICTED: DELLA protein GAIP-like [Malus domestica]
EVM0017174.1	--	--	--	--	GAI1 {ECO:0000313|EMBL:ADH53779.1} (Fragment) OS=Malus domestica (Apple) PE=4 SV=1	PREDICTED: DELLA protein GAIP-like [Malus domestica]
EVM0000358.1	Biological Process: transcription, DNA-templated (GO:0006351);;	--	--	--	RGA-1 {ECO:0000313|EMBL:AFN25699.1} (Fragment) OS=Pyrus pyrifolia (Chinese pear) PE=2 SV=1	PREDICTED: DELLA protein GAIP-like [Malus domestica]
EVM0032047.1	--	--	--	--	GAI2 {ECO:0000313|EMBL:ADH53781.1} (Fragment) OS=Malus baccata var. xiaojinensis (Apple) PE=4 SV=1	PREDICTED: DELLA protein GAIP-like [Malus domestica]
EVM0008005.1	--	--	[R]	General function prediction only	Putative uncharacterized protein {ECO:0000313|EMBL:CAN79734.1} OS=Vitis vinifera (Grape) PE=4 SV=1	PREDICTED: uncharacterized protein LOC103433244 [Malus domestica]
EVM0030271.1	--	--	[R]	General function prediction only	Uncharacterized protein {ECO:0000313|EMBL:EPS67678.1} OS=Genlisea aurea PE=4 SV=1	PREDICTED: uncharacterized protein LOC103433244 [Malus domestica]
EVM0024212.1	--	--	[R]	General function prediction only	Putative uncharacterized protein {ECO:0000313|EMBL:CAN79734.1} OS=Vitis vinifera (Grape) PE=4 SV=1	PREDICTED: uncharacterized protein LOC103433244 [Malus domestica]
EVM0037906.1	--	--	[R]	General function prediction only	Uncharacterized protein {ECO:0000313|EMBL:EPS67678.1} OS=Genlisea aurea PE=4 SV=1	PREDICTED: uncharacterized protein LOC103433244 [Malus domestica]
EVM0037418.1	--	--	[R]	General function prediction only	Putative uncharacterized protein {ECO:0000313|EMBL:CAN59952.1} OS=Vitis vinifera (Grape) PE=4 SV=1	PREDICTED: uncharacterized protein LOC103407689 [Malus domestica]
EVM0025569.1	--	--	[R]	General function prediction only	Retrotransposon like protein {ECO:0000313|EMBL:CAB40035.1} OS=Arabidopsis thaliana (Mouse-ear cress) PE=4 SV=1	PREDICTED: uncharacterized protein LOC103962231 [Pyrus x bretschneideri]
EVM0025743.1	Molecular Function: binding (GO:0005488);;	--	[R]	General function prediction only	Putative uncharacterized protein {ECO:0000313|EMBL:CAN61322.1} OS=Vitis vinifera (Grape) PE=4 SV=1	PREDICTED: uncharacterized protein LOC103407689 [Malus domestica]
EVM0027533.1	--	--	[R]	General function prediction only	T4.5 protein {ECO:0000313|EMBL:CCH50966.1} OS=Malus x robusta PE=4 SV=1	PREDICTED: uncharacterized protein LOC103414737 [Malus domestica]
EVM0016108.1	--	--	[R]	General function prediction only	Uncharacterized protein {ECO:0000313|EMBL:EMJ11440.1} (Fragment) OS=Prunus persica (Peach) PE=4 SV=1	PREDICTED: uncharacterized protein LOC103454376 [Malus domestica]
EVM0037635.1	--	--	[R]	General function prediction only	Uncharacterized protein {ECO:0000313|EMBL:EMJ01464.1} OS=Prunus persica (Peach) PE=4 SV=1	PREDICTED: uncharacterized protein LOC103415598 [Malus domestica]
EVM0040203.1	Molecular Function: nucleic acid binding (GO:0003676);; Biological Process: DNA metabolic process (GO:0006259);; Molecular Function: metal ion binding (GO:0046872);;	--	[R]	General function prediction only	Uncharacterized protein {ECO:0000313|EMBL:EMJ01464.1} OS=Prunus persica (Peach) PE=4 SV=1	PREDICTED: uncharacterized protein LOC103415598 [Malus domestica]
EVM0007245.1	--	--	[R]	General function prediction only	Uncharacterized protein {ECO:0000313|EMBL:EMJ01464.1} OS=Prunus persica (Peach) PE=4 SV=1	PREDICTED: uncharacterized protein LOC103415598 [Malus domestica]
EVM0016264.1	--	--	--	--	Uncharacterized protein {ECO:0000313|EMBL:EMJ18656.1} OS=Prunus persica (Peach) PE=4 SV=1	PREDICTED: uncharacterized protein LOC103937501 [Pyrus x bretschneideri]
EVM0041139.1	--	--	[R]	General function prediction only	Uncharacterized protein {ECO:0000313|EMBL:EMJ08890.1} (Fragment) OS=Prunus persica (Peach) PE=4 SV=1	PREDICTED: uncharacterized protein LOC103926576 [Pyrus x bretschneideri]
EVM0005785.1	--	--	--	--	Uncharacterized protein {ECO:0000313|EMBL:EMJ08890.1} (Fragment) OS=Prunus persica (Peach) PE=4 SV=1	PREDICTED: uncharacterized protein LOC103926576 [Pyrus x bretschneideri]
EVM0005583.1	--	--	[R]	General function prediction only	Uncharacterized protein {ECO:0000313|EMBL:EMJ27661.1} OS=Prunus persica (Peach) PE=4 SV=1	PREDICTED: uncharacterized protein LOC103937501 [Pyrus x bretschneideri]
EVM0030907.1	--	--	[R]	General function prediction only	Putative uncharacterized protein {ECO:0000313|EMBL:CAN63482.1} OS=Vitis vinifera (Grape) PE=4 SV=1	PREDICTED: uncharacterized protein LOC103966690 [Pyrus x bretschneideri]
EVM0014070.1	--	--	[R]	General function prediction only	Retrotransposon protein, putative, Ty1-copia subclass {ECO:0000313|EMBL:ABF96081.1} OS=Oryza sativa subsp. japonica (Rice) PE=4 SV=1	PREDICTED: uncharacterized protein LOC103421593 [Malus domestica]
EVM0044960.1	--	--	[R]	General function prediction only	OSIGBa0145M07.7 protein {ECO:0000313|EMBL:CAH67225.1} OS=Oryza sativa (Rice) PE=4 SV=1	PREDICTED: uncharacterized protein LOC103415694 [Malus domestica]
EVM0005034.1	--	--	[R]	General function prediction only	Retrotransposon protein, putative, unclassified {ECO:0000313|EMBL:ABB47941.2} OS=Oryza sativa subsp. japonica (Rice) PE=4 SV=2	PREDICTED: uncharacterized protein LOC103415694 [Malus domestica]
EVM0026909.1	--	--	[R]	General function prediction only	Putative uncharacterized protein {ECO:0000313|EMBL:CAN76793.1} OS=Vitis vinifera (Grape) PE=4 SV=1	PREDICTED: uncharacterized protein LOC103406157 [Malus domestica]
EVM0021642.1	--	--	[R]	General function prediction only	Uncharacterized protein {ECO:0000313|EMBL:KDP40452.1} OS=Jatropha curcas (Barbados nut) PE=4 SV=1	PREDICTED: uncharacterized protein LOC103410096 [Malus domestica]
EVM0037166.1	--	--	[R]	General function prediction only	Putative uncharacterized protein {ECO:0000313|EMBL:CAN76793.1} OS=Vitis vinifera (Grape) PE=4 SV=1	PREDICTED: uncharacterized protein LOC103429330 [Malus domestica]
EVM0034203.1	--	--	[R]	General function prediction only	Putative uncharacterized protein {ECO:0000313|EMBL:CAN76793.1} OS=Vitis vinifera (Grape) PE=4 SV=1	PREDICTED: uncharacterized protein LOC103429330 [Malus domestica]
EVM0044808.1	Biological Process: cellular process (GO:0009987);; Biological Process: macromolecule metabolic process (GO:0043170);; Biological Process: primary metabolic process (GO:0044238);;	--	[R]	General function prediction only	Uncharacterized protein {ECO:0000313|EMBL:EMJ09804.1} (Fragment) OS=Prunus persica (Peach) PE=4 SV=1	PREDICTED: uncharacterized protein LOC103432290 [Malus domestica]
EVM0025959.1	Molecular Function: nucleic acid binding (GO:0003676);; Molecular Function: catalytic activity (GO:0003824);; Biological Process: DNA metabolic process (GO:0006259);; Biological Process: protein metabolic process (GO:0019538);; Biological Process: cellular macromolecule biosynthetic process (GO:0034645);; Cellular Component: intracellular organelle (GO:0043229);;	--	[R]	General function prediction only	Uncharacterized protein {ECO:0000313|EMBL:EMJ17505.1} (Fragment) OS=Prunus persica (Peach) PE=4 SV=1	PREDICTED: uncharacterized protein LOC103432290 [Malus domestica]
EVM0042721.1	Biological Process: cellular process (GO:0009987);; Biological Process: macromolecule metabolic process (GO:0043170);; Biological Process: primary metabolic process (GO:0044238);;	--	[R]	General function prediction only	Uncharacterized protein {ECO:0000313|EMBL:EMJ17505.1} (Fragment) OS=Prunus persica (Peach) PE=4 SV=1	PREDICTED: uncharacterized protein LOC103432290 [Malus domestica]
EVM0043153.1	Biological Process: cellular process (GO:0009987);; Biological Process: macromolecule metabolic process (GO:0043170);; Biological Process: primary metabolic process (GO:0044238);;	--	[R]	General function prediction only	Uncharacterized protein {ECO:0000313|EMBL:EMJ17505.1} (Fragment) OS=Prunus persica (Peach) PE=4 SV=1	PREDICTED: uncharacterized protein LOC103432290 [Malus domestica]
EVM0004629.1	--	--	[R]	General function prediction only	Putative uncharacterized protein {ECO:0000313|EMBL:CAN83125.1} OS=Vitis vinifera (Grape) PE=4 SV=1	PREDICTED: uncharacterized protein LOC103418854 [Malus domestica]
EVM0031379.1	--	--	[R]	General function prediction only	Uncharacterized protein {ECO:0000313|EMBL:EMJ18768.1} (Fragment) OS=Prunus persica (Peach) PE=4 SV=1	PREDICTED: uncharacterized protein LOC103418854 [Malus domestica]
EVM0011401.1	--	--	[R]	General function prediction only	Uncharacterized protein {ECO:0000313|EMBL:EMJ18768.1} (Fragment) OS=Prunus persica (Peach) PE=4 SV=1	PREDICTED: uncharacterized protein LOC103418854 [Malus domestica]
EVM0043326.1	--	--	[R]	General function prediction only	Putative uncharacterized protein {ECO:0000313|EMBL:CAN83125.1} OS=Vitis vinifera (Grape) PE=4 SV=1	PREDICTED: uncharacterized protein LOC103418854 [Malus domestica]
EVM0040946.1	--	--	[R]	General function prediction only	F5M15.26 {ECO:0000313|EMBL:AAF79618.1} OS=Arabidopsis thaliana (Mouse-ear cress) PE=4 SV=1	PREDICTED: uncharacterized protein LOC103413471 [Malus domestica]
EVM0030834.1	--	--	[R]	General function prediction only	F5M15.26 {ECO:0000313|EMBL:AAF79618.1} OS=Arabidopsis thaliana (Mouse-ear cress) PE=4 SV=1	PREDICTED: uncharacterized protein LOC103413471 [Malus domestica]
EVM0043631.1	--	--	[R]	General function prediction only	F5M15.26 {ECO:0000313|EMBL:AAF79618.1} OS=Arabidopsis thaliana (Mouse-ear cress) PE=4 SV=1	PREDICTED: uncharacterized protein LOC103413471 [Malus domestica]
EVM0030647.1	--	--	[R]	General function prediction only	F5M15.26 {ECO:0000313|EMBL:AAF79618.1} OS=Arabidopsis thaliana (Mouse-ear cress) PE=4 SV=1	PREDICTED: uncharacterized protein LOC103413471 [Malus domestica]
EVM0004751.1	Biological Process: MAPK cascade (GO:0000165);; Molecular Function: ribose-5-phosphate isomerase activity (GO:0004751);; Biological Process: glycine catabolic process (GO:0006546);; Biological Process: tryptophan catabolic process (GO:0006569);; Biological Process: protein targeting to membrane (GO:0006612);; Biological Process: unsaturated fatty acid biosynthetic process (GO:0006636);; Biologica…	K01807|1.1571e-53|mdm:103451020|probable ribose-5-phosphate isomerase 3, chloroplastic; K01807 ribose 5-phosphate isomerase A [EC:5.3.1.6] (A)	[G]	Carbohydrate transport and metabolism	Uncharacterized protein {ECO:0000313|EMBL:EMJ06897.1} OS=Prunus persica (Peach) PE=3 SV=1	PREDICTED: probable ribose-5-phosphate isomerase 3, chloroplastic [Malus domestica]
EVM0033014.1	Biological Process: MAPK cascade (GO:0000165);; Molecular Function: ribose-5-phosphate isomerase activity (GO:0004751);; Biological Process: glycine catabolic process (GO:0006546);; Biological Process: tryptophan catabolic process (GO:0006569);; Biological Process: protein targeting to membrane (GO:0006612);; Biological Process: unsaturated fatty acid biosynthetic process (GO:0006636);; Biologica…	K01807|5.02289e-56|mdm:103419496|probable ribose-5-phosphate isomerase 3, chloroplastic; K01807 ribose 5-phosphate isomerase A [EC:5.3.1.6] (A)	[G]	Carbohydrate transport and metabolism	Uncharacterized protein {ECO:0000313|EMBL:EMJ06897.1} OS=Prunus persica (Peach) PE=3 SV=1	PREDICTED: probable ribose-5-phosphate isomerase 3, chloroplastic [Malus domestica]
EVM0035053.1	Molecular Function: ribose-5-phosphate isomerase activity (GO:0004751);; Biological Process: pentose-phosphate shunt, non-oxidative branch (GO:0009052);; Cellular Component: chloroplast thylakoid membrane (GO:0009535);; Cellular Component: chloroplast stroma (GO:0009570);; Cellular Component: chloroplast envelope (GO:0009941);; Biological Process: defense response to bacterium (GO:0042742);;	K01807|5.51876e-120|mdm:103419496|probable ribose-5-phosphate isomerase 3, chloroplastic; K01807 ribose 5-phosphate isomerase A [EC:5.3.1.6] (A)	[G]	Carbohydrate transport and metabolism	Uncharacterized protein {ECO:0000313|EMBL:EMJ06897.1} OS=Prunus persica (Peach) PE=3 SV=1	PREDICTED: probable ribose-5-phosphate isomerase 3, chloroplastic [Malus domestica]
EVM0036892.1	Biological Process: MAPK cascade (GO:0000165);; Molecular Function: ribose-5-phosphate isomerase activity (GO:0004751);; Biological Process: glycine catabolic process (GO:0006546);; Biological Process: tryptophan catabolic process (GO:0006569);; Biological Process: protein targeting to membrane (GO:0006612);; Biological Process: unsaturated fatty acid biosynthetic process (GO:0006636);; Biologica…	K01807|3.58152e-58|mdm:103419496|probable ribose-5-phosphate isomerase 3, chloroplastic; K01807 ribose 5-phosphate isomerase A [EC:5.3.1.6] (A)	[G]	Carbohydrate transport and metabolism	Uncharacterized protein {ECO:0000313|EMBL:EMJ06897.1} OS=Prunus persica (Peach) PE=3 SV=1	PREDICTED: probable ribose-5-phosphate isomerase 3, chloroplastic [Malus domestica]
EVM0019315.1	--	K00654|4.62054e-167|mdm:103417009|uncharacterized LOC103417009; K00654 serine palmitoyltransferase [EC:2.3.1.50] (A)	[R]	General function prediction only	Polyprotein {ECO:0000313|EMBL:AHL77759.1} OS=Prunus persica (Peach) PE=4 SV=1	PREDICTED: LOW QUALITY PROTEIN: uncharacterized protein LOC103417009 [Malus domestica]
EVM0037204.1	--	--	[R]	General function prediction only	Polyprotein {ECO:0000313|EMBL:AHL77759.1} OS=Prunus persica (Peach) PE=4 SV=1	PREDICTED: uncharacterized protein LOC103435129 [Malus domestica]
EVM0005587.1	--	K00654|2.54593e-63|mdm:103417009|uncharacterized LOC103417009; K00654 serine palmitoyltransferase [EC:2.3.1.50] (A)	[R]	General function prediction only	Putative uncharacterized protein {ECO:0000313|EMBL:CAN83369.1} OS=Vitis vinifera (Grape) PE=4 SV=1	PREDICTED: LOW QUALITY PROTEIN: uncharacterized protein LOC103417009 [Malus domestica]
EVM0008149.1	--	--	--	--	Uncharacterized protein {ECO:0000313|EMBL:EMJ12177.1} (Fragment) OS=Prunus persica (Peach) PE=4 SV=1	PREDICTED: uncharacterized protein LOC103408045 [Malus domestica]
EVM0026681.1	--	--	[R]	General function prediction only	T4.5 protein {ECO:0000313|EMBL:CCH50966.1} OS=Malus x robusta PE=4 SV=1	PREDICTED: uncharacterized protein LOC103445612 [Malus domestica]
EVM0037823.1	--	--	[R]	General function prediction only	T4.5 protein {ECO:0000313|EMBL:CCH50966.1} OS=Malus x robusta PE=4 SV=1	PREDICTED: uncharacterized protein LOC103445612 [Malus domestica]
EVM0044152.1	--	--	[R]	General function prediction only	T4.5 protein {ECO:0000313|EMBL:CCH50966.1} OS=Malus x robusta PE=4 SV=1	PREDICTED: uncharacterized protein LOC103419708 [Malus domestica]
EVM0015100.1	--	--	[R]	General function prediction only	T4.5 protein {ECO:0000313|EMBL:CCH50966.1} OS=Malus x robusta PE=4 SV=1	PREDICTED: uncharacterized protein LOC103445612 [Malus domestica]
EVM0033534.1	Molecular Function: enzyme inhibitor activity (GO:0004857);; Molecular Function: pectinesterase activity (GO:0030599);; Biological Process: negative regulation of catalytic activity (GO:0043086);;	--	--	--	Uncharacterized protein {ECO:0000313|EMBL:EMJ19625.1} OS=Prunus persica (Peach) PE=4 SV=1	PREDICTED: 21 kDa protein-like [Malus domestica]
EVM0026043.1	--	--	--	--	Uncharacterized protein {ECO:0000313|EMBL:EMJ19625.1} OS=Prunus persica (Peach) PE=4 SV=1	PREDICTED: 21 kDa protein-like [Pyrus x bretschneideri]
EVM0017658.1	Molecular Function: enzyme inhibitor activity (GO:0004857);; Molecular Function: pectinesterase activity (GO:0030599);; Biological Process: negative regulation of catalytic activity (GO:0043086);;	--	--	--	Uncharacterized protein {ECO:0000313|EMBL:EMJ19625.1} OS=Prunus persica (Peach) PE=4 SV=1	PREDICTED: 21 kDa protein-like [Pyrus x bretschneideri]
EVM0043025.1	Molecular Function: enzyme inhibitor activity (GO:0004857);; Molecular Function: pectinesterase activity (GO:0030599);; Biological Process: negative regulation of catalytic activity (GO:0043086);;	--	--	--	Uncharacterized protein {ECO:0000313|EMBL:EMJ19625.1} OS=Prunus persica (Peach) PE=4 SV=1	PREDICTED: 21 kDa protein-like [Malus domestica]
EVM0032216.1	--	--	[R]	General function prediction only	Retrotransposon protein, putative, unclassified {ECO:0000313|EMBL:ABA94546.1} OS=Oryza sativa subsp. japonica (Rice) PE=4 SV=1	PREDICTED: uncharacterized protein LOC103411796 [Malus domestica]
EVM0043764.1	--	--	[R]	General function prediction only	Putative polyprotein {ECO:0000313|EMBL:AAV24815.1} OS=Oryza sativa subsp. japonica (Rice) PE=4 SV=1	PREDICTED: uncharacterized protein LOC103412252 [Malus domestica]
EVM0007527.1	--	--	[R]	General function prediction only	H0622G10.2 protein {ECO:0000313|EMBL:CAH66133.1} OS=Oryza sativa (Rice) PE=4 SV=1	PREDICTED: uncharacterized protein LOC103411796 [Malus domestica]
EVM0023373.1	--	--	[R]	General function prediction only	Retrotransposon protein, putative, unclassified {ECO:0000313|EMBL:ABF97210.1} OS=Oryza sativa subsp. japonica (Rice) PE=4 SV=1	PREDICTED: uncharacterized protein LOC103412252 [Malus domestica]
EVM0044620.1	Biological Process: transport (GO:0006810);;	K17255|1.05122e-64|pxb:103956055|guanosine nucleotide diphosphate dissociation inhibitor 2; K17255 Rab GDP dissociation inhibitor (A)	[O]	Posttranslational modification, protein turnover, chaperones	Guanosine nucleotide diphosphate dissociation inhibitor 1 isoform 2 {ECO:0000313|EMBL:EOY06964.1} OS=Theobroma cacao (Cacao) PE=4 SV=1	PREDICTED: guanosine nucleotide diphosphate dissociation inhibitor 2 [Pyrus x bretschneideri]
EVM0004747.1	--	K17255|7.68149e-50|pxb:103956055|guanosine nucleotide diphosphate dissociation inhibitor 2; K17255 Rab GDP dissociation inhibitor (A)	[O]	Posttranslational modification, protein turnover, chaperones	Guanosine nucleotide diphosphate dissociation inhibitor 1 isoform 1 {ECO:0000313|EMBL:EOY06963.1} OS=Theobroma cacao (Cacao) PE=4 SV=1	PREDICTED: guanosine nucleotide diphosphate dissociation inhibitor 2 [Pyrus x bretschneideri]
EVM0024104.1	--	K17255|2.0401e-60|pxb:103956055|guanosine nucleotide diphosphate dissociation inhibitor 2; K17255 Rab GDP dissociation inhibitor (A)	[O]	Posttranslational modification, protein turnover, chaperones	Uncharacterized protein {ECO:0000313|EMBL:KDO49754.1} OS=Citrus sinensis (Sweet orange) PE=4 SV=1	PREDICTED: guanosine nucleotide diphosphate dissociation inhibitor 2 [Pyrus x bretschneideri]
EVM0003949.1	Molecular Function: Rab GDP-dissociation inhibitor activity (GO:0005093);; Biological Process: protein transport (GO:0015031);; Biological Process: plasma membrane to endosome transport (GO:0048227);;	K17255|1.55339e-79|pxb:103956055|guanosine nucleotide diphosphate dissociation inhibitor 2; K17255 Rab GDP dissociation inhibitor (A)	[O]	Posttranslational modification, protein turnover, chaperones	Uncharacterized protein {ECO:0000313|EMBL:EPS59445.1} (Fragment) OS=Genlisea aurea PE=4 SV=1	PREDICTED: guanosine nucleotide diphosphate dissociation inhibitor 2 [Pyrus x bretschneideri]
EVM0041501.1	--	--	[D]	Cell cycle control, cell division, chromosome partitioning	Uncharacterized protein {ECO:0000313|EMBL:EMJ21526.1} (Fragment) OS=Prunus persica (Peach) PE=4 SV=1	PREDICTED: uncharacterized protein LOC103405083 [Malus domestica]
EVM0036646.1	Biological Process: DNA metabolic process (GO:0006259);; Cellular Component: plastid (GO:0009536);;	--	[D]	Cell cycle control, cell division, chromosome partitioning	Uncharacterized protein {ECO:0000313|EMBL:ERP48411.1} OS=Populus trichocarpa (Western balsam poplar) PE=4 SV=1	PREDICTED: uncharacterized protein LOC103962959 [Pyrus x bretschneideri]
EVM0026785.1	--	--	[D]	Cell cycle control, cell division, chromosome partitioning	Uncharacterized protein {ECO:0000313|EMBL:ERP47264.1} (Fragment) OS=Populus trichocarpa (Western balsam poplar) PE=4 SV=1	PREDICTED: uncharacterized protein LOC103405083 [Malus domestica]
EVM0037095.1	--	--	[D]	Cell cycle control, cell division, chromosome partitioning	Uncharacterized protein {ECO:0000313|EMBL:EMJ12187.1} OS=Prunus persica (Peach) PE=4 SV=1	PREDICTED: uncharacterized protein LOC103405083 [Malus domestica]
EVM0010929.1	--	--	--	--	--	PREDICTED: uncharacterized protein LOC103932578 [Pyrus x bretschneideri]
EVM0042408.1	--	--	--	--	--	PREDICTED: uncharacterized protein LOC103932578 [Pyrus x bretschneideri]
EVM0001753.1	--	--	--	--	--	PREDICTED: uncharacterized protein LOC103932578 [Pyrus x bretschneideri]
EVM0034774.1	--	--	--	--	--	PREDICTED: uncharacterized protein LOC103932578 [Pyrus x bretschneideri]
EVM0031506.1	--	--	--	--	Putative uncharacterized protein {ECO:0000313|EMBL:ABJ96377.1} OS=Prunus persica (Peach) PE=4 SV=1	PREDICTED: uncharacterized protein LOC103436173 [Malus domestica]
EVM0037947.1	--	--	--	--	Putative uncharacterized protein {ECO:0000313|EMBL:ABJ96377.1} OS=Prunus persica (Peach) PE=4 SV=1	PREDICTED: uncharacterized protein LOC103436173 [Malus domestica]
EVM0025864.1	--	--	--	--	Putative uncharacterized protein {ECO:0000313|EMBL:ABJ96375.1} OS=Prunus persica (Peach) PE=4 SV=1	PREDICTED: uncharacterized protein LOC103436173 [Malus domestica]
EVM0003897.1	--	--	--	--	Putative uncharacterized protein {ECO:0000313|EMBL:ABJ96375.1} OS=Prunus persica (Peach) PE=4 SV=1	PREDICTED: uncharacterized protein LOC103436173 [Malus domestica]
EVM0041386.1	--	--	[R]	General function prediction only	Retrotransposon protein, putative, unclassified {ECO:0000313|EMBL:ABA95820.1} OS=Oryza sativa subsp. japonica (Rice) PE=4 SV=1	PREDICTED: uncharacterized protein LOC103408311 [Malus domestica]
EVM0035805.1	--	--	[R]	General function prediction only	Putative polyprotein {ECO:0000313|EMBL:AAT47077.1} OS=Oryza sativa subsp. japonica (Rice) PE=4 SV=1	PREDICTED: uncharacterized protein LOC103408311 [Malus domestica]
EVM0019002.1	Molecular Function: nucleic acid binding (GO:0003676);; Biological Process: DNA metabolic process (GO:0006259);;	--	[R]	General function prediction only	OSIGBa0134J07.9 protein {ECO:0000313|EMBL:CAH66391.1} OS=Oryza sativa (Rice) PE=4 SV=1	PREDICTED: retrovirus-related Pol polyprotein from transposon TNT 1-94 [Pyrus x bretschneideri]
EVM0025694.1	--	--	[R]	General function prediction only	Retrotransposon protein, putative, unclassified {ECO:0000313|EMBL:ABA95820.1} OS=Oryza sativa subsp. japonica (Rice) PE=4 SV=1	PREDICTED: uncharacterized protein LOC103408311 [Malus domestica]
EVM0010209.1	Cellular Component: intracellular ribonucleoprotein complex (GO:0030529);; Cellular Component: intracellular non-membrane-bounded organelle (GO:0043232);; Cellular Component: cytoplasmic part (GO:0044444);;	K02964|1.04171e-26|pper:PRUPE_ppa012853mg|hypothetical protein; K02964 small subunit ribosomal protein S18e (A)	[J]	Translation, ribosomal structure and biogenesis	Uncharacterized protein {ECO:0000313|EMBL:EMJ01671.1} OS=Prunus persica (Peach) PE=3 SV=1	hypothetical protein PRUPE_ppa012853mg [Prunus persica]
EVM0033190.1	Cellular Component: ribosome (GO:0005840);;	K02964|6.9801e-29|tcc:TCM_035714|S18 ribosomal protein isoform 1; K02964 small subunit ribosomal protein S18e (A)	[J]	Translation, ribosomal structure and biogenesis	S18 ribosomal protein isoform 1 {ECO:0000313|EMBL:EOY16824.1} OS=Theobroma cacao (Cacao) PE=3 SV=1	PREDICTED: 40S ribosomal protein S18 isoform X1 [Tarenaya hassleriana]
EVM0013879.1	Cellular Component: intracellular organelle (GO:0043229);;	K02964|6.94663e-16|pper:PRUPE_ppa012853mg|hypothetical protein; K02964 small subunit ribosomal protein S18e (A)	[J]	Translation, ribosomal structure and biogenesis	Uncharacterized protein {ECO:0000313|EMBL:EMJ01671.1} OS=Prunus persica (Peach) PE=3 SV=1	hypothetical protein PRUPE_ppa012853mg [Prunus persica]
EVM0035482.1	Molecular Function: binding (GO:0005488);; Cellular Component: mitochondrion (GO:0005739);;	--	[R]	General function prediction only	Putative uncharacterized protein {ECO:0000313|EMBL:CAN66301.1} OS=Vitis vinifera (Grape) PE=4 SV=1	hypothetical protein VITISV_029373 [Vitis vinifera]
EVM0032269.1	Cellular Component: mitochondrion (GO:0005739);;	--	[R]	General function prediction only	Putative uncharacterized protein {ECO:0000313|EMBL:CAN65716.1} OS=Vitis vinifera (Grape) PE=4 SV=1	hypothetical protein VITISV_015039 [Vitis vinifera]
EVM0034411.1	--	--	[R]	General function prediction only	Putative uncharacterized protein {ECO:0000313|EMBL:CAN65716.1} OS=Vitis vinifera (Grape) PE=4 SV=1	hypothetical protein VITISV_015039 [Vitis vinifera]
EVM0005322.1	--	--	[R]	General function prediction only	Retrotransposon protein, putative, unclassified {ECO:0000313|EMBL:ABA96645.1} OS=Oryza sativa subsp. japonica (Rice) PE=4 SV=1	PREDICTED: uncharacterized protein LOC103417579 [Malus domestica]
EVM0015267.1	--	--	[R]	General function prediction only	Pol polyprotein {ECO:0000313|EMBL:AIL24044.1} (Fragment) OS=Trifolium occidentale PE=4 SV=1	PREDICTED: uncharacterized protein LOC103417579 [Malus domestica]
EVM0015679.1	--	--	[R]	General function prediction only	Pol polyprotein {ECO:0000313|EMBL:AIL24044.1} (Fragment) OS=Trifolium occidentale PE=4 SV=1	PREDICTED: uncharacterized protein LOC103431415 [Malus domestica]
EVM0009036.1	--	--	[R]	General function prediction only	Putative retrotransposon protein {ECO:0000313|EMBL:CBL94172.1} OS=Malus domestica (Apple) PE=4 SV=1	PREDICTED: glutenin, high molecular weight subunit PW212-like [Pyrus x bretschneideri]
EVM0011531.1	--	--	[R]	General function prediction only	Putative polyprotein (Retrotransposon protein) {ECO:0000313|EMBL:CBL94132.1} OS=Malus domestica (Apple) PE=4 SV=1	PREDICTED: uncharacterized protein LOC103454372 [Malus domestica]
EVM0036101.1	--	--	[R]	General function prediction only	Putative retrotransposon protein {ECO:0000313|EMBL:CBL94172.1} OS=Malus domestica (Apple) PE=4 SV=1	PREDICTED: glutenin, high molecular weight subunit PW212-like [Pyrus x bretschneideri]
EVM0039492.1	--	--	[R]	General function prediction only	OSJNBa0070M12.15 protein {ECO:0000313|EMBL:CAE01862.2} OS=Oryza sativa subsp. japonica (Rice) PE=4 SV=2	PREDICTED: uncharacterized protein LOC103444964 [Malus domestica]
EVM0040431.1	--	--	[R]	General function prediction only	Retrotransposon protein, putative, unclassified {ECO:0000313|EMBL:ABA97489.1} OS=Oryza sativa subsp. japonica (Rice) PE=4 SV=1	PREDICTED: uncharacterized protein LOC103444964 [Malus domestica]
EVM0013220.1	--	--	[R]	General function prediction only	OSJNBa0070M12.15 protein {ECO:0000313|EMBL:CAE01862.2} OS=Oryza sativa subsp. japonica (Rice) PE=4 SV=2	PREDICTED: uncharacterized protein LOC103444964 [Malus domestica]
EVM0025167.1	--	--	[R]	General function prediction only	Polyprotein {ECO:0000313|EMBL:AHL77759.1} OS=Prunus persica (Peach) PE=4 SV=1	PREDICTED: uncharacterized protein LOC103410391 [Malus domestica]
EVM0007403.1	--	--	[R]	General function prediction only	Polyprotein {ECO:0000313|EMBL:AHL77759.1} OS=Prunus persica (Peach) PE=4 SV=1	PREDICTED: uncharacterized protein LOC103410391 [Malus domestica]
EVM0017603.1	--	--	[R]	General function prediction only	Polyprotein {ECO:0000313|EMBL:AHL77759.1} OS=Prunus persica (Peach) PE=4 SV=1	PREDICTED: uncharacterized protein LOC103410391 [Malus domestica]
EVM0025639.1	--	--	[R]	General function prediction only	Uncharacterized protein {ECO:0000313|EnsemblPlants:TRIUR3_17910-P1} OS=Triticum urartu (Red wild einkorn) PE=4 SV=1	Transposon Ty3-G Gag-Pol polyprotein [Triticum urartu]
EVM0004739.1	--	--	[R]	General function prediction only	Uncharacterized protein {ECO:0000313|EnsemblPlants:TRIUR3_17910-P1} OS=Triticum urartu (Red wild einkorn) PE=4 SV=1	Transposon Ty3-G Gag-Pol polyprotein [Triticum urartu]
EVM0024463.1	--	--	[R]	General function prediction only	Uncharacterized protein {ECO:0000313|EnsemblPlants:TRIUR3_17910-P1} OS=Triticum urartu (Red wild einkorn) PE=4 SV=1	Transposon Ty3-G Gag-Pol polyprotein [Triticum urartu]
EVM0014484.1	--	--	--	--	Putative uncharacterized protein Sb10g004225 {ECO:0000313|EMBL:EER89243.1} (Fragment) OS=Sorghum bicolor (Sorghum) PE=4 SV=1	PREDICTED: zinc finger MYM-type protein 5-like [Malus domestica]
EVM0006979.1	--	--	--	--	Uncharacterized protein {ECO:0000313|EMBL:EMJ17724.1} OS=Prunus persica (Peach) PE=4 SV=1	PREDICTED: zinc finger MYM-type protein 5-like [Malus domestica]
EVM0004413.1	--	--	--	--	Uncharacterized protein {ECO:0000313|EMBL:EMJ17724.1} OS=Prunus persica (Peach) PE=4 SV=1	PREDICTED: LOW QUALITY PROTEIN: zinc finger MYM-type protein 1-like [Malus domestica]
EVM0014662.1	--	--	[R]	General function prediction only	Uncharacterized protein {ECO:0000313|EMBL:EMJ14194.1} (Fragment) OS=Prunus persica (Peach) PE=4 SV=1	PREDICTED: uncharacterized protein LOC103401016 [Malus domestica]
EVM0002409.1	--	--	[R]	General function prediction only	Uncharacterized protein {ECO:0000313|EMBL:EMJ14194.1} (Fragment) OS=Prunus persica (Peach) PE=4 SV=1	PREDICTED: uncharacterized protein LOC103416078 [Malus domestica]
EVM0035040.1	--	--	[R]	General function prediction only	Uncharacterized protein {ECO:0000313|EMBL:EMJ14194.1} (Fragment) OS=Prunus persica (Peach) PE=4 SV=1	PREDICTED: uncharacterized protein LOC103401016 [Malus domestica]
EVM0022591.1	Molecular Function: binding (GO:0005488);;	--	[R]	General function prediction only	Putative uncharacterized protein {ECO:0000313|EMBL:CAN74536.1} OS=Vitis vinifera (Grape) PE=4 SV=1	PREDICTED: uncharacterized protein LOC103405284 [Malus domestica]
EVM0034024.1	--	--	[R]	General function prediction only	Putative uncharacterized protein {ECO:0000313|EMBL:CAN74536.1} OS=Vitis vinifera (Grape) PE=4 SV=1	PREDICTED: uncharacterized protein LOC103405284 [Malus domestica]
EVM0008140.1	--	--	[R]	General function prediction only	Putative uncharacterized protein {ECO:0000313|EMBL:CAN74536.1} OS=Vitis vinifera (Grape) PE=4 SV=1	PREDICTED: uncharacterized protein LOC103405284 [Malus domestica]
EVM0041415.1	Molecular Function: RNA binding (GO:0003723);; Molecular Function: RNA-directed DNA polymerase activity (GO:0003964);; Biological Process: RNA-dependent DNA biosynthetic process (GO:0006278);; Biological Process: DNA integration (GO:0015074);;	--	[R]	General function prediction only	Putative retrotransposon protein {ECO:0000313|EMBL:CBL94172.1} OS=Malus domestica (Apple) PE=4 SV=1	PREDICTED: uncharacterized protein LOC103946273 [Pyrus x bretschneideri]
EVM0040424.1	Molecular Function: nucleic acid binding (GO:0003676);; Biological Process: DNA metabolic process (GO:0006259);;	--	[R]	General function prediction only	Putative retrotransposon protein {ECO:0000313|EMBL:CBL94172.1} OS=Malus domestica (Apple) PE=4 SV=1	PREDICTED: uncharacterized protein LOC103440991 [Malus domestica]
EVM0045121.1	--	--	[R]	General function prediction only	Putative retrotransposon protein {ECO:0000313|EMBL:CBL94172.1} OS=Malus domestica (Apple) PE=4 SV=1	PREDICTED: uncharacterized protein LOC103430730 [Malus domestica]
EVM0015011.1	--	--	[R]	General function prediction only	Putative uncharacterized protein {ECO:0000313|EMBL:CAN83125.1} OS=Vitis vinifera (Grape) PE=4 SV=1	PREDICTED: uncharacterized protein LOC103401070 [Malus domestica]
EVM0015344.1	--	--	[R]	General function prediction only	Putative uncharacterized protein {ECO:0000313|EMBL:CAN83125.1} OS=Vitis vinifera (Grape) PE=4 SV=1	PREDICTED: uncharacterized protein LOC103410522 [Malus domestica]
EVM0038382.1	--	--	[R]	General function prediction only	Putative uncharacterized protein {ECO:0000313|EMBL:CAN83125.1} OS=Vitis vinifera (Grape) PE=4 SV=1	PREDICTED: uncharacterized protein LOC103401070 [Malus domestica]
EVM0016900.1	--	--	[R]	General function prediction only	Retrotransposon protein, putative, Ty1-copia subclass {ECO:0000313|EMBL:ABF96679.1} OS=Oryza sativa subsp. japonica (Rice) PE=4 SV=1	PREDICTED: uncharacterized protein LOC103407689 [Malus domestica]
EVM0019496.1	--	--	[R]	General function prediction only	T18A20.5 protein {ECO:0000313|EMBL:AAF02855.1} OS=Arabidopsis thaliana (Mouse-ear cress) PE=4 SV=1	PREDICTED: uncharacterized protein LOC103407689 [Malus domestica]
EVM0020636.1	--	--	[R]	General function prediction only	Retrotransposon protein, putative, Ty1-copia subclass {ECO:0000313|EMBL:ABF96679.1} OS=Oryza sativa subsp. japonica (Rice) PE=4 SV=1	PREDICTED: uncharacterized protein LOC103407689 [Malus domestica]
EVM0042672.1	--	--	[S]	Function unknown	Uncharacterized protein {ECO:0000313|EMBL:EMJ00266.1} OS=Prunus persica (Peach) PE=4 SV=1	PREDICTED: embryonic stem cell-specific 5-hydroxymethylcytosine-binding protein isoform X1 [Malus domestica]
EVM0040179.1	--	--	[S]	Function unknown	Uncharacterized protein {ECO:0000313|EMBL:EMJ00266.1} OS=Prunus persica (Peach) PE=4 SV=1	PREDICTED: embryonic stem cell-specific 5-hydroxymethylcytosine-binding protein-like [Pyrus x bretschneideri]
EVM0034148.1	--	--	[S]	Function unknown	Uncharacterized protein {ECO:0000313|EMBL:EMJ00266.1} OS=Prunus persica (Peach) PE=4 SV=1	PREDICTED: embryonic stem cell-specific 5-hydroxymethylcytosine-binding protein isoform X1 [Malus domestica]
EVM0025358.1	--	K06883|0|mdm:103443119|uncharacterized LOC103443119; K06883 (A)	[R]	General function prediction only	Retrotransposon protein, putative, unclassified {ECO:0000313|EMBL:ABA96645.1} OS=Oryza sativa subsp. japonica (Rice) PE=4 SV=1	PREDICTED: uncharacterized protein LOC103443119 [Malus domestica]
EVM0017437.1	--	--	[R]	General function prediction only	Retrotransposon protein, putative, unclassified {ECO:0000313|EMBL:ABA96645.1} OS=Oryza sativa subsp. japonica (Rice) PE=4 SV=1	PREDICTED: uncharacterized protein LOC103416610 [Malus domestica]
EVM0021703.1	--	K06883|0|mdm:103443119|uncharacterized LOC103443119; K06883 (A)	[R]	General function prediction only	Retrotransposon protein, putative, unclassified {ECO:0000313|EMBL:ABA96645.1} OS=Oryza sativa subsp. japonica (Rice) PE=4 SV=1	PREDICTED: uncharacterized protein LOC103443119 [Malus domestica]
EVM0039586.1	Biological Process: cellular process (GO:0009987);; Biological Process: ammonium transport (GO:0015696);; Cellular Component: membrane (GO:0016020);; Molecular Function: metal ion binding (GO:0046872);;	--	[R]	General function prediction only	Uncharacterized protein {ECO:0000313|EnsemblPlants:PGSC0003DMT400051409} OS=Solanum tuberosum (Potato) PE=4 SV=1	PREDICTED: putative disease resistance RPP13-like protein 1, partial [Prunus mume]
EVM0042826.1	Biological Process: cellular process (GO:0009987);; Biological Process: ammonium transport (GO:0015696);; Cellular Component: membrane (GO:0016020);; Molecular Function: metal ion binding (GO:0046872);;	--	[R]	General function prediction only	Putative uncharacterized protein {ECO:0000313|EMBL:CAN79061.1} OS=Vitis vinifera (Grape) PE=4 SV=1	PREDICTED: putative disease resistance RPP13-like protein 1, partial [Prunus mume]
EVM0030069.1	--	--	[R]	General function prediction only	Putative uncharacterized protein {ECO:0000313|EMBL:CAN79061.1} OS=Vitis vinifera (Grape) PE=4 SV=1	PREDICTED: uncharacterized protein LOC103336496 [Prunus mume]
EVM0039685.1	--	--	[R]	General function prediction only	Putative Ty1-copia-like retrotransposon {ECO:0000313|EMBL:CDH30699.1} OS=Cercis chinensis PE=4 SV=1	PREDICTED: uncharacterized protein LOC103421687 [Malus domestica]
EVM0019966.1	--	--	[R]	General function prediction only	Putative Ty1-copia-like retrotransposon {ECO:0000313|EMBL:CDH30699.1} OS=Cercis chinensis PE=4 SV=1	PREDICTED: uncharacterized protein LOC103453183 [Malus domestica]
EVM0035555.1	--	--	[R]	General function prediction only	Putative Ty1-copia-like retrotransposon {ECO:0000313|EMBL:CDH30699.1} OS=Cercis chinensis PE=4 SV=1	PREDICTED: uncharacterized protein LOC103421687 [Malus domestica]
EVM0027149.1	--	--	[R]	General function prediction only	Uncharacterized protein {ECO:0000313|EMBL:EMJ25886.1} (Fragment) OS=Prunus persica (Peach) PE=4 SV=1	PREDICTED: uncharacterized protein LOC103431998 [Malus domestica]
EVM0026726.1	--	--	[R]	General function prediction only	Uncharacterized protein {ECO:0000313|EMBL:EMJ13814.1} (Fragment) OS=Prunus persica (Peach) PE=4 SV=1	PREDICTED: putative ribonuclease H protein At1g65750 [Malus domestica]
EVM0012586.1	--	--	[R]	General function prediction only	Uncharacterized protein {ECO:0000313|EMBL:EMJ25886.1} (Fragment) OS=Prunus persica (Peach) PE=4 SV=1	PREDICTED: uncharacterized protein LOC103431998 [Malus domestica]
EVM0033678.1	--	--	[R]	General function prediction only	Putative uncharacterized protein {ECO:0000313|EMBL:CAN61230.1} OS=Vitis vinifera (Grape) PE=4 SV=1	PREDICTED: uncharacterized protein LOC103452157 [Malus domestica]
EVM0022550.1	--	--	[R]	General function prediction only	Putative uncharacterized protein {ECO:0000313|EMBL:CAN61230.1} OS=Vitis vinifera (Grape) PE=4 SV=1	PREDICTED: uncharacterized protein LOC103427704 [Malus domestica]
EVM0003020.1	--	--	[R]	General function prediction only	Putative uncharacterized protein {ECO:0000313|EMBL:CAN81099.1} OS=Vitis vinifera (Grape) PE=4 SV=1	PREDICTED: uncharacterized protein LOC103444402 [Malus domestica]
EVM0040652.1	--	--	--	--	--	PREDICTED: uncharacterized protein LOC103451821 [Malus domestica]
EVM0016975.1	--	--	--	--	--	PREDICTED: uncharacterized protein LOC103451821 [Malus domestica]
EVM0021636.1	--	--	--	--	--	PREDICTED: uncharacterized protein LOC103451821 [Malus domestica]
EVM0039235.1	--	--	--	--	Uncharacterized protein {ECO:0000313|EMBL:ACN36379.1} OS=Zea mays (Maize) PE=2 SV=1	--
EVM0028536.1	Molecular Function: metallocarboxypeptidase activity (GO:0004181);; Biological Process: proteolysis (GO:0006508);; Molecular Function: zinc ion binding (GO:0008270);; Biological Process: regulation of root meristem growth (GO:0010082);;	--	[R]	General function prediction only	Putative uncharacterized protein {ECO:0000313|EMBL:CBI22762.3} OS=Vitis vinifera (Grape) PE=4 SV=1	PREDICTED: tryptophan aminotransferase-related protein 4-like [Malus domestica]
EVM0021825.1	Molecular Function: catalytic activity (GO:0003824);;	--	[O]	Posttranslational modification, protein turnover, chaperones	Uncharacterized protein {ECO:0000313|EMBL:KCW76140.1} OS=Eucalyptus grandis (Flooded gum) PE=3 SV=1	PREDICTED: macrodontain-1-like [Malus domestica]
EVM0016742.1	--	--	[O]	Posttranslational modification, protein turnover, chaperones	Uncharacterized protein {ECO:0000313|EnsemblPlants:GLYMA06G42650.2} OS=Glycine max (Soybean) PE=3 SV=1	PREDICTED: macrodontain-1-like [Malus domestica]
EVM0027571.1	--	--	[O]	Posttranslational modification, protein turnover, chaperones	Uncharacterized protein {ECO:0000313|EMBL:KCW76140.1} OS=Eucalyptus grandis (Flooded gum) PE=3 SV=1	PREDICTED: macrodontain-1-like [Malus domestica]
EVM0028523.1	--	--	[R]	General function prediction only	Uncharacterized protein {ECO:0000313|EMBL:EMJ21583.1} OS=Prunus persica (Peach) PE=4 SV=1	PREDICTED: uncharacterized protein LOC103927151 [Pyrus x bretschneideri]
EVM0022953.1	--	--	[R]	General function prediction only	Uncharacterized protein {ECO:0000313|EMBL:EMJ08431.1} OS=Prunus persica (Peach) PE=4 SV=1	PREDICTED: uncharacterized protein LOC103333039 [Prunus mume]
EVM0019171.1	--	--	[R]	General function prediction only	Uncharacterized protein {ECO:0000313|EMBL:EMJ21583.1} OS=Prunus persica (Peach) PE=4 SV=1	PREDICTED: uncharacterized protein LOC103927151 [Pyrus x bretschneideri]
EVM0030410.1	--	--	[D]	Cell cycle control, cell division, chromosome partitioning	Uncharacterized protein {ECO:0000313|EMBL:EMJ21526.1} (Fragment) OS=Prunus persica (Peach) PE=4 SV=1	PREDICTED: uncharacterized protein LOC103942063 [Pyrus x bretschneideri]
EVM0028632.1	--	--	[D]	Cell cycle control, cell division, chromosome partitioning	Uncharacterized protein {ECO:0000313|EMBL:EMJ21526.1} (Fragment) OS=Prunus persica (Peach) PE=4 SV=1	PREDICTED: uncharacterized protein LOC103942063 [Pyrus x bretschneideri]
EVM0008019.1	--	--	[D]	Cell cycle control, cell division, chromosome partitioning	Uncharacterized protein {ECO:0000313|EMBL:EMJ21526.1} (Fragment) OS=Prunus persica (Peach) PE=4 SV=1	PREDICTED: uncharacterized protein LOC103942063 [Pyrus x bretschneideri]
EVM0003130.1	--	--	--	--	--	PREDICTED: uncharacterized protein LOC103423805 isoform X2 [Malus domestica]
EVM0038892.1	--	--	--	--	--	PREDICTED: uncharacterized protein LOC103423805 isoform X2 [Malus domestica]
EVM0006027.1	--	--	--	--	--	PREDICTED: uncharacterized protein LOC103423805 isoform X1 [Malus domestica]
EVM0043039.1	--	--	[R]	General function prediction only	Uncharacterized protein {ECO:0000313|EMBL:ERP46396.1} (Fragment) OS=Populus trichocarpa (Western balsam poplar) PE=4 SV=1	PREDICTED: uncharacterized protein LOC103413098 [Malus domestica]
EVM0008725.1	--	--	[R]	General function prediction only	Uncharacterized protein {ECO:0000313|EMBL:ERP46396.1} (Fragment) OS=Populus trichocarpa (Western balsam poplar) PE=4 SV=1	PREDICTED: uncharacterized protein LOC103413098 [Malus domestica]
EVM0025597.1	--	--	[R]	General function prediction only	Uncharacterized protein {ECO:0000313|EMBL:ERP46396.1} (Fragment) OS=Populus trichocarpa (Western balsam poplar) PE=4 SV=1	PREDICTED: uncharacterized protein LOC103413098 [Malus domestica]
EVM0022790.1	Molecular Function: structural molecule activity (GO:0005198);; Biological Process: intracellular protein transport (GO:0006886);; Biological Process: vesicle-mediated transport (GO:0016192);; Cellular Component: COPI vesicle coat (GO:0030126);;	K17301|0|pxb:103926824|coatomer subunit beta-1-like; K17301 coatomer, subunit beta (A)	[U]	Intracellular trafficking, secretion, and vesicular transport	Coatomer subunit beta {ECO:0000256|PIRNR:PIRNR005727} OS=Prunus persica (Peach) PE=4 SV=1	PREDICTED: coatomer subunit beta-1-like [Pyrus x bretschneideri]
EVM0042972.1	Biological Process: protein transport (GO:0015031);; Cellular Component: membrane coat (GO:0030117);; Cellular Component: COPI-coated vesicle membrane (GO:0030663);;	K17301|0|mdm:103402855|uncharacterized LOC103402855; K17301 coatomer, subunit beta (A)	[U]	Intracellular trafficking, secretion, and vesicular transport	Coatomer subunit beta {ECO:0000256|PIRNR:PIRNR005727} OS=Jatropha curcas (Barbados nut) PE=4 SV=1	PREDICTED: uncharacterized protein LOC103402855 [Malus domestica]
EVM0023463.1	Cellular Component: Golgi membrane (GO:0000139);; Biological Process: transport (GO:0006810);; Cellular Component: cytoplasmic vesicle (GO:0031410);;	K17301|0|mdm:103411093|coatomer subunit beta-1-like; K17301 coatomer, subunit beta (A)	[U]	Intracellular trafficking, secretion, and vesicular transport	Coatomer subunit beta {ECO:0000256|PIRNR:PIRNR005727} OS=Jatropha curcas (Barbados nut) PE=4 SV=1	PREDICTED: coatomer subunit beta-1-like [Malus domestica]
EVM0023416.1	--	--	--	--	Putative retrotransposon protein {ECO:0000313|EMBL:CBL94172.1} OS=Malus domestica (Apple) PE=4 SV=1	PREDICTED: uncharacterized protein LOC103421952 [Malus domestica]
EVM0039356.1	--	--	--	--	Putative retrotransposon protein {ECO:0000313|EMBL:CBL94172.1} OS=Malus domestica (Apple) PE=4 SV=1	PREDICTED: uncharacterized protein LOC103421952 [Malus domestica]
EVM0034714.1	--	--	--	--	Putative retrotransposon protein {ECO:0000313|EMBL:CBL94172.1} OS=Malus domestica (Apple) PE=4 SV=1	PREDICTED: uncharacterized protein LOC103421952 [Malus domestica]
EVM0043053.1	--	--	[R]	General function prediction only	T4.5 protein {ECO:0000313|EMBL:CCH50966.1} OS=Malus x robusta PE=4 SV=1	PREDICTED: uncharacterized protein LOC103430287 [Malus domestica]
EVM0024305.1	--	--	[R]	General function prediction only	T4.5 protein {ECO:0000313|EMBL:CCH50966.1} OS=Malus x robusta PE=4 SV=1	PREDICTED: uncharacterized protein LOC103430287 [Malus domestica]
EVM0004983.1	--	--	[R]	General function prediction only	T4.5 protein {ECO:0000313|EMBL:CCH50966.1} OS=Malus x robusta PE=4 SV=1	PREDICTED: uncharacterized protein LOC103430287 [Malus domestica]
EVM0005657.1	Molecular Function: binding (GO:0005488);; Biological Process: cellular macromolecule metabolic process (GO:0044260);; Biological Process: nucleic acid metabolic process (GO:0090304);;	--	[R]	General function prediction only	Putative uncharacterized protein {ECO:0000313|EMBL:CAN66208.1} OS=Vitis vinifera (Grape) PE=4 SV=1	PREDICTED: uncharacterized protein LOC103438923 [Malus domestica]
EVM0022818.1	Molecular Function: binding (GO:0005488);;	--	[R]	General function prediction only	Putative uncharacterized protein {ECO:0000313|EMBL:CAN66208.1} OS=Vitis vinifera (Grape) PE=4 SV=1	hypothetical protein VITISV_035070 [Vitis vinifera]
EVM0028222.1	Molecular Function: binding (GO:0005488);;	--	[R]	General function prediction only	Putative uncharacterized protein {ECO:0000313|EMBL:CAN66208.1} OS=Vitis vinifera (Grape) PE=4 SV=1	PREDICTED: uncharacterized protein LOC103438923 [Malus domestica]
EVM0039553.1	--	--	--	--	Putative polyprotein (Retrotransposon protein) {ECO:0000313|EMBL:CBL94132.1} OS=Malus domestica (Apple) PE=4 SV=1	PREDICTED: annexin A7-like [Malus domestica]
EVM0036102.1	--	--	--	--	Putative polyprotein (Retrotransposon protein) {ECO:0000313|EMBL:CBL94132.1} OS=Malus domestica (Apple) PE=4 SV=1	PREDICTED: annexin A7-like [Malus domestica]
EVM0031220.1	--	--	--	--	Putative polyprotein (Retrotransposon protein) {ECO:0000313|EMBL:CBL94132.1} OS=Malus domestica (Apple) PE=4 SV=1	PREDICTED: annexin A7-like [Malus domestica]
EVM0039823.1	--	--	--	--	Uncharacterized protein {ECO:0000313|EMBL:EMJ14548.1} OS=Prunus persica (Peach) PE=4 SV=1	PREDICTED: uncharacterized protein LOC103435110 [Malus domestica]
EVM0027509.1	--	--	--	--	Uncharacterized protein {ECO:0000313|EMBL:EMJ14548.1} OS=Prunus persica (Peach) PE=4 SV=1	PREDICTED: uncharacterized protein LOC103429701 [Malus domestica]
EVM0027121.1	--	--	--	--	Uncharacterized protein {ECO:0000313|EMBL:EMJ14548.1} OS=Prunus persica (Peach) PE=4 SV=1	PREDICTED: uncharacterized protein LOC103429701 [Malus domestica]
EVM0035514.1	--	--	--	--	Uncharacterized protein {ECO:0000313|EMBL:EMJ24152.1} OS=Prunus persica (Peach) PE=4 SV=1	PREDICTED: uncharacterized protein LOC103943245 [Pyrus x bretschneideri]
EVM0007351.1	--	--	--	--	Uncharacterized protein {ECO:0000313|EMBL:EXC04044.1} OS=Morus notabilis PE=4 SV=1	PREDICTED: uncharacterized protein LOC103943245 [Pyrus x bretschneideri]
EVM0042820.1	Biological Process: photosystem II assembly (GO:0010207);;	--	--	--	Uncharacterized protein {ECO:0000313|EnsemblPlants:PGSC0003DMT400031819} OS=Solanum tuberosum (Potato) PE=4 SV=1	PREDICTED: uncharacterized protein LOC103419792 [Malus domestica]
EVM0040799.1	Cellular Component: chloroplast thylakoid membrane (GO:0009535);;	--	--	--	Pentapeptide repeat-containing protein {ECO:0000313|EMBL:AEE28858.1} OS=Arabidopsis thaliana (Mouse-ear cress) PE=1 SV=1	Pentapeptide repeat-containing protein [Arabidopsis thaliana]
EVM0025671.1	Cellular Component: extracellular region (GO:0005576);; Cellular Component: chloroplast thylakoid membrane (GO:0009535);; Cellular Component: chloroplast thylakoid lumen (GO:0009543);;	--	--	--	Uncharacterized protein {ECO:0000313|EnsemblPlants:GLYMA11G03350.2} OS=Glycine max (Soybean) PE=2 SV=1	PREDICTED: uncharacterized protein LOC103930722 isoform X5 [Pyrus x bretschneideri]
EVM0020816.1	Cellular Component: extracellular region (GO:0005576);; Cellular Component: chloroplast thylakoid membrane (GO:0009535);; Cellular Component: chloroplast thylakoid lumen (GO:0009543);;	--	--	--	Uncharacterized protein {ECO:0000313|EnsemblPlants:BRADI3G50060.1} OS=Brachypodium distachyon (Purple false brome) PE=4 SV=1	PREDICTED: uncharacterized protein LOC103930722 isoform X6 [Pyrus x bretschneideri]
EVM0018098.1	--	--	--	--	Uncharacterized protein {ECO:0000313|EMBL:EMJ27767.1} OS=Prunus persica (Peach) PE=4 SV=1	PREDICTED: F-box protein CPR30-like [Malus domestica]
EVM0003988.1	--	--	--	--	Uncharacterized protein {ECO:0000313|EMBL:EMJ27971.1} (Fragment) OS=Prunus persica (Peach) PE=4 SV=1	PREDICTED: F-box protein CPR30-like [Pyrus x bretschneideri]
EVM0025750.1	--	--	--	--	Uncharacterized protein {ECO:0000313|EMBL:EMJ25515.1} OS=Prunus persica (Peach) PE=4 SV=1	PREDICTED: F-box protein CPR30-like [Malus domestica]
EVM0035127.1	--	--	--	--	Uncharacterized protein {ECO:0000313|EMBL:EMJ22061.1} (Fragment) OS=Prunus persica (Peach) PE=4 SV=1	PREDICTED: uncharacterized protein LOC103420771 isoform X3 [Malus domestica]
EVM0022888.1	--	--	--	--	Uncharacterized protein {ECO:0000313|EMBL:EMJ22061.1} (Fragment) OS=Prunus persica (Peach) PE=4 SV=1	PREDICTED: uncharacterized protein LOC103420771 isoform X1 [Malus domestica]
EVM0026748.1	--	--	--	--	Uncharacterized protein {ECO:0000313|EMBL:EMJ22061.1} (Fragment) OS=Prunus persica (Peach) PE=4 SV=1	PREDICTED: uncharacterized protein LOC103420771 isoform X5 [Malus domestica]
EVM0011782.1	--	--	--	--	Uncharacterized protein {ECO:0000313|EMBL:EMJ01787.1} OS=Prunus persica (Peach) PE=4 SV=1	PREDICTED: uncharacterized protein At3g49720-like [Malus domestica]
EVM0014516.1	--	--	--	--	Uncharacterized protein {ECO:0000313|EMBL:EMJ01787.1} OS=Prunus persica (Peach) PE=4 SV=1	PREDICTED: uncharacterized protein At3g49720-like [Malus domestica]
EVM0014008.1	--	--	--	--	Uncharacterized protein {ECO:0000313|EMBL:EMJ01787.1} OS=Prunus persica (Peach) PE=4 SV=1	PREDICTED: uncharacterized protein At3g49720-like [Malus domestica]
EVM0020790.1	--	--	[R]	General function prediction only	Putative uncharacterized protein {ECO:0000313|EMBL:CAN65555.1} OS=Vitis vinifera (Grape) PE=4 SV=1	PREDICTED: uncharacterized protein LOC103413885 [Malus domestica]
EVM0013176.1	--	--	[R]	General function prediction only	Retrotransposon protein, putative, Ty1-copia sub-class {ECO:0000313|EMBL:AAP20859.1} (Fragment) OS=Oryza sativa subsp. japonica (Rice) PE=4 SV=1	PREDICTED: uncharacterized protein LOC103413885 [Malus domestica]
EVM0032099.1	--	K01623|9.94703e-54|mdm:103424335|uncharacterized LOC103424335; K01623 fructose-bisphosphate aldolase, class I [EC:4.1.2.13] (A)	[R]	General function prediction only	Putative uncharacterized protein {ECO:0000313|EMBL:CAN66966.1} OS=Vitis vinifera (Grape) PE=4 SV=1	PREDICTED: LOW QUALITY PROTEIN: uncharacterized protein LOC103424335 [Malus domestica]
EVM0011315.1	Molecular Function: organic cyclic compound binding (GO:0097159);; Molecular Function: heterocyclic compound binding (GO:1901363);;	--	[R]	General function prediction only	Putative uncharacterized protein {ECO:0000313|EMBL:CAN73071.1} OS=Vitis vinifera (Grape) PE=4 SV=1	PREDICTED: uncharacterized protein LOC103423087 [Malus domestica]
EVM0034922.1	--	--	[R]	General function prediction only	Putative uncharacterized protein {ECO:0000313|EMBL:CAN68364.1} OS=Vitis vinifera (Grape) PE=4 SV=1	hypothetical protein VITISV_021899 [Vitis vinifera]
EVM0018609.1	Molecular Function: organic cyclic compound binding (GO:0097159);; Molecular Function: heterocyclic compound binding (GO:1901363);;	--	[R]	General function prediction only	Uncharacterized protein {ECO:0000313|EMBL:ACF87376.2} OS=Zea mays (Maize) PE=2 SV=2	unknown [Zea mays]
EVM0025689.1	--	--	[R]	General function prediction only	Putative uncharacterized protein {ECO:0000313|EMBL:CAN83125.1} OS=Vitis vinifera (Grape) PE=4 SV=1	PREDICTED: uncharacterized protein LOC103446391 isoform X1 [Malus domestica]
EVM0005256.1	--	--	[R]	General function prediction only	Putative uncharacterized protein {ECO:0000313|EMBL:CAN83125.1} OS=Vitis vinifera (Grape) PE=4 SV=1	PREDICTED: uncharacterized protein LOC103446391 isoform X1 [Malus domestica]
EVM0022830.1	--	--	[R]	General function prediction only	Putative uncharacterized protein {ECO:0000313|EMBL:CAN83125.1} OS=Vitis vinifera (Grape) PE=4 SV=1	PREDICTED: uncharacterized protein LOC103446391 isoform X1 [Malus domestica]
EVM0030905.1	--	--	[R]	General function prediction only	Putative uncharacterized protein {ECO:0000313|EMBL:CAN82452.1} OS=Vitis vinifera (Grape) PE=4 SV=1	PREDICTED: uncharacterized protein LOC103451424 [Malus domestica]
EVM0020128.1	--	--	[R]	General function prediction only	Putative uncharacterized protein {ECO:0000313|EMBL:CAN67403.1} OS=Vitis vinifera (Grape) PE=4 SV=1	PREDICTED: uncharacterized protein LOC103451424 [Malus domestica]
EVM0034632.1	--	--	[R]	General function prediction only	Putative uncharacterized protein {ECO:0000313|EMBL:CAN60188.1} OS=Vitis vinifera (Grape) PE=4 SV=1	PREDICTED: uncharacterized protein LOC103451424 [Malus domestica]
EVM0021640.1	--	--	--	--	Uncharacterized protein {ECO:0000313|EMBL:EMJ09902.1} (Fragment) OS=Prunus persica (Peach) PE=4 SV=1	PREDICTED: uncharacterized protein LOC103406660 [Malus domestica]
EVM0005712.1	--	--	--	--	Uncharacterized protein {ECO:0000313|EMBL:EMJ09902.1} (Fragment) OS=Prunus persica (Peach) PE=4 SV=1	PREDICTED: uncharacterized protein LOC103406660 [Malus domestica]
EVM0004279.1	--	--	[L]	Replication, recombination and repair	Uncharacterized protein {ECO:0000313|EMBL:EMJ09902.1} (Fragment) OS=Prunus persica (Peach) PE=4 SV=1	PREDICTED: uncharacterized protein LOC103406660 [Malus domestica]
EVM0039800.1	--	--	--	--	--	PREDICTED: uncharacterized protein LOC103412986 isoform X1 [Malus domestica]
EVM0004106.1	--	--	--	--	--	PREDICTED: uncharacterized protein LOC103412986 isoform X2 [Malus domestica]
EVM0043976.1	--	--	--	--	--	PREDICTED: uncharacterized protein LOC103412986 isoform X1 [Malus domestica]
EVM0028994.1	--	--	[R]	General function prediction only	Putative uncharacterized protein {ECO:0000313|EMBL:CAN82275.1} OS=Vitis vinifera (Grape) PE=4 SV=1	PREDICTED: uncharacterized protein LOC103402473 [Malus domestica]
EVM0022611.1	--	--	[R]	General function prediction only	Putative uncharacterized protein {ECO:0000313|EMBL:CAN67612.1} OS=Vitis vinifera (Grape) PE=4 SV=1	PREDICTED: uncharacterized protein LOC103404016 [Malus domestica]
EVM0023742.1	--	--	[R]	General function prediction only	Uncharacterized protein {ECO:0000313|EMBL:KFK21940.1} OS=Arabis alpina (Alpine rock-cress) PE=4 SV=1	PREDICTED: uncharacterized protein LOC103404016 [Malus domestica]
EVM0044790.1	Biological Process: DNA metabolic process (GO:0006259);;	--	[D]	Cell cycle control, cell division, chromosome partitioning	Uncharacterized protein {ECO:0000313|EMBL:ERP56726.1} (Fragment) OS=Populus trichocarpa (Western balsam poplar) PE=4 SV=1	PREDICTED: uncharacterized protein LOC105110556 [Populus euphratica]
EVM0043038.1	--	--	[D]	Cell cycle control, cell division, chromosome partitioning	Uncharacterized protein {ECO:0000313|EMBL:ERP56726.1} (Fragment) OS=Populus trichocarpa (Western balsam poplar) PE=4 SV=1	PREDICTED: uncharacterized protein LOC103451453 [Malus domestica]
EVM0026078.1	--	--	[D]	Cell cycle control, cell division, chromosome partitioning	Uncharacterized protein {ECO:0000313|EMBL:ERP56726.1} (Fragment) OS=Populus trichocarpa (Western balsam poplar) PE=4 SV=1	PREDICTED: uncharacterized protein LOC103451453 [Malus domestica]
EVM0035397.1	--	--	--	--	--	PREDICTED: uncharacterized protein LOC103444084 [Malus domestica]
EVM0039078.1	--	--	--	--	--	PREDICTED: uncharacterized protein LOC103436650, partial [Malus domestica]
EVM0028629.1	--	--	--	--	--	PREDICTED: uncharacterized protein LOC103444084 [Malus domestica]
EVM0007410.1	Molecular Function: poly(A)-specific ribonuclease activity (GO:0004535);;	K13510|6.97774e-37|pxb:103964660|lysophospholipid acyltransferase LPEAT2; K13510 lysophosphatidylcholine acyltransferase / lyso-PAF acetyltransferase [EC:2.3.1.23 2.3.1.67] (A)	[K]	Transcription	Uncharacterized protein {ECO:0000313|EMBL:EMJ05152.1} OS=Prunus persica (Peach) PE=4 SV=1	PREDICTED: lysophospholipid acyltransferase LPEAT2, partial [Pyrus x bretschneideri]
EVM0026131.1	Molecular Function: calcium ion binding (GO:0005509);; Biological Process: phosphatidylglycerol biosynthetic process (GO:0006655);; Molecular Function: transferase activity, transferring acyl groups (GO:0016746);;	K13510|1.09033e-36|pxb:103964660|lysophospholipid acyltransferase LPEAT2; K13510 lysophosphatidylcholine acyltransferase / lyso-PAF acetyltransferase [EC:2.3.1.23 2.3.1.67] (A)	[K]	Transcription	Uncharacterized protein {ECO:0000313|EMBL:EMJ21856.1} OS=Prunus persica (Peach) PE=4 SV=1	PREDICTED: lysophospholipid acyltransferase LPEAT2, partial [Pyrus x bretschneideri]
EVM0033027.1	Molecular Function: poly(A)-specific ribonuclease activity (GO:0004535);;	K12603|1.72203e-41|pxb:103928550|carbon catabolite repressor protein 4 homolog 1; K12603 CCR4-NOT transcription complex subunit 6 [EC:3.1.13.4] (A)	[K]	Transcription	Uncharacterized protein {ECO:0000313|EMBL:EMJ05152.1} OS=Prunus persica (Peach) PE=4 SV=1	PREDICTED: carbon catabolite repressor protein 4 homolog 1 [Pyrus x bretschneideri]
EVM0041819.1	Molecular Function: binding (GO:0005488);;	--	[R]	General function prediction only	Retrotransposon polyprotein {ECO:0000313|EMBL:AFP55537.1} OS=Rosa rugosa (Rugosa rose) PE=4 SV=1	PREDICTED: uncharacterized protein LOC103437591 [Malus domestica]
EVM0002556.1	Molecular Function: binding (GO:0005488);;	--	[R]	General function prediction only	Retrotransposon polyprotein {ECO:0000313|EMBL:AFP55537.1} OS=Rosa rugosa (Rugosa rose) PE=4 SV=1	PREDICTED: uncharacterized protein LOC103437591 [Malus domestica]
EVM0002763.1	Molecular Function: ion binding (GO:0043167);;	--	[R]	General function prediction only	Retrotransposon polyprotein {ECO:0000313|EMBL:AFP55537.1} OS=Rosa rugosa (Rugosa rose) PE=4 SV=1	PREDICTED: uncharacterized protein LOC103437591 [Malus domestica]
EVM0008174.1	--	--	[L]	Replication, recombination and repair	Uncharacterized protein {ECO:0000313|EMBL:EMJ11392.1} OS=Prunus persica (Peach) PE=4 SV=1	PREDICTED: uncharacterized protein LOC103420154 [Malus domestica]
EVM0041622.1	--	--	[L]	Replication, recombination and repair	Uncharacterized protein {ECO:0000313|EMBL:EMJ11392.1} OS=Prunus persica (Peach) PE=4 SV=1	PREDICTED: uncharacterized protein LOC103968047 [Pyrus x bretschneideri]
EVM0023472.1	--	--	[L]	Replication, recombination and repair	Uncharacterized protein {ECO:0000313|EMBL:EMJ11392.1} OS=Prunus persica (Peach) PE=4 SV=1	PREDICTED: uncharacterized protein LOC103968047 [Pyrus x bretschneideri]
EVM0035924.1	--	--	[R]	General function prediction only	Uncharacterized protein {ECO:0000313|EMBL:EMJ27942.1} (Fragment) OS=Prunus persica (Peach) PE=4 SV=1	PREDICTED: uncharacterized protein LOC103928821 [Pyrus x bretschneideri]
EVM0027253.1	--	--	[R]	General function prediction only	Uncharacterized protein {ECO:0000313|EMBL:EMJ27942.1} (Fragment) OS=Prunus persica (Peach) PE=4 SV=1	PREDICTED: uncharacterized protein LOC103404538 [Malus domestica]
EVM0021276.1	--	--	[R]	General function prediction only	Uncharacterized protein {ECO:0000313|EMBL:EMJ27942.1} (Fragment) OS=Prunus persica (Peach) PE=4 SV=1	PREDICTED: uncharacterized protein LOC103404538 [Malus domestica]
EVM0001619.1	--	--	[R]	General function prediction only	T4.5 protein {ECO:0000313|EMBL:CCH50966.1} OS=Malus x robusta PE=4 SV=1	PREDICTED: uncharacterized protein LOC103444402 [Malus domestica]
EVM0029654.1	Cellular Component: plastid (GO:0009536);;	--	[R]	General function prediction only	Retrotransposon protein, putative, unclassified {ECO:0000313|EMBL:ABA94365.1} OS=Oryza sativa subsp. japonica (Rice) PE=4 SV=1	PREDICTED: uncharacterized protein LOC103444402 [Malus domestica]
EVM0034124.1	Molecular Function: binding (GO:0005488);; Cellular Component: plastid (GO:0009536);;	--	[R]	General function prediction only	Retrotransposon protein, putative, unclassified {ECO:0000313|EMBL:ABA94365.1} OS=Oryza sativa subsp. japonica (Rice) PE=4 SV=1	PREDICTED: uncharacterized protein LOC103427704 [Malus domestica]
EVM0019310.1	--	K03164|3.6621e-133|mdm:103422570|DNA topoisomerase 2-like; K03164 DNA topoisomerase II [EC:5.99.1.3] (A)	[B]	Chromatin structure and dynamics	DNA topoisomerase 2 {ECO:0000256|RuleBase:RU000381} OS=Oryza brachyantha PE=3 SV=1	PREDICTED: DNA topoisomerase 2-like [Malus domestica]
EVM0027547.1	Biological Process: DNA replication (GO:0006260);; Biological Process: chromosome segregation (GO:0007059);; Molecular Function: isomerase activity (GO:0016853);; Biological Process: cell cycle process (GO:0022402);; Biological Process: macromolecule modification (GO:0043412);; Biological Process: chromosome organization (GO:0051276);; Biological Process: regulation of macromolecule metabolic pro…	K03164|7.36238e-105|mdm:103422570|DNA topoisomerase 2-like; K03164 DNA topoisomerase II [EC:5.99.1.3] (A)	[B]	Chromatin structure and dynamics	DNA topoisomerase 2 {ECO:0000256|RuleBase:RU000381} OS=Triticum aestivum (Wheat) PE=3 SV=1	PREDICTED: DNA topoisomerase 2-like [Malus domestica]
EVM0041555.1	Cellular Component: nucleus (GO:0005634);; Biological Process: DNA replication (GO:0006260);; Biological Process: regulation of gene expression (GO:0010468);; Biological Process: histone modification (GO:0016570);; Biological Process: cell cycle process (GO:0022402);; Biological Process: macromolecule methylation (GO:0043414);; Biological Process: negative regulation of biological process (GO:004…	K03164|9.49048e-140|mdm:103422570|DNA topoisomerase 2-like; K03164 DNA topoisomerase II [EC:5.99.1.3] (A)	[B]	Chromatin structure and dynamics	DNA topoisomerase 2 {ECO:0000256|RuleBase:RU000381} OS=Triticum aestivum (Wheat) PE=3 SV=1	PREDICTED: DNA topoisomerase 2-like [Malus domestica]
EVM0023925.1	Biological Process: single-organism process (GO:0044699);;	--	[R]	General function prediction only	Uncharacterized protein {ECO:0000313|EMBL:EMJ17609.1} OS=Prunus persica (Peach) PE=4 SV=1	PREDICTED: protein TONSOKU-like isoform X4 [Malus domestica]
EVM0041494.1	Biological Process: single-organism process (GO:0044699);;	--	[R]	General function prediction only	Uncharacterized protein {ECO:0000313|EMBL:EMJ17609.1} OS=Prunus persica (Peach) PE=4 SV=1	PREDICTED: protein TONSOKU-like isoform X4 [Malus domestica]
EVM0005154.1	Biological Process: single-organism process (GO:0044699);;	--	[R]	General function prediction only	Uncharacterized protein {ECO:0000313|EMBL:EMJ17609.1} OS=Prunus persica (Peach) PE=4 SV=1	PREDICTED: protein TONSOKU-like isoform X4 [Malus domestica]
EVM0015764.1	--	--	[R]	General function prediction only	Putative retrotransposon protein {ECO:0000313|EMBL:CBL94172.1} OS=Malus domestica (Apple) PE=4 SV=1	PREDICTED: uncharacterized protein LOC103402318 [Malus domestica]
EVM0026362.1	Molecular Function: nucleic acid binding (GO:0003676);; Molecular Function: catalytic activity (GO:0003824);; Biological Process: DNA metabolic process (GO:0006259);;	--	[R]	General function prediction only	DNA/RNA polymerases superfamily protein, putative {ECO:0000313|EMBL:EOY19685.1} OS=Theobroma cacao (Cacao) PE=4 SV=1	PREDICTED: uncharacterized protein LOC103962405 [Pyrus x bretschneideri]
EVM0026269.1	--	--	[R]	General function prediction only	Putative retrotransposon protein {ECO:0000313|EMBL:CBL94172.1} OS=Malus domestica (Apple) PE=4 SV=1	PREDICTED: uncharacterized protein LOC103428610 [Malus domestica]
EVM0033034.1	--	--	--	--	Uncharacterized protein {ECO:0000313|EMBL:EMJ05853.1} OS=Prunus persica (Peach) PE=4 SV=1	PREDICTED: uncharacterized protein LOC103418085 [Malus domestica]
EVM0011676.1	--	--	--	--	Uncharacterized protein {ECO:0000313|EMBL:EMJ05853.1} OS=Prunus persica (Peach) PE=4 SV=1	PREDICTED: uncharacterized protein LOC103418085 [Malus domestica]
EVM0031817.1	--	--	--	--	Uncharacterized protein {ECO:0000313|EMBL:EMJ05853.1} OS=Prunus persica (Peach) PE=4 SV=1	PREDICTED: uncharacterized protein LOC103418085 [Malus domestica]
EVM0026844.1	Cellular Component: nucleus (GO:0005634);;	K14782|2.11324e-53|mdm:103422742|protein AATF-like; K14782 protein AATF/BFR2 (A)	[KU]	--	Uncharacterized protein {ECO:0000313|EMBL:EMJ03574.1} OS=Prunus persica (Peach) PE=4 SV=1	PREDICTED: protein AATF-like [Malus domestica]
EVM0034468.1	--	K14782|4.92457e-47|mdm:103416484|protein BFR2-like; K14782 protein AATF/BFR2 (A)	[KU]	--	Uncharacterized protein {ECO:0000313|EMBL:EMJ03574.1} OS=Prunus persica (Peach) PE=4 SV=1	PREDICTED: protein AATF-like isoform X2 [Malus domestica]
EVM0011745.1	--	K14782|9.62712e-67|mdm:103422742|protein AATF-like; K14782 protein AATF/BFR2 (A)	[KU]	--	Uncharacterized protein {ECO:0000313|EMBL:EMJ03574.1} OS=Prunus persica (Peach) PE=4 SV=1	PREDICTED: protein AATF-like [Malus domestica]
EVM0031233.1	Molecular Function: nucleic acid binding (GO:0003676);; Biological Process: DNA metabolic process (GO:0006259);;	--	[R]	General function prediction only	Putative retrotransposon protein {ECO:0000313|EMBL:CBL94172.1} OS=Malus domestica (Apple) PE=4 SV=1	PREDICTED: uncharacterized protein LOC103454372 [Malus domestica]
EVM0015401.1	Molecular Function: nucleic acid binding (GO:0003676);; Biological Process: DNA metabolic process (GO:0006259);;	--	[R]	General function prediction only	Putative retrotransposon protein {ECO:0000313|EMBL:CBL94172.1} OS=Malus domestica (Apple) PE=4 SV=1	PREDICTED: uncharacterized protein LOC103454372 [Malus domestica]
EVM0035817.1	Molecular Function: nucleic acid binding (GO:0003676);; Biological Process: DNA metabolic process (GO:0006259);;	--	[R]	General function prediction only	Putative retrotransposon protein {ECO:0000313|EMBL:CBL94172.1} OS=Malus domestica (Apple) PE=4 SV=1	PREDICTED: uncharacterized protein LOC103454372 [Malus domestica]
EVM0030114.1	Molecular Function: binding (GO:0005488);;	--	[R]	General function prediction only	Putative uncharacterized protein {ECO:0000313|EMBL:CAN71595.1} OS=Vitis vinifera (Grape) PE=4 SV=1	PREDICTED: uncharacterized protein LOC103948287 [Pyrus x bretschneideri]
EVM0009993.1	Molecular Function: binding (GO:0005488);;	--	[R]	General function prediction only	Putative uncharacterized protein {ECO:0000313|EMBL:CAN71595.1} OS=Vitis vinifera (Grape) PE=4 SV=1	PREDICTED: uncharacterized protein LOC103948287 [Pyrus x bretschneideri]
EVM0044231.1	Molecular Function: binding (GO:0005488);;	--	[R]	General function prediction only	Putative uncharacterized protein {ECO:0000313|EMBL:CAN71595.1} OS=Vitis vinifera (Grape) PE=4 SV=1	PREDICTED: uncharacterized protein LOC103948287 [Pyrus x bretschneideri]
EVM0039503.1	--	--	--	--	--	PREDICTED: uncharacterized protein LOC103438145 [Malus domestica]
EVM0013386.1	--	--	--	--	--	PREDICTED: uncharacterized protein LOC103438145 [Malus domestica]
EVM0009675.4	--	--	--	--	Uncharacterized protein {ECO:0000313|EMBL:EMJ01057.1} OS=Prunus persica (Peach) PE=4 SV=1	PREDICTED: uncharacterized protein LOC103438145 [Malus domestica]
EVM0026727.1	--	--	--	--	Uncharacterized protein {ECO:0000313|EMBL:EMJ19737.1} OS=Prunus persica (Peach) PE=4 SV=1	PREDICTED: glycine-rich protein A3-like [Pyrus x bretschneideri]
EVM0016309.1	--	--	--	--	--	PREDICTED: glycine-rich cell wall structural protein 1.8-like [Pyrus x bretschneideri]
EVM0025925.1	--	--	--	--	--	PREDICTED: glycine-rich cell wall structural protein 1.8-like [Pyrus x bretschneideri]
EVM0004411.1	--	K10592|0|mdm:103447145|E3 ubiquitin-protein ligase UPL1-like; K10592 E3 ubiquitin-protein ligase HUWE1 [EC:6.3.2.19] (A)	[OK]	--	Uncharacterized protein {ECO:0000313|EMBL:EMJ09607.1} OS=Prunus persica (Peach) PE=4 SV=1	PREDICTED: LOW QUALITY PROTEIN: E3 ubiquitin-protein ligase UPL1-like [Malus domestica]
EVM0008382.1	--	K10592|0|mdm:103416433|E3 ubiquitin-protein ligase UPL1-like; K10592 E3 ubiquitin-protein ligase HUWE1 [EC:6.3.2.19] (A)	[OK]	--	Uncharacterized protein {ECO:0000313|EMBL:EMJ09607.1} OS=Prunus persica (Peach) PE=4 SV=1	PREDICTED: E3 ubiquitin-protein ligase UPL1-like [Malus domestica]
EVM0002873.1	--	K10592|0|pxb:103939673|E3 ubiquitin-protein ligase UPL1-like; K10592 E3 ubiquitin-protein ligase HUWE1 [EC:6.3.2.19] (A)	[OK]	--	Uncharacterized protein {ECO:0000313|EMBL:EMJ09607.1} OS=Prunus persica (Peach) PE=4 SV=1	PREDICTED: LOW QUALITY PROTEIN: E3 ubiquitin-protein ligase UPL1-like [Pyrus x bretschneideri]
EVM0035753.1	--	--	[R]	General function prediction only	Retrotransposon protein, putative, unclassified {ECO:0000313|EMBL:ABA95102.1} OS=Oryza sativa subsp. japonica (Rice) PE=4 SV=1	PREDICTED: uncharacterized protein LOC103410038 [Malus domestica]
EVM0044480.1	--	--	[R]	General function prediction only	Retrotransposon protein, putative, unclassified {ECO:0000313|EMBL:ABA97820.2} OS=Oryza sativa subsp. japonica (Rice) PE=4 SV=2	PREDICTED: uncharacterized protein LOC103454921 [Malus domestica]
EVM0030657.1	--	--	[R]	General function prediction only	Retrotransposon protein, putative, unclassified {ECO:0000313|EMBL:ABA97820.2} OS=Oryza sativa subsp. japonica (Rice) PE=4 SV=2	PREDICTED: uncharacterized protein LOC103454921 [Malus domestica]
EVM0042535.1	--	--	[R]	General function prediction only	T4.5 protein {ECO:0000313|EMBL:CCH50966.1} OS=Malus x robusta PE=4 SV=1	PREDICTED: uncharacterized protein LOC103449620 [Malus domestica]
EVM0023162.1	--	--	[R]	General function prediction only	T4.5 protein {ECO:0000313|EMBL:CCH50966.1} OS=Malus x robusta PE=4 SV=1	PREDICTED: uncharacterized protein LOC103449620 [Malus domestica]
EVM0037800.1	--	--	[R]	General function prediction only	T4.5 protein {ECO:0000313|EMBL:CCH50966.1} OS=Malus x robusta PE=4 SV=1	PREDICTED: uncharacterized protein LOC103449620 [Malus domestica]
EVM0039544.1	--	--	[R]	General function prediction only	Uncharacterized protein {ECO:0000313|EMBL:EMJ28128.1} OS=Prunus persica (Peach) PE=4 SV=1	PREDICTED: uncharacterized protein LOC103425749 [Malus domestica]
EVM0029242.1	--	--	[R]	General function prediction only	Uncharacterized protein {ECO:0000313|EMBL:EMJ15912.1} OS=Prunus persica (Peach) PE=4 SV=1	PREDICTED: uncharacterized protein LOC103450579 [Malus domestica]
EVM0035192.1	--	--	[R]	General function prediction only	Uncharacterized protein {ECO:0000313|EMBL:EMJ28128.1} OS=Prunus persica (Peach) PE=4 SV=1	PREDICTED: uncharacterized protein LOC103425749 [Malus domestica]
EVM0032214.1	Cellular Component: mitochondrion (GO:0005739);;	--	[R]	General function prediction only	Retrotransposon protein, putative, unclassified {ECO:0000313|EMBL:AAX95017.1} OS=Oryza sativa subsp. japonica (Rice) PE=4 SV=1	PREDICTED: uncharacterized protein LOC103422229 [Malus domestica]
EVM0023062.1	--	--	[R]	General function prediction only	Putative uncharacterized protein {ECO:0000313|EMBL:CAN66966.1} OS=Vitis vinifera (Grape) PE=4 SV=1	PREDICTED: uncharacterized protein LOC103410364 [Malus domestica]
EVM0044632.1	--	--	[R]	General function prediction only	Putative retrotransposon protein {ECO:0000313|EMBL:AAP46207.1} OS=Oryza sativa subsp. japonica (Rice) PE=4 SV=1	PREDICTED: uncharacterized protein LOC103422229 [Malus domestica]
EVM0039813.1	Biological Process: RNA modification (GO:0009451);;	--	[A]	RNA processing and modification	Uncharacterized protein {ECO:0000313|EMBL:EMJ14726.1} OS=Prunus persica (Peach) PE=4 SV=1	PREDICTED: RNA pseudouridine synthase 6, chloroplastic-like isoform X2 [Pyrus x bretschneideri]
EVM0017433.1	Biological Process: RNA modification (GO:0009451);;	--	[A]	RNA processing and modification	Uncharacterized protein {ECO:0000313|EMBL:EMJ14726.1} OS=Prunus persica (Peach) PE=4 SV=1	PREDICTED: RNA pseudouridine synthase 6, chloroplastic-like isoform X2 [Pyrus x bretschneideri]
EVM0010061.1	Biological Process: pseudouridine synthesis (GO:0001522);; Molecular Function: RNA binding (GO:0003723);; Molecular Function: pseudouridine synthase activity (GO:0009982);;	--	[A]	RNA processing and modification	Uncharacterized protein {ECO:0000313|EMBL:EMJ14726.1} OS=Prunus persica (Peach) PE=4 SV=1	PREDICTED: RNA pseudouridine synthase 6, chloroplastic-like isoform X2 [Pyrus x bretschneideri]
EVM0020757.1	--	--	[R]	General function prediction only	Putative uncharacterized protein {ECO:0000313|EMBL:CAN72533.1} OS=Vitis vinifera (Grape) PE=4 SV=1	PREDICTED: uncharacterized protein LOC103423858 [Malus domestica]
EVM0036706.1	Molecular Function: binding (GO:0005488);;	--	[R]	General function prediction only	Uncharacterized protein {ECO:0000313|EMBL:EMJ27942.1} (Fragment) OS=Prunus persica (Peach) PE=4 SV=1	PREDICTED: uncharacterized protein LOC103438209 [Malus domestica]
EVM0027561.1	Molecular Function: binding (GO:0005488);;	--	[R]	General function prediction only	Uncharacterized protein {ECO:0000313|EMBL:EMJ27942.1} (Fragment) OS=Prunus persica (Peach) PE=4 SV=1	PREDICTED: uncharacterized protein LOC103438209 [Malus domestica]
EVM0033452.1	--	--	--	--	Uncharacterized protein {ECO:0000313|EMBL:EMJ09840.1} OS=Prunus persica (Peach) PE=4 SV=1	PREDICTED: uncharacterized protein LOC103949089 [Pyrus x bretschneideri]
EVM0009339.1	--	--	--	--	Uncharacterized protein {ECO:0000313|EMBL:EMJ09840.1} OS=Prunus persica (Peach) PE=4 SV=1	PREDICTED: uncharacterized protein LOC103949089 [Pyrus x bretschneideri]
EVM0006501.1	--	--	--	--	Uncharacterized protein {ECO:0000313|EMBL:EMJ09840.1} OS=Prunus persica (Peach) PE=4 SV=1	PREDICTED: uncharacterized protein LOC103963359 [Pyrus x bretschneideri]
EVM0019460.1	--	--	--	--	--	PREDICTED: uncharacterized protein LOC103414405 [Malus domestica]
EVM0014300.1	--	--	--	--	--	PREDICTED: uncharacterized protein LOC103414405 [Malus domestica]
EVM0025054.1	--	--	--	--	--	PREDICTED: uncharacterized protein LOC103414405 [Malus domestica]
EVM0016433.1	Biological Process: glycerol ether metabolic process (GO:0006662);; Molecular Function: electron carrier activity (GO:0009055);; Cellular Component: chloroplast stroma (GO:0009570);; Molecular Function: protein disulfide oxidoreductase activity (GO:0015035);; Biological Process: cell redox homeostasis (GO:0045454);;	--	[O]	Posttranslational modification, protein turnover, chaperones	Uncharacterized protein {ECO:0000313|EMBL:EMJ02607.1} OS=Prunus persica (Peach) PE=4 SV=1	PREDICTED: thioredoxin Y1, chloroplastic [Pyrus x bretschneideri]
EVM0003550.1	--	--	[O]	Posttranslational modification, protein turnover, chaperones	Uncharacterized protein {ECO:0000313|EMBL:EMJ02607.1} OS=Prunus persica (Peach) PE=4 SV=1	PREDICTED: thioredoxin Y1, chloroplastic [Pyrus x bretschneideri]
EVM0012018.1	--	--	[O]	Posttranslational modification, protein turnover, chaperones	Uncharacterized protein {ECO:0000313|EMBL:EMJ02607.1} OS=Prunus persica (Peach) PE=4 SV=1	PREDICTED: thioredoxin Y1, chloroplastic [Pyrus x bretschneideri]
EVM0010219.1	--	--	--	--	Uncharacterized protein {ECO:0000313|EMBL:EMJ14737.1} (Fragment) OS=Prunus persica (Peach) PE=4 SV=1	hypothetical protein PRUPE_ppa019671mg, partial [Prunus persica]
EVM0030109.1	--	--	--	--	Uncharacterized protein {ECO:0000313|EMBL:EMJ14737.1} (Fragment) OS=Prunus persica (Peach) PE=4 SV=1	hypothetical protein PRUPE_ppa019671mg, partial [Prunus persica]
EVM0005227.1	--	--	--	--	Serine-threonine protein kinase {ECO:0000313|EMBL:EOY13449.1} OS=Theobroma cacao (Cacao) PE=4 SV=1	Serine-threonine protein kinase [Theobroma cacao]
EVM0037432.1	--	--	--	--	T2.8 protein {ECO:0000313|EMBL:CCH50987.1} OS=Malus x robusta PE=4 SV=1	PREDICTED: uncharacterized protein LOC103431550 isoform X4 [Malus domestica]
EVM0008575.1	--	--	--	--	T2.8 protein {ECO:0000313|EMBL:CCH50987.1} OS=Malus x robusta PE=4 SV=1	PREDICTED: uncharacterized protein LOC103431550 isoform X4 [Malus domestica]
EVM0020560.1	--	--	--	--	--	PREDICTED: uncharacterized protein LOC103431550 isoform X4 [Malus domestica]
EVM0042647.1	Molecular Function: binding (GO:0005488);; Biological Process: metabolic process (GO:0008152);;	--	[R]	General function prediction only	Putative uncharacterized protein {ECO:0000313|EMBL:CAN81016.1} OS=Vitis vinifera (Grape) PE=4 SV=1	PREDICTED: uncharacterized protein LOC103931184 [Pyrus x bretschneideri]
EVM0039930.1	Molecular Function: binding (GO:0005488);;	--	[R]	General function prediction only	Putative uncharacterized protein {ECO:0000313|EMBL:CAN69815.1} OS=Vitis vinifera (Grape) PE=4 SV=1	PREDICTED: uncharacterized protein LOC103931184 [Pyrus x bretschneideri]
EVM0040713.1	Molecular Function: binding (GO:0005488);; Biological Process: metabolic process (GO:0008152);;	--	[R]	General function prediction only	Putative uncharacterized protein {ECO:0000313|EMBL:CAN81016.1} OS=Vitis vinifera (Grape) PE=4 SV=1	PREDICTED: uncharacterized protein LOC103931184 [Pyrus x bretschneideri]
EVM0034763.1	Molecular Function: RNA binding (GO:0003723);; Molecular Function: RNA-directed DNA polymerase activity (GO:0003964);; Biological Process: RNA-dependent DNA biosynthetic process (GO:0006278);; Molecular Function: zinc ion binding (GO:0008270);; Biological Process: DNA integration (GO:0015074);;	--	[R]	General function prediction only	Putative uncharacterized protein {ECO:0000313|EMBL:CAN61557.1} OS=Vitis vinifera (Grape) PE=4 SV=1	PREDICTED: uncharacterized protein LOC103931808 [Pyrus x bretschneideri]
EVM0040010.1	Biological Process: primary metabolic process (GO:0044238);; Biological Process: cellular macromolecule metabolic process (GO:0044260);; Molecular Function: organic cyclic compound binding (GO:0097159);; Molecular Function: heterocyclic compound binding (GO:1901363);;	--	[R]	General function prediction only	Putative uncharacterized protein {ECO:0000313|EMBL:CAN61557.1} OS=Vitis vinifera (Grape) PE=4 SV=1	PREDICTED: uncharacterized protein LOC103931808 [Pyrus x bretschneideri]
EVM0042629.1	Molecular Function: RNA binding (GO:0003723);; Molecular Function: RNA-directed DNA polymerase activity (GO:0003964);; Biological Process: RNA-dependent DNA biosynthetic process (GO:0006278);; Molecular Function: zinc ion binding (GO:0008270);; Biological Process: DNA integration (GO:0015074);;	--	[R]	General function prediction only	Putative uncharacterized protein {ECO:0000313|EMBL:CAN61557.1} OS=Vitis vinifera (Grape) PE=4 SV=1	PREDICTED: uncharacterized protein LOC103931808 [Pyrus x bretschneideri]
EVM0031299.1	--	--	--	--	--	PREDICTED: basic salivary proline-rich protein 2 [Prunus mume]
EVM0003742.1	--	--	--	--	--	PREDICTED: basic salivary proline-rich protein 2 [Prunus mume]
EVM0013656.1	--	--	[R]	General function prediction only	Putative uncharacterized protein {ECO:0000313|EMBL:CAN83125.1} OS=Vitis vinifera (Grape) PE=4 SV=1	PREDICTED: uncharacterized protein LOC103940261 [Pyrus x bretschneideri]
EVM0025431.1	--	--	[R]	General function prediction only	Putative uncharacterized protein {ECO:0000313|EMBL:CAN83125.1} OS=Vitis vinifera (Grape) PE=4 SV=1	PREDICTED: uncharacterized protein LOC103940261 [Pyrus x bretschneideri]
EVM0026424.1	--	--	[R]	General function prediction only	Putative uncharacterized protein {ECO:0000313|EMBL:CAN83125.1} OS=Vitis vinifera (Grape) PE=4 SV=1	PREDICTED: uncharacterized protein LOC103940261 [Pyrus x bretschneideri]
EVM0009451.1	--	--	--	--	--	PREDICTED: uncharacterized protein LOC103948023 [Pyrus x bretschneideri]
EVM0009395.1	--	--	--	--	--	PREDICTED: uncharacterized protein LOC103948023 [Pyrus x bretschneideri]
EVM0019774.1	--	--	--	--	--	PREDICTED: uncharacterized protein LOC103948023 [Pyrus x bretschneideri]
EVM0028596.1	--	--	[R]	General function prediction only	Uncharacterized protein {ECO:0000313|EMBL:EMJ11389.1} OS=Prunus persica (Peach) PE=4 SV=1	PREDICTED: uncharacterized protein LOC103411008 [Malus domestica]
EVM0018381.1	--	--	[R]	General function prediction only	Uncharacterized protein {ECO:0000313|EMBL:EMJ11389.1} OS=Prunus persica (Peach) PE=4 SV=1	PREDICTED: uncharacterized protein LOC103411008 [Malus domestica]
EVM0002180.1	--	--	[R]	General function prediction only	Uncharacterized protein {ECO:0000313|EMBL:EMJ11389.1} OS=Prunus persica (Peach) PE=4 SV=1	PREDICTED: uncharacterized protein LOC103411008 [Malus domestica]
EVM0004576.1	--	K07735|4.28406e-149|mdm:103404476|uncharacterized LOC103404476; K07735 putative transcriptional regulator (A)	--	--	Uncharacterized protein {ECO:0000313|EMBL:EMJ17057.1} OS=Prunus persica (Peach) PE=4 SV=1	PREDICTED: uncharacterized protein LOC103404476 [Malus domestica]
EVM0014281.1	--	K07735|1.08724e-119|pxb:103951021|uncharacterized LOC103951021; K07735 putative transcriptional regulator (A)	--	--	Uncharacterized protein {ECO:0000313|EMBL:EMJ17057.1} OS=Prunus persica (Peach) PE=4 SV=1	PREDICTED: uncharacterized protein LOC103951021 [Pyrus x bretschneideri]
EVM0009493.1	--	K07735|3.98718e-132|pxb:103951021|uncharacterized LOC103951021; K07735 putative transcriptional regulator (A)	--	--	Uncharacterized protein {ECO:0000313|EMBL:EMJ17057.1} OS=Prunus persica (Peach) PE=4 SV=1	PREDICTED: uncharacterized protein LOC103951021 [Pyrus x bretschneideri]
EVM0016919.1	--	--	[R]	General function prediction only	Uncharacterized protein {ECO:0000313|EMBL:KDP35540.1} OS=Jatropha curcas (Barbados nut) PE=4 SV=1	PREDICTED: uncharacterized protein LOC103407248 [Malus domestica]
EVM0032432.1	--	--	[R]	General function prediction only	Uncharacterized protein {ECO:0000313|EMBL:KDP35540.1} OS=Jatropha curcas (Barbados nut) PE=4 SV=1	PREDICTED: uncharacterized protein LOC103407248 [Malus domestica]
EVM0004954.1	--	--	[R]	General function prediction only	Uncharacterized protein {ECO:0000313|EMBL:KDP35540.1} OS=Jatropha curcas (Barbados nut) PE=4 SV=1	PREDICTED: uncharacterized protein LOC103407248 [Malus domestica]
EVM0009071.1	Biological Process: post-embryonic development (GO:0009791);; Molecular Function: isomerase activity (GO:0016853);; Biological Process: cellular protein metabolic process (GO:0044267);;	K05864|7.9058e-136|mdm:103403510|peptidyl-prolyl cis-trans isomerase CYP40-like; K05864 peptidyl-prolyl isomerase D [EC:5.2.1.8] (A)	[O]	Posttranslational modification, protein turnover, chaperones	Uncharacterized protein {ECO:0000313|EMBL:EMJ03305.1} OS=Prunus persica (Peach) PE=4 SV=1	PREDICTED: peptidyl-prolyl cis-trans isomerase CYP40-like [Malus domestica]
EVM0008090.1	Molecular Function: isomerase activity (GO:0016853);; Biological Process: cellular protein metabolic process (GO:0044267);;	K05864|9.12639e-118|mdm:103403510|peptidyl-prolyl cis-trans isomerase CYP40-like; K05864 peptidyl-prolyl isomerase D [EC:5.2.1.8] (A)	[O]	Posttranslational modification, protein turnover, chaperones	Uncharacterized protein {ECO:0000313|EMBL:EMJ03305.1} OS=Prunus persica (Peach) PE=4 SV=1	PREDICTED: peptidyl-prolyl cis-trans isomerase CYP40-like [Malus domestica]
EVM0010503.1	--	K05864|1.7939e-84|mdm:103403510|peptidyl-prolyl cis-trans isomerase CYP40-like; K05864 peptidyl-prolyl isomerase D [EC:5.2.1.8] (A)	[O]	Posttranslational modification, protein turnover, chaperones	Uncharacterized protein {ECO:0000313|EMBL:EMJ03305.1} OS=Prunus persica (Peach) PE=4 SV=1	PREDICTED: peptidyl-prolyl cis-trans isomerase CYP40-like [Malus domestica]
EVM0031750.1	Molecular Function: nucleic acid binding (GO:0003676);; Biological Process: DNA integration (GO:0015074);;	--	[R]	General function prediction only	Putative polyprotein (Retrotrasposon protein) {ECO:0000313|EMBL:CBL94154.1} OS=Malus domestica (Apple) PE=4 SV=1	PREDICTED: uncharacterized protein LOC103948630 [Pyrus x bretschneideri]
EVM0037884.1	Molecular Function: DNA binding (GO:0003677);; Biological Process: DNA recombination (GO:0006310);; Molecular Function: zinc ion binding (GO:0008270);; Biological Process: DNA integration (GO:0015074);;	--	[R]	General function prediction only	Putative retrotransposon protein {ECO:0000313|EMBL:ADB85429.1} OS=Phyllostachys edulis PE=4 SV=1	PREDICTED: uncharacterized protein LOC103407797 [Malus domestica]
EVM0023842.1	Molecular Function: nucleic acid binding (GO:0003676);; Biological Process: DNA integration (GO:0015074);;	--	[R]	General function prediction only	Putative polyprotein (Retrotrasposon protein) {ECO:0000313|EMBL:CBL94154.1} OS=Malus domestica (Apple) PE=4 SV=1	PREDICTED: uncharacterized protein LOC103407797 [Malus domestica]
EVM0020930.1	--	--	[R]	General function prediction only	Putative uncharacterized protein {ECO:0000313|EMBL:CAN67073.1} OS=Vitis vinifera (Grape) PE=4 SV=1	PREDICTED: uncharacterized protein LOC103403325 [Malus domestica]
EVM0009028.1	--	--	[R]	General function prediction only	Putative uncharacterized protein {ECO:0000313|EMBL:CAN77529.1} OS=Vitis vinifera (Grape) PE=4 SV=1	PREDICTED: uncharacterized protein LOC103327479 [Prunus mume]
EVM0038326.1	--	--	[R]	General function prediction only	Putative uncharacterized protein {ECO:0000313|EMBL:CAN81140.1} OS=Vitis vinifera (Grape) PE=4 SV=1	PREDICTED: uncharacterized protein LOC103405779 [Malus domestica]
EVM0030994.1	--	--	--	--	Uncharacterized protein {ECO:0000313|EMBL:EMJ08257.1} (Fragment) OS=Prunus persica (Peach) PE=4 SV=1	PREDICTED: uncharacterized protein LOC103447375 [Malus domestica]
EVM0022096.1	--	--	--	--	Uncharacterized protein {ECO:0000313|EMBL:EMJ08257.1} (Fragment) OS=Prunus persica (Peach) PE=4 SV=1	PREDICTED: uncharacterized protein LOC103447375 [Malus domestica]
EVM0015657.1	--	--	--	--	Uncharacterized protein {ECO:0000313|EMBL:EMJ08257.1} (Fragment) OS=Prunus persica (Peach) PE=4 SV=1	PREDICTED: glutathione S-transferase U21-like [Malus domestica]
EVM0030263.1	Molecular Function: nucleic acid binding (GO:0003676);; Biological Process: DNA metabolic process (GO:0006259);;	--	[R]	General function prediction only	Putative retroelement polyprotein {ECO:0000313|EMBL:AEJ72555.1} OS=Malus domestica (Apple) PE=4 SV=1	putative retroelement polyprotein [Malus domestica]
EVM0024547.1	Molecular Function: nucleic acid binding (GO:0003676);; Biological Process: DNA integration (GO:0015074);;	--	[R]	General function prediction only	Putative retroelement polyprotein {ECO:0000313|EMBL:AEJ72555.1} OS=Malus domestica (Apple) PE=4 SV=1	putative retroelement polyprotein [Malus domestica]
EVM0026418.1	Molecular Function: nucleic acid binding (GO:0003676);; Biological Process: DNA integration (GO:0015074);;	--	[R]	General function prediction only	Putative retroelement polyprotein {ECO:0000313|EMBL:AEJ72555.1} OS=Malus domestica (Apple) PE=4 SV=1	putative retroelement polyprotein [Malus domestica]
EVM0017586.1	--	--	--	--	Uncharacterized protein {ECO:0000313|EMBL:EMJ14690.1} (Fragment) OS=Prunus persica (Peach) PE=4 SV=1	PREDICTED: uncharacterized protein LOC103431761 [Malus domestica]
EVM0005557.1	--	--	--	--	Uncharacterized protein {ECO:0000313|EMBL:EMJ14690.1} (Fragment) OS=Prunus persica (Peach) PE=4 SV=1	PREDICTED: uncharacterized protein LOC103431761 [Malus domestica]
EVM0024426.1	--	--	--	--	Uncharacterized protein {ECO:0000313|EMBL:EMJ14690.1} (Fragment) OS=Prunus persica (Peach) PE=4 SV=1	PREDICTED: uncharacterized protein LOC103427768 [Malus domestica]
EVM0002507.1	--	--	--	--	Putative uncharacterized protein {ECO:0000313|EMBL:CAN78154.1} OS=Vitis vinifera (Grape) PE=4 SV=1	PREDICTED: uncharacterized protein LOC103451311 [Malus domestica]
EVM0041619.1	--	--	--	--	Putative uncharacterized protein {ECO:0000313|EMBL:CAN61558.1} OS=Vitis vinifera (Grape) PE=4 SV=1	PREDICTED: uncharacterized protein LOC103410391 [Malus domestica]
EVM0004002.1	--	--	--	--	--	PREDICTED: uncharacterized protein LOC103413877 [Malus domestica]
EVM0002674.1	--	--	--	--	--	PREDICTED: uncharacterized protein LOC103413877 [Malus domestica]
EVM0000067.1	--	--	[R]	General function prediction only	Uncharacterized protein {ECO:0000313|EMBL:EOX94220.1} OS=Theobroma cacao (Cacao) PE=4 SV=1	PREDICTED: uncharacterized protein LOC103418241 [Malus domestica]
EVM0006042.1	--	--	[R]	General function prediction only	Putative retrotransposon protein {ECO:0000313|EMBL:CBL94172.1} OS=Malus domestica (Apple) PE=4 SV=1	PREDICTED: uncharacterized protein LOC103418241 [Malus domestica]
EVM0044101.1	--	K08762|1.13954e-19|pper:PRUPE_ppa014021mg|hypothetical protein; K08762 diazepam-binding inhibitor (GABA receptor modulator, acyl-CoA-binding protein) (A)	[I]	Lipid transport and metabolism	Uncharacterized protein {ECO:0000313|EMBL:EMJ11001.1} OS=Prunus persica (Peach) PE=4 SV=1	hypothetical protein PRUPE_ppa014021mg [Prunus persica]
EVM0002328.1	Molecular Function: anion binding (GO:0043168);;	K08762|5.62348e-23|pper:PRUPE_ppa014021mg|hypothetical protein; K08762 diazepam-binding inhibitor (GABA receptor modulator, acyl-CoA-binding protein) (A)	[I]	Lipid transport and metabolism	Uncharacterized protein {ECO:0000313|EMBL:EMJ11001.1} OS=Prunus persica (Peach) PE=4 SV=1	hypothetical protein PRUPE_ppa014021mg [Prunus persica]
EVM0030661.1	--	K04802|4.0506e-60|mdm:103445789|proliferating cell nuclear antigen-like; K04802 proliferating cell nuclear antigen (A)	[L]	Replication, recombination and repair	Proliferating cell nuclear antigen {ECO:0000256|RuleBase:RU000641} OS=Picea sitchensis (Sitka spruce) PE=2 SV=1	PREDICTED: proliferating cell nuclear antigen-like [Malus domestica]
EVM0034012.1	--	K04802|4.0506e-60|mdm:103445789|proliferating cell nuclear antigen-like; K04802 proliferating cell nuclear antigen (A)	[L]	Replication, recombination and repair	Proliferating cell nuclear antigen {ECO:0000256|RuleBase:RU000641} OS=Picea sitchensis (Sitka spruce) PE=2 SV=1	PREDICTED: proliferating cell nuclear antigen-like [Malus domestica]
EVM0017090.1	--	--	--	--	Uncharacterized protein {ECO:0000313|EMBL:ESQ50414.1} OS=Eutrema salsugineum (Saltwater cress) PE=4 SV=1	PREDICTED: uncharacterized protein LOC103414103 [Malus domestica]
EVM0004488.1	--	--	--	--	Uncharacterized protein {ECO:0000313|EMBL:KDO39188.1} OS=Citrus sinensis (Sweet orange) PE=4 SV=1	PREDICTED: uncharacterized protein LOC103414103 [Malus domestica]
EVM0016520.1	--	--	[EH]	--	Uncharacterized protein {ECO:0000313|EMBL:EMJ05762.1} OS=Prunus persica (Peach) PE=4 SV=1	PREDICTED: FAD synthase [Malus domestica]
EVM0040645.1	--	--	[EH]	--	Uncharacterized protein {ECO:0000313|EMBL:EMJ05762.1} OS=Prunus persica (Peach) PE=4 SV=1	PREDICTED: FAD synthase [Malus domestica]
EVM0033617.1	--	K16586|0|pxb:103961362|HAUS augmin-like complex subunit 3; K16586 HAUS augmin-like complex subunit 3 (A)	--	--	Uncharacterized protein {ECO:0000313|EMBL:EMJ02926.1} OS=Prunus persica (Peach) PE=4 SV=1	PREDICTED: HAUS augmin-like complex subunit 3 isoform X2 [Pyrus x bretschneideri]
EVM0024406.1	--	K16586|0|pxb:103961362|HAUS augmin-like complex subunit 3; K16586 HAUS augmin-like complex subunit 3 (A)	--	--	Uncharacterized protein {ECO:0000313|EMBL:EMJ02926.1} OS=Prunus persica (Peach) PE=4 SV=1	PREDICTED: HAUS augmin-like complex subunit 3 isoform X1 [Pyrus x bretschneideri]
EVM0039416.1	Molecular Function: nucleic acid binding (GO:0003676);; Biological Process: DNA integration (GO:0015074);;	--	[R]	General function prediction only	Putative uncharacterized protein {ECO:0000313|EMBL:CAN72126.1} OS=Vitis vinifera (Grape) PE=4 SV=1	PREDICTED: LOW QUALITY PROTEIN: uncharacterized protein LOC103421967 [Malus domestica]
EVM0015457.1	Molecular Function: nucleic acid binding (GO:0003676);; Molecular Function: zinc ion binding (GO:0008270);; Biological Process: DNA integration (GO:0015074);; Molecular Function: oxidoreductase activity (GO:0016491);; Biological Process: oxidation-reduction process (GO:0055114);;	--	[R]	General function prediction only	Putative uncharacterized protein {ECO:0000313|EMBL:CAN65808.1} OS=Vitis vinifera (Grape) PE=4 SV=1	PREDICTED: uncharacterized mitochondrial protein AtMg00810-like [Fragaria vesca subsp. vesca]
EVM0021399.1	Molecular Function: isomerase activity (GO:0016853);; Cellular Component: intracellular part (GO:0044424);; Biological Process: L-methionine salvage (GO:0071267);;	K08963|3.36534e-104|mdm:103400927|methylthioribose-1-phosphate isomerase-like; K08963 methylthioribose-1-phosphate isomerase [EC:5.3.1.23] (A)	[J]	Translation, ribosomal structure and biogenesis	Methylthioribose-1-phosphate isomerase {ECO:0000256|HAMAP-Rule:MF_03119} OS=Prunus persica (Peach) PE=3 SV=1	PREDICTED: methylthioribose-1-phosphate isomerase-like [Malus domestica]
EVM0018114.1	Biological Process: maltose metabolic process (GO:0000023);; Biological Process: RNA splicing, via endonucleolytic cleavage and ligation (GO:0000394);; Molecular Function: translation initiation factor activity (GO:0003743);; Molecular Function: GTP binding (GO:0005525);; Cellular Component: extracellular region (GO:0005576);; Cellular Component: nucleus (GO:0005634);; Cellular Component: eukaryo…	K08963|2.37073e-117|pxb:103950258|methylthioribose-1-phosphate isomerase-like; K08963 methylthioribose-1-phosphate isomerase [EC:5.3.1.23] (A)	[J]	Translation, ribosomal structure and biogenesis	Methylthioribose-1-phosphate isomerase {ECO:0000256|HAMAP-Rule:MF_03119} OS=Prunus persica (Peach) PE=3 SV=1	PREDICTED: methylthioribose-1-phosphate isomerase-like [Pyrus x bretschneideri]
EVM0023113.1	--	--	[R]	General function prediction only	Putative uncharacterized protein {ECO:0000313|EMBL:CAN81099.1} OS=Vitis vinifera (Grape) PE=4 SV=1	PREDICTED: uncharacterized protein LOC103437591 [Malus domestica]
EVM0023491.1	Molecular Function: nucleic acid binding (GO:0003676);; Biological Process: DNA metabolic process (GO:0006259);;	--	[R]	General function prediction only	Putative copia-like retrotransposon protein {ECO:0000313|EMBL:AAR88589.1} OS=Oryza sativa subsp. japonica (Rice) PE=4 SV=1	PREDICTED: disease resistance protein At4g27190-like [Malus domestica]
EVM0011596.1	--	--	[C]	Energy production and conversion	Uncharacterized protein {ECO:0000313|EMBL:EMJ16258.1} OS=Prunus persica (Peach) PE=4 SV=1	PREDICTED: adrenodoxin homolog, mitochondrial-like [Pyrus x bretschneideri]
EVM0001615.1	Molecular Function: binding (GO:0005488);;	--	[C]	Energy production and conversion	Uncharacterized protein {ECO:0000313|EMBL:EMJ16258.1} OS=Prunus persica (Peach) PE=4 SV=1	PREDICTED: adrenodoxin homolog, mitochondrial-like [Pyrus x bretschneideri]
EVM0040879.1	--	--	--	--	Uncharacterized protein {ECO:0000313|EMBL:KFK28831.1} (Fragment) OS=Arabis alpina (Alpine rock-cress) PE=4 SV=1	PREDICTED: uncharacterized protein LOC103926576 [Pyrus x bretschneideri]
EVM0007419.1	--	--	[R]	General function prediction only	Putative uncharacterized protein {ECO:0000313|EMBL:CAN77156.1} OS=Vitis vinifera (Grape) PE=4 SV=1	PREDICTED: uncharacterized protein LOC103926576 [Pyrus x bretschneideri]
EVM0034658.1	Molecular Function: peptide-methionine (S)-S-oxide reductase activity (GO:0008113);; Cellular Component: chloroplast stroma (GO:0009570);; Biological Process: cellular response to oxidative stress (GO:0034599);; Biological Process: oxidation-reduction process (GO:0055114);; Biological Process: response to karrikin (GO:0080167);;	K07304|3.64219e-75|pxb:103952769|peptide methionine sulfoxide reductase A1-like; K07304 peptide-methionine (S)-S-oxide reductase [EC:1.8.4.11] (A)	[O]	Posttranslational modification, protein turnover, chaperones	Uncharacterized protein {ECO:0000313|EMBL:KCW90890.1} OS=Eucalyptus grandis (Flooded gum) PE=3 SV=1	PREDICTED: peptide methionine sulfoxide reductase A1-like [Pyrus x bretschneideri]
EVM0027175.1	Molecular Function: peptide-methionine (S)-S-oxide reductase activity (GO:0008113);; Cellular Component: chloroplast stroma (GO:0009570);; Biological Process: cellular response to oxidative stress (GO:0034599);; Biological Process: oxidation-reduction process (GO:0055114);; Biological Process: response to karrikin (GO:0080167);;	K07304|1.07854e-68|pxb:103952769|peptide methionine sulfoxide reductase A1-like; K07304 peptide-methionine (S)-S-oxide reductase [EC:1.8.4.11] (A)	[O]	Posttranslational modification, protein turnover, chaperones	Uncharacterized protein {ECO:0000313|EMBL:KCW90890.1} OS=Eucalyptus grandis (Flooded gum) PE=3 SV=1	PREDICTED: peptide methionine sulfoxide reductase A1-like [Pyrus x bretschneideri]
EVM0002317.1	--	--	[L]	Replication, recombination and repair	Uncharacterized protein {ECO:0000313|EMBL:EMJ20782.1} (Fragment) OS=Prunus persica (Peach) PE=4 SV=1	PREDICTED: zinc finger BED domain-containing protein DAYSLEEPER-like [Pyrus x bretschneideri]
EVM0033676.1	--	--	[L]	Replication, recombination and repair	Uncharacterized protein {ECO:0000313|EMBL:EMJ20782.1} (Fragment) OS=Prunus persica (Peach) PE=4 SV=1	PREDICTED: zinc finger BED domain-containing protein DAYSLEEPER-like [Pyrus x bretschneideri]
EVM0042589.1	Molecular Function: nucleotide binding (GO:0000166);; Molecular Function: nucleic acid binding (GO:0003676);; Molecular Function: protein kinase activity (GO:0004672);; Molecular Function: zinc ion binding (GO:0008270);; Biological Process: DNA integration (GO:0015074);;	--	[R]	General function prediction only	Putative uncharacterized protein {ECO:0000313|EMBL:CAN63026.1} OS=Vitis vinifera (Grape) PE=4 SV=1	hypothetical protein VITISV_026313 [Vitis vinifera]
EVM0035536.1	Molecular Function: nucleic acid binding (GO:0003676);; Molecular Function: zinc ion binding (GO:0008270);; Biological Process: DNA integration (GO:0015074);;	--	[R]	General function prediction only	Putative uncharacterized protein {ECO:0000313|EMBL:CAN80145.1} OS=Vitis vinifera (Grape) PE=4 SV=1	hypothetical protein VITISV_015720 [Vitis vinifera]
EVM0003962.1	--	--	[R]	General function prediction only	Uncharacterized protein {ECO:0000313|EMBL:EMJ05496.1} OS=Prunus persica (Peach) PE=4 SV=1	PREDICTED: topless-related protein 4-like [Malus domestica]
EVM0016043.1	--	--	[R]	General function prediction only	Uncharacterized protein {ECO:0000313|EMBL:EMJ05496.1} OS=Prunus persica (Peach) PE=4 SV=1	PREDICTED: topless-related protein 4-like [Malus domestica]
EVM0019782.1	--	--	[R]	General function prediction only	Tetratricopeptide repeat-like superfamily protein {ECO:0000313|EMBL:AIU48564.1} (Fragment) OS=Prunus persica (Peach) PE=2 SV=1	PREDICTED: pentatricopeptide repeat-containing protein At3g59040-like isoform X1 [Pyrus x bretschneideri]
EVM0034661.1	Biological Process: ncRNA metabolic process (GO:0034660);; Biological Process: cellular component organization or biogenesis (GO:0071840);;	--	[R]	General function prediction only	Uncharacterized protein {ECO:0000313|EMBL:EMJ18179.1} OS=Prunus persica (Peach) PE=4 SV=1	PREDICTED: pentatricopeptide repeat-containing protein At3g59040-like isoform X2 [Pyrus x bretschneideri]
EVM0042405.1	--	K03013|1.64828e-41|pxb:103937885|DNA-directed RNA polymerase V subunit 5A-like; K03013 DNA-directed RNA polymerases I, II, and III subunit RPABC1 (A)	[K]	Transcription	Uncharacterized protein {ECO:0000313|EMBL:EMJ03728.1} OS=Prunus persica (Peach) PE=4 SV=1	PREDICTED: DNA-directed RNA polymerase V subunit 5A-like [Pyrus x bretschneideri]
EVM0042134.1	--	K03013|1.88018e-100|pxb:103937885|DNA-directed RNA polymerase V subunit 5A-like; K03013 DNA-directed RNA polymerases I, II, and III subunit RPABC1 (A)	[K]	Transcription	Uncharacterized protein {ECO:0000313|EMBL:EMJ03728.1} OS=Prunus persica (Peach) PE=4 SV=1	PREDICTED: DNA-directed RNA polymerase V subunit 5A-like [Pyrus x bretschneideri]
EVM0002200.1	Biological Process: transport (GO:0006810);;	K15040|2.21498e-47|mdm:103422842|mitochondrial outer membrane protein porin of 36 kDa-like; K15040 voltage-dependent anion channel protein 2 (A)	[P]	Inorganic ion transport and metabolism	Uncharacterized protein {ECO:0000313|EMBL:EMJ12254.1} OS=Prunus persica (Peach) PE=4 SV=1	PREDICTED: mitochondrial outer membrane protein porin of 36 kDa-like [Malus domestica]
EVM0008501.1	--	K15040|7.62776e-57|mdm:103422842|mitochondrial outer membrane protein porin of 36 kDa-like; K15040 voltage-dependent anion channel protein 2 (A)	[P]	Inorganic ion transport and metabolism	Uncharacterized protein {ECO:0000313|EMBL:EMJ12254.1} OS=Prunus persica (Peach) PE=4 SV=1	PREDICTED: mitochondrial outer membrane protein porin of 36 kDa-like [Malus domestica]
EVM0014103.1	--	--	[R]	General function prediction only	Uncharacterized protein {ECO:0000313|EMBL:ERP46396.1} (Fragment) OS=Populus trichocarpa (Western balsam poplar) PE=4 SV=1	PREDICTED: uncharacterized protein LOC103410010 [Malus domestica]
EVM0030995.1	--	--	[R]	General function prediction only	Uncharacterized protein {ECO:0000313|EMBL:ERP46396.1} (Fragment) OS=Populus trichocarpa (Western balsam poplar) PE=4 SV=1	PREDICTED: uncharacterized protein LOC103410010 [Malus domestica]
EVM0024154.1	--	--	[GQ]	--	Uncharacterized protein {ECO:0000313|EMBL:EMJ01801.1} OS=Prunus persica (Peach) PE=4 SV=1	PREDICTED: uncharacterized oxidoreductase At4g09670 [Pyrus x bretschneideri]
EVM0022610.1	Biological Process: metabolic process (GO:0008152);;	--	[GQ]	--	Uncharacterized protein {ECO:0000313|EMBL:EMJ01801.1} OS=Prunus persica (Peach) PE=4 SV=1	PREDICTED: uncharacterized oxidoreductase At4g09670 [Pyrus x bretschneideri]
EVM0004912.1	--	--	--	--	--	PREDICTED: uncharacterized protein LOC103447294 isoform X1 [Malus domestica]
EVM0015264.1	--	--	--	--	--	PREDICTED: uncharacterized protein LOC103409014 [Malus domestica]
EVM0034603.1	--	--	--	--	Uncharacterized protein {ECO:0000313|EMBL:EMJ04509.1} OS=Prunus persica (Peach) PE=4 SV=1	PREDICTED: uncharacterized protein LOC103967886 [Pyrus x bretschneideri]
EVM0033447.1	--	--	--	--	Uncharacterized protein {ECO:0000313|EMBL:EMJ11803.1} OS=Prunus persica (Peach) PE=4 SV=1	PREDICTED: uncharacterized protein LOC103967886 [Pyrus x bretschneideri]
EVM0006355.1	--	--	[R]	General function prediction only	Integrase {ECO:0000313|EMBL:AHN65359.1} OS=Glycine max (Soybean) PE=4 SV=1	PREDICTED: uncharacterized protein LOC103428081 [Malus domestica]
EVM0027375.1	--	--	[R]	General function prediction only	Integrase {ECO:0000313|EMBL:AHN65359.1} OS=Glycine max (Soybean) PE=4 SV=1	PREDICTED: uncharacterized protein LOC103428081 [Malus domestica]
EVM0028984.1	--	--	--	--	Uncharacterized protein {ECO:0000313|EMBL:EMJ11813.1} OS=Prunus persica (Peach) PE=4 SV=1	PREDICTED: heavy metal-associated isoprenylated plant protein 26-like [Malus domestica]
EVM0037383.1	--	--	--	--	Uncharacterized protein {ECO:0000313|EMBL:EMJ11813.1} OS=Prunus persica (Peach) PE=4 SV=1	PREDICTED: heavy metal-associated isoprenylated plant protein 26-like [Malus domestica]
EVM0007441.1	Cellular Component: nucleolus (GO:0005730);; Biological Process: methylation-dependent chromatin silencing (GO:0006346);; Biological Process: photomorphogenesis (GO:0009640);; Biological Process: embryo development ending in seed dormancy (GO:0009793);; Biological Process: seed germination (GO:0009845);; Biological Process: determination of bilateral symmetry (GO:0009855);; Biological Process: re…	K11984|3.45701e-89|pxb:103948096|U4/U6.U5 tri-snRNP-associated protein snu66-like; K11984 U4/U6.U5 tri-snRNP-associated protein 1 (A)	[A]	RNA processing and modification	Uncharacterized protein {ECO:0000313|EMBL:EMJ26695.1} OS=Prunus persica (Peach) PE=4 SV=1	PREDICTED: LOW QUALITY PROTEIN: U4/U6.U5 tri-snRNP-associated protein snu66-like [Pyrus x bretschneideri]
EVM0018081.1	Cellular Component: nucleolus (GO:0005730);; Biological Process: methylation-dependent chromatin silencing (GO:0006346);; Biological Process: photomorphogenesis (GO:0009640);; Biological Process: embryo development ending in seed dormancy (GO:0009793);; Biological Process: seed germination (GO:0009845);; Biological Process: determination of bilateral symmetry (GO:0009855);; Biological Process: re…	K11984|3.45701e-89|pxb:103948096|U4/U6.U5 tri-snRNP-associated protein snu66-like; K11984 U4/U6.U5 tri-snRNP-associated protein 1 (A)	[A]	RNA processing and modification	Uncharacterized protein {ECO:0000313|EMBL:EMJ26695.1} OS=Prunus persica (Peach) PE=4 SV=1	PREDICTED: LOW QUALITY PROTEIN: U4/U6.U5 tri-snRNP-associated protein snu66-like [Pyrus x bretschneideri]
EVM0019302.1	Cellular Component: nucleus (GO:0005634);; Cellular Component: endosome (GO:0005768);; Cellular Component: Golgi apparatus (GO:0005794);; Cellular Component: trans-Golgi network (GO:0005802);; Molecular Function: transferase activity, transferring glycosyl groups (GO:0016757);;	--	--	--	Uncharacterized protein {ECO:0000313|EMBL:ESQ55684.1} OS=Eutrema salsugineum (Saltwater cress) PE=4 SV=1	PREDICTED: uncharacterized protein LOC103955334 [Pyrus x bretschneideri]
EVM0020311.1	Cellular Component: nucleus (GO:0005634);; Cellular Component: endosome (GO:0005768);; Cellular Component: Golgi apparatus (GO:0005794);; Cellular Component: trans-Golgi network (GO:0005802);; Molecular Function: transferase activity, transferring glycosyl groups (GO:0016757);;	--	--	--	Uncharacterized protein {ECO:0000313|EMBL:ESQ55684.1} OS=Eutrema salsugineum (Saltwater cress) PE=4 SV=1	PREDICTED: uncharacterized protein LOC103955334 [Pyrus x bretschneideri]
EVM0026072.1	--	--	[R]	General function prediction only	Putative uncharacterized protein {ECO:0000313|EMBL:CAN79061.1} OS=Vitis vinifera (Grape) PE=4 SV=1	PREDICTED: uncharacterized protein LOC103440519 [Malus domestica]
EVM0024332.1	--	--	[R]	General function prediction only	Putative uncharacterized protein {ECO:0000313|EMBL:CAN79061.1} OS=Vitis vinifera (Grape) PE=4 SV=1	PREDICTED: uncharacterized protein LOC103440519 [Malus domestica]
EVM0032489.1	--	--	[R]	General function prediction only	Uncharacterized protein {ECO:0000313|EMBL:ERP51451.1} OS=Populus trichocarpa (Western balsam poplar) PE=4 SV=1	PREDICTED: uncharacterized protein LOC103448844 [Malus domestica]
EVM0045112.1	--	--	[R]	General function prediction only	Uncharacterized protein {ECO:0000313|EMBL:ERP51451.1} OS=Populus trichocarpa (Western balsam poplar) PE=4 SV=1	PREDICTED: uncharacterized protein LOC103452643 [Malus domestica]
EVM0022811.1	--	--	--	--	Putative uncharacterized protein {ECO:0000313|EMBL:CCB60537.1} OS=Vitis vinifera (Grape) PE=4 SV=1	PREDICTED: uncharacterized protein LOC103436408 [Malus domestica]
EVM0044906.1	--	--	--	--	Putative uncharacterized protein {ECO:0000313|EMBL:CAN79513.1} OS=Vitis vinifera (Grape) PE=4 SV=1	PREDICTED: uncharacterized protein LOC103436406 [Malus domestica]
EVM0021926.1	Molecular Function: inorganic anion exchanger activity (GO:0005452);; Biological Process: anion transport (GO:0006820);; Cellular Component: integral component of membrane (GO:0016021);;	--	[P]	Inorganic ion transport and metabolism	Uncharacterized protein {ECO:0000313|EMBL:EMJ27515.1} (Fragment) OS=Prunus persica (Peach) PE=4 SV=1	PREDICTED: uncharacterized protein LOC103454355 [Malus domestica]
EVM0009671.1	Molecular Function: inorganic anion exchanger activity (GO:0005452);; Biological Process: anion transport (GO:0006820);; Cellular Component: integral component of membrane (GO:0016021);;	--	[P]	Inorganic ion transport and metabolism	Uncharacterized protein {ECO:0000313|EMBL:EMJ27515.1} (Fragment) OS=Prunus persica (Peach) PE=4 SV=1	PREDICTED: probable boron transporter 6 isoform X3 [Malus domestica]
EVM0034128.1	Molecular Function: transporter activity (GO:0005215);; Biological Process: oligopeptide transport (GO:0006857);; Cellular Component: integral component of membrane (GO:0016021);;	K14638|0|pxb:103929800|protein NRT1/ PTR FAMILY 8.2-like; K14638 solute carrier family 15 (peptide/histidine transporter), member 3/4 (A)	[E]	Amino acid transport and metabolism	Uncharacterized protein {ECO:0000313|EMBL:EMJ09491.1} OS=Prunus persica (Peach) PE=3 SV=1	PREDICTED: protein NRT1/ PTR FAMILY 8.2-like [Pyrus x bretschneideri]
EVM0041825.1	Molecular Function: transporter activity (GO:0005215);; Biological Process: oligopeptide transport (GO:0006857);; Cellular Component: integral component of membrane (GO:0016021);;	K14638|0|pxb:103929800|protein NRT1/ PTR FAMILY 8.2-like; K14638 solute carrier family 15 (peptide/histidine transporter), member 3/4 (A)	[E]	Amino acid transport and metabolism	Uncharacterized protein {ECO:0000313|EMBL:EMJ09491.1} OS=Prunus persica (Peach) PE=3 SV=1	PREDICTED: protein NRT1/ PTR FAMILY 8.2-like [Pyrus x bretschneideri]
EVM0044950.1	Molecular Function: nucleic acid binding (GO:0003676);; Molecular Function: histone acetyltransferase activity (GO:0004402);; Biological Process: RNA splicing (GO:0008380);; Biological Process: histone acetylation (GO:0016573);; Cellular Component: intracellular ribonucleoprotein complex (GO:0030529);;	K12662|1.44302e-41|pxb:103938672|U4/U6 small nuclear ribonucleoprotein PRP4-like protein; K12662 U4/U6 small nuclear ribonucleoprotein PRP4 (A)	[A]	RNA processing and modification	Uncharacterized protein {ECO:0000313|EMBL:EMJ16587.1} OS=Prunus persica (Peach) PE=4 SV=1	PREDICTED: U4/U6 small nuclear ribonucleoprotein PRP4-like protein [Pyrus x bretschneideri]
EVM0042477.1	Molecular Function: nucleic acid binding (GO:0003676);; Molecular Function: histone acetyltransferase activity (GO:0004402);; Biological Process: RNA splicing (GO:0008380);; Biological Process: histone acetylation (GO:0016573);; Cellular Component: intracellular ribonucleoprotein complex (GO:0030529);;	K12662|1.44302e-41|pxb:103938672|U4/U6 small nuclear ribonucleoprotein PRP4-like protein; K12662 U4/U6 small nuclear ribonucleoprotein PRP4 (A)	[A]	RNA processing and modification	Uncharacterized protein {ECO:0000313|EMBL:EMJ16587.1} OS=Prunus persica (Peach) PE=4 SV=1	PREDICTED: U4/U6 small nuclear ribonucleoprotein PRP4-like protein [Pyrus x bretschneideri]
EVM0030143.1	--	--	--	--	Uncharacterized protein {ECO:0000313|EMBL:EMJ27310.1} OS=Prunus persica (Peach) PE=4 SV=1	PREDICTED: uncharacterized protein LOC103946738 [Pyrus x bretschneideri]
EVM0006633.1	--	--	--	--	Uncharacterized protein {ECO:0000313|EMBL:EMJ27310.1} OS=Prunus persica (Peach) PE=4 SV=1	PREDICTED: uncharacterized protein LOC103946738 [Pyrus x bretschneideri]
EVM0041853.1	--	--	[R]	General function prediction only	Uncharacterized protein {ECO:0000313|EMBL:EMJ11389.1} OS=Prunus persica (Peach) PE=4 SV=1	PREDICTED: uncharacterized protein LOC103427115 [Malus domestica]
EVM0039118.1	--	--	[R]	General function prediction only	Uncharacterized protein {ECO:0000313|EMBL:EMJ11389.1} OS=Prunus persica (Peach) PE=4 SV=1	PREDICTED: uncharacterized protein LOC103427115 [Malus domestica]
EVM0017166.1	Biological Process: metabolic process (GO:0008152);;	--	[AR]	--	Uncharacterized protein {ECO:0000313|EMBL:EMJ19498.1} OS=Prunus persica (Peach) PE=3 SV=1	PREDICTED: pre-rRNA processing protein FTSJ3 isoform X2 [Malus domestica]
EVM0041943.1	Biological Process: methylation (GO:0032259);; Biological Process: cellular metabolic process (GO:0044237);; Biological Process: organic substance metabolic process (GO:0071704);;	--	[AR]	--	Uncharacterized protein {ECO:0000313|EMBL:EMJ19498.1} OS=Prunus persica (Peach) PE=3 SV=1	PREDICTED: pre-rRNA processing protein FTSJ3 isoform X2 [Malus domestica]
EVM0008629.1	--	--	[R]	General function prediction only	Pol polyprotein {ECO:0000313|EMBL:AIJ28476.1} (Fragment) OS=Trifolium nigrescens subsp. petrisavii PE=4 SV=1	PREDICTED: uncharacterized protein LOC103440321 [Malus domestica]
EVM0013425.1	--	--	[R]	General function prediction only	Pol polyprotein {ECO:0000313|EMBL:AIL24044.1} (Fragment) OS=Trifolium occidentale PE=4 SV=1	PREDICTED: uncharacterized protein LOC103440321 [Malus domestica]
EVM0027353.1	Molecular Function: binding (GO:0005488);; Biological Process: transcription, DNA-templated (GO:0006351);;	--	[K]	Transcription	Agamous-like MADS-box protein AGL93 {ECO:0000313|EMBL:EXC05022.1} OS=Morus notabilis PE=4 SV=1	Agamous-like MADS-box protein AGL93 [Morus notabilis]
EVM0043178.1	--	--	[K]	Transcription	Uncharacterized protein {ECO:0000313|EMBL:EXB39336.1} OS=Morus notabilis PE=4 SV=1	hypothetical protein L484_025031 [Morus notabilis]
EVM0044874.1	Molecular Function: transferase activity, transferring phosphorus-containing groups (GO:0016772);;	K08869|5.56469e-55|fve:101305140|uncharacterized aarF domain-containing protein kinase At1g71810, chloroplastic-like; K08869 aarF domain-containing kinase (A)	[R]	General function prediction only	Protein ABC1, mitochondrial, putative {ECO:0000313|EMBL:EEF35283.1} OS=Ricinus communis (Castor bean) PE=4 SV=1	PREDICTED: uncharacterized aarF domain-containing protein kinase At1g71810, chloroplastic-like [Fragaria vesca subsp. vesca]
EVM0032951.1	Molecular Function: transferase activity, transferring phosphorus-containing groups (GO:0016772);;	K08869|1.13557e-132|fve:101305140|uncharacterized aarF domain-containing protein kinase At1g71810, chloroplastic-like; K08869 aarF domain-containing kinase (A)	[R]	General function prediction only	Uncharacterized protein {ECO:0000313|EMBL:ESW23921.1} OS=Phaseolus vulgaris (Kidney bean) PE=4 SV=1	PREDICTED: uncharacterized aarF domain-containing protein kinase At1g71810, chloroplastic-like [Fragaria vesca subsp. vesca]
EVM0040183.1	--	--	[R]	General function prediction only	Putative uncharacterized protein {ECO:0000313|EMBL:CAN83125.1} OS=Vitis vinifera (Grape) PE=4 SV=1	PREDICTED: uncharacterized protein LOC103446391 isoform X1 [Malus domestica]
EVM0040505.1	--	--	[R]	General function prediction only	Putative uncharacterized protein {ECO:0000313|EMBL:CAN83125.1} OS=Vitis vinifera (Grape) PE=4 SV=1	PREDICTED: uncharacterized protein LOC103446391 isoform X1 [Malus domestica]
EVM0031535.1	--	--	--	--	Uncharacterized protein {ECO:0000313|EMBL:EMJ17022.1} OS=Prunus persica (Peach) PE=4 SV=1	PREDICTED: protein TIC 20-I, chloroplastic-like [Malus domestica]
EVM0031427.1	--	--	--	--	Uncharacterized protein {ECO:0000313|EMBL:EMJ17022.1} OS=Prunus persica (Peach) PE=4 SV=1	PREDICTED: protein TIC 20-I, chloroplastic-like [Malus domestica]
EVM0026136.1	--	--	--	--	--	PREDICTED: uncharacterized protein LOC103416510 [Malus domestica]
EVM0038425.1	--	--	--	--	--	PREDICTED: uncharacterized protein LOC103416510 [Malus domestica]
EVM0007898.1	--	--	[K]	Transcription	Uncharacterized protein {ECO:0000313|EMBL:EMJ25802.1} OS=Prunus persica (Peach) PE=4 SV=1	PREDICTED: high mobility group B protein 15 [Malus domestica]
EVM0043633.1	--	--	[K]	Transcription	Uncharacterized protein {ECO:0000313|EMBL:EMJ25802.1} OS=Prunus persica (Peach) PE=4 SV=1	PREDICTED: high mobility group B protein 15 [Malus domestica]
EVM0042811.1	--	--	--	--	Uncharacterized protein {ECO:0000313|EMBL:EMJ15263.1} OS=Prunus persica (Peach) PE=4 SV=1	PREDICTED: uncharacterized protein LOC103434484 isoform X1 [Malus domestica]
EVM0044083.1	--	--	--	--	Uncharacterized protein {ECO:0000313|EMBL:EMJ15263.1} OS=Prunus persica (Peach) PE=4 SV=1	PREDICTED: uncharacterized protein LOC103434484 isoform X1 [Malus domestica]
EVM0004102.1	--	K11093|1.07632e-28|pmum:103340074|U1 small nuclear ribonucleoprotein 70 kDa; K11093 U1 small nuclear ribonucleoprotein 70kDa (A)	[A]	RNA processing and modification	Uncharacterized protein {ECO:0000313|EMBL:EMJ05526.1} OS=Prunus persica (Peach) PE=4 SV=1	PREDICTED: U1 small nuclear ribonucleoprotein 70 kDa [Prunus mume]
EVM0020150.4	Molecular Function: nucleotide binding (GO:0000166);; Biological Process: mRNA splicing, via spliceosome (GO:0000398);; Molecular Function: RNA binding (GO:0003723);; Molecular Function: protein binding (GO:0005515);; Cellular Component: nucleus (GO:0005634);; Biological Process: production of siRNA involved in RNA interference (GO:0030422);; Biological Process: production of miRNAs involved in g…	K11093|1.63481e-17|ppp:PHYPADRAFT_122893|hypothetical protein; K11093 U1 small nuclear ribonucleoprotein 70kDa (A)	[A]	RNA processing and modification	Predicted protein {ECO:0000313|EMBL:EDQ74789.1} OS=Physcomitrella patens subsp. patens (Moss) PE=4 SV=1	predicted protein [Physcomitrella patens]
EVM0021495.1	--	--	[R]	General function prediction only	Uncharacterized protein {ECO:0000313|EMBL:EMJ12186.1} OS=Prunus persica (Peach) PE=4 SV=1	PREDICTED: putative ribonuclease H protein At1g65750 [Malus domestica]
EVM0012582.1	--	--	[R]	General function prediction only	Uncharacterized protein {ECO:0000313|EMBL:EMJ12186.1} OS=Prunus persica (Peach) PE=4 SV=1	PREDICTED: putative ribonuclease H protein At1g65750 [Malus domestica]
EVM0009663.1	--	--	--	--	Uncharacterized protein {ECO:0000313|EMBL:EMJ10165.1} OS=Prunus persica (Peach) PE=4 SV=1	PREDICTED: protein FAR1-RELATED SEQUENCE 5-like [Prunus mume]
EVM0033201.1	--	--	--	--	Uncharacterized protein {ECO:0000313|EMBL:EMJ13570.1} OS=Prunus persica (Peach) PE=4 SV=1	PREDICTED: protein FAR1-RELATED SEQUENCE 5-like [Fragaria vesca subsp. vesca]
EVM0020139.1	--	--	--	--	Uncharacterized protein {ECO:0000313|EMBL:KDP20811.1} OS=Jatropha curcas (Barbados nut) PE=4 SV=1	PREDICTED: cysteine-rich receptor-like protein kinase 25 [Malus domestica]
EVM0016292.1	--	--	--	--	Uncharacterized protein {ECO:0000313|EMBL:KDP20811.1} OS=Jatropha curcas (Barbados nut) PE=4 SV=1	PREDICTED: uncharacterized protein LOC102629057 [Citrus sinensis]
EVM0013721.1	--	K16251|4.70884e-21|mdm:103412116|DNA-directed RNA polymerase V subunit 1-like; K16251 DNA-directed RNA polymerase V subunit 1 [EC:2.7.7.6] (A)	--	--	Uncharacterized protein {ECO:0000313|EMBL:EMJ20985.1} OS=Prunus persica (Peach) PE=4 SV=1	PREDICTED: DNA-directed RNA polymerase V subunit 1-like [Malus domestica]
EVM0041453.1	--	K16251|2.58915e-14|mdm:103412116|DNA-directed RNA polymerase V subunit 1-like; K16251 DNA-directed RNA polymerase V subunit 1 [EC:2.7.7.6] (A)	--	--	Uncharacterized protein {ECO:0000313|EMBL:EMJ20985.1} OS=Prunus persica (Peach) PE=4 SV=1	PREDICTED: DNA-directed RNA polymerase V subunit 1-like [Malus domestica]
EVM0045246.1	--	--	[R]	General function prediction only	OSIGBa0134J07.9 protein {ECO:0000313|EMBL:CAH66391.1} OS=Oryza sativa (Rice) PE=4 SV=1	PREDICTED: uncharacterized protein LOC103431563 [Malus domestica]
EVM0007572.1	--	--	[R]	General function prediction only	Uncharacterized protein {ECO:0000313|EMBL:EMJ22944.1} OS=Prunus persica (Peach) PE=4 SV=1	PREDICTED: uncharacterized protein LOC103957685 [Pyrus x bretschneideri]
EVM0029497.1	Cellular Component: microtubule cytoskeleton (GO:0015630);; Cellular Component: protein complex (GO:0043234);; Cellular Component: cytoskeletal part (GO:0044430);;	--	--	--	Uncharacterized protein {ECO:0000313|EMBL:EMJ11867.1} (Fragment) OS=Prunus persica (Peach) PE=4 SV=1	PREDICTED: protein TPX2 [Malus domestica]
EVM0022170.1	Cellular Component: microtubule cytoskeleton (GO:0015630);; Cellular Component: protein complex (GO:0043234);; Cellular Component: cytoskeletal part (GO:0044430);;	--	--	--	Uncharacterized protein {ECO:0000313|EMBL:EMJ11867.1} (Fragment) OS=Prunus persica (Peach) PE=4 SV=1	PREDICTED: protein TPX2 [Malus domestica]
EVM0019825.1	--	--	[R]	General function prediction only	Uncharacterized protein {ECO:0000313|EMBL:ERP46396.1} (Fragment) OS=Populus trichocarpa (Western balsam poplar) PE=4 SV=1	PREDICTED: uncharacterized protein LOC103413098 [Malus domestica]
EVM0028448.1	--	--	[R]	General function prediction only	Uncharacterized protein {ECO:0000313|EMBL:ERP46396.1} (Fragment) OS=Populus trichocarpa (Western balsam poplar) PE=4 SV=1	PREDICTED: uncharacterized protein LOC103413098 [Malus domestica]
EVM0030158.1	Molecular Function: chromatin binding (GO:0003682);; Molecular Function: ubiquitin-protein transferase activity (GO:0004842);; Cellular Component: nucleus (GO:0005634);; Molecular Function: zinc ion binding (GO:0008270);; Molecular Function: methyl-CpG binding (GO:0008327);; Biological Process: vegetative to reproductive phase transition of meristem (GO:0010228);; Cellular Component: chromocenter…	K10638|5.58438e-37|mdm:103454878|E3 ubiquitin-protein ligase ORTHRUS 2; K10638 E3 ubiquitin-protein ligase UHRF1 [EC:6.3.2.19] (A)	--	--	Uncharacterized protein {ECO:0000313|EMBL:EMJ11784.1} (Fragment) OS=Prunus persica (Peach) PE=4 SV=1	PREDICTED: E3 ubiquitin-protein ligase ORTHRUS 2 [Malus domestica]
EVM0038374.1	Molecular Function: chromatin binding (GO:0003682);; Molecular Function: ubiquitin-protein transferase activity (GO:0004842);; Cellular Component: nucleus (GO:0005634);; Molecular Function: zinc ion binding (GO:0008270);; Molecular Function: methyl-CpG binding (GO:0008327);; Biological Process: vegetative to reproductive phase transition of meristem (GO:0010228);; Cellular Component: chromocenter…	K10638|6.63493e-43|mdm:103454878|E3 ubiquitin-protein ligase ORTHRUS 2; K10638 E3 ubiquitin-protein ligase UHRF1 [EC:6.3.2.19] (A)	--	--	Uncharacterized protein {ECO:0000313|EMBL:EMJ11784.1} (Fragment) OS=Prunus persica (Peach) PE=4 SV=1	PREDICTED: E3 ubiquitin-protein ligase ORTHRUS 2 [Malus domestica]
EVM0044370.1	--	K18453|8.8442e-111|pxb:103958904|nudix hydrolase 23, chloroplastic; K18453 ADP-ribose/FAD diphosphatase [EC:3.6.1.13 3.6.1.18] (A)	[L]	Replication, recombination and repair	Uncharacterized protein {ECO:0000313|EMBL:EMJ04165.1} OS=Prunus persica (Peach) PE=4 SV=1	PREDICTED: nudix hydrolase 23, chloroplastic isoform X3 [Malus domestica]
EVM0001783.1	Biological Process: flavin-containing compound metabolic process (GO:0042726);; Molecular Function: FAD diphosphatase activity (GO:0047884);;	K18453|1.06916e-126|pmum:103339411|nudix hydrolase 23, chloroplastic; K18453 ADP-ribose/FAD diphosphatase [EC:3.6.1.13 3.6.1.18] (A)	[L]	Replication, recombination and repair	Uncharacterized protein {ECO:0000313|EMBL:EMJ04165.1} OS=Prunus persica (Peach) PE=4 SV=1	PREDICTED: nudix hydrolase 23, chloroplastic isoform X3 [Malus domestica]
EVM0041890.1	--	--	[T]	Signal transduction mechanisms	Uncharacterized protein {ECO:0000313|EMBL:EMJ28220.1} OS=Prunus persica (Peach) PE=4 SV=1	PREDICTED: probable disease resistance protein RF45 isoform X2 [Malus domestica]
EVM0001626.1	--	--	[T]	Signal transduction mechanisms	Uncharacterized protein {ECO:0000313|EMBL:EMJ28220.1} OS=Prunus persica (Peach) PE=4 SV=1	PREDICTED: probable disease resistance protein RF45 isoform X3 [Malus domestica]
EVM0024904.1	--	--	--	--	--	PREDICTED: uncharacterized protein LOC103966487 [Pyrus x bretschneideri]
EVM0016028.1	--	--	--	--	Uncharacterized protein {ECO:0000313|EMBL:KDP25049.1} OS=Jatropha curcas (Barbados nut) PE=4 SV=1	PREDICTED: uncharacterized protein LOC103966487 [Pyrus x bretschneideri]
EVM0045263.1	--	K09648|1.05509e-63|mdm:103450617|mitochondrial inner membrane protease subunit 2-like; K09648 mitochondrial inner membrane protease subunit 2 [EC:3.4.21.-] (A)	[OU]	--	Uncharacterized protein {ECO:0000313|EMBL:EMJ08392.1} OS=Prunus persica (Peach) PE=3 SV=1	PREDICTED: mitochondrial inner membrane protease subunit 2-like [Malus domestica]
EVM0017690.1	Biological Process: gene expression (GO:0010467);; Biological Process: primary metabolic process (GO:0044238);; Biological Process: cellular macromolecule metabolic process (GO:0044260);; Biological Process: single-organism cellular process (GO:0044763);; Biological Process: response to stimulus (GO:0050896);;	K09648|1.84633e-69|mdm:103433591|mitochondrial inner membrane protease subunit 2-like; K09648 mitochondrial inner membrane protease subunit 2 [EC:3.4.21.-] (A)	[OU]	--	Uncharacterized protein {ECO:0000313|EMBL:EMJ08392.1} OS=Prunus persica (Peach) PE=3 SV=1	PREDICTED: mitochondrial inner membrane protease subunit 2-like [Malus domestica]
EVM0038189.1	Molecular Function: nucleotide binding (GO:0000166);; Molecular Function: aminoacyl-tRNA ligase activity (GO:0004812);; Biological Process: tRNA aminoacylation for protein translation (GO:0006418);;	K01868|1.43213e-55|mdm:103410019|probable threonine--tRNA ligase, cytoplasmic; K01868 threonyl-tRNA synthetase [EC:6.1.1.3] (A)	[J]	Translation, ribosomal structure and biogenesis	Uncharacterized protein {ECO:0000313|EMBL:EMJ18839.1} OS=Prunus persica (Peach) PE=3 SV=1	PREDICTED: probable threonine--tRNA ligase, cytoplasmic [Malus domestica]
EVM0005411.1	Molecular Function: polygalacturonase activity (GO:0004650);; Molecular Function: threonine-tRNA ligase activity (GO:0004829);; Molecular Function: ATP binding (GO:0005524);; Cellular Component: extracellular region (GO:0005576);; Cellular Component: cytoplasm (GO:0005737);; Biological Process: carbohydrate metabolic process (GO:0005975);; Biological Process: threonyl-tRNA aminoacylation (GO:0006…	K01868|6.59478e-64|pxb:103948618|probable threonine--tRNA ligase, cytoplasmic; K01868 threonyl-tRNA synthetase [EC:6.1.1.3] (A)	[J]	Translation, ribosomal structure and biogenesis	Uncharacterized protein {ECO:0000313|EMBL:EMJ18839.1} OS=Prunus persica (Peach) PE=3 SV=1	PREDICTED: probable threonine--tRNA ligase, cytoplasmic [Pyrus x bretschneideri]
EVM0001785.1	--	--	--	--	Uncharacterized protein {ECO:0000313|EMBL:EMJ03864.1} OS=Prunus persica (Peach) PE=4 SV=1	PREDICTED: uncharacterized protein LOC103955197 [Pyrus x bretschneideri]
EVM0025039.1	--	--	--	--	Uncharacterized protein {ECO:0000313|EMBL:EMJ03864.1} OS=Prunus persica (Peach) PE=4 SV=1	PREDICTED: uncharacterized protein LOC103955197 [Pyrus x bretschneideri]
EVM0032740.1	--	--	--	--	--	PREDICTED: uncharacterized protein LOC103447374 [Malus domestica]
EVM0027258.1	--	--	--	--	--	PREDICTED: uncharacterized protein LOC103447351 isoform X2 [Malus domestica]
EVM0002245.1	Molecular Function: hydroxyacylglutathione hydrolase activity (GO:0004416);; Cellular Component: mitochondrion (GO:0005739);; Biological Process: embryo development ending in seed dormancy (GO:0009793);; Biological Process: endosperm development (GO:0009960);; Biological Process: methylglyoxal catabolic process to D-lactate via S-lactoyl-glutathione (GO:0019243);; Molecular Function: sulfur dioxy…	K17725|1.6968e-180|mdm:103405156|persulfide dioxygenase ETHE1 homolog, mitochondrial-like; K17725 sulfur dioxygenase [EC:1.13.11.18] (A)	[R]	General function prediction only	Uncharacterized protein {ECO:0000313|EMBL:EMJ18946.1} OS=Prunus persica (Peach) PE=4 SV=1	PREDICTED: persulfide dioxygenase ETHE1 homolog, mitochondrial-like [Malus domestica]
EVM0032336.1	Molecular Function: hydroxyacylglutathione hydrolase activity (GO:0004416);; Cellular Component: mitochondrion (GO:0005739);; Biological Process: embryo development ending in seed dormancy (GO:0009793);; Biological Process: endosperm development (GO:0009960);; Biological Process: methylglyoxal catabolic process to D-lactate via S-lactoyl-glutathione (GO:0019243);; Molecular Function: sulfur dioxy…	K17725|6.61317e-169|mdm:103405156|persulfide dioxygenase ETHE1 homolog, mitochondrial-like; K17725 sulfur dioxygenase [EC:1.13.11.18] (A)	[R]	General function prediction only	Uncharacterized protein {ECO:0000313|EMBL:EMJ18946.1} OS=Prunus persica (Peach) PE=4 SV=1	PREDICTED: persulfide dioxygenase ETHE1 homolog, mitochondrial-like [Malus domestica]
EVM0004958.1	--	--	[S]	Function unknown	Uncharacterized protein {ECO:0000313|EnsemblPlants:ORGLA03G0274100.1} OS=Oryza glaberrima (African rice) PE=4 SV=1	TPA: hypothetical protein ZEAMMB73_093311 [Zea mays]
EVM0005865.1	--	--	[S]	Function unknown	Uncharacterized protein {ECO:0000313|EnsemblPlants:GSMUA_Achr6P22410_001} OS=Musa acuminata subsp. malaccensis (Wild banana) PE=4 SV=1	unnamed protein product [Vitis vinifera]
EVM0031087.1	Molecular Function: calmodulin-dependent protein kinase activity (GO:0004683);; Molecular Function: ATP binding (GO:0005524);; Biological Process: protein phosphorylation (GO:0006468);;	K08269|2.75147e-64|pmum:103338827|serine/threonine-protein kinase ATG1; K08269 serine/threonine-protein kinase ULK/ATG1 [EC:2.7.11.1] (A)	[OUT]	--	Uncharacterized protein {ECO:0000313|EMBL:EMJ09537.1} OS=Prunus persica (Peach) PE=4 SV=1	PREDICTED: serine/threonine-protein kinase ATG1 [Prunus mume]
EVM0023955.1	Molecular Function: calmodulin-dependent protein kinase activity (GO:0004683);; Molecular Function: ATP binding (GO:0005524);; Biological Process: protein phosphorylation (GO:0006468);;	K08269|2.41184e-74|mdm:103433464|serine/threonine-protein kinase ATG1-like; K08269 serine/threonine-protein kinase ULK/ATG1 [EC:2.7.11.1] (A)	[OUT]	--	Uncharacterized protein {ECO:0000313|EMBL:EMJ09537.1} OS=Prunus persica (Peach) PE=4 SV=1	PREDICTED: serine/threonine-protein kinase ATG1-like [Malus domestica]
EVM0039229.1	--	--	--	--	Uncharacterized protein {ECO:0000313|EMBL:EMJ04998.1} OS=Prunus persica (Peach) PE=4 SV=1	PREDICTED: uncharacterized protein LOC103951638 [Pyrus x bretschneideri]
EVM0008579.1	--	--	[R]	General function prediction only	Uncharacterized protein {ECO:0000313|EMBL:EMJ04998.1} OS=Prunus persica (Peach) PE=4 SV=1	PREDICTED: uncharacterized protein LOC103930659 [Pyrus x bretschneideri]
EVM0014729.1	Molecular Function: RNA binding (GO:0003723);; Cellular Component: plastid (GO:0009536);; Cellular Component: intracellular ribonucleoprotein complex (GO:0030529);;	K02954|1.76788e-40|pper:PrpeC_p019|rps14; ribosomal protein S14; K02954 small subunit ribosomal protein S14 (A)	[J]	Translation, ribosomal structure and biogenesis	30S ribosomal protein S14, chloroplastic {ECO:0000256|HAMAP-Rule:MF_00537} OS=Prunus kansuensis PE=3 SV=1	ribosomal protein S14 (chloroplast) [Morus mongolica]
EVM0028091.1	Molecular Function: structural constituent of ribosome (GO:0003735);; Cellular Component: ribosome (GO:0005840);; Biological Process: translation (GO:0006412);; Cellular Component: chloroplast (GO:0009507);; Molecular Function: rRNA binding (GO:0019843);;	K02954|4.8919e-67|pper:PrpeC_p019|rps14; ribosomal protein S14; K02954 small subunit ribosomal protein S14 (A)	[J]	Translation, ribosomal structure and biogenesis	30S ribosomal protein S14, chloroplastic {ECO:0000256|HAMAP-Rule:MF_00537} OS=Prunus kansuensis PE=3 SV=1	ribosomal protein S14 [Prunus persica]
EVM0032357.1	--	--	[R]	General function prediction only	Putative uncharacterized protein {ECO:0000313|EMBL:CAN70859.1} OS=Vitis vinifera (Grape) PE=4 SV=1	PREDICTED: uncharacterized protein LOC103928169 [Pyrus x bretschneideri]
EVM0026929.1	--	--	[R]	General function prediction only	Putative uncharacterized protein {ECO:0000313|EMBL:CAN65194.1} OS=Vitis vinifera (Grape) PE=4 SV=1	PREDICTED: uncharacterized protein LOC103928169 [Pyrus x bretschneideri]
EVM0019648.1	Biological Process: metabolic process (GO:0008152);;	K12164|3.91286e-92|mdm:103454969|ubiquitin-like modifier-activating enzyme 5; K12164 ubiquitin-like modifier-activating enzyme 5 (A)	[H]	Coenzyme transport and metabolism	ThiF family protein {ECO:0000313|EMBL:EEF05831.1} OS=Populus trichocarpa (Western balsam poplar) PE=4 SV=1	PREDICTED: ubiquitin-like modifier-activating enzyme 5 [Malus domestica]
EVM0031832.1	Molecular Function: catalytic activity (GO:0003824);; Biological Process: metabolic process (GO:0008152);;	K12164|1.31036e-82|mdm:103454969|ubiquitin-like modifier-activating enzyme 5; K12164 ubiquitin-like modifier-activating enzyme 5 (A)	[H]	Coenzyme transport and metabolism	Uncharacterized protein {ECO:0000313|EMBL:EMJ11706.1} OS=Prunus persica (Peach) PE=4 SV=1	PREDICTED: ubiquitin-like modifier-activating enzyme 5 [Malus domestica]
EVM0038639.1	Molecular Function: nucleotide binding (GO:0000166);; Cellular Component: proteasome complex (GO:0000502);; Cellular Component: cytoplasm (GO:0005737);; Biological Process: ubiquitin-dependent protein catabolic process (GO:0006511);; Biological Process: biosynthetic process (GO:0009058);; Biological Process: response to organic substance (GO:0010033);; Biological Process: proteasomal protein cata…	K03063|5.20787e-123|cic:CICLE_v10003767mg|hypothetical protein; K03063 26S proteasome regulatory subunit T3 (A)	[O]	Posttranslational modification, protein turnover, chaperones	Uncharacterized protein {ECO:0000313|EMBL:ESR45290.1} OS=Citrus clementina PE=3 SV=1	26S protease regulatory subunit 6B like [Glycine soja]
EVM0005138.1	Molecular Function: nucleotide binding (GO:0000166);; Cellular Component: proteasome complex (GO:0000502);; Cellular Component: cytoplasm (GO:0005737);; Biological Process: ubiquitin-dependent protein catabolic process (GO:0006511);; Biological Process: biosynthetic process (GO:0009058);; Biological Process: response to organic substance (GO:0010033);; Biological Process: proteasomal protein cata…	K03063|2.24763e-118|cic:CICLE_v10003767mg|hypothetical protein; K03063 26S proteasome regulatory subunit T3 (A)	[O]	Posttranslational modification, protein turnover, chaperones	Uncharacterized protein {ECO:0000313|EMBL:ESR45290.1} OS=Citrus clementina PE=3 SV=1	26S protease regulatory subunit 6B like [Glycine soja]
EVM0026577.1	--	K11339|6.16153e-49|pxb:103961601|chromatin modification-related protein EAF3-like; K11339 mortality factor 4-like protein 1 (A)	[BK]	--	Uncharacterized protein {ECO:0000313|EMBL:EMJ06657.1} OS=Prunus persica (Peach) PE=4 SV=1	PREDICTED: chromatin modification-related protein EAF3-like isoform X1 [Pyrus x bretschneideri]
EVM0007501.1	Cellular Component: nucleus (GO:0005634);;	K11339|2.20845e-50|pxb:103961601|chromatin modification-related protein EAF3-like; K11339 mortality factor 4-like protein 1 (A)	[BK]	--	Uncharacterized protein {ECO:0000313|EMBL:EMJ06657.1} OS=Prunus persica (Peach) PE=4 SV=1	PREDICTED: chromatin modification-related protein EAF3-like isoform X2 [Pyrus x bretschneideri]
EVM0029569.1	--	K02934|2.07544e-113|pxb:103945833|60S ribosomal protein L6-1-like; K02934 large subunit ribosomal protein L6e (A)	[J]	Translation, ribosomal structure and biogenesis	60S ribosomal protein L6 {ECO:0000256|RuleBase:RU000662} OS=Prunus persica (Peach) PE=3 SV=1	PREDICTED: 60S ribosomal protein L6-1-like [Pyrus x bretschneideri]
EVM0019003.1	--	K02934|2.00468e-43|pxb:103945833|60S ribosomal protein L6-1-like; K02934 large subunit ribosomal protein L6e (A)	[J]	Translation, ribosomal structure and biogenesis	Uncharacterized protein {ECO:0000313|EnsemblPlants:Solyc05g054070.2.1} OS=Solanum lycopersicum (Tomato) PE=4 SV=1	PREDICTED: 60S ribosomal protein L6-1-like [Pyrus x bretschneideri]
EVM0045188.1	Molecular Function: chaperone binding (GO:0051087);;	--	[T]	Signal transduction mechanisms	Uncharacterized protein {ECO:0000313|EMBL:EMJ13088.1} OS=Prunus persica (Peach) PE=4 SV=1	PREDICTED: BAG family molecular chaperone regulator 3-like [Malus domestica]
EVM0002905.1	--	--	--	--	Uncharacterized protein {ECO:0000313|EMBL:EMJ13088.1} OS=Prunus persica (Peach) PE=4 SV=1	PREDICTED: BAG family molecular chaperone regulator 2-like [Malus domestica]
EVM0040242.1	--	--	--	--	--	PREDICTED: glutamic acid-rich protein-like [Malus domestica]
EVM0034780.1	--	--	--	--	--	PREDICTED: DDRGK domain-containing protein 1-like [Malus domestica]
EVM0042880.1	Biological Process: mRNA splicing, via spliceosome (GO:0000398);; Cellular Component: U12-type spliceosomal complex (GO:0005689);;	K12834|9.65722e-59|sita:101785173|PHD finger-like domain-containing protein 5B-like; K12834 PHD finger-like domain-containing protein 5A (A)	[S]	Function unknown	BnaC04g40780D protein {ECO:0000313|EMBL:CDX97861.1} OS=Brassica napus (Rape) PE=4 SV=1	BnaC04g40780D [Brassica napus]
EVM0017342.1	Biological Process: mRNA splicing, via spliceosome (GO:0000398);; Cellular Component: U12-type spliceosomal complex (GO:0005689);;	K12834|5.19395e-59|mus:103973611|PHD finger-like domain-containing protein 5B; K12834 PHD finger-like domain-containing protein 5A (A)	[S]	Function unknown	BnaC04g40780D protein {ECO:0000313|EMBL:CDX97861.1} OS=Brassica napus (Rape) PE=4 SV=1	BnaC04g40780D [Brassica napus]
EVM0024741.1	Biological Process: regulation of transcription, DNA-templated (GO:0006355);; Biological Process: protein targeting to mitochondrion (GO:0006626);; Cellular Component: H4/H2A histone acetyltransferase complex (GO:0043189);;	--	--	--	Uncharacterized protein {ECO:0000313|EMBL:EXC22077.1} OS=Morus notabilis PE=4 SV=1	hypothetical protein L484_006662 [Morus notabilis]
EVM0008518.1	Biological Process: regulation of transcription, DNA-templated (GO:0006355);; Biological Process: protein targeting to mitochondrion (GO:0006626);; Cellular Component: H4/H2A histone acetyltransferase complex (GO:0043189);;	--	--	--	Uncharacterized protein {ECO:0000313|EMBL:EXC22077.1} OS=Morus notabilis PE=4 SV=1	hypothetical protein L484_006662 [Morus notabilis]
EVM0019088.1	--	K01259|1.46104e-141|mdm:103445172|proline iminopeptidase; K01259 proline iminopeptidase [EC:3.4.11.5] (A)	--	--	Proline iminopeptidase {ECO:0000256|RuleBase:RU003421} OS=Prunus persica (Peach) PE=3 SV=1	PREDICTED: proline iminopeptidase [Malus domestica]
EVM0003704.1	Cellular Component: cytoplasm (GO:0005737);; Molecular Function: hydrolase activity (GO:0016787);;	K01259|9.37438e-138|mdm:103445172|proline iminopeptidase; K01259 proline iminopeptidase [EC:3.4.11.5] (A)	--	--	Proline iminopeptidase {ECO:0000256|RuleBase:RU003421} OS=Prunus persica (Peach) PE=3 SV=1	PREDICTED: proline iminopeptidase [Malus domestica]
EVM0008113.1	Molecular Function: 1,4-dihydroxy-2-naphthoyl-CoA synthase activity (GO:0008935);; Biological Process: menaquinone biosynthetic process (GO:0009234);;	K01661|0|mdm:103451983|1,4-Dihydroxy-2-naphthoyl-CoA synthase, peroxisomal; K01661 naphthoate synthase [EC:4.1.3.36] (A)	[I]	Lipid transport and metabolism	Uncharacterized protein {ECO:0000313|EMBL:EMJ23758.1} OS=Prunus persica (Peach) PE=3 SV=1	PREDICTED: 1,4-Dihydroxy-2-naphthoyl-CoA synthase, peroxisomal [Malus domestica]
EVM0031870.1	Molecular Function: lyase activity (GO:0016829);; Biological Process: quinone biosynthetic process (GO:1901663);;	K01661|1.098e-153|mdm:103451983|1,4-Dihydroxy-2-naphthoyl-CoA synthase, peroxisomal; K01661 naphthoate synthase [EC:4.1.3.36] (A)	[I]	Lipid transport and metabolism	Uncharacterized protein {ECO:0000313|EMBL:EMJ23758.1} OS=Prunus persica (Peach) PE=3 SV=1	PREDICTED: 1,4-Dihydroxy-2-naphthoyl-CoA synthase, peroxisomal [Malus domestica]
EVM0039100.1	Biological Process: mRNA splicing, via spliceosome (GO:0000398);; Cellular Component: spliceosomal complex (GO:0005681);; Molecular Function: pre-mRNA intronic binding (GO:0097157);;	K12874|0|pxb:103929024|intron-binding protein aquarius-like; K12874 intron-binding protein aquarius (A)	[L]	Replication, recombination and repair	Uncharacterized protein {ECO:0000313|EMBL:EMJ21780.1} OS=Prunus persica (Peach) PE=4 SV=1	PREDICTED: intron-binding protein aquarius-like [Pyrus x bretschneideri]
EVM0018748.1	Biological Process: mRNA splicing, via spliceosome (GO:0000398);; Cellular Component: spliceosomal complex (GO:0005681);; Molecular Function: pre-mRNA intronic binding (GO:0097157);;	K12874|0|pxb:103929024|intron-binding protein aquarius-like; K12874 intron-binding protein aquarius (A)	[L]	Replication, recombination and repair	Uncharacterized protein {ECO:0000313|EMBL:EMJ21780.1} OS=Prunus persica (Peach) PE=4 SV=1	PREDICTED: intron-binding protein aquarius-like [Pyrus x bretschneideri]
EVM0022253.1	--	--	--	--	Uncharacterized protein {ECO:0000313|EMBL:KDP36126.1} OS=Jatropha curcas (Barbados nut) PE=4 SV=1	PREDICTED: uncharacterized protein LOC103941942 [Pyrus x bretschneideri]
EVM0029337.1	--	--	--	--	--	PREDICTED: uncharacterized protein LOC103941942 [Pyrus x bretschneideri]
EVM0023184.1	Molecular Function: catalytic activity (GO:0003824);;	K01845|0|mdm:103427512|glutamate-1-semialdehyde 2,1-aminomutase, chloroplastic-like; K01845 glutamate-1-semialdehyde 2,1-aminomutase [EC:5.4.3.8] (A)	[E]	Amino acid transport and metabolism	Uncharacterized protein {ECO:0000313|EMBL:EMJ12442.1} OS=Prunus persica (Peach) PE=3 SV=1	PREDICTED: glutamate-1-semialdehyde 2,1-aminomutase, chloroplastic-like [Malus domestica]
EVM0019245.1	Molecular Function: catalytic activity (GO:0003824);;	K01845|0|mdm:103427512|glutamate-1-semialdehyde 2,1-aminomutase, chloroplastic-like; K01845 glutamate-1-semialdehyde 2,1-aminomutase [EC:5.4.3.8] (A)	[E]	Amino acid transport and metabolism	Uncharacterized protein {ECO:0000313|EMBL:EMJ12442.1} OS=Prunus persica (Peach) PE=3 SV=1	PREDICTED: glutamate-1-semialdehyde 2,1-aminomutase, chloroplastic-like [Malus domestica]
EVM0044071.1	Molecular Function: hydrolase activity, hydrolyzing O-glycosyl compounds (GO:0004553);; Molecular Function: binding (GO:0005488);; Biological Process: primary metabolic process (GO:0044238);; Biological Process: organic substance metabolic process (GO:0071704);;	--	[R]	General function prediction only	Putative polyprotein (Retrotrasposon protein) {ECO:0000313|EMBL:CBL94154.1} OS=Malus domestica (Apple) PE=4 SV=1	PREDICTED: uncharacterized protein LOC103454687 [Malus domestica]
EVM0036743.1	Molecular Function: binding (GO:0005488);; Biological Process: metabolic process (GO:0008152);; Molecular Function: hydrolase activity (GO:0016787);;	--	[R]	General function prediction only	Putative polyprotein (Retrotrasposon protein) {ECO:0000313|EMBL:CBL94154.1} OS=Malus domestica (Apple) PE=4 SV=1	PREDICTED: uncharacterized protein LOC103454687 [Malus domestica]
EVM0031368.1	--	--	[R]	General function prediction only	Uncharacterized protein {ECO:0000313|EMBL:KDO38260.1} (Fragment) OS=Citrus sinensis (Sweet orange) PE=4 SV=1	PREDICTED: uncharacterized protein LOC103438536 [Malus domestica]
EVM0023226.1	--	--	[R]	General function prediction only	Uncharacterized protein {ECO:0000313|EMBL:KDO38260.1} (Fragment) OS=Citrus sinensis (Sweet orange) PE=4 SV=1	PREDICTED: uncharacterized protein LOC103936422 [Pyrus x bretschneideri]
EVM0037241.1	--	--	--	--	--	PREDICTED: uncharacterized protein LOC103404908 [Malus domestica]
EVM0018254.1	--	--	--	--	--	PREDICTED: uncharacterized protein LOC103404908 [Malus domestica]
EVM0027793.1	--	--	--	--	Uncharacterized protein {ECO:0000313|EMBL:EMJ01147.1} OS=Prunus persica (Peach) PE=4 SV=1	PREDICTED: U-box domain-containing protein 26 [Pyrus x bretschneideri]
EVM0042315.1	--	--	--	--	Uncharacterized protein {ECO:0000313|EMBL:EMJ01147.1} OS=Prunus persica (Peach) PE=4 SV=1	PREDICTED: U-box domain-containing protein 26 [Pyrus x bretschneideri]
EVM0042008.1	Cellular Component: ribosome (GO:0005840);;	K02877|2.04232e-60|pop:POPTR_0014s05640g|60S ribosomal protein L15; K02877 large subunit ribosomal protein L15e (A)	[J]	Translation, ribosomal structure and biogenesis	Ribosomal protein L15 {ECO:0000256|RuleBase:RU000663} OS=Citrus sinensis (Sweet orange) PE=3 SV=1	hypothetical protein CISIN_1g028757mg [Citrus sinensis]
EVM0043927.1	Cellular Component: intracellular ribonucleoprotein complex (GO:0030529);; Cellular Component: intracellular non-membrane-bounded organelle (GO:0043232);;	K02877|2.23349e-48|pop:POPTR_0013s11140g|60S ribosomal protein L15; K02877 large subunit ribosomal protein L15e (A)	[J]	Translation, ribosomal structure and biogenesis	Ribosomal protein L15 {ECO:0000256|RuleBase:RU000663} OS=Populus trichocarpa (Western balsam poplar) PE=2 SV=1	60S ribosomal protein L15 [Populus trichocarpa]
EVM0042404.1	--	--	[O]	Posttranslational modification, protein turnover, chaperones	Uncharacterized protein {ECO:0000313|EMBL:EPS72590.1} (Fragment) OS=Genlisea aurea PE=4 SV=1	PREDICTED: uncharacterized protein LOC103449702 [Malus domestica]
EVM0020387.1	--	--	--	--	--	PREDICTED: E3 ubiquitin-protein ligase RING1-like [Pyrus x bretschneideri]
EVM0038028.1	Molecular Function: nucleotide binding (GO:0000166);; Molecular Function: protein kinase activity (GO:0004672);; Biological Process: phosphorylation (GO:0016310);;	K02218|8.56564e-129|mdm:103453584|casein kinase I isoform delta-like; K02218 casein kinase 1 [EC:2.7.11.1] (A)	[T]	Signal transduction mechanisms	Uncharacterized protein {ECO:0000313|EMBL:EMJ18422.1} OS=Prunus persica (Peach) PE=3 SV=1	PREDICTED: casein kinase I isoform delta-like [Malus domestica]
EVM0000282.1	--	--	[T]	Signal transduction mechanisms	Uncharacterized protein {ECO:0000313|EMBL:EYU45867.1} OS=Erythranthe guttata (Yellow monkey flower) PE=3 SV=1	PREDICTED: casein kinase I homolog hhp1-like [Malus domestica]
EVM0034156.1	Cellular Component: chloroplast (GO:0009507);; Cellular Component: membrane (GO:0016020);; Biological Process: floral whorl development (GO:0048438);; Biological Process: floral organ formation (GO:0048449);; Biological Process: phyllome development (GO:0048827);;	--	[U]	Intracellular trafficking, secretion, and vesicular transport	Uncharacterized protein {ECO:0000313|EMBL:EEE82304.1} OS=Populus trichocarpa (Western balsam poplar) PE=4 SV=1	PREDICTED: putative vesicle-associated membrane protein 726 [Malus domestica]
EVM0028121.1	Cellular Component: endosome (GO:0005768);; Cellular Component: plasma membrane (GO:0005886);; Cellular Component: chloroplast (GO:0009507);; Biological Process: petal formation (GO:0048451);; Biological Process: sepal formation (GO:0048453);;	--	[U]	Intracellular trafficking, secretion, and vesicular transport	Vesicle-associated membrane protein, putative {ECO:0000313|EMBL:EEF41263.1} OS=Ricinus communis (Castor bean) PE=4 SV=1	PREDICTED: putative vesicle-associated membrane protein 726 [Malus domestica]
EVM0028127.1	--	--	--	--	Uncharacterized protein {ECO:0000313|EMBL:EMJ03864.1} OS=Prunus persica (Peach) PE=4 SV=1	PREDICTED: uncharacterized protein LOC103955197 [Pyrus x bretschneideri]
EVM0034215.1	--	--	--	--	Uncharacterized protein {ECO:0000313|EMBL:EMJ03864.1} OS=Prunus persica (Peach) PE=4 SV=1	PREDICTED: uncharacterized protein LOC103955197 [Pyrus x bretschneideri]
EVM0022485.1	--	--	[R]	General function prediction only	Uncharacterized protein {ECO:0000313|EMBL:KDP35540.1} OS=Jatropha curcas (Barbados nut) PE=4 SV=1	PREDICTED: uncharacterized protein LOC103437363 [Malus domestica]
EVM0035544.1	--	--	[R]	General function prediction only	Uncharacterized protein {ECO:0000313|EMBL:KDP35540.1} OS=Jatropha curcas (Barbados nut) PE=4 SV=1	PREDICTED: uncharacterized protein LOC103437363 [Malus domestica]
EVM0003924.1	Molecular Function: nucleic acid binding (GO:0003676);; Biological Process: DNA integration (GO:0015074);;	--	[R]	General function prediction only	Putative uncharacterized protein {ECO:0000313|EMBL:CAN80183.1} OS=Vitis vinifera (Grape) PE=4 SV=1	PREDICTED: uncharacterized protein LOC103444326 [Malus domestica]
EVM0019701.1	Molecular Function: nucleic acid binding (GO:0003676);; Molecular Function: ARF guanyl-nucleotide exchange factor activity (GO:0005086);; Biological Process: DNA integration (GO:0015074);; Molecular Function: transferase activity, transferring hexosyl groups (GO:0016758);; Biological Process: regulation of ARF protein signal transduction (GO:0032012);;	--	[R]	General function prediction only	Putative uncharacterized protein {ECO:0000313|EMBL:CAN80183.1} OS=Vitis vinifera (Grape) PE=4 SV=1	PREDICTED: uncharacterized protein LOC103444326 [Malus domestica]
EVM0045005.1	--	--	[R]	General function prediction only	Putative uncharacterized protein {ECO:0000313|EMBL:CAN78447.1} OS=Vitis vinifera (Grape) PE=4 SV=1	PREDICTED: uncharacterized protein LOC103945787 [Pyrus x bretschneideri]
EVM0037588.1	--	--	--	--	Uncharacterized protein {ECO:0000313|EMBL:EMJ13941.1} OS=Prunus persica (Peach) PE=4 SV=1	PREDICTED: uncharacterized protein LOC103946217 [Pyrus x bretschneideri]
EVM0035566.1	--	--	--	--	Uncharacterized protein {ECO:0000313|EMBL:EMJ00886.1} OS=Prunus persica (Peach) PE=4 SV=1	PREDICTED: uncharacterized protein LOC103941161 isoform X2 [Pyrus x bretschneideri]
EVM0035248.1	--	--	[TU]	--	Uncharacterized protein {ECO:0000313|EMBL:EMJ00886.1} OS=Prunus persica (Peach) PE=4 SV=1	PREDICTED: uncharacterized protein LOC103941161 isoform X2 [Pyrus x bretschneideri]
EVM0002992.1	--	--	--	--	Uncharacterized protein {ECO:0000313|EMBL:EMJ26936.1} OS=Prunus persica (Peach) PE=4 SV=1	PREDICTED: uncharacterized protein LOC103956281 [Pyrus x bretschneideri]
EVM0010739.1	--	--	--	--	Uncharacterized protein {ECO:0000313|EMBL:EMJ26936.1} OS=Prunus persica (Peach) PE=4 SV=1	PREDICTED: uncharacterized protein LOC103942078 [Pyrus x bretschneideri]
EVM0043314.1	Molecular Function: transaminase activity (GO:0008483);;	K18482|7.6918e-164|mdm:103430141|branched-chain-amino-acid aminotransferase-like protein 3, chloroplastic; K18482 4-amino-4-deoxychorismate lyase [EC:4.1.3.38] (A)	[E]	Amino acid transport and metabolism	Uncharacterized protein {ECO:0000313|EMBL:EMJ15005.1} OS=Prunus persica (Peach) PE=3 SV=1	PREDICTED: branched-chain-amino-acid aminotransferase-like protein 3, chloroplastic [Malus domestica]
EVM0035223.1	--	K18482|0|mdm:103430141|branched-chain-amino-acid aminotransferase-like protein 3, chloroplastic; K18482 4-amino-4-deoxychorismate lyase [EC:4.1.3.38] (A)	[E]	Amino acid transport and metabolism	Uncharacterized protein {ECO:0000313|EMBL:EMJ15005.1} OS=Prunus persica (Peach) PE=3 SV=1	PREDICTED: branched-chain-amino-acid aminotransferase-like protein 3, chloroplastic [Malus domestica]
EVM0022648.1	--	--	[R]	General function prediction only	Putative uncharacterized protein {ECO:0000313|EMBL:CAN68148.1} OS=Vitis vinifera (Grape) PE=4 SV=1	PREDICTED: uncharacterized protein LOC103419097 [Malus domestica]
EVM0019896.1	--	--	[R]	General function prediction only	Putative uncharacterized protein {ECO:0000313|EMBL:CAN68148.1} OS=Vitis vinifera (Grape) PE=4 SV=1	PREDICTED: uncharacterized protein LOC103411549 [Malus domestica]
EVM0042947.1	--	K16904|3.80347e-37|gmx:100500214|uncharacterized LOC100500214; K16904 dCTP diphosphatase [EC:3.6.1.12] (A)	--	--	Uncharacterized protein {ECO:0000313|EnsemblPlants:GLYMA08G45880.1} OS=Glycine max (Soybean) PE=2 SV=1	uncharacterized protein LOC100500214 [Glycine max]
EVM0013417.1	--	K16904|1.79849e-37|gmx:100500214|uncharacterized LOC100500214; K16904 dCTP diphosphatase [EC:3.6.1.12] (A)	--	--	Uncharacterized protein {ECO:0000313|EnsemblPlants:GLYMA08G45880.1} OS=Glycine max (Soybean) PE=2 SV=1	uncharacterized protein LOC100500214 [Glycine max]
EVM0005867.1	--	K12160|2.23615e-32|mdm:103443468|small ubiquitin-related modifier 1-like; K12160 small ubiquitin-related modifier (A)	--	--	Small ubiquitin-related modifier {ECO:0000256|RuleBase:RU361190} OS=Eucalyptus grandis (Flooded gum) PE=3 SV=1	PREDICTED: small ubiquitin-related modifier 1-like [Malus domestica]
EVM0012360.1	Biological Process: metabolic process (GO:0008152);;	K12160|8.26994e-34|mdm:103443468|small ubiquitin-related modifier 1-like; K12160 small ubiquitin-related modifier (A)	[O]	Posttranslational modification, protein turnover, chaperones	Small ubiquitin-related modifier {ECO:0000256|RuleBase:RU361190} OS=Eucalyptus grandis (Flooded gum) PE=3 SV=1	PREDICTED: small ubiquitin-related modifier 1-like [Malus domestica]
EVM0023484.1	--	--	--	--	Uncharacterized protein {ECO:0000313|EMBL:EMJ24304.1} OS=Prunus persica (Peach) PE=4 SV=1	PREDICTED: F-box protein At3g12350-like [Malus domestica]
EVM0015782.1	--	--	--	--	Uncharacterized protein {ECO:0000313|EMBL:EMJ24304.1} OS=Prunus persica (Peach) PE=4 SV=1	PREDICTED: F-box protein At3g12350-like [Malus domestica]
EVM0031849.1	--	--	--	--	--	PREDICTED: uncharacterized protein LOC103409228 [Malus domestica]
EVM0013786.1	--	--	--	--	--	PREDICTED: uncharacterized protein LOC103409228 [Malus domestica]
EVM0009314.1	--	--	[U]	Intracellular trafficking, secretion, and vesicular transport	Uncharacterized protein {ECO:0000313|EMBL:EMJ16818.1} OS=Prunus persica (Peach) PE=4 SV=1	PREDICTED: endoplasmic reticulum-Golgi intermediate compartment protein 3-like [Malus domestica]
EVM0012378.2	--	--	[U]	Intracellular trafficking, secretion, and vesicular transport	Uncharacterized protein {ECO:0000313|EMBL:EMJ16818.1} OS=Prunus persica (Peach) PE=4 SV=1	PREDICTED: endoplasmic reticulum-Golgi intermediate compartment protein 3-like [Malus domestica]
EVM0034089.1	--	--	[R]	General function prediction only	Lectin receptor kinase {ECO:0000313|EMBL:CAA69271.1} (Fragment) OS=Arabidopsis thaliana (Mouse-ear cress) PE=4 SV=1	PREDICTED: uncharacterized protein LOC103938288 [Pyrus x bretschneideri]
EVM0023541.1	--	--	[R]	General function prediction only	Lectin receptor kinase {ECO:0000313|EMBL:CAA69271.1} (Fragment) OS=Arabidopsis thaliana (Mouse-ear cress) PE=4 SV=1	PREDICTED: uncharacterized protein LOC103935466 [Pyrus x bretschneideri]
EVM0044336.1	--	--	--	--	Uncharacterized protein {ECO:0000313|EMBL:EMJ14105.1} (Fragment) OS=Prunus persica (Peach) PE=4 SV=1	PREDICTED: uncharacterized protein LOC103414860 [Malus domestica]
EVM0030129.1	--	--	--	--	Uncharacterized protein {ECO:0000313|EMBL:EMJ14105.1} (Fragment) OS=Prunus persica (Peach) PE=4 SV=1	PREDICTED: uncharacterized protein LOC103414860 [Malus domestica]
EVM0034047.1	--	--	[S]	Function unknown	Uncharacterized protein {ECO:0000313|EMBL:EMJ18752.1} OS=Prunus persica (Peach) PE=4 SV=1	PREDICTED: armadillo repeat-containing protein 7 [Pyrus x bretschneideri]
EVM0024665.1	--	--	[S]	Function unknown	Uncharacterized protein {ECO:0000313|EMBL:EMJ18752.1} OS=Prunus persica (Peach) PE=4 SV=1	PREDICTED: armadillo repeat-containing protein 7 [Pyrus x bretschneideri]
EVM0001748.1	--	--	[R]	General function prediction only	Putative uncharacterized protein {ECO:0000313|EMBL:CAN74906.1} OS=Vitis vinifera (Grape) PE=4 SV=1	PREDICTED: uncharacterized protein LOC103424402 [Malus domestica]
EVM0037096.1	--	--	[R]	General function prediction only	Putative uncharacterized protein {ECO:0000313|EMBL:CAN74906.1} OS=Vitis vinifera (Grape) PE=4 SV=1	PREDICTED: uncharacterized protein LOC103424402 [Malus domestica]
EVM0038737.1	--	--	--	--	Uncharacterized protein {ECO:0000313|EMBL:AFP55550.1} OS=Rosa rugosa (Rugosa rose) PE=4 SV=1	PREDICTED: uncharacterized protein LOC103411999 [Malus domestica]
EVM0036311.1	--	--	--	--	Uncharacterized protein {ECO:0000313|EMBL:AFP55550.1} OS=Rosa rugosa (Rugosa rose) PE=4 SV=1	PREDICTED: uncharacterized protein LOC103411999 [Malus domestica]
EVM0017480.1	--	--	--	--	--	PREDICTED: uncharacterized protein LOC103449052 [Malus domestica]
EVM0027275.1	--	--	--	--	Pol polyprotein {ECO:0000313|EMBL:AIJ28476.1} (Fragment) OS=Trifolium nigrescens subsp. petrisavii PE=4 SV=1	PREDICTED: uncharacterized protein LOC103430905 [Malus domestica]
EVM0032519.1	--	--	[R]	General function prediction only	Putative uncharacterized protein {ECO:0000313|EMBL:CAN84122.1} OS=Vitis vinifera (Grape) PE=4 SV=1	PREDICTED: uncharacterized protein LOC102607673 [Citrus sinensis]
EVM0002584.1	--	--	[R]	General function prediction only	Retrotransposon protein, putative, Ty3-gypsy subclass {ECO:0000313|EMBL:ABB47124.1} OS=Oryza sativa subsp. japonica (Rice) PE=4 SV=1	PREDICTED: uncharacterized protein LOC103432406 [Malus domestica]
EVM0015176.1	--	--	--	--	Uncharacterized protein {ECO:0000313|EMBL:EMJ27722.1} (Fragment) OS=Prunus persica (Peach) PE=4 SV=1	PREDICTED: protein DCL, chloroplastic-like [Pyrus x bretschneideri]
EVM0036122.1	Molecular Function: binding (GO:0005488);;	--	--	--	Uncharacterized protein {ECO:0000313|EMBL:EMJ27722.1} (Fragment) OS=Prunus persica (Peach) PE=4 SV=1	PREDICTED: protein DCL, chloroplastic-like [Pyrus x bretschneideri]
EVM0002305.1	--	--	--	--	Uncharacterized protein {ECO:0000313|EMBL:EMJ15808.1} OS=Prunus persica (Peach) PE=4 SV=1	PREDICTED: uncharacterized protein LOC103446378 isoform X2 [Malus domestica]
EVM0012487.1	Molecular Function: DNA binding (GO:0003677);;	--	--	--	Uncharacterized protein {ECO:0000313|EMBL:EMJ15808.1} OS=Prunus persica (Peach) PE=4 SV=1	PREDICTED: uncharacterized protein LOC103944163 isoform X2 [Pyrus x bretschneideri]
EVM0004599.1	Cellular Component: integral component of membrane (GO:0016021);; Biological Process: transmembrane transport (GO:0055085);;	--	[R]	General function prediction only	Uncharacterized protein {ECO:0000313|EMBL:EMJ19131.1} OS=Prunus persica (Peach) PE=4 SV=1	PREDICTED: protein ZINC INDUCED FACILITATOR-LIKE 1-like isoform X2 [Malus domestica]
EVM0034236.1	Cellular Component: integral component of membrane (GO:0016021);; Biological Process: transmembrane transport (GO:0055085);;	--	[R]	General function prediction only	Uncharacterized protein {ECO:0000313|EMBL:EMJ19131.1} OS=Prunus persica (Peach) PE=4 SV=1	PREDICTED: protein ZINC INDUCED FACILITATOR-LIKE 1-like isoform X2 [Malus domestica]
EVM0031576.1	Molecular Function: transferase activity (GO:0016740);;	K14376|0|pxb:103939259|poly(A) polymerase PAPalpha-like; K14376 poly(A) polymerase [EC:2.7.7.19] (A)	[A]	RNA processing and modification	Uncharacterized protein {ECO:0000313|EMBL:EMJ11541.1} OS=Prunus persica (Peach) PE=4 SV=1	PREDICTED: poly(A) polymerase PAPalpha-like isoform X1 [Pyrus x bretschneideri]
EVM0008231.1	Biological Process: mitotic cell cycle (GO:0000278);; Molecular Function: RNA binding (GO:0003723);; Molecular Function: polynucleotide adenylyltransferase activity (GO:0004652);; Cellular Component: nucleus (GO:0005634);; Biological Process: transcription, DNA-templated (GO:0006351);; Biological Process: RNA polyadenylation (GO:0043631);;	K14376|0|mdm:103438038|poly(A) polymerase PAPalpha; K14376 poly(A) polymerase [EC:2.7.7.19] (A)	[A]	RNA processing and modification	Uncharacterized protein {ECO:0000313|EMBL:EMJ11541.1} OS=Prunus persica (Peach) PE=4 SV=1	PREDICTED: poly(A) polymerase PAPalpha [Malus domestica]
EVM0019372.1	--	--	--	--	--	PREDICTED: uncharacterized protein LOC103930632 [Pyrus x bretschneideri]
EVM0036148.1	--	--	--	--	--	PREDICTED: uncharacterized protein LOC103930632 [Pyrus x bretschneideri]
EVM0006506.1	Cellular Component: membrane (GO:0016020);;	--	--	--	CASP-like protein {ECO:0000256|RuleBase:RU361233} OS=Prunus persica (Peach) PE=3 SV=1	hypothetical protein PRUPE_ppa011591mg [Prunus persica]
EVM0008839.1	Cellular Component: membrane (GO:0016020);;	--	--	--	CASP-like protein {ECO:0000256|RuleBase:RU361233} OS=Prunus persica (Peach) PE=3 SV=1	hypothetical protein PRUPE_ppa011591mg [Prunus persica]
EVM0013742.1	--	--	[R]	General function prediction only	Uncharacterized protein {ECO:0000313|EMBL:ERP46396.1} (Fragment) OS=Populus trichocarpa (Western balsam poplar) PE=4 SV=1	PREDICTED: uncharacterized protein LOC103959869 [Pyrus x bretschneideri]
EVM0043344.1	--	--	[R]	General function prediction only	Uncharacterized protein {ECO:0000313|EMBL:ERP46396.1} (Fragment) OS=Populus trichocarpa (Western balsam poplar) PE=4 SV=1	PREDICTED: uncharacterized protein LOC103400192 [Malus domestica]
EVM0025764.1	Molecular Function: chorismate mutase activity (GO:0004106);; Cellular Component: plastid (GO:0009536);; Biological Process: carboxylic acid metabolic process (GO:0019752);; Biological Process: primary metabolic process (GO:0044238);;	K01850|3.80224e-94|mdm:103404478|chorismate mutase 1, chloroplastic; K01850 chorismate mutase [EC:5.4.99.5] (A)	[E]	Amino acid transport and metabolism	Uncharacterized protein {ECO:0000313|EMBL:EMJ18456.1} OS=Prunus persica (Peach) PE=4 SV=1	PREDICTED: chorismate mutase 1, chloroplastic [Malus domestica]
EVM0031243.1	Molecular Function: chorismate mutase activity (GO:0004106);; Cellular Component: plastid (GO:0009536);; Biological Process: carboxylic acid metabolic process (GO:0019752);; Biological Process: primary metabolic process (GO:0044238);;	K01850|5.3701e-42|mdm:103404478|chorismate mutase 1, chloroplastic; K01850 chorismate mutase [EC:5.4.99.5] (A)	[E]	Amino acid transport and metabolism	Uncharacterized protein {ECO:0000313|EMBL:EMJ18456.1} OS=Prunus persica (Peach) PE=4 SV=1	PREDICTED: chorismate mutase 1, chloroplastic [Malus domestica]
EVM0008713.1	--	--	[J]	Translation, ribosomal structure and biogenesis	Uncharacterized protein {ECO:0000313|EMBL:EMJ10279.1} OS=Prunus persica (Peach) PE=4 SV=1	PREDICTED: uncharacterized protein LOC103928279 [Pyrus x bretschneideri]
EVM0038902.1	--	--	[J]	Translation, ribosomal structure and biogenesis	Uncharacterized protein {ECO:0000313|EMBL:EMJ10279.1} OS=Prunus persica (Peach) PE=4 SV=1	PREDICTED: uncharacterized protein LOC103445822 [Malus domestica]
EVM0023801.1	Molecular Function: transferase activity, transferring acyl groups other than amino-acyl groups (GO:0016747);;	K15400|0|pxb:103936171|omega-hydroxypalmitate O-feruloyl transferase-like; K15400 omega-hydroxypalmitate O-feruloyl transferase [EC:2.3.1.188] (A)	--	--	Uncharacterized protein {ECO:0000313|EMBL:EMJ10358.1} OS=Prunus persica (Peach) PE=4 SV=1	PREDICTED: omega-hydroxypalmitate O-feruloyl transferase-like [Pyrus x bretschneideri]
EVM0030873.1	Molecular Function: transferase activity, transferring acyl groups other than amino-acyl groups (GO:0016747);;	K15400|4.6644e-176|pxb:103936171|omega-hydroxypalmitate O-feruloyl transferase-like; K15400 omega-hydroxypalmitate O-feruloyl transferase [EC:2.3.1.188] (A)	--	--	Uncharacterized protein {ECO:0000313|EMBL:EMJ10358.1} OS=Prunus persica (Peach) PE=4 SV=1	PREDICTED: omega-hydroxypalmitate O-feruloyl transferase-like [Pyrus x bretschneideri]
EVM0039108.1	Molecular Function: GTPase activity (GO:0003924);; Molecular Function: GTP binding (GO:0005525);; Biological Process: obsolete GTP catabolic process (GO:0006184);;	K06207|2.38405e-84|mdm:103405632|translation factor GUF1 homolog, mitochondrial-like; K06207 GTP-binding protein (A)	[J]	Translation, ribosomal structure and biogenesis	Uncharacterized protein {ECO:0000313|EMBL:EMJ14795.1} OS=Prunus persica (Peach) PE=4 SV=1	PREDICTED: translation factor GUF1 homolog, mitochondrial-like [Malus domestica]
EVM0042859.1	Molecular Function: nucleotide binding (GO:0000166);; Cellular Component: intracellular (GO:0005622);; Biological Process: cellular metabolic process (GO:0044237);; Biological Process: primary metabolic process (GO:0044238);; Biological Process: organic substance metabolic process (GO:0071704);;	K06207|1.18689e-65|mdm:103417387|uncharacterized LOC103417387; K06207 GTP-binding protein (A)	[J]	Translation, ribosomal structure and biogenesis	Uncharacterized protein {ECO:0000313|EMBL:EMJ14795.1} OS=Prunus persica (Peach) PE=4 SV=1	PREDICTED: uncharacterized protein LOC103417387 [Malus domestica]
EVM0001262.1	--	--	--	--	Uncharacterized protein {ECO:0000313|EMBL:EMJ13132.1} OS=Prunus persica (Peach) PE=4 SV=1	PREDICTED: zinc finger protein CONSTANS-LIKE 15-like [Pyrus x bretschneideri]
EVM0011695.1	Cellular Component: intracellular (GO:0005622);; Molecular Function: zinc ion binding (GO:0008270);;	--	--	--	COL domain class transcription factor {ECO:0000313|EMBL:ADL36665.1} OS=Malus domestica (Apple) PE=2 SV=1	PREDICTED: nucleolin-like [Malus domestica]
EVM0016711.1	--	K14552|0|mdm:103414820|WD repeat-containing protein 75-like; K14552 NET1-associated nuclear protein 1 (U3 small nucleolar RNA-associated protein 17) (A)	[R]	General function prediction only	Uncharacterized protein {ECO:0000313|EMBL:EMJ23244.1} OS=Prunus persica (Peach) PE=4 SV=1	PREDICTED: WD repeat-containing protein 75-like [Malus domestica]
EVM0036252.1	--	K14552|0|pxb:103960594|WD repeat-containing protein 75-like; K14552 NET1-associated nuclear protein 1 (U3 small nucleolar RNA-associated protein 17) (A)	[R]	General function prediction only	Uncharacterized protein {ECO:0000313|EMBL:EMJ23244.1} OS=Prunus persica (Peach) PE=4 SV=1	PREDICTED: WD repeat-containing protein 75-like isoform X1 [Pyrus x bretschneideri]
EVM0016845.1	--	K04123|8.93764e-174|pper:PRUPE_ppa025181mg|hypothetical protein; K04123 ent-kaurenoic acid hydroxylase [EC:1.14.13.79] (A)	[QI]	--	Uncharacterized protein {ECO:0000313|EMBL:EMJ12136.1} OS=Prunus persica (Peach) PE=3 SV=1	hypothetical protein PRUPE_ppa025181mg [Prunus persica]
EVM0042400.1	--	K04123|0|pper:PRUPE_ppa025181mg|hypothetical protein; K04123 ent-kaurenoic acid hydroxylase [EC:1.14.13.79] (A)	[QI]	--	Uncharacterized protein {ECO:0000313|EMBL:EMJ12136.1} OS=Prunus persica (Peach) PE=3 SV=1	hypothetical protein PRUPE_ppa025181mg [Prunus persica]
EVM0008340.1	--	--	--	--	Uncharacterized protein {ECO:0000313|EMBL:EMJ01080.1} OS=Prunus persica (Peach) PE=4 SV=1	PREDICTED: metacaspase-1-like [Pyrus x bretschneideri]
EVM0001366.1	--	--	--	--	Uncharacterized protein {ECO:0000313|EMBL:EMJ01080.1} OS=Prunus persica (Peach) PE=4 SV=1	PREDICTED: metacaspase-1-like [Pyrus x bretschneideri]
EVM0000732.1	--	--	[R]	General function prediction only	Uncharacterized protein {ECO:0000313|EMBL:EMJ17719.1} OS=Prunus persica (Peach) PE=4 SV=1	PREDICTED: PHD finger protein MALE MEIOCYTE DEATH 1 [Prunus mume]
EVM0015523.1	Molecular Function: binding (GO:0005488);;	--	[R]	General function prediction only	Uncharacterized protein {ECO:0000313|EMBL:EMJ17719.1} OS=Prunus persica (Peach) PE=4 SV=1	PREDICTED: PHD finger protein MALE MEIOCYTE DEATH 1 [Prunus mume]
EVM0027500.1	--	--	--	--	Uncharacterized protein {ECO:0000313|EMBL:EMJ05937.1} OS=Prunus persica (Peach) PE=4 SV=1	PREDICTED: uncharacterized protein LOC103401772 [Malus domestica]
EVM0040292.1	--	--	--	--	Uncharacterized protein {ECO:0000313|EMBL:EMJ05937.1} OS=Prunus persica (Peach) PE=4 SV=1	PREDICTED: uncharacterized protein LOC103401772 [Malus domestica]
EVM0001612.1	--	K03504|1.18449e-34|pper:PRUPE_ppa003898mg|hypothetical protein; K03504 DNA polymerase delta subunit 3 (A)	--	--	Uncharacterized protein {ECO:0000313|EMBL:EMJ15101.1} OS=Prunus persica (Peach) PE=4 SV=1	hypothetical protein PRUPE_ppa003898mg [Prunus persica]
EVM0021014.1	--	K03504|7.1649e-48|pxb:103934879|eukaryotic translation initiation factor 5B-like; K03504 DNA polymerase delta subunit 3 (A)	--	--	Uncharacterized protein {ECO:0000313|EMBL:EMJ15101.1} OS=Prunus persica (Peach) PE=4 SV=1	PREDICTED: eukaryotic translation initiation factor 5B-like [Pyrus x bretschneideri]
EVM0017309.1	Biological Process: cellular protein metabolic process (GO:0044267);;	--	[O]	Posttranslational modification, protein turnover, chaperones	Peptidyl-prolyl cis-trans isomerase {ECO:0000256|RuleBase:RU000493} OS=Oryza brachyantha PE=3 SV=1	PREDICTED: peptidyl-prolyl cis-trans isomerase CYP19-3-like [Pyrus x bretschneideri]
EVM0010721.1	Biological Process: primary metabolic process (GO:0044238);; Biological Process: cellular macromolecule metabolic process (GO:0044260);; Cellular Component: cytoplasmic part (GO:0044444);;	--	[O]	Posttranslational modification, protein turnover, chaperones	Peptidyl-prolyl cis-trans isomerase {ECO:0000256|RuleBase:RU000493} OS=Oryza brachyantha PE=3 SV=1	PREDICTED: peptidyl-prolyl cis-trans isomerase CYP19-3-like [Pyrus x bretschneideri]
EVM0012023.1	--	--	[R]	General function prediction only	T4.5 protein {ECO:0000313|EMBL:CCH50966.1} OS=Malus x robusta PE=4 SV=1	PREDICTED: uncharacterized protein LOC103438816 [Malus domestica]
EVM0022697.1	--	--	[R]	General function prediction only	T4.5 protein {ECO:0000313|EMBL:CCH50966.1} OS=Malus x robusta PE=4 SV=1	PREDICTED: uncharacterized protein LOC103438816 [Malus domestica]
EVM0040110.1	--	--	[R]	General function prediction only	Retrotransposon polyprotein {ECO:0000313|EMBL:AFP55537.1} OS=Rosa rugosa (Rugosa rose) PE=4 SV=1	PREDICTED: uncharacterized protein LOC103437105 [Malus domestica]
EVM0012357.1	--	--	[R]	General function prediction only	Retrotransposon polyprotein {ECO:0000313|EMBL:AFP55537.1} OS=Rosa rugosa (Rugosa rose) PE=4 SV=1	PREDICTED: uncharacterized protein LOC103437105 [Malus domestica]
EVM0038455.1	--	--	--	--	Uncharacterized protein {ECO:0000313|EMBL:EMJ07134.1} OS=Prunus persica (Peach) PE=4 SV=1	PREDICTED: uncharacterized protein LOC103333999 [Prunus mume]
EVM0037881.1	--	--	--	--	Uncharacterized protein {ECO:0000313|EMBL:EMJ07134.1} OS=Prunus persica (Peach) PE=4 SV=1	PREDICTED: uncharacterized protein LOC103333999 [Prunus mume]
EVM0015171.1	--	K02291|0|mdm:103447043|phytoene synthase 2, chloroplastic-like; K02291 phytoene synthase [EC:2.5.1.32] (A)	[I]	Lipid transport and metabolism	Phytoene synthase 3 {ECO:0000313|EMBL:AIT18250.1} OS=Eriobotrya japonica PE=4 SV=1	PREDICTED: phytoene synthase 2, chloroplastic-like [Malus domestica]
EVM0039222.1	Biological Process: biosynthetic process (GO:0009058);; Molecular Function: transferase activity, transferring alkyl or aryl (other than methyl) groups (GO:0016765);;	K02291|0|pxb:103954085|phytoene synthase 2, chloroplastic-like; K02291 phytoene synthase [EC:2.5.1.32] (A)	[I]	Lipid transport and metabolism	Phytoene synthase 3 {ECO:0000313|EMBL:AIT18250.1} OS=Eriobotrya japonica PE=4 SV=1	PREDICTED: phytoene synthase 2, chloroplastic-like [Pyrus x bretschneideri]
EVM0021351.1	--	--	[R]	General function prediction only	Uncharacterized protein {ECO:0000313|EMBL:ERP51451.1} OS=Populus trichocarpa (Western balsam poplar) PE=4 SV=1	PREDICTED: uncharacterized protein LOC103447698 [Malus domestica]
EVM0021190.1	--	--	[R]	General function prediction only	Uncharacterized protein {ECO:0000313|EMBL:ERP51451.1} OS=Populus trichocarpa (Western balsam poplar) PE=4 SV=1	PREDICTED: uncharacterized protein LOC103447698 [Malus domestica]
EVM0004755.1	Molecular Function: DNA binding (GO:0003677);; Molecular Function: RNA binding (GO:0003723);; Molecular Function: RNA-directed DNA polymerase activity (GO:0003964);; Molecular Function: RNA-DNA hybrid ribonuclease activity (GO:0004523);; Biological Process: RNA-dependent DNA biosynthetic process (GO:0006278);; Biological Process: DNA recombination (GO:0006310);;	--	[R]	General function prediction only	Similar to Arabidopsis thaliana chromosome II BAC F26H6 {ECO:0000313|EMBL:BAB08213.2} OS=Oryza sativa subsp. japonica (Rice) PE=4 SV=1	PREDICTED: uncharacterized protein LOC103328826 [Prunus mume]
EVM0021021.1	Molecular Function: DNA binding (GO:0003677);; Molecular Function: RNA binding (GO:0003723);; Molecular Function: RNA-directed DNA polymerase activity (GO:0003964);; Molecular Function: RNA-DNA hybrid ribonuclease activity (GO:0004523);; Biological Process: RNA-dependent DNA biosynthetic process (GO:0006278);; Biological Process: DNA recombination (GO:0006310);;	--	[R]	General function prediction only	Similar to Arabidopsis thaliana chromosome II BAC F26H6 {ECO:0000313|EMBL:BAB08213.2} OS=Oryza sativa subsp. japonica (Rice) PE=4 SV=1	PREDICTED: uncharacterized protein LOC103328826 [Prunus mume]
EVM0016676.1	Molecular Function: ATP binding (GO:0005524);; Cellular Component: nucleus (GO:0005634);; Cellular Component: cytosol (GO:0005829);; Cellular Component: plasma membrane (GO:0005886);; Biological Process: ubiquitin-dependent protein catabolic process (GO:0006511);; Cellular Component: proteasome regulatory particle, base subcomplex (GO:0008540);; Molecular Function: ATPase activity (GO:0016887);;	K03066|0|mdm:103406855|26S protease regulatory subunit 8 homolog A; K03066 26S proteasome regulatory subunit T6 (A)	[O]	Posttranslational modification, protein turnover, chaperones	Uncharacterized protein {ECO:0000313|EMBL:EMJ03356.1} OS=Prunus persica (Peach) PE=3 SV=1	PREDICTED: 26S protease regulatory subunit 8 homolog A [Malus domestica]
EVM0015068.1	Molecular Function: ATP binding (GO:0005524);; Cellular Component: nucleus (GO:0005634);; Cellular Component: cytosol (GO:0005829);; Cellular Component: plasma membrane (GO:0005886);; Biological Process: ubiquitin-dependent protein catabolic process (GO:0006511);; Cellular Component: proteasome regulatory particle, base subcomplex (GO:0008540);; Molecular Function: ATPase activity (GO:0016887);;	K03066|0|mdm:103406855|26S protease regulatory subunit 8 homolog A; K03066 26S proteasome regulatory subunit T6 (A)	[O]	Posttranslational modification, protein turnover, chaperones	Uncharacterized protein {ECO:0000313|EMBL:EMJ03356.1} OS=Prunus persica (Peach) PE=3 SV=1	PREDICTED: 26S protease regulatory subunit 8 homolog A [Malus domestica]
EVM0008802.1	--	--	--	--	Uncharacterized protein {ECO:0000313|EMBL:EMJ14315.1} OS=Prunus persica (Peach) PE=4 SV=1	PREDICTED: isoeugenol synthase 1-like [Pyrus x bretschneideri]
EVM0007070.1	Molecular Function: 2'-hydroxyisoflavone reductase activity (GO:0047526);; Biological Process: oxidation-reduction process (GO:0055114);;	--	--	--	Uncharacterized protein {ECO:0000313|EMBL:EMJ13841.1} OS=Prunus persica (Peach) PE=4 SV=1	PREDICTED: isoeugenol synthase 1-like isoform X2 [Pyrus x bretschneideri]
EVM0034078.1	--	--	[R]	General function prediction only	Uncharacterized protein {ECO:0000313|EMBL:EMJ20639.1} (Fragment) OS=Prunus persica (Peach) PE=4 SV=1	PREDICTED: uncharacterized protein LOC103432279 [Malus domestica]
EVM0024215.1	--	--	[R]	General function prediction only	Uncharacterized protein {ECO:0000313|EMBL:EMJ20639.1} (Fragment) OS=Prunus persica (Peach) PE=4 SV=1	PREDICTED: uncharacterized protein LOC103432279 [Malus domestica]
EVM0038831.1	Biological Process: metal ion transport (GO:0030001);; Molecular Function: metal ion transmembrane transporter activity (GO:0046873);;	K16075|0|pxb:103940376|magnesium transporter MRS2-4-like; K16075 magnesium transporter (A)	[P]	Inorganic ion transport and metabolism	Uncharacterized protein {ECO:0000313|EMBL:EMJ24488.1} OS=Prunus persica (Peach) PE=4 SV=1	PREDICTED: magnesium transporter MRS2-4-like [Pyrus x bretschneideri]
EVM0028304.1	Biological Process: metal ion transport (GO:0030001);; Molecular Function: metal ion transmembrane transporter activity (GO:0046873);;	K16075|1.75143e-107|mdm:103402535|magnesium transporter MRS2-4; K16075 magnesium transporter (A)	[P]	Inorganic ion transport and metabolism	Uncharacterized protein {ECO:0000313|EMBL:EMJ24488.1} OS=Prunus persica (Peach) PE=4 SV=1	PREDICTED: magnesium transporter MRS2-4 [Malus domestica]
EVM0027341.1	--	--	--	--	Uncharacterized protein {ECO:0000313|EMBL:EMJ16887.1} OS=Prunus persica (Peach) PE=4 SV=1	PREDICTED: APO protein 4, mitochondrial-like [Pyrus x bretschneideri]
EVM0025073.1	--	--	--	--	Uncharacterized protein {ECO:0000313|EMBL:EMJ16887.1} OS=Prunus persica (Peach) PE=4 SV=1	PREDICTED: APO protein 4, mitochondrial-like [Pyrus x bretschneideri]
EVM0023175.1	--	--	--	--	Uncharacterized protein {ECO:0000313|EMBL:EMJ02039.1} OS=Prunus persica (Peach) PE=4 SV=1	hypothetical protein PRUPE_ppa026298mg [Prunus persica]
EVM0024577.1	--	--	--	--	Uncharacterized protein {ECO:0000313|EMBL:EMJ02039.1} OS=Prunus persica (Peach) PE=4 SV=1	hypothetical protein PRUPE_ppa026298mg [Prunus persica]
EVM0028262.1	Molecular Function: binding (GO:0005488);; Biological Process: metabolic process (GO:0008152);; Molecular Function: hydrolase activity (GO:0016787);;	--	[R]	General function prediction only	Gag-pol polyprotein {ECO:0000313|EMBL:AFP55546.1} OS=Rosa rugosa (Rugosa rose) PE=4 SV=1	PREDICTED: uncharacterized protein LOC103409432 [Malus domestica]
EVM0026225.1	Molecular Function: nucleic acid binding (GO:0003676);; Molecular Function: beta-galactosidase activity (GO:0004565);; Biological Process: carbohydrate metabolic process (GO:0005975);; Biological Process: DNA integration (GO:0015074);; Molecular Function: carbohydrate binding (GO:0030246);;	--	[R]	General function prediction only	Putative uncharacterized protein {ECO:0000313|EMBL:CAN71812.1} OS=Vitis vinifera (Grape) PE=4 SV=1	PREDICTED: uncharacterized protein LOC103409432 [Malus domestica]
EVM0017182.1	--	--	[R]	General function prediction only	Uncharacterized protein {ECO:0000313|EMBL:EMJ14455.1} OS=Prunus persica (Peach) PE=4 SV=1	hypothetical protein PRUPE_ppb020741mg [Prunus persica]
EVM0020038.1	--	--	[R]	General function prediction only	Uncharacterized protein {ECO:0000313|EMBL:EMJ14455.1} OS=Prunus persica (Peach) PE=4 SV=1	hypothetical protein PRUPE_ppb020741mg [Prunus persica]
EVM0028396.1	Biological Process: primary metabolic process (GO:0044238);; Biological Process: cellular biosynthetic process (GO:0044249);; Biological Process: single-organism metabolic process (GO:0044710);; Biological Process: response to stimulus (GO:0050896);; Biological Process: organic substance biosynthetic process (GO:1901576);;	--	[I]	Lipid transport and metabolism	Uncharacterized protein {ECO:0000313|EMBL:EMJ18432.1} OS=Prunus persica (Peach) PE=4 SV=1	PREDICTED: phospholipase A1-IIdelta-like [Malus domestica]
EVM0037920.1	Biological Process: primary metabolic process (GO:0044238);; Biological Process: cellular biosynthetic process (GO:0044249);; Biological Process: single-organism metabolic process (GO:0044710);; Biological Process: response to stimulus (GO:0050896);; Biological Process: organic substance biosynthetic process (GO:1901576);;	--	[I]	Lipid transport and metabolism	Uncharacterized protein {ECO:0000313|EMBL:EMJ18432.1} OS=Prunus persica (Peach) PE=4 SV=1	PREDICTED: phospholipase A1-IIdelta-like [Malus domestica]
EVM0021485.1	--	K10405|3.49031e-80|pxb:103956359|kinesin-1; K10405 kinesin family member C1 (A)	[Z]	Cytoskeleton	Kinesin-like protein {ECO:0000256|RuleBase:RU000394} OS=Prunus persica (Peach) PE=3 SV=1	PREDICTED: kinesin-1 [Pyrus x bretschneideri]
EVM0003971.1	--	K10405|9.07115e-74|pxb:103956359|kinesin-1; K10405 kinesin family member C1 (A)	[Z]	Cytoskeleton	Kinesin-like protein {ECO:0000256|RuleBase:RU000394} OS=Prunus persica (Peach) PE=3 SV=1	PREDICTED: kinesin-1 [Pyrus x bretschneideri]
EVM0041978.1	--	--	--	--	Uncharacterized protein {ECO:0000313|EMBL:EMJ18510.1} (Fragment) OS=Prunus persica (Peach) PE=4 SV=1	PREDICTED: dirigent protein 2-like [Malus domestica]
EVM0001588.1	--	--	--	--	Uncharacterized protein {ECO:0000313|EMBL:EMJ18510.1} (Fragment) OS=Prunus persica (Peach) PE=4 SV=1	PREDICTED: dirigent protein 2-like [Malus domestica]
EVM0021854.1	--	--	[R]	General function prediction only	Uncharacterized protein {ECO:0000313|EMBL:EMJ27972.1} (Fragment) OS=Prunus persica (Peach) PE=4 SV=1	PREDICTED: uncharacterized protein LOC103403870 [Malus domestica]
EVM0039383.1	--	--	[R]	General function prediction only	Uncharacterized protein {ECO:0000313|EMBL:EMJ05607.1} OS=Prunus persica (Peach) PE=4 SV=1	PREDICTED: uncharacterized protein LOC103403870 [Malus domestica]
EVM0026633.1	--	--	--	--	Uncharacterized protein {ECO:0000313|EMBL:EMJ11450.1} (Fragment) OS=Prunus persica (Peach) PE=4 SV=1	PREDICTED: uncharacterized protein LOC103407361 [Malus domestica]
EVM0033135.1	--	--	--	--	Uncharacterized protein {ECO:0000313|EMBL:EMJ11450.1} (Fragment) OS=Prunus persica (Peach) PE=4 SV=1	PREDICTED: uncharacterized protein LOC103407361 [Malus domestica]
EVM0037009.1	--	--	[R]	General function prediction only	Putative uncharacterized protein {ECO:0000313|EMBL:CAN67970.1} OS=Vitis vinifera (Grape) PE=4 SV=1	PREDICTED: uncharacterized protein LOC103447138 [Malus domestica]
EVM0000791.1	--	--	[R]	General function prediction only	T4.5 protein {ECO:0000313|EMBL:CCH50966.1} OS=Malus x robusta PE=4 SV=1	PREDICTED: uncharacterized protein LOC103447138 [Malus domestica]
EVM0029634.1	--	--	--	--	--	PREDICTED: uncharacterized protein LOC103443514 [Malus domestica]
EVM0037181.1	--	--	--	--	--	PREDICTED: uncharacterized protein LOC103443514 [Malus domestica]
EVM0026576.1	--	--	--	--	Uncharacterized protein {ECO:0000313|EMBL:EMJ23684.1} OS=Prunus persica (Peach) PE=4 SV=1	PREDICTED: uncharacterized protein LOC103939730 isoform X4 [Pyrus x bretschneideri]
EVM0040605.1	--	--	--	--	Uncharacterized protein {ECO:0000313|EMBL:EMJ23684.1} OS=Prunus persica (Peach) PE=4 SV=1	PREDICTED: uncharacterized protein LOC103939730 isoform X4 [Pyrus x bretschneideri]
EVM0000389.1	--	--	[R]	General function prediction only	Uncharacterized protein {ECO:0000313|EMBL:EMJ22944.1} OS=Prunus persica (Peach) PE=4 SV=1	PREDICTED: uncharacterized protein LOC103961415 [Pyrus x bretschneideri]
EVM0042201.1	--	--	[R]	General function prediction only	Uncharacterized protein {ECO:0000313|EMBL:EMJ22944.1} OS=Prunus persica (Peach) PE=4 SV=1	PREDICTED: uncharacterized protein LOC103961415 [Pyrus x bretschneideri]
EVM0014019.1	--	--	--	--	--	PREDICTED: uncharacterized protein LOC103444724 [Malus domestica]
EVM0016916.1	--	--	--	--	--	PREDICTED: uncharacterized protein LOC103444724 [Malus domestica]
EVM0022201.1	--	--	[R]	General function prediction only	Putative retrotransposon protein {ECO:0000313|EMBL:CBL94172.1} OS=Malus domestica (Apple) PE=4 SV=1	PREDICTED: uncharacterized protein LOC103962405 [Pyrus x bretschneideri]
EVM0004554.1	Molecular Function: nucleic acid binding (GO:0003676);; Molecular Function: catalytic activity (GO:0003824);; Biological Process: DNA metabolic process (GO:0006259);;	--	[R]	General function prediction only	DNA/RNA polymerases superfamily protein {ECO:0000313|EMBL:EOY31837.1} OS=Theobroma cacao (Cacao) PE=4 SV=1	PREDICTED: uncharacterized protein LOC103956177 [Pyrus x bretschneideri]
EVM0005224.1	Molecular Function: hydrolase activity (GO:0016787);; Biological Process: primary metabolic process (GO:0044238);; Biological Process: organic substance metabolic process (GO:0071704);;	K01177|0|pxb:103932522|beta-amylase 7; K01177 beta-amylase [EC:3.2.1.2] (A)	--	--	Uncharacterized protein {ECO:0000313|EMBL:EMJ21421.1} OS=Prunus persica (Peach) PE=3 SV=1	PREDICTED: LOW QUALITY PROTEIN: beta-amylase 7 [Pyrus x bretschneideri]
EVM0002215.1	Biological Process: carbohydrate metabolic process (GO:0005975);; Molecular Function: hydrolase activity, acting on glycosyl bonds (GO:0016798);; Biological Process: macromolecule metabolic process (GO:0043170);; Biological Process: regulation of biological process (GO:0050789);;	K01177|0|pxb:103932522|beta-amylase 7; K01177 beta-amylase [EC:3.2.1.2] (A)	--	--	Uncharacterized protein {ECO:0000313|EMBL:EMJ21422.1} OS=Prunus persica (Peach) PE=3 SV=1	PREDICTED: LOW QUALITY PROTEIN: beta-amylase 7 [Pyrus x bretschneideri]
EVM0007866.1	--	--	--	--	Uncharacterized protein {ECO:0000313|EMBL:EMJ15170.1} OS=Prunus persica (Peach) PE=4 SV=1	PREDICTED: high mobility group B protein 14-like [Malus domestica]
EVM0036967.1	--	--	--	--	Uncharacterized protein {ECO:0000313|EMBL:EMJ15170.1} OS=Prunus persica (Peach) PE=4 SV=1	PREDICTED: high mobility group B protein 14-like [Malus domestica]
EVM0003043.1	Molecular Function: kinase activity (GO:0016301);; Biological Process: phosphorylation (GO:0016310);;	--	[G]	Carbohydrate transport and metabolism	Uncharacterized protein {ECO:0000313|EMBL:EMJ16811.1} OS=Prunus persica (Peach) PE=4 SV=1	PREDICTED: N-acetyl-D-glucosamine kinase [Malus domestica]
EVM0005395.1	Molecular Function: kinase activity (GO:0016301);; Biological Process: phosphorylation (GO:0016310);;	--	[G]	Carbohydrate transport and metabolism	Uncharacterized protein {ECO:0000313|EMBL:EMJ16811.1} OS=Prunus persica (Peach) PE=4 SV=1	PREDICTED: N-acetyl-D-glucosamine kinase [Malus domestica]
EVM0010600.1	Molecular Function: ATP binding (GO:0005524);; Biological Process: ATP biosynthetic process (GO:0006754);; Cellular Component: chloroplast stroma (GO:0009570);; Biological Process: photosynthetic electron transport chain (GO:0009767);; Cellular Component: chloroplast envelope (GO:0009941);; Cellular Component: integral component of membrane (GO:0016021);; Biological Process: copper ion transmembr…	--	[P]	Inorganic ion transport and metabolism	Uncharacterized protein {ECO:0000313|EMBL:EMJ01045.1} OS=Prunus persica (Peach) PE=3 SV=1	PREDICTED: copper-transporting ATPase PAA1, chloroplastic-like isoform X1 [Malus domestica]
EVM0006613.1	Molecular Function: ATP binding (GO:0005524);; Biological Process: ATP biosynthetic process (GO:0006754);; Cellular Component: chloroplast stroma (GO:0009570);; Biological Process: photosynthetic electron transport chain (GO:0009767);; Cellular Component: chloroplast envelope (GO:0009941);; Cellular Component: integral component of membrane (GO:0016021);; Biological Process: copper ion transmembr…	--	[P]	Inorganic ion transport and metabolism	Uncharacterized protein {ECO:0000313|EMBL:EMJ01045.1} OS=Prunus persica (Peach) PE=3 SV=1	PREDICTED: copper-transporting ATPase PAA1, chloroplastic-like isoform X1 [Malus domestica]
EVM0005229.1	--	K12590|2.59469e-98|mdm:103448185|exosome complex exonuclease RRP46 homolog; K12590 exosome complex component RRP46 (A)	[J]	Translation, ribosomal structure and biogenesis	Uncharacterized protein {ECO:0000313|EMBL:EMJ24979.1} OS=Prunus persica (Peach) PE=4 SV=1	PREDICTED: exosome complex exonuclease RRP46 homolog [Malus domestica]
EVM0019599.1	--	K12590|9.36884e-75|mdm:103448185|exosome complex exonuclease RRP46 homolog; K12590 exosome complex component RRP46 (A)	[J]	Translation, ribosomal structure and biogenesis	Uncharacterized protein {ECO:0000313|EMBL:EMJ24979.1} OS=Prunus persica (Peach) PE=4 SV=1	PREDICTED: exosome complex exonuclease RRP46 homolog [Malus domestica]
EVM0019859.1	--	--	--	--	--	PREDICTED: uncharacterized protein LOC103933720 [Pyrus x bretschneideri]
EVM0044786.1	--	--	--	--	--	PREDICTED: uncharacterized protein LOC103933720 [Pyrus x bretschneideri]
EVM0009891.1	--	--	[R]	General function prediction only	T4.5 protein {ECO:0000313|EMBL:CCH50966.1} OS=Malus x robusta PE=4 SV=1	PREDICTED: uncharacterized protein LOC103447800 [Malus domestica]
EVM0017359.1	--	--	[R]	General function prediction only	T4.5 protein {ECO:0000313|EMBL:CCH50966.1} OS=Malus x robusta PE=4 SV=1	PREDICTED: uncharacterized protein LOC103447800 [Malus domestica]
EVM0032579.1	Cellular Component: membrane (GO:0016020);; Molecular Function: transferase activity, transferring glycosyl groups (GO:0016757);; Molecular Function: metal ion binding (GO:0046872);;	K10999|2.14862e-87|pxb:103931678|cellulose synthase A catalytic subunit 2 [UDP-forming]-like; K10999 cellulose synthase A [EC:2.4.1.12] (A)	--	--	Cellulose synthase {ECO:0000256|RuleBase:RU361116} OS=Prunus persica (Peach) PE=3 SV=1	PREDICTED: cellulose synthase A catalytic subunit 2 [UDP-forming]-like [Pyrus x bretschneideri]
EVM0001889.1	Molecular Function: transferase activity (GO:0016740);;	K10999|1.10041e-117|pxb:103931678|cellulose synthase A catalytic subunit 2 [UDP-forming]-like; K10999 cellulose synthase A [EC:2.4.1.12] (A)	--	--	Cellulose synthase {ECO:0000256|RuleBase:RU361116} OS=Prunus persica (Peach) PE=3 SV=1	PREDICTED: cellulose synthase A catalytic subunit 2 [UDP-forming]-like [Pyrus x bretschneideri]
EVM0002457.1	Molecular Function: nucleic acid binding (GO:0003676);; Biological Process: post-embryonic development (GO:0009791);; Biological Process: gene silencing (GO:0016458);; Biological Process: animal organ development (GO:0048513);; Biological Process: reproductive structure development (GO:0048608);; Biological Process: phyllome development (GO:0048827);; Biological Process: response to stimulus (GO:…	K11593|5.34512e-58|mdm:103408068|protein argonaute 5-like; K11593 eukaryotic translation initiation factor 2C (A)	[J]	Translation, ribosomal structure and biogenesis	Protein argonaute {ECO:0000256|RuleBase:RU361178} OS=Prunus persica (Peach) PE=3 SV=1	PREDICTED: protein argonaute 5-like [Malus domestica]
EVM0017142.1	--	K11593|8.19028e-69|mdm:103408068|protein argonaute 5-like; K11593 eukaryotic translation initiation factor 2C (A)	[J]	Translation, ribosomal structure and biogenesis	Protein argonaute {ECO:0000256|RuleBase:RU361178} OS=Prunus persica (Peach) PE=3 SV=1	PREDICTED: protein argonaute 5-like [Malus domestica]
EVM0002002.1	Biological Process: single-organism cellular process (GO:0044763);;	K05391|0|mdm:103421481|putative cyclic nucleotide-gated ion channel 18; K05391 cyclic nucleotide gated channel, other eukaryote (A)	[PT]	--	Uncharacterized protein {ECO:0000313|EMBL:EMJ17981.1} OS=Prunus persica (Peach) PE=4 SV=1	PREDICTED: putative cyclic nucleotide-gated ion channel 18 [Malus domestica]
EVM0020720.1	Biological Process: single-organism cellular process (GO:0044763);;	K05391|0|mdm:103421481|putative cyclic nucleotide-gated ion channel 18; K05391 cyclic nucleotide gated channel, other eukaryote (A)	[PT]	--	Uncharacterized protein {ECO:0000313|EMBL:EMJ17981.1} OS=Prunus persica (Peach) PE=4 SV=1	PREDICTED: putative cyclic nucleotide-gated ion channel 18 [Malus domestica]
EVM0014910.1	--	--	[R]	General function prediction only	Uncharacterized protein {ECO:0000313|EMBL:ERM96088.1} (Fragment) OS=Amborella trichopoda PE=4 SV=1	PREDICTED: uncharacterized protein LOC103963819 [Pyrus x bretschneideri]
EVM0018755.1	--	--	[R]	General function prediction only	Uncharacterized protein {ECO:0000313|EMBL:KFK22785.1} OS=Arabis alpina (Alpine rock-cress) PE=4 SV=1	PREDICTED: uncharacterized protein LOC103963819 [Pyrus x bretschneideri]
EVM0009252.1	--	--	[S]	Function unknown	Uncharacterized protein {ECO:0000313|EMBL:EMJ09525.1} OS=Prunus persica (Peach) PE=3 SV=1	PREDICTED: selenoprotein O [Malus domestica]
EVM0025446.1	--	--	[S]	Function unknown	Uncharacterized protein {ECO:0000313|EMBL:EMJ09525.1} OS=Prunus persica (Peach) PE=3 SV=1	PREDICTED: selenoprotein O-like [Pyrus x bretschneideri]
EVM0039821.1	Cellular Component: core TFIIH complex (GO:0000439);; Molecular Function: ATP-dependent DNA helicase activity (GO:0004003);; Biological Process: nucleotide-excision repair (GO:0006289);;	--	[L]	Replication, recombination and repair	Uncharacterized protein {ECO:0000313|EMBL:EMJ15015.1} OS=Prunus persica (Peach) PE=4 SV=1	PREDICTED: uncharacterized protein LOC103429631 [Malus domestica]
EVM0023556.1	Cellular Component: core TFIIH complex (GO:0000439);; Molecular Function: ATP-dependent DNA helicase activity (GO:0004003);; Biological Process: nucleotide-excision repair (GO:0006289);;	--	[L]	Replication, recombination and repair	Uncharacterized protein {ECO:0000313|EMBL:EMJ15015.1} OS=Prunus persica (Peach) PE=4 SV=1	PREDICTED: uncharacterized protein LOC103429631 [Malus domestica]
EVM0024321.1	--	--	--	--	--	PREDICTED: uncharacterized protein LOC103413095 [Malus domestica]
EVM0022106.1	--	--	--	--	--	PREDICTED: uncharacterized protein LOC103413095 [Malus domestica]
EVM0015052.1	--	K00654|1.95288e-132|mdm:103417009|uncharacterized LOC103417009; K00654 serine palmitoyltransferase [EC:2.3.1.50] (A)	[R]	General function prediction only	Polyprotein {ECO:0000313|EMBL:AHL77759.1} OS=Prunus persica (Peach) PE=4 SV=1	PREDICTED: LOW QUALITY PROTEIN: uncharacterized protein LOC103417009 [Malus domestica]
EVM0032540.1	--	K00654|2.42456e-150|mdm:103417009|uncharacterized LOC103417009; K00654 serine palmitoyltransferase [EC:2.3.1.50] (A)	[R]	General function prediction only	Polyprotein {ECO:0000313|EMBL:AHL77759.1} OS=Prunus persica (Peach) PE=4 SV=1	PREDICTED: LOW QUALITY PROTEIN: uncharacterized protein LOC103417009 [Malus domestica]
EVM0036509.1	--	--	[R]	General function prediction only	Uncharacterized protein {ECO:0000313|EMBL:EMJ04998.1} OS=Prunus persica (Peach) PE=4 SV=1	PREDICTED: uncharacterized protein LOC103438144 [Malus domestica]
EVM0003168.1	--	--	[R]	General function prediction only	Uncharacterized protein {ECO:0000313|EMBL:EMJ04998.1} OS=Prunus persica (Peach) PE=4 SV=1	PREDICTED: uncharacterized protein LOC103438144 [Malus domestica]
EVM0001425.1	--	--	[R]	General function prediction only	Uncharacterized protein {ECO:0000313|EMBL:EMJ16812.1} OS=Prunus persica (Peach) PE=4 SV=1	PREDICTED: alpha/beta hydrolase domain-containing protein 17B-like [Pyrus x bretschneideri]
EVM0023342.1	--	--	[R]	General function prediction only	Uncharacterized protein {ECO:0000313|EMBL:EMJ16812.1} OS=Prunus persica (Peach) PE=4 SV=1	PREDICTED: alpha/beta hydrolase domain-containing protein 17B-like [Pyrus x bretschneideri]
EVM0037692.1	--	--	[R]	General function prediction only	Uncharacterized protein {ECO:0000313|EMBL:EMJ00096.1} (Fragment) OS=Prunus persica (Peach) PE=4 SV=1	PREDICTED: putative ribonuclease H protein At1g65750 [Malus domestica]
EVM0035327.1	--	--	[R]	General function prediction only	Uncharacterized protein {ECO:0000313|EMBL:EMJ00096.1} (Fragment) OS=Prunus persica (Peach) PE=4 SV=1	PREDICTED: putative ribonuclease H protein At1g65750 [Malus domestica]
EVM0010972.1	--	--	--	--	--	PREDICTED: uncharacterized protein LOC103959672 [Pyrus x bretschneideri]
EVM0045221.1	--	--	--	--	--	PREDICTED: uncharacterized protein LOC103959672 [Pyrus x bretschneideri]
EVM0016446.1	--	--	[S]	Function unknown	Uncharacterized protein {ECO:0000313|EMBL:EMJ13018.1} OS=Prunus persica (Peach) PE=4 SV=1	PREDICTED: uncharacterized protein LOC103958069 [Pyrus x bretschneideri]
EVM0022995.1	--	--	[S]	Function unknown	Uncharacterized protein {ECO:0000313|EMBL:EMJ13018.1} OS=Prunus persica (Peach) PE=4 SV=1	PREDICTED: uncharacterized protein LOC103445969 [Malus domestica]
EVM0035885.1	--	K16912|7.34053e-101|mdm:103402411|uncharacterized LOC103402411; K16912 ribosomal biogenesis protein LAS1 (A)	[R]	General function prediction only	Uncharacterized protein {ECO:0000313|EMBL:EMJ00098.1} OS=Prunus persica (Peach) PE=4 SV=1	PREDICTED: uncharacterized protein LOC103402411 isoform X4 [Malus domestica]
EVM0041537.1	--	K16912|1.83046e-42|pxb:103944976|uncharacterized LOC103944976; K16912 ribosomal biogenesis protein LAS1 (A)	[R]	General function prediction only	Uncharacterized protein {ECO:0000313|EMBL:EMJ00098.1} OS=Prunus persica (Peach) PE=4 SV=1	PREDICTED: uncharacterized protein LOC103944976 isoform X1 [Pyrus x bretschneideri]
EVM0036949.1	--	--	--	--	Putative uncharacterized protein {ECO:0000313|EMBL:CAN78763.1} OS=Vitis vinifera (Grape) PE=4 SV=1	PREDICTED: uncharacterized protein LOC103410979 [Malus domestica]
EVM0016717.1	--	--	--	--	Uncharacterized protein {ECO:0000313|EMBL:KDO39328.1} (Fragment) OS=Citrus sinensis (Sweet orange) PE=4 SV=1	PREDICTED: uncharacterized protein LOC103410979 [Malus domestica]
EVM0004713.1	--	--	--	--	Uncharacterized protein {ECO:0000313|EMBL:EMJ17355.1} OS=Prunus persica (Peach) PE=4 SV=1	PREDICTED: uncharacterized protein LOC103411398 [Malus domestica]
EVM0009188.1	--	--	--	--	Uncharacterized protein {ECO:0000313|EMBL:EMJ17355.1} OS=Prunus persica (Peach) PE=4 SV=1	PREDICTED: uncharacterized protein LOC103432091 [Malus domestica]
EVM0017250.1	--	--	--	--	--	PREDICTED: uncharacterized protein LOC103400830 [Malus domestica]
EVM0023929.1	--	--	--	--	--	PREDICTED: uncharacterized protein LOC103400830 [Malus domestica]
EVM0001740.1	--	--	[R]	General function prediction only	Gag-pol polyprotein {ECO:0000313|EMBL:CAC95126.1} OS=Populus deltoides (Eastern poplar) PE=4 SV=1	PREDICTED: uncharacterized protein LOC103454213 [Malus domestica]
EVM0045276.1	--	--	[R]	General function prediction only	Gag-pol polyprotein {ECO:0000313|EMBL:CAC95126.1} OS=Populus deltoides (Eastern poplar) PE=4 SV=1	PREDICTED: uncharacterized protein LOC103453190 [Malus domestica]
EVM0007950.1	Molecular Function: hydrolase activity (GO:0016787);;	--	--	--	Uncharacterized protein {ECO:0000313|EMBL:EMJ25299.1} OS=Prunus persica (Peach) PE=3 SV=1	PREDICTED: uncharacterized protein LOC103961825 [Pyrus x bretschneideri]
EVM0022242.1	--	--	--	--	Uncharacterized protein {ECO:0000313|EMBL:EMJ25299.1} OS=Prunus persica (Peach) PE=3 SV=1	PREDICTED: uncharacterized protein LOC103961825 [Pyrus x bretschneideri]
EVM0000837.1	--	--	[D]	Cell cycle control, cell division, chromosome partitioning	Putative uncharacterized protein {ECO:0000313|EMBL:ABD65117.1} OS=Brassica oleracea (Wild cabbage) PE=4 SV=1	PREDICTED: uncharacterized protein LOC103959555 [Pyrus x bretschneideri]
EVM0005355.1	--	--	[D]	Cell cycle control, cell division, chromosome partitioning	Uncharacterized protein {ECO:0000313|EMBL:ERP48411.1} OS=Populus trichocarpa (Western balsam poplar) PE=4 SV=1	PREDICTED: uncharacterized protein LOC103447556 [Malus domestica]
EVM0023741.1	Molecular Function: binding (GO:0005488);; Molecular Function: oxidoreductase activity (GO:0016491);;	K07437|0|fve:101301540|cytochrome P450 716B1-like; K07437 cytochrome P450, family 26, subfamily A (A)	[QI]	--	Uncharacterized protein {ECO:0000313|EMBL:EMJ07997.1} OS=Prunus persica (Peach) PE=3 SV=1	PREDICTED: cytochrome P450 716B1-like [Fragaria vesca subsp. vesca]
EVM0042416.1	Molecular Function: oxidoreductase activity (GO:0016491);;	K07437|0|fve:101301540|cytochrome P450 716B1-like; K07437 cytochrome P450, family 26, subfamily A (A)	[QI]	--	Uncharacterized protein {ECO:0000313|EMBL:EMJ07997.1} OS=Prunus persica (Peach) PE=3 SV=1	PREDICTED: cytochrome P450 716B1-like [Fragaria vesca subsp. vesca]
EVM0034778.1	--	--	--	--	Uncharacterized protein {ECO:0000313|EMBL:EMJ02114.1} OS=Prunus persica (Peach) PE=4 SV=1	PREDICTED: uncharacterized protein LOC103440833 [Malus domestica]
EVM0022623.1	--	--	--	--	Uncharacterized protein {ECO:0000313|EMBL:EMJ02114.1} OS=Prunus persica (Peach) PE=4 SV=1	PREDICTED: uncharacterized protein LOC103440833 [Malus domestica]
EVM0043331.1	--	--	[R]	General function prediction only	Lectin receptor kinase {ECO:0000313|EMBL:CAA69271.1} (Fragment) OS=Arabidopsis thaliana (Mouse-ear cress) PE=4 SV=1	PREDICTED: uncharacterized protein LOC103946229 [Pyrus x bretschneideri]
EVM0009617.1	--	--	[R]	General function prediction only	Lectin receptor kinase {ECO:0000313|EMBL:CAA69271.1} (Fragment) OS=Arabidopsis thaliana (Mouse-ear cress) PE=4 SV=1	PREDICTED: uncharacterized protein LOC103946229 [Pyrus x bretschneideri]
EVM0010965.1	--	K18162|0|mdm:103441846|putative methyltransferase At1g22800; K18162 NADH dehydrogenase [ubiquinone] 1 alpha subcomplex assembly factor 5 [EC:2.1.1.-] (A)	[R]	General function prediction only	Uncharacterized protein {ECO:0000313|EMBL:EMJ23597.1} OS=Prunus persica (Peach) PE=4 SV=1	PREDICTED: putative methyltransferase At1g22800 [Malus domestica]
EVM0029324.1	--	K18162|3.70938e-131|pxb:103967471|putative methyltransferase At1g22800; K18162 NADH dehydrogenase [ubiquinone] 1 alpha subcomplex assembly factor 5 [EC:2.1.1.-] (A)	[R]	General function prediction only	Uncharacterized protein {ECO:0000313|EMBL:EMJ23597.1} OS=Prunus persica (Peach) PE=4 SV=1	PREDICTED: putative methyltransferase At1g22800 [Pyrus x bretschneideri]
EVM0033122.1	--	K11507|1.48003e-51|pxb:103957547|centromere protein O-like; K11507 centromere protein O (A)	--	--	Uncharacterized protein {ECO:0000313|EMBL:KDP33446.1} OS=Jatropha curcas (Barbados nut) PE=4 SV=1	PREDICTED: centromere protein O-like isoform X1 [Pyrus x bretschneideri]
EVM0038878.1	--	K11507|1.47886e-35|pxb:103957547|centromere protein O-like; K11507 centromere protein O (A)	--	--	Uncharacterized protein {ECO:0000313|EMBL:KDP33446.1} OS=Jatropha curcas (Barbados nut) PE=4 SV=1	PREDICTED: centromere protein O-like isoform X1 [Pyrus x bretschneideri]
EVM0038914.1	Cellular Component: cytoplasm (GO:0005737);; Biological Process: biosynthetic process (GO:0009058);; Biological Process: post-embryonic development (GO:0009791);; Biological Process: cellular component organization (GO:0016043);; Molecular Function: ligase activity (GO:0016874);; Biological Process: cellular metabolic process (GO:0044237);; Biological Process: reproductive structure development (…	K01881|0|pxb:103931903|proline--tRNA ligase-like; K01881 prolyl-tRNA synthetase [EC:6.1.1.15] (A)	[J]	Translation, ribosomal structure and biogenesis	Uncharacterized protein {ECO:0000313|EMBL:EMJ11068.1} OS=Prunus persica (Peach) PE=3 SV=1	PREDICTED: proline--tRNA ligase-like [Pyrus x bretschneideri]
EVM0016052.1	Biological Process: metabolic process (GO:0008152);; Biological Process: post-embryonic development (GO:0009791);; Biological Process: cellular process (GO:0009987);; Biological Process: reproductive structure development (GO:0048608);;	K01881|3.0499e-146|fve:101291333|proline--tRNA ligase-like; K01881 prolyl-tRNA synthetase [EC:6.1.1.15] (A)	[J]	Translation, ribosomal structure and biogenesis	Proline--tRNA ligase {ECO:0000313|EMBL:EXC05977.1} OS=Morus notabilis PE=3 SV=1	PREDICTED: proline--tRNA ligase-like [Fragaria vesca subsp. vesca]
EVM0029400.1	--	--	[R]	General function prediction only	Uncharacterized protein {ECO:0000313|EMBL:KDP35540.1} OS=Jatropha curcas (Barbados nut) PE=4 SV=1	PREDICTED: uncharacterized protein LOC103415642 [Malus domestica]
EVM0033123.1	--	--	[R]	General function prediction only	Uncharacterized protein {ECO:0000313|EMBL:KDP35540.1} OS=Jatropha curcas (Barbados nut) PE=4 SV=1	PREDICTED: uncharacterized protein LOC103412219 [Malus domestica]
EVM0029004.1	Biological Process: cellular process (GO:0009987);; Molecular Function: ion binding (GO:0043167);;	--	[R]	General function prediction only	Retrotransposon polyprotein {ECO:0000313|EMBL:AFP55537.1} OS=Rosa rugosa (Rugosa rose) PE=4 SV=1	PREDICTED: uncharacterized protein LOC103339149 [Prunus mume]
EVM0026187.1	Molecular Function: organic cyclic compound binding (GO:0097159);; Molecular Function: heterocyclic compound binding (GO:1901363);;	--	[R]	General function prediction only	Retrotransposon polyprotein {ECO:0000313|EMBL:AFP55537.1} OS=Rosa rugosa (Rugosa rose) PE=4 SV=1	PREDICTED: uncharacterized protein LOC103429605 [Malus domestica]
EVM0027987.1	--	--	--	--	Uncharacterized protein {ECO:0000313|EMBL:EMJ10818.1} OS=Prunus persica (Peach) PE=4 SV=1	PREDICTED: uncharacterized protein LOC103437750 [Malus domestica]
EVM0014834.1	--	--	--	--	Uncharacterized protein {ECO:0000313|EMBL:EMJ10818.1} OS=Prunus persica (Peach) PE=4 SV=1	PREDICTED: LOW QUALITY PROTEIN: uncharacterized protein LOC103455248 [Malus domestica]
EVM0033904.1	--	--	--	--	Uncharacterized protein {ECO:0000313|EMBL:EMJ27653.1} OS=Prunus persica (Peach) PE=4 SV=1	PREDICTED: F-box protein At3g07870-like [Malus domestica]
EVM0022454.1	--	--	--	--	Uncharacterized protein {ECO:0000313|EMBL:EMJ27695.1} OS=Prunus persica (Peach) PE=4 SV=1	PREDICTED: F-box/kelch-repeat protein At3g23880-like [Pyrus x bretschneideri]
EVM0032315.1	Molecular Function: prenyltransferase activity (GO:0004659);;	K02257|1.08223e-85|mdm:103411040|protoheme IX farnesyltransferase, mitochondrial-like; K02257 protoheme IX farnesyltransferase [EC:2.5.1.-] (A)	[H]	Coenzyme transport and metabolism	Uncharacterized protein {ECO:0000313|EMBL:EMJ23415.1} OS=Prunus persica (Peach) PE=3 SV=1	PREDICTED: protoheme IX farnesyltransferase, mitochondrial-like [Malus domestica]
EVM0000120.1	Molecular Function: protoheme IX farnesyltransferase activity (GO:0008495);; Cellular Component: integral component of membrane (GO:0016021);; Biological Process: heme O biosynthetic process (GO:0048034);;	K02257|2.49829e-86|mdm:103411040|protoheme IX farnesyltransferase, mitochondrial-like; K02257 protoheme IX farnesyltransferase [EC:2.5.1.-] (A)	[H]	Coenzyme transport and metabolism	Uncharacterized protein {ECO:0000313|EMBL:EMJ23415.1} OS=Prunus persica (Peach) PE=3 SV=1	PREDICTED: protoheme IX farnesyltransferase, mitochondrial-like [Malus domestica]
EVM0003652.1	Molecular Function: transcription regulatory region sequence-specific DNA binding (GO:0000976);; Molecular Function: transcription factor activity, sequence-specific DNA binding (GO:0003700);; Cellular Component: nucleus (GO:0005634);; Biological Process: regulation of transcription, DNA-templated (GO:0006355);;	--	[K]	Transcription	HD domain class transcription factor {ECO:0000313|EMBL:ADL36709.1} OS=Malus domestica (Apple) PE=2 SV=1	HD domain class transcription factor [Malus domestica]
EVM0020797.1	Molecular Function: transcription regulatory region sequence-specific DNA binding (GO:0000976);; Molecular Function: transcription factor activity, sequence-specific DNA binding (GO:0003700);; Cellular Component: nucleus (GO:0005634);; Biological Process: regulation of transcription, DNA-templated (GO:0006355);;	--	[K]	Transcription	HD domain class transcription factor {ECO:0000313|EMBL:ADL36709.1} OS=Malus domestica (Apple) PE=2 SV=1	HD domain class transcription factor [Malus domestica]
EVM0007365.1	Cellular Component: mitochondrion (GO:0005739);;	--	[R]	General function prediction only	T4.5 protein {ECO:0000313|EMBL:CCH50966.1} OS=Malus x robusta PE=4 SV=1	PREDICTED: uncharacterized protein LOC103404078 [Malus domestica]
EVM0036543.1	Cellular Component: mitochondrion (GO:0005739);;	--	[R]	General function prediction only	T4.5 protein {ECO:0000313|EMBL:CCH50966.1} OS=Malus x robusta PE=4 SV=1	PREDICTED: uncharacterized protein LOC103404078 [Malus domestica]
[truncated: 247 more rows]

## Sheet: S4-3
Biological_Process_enrich.list
[truncated: 336 more rows]

## Sheet: S4-4
ID	Description	GeneRatio	BgRatio	enrich_factor	pvalue	qvalue	geneID
[truncated: 53 more rows]
