# Supplementary material for: A draft genome, resequencing, and metabolomes reveal the genetic background and molecular basis of the nutritional and medicinal properties of loquat (Eriobotrya japonica (Thunb.) Lindl)
Source: Hortic Res. 2021 Nov 1;8:231. doi: 10.1038/s41438-021-00657-1 (PMC8558328; doi:10.1038/s41438-021-00657-1)
Supplement: Supplementary file 26 — Supplementary data file 6 [file 41438_2021_657_MOESM26_ESM.xlsx]

## Sheet: Table of contents
ID of table	Title of table
S6-1	Function annotation of genes undergone positive selection in loquat
S6-2	Listing of GO pathway enrich of genes undergone positive selection in loquat
S6-3	Listing of KEGG pathway enrich of genes undergone positive selection in loquat

## Sheet: S6-1
#gene_ID	GO_annotation	KEGG_annotation	KOG_class	KOG_class_annotation	TrEMBL_annotation	nr_annotation
EVM0014792.1	--	--	[R]	General function prediction only	Uncharacterized protein {ECO:0000313|EMBL:EMJ25315.1} (Fragment) OS=Prunus persica (Peach) PE=4 SV=1	PREDICTED: strictosidine synthase 3-like [Pyrus x bretschneideri]
EVM0014078.1	Cellular Component: endoplasmic reticulum (GO:0005783);;	--	--	--	Uncharacterized protein {ECO:0000313|EMBL:EMJ02477.1} OS=Prunus persica (Peach) PE=4 SV=1	PREDICTED: uncharacterized protein LOC103967185 [Pyrus x bretschneideri]
EVM0027502.1	--	--	[T]	Signal transduction mechanisms	Uncharacterized protein {ECO:0000313|EMBL:EMJ09714.1} OS=Prunus persica (Peach) PE=4 SV=1	PREDICTED: wall-associated receptor kinase-like 20 [Pyrus x bretschneideri]
EVM0037564.1	Molecular Function: binding (GO:0005488);; Biological Process: megagametogenesis (GO:0009561);; Biological Process: cellular component organization (GO:0016043);; Biological Process: cell differentiation (GO:0030154);;	K03686|0|pxb:103954895|chaperone protein dnaJ 1, mitochondrial; K03686 molecular chaperone DnaJ (A)	[O]	Posttranslational modification, protein turnover, chaperones	Uncharacterized protein {ECO:0000313|EMBL:EMJ19391.1} OS=Prunus persica (Peach) PE=3 SV=1	PREDICTED: chaperone protein dnaJ 1, mitochondrial [Pyrus x bretschneideri]
EVM0028117.1	--	--	[S]	Function unknown	Uncharacterized protein {ECO:0000313|EMBL:EMJ18752.1} OS=Prunus persica (Peach) PE=4 SV=1	PREDICTED: armadillo repeat-containing protein 7-like [Malus domestica]
EVM0044106.1	Biological Process: very long-chain fatty acid metabolic process (GO:0000038);; Molecular Function: 3-oxoacyl-[acyl-carrier-protein] reductase (NADPH) activity (GO:0004316);; Cellular Component: cytosol (GO:0005829);; Biological Process: folic acid-containing compound metabolic process (GO:0006760);; Biological Process: response to cold (GO:0009409);; Cellular Component: chloroplast (GO:0009507);…	--	[R]	General function prediction only	Uncharacterized protein {ECO:0000313|EMBL:EMJ24950.1} OS=Prunus persica (Peach) PE=3 SV=1	PREDICTED: carbonyl reductase family member 4 [Pyrus x bretschneideri]
EVM0014220.1	Biological Process: pseudouridine synthesis (GO:0001522);; Molecular Function: RNA binding (GO:0003723);; Molecular Function: pseudouridine synthase activity (GO:0009982);;	--	[A]	RNA processing and modification	Uncharacterized protein {ECO:0000313|EMBL:EMJ11188.1} OS=Prunus persica (Peach) PE=4 SV=1	PREDICTED: RNA pseudouridine synthase 3, mitochondrial [Pyrus x bretschneideri]
EVM0039301.1	--	--	--	--	Uncharacterized protein {ECO:0000313|EMBL:EMJ12562.1} OS=Prunus persica (Peach) PE=4 SV=1	PREDICTED: seed biotin-containing protein SBP65-like [Malus domestica]
EVM0020229.1	Molecular Function: serine-type peptidase activity (GO:0008236);;	--	[O]	Posttranslational modification, protein turnover, chaperones	Uncharacterized protein {ECO:0000313|EMBL:EMJ01521.1} OS=Prunus persica (Peach) PE=4 SV=1	PREDICTED: LOW QUALITY PROTEIN: probable glutamyl endopeptidase, chloroplastic [Malus domestica]
EVM0038199.1	--	--	--	--	Uncharacterized protein {ECO:0000313|EMBL:EMJ13417.1} OS=Prunus persica (Peach) PE=4 SV=1	PREDICTED: uncharacterized protein LOC103951406 [Pyrus x bretschneideri]
EVM0045038.2	Biological Process: RNA methylation (GO:0001510);; Molecular Function: nucleic acid binding (GO:0003676);; Molecular Function: methyltransferase activity (GO:0008168);; Biological Process: methylglyoxal catabolic process to D-lactate via S-lactoyl-glutathione (GO:0019243);;	--	[AR]	--	Uncharacterized protein {ECO:0000313|EMBL:EMJ19498.1} OS=Prunus persica (Peach) PE=3 SV=1	PREDICTED: putative ribosomal RNA methyltransferase mrm2, mitochondrial isoform X1 [Malus domestica]
EVM0031458.1	Molecular Function: nucleotide binding (GO:0000166);; Molecular Function: nucleic acid binding (GO:0003676);;	--	[R]	General function prediction only	Uncharacterized protein {ECO:0000313|EMBL:EMJ28760.1} OS=Prunus persica (Peach) PE=4 SV=1	PREDICTED: glycine-rich RNA-binding protein 4, mitochondrial [Malus domestica]
EVM0019392.2	Molecular Function: calcium-transporting ATPase activity (GO:0005388);; Molecular Function: ATP binding (GO:0005524);; Cellular Component: endoplasmic reticulum (GO:0005783);; Biological Process: ATP biosynthetic process (GO:0006754);; Biological Process: calcium ion transport (GO:0006816);; Cellular Component: integral component of membrane (GO:0016021);; Molecular Function: metal ion binding (G…	K01537|0|pxb:103927202|calcium-transporting ATPase, endoplasmic reticulum-type; K01537 Ca2+-transporting ATPase [EC:3.6.3.8] (A)	[P]	Inorganic ion transport and metabolism	Uncharacterized protein {ECO:0000313|EMBL:EMJ21796.1} OS=Prunus persica (Peach) PE=3 SV=1	PREDICTED: calcium-transporting ATPase, endoplasmic reticulum-type [Pyrus x bretschneideri]
EVM0033417.3	Molecular Function: glutathione-disulfide reductase activity (GO:0004362);; Cellular Component: peroxisome (GO:0005777);; Biological Process: glutathione metabolic process (GO:0006749);; Molecular Function: electron carrier activity (GO:0009055);; Biological Process: toxin catabolic process (GO:0009407);; Biological Process: cell redox homeostasis (GO:0045454);; Molecular Function: flavin adenine…	K00383|0|mdm:103443500|glutathione reductase, cytosolic; K00383 glutathione reductase (NADPH) [EC:1.8.1.7] (A)	[Q]	Secondary metabolites biosynthesis, transport and catabolism	Uncharacterized protein {ECO:0000313|EMBL:EMJ23341.1} OS=Prunus persica (Peach) PE=3 SV=1	PREDICTED: glutathione reductase, cytosolic [Malus domestica]
EVM0000430.1	--	--	--	--	Uncharacterized protein {ECO:0000313|EMBL:EMJ06323.1} OS=Prunus persica (Peach) PE=4 SV=1	PREDICTED: uncharacterized protein LOC103967838 [Pyrus x bretschneideri]
EVM0012997.1	Biological Process: cytokinesis by cell plate formation (GO:0000911);; Molecular Function: guanyl-nucleotide exchange factor activity (GO:0005085);; Molecular Function: GTP binding (GO:0005525);; Cellular Component: nucleus (GO:0005634);; Cellular Component: cytosol (GO:0005829);; Cellular Component: plasma membrane (GO:0005886);; Biological Process: acetyl-CoA metabolic process (GO:0006084);; Bi…	--	[T]	Signal transduction mechanisms	Uncharacterized protein {ECO:0000313|EMBL:EMJ15998.1} OS=Prunus persica (Peach) PE=4 SV=1	PREDICTED: dedicator of cytokinesis protein 11-like [Malus domestica]
EVM0000355.1	Molecular Function: metalloendopeptidase activity (GO:0004222);; Molecular Function: ATP binding (GO:0005524);; Biological Process: proteolysis (GO:0006508);; Molecular Function: microtubule-severing ATPase activity (GO:0008568);; Cellular Component: membrane (GO:0016020);; Biological Process: protein catabolic process (GO:0030163);;	K08955|0|mdm:103436925|ATP-dependent zinc metalloprotease FTSH 11, chloroplastic/mitochondrial; K08955 ATP-dependent metalloprotease [EC:3.4.24.-] (A)	[O]	Posttranslational modification, protein turnover, chaperones	Cell division protease ftsH isoform 1 {ECO:0000313|EMBL:EOY23469.1} OS=Theobroma cacao (Cacao) PE=3 SV=1	PREDICTED: ATP-dependent zinc metalloprotease FTSH 11, chloroplastic/mitochondrial [Malus domestica]
EVM0014961.1	--	--	--	--	Uncharacterized protein {ECO:0000313|EMBL:EMJ12066.1} OS=Prunus persica (Peach) PE=4 SV=1	PREDICTED: uncharacterized protein LOC103949237 [Pyrus x bretschneideri]
EVM0035432.1	Molecular Function: ATP binding (GO:0005524);; Biological Process: signal transduction (GO:0007165);; Molecular Function: nucleoside-triphosphatase activity (GO:0017111);; Molecular Function: ADP binding (GO:0043531);;	--	--	--	Uncharacterized protein {ECO:0000313|EMBL:EMJ09310.1} OS=Prunus persica (Peach) PE=4 SV=1	PREDICTED: uncharacterized protein LOC103447241 [Malus domestica]
EVM0031991.1	--	--	[R]	General function prediction only	Uncharacterized protein {ECO:0000313|EMBL:EMJ10134.1} (Fragment) OS=Prunus persica (Peach) PE=4 SV=1	PREDICTED: pentatricopeptide repeat-containing protein At3g18020 [Pyrus x bretschneideri]
EVM0038628.1	Molecular Function: ATP binding (GO:0005524);; Biological Process: protein folding (GO:0006457);; Biological Process: proteolysis (GO:0006508);; Molecular Function: peptidase activity (GO:0008233);; Molecular Function: nucleoside-triphosphatase activity (GO:0017111);; Molecular Function: unfolded protein binding (GO:0051082);;	K03544|0|pxb:103946410|ATP-dependent Clp protease ATP-binding subunit clpX-like, mitochondrial; K03544 ATP-dependent Clp protease ATP-binding subunit ClpX (A)	[O]	Posttranslational modification, protein turnover, chaperones	Uncharacterized protein {ECO:0000313|EMBL:KDP40893.1} OS=Jatropha curcas (Barbados nut) PE=4 SV=1	PREDICTED: ATP-dependent Clp protease ATP-binding subunit clpX-like, mitochondrial [Pyrus x bretschneideri]
EVM0008702.1	--	--	[R]	General function prediction only	Uncharacterized protein {ECO:0000313|EMBL:EMJ27928.1} (Fragment) OS=Prunus persica (Peach) PE=4 SV=1	PREDICTED: putative pentatricopeptide repeat-containing protein At5g13230, mitochondrial [Pyrus x bretschneideri]
EVM0037044.1	--	--	--	--	Uncharacterized protein {ECO:0000313|EMBL:EMJ15652.1} OS=Prunus persica (Peach) PE=3 SV=1	PREDICTED: uncharacterized protein LOC103413302 [Malus domestica]
EVM0020915.1	--	--	[BT]	--	Uncharacterized protein {ECO:0000313|EMBL:EMJ11165.1} OS=Prunus persica (Peach) PE=4 SV=1	PREDICTED: jmjC domain-containing protein 4 [Pyrus x bretschneideri]
EVM0013191.1	Molecular Function: catalytic activity (GO:0003824);;	--	[T]	Signal transduction mechanisms	Uncharacterized protein {ECO:0000313|EMBL:EMJ28517.1} OS=Prunus persica (Peach) PE=4 SV=1	PREDICTED: probable protein phosphatase 2C 72 [Pyrus x bretschneideri]
EVM0035263.1	--	--	--	--	Uncharacterized protein {ECO:0000313|EMBL:EMJ12217.1} OS=Prunus persica (Peach) PE=4 SV=1	PREDICTED: uncharacterized protein LOC103961103 isoform X1 [Pyrus x bretschneideri]
EVM0027590.2	--	K10838|0|pxb:103927253|DNA repair protein complementing XP-C cells homolog; K10838 xeroderma pigmentosum group C-complementing protein (A)	[L]	Replication, recombination and repair	Uncharacterized protein {ECO:0000313|EMBL:EMJ18890.1} OS=Prunus persica (Peach) PE=4 SV=1	PREDICTED: DNA repair protein complementing XP-C cells homolog [Pyrus x bretschneideri]
EVM0003298.1	Cellular Component: cytoplasm (GO:0005737);; Biological Process: heat acclimation (GO:0010286);;	--	--	--	Uncharacterized protein {ECO:0000313|EMBL:EMJ23877.1} OS=Prunus persica (Peach) PE=4 SV=1	PREDICTED: GEM-like protein 5 [Pyrus x bretschneideri]
EVM0013390.1	--	--	--	--	Uncharacterized protein {ECO:0000313|EMBL:EMJ07500.1} OS=Prunus persica (Peach) PE=4 SV=1	PREDICTED: uncharacterized protein LOC103933066 [Pyrus x bretschneideri]
EVM0030364.1	Molecular Function: ATP binding (GO:0005524);; Biological Process: protein targeting (GO:0006605);; Cellular Component: chloroplast stroma (GO:0009570);; Biological Process: response to absence of light (GO:0009646);; Biological Process: chloroplast organization (GO:0009658);; Cellular Component: chloroplast envelope (GO:0009941);; Biological Process: thylakoid membrane organization (GO:0010027);…	K03070|0|pxb:103933556|protein translocase subunit SecA, chloroplastic; K03070 preprotein translocase subunit SecA (A)	--	--	Protein translocase subunit SecA {ECO:0000256|RuleBase:RU003874} OS=Prunus persica (Peach) PE=3 SV=1	PREDICTED: protein translocase subunit SecA, chloroplastic [Pyrus x bretschneideri]
EVM0033175.2	--	--	[O]	Posttranslational modification, protein turnover, chaperones	Uncharacterized protein {ECO:0000313|EMBL:EMJ15739.1} OS=Prunus persica (Peach) PE=4 SV=1	PREDICTED: glyoxysomal processing protease, glyoxysomal [Pyrus x bretschneideri]
EVM0042179.1	Biological Process: RNA processing (GO:0006396);; Biological Process: regulation of metabolic process (GO:0019222);; Biological Process: response to stimulus (GO:0050896);;	--	[M]	Cell wall/membrane/envelope biogenesis	Uncharacterized protein {ECO:0000313|EMBL:EMJ13219.1} OS=Prunus persica (Peach) PE=4 SV=1	PREDICTED: uncharacterized protein LOC103943546 [Pyrus x bretschneideri]
EVM0013409.1	Molecular Function: glycerol-3-phosphate dehydrogenase [NAD+] activity (GO:0004367);; Biological Process: carbohydrate metabolic process (GO:0005975);; Cellular Component: glycerol-3-phosphate dehydrogenase complex (GO:0009331);; Biological Process: systemic acquired resistance (GO:0009627);; Cellular Component: chloroplast envelope (GO:0009941);; Biological Process: glycerolipid biosynthetic pro…	--	[C]	Energy production and conversion	Glycerol-3-phosphate dehydrogenase [NAD(+)] {ECO:0000256|RuleBase:RU361243} (Fragment) OS=Prunus persica (Peach) PE=3 SV=1	PREDICTED: glycerol-3-phosphate dehydrogenase [NAD(+)] 2, chloroplastic [Malus domestica]
EVM0045212.1	Molecular Function: binding (GO:0005488);; Biological Process: nucleobase-containing compound metabolic process (GO:0006139);; Biological Process: cellular biosynthetic process (GO:0044249);; Biological Process: single-organism metabolic process (GO:0044710);; Biological Process: organic substance biosynthetic process (GO:1901576);;	K02639|6.24819e-27|mdm:103414652|ferredoxin, root R-B2-like; K02639 ferredoxin (A)	--	--	Uncharacterized protein {ECO:0000313|EMBL:EMJ28742.1} OS=Prunus persica (Peach) PE=4 SV=1	PREDICTED: ferredoxin, root R-B2 [Malus domestica]
EVM0002727.1	Biological Process: intracellular protein transport (GO:0006886);; Biological Process: retrograde transport, endosome to Golgi (GO:0042147);;	K18468|0|mdm:103450364|vacuolar protein sorting-associated protein 35B; K18468 vacuolar protein sorting-associated protein 35 (A)	[U]	Intracellular trafficking, secretion, and vesicular transport	Vacuolar protein sorting-associated protein 35 {ECO:0000256|PIRNR:PIRNR009375} OS=Prunus persica (Peach) PE=3 SV=1	PREDICTED: vacuolar protein sorting-associated protein 35B [Malus domestica]
EVM0026737.1	Molecular Function: biotin carboxylase activity (GO:0004075);; Molecular Function: methylcrotonoyl-CoA carboxylase activity (GO:0004485);; Molecular Function: ATP binding (GO:0005524);; Biological Process: leucine catabolic process (GO:0006552);; Biological Process: response to sucrose (GO:0009744);; Biological Process: response to fructose (GO:0009750);; Cellular Component: cytosolic ribosome (G…	K01968|0|pxb:103957205|methylcrotonoyl-CoA carboxylase subunit alpha, mitochondrial; K01968 3-methylcrotonyl-CoA carboxylase alpha subunit [EC:6.4.1.4] (A)	[IE]	--	Uncharacterized protein {ECO:0000313|EMBL:EMJ02613.1} OS=Prunus persica (Peach) PE=4 SV=1	PREDICTED: methylcrotonoyl-CoA carboxylase subunit alpha, mitochondrial isoform X1 [Pyrus x bretschneideri]
EVM0044936.3	--	K11267|0|pxb:103953157|sister chromatid cohesion protein PDS5 homolog A; K11267 sister chromatid cohesion protein PDS5 (A)	[D]	Cell cycle control, cell division, chromosome partitioning	Androgen induced inhibitor of proliferation (As3) / pds5, putative isoform 2 {ECO:0000313|EMBL:EOY16281.1} OS=Theobroma cacao (Cacao) PE=4 SV=1	PREDICTED: sister chromatid cohesion protein PDS5 homolog A isoform X3 [Pyrus x bretschneideri]
EVM0005784.1	Molecular Function: nucleic acid binding (GO:0003676);; Biological Process: protein methylation (GO:0006479);; Molecular Function: protein methyltransferase activity (GO:0008276);;	K02493|3.44333e-179|mdm:103412304|hemK methyltransferase family member 2-like; K02493 release factor glutamine methyltransferase [EC:2.1.1.297] (A)	[J]	Translation, ribosomal structure and biogenesis	Uncharacterized protein {ECO:0000313|EMBL:EMJ13863.1} OS=Prunus persica (Peach) PE=4 SV=1	PREDICTED: hemK methyltransferase family member 2-like [Malus domestica]
EVM0033753.2	Biological Process: embryo development ending in seed dormancy (GO:0009793);;	--	[R]	General function prediction only	Uncharacterized protein {ECO:0000313|EMBL:EMJ05463.1} OS=Prunus persica (Peach) PE=4 SV=1	PREDICTED: pentatricopeptide repeat-containing protein At2g41720 [Pyrus x bretschneideri]
EVM0008391.1	Molecular Function: catalytic activity (GO:0003824);; Cellular Component: vacuole (GO:0005773);; Biological Process: metabolic process (GO:0008152);;	K08059|6.10635e-149|pxb:103958969|gamma-interferon-inducible lysosomal thiol reductase-like; K08059 interferon, gamma-inducible protein 30 (A)	[O]	Posttranslational modification, protein turnover, chaperones	Uncharacterized protein {ECO:0000313|EMBL:EMJ06946.1} OS=Prunus persica (Peach) PE=4 SV=1	PREDICTED: gamma-interferon-inducible lysosomal thiol reductase-like isoform X2 [Pyrus x bretschneideri]
EVM0018916.1	Molecular Function: protein kinase activity (GO:0004672);; Molecular Function: hydrolase activity (GO:0016787);;	--	[T]	Signal transduction mechanisms	Uncharacterized protein {ECO:0000313|EMBL:EXC25342.1} OS=Morus notabilis PE=4 SV=1	PREDICTED: probable protein phosphatase 2C 51 isoform X5 [Pyrus x bretschneideri]
EVM0022090.1	--	K15744|4.95999e-153|pxb:103960405|15-cis-zeta-carotene isomerase, chloroplastic; K15744 zeta-carotene isomerase [EC:5.2.1.12] (A)	--	--	Uncharacterized protein {ECO:0000313|EMBL:EMJ24283.1} OS=Prunus persica (Peach) PE=4 SV=1	PREDICTED: 15-cis-zeta-carotene isomerase, chloroplastic [Pyrus x bretschneideri]
EVM0024370.1	Molecular Function: ATP binding (GO:0005524);; Biological Process: fatty acid beta-oxidation (GO:0006635);; Molecular Function: microtubule-severing ATPase activity (GO:0008568);; Biological Process: protein import into peroxisome matrix (GO:0016558);;	K13254|0|mdm:103418400|spastin-like; K13254 spastin [EC:3.6.4.3] (A)	[O]	Posttranslational modification, protein turnover, chaperones	Uncharacterized protein {ECO:0000313|EMBL:EMJ20246.1} OS=Prunus persica (Peach) PE=3 SV=1	PREDICTED: spastin-like [Malus domestica]
EVM0007224.1	--	--	[R]	General function prediction only	Uncharacterized protein {ECO:0000313|EMBL:EMJ20078.1} OS=Prunus persica (Peach) PE=4 SV=1	PREDICTED: uncharacterized protein LOC103964230 isoform X1 [Pyrus x bretschneideri]
EVM0009890.1	--	--	[R]	General function prediction only	Uncharacterized protein {ECO:0000313|EMBL:EXB44677.1} OS=Morus notabilis PE=4 SV=1	PREDICTED: putative pentatricopeptide repeat-containing protein At1g74580 [Pyrus x bretschneideri]
EVM0021627.2	Molecular Function: nucleotide binding (GO:0000166);; Molecular Function: protochlorophyllide reductase activity (GO:0016630);; Biological Process: oxidation-reduction process (GO:0055114);;	K11168|0|pxb:103929089|dehydrogenase/reductase SDR family member 12; K11168 dehydrogenase/reductase SDR family member 12 [EC:1.1.-.-] (A)	[Q]	Secondary metabolites biosynthesis, transport and catabolism	Uncharacterized protein {ECO:0000313|EMBL:EMJ01804.1} OS=Prunus persica (Peach) PE=4 SV=1	PREDICTED: dehydrogenase/reductase SDR family member 12 [Pyrus x bretschneideri]
EVM0032642.1	Biological Process: alcohol metabolic process (GO:0006066);; Molecular Function: choline dehydrogenase activity (GO:0008812);; Molecular Function: mandelonitrile lyase activity (GO:0046593);; Molecular Function: flavin adenine dinucleotide binding (GO:0050660);; Biological Process: oxidation-reduction process (GO:0055114);;	K00108|0|pxb:103933322|protein HOTHEAD-like; K00108 choline dehydrogenase [EC:1.1.99.1] (A)	[R]	General function prediction only	Glucose-methanol-choline (Gmc) oxidoreductase, putative {ECO:0000313|EMBL:EEF51462.1} OS=Ricinus communis (Castor bean) PE=3 SV=1	PREDICTED: protein HOTHEAD-like [Pyrus x bretschneideri]
EVM0035208.1	--	K16280|0|pxb:103932363|E3 ubiquitin-protein ligase RGLG1; K16280 E3 ubiquitin-protein ligase RGLG [EC:6.3.2.19] (A)	[T]	Signal transduction mechanisms	Uncharacterized protein {ECO:0000313|EMBL:EMJ13515.1} OS=Prunus persica (Peach) PE=4 SV=1	PREDICTED: E3 ubiquitin-protein ligase RGLG1 isoform X1 [Pyrus x bretschneideri]
EVM0024862.1	Molecular Function: ubiquitin-protein transferase activity (GO:0004842);; Biological Process: response to auxin (GO:0009733);; Biological Process: embryo development (GO:0009790);; Biological Process: protein ubiquitination (GO:0016567);;	K10579|4.11266e-107|pxb:103967636|NEDD8-conjugating enzyme Ubc12; K10579 ubiquitin-conjugating enzyme E2 M [EC:6.3.2.19] (A)	[O]	Posttranslational modification, protein turnover, chaperones	Uncharacterized protein {ECO:0000313|EMBL:EMJ03842.1} OS=Prunus persica (Peach) PE=3 SV=1	PREDICTED: NEDD8-conjugating enzyme Ubc12 [Malus domestica]
EVM0009853.1	Cellular Component: mitochondrion (GO:0005739);; Biological Process: sterol biosynthetic process (GO:0016126);; Molecular Function: heme binding (GO:0020037);; Molecular Function: metal ion binding (GO:0046872);;	--	[C]	Energy production and conversion	Putative uncharacterized protein {ECO:0000313|EMBL:EFH62861.1} OS=Arabidopsis lyrata subsp. lyrata (Lyre-leaved rock-cress) PE=3 SV=1	PREDICTED: cytochrome b5 [Malus domestica]
EVM0015728.1	--	--	--	--	Uncharacterized protein {ECO:0000313|EMBL:EMJ01304.1} OS=Prunus persica (Peach) PE=4 SV=1	PREDICTED: uncharacterized protein LOC103960100 [Pyrus x bretschneideri]
EVM0022787.1	Molecular Function: nucleotide binding (GO:0000166);; Molecular Function: catalytic activity (GO:0003824);; Biological Process: metabolic process (GO:0008152);; Cellular Component: plastid (GO:0009536);;	--	[O]	Posttranslational modification, protein turnover, chaperones	Uncharacterized protein {ECO:0000313|EMBL:EMJ16570.1} OS=Prunus persica (Peach) PE=4 SV=1	PREDICTED: uncharacterized protein C1A6.10 isoform X1 [Pyrus x bretschneideri]
EVM0001234.1	Molecular Function: transporter activity (GO:0005215);; Biological Process: transport (GO:0006810);; Biological Process: circadian rhythm (GO:0007623);; Biological Process: response to cold (GO:0009409);; Biological Process: response to water deprivation (GO:0009414);; Biological Process: response to abscisic acid (GO:0009737);; Cellular Component: membrane (GO:0016020);;	--	--	--	Uncharacterized protein {ECO:0000313|EMBL:EMJ19218.1} OS=Prunus persica (Peach) PE=4 SV=1	PREDICTED: probable folate-biopterin transporter 7 [Pyrus x bretschneideri]
EVM0026234.1	--	--	--	--	Uncharacterized protein isoform 1 {ECO:0000313|EMBL:EOY22421.1} OS=Theobroma cacao (Cacao) PE=4 SV=1	PREDICTED: uncharacterized protein LOC103415176 [Malus domestica]
EVM0002020.3	--	--	[K]	Transcription	Uncharacterized protein {ECO:0000313|EMBL:EMJ20934.1} (Fragment) OS=Prunus persica (Peach) PE=4 SV=1	PREDICTED: E3 SUMO-protein ligase SIZ1-like [Pyrus x bretschneideri]
EVM0019835.2	Molecular Function: nucleic acid binding (GO:0003676);; Molecular Function: asparagine-tRNA ligase activity (GO:0004816);; Molecular Function: ATP binding (GO:0005524);; Cellular Component: mitochondrion (GO:0005739);; Biological Process: asparaginyl-tRNA aminoacylation (GO:0006421);; Cellular Component: chloroplast stroma (GO:0009570);; Biological Process: plant ovule development (GO:0048481);;	K01893|0|pxb:103940220|asparagine--tRNA ligase, chloroplastic/mitochondrial; K01893 asparaginyl-tRNA synthetase [EC:6.1.1.22] (A)	[J]	Translation, ribosomal structure and biogenesis	Uncharacterized protein {ECO:0000313|EMBL:KDP39873.1} OS=Jatropha curcas (Barbados nut) PE=3 SV=1	PREDICTED: asparagine--tRNA ligase, chloroplastic/mitochondrial isoform X1 [Pyrus x bretschneideri]
EVM0012603.1	Molecular Function: non-membrane spanning protein tyrosine kinase activity (GO:0004715);; Molecular Function: ATP binding (GO:0005524);; Biological Process: protein phosphorylation (GO:0006468);;	--	[T]	Signal transduction mechanisms	Uncharacterized protein {ECO:0000313|EMBL:EMJ19240.1} OS=Prunus persica (Peach) PE=4 SV=1	PREDICTED: probable receptor-like protein kinase At5g47070 [Malus domestica]
EVM0025404.1	--	--	--	--	Uncharacterized protein {ECO:0000313|EMBL:KDP45293.1} OS=Jatropha curcas (Barbados nut) PE=4 SV=1	PREDICTED: E3 SUMO-protein ligase CBX4-like isoform X1 [Pyrus x bretschneideri]
EVM0021192.1	Cellular Component: vacuole (GO:0005773);; Cellular Component: integral component of plasma membrane (GO:0005887);; Molecular Function: sucrose:proton symporter activity (GO:0008506);; Biological Process: sucrose transport (GO:0015770);; Biological Process: carbohydrate transmembrane transport (GO:0034219);;	K15378|0|pxb:103928205|sucrose transport protein SUC4-like; K15378 solute carrier family 45, member 1/2/4 (A)	[G]	Carbohydrate transport and metabolism	Sucrose transporter {ECO:0000313|EMBL:AGO64129.1} OS=Pyrus x bretschneideri (Chinese white pear) PE=2 SV=1	PREDICTED: sucrose transport protein SUC4-like [Pyrus x bretschneideri]
EVM0016190.1	--	--	--	--	Uncharacterized protein {ECO:0000313|EMBL:EMJ27690.1} OS=Prunus persica (Peach) PE=4 SV=1	PREDICTED: uncharacterized protein LOC103961480 [Pyrus x bretschneideri]
EVM0039205.1	Cellular Component: vacuole (GO:0005773);; Cellular Component: endoplasmic reticulum (GO:0005783);; Cellular Component: Golgi apparatus (GO:0005794);; Biological Process: transport (GO:0006810);; Cellular Component: integral component of membrane (GO:0016021);; Biological Process: sterol biosynthetic process (GO:0016126);; Biological Process: sphingoid biosynthetic process (GO:0046520);;	--	[U]	Intracellular trafficking, secretion, and vesicular transport	Uncharacterized protein {ECO:0000313|EMBL:EMJ01650.1} OS=Prunus persica (Peach) PE=3 SV=1	PREDICTED: transmembrane emp24 domain-containing protein p24beta3-like [Pyrus x bretschneideri]
EVM0044156.1	Cellular Component: membrane (GO:0016020);; Biological Process: response to stimulus (GO:0050896);;	K08472|0|pxb:103944153|MLO-like protein 6; K08472 mlo protein (A)	--	--	MLO-like protein {ECO:0000256|RuleBase:RU280816} OS=Prunus persica (Peach) PE=3 SV=1	PREDICTED: MLO-like protein 6 [Pyrus x bretschneideri]
EVM0039136.1	Biological Process: lipid metabolic process (GO:0006629);; Molecular Function: phosphoric diester hydrolase activity (GO:0008081);;	--	--	--	Uncharacterized protein {ECO:0000313|EMBL:EMJ02260.1} OS=Prunus persica (Peach) PE=4 SV=1	PREDICTED: PI-PLC X domain-containing protein At5g67130-like [Pyrus x bretschneideri]
EVM0024483.1	--	--	--	--	Uncharacterized protein {ECO:0000313|EMBL:EMJ04729.1} OS=Prunus persica (Peach) PE=4 SV=1	PREDICTED: uncharacterized protein LOC103400489 isoform X1 [Malus domestica]
EVM0010497.1	--	--	--	--	Uncharacterized protein {ECO:0000313|EMBL:EXB43290.1} OS=Morus notabilis PE=4 SV=1	PREDICTED: uncharacterized protein LOC103937078 isoform X1 [Pyrus x bretschneideri]
EVM0034171.1	Molecular Function: protein kinase C binding (GO:0005080);; Cellular Component: peroxisome (GO:0005777);; Cellular Component: cytosol (GO:0005829);; Cellular Component: plasma membrane (GO:0005886);; Biological Process: sulfur compound metabolic process (GO:0006790);; Molecular Function: zinc ion binding (GO:0008270);; Biological Process: purine ribonucleotide metabolic process (GO:0009150);; Mol…	--	[T]	Signal transduction mechanisms	Uncharacterized protein {ECO:0000313|EMBL:EMJ03899.1} OS=Prunus persica (Peach) PE=4 SV=1	PREDICTED: 14 kDa zinc-binding protein [Malus domestica]
EVM0016989.1	--	--	--	--	Uncharacterized protein {ECO:0000313|EMBL:EMJ26330.1} OS=Prunus persica (Peach) PE=4 SV=1	PREDICTED: probable leucine-rich repeat receptor-like protein kinase At1g68400 [Malus domestica]
EVM0043162.1	--	--	[P]	Inorganic ion transport and metabolism	Uncharacterized protein {ECO:0000313|EMBL:EMJ21211.1} OS=Prunus persica (Peach) PE=4 SV=1	PREDICTED: LOW QUALITY PROTEIN: uncharacterized protein LOC103954956 [Pyrus x bretschneideri]
EVM0001054.1	--	--	[U]	Intracellular trafficking, secretion, and vesicular transport	Uncharacterized protein {ECO:0000313|EMBL:EMJ01088.1} OS=Prunus persica (Peach) PE=4 SV=1	PREDICTED: vacuolar protein sorting-associated protein 9A-like isoform X2 [Pyrus x bretschneideri]
EVM0027548.1	--	--	[R]	General function prediction only	Uncharacterized protein {ECO:0000313|EMBL:EMJ23549.1} OS=Prunus persica (Peach) PE=4 SV=1	PREDICTED: pentatricopeptide repeat-containing protein At1g60770-like [Malus domestica]
EVM0002785.2	Molecular Function: nucleic acid binding (GO:0003676);;	--	--	--	Uncharacterized protein {ECO:0000313|EMBL:EMJ15058.1} OS=Prunus persica (Peach) PE=4 SV=1	PREDICTED: zinc finger CCCH domain-containing protein 18-like isoform X1 [Malus domestica]
EVM0038582.2	Cellular Component: nucleus (GO:0005634);; Biological Process: regulation of transcription, DNA-templated (GO:0006355);; Biological Process: auxin-activated signaling pathway (GO:0009734);; Molecular Function: protein dimerization activity (GO:0046983);;	K14484|0|pxb:103936405|auxin-responsive protein IAA9; K14484 auxin-responsive protein IAA (A)	--	--	Auxin-responsive protein {ECO:0000256|RuleBase:RU004549} OS=Malus domestica (Apple) PE=2 SV=1	PREDICTED: auxin-responsive protein IAA9 [Pyrus x bretschneideri]
EVM0034090.1	Molecular Function: DNA binding (GO:0003677);; Molecular Function: transcription factor activity, sequence-specific DNA binding (GO:0003700);; Cellular Component: nucleus (GO:0005634);; Biological Process: regulation of transcription, DNA-templated (GO:0006355);; Molecular Function: protein dimerization activity (GO:0046983);;	K09264|1.35307e-73|pper:PRUPE_ppa022942mg|hypothetical protein; K09264 MADS-box transcription factor, plant (A)	[K]	Transcription	Uncharacterized protein {ECO:0000313|EMBL:EMJ21293.1} (Fragment) OS=Prunus persica (Peach) PE=4 SV=1	hypothetical protein PRUPE_ppa022942mg, partial [Prunus persica]
EVM0009333.1	--	--	[S]	Function unknown	Putative uncharacterized protein {ECO:0000313|EMBL:CCB57668.1} OS=Vitis vinifera (Grape) PE=4 SV=1	PREDICTED: uncharacterized protein LOC103426239 isoform X3 [Malus domestica]
EVM0016857.2	Molecular Function: transcription factor activity, sequence-specific DNA binding (GO:0003700);; Biological Process: regulation of transcription, DNA-templated (GO:0006355);; Molecular Function: sequence-specific DNA binding (GO:0043565);;	K18835|0|pxb:103967562|WRKY7; probable WRKY transcription factor 2; K18835 WRKY transcription factor 2 (A)	--	--	WRKY domain class transcription factor {ECO:0000313|EMBL:AIP90068.1} OS=Pyrus x bretschneideri (Chinese white pear) PE=2 SV=1	PREDICTED: probable WRKY transcription factor 2 [Pyrus x bretschneideri]
EVM0027331.1	Biological Process: signal transduction (GO:0007165);; Biological Process: response to abiotic stimulus (GO:0009628);; Biological Process: response to hormone (GO:0009725);; Biological Process: membrane organization (GO:0016044);; Biological Process: cellular response to stress (GO:0033554);; Biological Process: regulation of programmed cell death (GO:0043067);; Biological Process: cellular respo…	--	--	--	Uncharacterized protein {ECO:0000313|EMBL:EMJ19443.1} OS=Prunus persica (Peach) PE=4 SV=1	PREDICTED: uncharacterized protein LOC103411972 isoform X1 [Malus domestica]
EVM0029304.3	--	--	--	--	Uncharacterized protein {ECO:0000313|EMBL:EMJ12089.1} OS=Prunus persica (Peach) PE=4 SV=1	PREDICTED: uncharacterized protein LOC103438689 isoform X1 [Malus domestica]
EVM0037556.1	Molecular Function: catalytic activity (GO:0003824);; Biological Process: guanosine tetraphosphate metabolic process (GO:0015969);;	--	[T]	Signal transduction mechanisms	Uncharacterized protein {ECO:0000313|EMBL:EMJ20757.1} OS=Prunus persica (Peach) PE=4 SV=1	PREDICTED: uncharacterized protein LOC103440006 isoform X1 [Malus domestica]
EVM0001129.1	--	--	--	--	Uncharacterized protein {ECO:0000313|EMBL:EMJ25351.1} OS=Prunus persica (Peach) PE=4 SV=1	PREDICTED: uncharacterized protein LOC103935726 [Pyrus x bretschneideri]
EVM0033574.1	--	--	[U]	Intracellular trafficking, secretion, and vesicular transport	Uncharacterized protein {ECO:0000313|EMBL:KGN50704.1} OS=Cucumis sativus (Cucumber) PE=4 SV=1	PREDICTED: PRA1 family protein B1-like [Malus domestica]
EVM0006491.1	Molecular Function: binding (GO:0005488);; Biological Process: response to oxidative stress (GO:0006979);; Biological Process: metabolic process (GO:0008152);; Molecular Function: oxidoreductase activity (GO:0016491);;	K00430|0|pxb:103951563|peroxidase 5-like; K00430 peroxidase [EC:1.11.1.7] (A)	--	--	Peroxidase 5 {ECO:0000313|EMBL:EOY23720.1} OS=Theobroma cacao (Cacao) PE=3 SV=1	PREDICTED: peroxidase 5-like [Pyrus x bretschneideri]
EVM0016243.1	Biological Process: glutamate biosynthetic process (GO:0006537);; Molecular Function: glutamate synthase (ferredoxin) activity (GO:0016041);; Biological Process: oxidation-reduction process (GO:0055114);;	--	[E]	Amino acid transport and metabolism	Uncharacterized protein {ECO:0000313|EMBL:EMJ04261.1} OS=Prunus persica (Peach) PE=4 SV=1	PREDICTED: ferredoxin-dependent glutamate synthase, chloroplastic [Pyrus x bretschneideri]
EVM0006755.1	--	--	--	--	Uncharacterized protein {ECO:0000313|EMBL:EMJ17641.1} (Fragment) OS=Prunus persica (Peach) PE=4 SV=1	PREDICTED: uncharacterized protein At1g66480 [Pyrus x bretschneideri]
EVM0015913.1	--	--	--	--	Uncharacterized protein {ECO:0000313|EMBL:EMJ03895.1} OS=Prunus persica (Peach) PE=4 SV=1	PREDICTED: uncharacterized protein LOC103429088 isoform X1 [Malus domestica]
EVM0019922.1	Molecular Function: catalytic activity (GO:0003824);; Biological Process: metabolic process (GO:0008152);;	K16860|0|pxb:103953646|phospholipase D Z-like; K16860 phospholipase D3/4 [EC:3.1.4.4] (A)	[R]	General function prediction only	Uncharacterized protein {ECO:0000313|EMBL:EMJ24061.1} OS=Prunus persica (Peach) PE=4 SV=1	PREDICTED: phospholipase D Z-like isoform X1 [Pyrus x bretschneideri]
EVM0005453.1	--	--	--	--	Uncharacterized protein {ECO:0000313|EMBL:EMJ18741.1} OS=Prunus persica (Peach) PE=4 SV=1	PREDICTED: uncharacterized protein LOC103966791 [Pyrus x bretschneideri]
EVM0012884.1	Molecular Function: zinc ion transmembrane transporter activity (GO:0005385);; Cellular Component: integral component of membrane (GO:0016021);; Molecular Function: oxidoreductase activity (GO:0016491);; Biological Process: zinc II ion transmembrane transport (GO:0071577);;	K14709|0|pxb:103953343|zinc transporter 8-like; K14709 solute carrier family 39 (zinc transporter), member 1/2/3 (A)	[P]	Inorganic ion transport and metabolism	Uncharacterized protein {ECO:0000313|EMBL:EMJ13562.1} OS=Prunus persica (Peach) PE=4 SV=1	PREDICTED: zinc transporter 8-like [Pyrus x bretschneideri]
EVM0037303.1	--	--	--	--	Uncharacterized protein {ECO:0000313|EMBL:EMJ13758.1} OS=Prunus persica (Peach) PE=4 SV=1	PREDICTED: uncharacterized protein LOC103933605 [Pyrus x bretschneideri]
EVM0014207.1	--	--	[R]	General function prediction only	Uncharacterized protein {ECO:0000313|EMBL:EMJ10226.1} (Fragment) OS=Prunus persica (Peach) PE=4 SV=1	hypothetical protein PRUPE_ppa023983mg, partial [Prunus persica]
EVM0032860.1	Biological Process: nucleobase-containing compound metabolic process (GO:0006139);; Biological Process: phosphorylation (GO:0016310);; Molecular Function: phosphotransferase activity, phosphate group as acceptor (GO:0016776);; Molecular Function: nucleobase-containing compound kinase activity (GO:0019205);;	K13800|7.1752e-123|pxb:103966837|UMP-CMP kinase 3-like; K13800 UMP-CMP kinase [EC:2.7.4.- 2.7.4.14] (A)	[F]	Nucleotide transport and metabolism	Uncharacterized protein {ECO:0000313|EMBL:EMJ17310.1} (Fragment) OS=Prunus persica (Peach) PE=3 SV=1	PREDICTED: UMP-CMP kinase 3-like [Pyrus x bretschneideri]

## Sheet: S6-2
Function class	ID	Description	enrich_factor	pvalue	qvalue	geneID
Biological_Process_enrich.list	GO:0016126	sterol biosynthetic process	13.66	0.00136998	0.0850828	EVM0009853.1/EVM0012997.1/EVM0039205.1
Biological_Process_enrich.list	GO:0006139	nucleobase-containing compound metabolic process	18.67	0.00512692	0.159204	EVM0032860.1/EVM0045212.1
Biological_Process_enrich.list	GO:0010090	trichome morphogenesis	10.23	0.0163366	0.19782	EVM0012997.1/EVM0030364.1
Biological_Process_enrich.list	GO:0015969	guanosine tetraphosphate metabolic process	37.33	0.0264718	0.19782	EVM0037556.1
Biological_Process_enrich.list	GO:0006066	alcohol metabolic process	33.94	0.029081	0.19782	EVM0032642.1
Biological_Process_enrich.list	GO:0009561	megagametogenesis	33.94	0.029081	0.19782	EVM0037564.1
Biological_Process_enrich.list	GO:0071577	zinc II ion transmembrane transport	33.94	0.029081	0.19782	EVM0012884.1
Biological_Process_enrich.list	GO:0009646	response to absence of light	31.11	0.0316833	0.19782	EVM0030364.1
Biological_Process_enrich.list	GO:0033554	cellular response to stress	28.72	0.0342789	0.19782	EVM0027331.1
Biological_Process_enrich.list	GO:0043067	regulation of programmed cell death	28.72	0.0342789	0.19782	EVM0027331.1
Biological_Process_enrich.list	GO:0006790	sulfur compound metabolic process	23.33	0.0420248	0.19782	EVM0034171.1
Biological_Process_enrich.list	GO:0046520	sphingoid biosynthetic process	23.33	0.0420248	0.19782	EVM0039205.1
Biological_Process_enrich.list	GO:0001522	pseudouridine synthesis	21.96	0.0445933	0.19782	EVM0014220.1
Biological_Process_enrich.list	GO:0006605	protein targeting	21.96	0.0445933	0.19782	EVM0030364.1
Biological_Process_enrich.list	GO:0000038	very long-chain fatty acid metabolic process	16.97	0.0573349	0.206546	EVM0044106.1
Biological_Process_enrich.list	GO:0050896	response to stimulus	5.08	0.0589346	0.206546	EVM0042179.1/EVM0044156.1
Biological_Process_enrich.list	GO:0006754	ATP biosynthetic process	16.23	0.0598633	0.206546	EVM0019392.2
Biological_Process_enrich.list	GO:0007623	circadian rhythm	16.23	0.0598633	0.206546	EVM0001234.1
Biological_Process_enrich.list	GO:0048653	anther development	14.36	0.0674086	0.214133	EVM0013409.1
Biological_Process_enrich.list	GO:0010286	heat acclimation	13.83	0.0699105	0.214133	EVM0003298.1
Biological_Process_enrich.list	GO:0071310	cellular response to organic substance	13.33	0.0724058	0.214133	EVM0027331.1
Biological_Process_enrich.list	GO:0009409	response to cold	4.29	0.0790403	0.215621	EVM0001234.1/EVM0044106.1
Biological_Process_enrich.list	GO:0042335	cuticle development	12.04	0.0798527	0.215621	EVM0044106.1
Biological_Process_enrich.list	GO:0030163	protein catabolic process	10.98	0.0872412	0.222812	EVM0000355.1
Biological_Process_enrich.list	GO:0034219	carbohydrate transmembrane transport	10.67	0.0896911	0.222812	EVM0021192.1
Biological_Process_enrich.list	GO:0007020	microtubule nucleation	8.89	0.106661	0.223007	EVM0012997.1
Biological_Process_enrich.list	GO:0009855	determination of bilateral symmetry	8.49	0.111453	0.223007	EVM0012997.1
Biological_Process_enrich.list	GO:0006084	acetyl-CoA metabolic process	8.3	0.113839	0.223007	EVM0012997.1
Biological_Process_enrich.list	GO:0009790	embryo development	7.94	0.118593	0.223007	EVM0024862.1
Biological_Process_enrich.list	GO:0016132	brassinosteroid biosynthetic process	7.78	0.120961	0.223007	EVM0012997.1
Biological_Process_enrich.list	GO:0007165	signal transduction	3.32	0.121682	0.223007	EVM0027331.1/EVM0035432.1
Biological_Process_enrich.list	GO:0009725	response to hormone	7.62	0.123322	0.223007	EVM0027331.1
Biological_Process_enrich.list	GO:0016043	cellular component organization	7.62	0.123322	0.223007	EVM0037564.1
Biological_Process_enrich.list	GO:0045010	actin nucleation	7.62	0.123322	0.223007	EVM0012997.1
Biological_Process_enrich.list	GO:0010014	meristem initiation	7.47	0.125678	0.223007	EVM0012997.1
Biological_Process_enrich.list	GO:0019243	methylglyoxal catabolic process to D-lactate via S-lactoyl-glutathione	6.91	0.135037	0.224312	EVM0045038.2
Biological_Process_enrich.list	GO:0009750	response to fructose	6.55	0.141992	0.224312	EVM0026737.1
Biological_Process_enrich.list	GO:0016558	protein import into peroxisome matrix	6.55	0.141992	0.224312	EVM0024370.1
Biological_Process_enrich.list	GO:0044249	cellular biosynthetic process	6.12	0.15118	0.224312	EVM0045212.1
Biological_Process_enrich.list	GO:1901700	response to oxygen-containing compound	6.12	0.15118	0.224312	EVM0027331.1
Biological_Process_enrich.list	GO:0030154	cell differentiation	5.93	0.155739	0.224312	EVM0037564.1
Biological_Process_enrich.list	GO:1901576	organic substance biosynthetic process	5.93	0.155739	0.224312	EVM0045212.1
Biological_Process_enrich.list	GO:0006816	calcium ion transport	5.83	0.158009	0.224312	EVM0019392.2
Biological_Process_enrich.list	GO:0006810	transport	2.79	0.161062	0.224312	EVM0001234.1/EVM0039205.1
Biological_Process_enrich.list	GO:0000911	cytokinesis by cell plate formation	5.66	0.162531	0.224312	EVM0012997.1
Biological_Process_enrich.list	GO:0009407	toxin catabolic process	5.49	0.167029	0.225509	EVM0033417.3
Biological_Process_enrich.list	GO:0009627	systemic acquired resistance	5.33	0.171504	0.226624	EVM0013409.1
Biological_Process_enrich.list	GO:0009628	response to abiotic stimulus	5.11	0.178173	0.23053	EVM0027331.1
Biological_Process_enrich.list	GO:0010075	regulation of meristem growth	4.98	0.182589	0.231423	EVM0012997.1
Biological_Process_enrich.list	GO:0009744	response to sucrose	4.73	0.191352	0.23768	EVM0026737.1
Biological_Process_enrich.list	GO:0006396	RNA processing	4.39	0.204325	0.248817	EVM0042179.1
Biological_Process_enrich.list	GO:0009734	auxin-activated signaling pathway	4.24	0.210736	0.251688	EVM0038582.2
Biological_Process_enrich.list	GO:0009658	chloroplast organization	4.06	0.219204	0.256862	EVM0030364.1
Biological_Process_enrich.list	GO:0048481	plant ovule development	3.89	0.227583	0.259334	EVM0019835.2
Biological_Process_enrich.list	GO:0044710	single-organism metabolic process	3.85	0.229664	0.259334	EVM0045212.1
Biological_Process_enrich.list	GO:0009733	response to auxin	3.62	0.242036	0.268424	EVM0024862.1
Biological_Process_enrich.list	GO:0009414	response to water deprivation	3.49	0.250176	0.272584	EVM0001234.1
Biological_Process_enrich.list	GO:0001510	RNA methylation	3.06	0.279947	0.293787	EVM0045038.2
Biological_Process_enrich.list	GO:0006508	proteolysis	1.91	0.280843	0.293787	EVM0000355.1/EVM0038628.1
Biological_Process_enrich.list	GO:0006635	fatty acid beta-oxidation	3.01	0.283828	0.293787	EVM0024370.1
Biological_Process_enrich.list	GO:0045454	cell redox homeostasis	2.77	0.304811	0.310334	EVM0033417.3
Biological_Process_enrich.list	GO:0007264	small GTPase mediated signal transduction	2.63	0.31785	0.31839	EVM0012997.1
Biological_Process_enrich.list	GO:0010027	thylakoid membrane organization	2.47	0.334264	0.329516	EVM0030364.1
Biological_Process_enrich.list	GO:0006629	lipid metabolic process	2.36	0.346762	0.336496	EVM0039136.1
Biological_Process_enrich.list	GO:0009737	response to abscisic acid	2.2	0.367657	0.351284	EVM0001234.1
Biological_Process_enrich.list	GO:0006979	response to oxidative stress	2.07	0.384569	0.361876	EVM0006491.1
Biological_Process_enrich.list	GO:0016192	vesicle-mediated transport	1.95	0.402662	0.373246	EVM0012997.1
Biological_Process_enrich.list	GO:0006886	intracellular protein transport	1.86	0.418659	0.382366	EVM0002727.1
Biological_Process_enrich.list	GO:0006457	protein folding	1.5	0.489796	0.440854	EVM0038628.1
Biological_Process_enrich.list	GO:0016567	protein ubiquitination	1.46	0.498067	0.441894	EVM0024862.1
Biological_Process_enrich.list	GO:0009793	embryo development ending in seed dormancy	1.32	0.534962	0.467943	EVM0033753.2
Biological_Process_enrich.list	GO:0005975	carbohydrate metabolic process	0.99	0.640458	0.552442	EVM0013409.1
Biological_Process_enrich.list	GO:0016310	phosphorylation	0.88	0.684907	0.582689	EVM0032860.1
Cellular_Component_enrich.list	GO:0005773	vacuole	5.48	0.0165024	0.0553841	EVM0008391.1/EVM0021192.1/EVM0039205.1
Cellular_Component_enrich.list	GO:0005783	endoplasmic reticulum	4.97	0.0214329	0.0553841	EVM0014078.1/EVM0019392.2/EVM0039205.1
Cellular_Component_enrich.list	GO:0005777	peroxisome	7.87	0.0263075	0.0553841	EVM0033417.3/EVM0034171.1
Cellular_Component_enrich.list	GO:0005887	integral component of plasma membrane	25.88	0.0379678	0.0599491	EVM0021192.1
Cellular_Component_enrich.list	GO:0019898	extrinsic component of membrane	16.96	0.0573941	0.0724978	EVM0012997.1
Cellular_Component_enrich.list	GO:0022626	cytosolic ribosome	5.53	0.166318	0.175072	EVM0026737.1
Cellular_Component_enrich.list	GO:0009941	chloroplast envelope	2.31	0.214085	0.193159	EVM0013409.1/EVM0030364.1
Cellular_Component_enrich.list	GO:0009570	chloroplast stroma	2.07	0.250553	0.197805	EVM0019835.2/EVM0030364.1
Cellular_Component_enrich.list	GO:0009536	plastid	2.47	0.335571	0.235488	EVM0022787.1
Cellular_Component_enrich.list	GO:0005794	Golgi apparatus	1.29	0.544969	0.344191	EVM0039205.1
Molecular_Function_enrich.list	GO:0003824	catalytic activity	5.88	0.00152097	0.0400255	EVM0008391.1/EVM0013191.1/EVM0019922.1/EVM0022787.1/EVM0037556.1
Molecular_Function_enrich.list	GO:0008568	microtubule-severing ATPase activity	18.49	0.00522655	0.0687704	EVM0000355.1/EVM0024370.1
Molecular_Function_enrich.list	GO:0017111	nucleoside-triphosphatase activity	9.04	0.0206078	0.119267	EVM0035432.1/EVM0038628.1
Molecular_Function_enrich.list	GO:0008812	choline dehydrogenase activity	40.68	0.0243163	0.119267	EVM0032642.1
Molecular_Function_enrich.list	GO:0005385	zinc ion transmembrane transporter activity	36.98	0.026716	0.119267	EVM0012884.1
Molecular_Function_enrich.list	GO:0016630	protochlorophyllide reductase activity	29.06	0.0338804	0.119267	EVM0021627.2
Molecular_Function_enrich.list	GO:0009982	pseudouridine synthase activity	27.12	0.0362571	0.119267	EVM0014220.1
Molecular_Function_enrich.list	GO:0046593	mandelonitrile lyase activity	27.12	0.0362571	0.119267	EVM0032642.1
Molecular_Function_enrich.list	GO:0008081	phosphoric diester hydrolase activity	18.49	0.0527347	0.139114	EVM0039136.1
Molecular_Function_enrich.list	GO:0004316	3-oxoacyl-[acyl-carrier-protein] reductase (NADPH) activity	16.95	0.0573919	0.139114	EVM0044106.1
Molecular_Function_enrich.list	GO:0050660	flavin adenine dinucleotide binding	5.12	0.0581495	0.139114	EVM0032642.1/EVM0033417.3
Molecular_Function_enrich.list	GO:0005388	calcium-transporting ATPase activity	15.07	0.0643358	0.141087	EVM0019392.2
Molecular_Function_enrich.list	GO:0008236	serine-type peptidase activity	9.25	0.102751	0.20581	EVM0020229.1
Molecular_Function_enrich.list	GO:0046983	protein dimerization activity	3.54	0.109491	0.20581	EVM0034090.1/EVM0038582.2
Molecular_Function_enrich.list	GO:0050897	cobalt ion binding	7.01	0.133228	0.233733	EVM0026737.1
Molecular_Function_enrich.list	GO:0004222	metalloendopeptidase activity	6.36	0.145977	0.238971	EVM0000355.1
Molecular_Function_enrich.list	GO:0043531	ADP binding	5.98	0.154375	0.238971	EVM0035432.1
Molecular_Function_enrich.list	GO:0050661	NADP binding	5.57	0.16476	0.240876	EVM0033417.3
Molecular_Function_enrich.list	GO:0008233	peptidase activity	4.84	0.187168	0.247067	EVM0038628.1
Molecular_Function_enrich.list	GO:0004715	non-membrane spanning protein tyrosine kinase activity	4.73	0.191179	0.247067	EVM0012603.1
Molecular_Function_enrich.list	GO:0051287	NAD binding	4.57	0.197159	0.247067	EVM0013409.1
Molecular_Function_enrich.list	GO:0051082	unfolded protein binding	3.6	0.24347	0.291232	EVM0038628.1
Molecular_Function_enrich.list	GO:0016491	oxidoreductase activity	1.75	0.317427	0.363189	EVM0006491.1/EVM0012884.1
Molecular_Function_enrich.list	GO:0008168	methyltransferase activity	2.32	0.351369	0.385273	EVM0045038.2
Molecular_Function_enrich.list	GO:0004842	ubiquitin-protein transferase activity	2.12	0.378229	0.396767	EVM0024862.1
Molecular_Function_enrich.list	GO:0005215	transporter activity	2.02	0.392006	0.396767	EVM0001234.1
Molecular_Function_enrich.list	GO:0043565	sequence-specific DNA binding	1.74	0.440017	0.428867	EVM0016857.2
Molecular_Function_enrich.list	GO:0020037	heme binding	1.34	0.529931	0.498056	EVM0009853.1
Molecular_Function_enrich.list	GO:0005525	GTP binding	1.21	0.566183	0.505648	EVM0012997.1
Molecular_Function_enrich.list	GO:0009055	electron carrier activity	1.16	0.582222	0.505648	EVM0033417.3
Molecular_Function_enrich.list	GO:0004672	protein kinase activity	1.12	0.595653	0.505648	EVM0018916.1
Molecular_Function_enrich.list	GO:0003723	RNA binding	1.05	0.61935	0.507359	EVM0014220.1
Molecular_Function_enrich.list	GO:0016787	hydrolase activity	1	0.636228	0.507359	EVM0018916.1

## Sheet: S6-3
ID	Description	enrich_factor	pvalue	qvalue	geneID
ko00565	Ether lipid metabolism	13.42	0.0720311	0.361597	EVM0019922.1
ko00906	Carotenoid biosynthesis	8.29	0.114175	0.361597	EVM0022090.1
ko00280	Valine, leucine and isoleucine degradation	6.96	0.134574	0.361597	EVM0026737.1
ko03060	Protein export	6.96	0.134574	0.361597	EVM0030364.1
ko00970	Aminoacyl-tRNA biosynthesis	5.03	0.181471	0.361597	EVM0019835.2
ko00260	Glycine, serine and threonine metabolism	4.95	0.184414	0.361597	EVM0032642.1
ko00195	Photosynthesis	4.7	0.193184	0.361597	EVM0045212.1
ko03420	Nucleotide excision repair	4.55	0.198982	0.361597	EVM0027590.2
ko00564	Glycerophospholipid metabolism	4.34	0.207607	0.361597	EVM0019922.1
ko00480	Glutathione metabolism	3.94	0.225998	0.361597	EVM0033417.3
ko00360	Phenylalanine metabolism	3.32	0.262937	0.382454	EVM0006491.1
ko00240	Pyrimidine metabolism	2.79	0.304594	0.406126	EVM0032860.1
ko04120	Ubiquitin mediated proteolysis	2.4	0.345256	0.42493	EVM0024862.1
ko00940	Phenylpropanoid biosynthesis	1.97	0.403775	0.451458	EVM0006491.1
ko04626	Plant-pathogen interaction	1.85	0.423242	0.451458	EVM0016857.2
ko04075	Plant hormone signal transduction	1.39	0.522857	0.522857	EVM0038582.2
