# Supplementary material for: A draft genome, resequencing, and metabolomes reveal the genetic background and molecular basis of the nutritional and medicinal properties of loquat (Eriobotrya japonica (Thunb.) Lindl)
Source: Hortic Res. 2021 Nov 1;8:231. doi: 10.1038/s41438-021-00657-1 (PMC8558328; doi:10.1038/s41438-021-00657-1)
Supplement: Supplementary file 27 — Supplementary data file 7 [file 41438_2021_657_MOESM27_ESM.xlsx]

## Sheet: Table of contents
ID of table	Title of table
S7-1	Function annotation of genes in the expansion gene family in loquat
S7-2	Listing of GO pathway enrich of genes in the expansion gene family in loquat
S7-3	Listing of KEGG pathway enrich of genes in the expansion gene family in loquat

## Sheet: S7-1
#gene_ID	GO_annotation	KEGG_annotation	KOG_class	KOG_class_annotation	TrEMBL_annotation	nr_annotation
EVM0000486.1	--	--	--	--	Uncharacterized protein {ECO:0000313|EMBL:EMJ27955.1} OS=Prunus persica (Peach) PE=4 SV=1	PREDICTED: UPF0481 protein At3g47200-like [Malus domestica]
EVM0000591.1	--	--	--	--	Uncharacterized protein {ECO:0000313|EMBL:EMJ27530.1} OS=Prunus persica (Peach) PE=4 SV=1	PREDICTED: uncharacterized protein LOC103927591 [Pyrus x bretschneideri]
EVM0001765.1	--	--	--	--	Uncharacterized protein {ECO:0000313|EMBL:EXC44966.1} OS=Morus notabilis PE=4 SV=1	PREDICTED: UPF0481 protein At3g47200-like [Malus domestica]
EVM0003306.1	--	--	--	--	Uncharacterized protein {ECO:0000313|EMBL:EMJ25434.1} OS=Prunus persica (Peach) PE=4 SV=1	PREDICTED: UPF0481 protein At3g47200-like [Prunus mume]
EVM0003443.2	--	--	--	--	Uncharacterized protein {ECO:0000313|EMBL:EMJ25434.1} OS=Prunus persica (Peach) PE=4 SV=1	PREDICTED: UPF0481 protein At3g47200-like [Prunus mume]
EVM0004921.1	--	--	--	--	Uncharacterized protein {ECO:0000313|EMBL:EMJ27955.1} OS=Prunus persica (Peach) PE=4 SV=1	PREDICTED: UPF0481 protein At3g47200-like [Malus domestica]
EVM0005925.1	--	--	--	--	Uncharacterized protein {ECO:0000313|EMBL:EMJ27955.1} OS=Prunus persica (Peach) PE=4 SV=1	PREDICTED: UPF0481 protein At3g47200-like [Malus domestica]
EVM0012827.1	--	--	--	--	Uncharacterized protein {ECO:0000313|EMBL:EXC44966.1} OS=Morus notabilis PE=4 SV=1	PREDICTED: UPF0481 protein At3g47200-like [Malus domestica]
EVM0015414.1	--	--	--	--	Uncharacterized protein {ECO:0000313|EMBL:EMJ27955.1} OS=Prunus persica (Peach) PE=4 SV=1	PREDICTED: UPF0481 protein At3g47200-like [Malus domestica]
EVM0016000.1	--	--	--	--	Uncharacterized protein {ECO:0000313|EMBL:EMJ27955.1} OS=Prunus persica (Peach) PE=4 SV=1	PREDICTED: UPF0481 protein At3g47200-like [Malus domestica]
EVM0016505.1	--	--	--	--	Uncharacterized protein {ECO:0000313|EMBL:EMJ27955.1} OS=Prunus persica (Peach) PE=4 SV=1	PREDICTED: UPF0481 protein At3g47200-like [Pyrus x bretschneideri]
EVM0018855.1	--	--	--	--	Uncharacterized protein {ECO:0000313|EMBL:EMJ27955.1} OS=Prunus persica (Peach) PE=4 SV=1	PREDICTED: UPF0481 protein At3g47200-like [Pyrus x bretschneideri]
EVM0020291.1	--	--	--	--	Uncharacterized protein {ECO:0000313|EMBL:EMJ27955.1} OS=Prunus persica (Peach) PE=4 SV=1	PREDICTED: UPF0481 protein At3g47200-like [Pyrus x bretschneideri]
EVM0024319.1	--	--	--	--	Uncharacterized protein {ECO:0000313|EMBL:EMJ27955.1} OS=Prunus persica (Peach) PE=4 SV=1	PREDICTED: UPF0481 protein At3g47200-like [Malus domestica]
EVM0026038.1	--	--	--	--	Uncharacterized protein {ECO:0000313|EMBL:EMJ27955.1} OS=Prunus persica (Peach) PE=4 SV=1	PREDICTED: UPF0481 protein At3g47200-like [Malus domestica]
EVM0027685.1	--	--	--	--	Uncharacterized protein {ECO:0000313|EMBL:EMJ27955.1} OS=Prunus persica (Peach) PE=4 SV=1	PREDICTED: UPF0481 protein At3g47200-like [Pyrus x bretschneideri]
EVM0028814.1	--	--	--	--	Uncharacterized protein {ECO:0000313|EMBL:EMJ27955.1} OS=Prunus persica (Peach) PE=4 SV=1	PREDICTED: UPF0481 protein At3g47200-like [Pyrus x bretschneideri]
EVM0030068.1	--	--	--	--	Uncharacterized protein {ECO:0000313|EMBL:EMJ27955.1} OS=Prunus persica (Peach) PE=4 SV=1	PREDICTED: UPF0481 protein At3g47200-like [Malus domestica]
EVM0031509.1	--	--	--	--	Uncharacterized protein {ECO:0000313|EMBL:EMJ27955.1} OS=Prunus persica (Peach) PE=4 SV=1	PREDICTED: UPF0481 protein At3g47200-like [Malus domestica]
EVM0032848.1	--	--	--	--	Uncharacterized protein {ECO:0000313|EMBL:EMJ27955.1} OS=Prunus persica (Peach) PE=4 SV=1	PREDICTED: UPF0481 protein At3g47200-like [Malus domestica]
EVM0037986.1	--	--	--	--	Uncharacterized protein {ECO:0000313|EMBL:EMJ27955.1} OS=Prunus persica (Peach) PE=4 SV=1	PREDICTED: UPF0481 protein At3g47200-like [Malus domestica]
EVM0040509.1	--	--	--	--	Uncharacterized protein {ECO:0000313|EMBL:EMJ27955.1} OS=Prunus persica (Peach) PE=4 SV=1	PREDICTED: UPF0481 protein At3g47200-like [Pyrus x bretschneideri]
EVM0042402.1	--	--	--	--	Uncharacterized protein {ECO:0000313|EMBL:EXC44966.1} OS=Morus notabilis PE=4 SV=1	PREDICTED: UPF0481 protein At3g47200-like [Malus domestica]
EVM0000895.1	--	--	--	--	Uncharacterized protein {ECO:0000313|EMBL:EMJ26293.1} OS=Prunus persica (Peach) PE=4 SV=1	PREDICTED: TMV resistance protein N-like [Malus domestica]
EVM0001232.1	--	--	--	--	Uncharacterized protein {ECO:0000313|EMBL:EMJ00411.1} (Fragment) OS=Prunus persica (Peach) PE=4 SV=1	PREDICTED: TMV resistance protein N-like [Malus domestica]
EVM0001645.1	--	--	--	--	Uncharacterized protein {ECO:0000313|EMBL:EMJ26293.1} OS=Prunus persica (Peach) PE=4 SV=1	PREDICTED: TMV resistance protein N-like [Malus domestica]
EVM0002178.1	--	--	--	--	Uncharacterized protein {ECO:0000313|EMBL:EMJ26293.1} OS=Prunus persica (Peach) PE=4 SV=1	PREDICTED: TMV resistance protein N-like [Pyrus x bretschneideri]
EVM0004884.1	--	--	--	--	Uncharacterized protein {ECO:0000313|EMBL:EMJ21389.1} OS=Prunus persica (Peach) PE=4 SV=1	PREDICTED: protein SUPPRESSOR OF npr1-1, CONSTITUTIVE 1-like [Malus domestica]
EVM0007487.1	--	--	--	--	Uncharacterized protein {ECO:0000313|EMBL:EMJ26293.1} OS=Prunus persica (Peach) PE=4 SV=1	PREDICTED: TMV resistance protein N-like [Pyrus x bretschneideri]
EVM0008662.1	--	--	--	--	Uncharacterized protein {ECO:0000313|EMBL:EMJ09098.1} OS=Prunus persica (Peach) PE=4 SV=1	PREDICTED: TMV resistance protein N-like [Pyrus x bretschneideri]
EVM0010652.1	--	--	--	--	Uncharacterized protein {ECO:0000313|EMBL:EMJ26293.1} OS=Prunus persica (Peach) PE=4 SV=1	PREDICTED: TMV resistance protein N-like isoform X3 [Pyrus x bretschneideri]
EVM0010793.1	--	--	--	--	Uncharacterized protein {ECO:0000313|EMBL:EMJ01951.1} OS=Prunus persica (Peach) PE=4 SV=1	PREDICTED: TMV resistance protein N-like [Pyrus x bretschneideri]
EVM0011377.1	--	--	--	--	Uncharacterized protein {ECO:0000313|EMBL:EMJ26293.1} OS=Prunus persica (Peach) PE=4 SV=1	PREDICTED: TMV resistance protein N-like [Malus domestica]
EVM0011825.1	--	--	--	--	Uncharacterized protein {ECO:0000313|EMBL:EMJ00411.1} (Fragment) OS=Prunus persica (Peach) PE=4 SV=1	PREDICTED: TMV resistance protein N-like [Malus domestica]
EVM0013299.4	--	--	--	--	Uncharacterized protein {ECO:0000313|EMBL:EMJ00411.1} (Fragment) OS=Prunus persica (Peach) PE=4 SV=1	PREDICTED: TMV resistance protein N-like [Pyrus x bretschneideri]
EVM0014097.1	--	--	--	--	Uncharacterized protein {ECO:0000313|EMBL:EMJ26293.1} OS=Prunus persica (Peach) PE=4 SV=1	PREDICTED: TMV resistance protein N-like [Pyrus x bretschneideri]
EVM0014860.1	--	--	--	--	Uncharacterized protein {ECO:0000313|EMBL:EMJ00411.1} (Fragment) OS=Prunus persica (Peach) PE=4 SV=1	PREDICTED: TMV resistance protein N-like isoform X2 [Pyrus x bretschneideri]
EVM0015566.1	--	--	--	--	Uncharacterized protein {ECO:0000313|EMBL:EMJ09098.1} OS=Prunus persica (Peach) PE=4 SV=1	PREDICTED: TMV resistance protein N-like [Malus domestica]
EVM0019018.1	--	--	--	--	Uncharacterized protein {ECO:0000313|EMBL:EMJ21389.1} OS=Prunus persica (Peach) PE=4 SV=1	PREDICTED: TMV resistance protein N-like [Pyrus x bretschneideri]
EVM0019472.1	--	--	--	--	Uncharacterized protein {ECO:0000313|EMBL:EMJ26293.1} OS=Prunus persica (Peach) PE=4 SV=1	PREDICTED: TMV resistance protein N-like [Pyrus x bretschneideri]
EVM0019636.1	--	--	--	--	Uncharacterized protein {ECO:0000313|EMBL:EMJ00411.1} (Fragment) OS=Prunus persica (Peach) PE=4 SV=1	PREDICTED: TMV resistance protein N-like [Pyrus x bretschneideri]
EVM0019816.1	--	--	--	--	Uncharacterized protein {ECO:0000313|EMBL:EMJ21389.1} OS=Prunus persica (Peach) PE=4 SV=1	PREDICTED: TMV resistance protein N-like [Malus domestica]
EVM0020013.1	--	--	--	--	Uncharacterized protein {ECO:0000313|EMBL:EMJ26293.1} OS=Prunus persica (Peach) PE=4 SV=1	PREDICTED: TMV resistance protein N-like [Pyrus x bretschneideri]
EVM0020163.1	--	--	--	--	Uncharacterized protein {ECO:0000313|EMBL:EMJ26293.1} OS=Prunus persica (Peach) PE=4 SV=1	PREDICTED: protein SUPPRESSOR OF npr1-1, CONSTITUTIVE 1-like [Pyrus x bretschneideri]
EVM0021689.1	--	--	--	--	Uncharacterized protein {ECO:0000313|EMBL:EMJ00411.1} (Fragment) OS=Prunus persica (Peach) PE=4 SV=1	PREDICTED: protein SUPPRESSOR OF npr1-1, CONSTITUTIVE 1-like [Malus domestica]
EVM0024233.1	--	--	--	--	Uncharacterized protein {ECO:0000313|EMBL:EMJ00411.1} (Fragment) OS=Prunus persica (Peach) PE=4 SV=1	PREDICTED: TMV resistance protein N-like [Malus domestica]
EVM0025396.1	--	--	--	--	Uncharacterized protein {ECO:0000313|EMBL:EMJ21389.1} OS=Prunus persica (Peach) PE=4 SV=1	PREDICTED: TMV resistance protein N-like [Pyrus x bretschneideri]
EVM0026484.1	--	--	--	--	Uncharacterized protein {ECO:0000313|EMBL:EMJ09098.1} OS=Prunus persica (Peach) PE=4 SV=1	PREDICTED: TMV resistance protein N-like [Malus domestica]
EVM0028514.1	--	--	--	--	Uncharacterized protein {ECO:0000313|EMBL:EMJ26293.1} OS=Prunus persica (Peach) PE=4 SV=1	PREDICTED: TMV resistance protein N-like [Malus domestica]
EVM0030150.1	--	--	--	--	Uncharacterized protein {ECO:0000313|EMBL:EMJ00411.1} (Fragment) OS=Prunus persica (Peach) PE=4 SV=1	PREDICTED: TMV resistance protein N-like isoform X1 [Pyrus x bretschneideri]
EVM0030741.1	--	--	--	--	Uncharacterized protein {ECO:0000313|EMBL:EMJ26293.1} OS=Prunus persica (Peach) PE=4 SV=1	PREDICTED: TMV resistance protein N-like [Malus domestica]
EVM0031205.1	--	--	--	--	Uncharacterized protein {ECO:0000313|EMBL:EMJ00411.1} (Fragment) OS=Prunus persica (Peach) PE=4 SV=1	PREDICTED: protein SUPPRESSOR OF npr1-1, CONSTITUTIVE 1-like [Malus domestica]
EVM0032679.1	--	--	--	--	Uncharacterized protein {ECO:0000313|EMBL:EMJ00411.1} (Fragment) OS=Prunus persica (Peach) PE=4 SV=1	PREDICTED: TMV resistance protein N-like [Malus domestica]
EVM0035102.1	--	--	--	--	Uncharacterized protein {ECO:0000313|EMBL:EMJ21389.1} OS=Prunus persica (Peach) PE=4 SV=1	PREDICTED: TMV resistance protein N-like [Pyrus x bretschneideri]
EVM0035545.1	--	--	--	--	Uncharacterized protein {ECO:0000313|EMBL:EMJ09098.1} OS=Prunus persica (Peach) PE=4 SV=1	PREDICTED: TMV resistance protein N-like [Malus domestica]
EVM0036173.1	--	--	--	--	Uncharacterized protein {ECO:0000313|EMBL:EMJ09098.1} OS=Prunus persica (Peach) PE=4 SV=1	PREDICTED: TMV resistance protein N-like [Malus domestica]
EVM0036837.1	--	--	--	--	Uncharacterized protein {ECO:0000313|EMBL:EMJ26293.1} OS=Prunus persica (Peach) PE=4 SV=1	PREDICTED: TMV resistance protein N-like [Malus domestica]
EVM0038626.1	--	--	--	--	Uncharacterized protein {ECO:0000313|EMBL:EMJ09098.1} OS=Prunus persica (Peach) PE=4 SV=1	PREDICTED: TMV resistance protein N-like [Malus domestica]
EVM0039600.1	--	--	--	--	Uncharacterized protein {ECO:0000313|EMBL:EMJ09098.1} OS=Prunus persica (Peach) PE=4 SV=1	PREDICTED: TMV resistance protein N-like [Malus domestica]
EVM0040104.1	--	--	--	--	Uncharacterized protein {ECO:0000313|EMBL:EMJ09098.1} OS=Prunus persica (Peach) PE=4 SV=1	PREDICTED: TMV resistance protein N-like [Malus domestica]
EVM0040446.2	--	--	--	--	Uncharacterized protein {ECO:0000313|EMBL:EMJ21389.1} OS=Prunus persica (Peach) PE=4 SV=1	PREDICTED: TMV resistance protein N-like, partial [Malus domestica]
EVM0041499.1	--	--	--	--	Uncharacterized protein {ECO:0000313|EMBL:EMJ00411.1} (Fragment) OS=Prunus persica (Peach) PE=4 SV=1	PREDICTED: TMV resistance protein N-like [Pyrus x bretschneideri]
EVM0041942.1	--	--	--	--	Uncharacterized protein {ECO:0000313|EMBL:EMJ26293.1} OS=Prunus persica (Peach) PE=4 SV=1	PREDICTED: TMV resistance protein N-like isoform X1 [Pyrus x bretschneideri]
EVM0042815.1	--	--	--	--	Uncharacterized protein {ECO:0000313|EMBL:EMJ21389.1} OS=Prunus persica (Peach) PE=4 SV=1	PREDICTED: TMV resistance protein N-like [Pyrus x bretschneideri]
EVM0000350.1	--	--	[R]	General function prediction only	Uncharacterized protein {ECO:0000313|EMBL:EMJ13633.1} OS=Prunus persica (Peach) PE=4 SV=1	PREDICTED: probable leucine-rich repeat receptor-like protein kinase At1g35710 [Malus domestica]
EVM0001017.1	--	--	[R]	General function prediction only	Uncharacterized protein {ECO:0000313|EMBL:EMJ15282.1} (Fragment) OS=Prunus persica (Peach) PE=4 SV=1	PREDICTED: probable leucine-rich repeat receptor-like protein kinase At1g35710 [Pyrus x bretschneideri]
EVM0002707.1	--	--	[R]	General function prediction only	Uncharacterized protein {ECO:0000313|EMBL:EMJ15282.1} (Fragment) OS=Prunus persica (Peach) PE=4 SV=1	PREDICTED: probable LRR receptor-like serine/threonine-protein kinase At4g36180 [Malus domestica]
EVM0002813.1	--	--	[R]	General function prediction only	Uncharacterized protein {ECO:0000313|EMBL:EMJ15954.1} OS=Prunus persica (Peach) PE=4 SV=1	PREDICTED: receptor-like protein 12 [Pyrus x bretschneideri]
EVM0006377.1	--	--	[R]	General function prediction only	Uncharacterized protein {ECO:0000313|EMBL:EMJ15208.1} OS=Prunus persica (Peach) PE=4 SV=1	PREDICTED: LRR receptor-like serine/threonine-protein kinase GSO2 [Malus domestica]
EVM0009813.1	--	--	[R]	General function prediction only	Uncharacterized protein {ECO:0000313|EMBL:EMJ15208.1} OS=Prunus persica (Peach) PE=4 SV=1	PREDICTED: probable LRR receptor-like serine/threonine-protein kinase At4g36180 [Pyrus x bretschneideri]
EVM0011138.1	--	--	[R]	General function prediction only	Uncharacterized protein {ECO:0000313|EMBL:EMJ15208.1} OS=Prunus persica (Peach) PE=4 SV=1	PREDICTED: receptor-like protein 12 [Malus domestica]
EVM0013437.1	--	--	[R]	General function prediction only	Uncharacterized protein {ECO:0000313|EMBL:EMJ15282.1} (Fragment) OS=Prunus persica (Peach) PE=4 SV=1	PREDICTED: LRR receptor-like serine/threonine-protein kinase FLS2 [Malus domestica]
EVM0018090.1	--	--	[R]	General function prediction only	Uncharacterized protein {ECO:0000313|EMBL:EMJ15208.1} OS=Prunus persica (Peach) PE=4 SV=1	PREDICTED: leucine-rich repeat receptor protein kinase EXS-like [Pyrus x bretschneideri]
EVM0020642.1	--	--	[R]	General function prediction only	Uncharacterized protein {ECO:0000313|EMBL:EMJ15208.1} OS=Prunus persica (Peach) PE=4 SV=1	PREDICTED: LRR receptor-like serine/threonine-protein kinase GSO2 [Pyrus x bretschneideri]
EVM0021401.1	--	--	[R]	General function prediction only	Uncharacterized protein {ECO:0000313|EMBL:EMJ15208.1} OS=Prunus persica (Peach) PE=4 SV=1	PREDICTED: LRR receptor-like serine/threonine-protein kinase GSO2 [Pyrus x bretschneideri]
EVM0022144.1	--	--	[R]	General function prediction only	Uncharacterized protein {ECO:0000313|EMBL:EMJ15282.1} (Fragment) OS=Prunus persica (Peach) PE=4 SV=1	PREDICTED: probable leucine-rich repeat receptor-like protein kinase At1g35710 [Pyrus x bretschneideri]
EVM0023018.1	--	--	[R]	General function prediction only	Uncharacterized protein {ECO:0000313|EMBL:EMJ15208.1} OS=Prunus persica (Peach) PE=4 SV=1	PREDICTED: probable leucine-rich repeat receptor-like protein kinase At1g35710 [Pyrus x bretschneideri]
EVM0023872.1	--	--	[R]	General function prediction only	Uncharacterized protein {ECO:0000313|EMBL:EMJ15282.1} (Fragment) OS=Prunus persica (Peach) PE=4 SV=1	PREDICTED: probable LRR receptor-like serine/threonine-protein kinase At1g34110 [Malus domestica]
EVM0024182.1	--	--	[R]	General function prediction only	Uncharacterized protein {ECO:0000313|EMBL:EMJ15208.1} OS=Prunus persica (Peach) PE=4 SV=1	PREDICTED: LRR receptor-like serine/threonine-protein kinase GSO2 [Malus domestica]
EVM0030481.1	--	--	[R]	General function prediction only	Uncharacterized protein {ECO:0000313|EMBL:EMJ15349.1} OS=Prunus persica (Peach) PE=4 SV=1	PREDICTED: LRR receptor-like serine/threonine-protein kinase GSO2 [Pyrus x bretschneideri]
EVM0034914.1	--	--	[R]	General function prediction only	Uncharacterized protein {ECO:0000313|EMBL:EMJ15282.1} (Fragment) OS=Prunus persica (Peach) PE=4 SV=1	PREDICTED: LRR receptor-like serine/threonine-protein kinase GSO2 [Pyrus x bretschneideri]
EVM0035312.1	--	--	[R]	General function prediction only	Uncharacterized protein {ECO:0000313|EMBL:EMJ15282.1} (Fragment) OS=Prunus persica (Peach) PE=4 SV=1	PREDICTED: LRR receptor-like serine/threonine-protein kinase GSO2 [Pyrus x bretschneideri]
EVM0035654.1	--	--	[R]	General function prediction only	Uncharacterized protein {ECO:0000313|EMBL:EMJ15282.1} (Fragment) OS=Prunus persica (Peach) PE=4 SV=1	PREDICTED: LRR receptor-like serine/threonine-protein kinase FLS2 [Malus domestica]
EVM0037421.1	--	--	[R]	General function prediction only	Uncharacterized protein {ECO:0000313|EMBL:EMJ15282.1} (Fragment) OS=Prunus persica (Peach) PE=4 SV=1	PREDICTED: LRR receptor-like serine/threonine-protein kinase GSO2 [Pyrus x bretschneideri]
EVM0040951.1	--	--	[R]	General function prediction only	Uncharacterized protein {ECO:0000313|EMBL:EMJ13633.1} OS=Prunus persica (Peach) PE=4 SV=1	PREDICTED: leucine-rich repeat receptor protein kinase EXS-like [Pyrus x bretschneideri]
EVM0041676.1	--	--	[R]	General function prediction only	Uncharacterized protein {ECO:0000313|EMBL:EMJ13633.1} OS=Prunus persica (Peach) PE=4 SV=1	PREDICTED: probable leucine-rich repeat receptor-like protein kinase At1g35710 [Malus domestica]
EVM0043333.1	--	--	[R]	General function prediction only	Uncharacterized protein {ECO:0000313|EMBL:EMJ15282.1} (Fragment) OS=Prunus persica (Peach) PE=4 SV=1	PREDICTED: LRR receptor-like serine/threonine-protein kinase GSO2 [Pyrus x bretschneideri]
EVM0043688.1	--	--	[R]	General function prediction only	Uncharacterized protein {ECO:0000313|EMBL:EMJ15282.1} (Fragment) OS=Prunus persica (Peach) PE=4 SV=1	PREDICTED: LRR receptor-like serine/threonine-protein kinase GSO2 [Pyrus x bretschneideri]
EVM0001122.1	--	--	[T]	Signal transduction mechanisms	Uncharacterized protein {ECO:0000313|EMBL:EMJ09617.1} OS=Prunus persica (Peach) PE=4 SV=1	PREDICTED: putative disease resistance protein RGA4 [Malus domestica]
EVM0001969.1	--	--	[T]	Signal transduction mechanisms	Uncharacterized protein {ECO:0000313|EMBL:EMJ21243.1} OS=Prunus persica (Peach) PE=4 SV=1	PREDICTED: disease resistance protein RGA2-like [Pyrus x bretschneideri]
EVM0002193.1	--	--	[T]	Signal transduction mechanisms	Uncharacterized protein {ECO:0000313|EMBL:EMJ26794.1} OS=Prunus persica (Peach) PE=4 SV=1	PREDICTED: putative disease resistance protein RGA1 [Pyrus x bretschneideri]
EVM0002847.1	--	--	[T]	Signal transduction mechanisms	Uncharacterized protein {ECO:0000313|EMBL:EMJ26794.1} OS=Prunus persica (Peach) PE=4 SV=1	PREDICTED: putative disease resistance protein RGA4 [Pyrus x bretschneideri]
EVM0003374.1	--	--	[T]	Signal transduction mechanisms	Uncharacterized protein {ECO:0000313|EMBL:EMJ26794.1} OS=Prunus persica (Peach) PE=4 SV=1	PREDICTED: putative disease resistance protein RGA1 isoform X2 [Pyrus x bretschneideri]
EVM0004437.1	--	--	[T]	Signal transduction mechanisms	Uncharacterized protein {ECO:0000313|EMBL:EMJ28020.1} OS=Prunus persica (Peach) PE=4 SV=1	PREDICTED: putative disease resistance protein RGA3 [Malus domestica]
EVM0006730.1	--	--	[T]	Signal transduction mechanisms	Uncharacterized protein {ECO:0000313|EMBL:EMJ09617.1} OS=Prunus persica (Peach) PE=4 SV=1	PREDICTED: putative disease resistance protein RGA1 isoform X3 [Pyrus x bretschneideri]
EVM0009096.1	--	--	[T]	Signal transduction mechanisms	Uncharacterized protein {ECO:0000313|EMBL:EMJ26794.1} OS=Prunus persica (Peach) PE=4 SV=1	PREDICTED: putative disease resistance protein RGA1 isoform X2 [Pyrus x bretschneideri]
EVM0009417.1	--	--	[T]	Signal transduction mechanisms	Uncharacterized protein {ECO:0000313|EMBL:EMJ26794.1} OS=Prunus persica (Peach) PE=4 SV=1	PREDICTED: putative disease resistance protein RGA1 isoform X2 [Pyrus x bretschneideri]
EVM0010571.1	--	--	[T]	Signal transduction mechanisms	Uncharacterized protein {ECO:0000313|EMBL:EMJ26794.1} OS=Prunus persica (Peach) PE=4 SV=1	PREDICTED: putative disease resistance protein RGA3, partial [Pyrus x bretschneideri]
EVM0013249.1	--	--	[T]	Signal transduction mechanisms	Uncharacterized protein {ECO:0000313|EMBL:EMJ21243.1} OS=Prunus persica (Peach) PE=4 SV=1	PREDICTED: putative disease resistance protein RGA4 [Malus domestica]
EVM0013294.1	--	--	[T]	Signal transduction mechanisms	Uncharacterized protein {ECO:0000313|EMBL:EMJ21243.1} OS=Prunus persica (Peach) PE=4 SV=1	PREDICTED: putative disease resistance protein RGA3 [Malus domestica]
EVM0013922.1	--	--	[T]	Signal transduction mechanisms	Uncharacterized protein {ECO:0000313|EMBL:EMJ25892.1} (Fragment) OS=Prunus persica (Peach) PE=4 SV=1	PREDICTED: putative disease resistance protein RGA1 isoform X1 [Pyrus x bretschneideri]
EVM0014088.1	--	--	[T]	Signal transduction mechanisms	Uncharacterized protein {ECO:0000313|EMBL:EMJ07820.1} OS=Prunus persica (Peach) PE=4 SV=1	PREDICTED: putative disease resistance protein RGA1 isoform X3 [Pyrus x bretschneideri]
EVM0016761.1	--	--	[T]	Signal transduction mechanisms	Uncharacterized protein {ECO:0000313|EMBL:EMJ26794.1} OS=Prunus persica (Peach) PE=4 SV=1	PREDICTED: putative disease resistance protein RGA1 isoform X2 [Pyrus x bretschneideri]
EVM0018436.1	--	--	[T]	Signal transduction mechanisms	Uncharacterized protein {ECO:0000313|EMBL:EMJ26794.1} OS=Prunus persica (Peach) PE=4 SV=1	PREDICTED: putative disease resistance protein RGA3 [Malus domestica]
EVM0020100.1	--	--	[T]	Signal transduction mechanisms	Uncharacterized protein {ECO:0000313|EMBL:EMJ20946.1} OS=Prunus persica (Peach) PE=4 SV=1	PREDICTED: putative disease resistance protein RGA1 isoform X3 [Pyrus x bretschneideri]
EVM0020320.1	--	--	[T]	Signal transduction mechanisms	Uncharacterized protein {ECO:0000313|EMBL:EMJ26794.1} OS=Prunus persica (Peach) PE=4 SV=1	PREDICTED: putative disease resistance protein RGA1 [Pyrus x bretschneideri]
EVM0020399.1	--	--	[T]	Signal transduction mechanisms	Uncharacterized protein {ECO:0000313|EMBL:EMJ21243.1} OS=Prunus persica (Peach) PE=4 SV=1	hypothetical protein PRUPE_ppa026844mg [Prunus persica]
EVM0020704.1	--	--	[T]	Signal transduction mechanisms	Uncharacterized protein {ECO:0000313|EMBL:EMJ09617.1} OS=Prunus persica (Peach) PE=4 SV=1	PREDICTED: disease resistance protein RGA2-like [Pyrus x bretschneideri]
EVM0025964.1	--	--	[T]	Signal transduction mechanisms	Uncharacterized protein {ECO:0000313|EMBL:EMJ09617.1} OS=Prunus persica (Peach) PE=4 SV=1	PREDICTED: putative disease resistance protein RGA4 isoform X3 [Pyrus x bretschneideri]
EVM0026342.1	--	--	[T]	Signal transduction mechanisms	Uncharacterized protein {ECO:0000313|EMBL:EMJ21243.1} OS=Prunus persica (Peach) PE=4 SV=1	PREDICTED: putative disease resistance protein RGA3 [Malus domestica]
EVM0027023.1	--	--	[T]	Signal transduction mechanisms	Uncharacterized protein {ECO:0000313|EMBL:EMJ26794.1} OS=Prunus persica (Peach) PE=4 SV=1	PREDICTED: putative disease resistance protein RGA3 [Pyrus x bretschneideri]
EVM0028660.1	--	--	[T]	Signal transduction mechanisms	Uncharacterized protein {ECO:0000313|EMBL:EMJ26794.1} OS=Prunus persica (Peach) PE=4 SV=1	PREDICTED: putative disease resistance protein RGA3 isoform X2 [Pyrus x bretschneideri]
EVM0028798.1	--	--	[T]	Signal transduction mechanisms	Uncharacterized protein {ECO:0000313|EMBL:EMJ26794.1} OS=Prunus persica (Peach) PE=4 SV=1	PREDICTED: putative disease resistance protein RGA4 isoform X1 [Pyrus x bretschneideri]
EVM0029258.1	--	--	[T]	Signal transduction mechanisms	Uncharacterized protein {ECO:0000313|EMBL:EMJ21243.1} OS=Prunus persica (Peach) PE=4 SV=1	PREDICTED: putative disease resistance protein RGA3 [Malus domestica]
EVM0035423.1	--	--	[T]	Signal transduction mechanisms	Uncharacterized protein {ECO:0000313|EMBL:EMJ26794.1} OS=Prunus persica (Peach) PE=4 SV=1	PREDICTED: putative disease resistance protein RGA1 isoform X2 [Pyrus x bretschneideri]
EVM0035786.1	--	--	[T]	Signal transduction mechanisms	Uncharacterized protein {ECO:0000313|EMBL:EMJ20946.1} OS=Prunus persica (Peach) PE=4 SV=1	PREDICTED: disease resistance protein RGA2-like [Malus domestica]
EVM0037123.1	--	--	[T]	Signal transduction mechanisms	Uncharacterized protein {ECO:0000313|EMBL:EMJ26794.1} OS=Prunus persica (Peach) PE=4 SV=1	PREDICTED: putative disease resistance protein RGA3, partial [Pyrus x bretschneideri]
EVM0037201.1	--	--	[T]	Signal transduction mechanisms	Uncharacterized protein {ECO:0000313|EMBL:EMJ26794.1} OS=Prunus persica (Peach) PE=4 SV=1	PREDICTED: putative disease resistance protein RGA1 isoform X2 [Pyrus x bretschneideri]
EVM0037959.1	--	--	[T]	Signal transduction mechanisms	Uncharacterized protein {ECO:0000313|EMBL:EMJ21243.1} OS=Prunus persica (Peach) PE=4 SV=1	PREDICTED: putative disease resistance protein RGA3 [Malus domestica]
EVM0042648.1	--	--	[T]	Signal transduction mechanisms	Uncharacterized protein {ECO:0000313|EMBL:EMJ21243.1} OS=Prunus persica (Peach) PE=4 SV=1	PREDICTED: putative disease resistance protein RGA4 [Prunus mume]
EVM0043886.1	--	--	[T]	Signal transduction mechanisms	Uncharacterized protein {ECO:0000313|EMBL:EMJ26794.1} OS=Prunus persica (Peach) PE=4 SV=1	PREDICTED: putative disease resistance protein RGA3 [Malus domestica]
EVM0044491.1	--	--	[T]	Signal transduction mechanisms	Uncharacterized protein {ECO:0000313|EMBL:EMJ25500.1} (Fragment) OS=Prunus persica (Peach) PE=4 SV=1	hypothetical protein PRUPE_ppa019683mg, partial [Prunus persica]
EVM0000876.1	--	--	--	--	Putative uncharacterized protein {ECO:0000313|EMBL:ABJ96375.1} OS=Prunus persica (Peach) PE=4 SV=1	PREDICTED: uncharacterized protein LOC103419223 [Malus domestica]
EVM0012196.1	Molecular Function: hydrolase activity, acting on ester bonds (GO:0016788);;	--	--	--	Putative uncharacterized protein {ECO:0000313|EMBL:ABJ96375.1} OS=Prunus persica (Peach) PE=4 SV=1	PREDICTED: putative nuclease HARBI1, partial [Pyrus x bretschneideri]
EVM0016608.1	--	--	--	--	Putative uncharacterized protein {ECO:0000313|EMBL:ABJ96375.1} OS=Prunus persica (Peach) PE=4 SV=1	PREDICTED: uncharacterized protein LOC103419223 [Malus domestica]
EVM0023485.1	--	--	--	--	Putative uncharacterized protein {ECO:0000313|EMBL:ABJ96375.1} OS=Prunus persica (Peach) PE=4 SV=1	PREDICTED: putative nuclease HARBI1, partial [Pyrus x bretschneideri]
EVM0030662.1	Molecular Function: hydrolase activity, acting on ester bonds (GO:0016788);;	--	--	--	Putative uncharacterized protein {ECO:0000313|EMBL:ABJ96375.1} OS=Prunus persica (Peach) PE=4 SV=1	PREDICTED: putative nuclease HARBI1, partial [Pyrus x bretschneideri]
EVM0031051.1	Molecular Function: hydrolase activity, acting on ester bonds (GO:0016788);;	--	--	--	Putative uncharacterized protein {ECO:0000313|EMBL:ABJ96375.1} OS=Prunus persica (Peach) PE=4 SV=1	PREDICTED: putative nuclease HARBI1, partial [Pyrus x bretschneideri]
EVM0038971.1	--	--	--	--	Putative uncharacterized protein {ECO:0000313|EMBL:ABJ96375.1} OS=Prunus persica (Peach) PE=4 SV=1	PREDICTED: uncharacterized protein LOC103419223 [Malus domestica]
EVM0000002.1	Biological Process: defense response (GO:0006952);; Biological Process: signal transduction (GO:0007165);; Molecular Function: ADP binding (GO:0043531);;	--	--	--	TIR-NBS-LRR-type disease resistance-like protein {ECO:0000313|EMBL:ACR19031.1} OS=Pyrus x bretschneideri (Chinese white pear) PE=2 SV=1	PREDICTED: TMV resistance protein N-like [Pyrus x bretschneideri]
EVM0001650.1	Molecular Function: purine ribonucleoside binding (GO:0032550);; Molecular Function: adenyl ribonucleotide binding (GO:0032559);; Molecular Function: anion binding (GO:0043168);; Biological Process: response to stimulus (GO:0050896);;	--	--	--	TIR-NBS-LRR type R protein 7 {ECO:0000313|EMBL:AAQ93075.1} OS=Malus baccata (Siberian crab apple) PE=2 SV=1	PREDICTED: TMV resistance protein N-like [Malus domestica]
EVM0003811.1	--	--	--	--	TIR-NBS-LRR type R protein 7 {ECO:0000313|EMBL:AAQ93075.1} OS=Malus baccata (Siberian crab apple) PE=2 SV=1	PREDICTED: TMV resistance protein N-like isoform X3 [Pyrus x bretschneideri]
EVM0005281.1	Biological Process: response to stimulus (GO:0050896);;	--	--	--	TIR-NBS-LRR type R protein 7 {ECO:0000313|EMBL:AAQ93075.1} OS=Malus baccata (Siberian crab apple) PE=2 SV=1	PREDICTED: TMV resistance protein N-like [Pyrus x bretschneideri]
EVM0005638.2	Biological Process: response to stimulus (GO:0050896);;	--	--	--	TIR-NBS-LRR type R protein 7 {ECO:0000313|EMBL:AAQ93075.1} OS=Malus baccata (Siberian crab apple) PE=2 SV=1	PREDICTED: TMV resistance protein N-like [Malus domestica]
EVM0009576.1	--	--	--	--	TIR-NBS-LRR disease resistance protein {ECO:0000313|EMBL:CDK13056.1} (Fragment) OS=Malus domestica (Apple) PE=4 SV=1	PREDICTED: TMV resistance protein N-like [Malus domestica]
EVM0010687.1	Biological Process: response to stimulus (GO:0050896);;	--	--	--	NBS-LRR protein {ECO:0000313|EMBL:AGV28083.1} OS=Malus domestica (Apple) PE=4 SV=1	PREDICTED: TMV resistance protein N-like [Pyrus x bretschneideri]
EVM0011918.1	Biological Process: response to stimulus (GO:0050896);;	--	--	--	TIR-NBS-LRR type R protein 7 {ECO:0000313|EMBL:AAQ93075.1} OS=Malus baccata (Siberian crab apple) PE=2 SV=1	PREDICTED: TMV resistance protein N-like isoform X1 [Pyrus x bretschneideri]
EVM0014882.1	--	--	--	--	TIR-NBS-LRR disease resistance protein {ECO:0000313|EMBL:CDK13056.1} (Fragment) OS=Malus domestica (Apple) PE=4 SV=1	PREDICTED: TMV resistance protein N-like [Malus domestica]
EVM0015755.1	Biological Process: response to stimulus (GO:0050896);;	--	--	--	TIR-NBS-LRR type R protein 7 {ECO:0000313|EMBL:AAQ93075.1} OS=Malus baccata (Siberian crab apple) PE=2 SV=1	PREDICTED: TMV resistance protein N-like [Pyrus x bretschneideri]
EVM0016124.1	--	--	--	--	TIR-NBS-LRR disease resistance protein {ECO:0000313|EMBL:CDK13056.1} (Fragment) OS=Malus domestica (Apple) PE=4 SV=1	PREDICTED: LOW QUALITY PROTEIN: uncharacterized protein LOC103944316 [Pyrus x bretschneideri]
EVM0016773.1	Molecular Function: purine ribonucleoside binding (GO:0032550);; Molecular Function: adenyl ribonucleotide binding (GO:0032559);; Molecular Function: anion binding (GO:0043168);; Biological Process: response to stimulus (GO:0050896);;	--	--	--	TIR-NBS-LRR type R protein 7 {ECO:0000313|EMBL:AAQ93075.1} OS=Malus baccata (Siberian crab apple) PE=2 SV=1	PREDICTED: TMV resistance protein N-like [Pyrus x bretschneideri]
EVM0017624.1	--	--	--	--	TIR-NBS-LRR type R protein 7 {ECO:0000313|EMBL:AAQ93075.1} OS=Malus baccata (Siberian crab apple) PE=2 SV=1	PREDICTED: TMV resistance protein N-like isoform X2 [Pyrus x bretschneideri]
EVM0018074.2	Biological Process: response to stimulus (GO:0050896);;	--	--	--	NBS-LRR protein {ECO:0000313|EMBL:AGV28083.1} OS=Malus domestica (Apple) PE=4 SV=1	PREDICTED: TMV resistance protein N-like [Pyrus x bretschneideri]
EVM0018162.1	Biological Process: response to stimulus (GO:0050896);;	--	--	--	NBS-LRR protein {ECO:0000313|EMBL:AGV28082.1} OS=Malus domestica (Apple) PE=4 SV=1	PREDICTED: TMV resistance protein N-like [Malus domestica]
EVM0018616.1	Molecular Function: purine ribonucleoside binding (GO:0032550);; Molecular Function: adenyl ribonucleotide binding (GO:0032559);; Molecular Function: anion binding (GO:0043168);; Biological Process: response to stimulus (GO:0050896);;	--	--	--	NBS-LRR protein {ECO:0000313|EMBL:AGV28082.1} OS=Malus domestica (Apple) PE=4 SV=1	PREDICTED: TMV resistance protein N-like [Malus domestica]
EVM0018998.1	--	--	--	--	TIR-NBS-LRR disease resistance protein {ECO:0000313|EMBL:CDK13056.1} (Fragment) OS=Malus domestica (Apple) PE=4 SV=1	PREDICTED: LOW QUALITY PROTEIN: uncharacterized protein LOC103944316 [Pyrus x bretschneideri]
EVM0019120.1	--	--	--	--	TIR-NBS-LRR type R protein 7 {ECO:0000313|EMBL:AAQ93075.1} OS=Malus baccata (Siberian crab apple) PE=2 SV=1	PREDICTED: TMV resistance protein N-like isoform X2 [Pyrus x bretschneideri]
EVM0019141.1	--	--	--	--	TIR-NBS-LRR disease resistance protein {ECO:0000313|EMBL:CDK13056.1} (Fragment) OS=Malus domestica (Apple) PE=4 SV=1	PREDICTED: LOW QUALITY PROTEIN: uncharacterized protein LOC103944316 [Pyrus x bretschneideri]
EVM0024003.1	--	--	--	--	TIR-NBS-LRR type R protein 7 {ECO:0000313|EMBL:AAQ93075.1} OS=Malus baccata (Siberian crab apple) PE=2 SV=1	PREDICTED: TMV resistance protein N-like isoform X2 [Pyrus x bretschneideri]
EVM0024548.1	--	--	--	--	TIR-NBS-LRR type R protein 7 {ECO:0000313|EMBL:AAQ93075.1} OS=Malus baccata (Siberian crab apple) PE=2 SV=1	PREDICTED: TMV resistance protein N-like isoform X2 [Pyrus x bretschneideri]
EVM0024643.1	Biological Process: defense response (GO:0006952);; Biological Process: signal transduction (GO:0007165);; Molecular Function: ADP binding (GO:0043531);;	--	--	--	NBS-LRR protein {ECO:0000313|EMBL:AGV28083.1} OS=Malus domestica (Apple) PE=4 SV=1	NBS-LRR protein [Malus domestica]
EVM0024748.1	Molecular Function: purine ribonucleoside binding (GO:0032550);; Molecular Function: adenyl ribonucleotide binding (GO:0032559);; Molecular Function: anion binding (GO:0043168);; Biological Process: response to stimulus (GO:0050896);;	--	--	--	NBS-LRR protein {ECO:0000313|EMBL:AGV28082.1} OS=Malus domestica (Apple) PE=4 SV=1	PREDICTED: TMV resistance protein N-like [Malus domestica]
EVM0024873.1	Biological Process: defense response (GO:0006952);; Biological Process: signal transduction (GO:0007165);; Molecular Function: ADP binding (GO:0043531);;	--	--	--	TIR-NBS-LRR type R protein 7 {ECO:0000313|EMBL:AAQ93075.1} OS=Malus baccata (Siberian crab apple) PE=2 SV=1	PREDICTED: TMV resistance protein N-like [Pyrus x bretschneideri]
EVM0025448.1	--	--	--	--	TIR-NBS-LRR type R protein 7 {ECO:0000313|EMBL:AAQ93075.1} OS=Malus baccata (Siberian crab apple) PE=2 SV=1	PREDICTED: TMV resistance protein N-like isoform X2 [Pyrus x bretschneideri]
EVM0025653.2	Biological Process: response to stimulus (GO:0050896);;	--	--	--	TIR-NBS-LRR type R protein 7 {ECO:0000313|EMBL:AAQ93075.1} OS=Malus baccata (Siberian crab apple) PE=2 SV=1	PREDICTED: TMV resistance protein N-like [Malus domestica]
EVM0026805.1	Biological Process: defense response (GO:0006952);; Biological Process: signal transduction (GO:0007165);; Molecular Function: ADP binding (GO:0043531);;	--	--	--	TIR-NBS-LRR disease resistance protein {ECO:0000313|EMBL:CDK13057.1} OS=Malus domestica (Apple) PE=4 SV=1	PREDICTED: TMV resistance protein N-like [Pyrus x bretschneideri]
EVM0028030.1	Biological Process: defense response (GO:0006952);; Biological Process: signal transduction (GO:0007165);; Molecular Function: ADP binding (GO:0043531);;	--	--	--	TIR-NBS-LRR disease resistance protein {ECO:0000313|EMBL:CDK13055.1} OS=Malus domestica (Apple) PE=4 SV=1	PREDICTED: TMV resistance protein N-like [Pyrus x bretschneideri]
EVM0030696.1	Biological Process: response to stimulus (GO:0050896);;	--	--	--	TIR-NBS-LRR type R protein 7 {ECO:0000313|EMBL:AAQ93075.1} OS=Malus baccata (Siberian crab apple) PE=2 SV=1	PREDICTED: TMV resistance protein N-like [Pyrus x bretschneideri]
EVM0031242.1	--	--	--	--	Uncharacterized protein {ECO:0000313|EMBL:EMJ25611.1} (Fragment) OS=Prunus persica (Peach) PE=4 SV=1	PREDICTED: TMV resistance protein N-like [Malus domestica]
EVM0034077.1	Biological Process: response to stimulus (GO:0050896);;	--	--	--	NBS-LRR protein {ECO:0000313|EMBL:AGV28083.1} OS=Malus domestica (Apple) PE=4 SV=1	PREDICTED: TMV resistance protein N-like [Pyrus x bretschneideri]
EVM0034600.1	Biological Process: defense response (GO:0006952);; Biological Process: signal transduction (GO:0007165);; Molecular Function: ADP binding (GO:0043531);;	--	--	--	TIR-NBS-LRR type R protein 7 {ECO:0000313|EMBL:AAQ93075.1} OS=Malus baccata (Siberian crab apple) PE=2 SV=1	PREDICTED: TMV resistance protein N-like [Malus domestica]
EVM0035077.1	Biological Process: defense response (GO:0006952);; Biological Process: signal transduction (GO:0007165);; Molecular Function: ADP binding (GO:0043531);;	--	--	--	TIR-NBS-LRR type R protein 7 {ECO:0000313|EMBL:AAQ93075.1} OS=Malus baccata (Siberian crab apple) PE=2 SV=1	PREDICTED: TMV resistance protein N-like [Malus domestica]
EVM0035129.1	Biological Process: defense response (GO:0006952);; Biological Process: signal transduction (GO:0007165);; Molecular Function: ADP binding (GO:0043531);;	--	--	--	TIR-NBS-LRR disease resistance protein {ECO:0000313|EMBL:CDK13056.1} (Fragment) OS=Malus domestica (Apple) PE=4 SV=1	TIR-NBS-LRR disease resistance protein, partial [Malus domestica]
EVM0035322.1	Biological Process: response to stimulus (GO:0050896);;	--	--	--	TIR-NBS-LRR type R protein 7 {ECO:0000313|EMBL:AAQ93075.1} OS=Malus baccata (Siberian crab apple) PE=2 SV=1	PREDICTED: TMV resistance protein N-like isoform X2 [Pyrus x bretschneideri]
EVM0035484.1	Biological Process: defense response (GO:0006952);; Biological Process: signal transduction (GO:0007165);; Molecular Function: ADP binding (GO:0043531);;	--	--	--	TIR-NBS-LRR type R protein 7 {ECO:0000313|EMBL:AAQ93075.1} OS=Malus baccata (Siberian crab apple) PE=2 SV=1	PREDICTED: TMV resistance protein N-like isoform X2 [Malus domestica]
EVM0036580.1	Biological Process: defense response (GO:0006952);; Biological Process: signal transduction (GO:0007165);; Molecular Function: ADP binding (GO:0043531);;	--	--	--	TIR-NBS-LRR-type disease resistance-like protein {ECO:0000313|EMBL:ACR19031.1} OS=Pyrus x bretschneideri (Chinese white pear) PE=2 SV=1	PREDICTED: TMV resistance protein N-like [Pyrus x bretschneideri]
EVM0037108.1	--	--	--	--	TIR-NBS-LRR type R protein 7 {ECO:0000313|EMBL:AAQ93075.1} OS=Malus baccata (Siberian crab apple) PE=2 SV=1	PREDICTED: TMV resistance protein N-like isoform X2 [Pyrus x bretschneideri]
EVM0038721.2	Molecular Function: purine ribonucleoside binding (GO:0032550);; Molecular Function: adenyl ribonucleotide binding (GO:0032559);; Molecular Function: anion binding (GO:0043168);; Biological Process: response to stimulus (GO:0050896);;	--	--	--	TIR-NBS-LRR type R protein 7 {ECO:0000313|EMBL:AAQ93075.1} OS=Malus baccata (Siberian crab apple) PE=2 SV=1	PREDICTED: TMV resistance protein N-like [Pyrus x bretschneideri]
EVM0038732.1	Biological Process: response to stimulus (GO:0050896);;	--	--	--	TIR-NBS-LRR type R protein 7 {ECO:0000313|EMBL:AAQ93075.1} OS=Malus baccata (Siberian crab apple) PE=2 SV=1	PREDICTED: TMV resistance protein N-like isoform X1 [Malus domestica]
EVM0044254.1	Biological Process: defense response (GO:0006952);; Biological Process: signal transduction (GO:0007165);; Molecular Function: ADP binding (GO:0043531);;	--	--	--	TIR-NBS-LRR type R protein 7 {ECO:0000313|EMBL:AAQ93075.1} OS=Malus baccata (Siberian crab apple) PE=2 SV=1	PREDICTED: TMV resistance protein N-like [Pyrus x bretschneideri]
EVM0007835.1	--	--	[GC]	--	Uncharacterized protein {ECO:0000313|EMBL:EMJ16494.1} OS=Prunus persica (Peach) PE=3 SV=1	PREDICTED: UDP-glycosyltransferase 85A5-like [Malus domestica]
EVM0007927.1	--	--	[GC]	--	Uncharacterized protein {ECO:0000313|EMBL:EMJ16494.1} OS=Prunus persica (Peach) PE=3 SV=1	PREDICTED: 7-deoxyloganetin glucosyltransferase-like [Pyrus x bretschneideri]
EVM0008710.1	--	--	[GC]	--	Uncharacterized protein {ECO:0000313|EMBL:EEE92354.2} OS=Populus trichocarpa (Western balsam poplar) PE=3 SV=2	PREDICTED: 7-deoxyloganetin glucosyltransferase-like [Pyrus x bretschneideri]
EVM0012871.1	--	--	[GC]	--	Uncharacterized protein {ECO:0000313|EMBL:EMJ16494.1} OS=Prunus persica (Peach) PE=3 SV=1	PREDICTED: 7-deoxyloganetin glucosyltransferase-like [Pyrus x bretschneideri]
EVM0014274.1	--	--	[GC]	--	Uncharacterized protein {ECO:0000313|EMBL:EMJ16494.1} OS=Prunus persica (Peach) PE=3 SV=1	PREDICTED: 7-deoxyloganetin glucosyltransferase-like [Pyrus x bretschneideri]
EVM0017597.1	--	--	[GC]	--	Uncharacterized protein {ECO:0000313|EMBL:EMJ16494.1} OS=Prunus persica (Peach) PE=3 SV=1	PREDICTED: 7-deoxyloganetin glucosyltransferase-like [Pyrus x bretschneideri]
EVM0018587.1	--	--	[GC]	--	Uncharacterized protein {ECO:0000313|EMBL:EMJ16494.1} OS=Prunus persica (Peach) PE=3 SV=1	PREDICTED: 7-deoxyloganetin glucosyltransferase-like [Pyrus x bretschneideri]
EVM0020218.1	--	--	[GC]	--	Uncharacterized protein {ECO:0000313|EMBL:EMJ16494.1} OS=Prunus persica (Peach) PE=3 SV=1	PREDICTED: 7-deoxyloganetin glucosyltransferase-like [Pyrus x bretschneideri]
EVM0020550.1	--	--	[GC]	--	Uncharacterized protein {ECO:0000313|EMBL:EMJ16494.1} OS=Prunus persica (Peach) PE=3 SV=1	PREDICTED: 7-deoxyloganetin glucosyltransferase-like [Pyrus x bretschneideri]
EVM0020864.1	--	--	[GC]	--	UDP-glucuronosyltransferase, putative {ECO:0000313|EMBL:EEF32259.1} OS=Ricinus communis (Castor bean) PE=3 SV=1	PREDICTED: 7-deoxyloganetin glucosyltransferase-like [Pyrus x bretschneideri]
EVM0021849.1	--	--	[GC]	--	Uncharacterized protein {ECO:0000313|EMBL:EMJ16494.1} OS=Prunus persica (Peach) PE=3 SV=1	PREDICTED: 7-deoxyloganetin glucosyltransferase-like [Pyrus x bretschneideri]
EVM0022547.1	--	--	[GC]	--	Uncharacterized protein {ECO:0000313|EMBL:EMJ16494.1} OS=Prunus persica (Peach) PE=3 SV=1	PREDICTED: 7-deoxyloganetin glucosyltransferase-like [Pyrus x bretschneideri]
EVM0026169.1	--	--	[GC]	--	Uncharacterized protein {ECO:0000313|EMBL:EMJ16494.1} OS=Prunus persica (Peach) PE=3 SV=1	PREDICTED: 7-deoxyloganetin glucosyltransferase-like [Pyrus x bretschneideri]
EVM0028306.1	--	--	[GC]	--	Uncharacterized protein {ECO:0000313|EMBL:EEE92354.2} OS=Populus trichocarpa (Western balsam poplar) PE=3 SV=2	PREDICTED: UDP-glycosyltransferase 85A3-like [Malus domestica]
EVM0032351.1	--	--	[GC]	--	Uncharacterized protein {ECO:0000313|EMBL:EMJ16494.1} OS=Prunus persica (Peach) PE=3 SV=1	PREDICTED: UDP-glycosyltransferase 85A5-like [Malus domestica]
EVM0035020.1	--	--	[GC]	--	Uncharacterized protein {ECO:0000313|EMBL:EMJ16494.1} OS=Prunus persica (Peach) PE=3 SV=1	PREDICTED: UDP-glycosyltransferase 85A5-like [Malus domestica]
EVM0037464.1	--	--	[GC]	--	Uncharacterized protein {ECO:0000313|EMBL:EMJ16494.1} OS=Prunus persica (Peach) PE=3 SV=1	PREDICTED: UDP-glycosyltransferase 85A5-like [Malus domestica]
EVM0038187.1	--	--	[GC]	--	Uncharacterized protein {ECO:0000313|EMBL:EMJ16494.1} OS=Prunus persica (Peach) PE=3 SV=1	PREDICTED: 7-deoxyloganetin glucosyltransferase-like [Pyrus x bretschneideri]
EVM0040470.1	--	--	[GC]	--	Uncharacterized protein {ECO:0000313|EMBL:EMJ16494.1} OS=Prunus persica (Peach) PE=3 SV=1	PREDICTED: 7-deoxyloganetin glucosyltransferase-like [Pyrus x bretschneideri]
EVM0007277.1	--	--	--	--	Uncharacterized protein {ECO:0000313|EMBL:EMJ14400.1} OS=Prunus persica (Peach) PE=4 SV=1	PREDICTED: F-box/LRR-repeat protein At4g14103-like [Pyrus x bretschneideri]
EVM0008978.4	--	--	--	--	Uncharacterized protein {ECO:0000313|EMBL:EMJ12792.1} OS=Prunus persica (Peach) PE=4 SV=1	PREDICTED: putative F-box/FBD/LRR-repeat protein At1g78760 [Malus domestica]
EVM0009030.1	--	--	--	--	Uncharacterized protein {ECO:0000313|EMBL:EMJ12792.1} OS=Prunus persica (Peach) PE=4 SV=1	PREDICTED: probable FBD-associated F-box protein At1g32375 [Malus domestica]
EVM0010495.1	--	--	--	--	Uncharacterized protein {ECO:0000313|EMBL:EMJ14570.1} OS=Prunus persica (Peach) PE=4 SV=1	PREDICTED: F-box/FBD/LRR-repeat protein At5g56420-like [Pyrus x bretschneideri]
EVM0014927.1	--	--	--	--	Uncharacterized protein {ECO:0000313|EMBL:EMJ14630.1} OS=Prunus persica (Peach) PE=4 SV=1	PREDICTED: F-box/FBD/LRR-repeat protein At4g26340-like [Pyrus x bretschneideri]
EVM0015716.1	--	--	--	--	Uncharacterized protein {ECO:0000313|EMBL:EMJ14630.1} OS=Prunus persica (Peach) PE=4 SV=1	PREDICTED: F-box/LRR-repeat protein At3g58900-like isoform X1 [Pyrus x bretschneideri]
EVM0017513.1	--	--	--	--	Uncharacterized protein {ECO:0000313|EMBL:EMJ12792.1} OS=Prunus persica (Peach) PE=4 SV=1	PREDICTED: uncharacterized protein LOC101314672 [Fragaria vesca subsp. vesca]
EVM0019655.1	--	--	--	--	Uncharacterized protein {ECO:0000313|EMBL:EMJ15691.1} OS=Prunus persica (Peach) PE=4 SV=1	PREDICTED: F-box/FBD/LRR-repeat protein At1g78750-like [Pyrus x bretschneideri]
EVM0019819.1	--	--	--	--	Uncharacterized protein {ECO:0000313|EMBL:EMJ12792.1} OS=Prunus persica (Peach) PE=4 SV=1	PREDICTED: FBD-associated F-box protein At5g60610-like [Pyrus x bretschneideri]
EVM0021206.1	--	--	--	--	Uncharacterized protein {ECO:0000313|EMBL:EMJ15691.1} OS=Prunus persica (Peach) PE=4 SV=1	PREDICTED: F-box/FBD/LRR-repeat protein At1g78750-like [Pyrus x bretschneideri]
EVM0022684.1	--	--	--	--	Uncharacterized protein {ECO:0000313|EMBL:EMJ15691.1} OS=Prunus persica (Peach) PE=4 SV=1	PREDICTED: F-box/LRR-repeat protein At3g58900-like isoform X1 [Pyrus x bretschneideri]
EVM0026699.1	--	--	--	--	Uncharacterized protein {ECO:0000313|EMBL:EMJ13844.1} OS=Prunus persica (Peach) PE=4 SV=1	PREDICTED: F-box/LRR-repeat protein At4g14103 [Malus domestica]
EVM0030047.1	--	--	--	--	Uncharacterized protein {ECO:0000313|EMBL:EMJ12792.1} OS=Prunus persica (Peach) PE=4 SV=1	PREDICTED: FBD-associated F-box protein At4g10400-like isoform X1 [Pyrus x bretschneideri]
EVM0032188.1	--	--	--	--	Uncharacterized protein {ECO:0000313|EMBL:EMJ12792.1} OS=Prunus persica (Peach) PE=4 SV=1	PREDICTED: putative F-box/LRR-repeat protein At5g41840 [Malus domestica]
EVM0036317.1	--	--	--	--	Uncharacterized protein {ECO:0000313|EMBL:EMJ14630.1} OS=Prunus persica (Peach) PE=4 SV=1	PREDICTED: F-box/FBD/LRR-repeat protein At4g26340-like [Pyrus x bretschneideri]
EVM0037389.1	--	--	--	--	Uncharacterized protein {ECO:0000313|EMBL:EMJ12792.1} OS=Prunus persica (Peach) PE=4 SV=1	PREDICTED: F-box/FBD/LRR-repeat protein At1g16930-like [Malus domestica]
EVM0037495.1	--	--	--	--	Uncharacterized protein {ECO:0000313|EMBL:EMJ14570.1} OS=Prunus persica (Peach) PE=4 SV=1	PREDICTED: F-box protein At4g22280-like [Malus domestica]
EVM0039262.1	--	--	--	--	Uncharacterized protein {ECO:0000313|EMBL:EMJ12792.1} OS=Prunus persica (Peach) PE=4 SV=1	PREDICTED: F-box/LRR-repeat protein At4g14103-like [Malus domestica]
EVM0043244.1	--	--	--	--	Uncharacterized protein {ECO:0000313|EMBL:EMJ13826.1} OS=Prunus persica (Peach) PE=4 SV=1	PREDICTED: putative F-box/LRR-repeat protein At5g41840 [Pyrus x bretschneideri]
EVM0002065.1	--	--	--	--	Uncharacterized protein {ECO:0000313|EMBL:EMJ11306.1} OS=Prunus persica (Peach) PE=4 SV=1	PREDICTED: uncharacterized protein LOC103417701 [Malus domestica]
EVM0003006.1	--	--	--	--	Uncharacterized protein {ECO:0000313|EMBL:EMJ11306.1} OS=Prunus persica (Peach) PE=4 SV=1	PREDICTED: uncharacterized protein LOC103408035 [Malus domestica]
EVM0004839.1	--	--	--	--	Uncharacterized protein {ECO:0000313|EMBL:EMJ11306.1} OS=Prunus persica (Peach) PE=4 SV=1	PREDICTED: uncharacterized protein LOC103417701 [Malus domestica]
EVM0005137.1	--	--	--	--	Uncharacterized protein {ECO:0000313|EMBL:EMJ11306.1} OS=Prunus persica (Peach) PE=4 SV=1	PREDICTED: uncharacterized protein LOC103417701 [Malus domestica]
EVM0009543.1	--	--	--	--	Uncharacterized protein {ECO:0000313|EMBL:EMJ11306.1} OS=Prunus persica (Peach) PE=4 SV=1	PREDICTED: uncharacterized protein LOC103431360 [Malus domestica]
EVM0012006.1	--	--	--	--	Uncharacterized protein {ECO:0000313|EMBL:EMJ11911.1} OS=Prunus persica (Peach) PE=4 SV=1	hypothetical protein PRUPE_ppa022983mg [Prunus persica]
EVM0013458.1	--	--	--	--	Uncharacterized protein {ECO:0000313|EMBL:EMJ11306.1} OS=Prunus persica (Peach) PE=4 SV=1	PREDICTED: uncharacterized protein LOC103411521 [Malus domestica]
EVM0022396.1	--	--	--	--	Uncharacterized protein {ECO:0000313|EMBL:EMJ12050.1} OS=Prunus persica (Peach) PE=4 SV=1	PREDICTED: uncharacterized protein LOC103408035 [Malus domestica]
EVM0024963.1	--	--	--	--	Uncharacterized protein {ECO:0000313|EMBL:EMJ11306.1} OS=Prunus persica (Peach) PE=4 SV=1	PREDICTED: uncharacterized protein LOC103417701 [Malus domestica]
EVM0027460.1	--	--	--	--	Uncharacterized protein {ECO:0000313|EMBL:EMJ11306.1} OS=Prunus persica (Peach) PE=4 SV=1	PREDICTED: uncharacterized protein LOC103431360 [Malus domestica]
EVM0028177.1	--	--	--	--	Uncharacterized protein {ECO:0000313|EMBL:EMJ11306.1} OS=Prunus persica (Peach) PE=4 SV=1	PREDICTED: uncharacterized protein LOC103411521 [Malus domestica]
EVM0028761.1	--	--	--	--	Uncharacterized protein {ECO:0000313|EMBL:EMJ11306.1} OS=Prunus persica (Peach) PE=4 SV=1	PREDICTED: uncharacterized protein LOC103935787 [Pyrus x bretschneideri]
EVM0030629.1	--	--	--	--	Uncharacterized protein {ECO:0000313|EMBL:EMJ12050.1} OS=Prunus persica (Peach) PE=4 SV=1	PREDICTED: uncharacterized protein LOC103431360 [Malus domestica]
EVM0030813.1	--	--	--	--	Uncharacterized protein {ECO:0000313|EMBL:EMJ11306.1} OS=Prunus persica (Peach) PE=4 SV=1	PREDICTED: uncharacterized protein LOC103431360 [Malus domestica]
EVM0034551.1	--	--	--	--	Uncharacterized protein {ECO:0000313|EMBL:EMJ11819.1} OS=Prunus persica (Peach) PE=4 SV=1	PREDICTED: uncharacterized protein LOC103408035 [Malus domestica]
EVM0036275.1	--	--	--	--	Uncharacterized protein {ECO:0000313|EMBL:EMJ11306.1} OS=Prunus persica (Peach) PE=4 SV=1	PREDICTED: uncharacterized protein LOC103431360 [Malus domestica]
EVM0036700.1	--	--	--	--	Uncharacterized protein {ECO:0000313|EMBL:EMJ11306.1} OS=Prunus persica (Peach) PE=4 SV=1	PREDICTED: uncharacterized protein LOC103417701 [Malus domestica]
EVM0040868.1	--	--	--	--	Uncharacterized protein {ECO:0000313|EMBL:EMJ11306.1} OS=Prunus persica (Peach) PE=4 SV=1	PREDICTED: uncharacterized protein LOC103431360 [Malus domestica]
EVM0042279.1	--	--	--	--	Uncharacterized protein {ECO:0000313|EMBL:EMJ11306.1} OS=Prunus persica (Peach) PE=4 SV=1	PREDICTED: uncharacterized protein LOC103417701 [Malus domestica]
EVM0042327.1	--	--	--	--	Uncharacterized protein {ECO:0000313|EMBL:EMJ11306.1} OS=Prunus persica (Peach) PE=4 SV=1	PREDICTED: uncharacterized protein LOC103408035 [Malus domestica]
EVM0006753.1	--	--	[T]	Signal transduction mechanisms	Uncharacterized protein {ECO:0000313|EMBL:EMJ21868.1} OS=Prunus persica (Peach) PE=4 SV=1	PREDICTED: putative disease resistance protein At1g50180 [Malus domestica]
EVM0008302.1	--	--	[T]	Signal transduction mechanisms	Uncharacterized protein {ECO:0000313|EMBL:EMJ20763.1} OS=Prunus persica (Peach) PE=4 SV=1	PREDICTED: putative disease resistance protein At1g50180 [Pyrus x bretschneideri]
EVM0011560.1	Biological Process: defense response (GO:0006952);; Molecular Function: ADP binding (GO:0043531);;	--	[T]	Signal transduction mechanisms	Putative CC-NBS-LRR protein {ECO:0000313|EMBL:AEJ72566.1} OS=Malus domestica (Apple) PE=4 SV=1	putative CC-NBS-LRR protein [Malus domestica]
EVM0012233.1	Biological Process: defense response (GO:0006952);; Molecular Function: ADP binding (GO:0043531);;	--	[T]	Signal transduction mechanisms	Putative CC-NBS-LRR protein {ECO:0000313|EMBL:AEJ72566.1} OS=Malus domestica (Apple) PE=4 SV=1	PREDICTED: putative disease resistance protein At1g50180 [Pyrus x bretschneideri]
EVM0016336.1	--	--	[T]	Signal transduction mechanisms	Uncharacterized protein {ECO:0000313|EMBL:EMJ21868.1} OS=Prunus persica (Peach) PE=4 SV=1	PREDICTED: putative disease resistance protein At1g50180 [Malus domestica]
EVM0017320.1	--	--	[T]	Signal transduction mechanisms	Uncharacterized protein {ECO:0000313|EMBL:EMJ21868.1} OS=Prunus persica (Peach) PE=4 SV=1	PREDICTED: putative disease resistance protein At1g50180 [Malus domestica]
EVM0026051.1	--	--	[T]	Signal transduction mechanisms	Uncharacterized protein {ECO:0000313|EMBL:EMJ28220.1} OS=Prunus persica (Peach) PE=4 SV=1	PREDICTED: putative disease resistance protein At1g50180 [Pyrus x bretschneideri]
EVM0029097.1	Biological Process: defense response (GO:0006952);; Molecular Function: ADP binding (GO:0043531);;	--	[T]	Signal transduction mechanisms	Putative CC-NBS-LRR protein {ECO:0000313|EMBL:AEJ72566.1} OS=Malus domestica (Apple) PE=4 SV=1	putative CC-NBS-LRR protein [Malus domestica]
EVM0033162.1	--	--	[T]	Signal transduction mechanisms	Uncharacterized protein {ECO:0000313|EMBL:EMJ21868.1} OS=Prunus persica (Peach) PE=4 SV=1	PREDICTED: putative disease resistance protein At1g50180 [Malus domestica]
EVM0033168.1	Biological Process: defense response (GO:0006952);; Molecular Function: ADP binding (GO:0043531);;	--	[T]	Signal transduction mechanisms	Putative CC-NBS-LRR protein {ECO:0000313|EMBL:AEJ72566.1} OS=Malus domestica (Apple) PE=4 SV=1	PREDICTED: putative disease resistance protein At1g50180 [Pyrus x bretschneideri]
EVM0043993.1	--	--	[T]	Signal transduction mechanisms	Uncharacterized protein {ECO:0000313|EMBL:EMJ21868.1} OS=Prunus persica (Peach) PE=4 SV=1	PREDICTED: putative disease resistance protein At1g50180 [Malus domestica]
EVM0003650.1	--	--	[R]	General function prediction only	Uncharacterized protein {ECO:0000313|EMBL:EMJ09209.1} OS=Prunus persica (Peach) PE=4 SV=1	PREDICTED: putative pentatricopeptide repeat-containing protein At1g12700, mitochondrial [Pyrus x bretschneideri]
EVM0004191.1	--	--	[R]	General function prediction only	Uncharacterized protein {ECO:0000313|EMBL:EMJ09209.1} OS=Prunus persica (Peach) PE=4 SV=1	PREDICTED: putative pentatricopeptide repeat-containing protein At1g12700, mitochondrial [Malus domestica]
EVM0017424.1	--	--	[R]	General function prediction only	Uncharacterized protein {ECO:0000313|EMBL:EMJ08308.1} OS=Prunus persica (Peach) PE=4 SV=1	PREDICTED: LOW QUALITY PROTEIN: putative pentatricopeptide repeat-containing protein At1g12700, mitochondrial [Malus domestica]
EVM0020087.1	--	--	[R]	General function prediction only	Uncharacterized protein {ECO:0000313|EMBL:EMJ09209.1} OS=Prunus persica (Peach) PE=4 SV=1	PREDICTED: LOW QUALITY PROTEIN: putative pentatricopeptide repeat-containing protein At1g12700, mitochondrial [Malus domestica]
EVM0023548.1	--	--	[R]	General function prediction only	Uncharacterized protein {ECO:0000313|EMBL:EMJ09209.1} OS=Prunus persica (Peach) PE=4 SV=1	PREDICTED: putative pentatricopeptide repeat-containing protein At1g12700, mitochondrial [Malus domestica]
EVM0026836.1	--	--	[R]	General function prediction only	Uncharacterized protein {ECO:0000313|EMBL:EMJ08986.1} (Fragment) OS=Prunus persica (Peach) PE=4 SV=1	PREDICTED: pentatricopeptide repeat-containing protein At1g12620-like [Malus domestica]
EVM0029768.1	--	--	[R]	General function prediction only	Uncharacterized protein {ECO:0000313|EMBL:EMJ09209.1} OS=Prunus persica (Peach) PE=4 SV=1	PREDICTED: putative pentatricopeptide repeat-containing protein At1g12700, mitochondrial [Malus domestica]
EVM0029902.1	--	--	[R]	General function prediction only	Uncharacterized protein {ECO:0000313|EMBL:EMJ09209.1} OS=Prunus persica (Peach) PE=4 SV=1	PREDICTED: putative pentatricopeptide repeat-containing protein At1g12700, mitochondrial [Malus domestica]
EVM0030465.1	--	--	[R]	General function prediction only	Uncharacterized protein {ECO:0000313|EMBL:EMJ09209.1} OS=Prunus persica (Peach) PE=4 SV=1	PREDICTED: LOW QUALITY PROTEIN: putative pentatricopeptide repeat-containing protein At1g12700, mitochondrial [Malus domestica]
EVM0036507.1	--	--	[R]	General function prediction only	Uncharacterized protein {ECO:0000313|EMBL:EMJ09209.1} OS=Prunus persica (Peach) PE=4 SV=1	PREDICTED: putative pentatricopeptide repeat-containing protein At1g12700, mitochondrial [Malus domestica]
EVM0039859.1	--	--	[R]	General function prediction only	Uncharacterized protein {ECO:0000313|EMBL:EMJ09209.1} OS=Prunus persica (Peach) PE=4 SV=1	PREDICTED: putative pentatricopeptide repeat-containing protein At1g12700, mitochondrial [Pyrus x bretschneideri]
EVM0044888.1	--	--	[R]	General function prediction only	Uncharacterized protein {ECO:0000313|EMBL:EMJ09209.1} OS=Prunus persica (Peach) PE=4 SV=1	PREDICTED: putative pentatricopeptide repeat-containing protein At1g12700, mitochondrial [Pyrus x bretschneideri]
EVM0045491.1	--	--	[R]	General function prediction only	Uncharacterized protein {ECO:0000313|EMBL:EMJ09209.1} OS=Prunus persica (Peach) PE=4 SV=1	PREDICTED: putative pentatricopeptide repeat-containing protein At1g12700, mitochondrial [Pyrus x bretschneideri]
EVM0000268.1	--	--	[R]	General function prediction only	Uncharacterized protein {ECO:0000313|EMBL:EMJ15380.1} OS=Prunus persica (Peach) PE=4 SV=1	PREDICTED: receptor-like protein 2 [Malus domestica]
EVM0000727.1	--	--	[R]	General function prediction only	Uncharacterized protein {ECO:0000313|EMBL:EMJ14507.1} OS=Prunus persica (Peach) PE=4 SV=1	PREDICTED: receptor-like protein 2 [Malus domestica]
EVM0001065.1	--	--	[R]	General function prediction only	Uncharacterized protein {ECO:0000313|EMBL:EMJ14507.1} OS=Prunus persica (Peach) PE=4 SV=1	PREDICTED: receptor-like protein 2 [Malus domestica]
EVM0001156.1	--	--	--	--	Uncharacterized protein {ECO:0000313|EMBL:EMJ14507.1} OS=Prunus persica (Peach) PE=4 SV=1	PREDICTED: receptor-like protein 2 [Malus domestica]
EVM0005091.1	--	--	[R]	General function prediction only	Uncharacterized protein {ECO:0000313|EMBL:EMJ15380.1} OS=Prunus persica (Peach) PE=4 SV=1	PREDICTED: tyrosine-sulfated glycopeptide receptor 1-like [Malus domestica]
EVM0005113.1	--	--	[R]	General function prediction only	Uncharacterized protein {ECO:0000313|EMBL:EMJ14507.1} OS=Prunus persica (Peach) PE=4 SV=1	PREDICTED: receptor-like protein 2 [Pyrus x bretschneideri]
EVM0006184.1	--	--	--	--	Uncharacterized protein {ECO:0000313|EMBL:EMJ15380.1} OS=Prunus persica (Peach) PE=4 SV=1	PREDICTED: receptor-like protein 2 [Pyrus x bretschneideri]
EVM0006411.1	--	--	[R]	General function prediction only	Uncharacterized protein {ECO:0000313|EMBL:EMJ14507.1} OS=Prunus persica (Peach) PE=4 SV=1	PREDICTED: receptor-like protein 2 [Pyrus x bretschneideri]
EVM0008304.1	--	--	[R]	General function prediction only	Uncharacterized protein {ECO:0000313|EMBL:EMJ15380.1} OS=Prunus persica (Peach) PE=4 SV=1	PREDICTED: receptor-like protein 2 [Malus domestica]
EVM0012578.1	--	--	[R]	General function prediction only	Uncharacterized protein {ECO:0000313|EMBL:EMJ14507.1} OS=Prunus persica (Peach) PE=4 SV=1	PREDICTED: receptor-like protein 2 [Pyrus x bretschneideri]
EVM0020249.1	--	--	--	--	Uncharacterized protein {ECO:0000313|EMBL:EMJ15380.1} OS=Prunus persica (Peach) PE=4 SV=1	PREDICTED: receptor-like protein 2 [Pyrus x bretschneideri]
EVM0023739.1	--	--	[R]	General function prediction only	Uncharacterized protein {ECO:0000313|EMBL:EMJ15380.1} OS=Prunus persica (Peach) PE=4 SV=1	PREDICTED: tyrosine-sulfated glycopeptide receptor 1-like [Malus domestica]
EVM0024419.1	--	--	[R]	General function prediction only	Uncharacterized protein {ECO:0000313|EMBL:EMJ15380.1} OS=Prunus persica (Peach) PE=4 SV=1	PREDICTED: receptor-like protein 2 [Pyrus x bretschneideri]
EVM0031204.1	--	--	[R]	General function prediction only	Uncharacterized protein {ECO:0000313|EMBL:EMJ15380.1} OS=Prunus persica (Peach) PE=4 SV=1	PREDICTED: receptor-like protein 2 [Pyrus x bretschneideri]
EVM0033927.1	--	--	--	--	Uncharacterized protein {ECO:0000313|EMBL:EMJ14507.1} OS=Prunus persica (Peach) PE=4 SV=1	PREDICTED: receptor-like protein 2 [Malus domestica]
EVM0034634.1	--	--	--	--	Uncharacterized protein {ECO:0000313|EMBL:EMJ20501.1} OS=Prunus persica (Peach) PE=4 SV=1	PREDICTED: receptor-like protein 2 [Malus domestica]
EVM0038827.1	--	--	[R]	General function prediction only	Uncharacterized protein {ECO:0000313|EMBL:EMJ15380.1} OS=Prunus persica (Peach) PE=4 SV=1	PREDICTED: receptor-like protein 2 [Pyrus x bretschneideri]
EVM0040456.1	--	--	[R]	General function prediction only	Uncharacterized protein {ECO:0000313|EMBL:EMJ14507.1} OS=Prunus persica (Peach) PE=4 SV=1	PREDICTED: receptor-like protein 2 [Malus domestica]
EVM0041166.1	--	--	--	--	Uncharacterized protein {ECO:0000313|EMBL:EMJ14507.1} OS=Prunus persica (Peach) PE=4 SV=1	PREDICTED: receptor-like protein 2 [Malus domestica]
EVM0041385.1	--	--	[R]	General function prediction only	Uncharacterized protein {ECO:0000313|EMBL:EMJ15380.1} OS=Prunus persica (Peach) PE=4 SV=1	PREDICTED: receptor-like protein 2 [Malus domestica]
EVM0000757.1	--	--	--	--	Uncharacterized protein {ECO:0000313|EMBL:EMJ00540.1} OS=Prunus persica (Peach) PE=4 SV=1	PREDICTED: TMV resistance protein N-like [Pyrus x bretschneideri]
EVM0001998.2	--	--	--	--	Uncharacterized protein {ECO:0000313|EMBL:EMJ02758.1} OS=Prunus persica (Peach) PE=4 SV=1	PREDICTED: TMV resistance protein N-like [Malus domestica]
EVM0005031.2	--	--	--	--	Uncharacterized protein {ECO:0000313|EMBL:EMJ02758.1} OS=Prunus persica (Peach) PE=4 SV=1	PREDICTED: TMV resistance protein N-like isoform X1 [Pyrus x bretschneideri]
EVM0009158.1	--	--	--	--	Uncharacterized protein {ECO:0000313|EMBL:EMJ00826.1} OS=Prunus persica (Peach) PE=4 SV=1	PREDICTED: TMV resistance protein N-like [Pyrus x bretschneideri]
EVM0009645.1	Biological Process: defense response (GO:0006952);; Biological Process: signal transduction (GO:0007165);; Molecular Function: ADP binding (GO:0043531);;	--	--	--	HD domain class transcription factor {ECO:0000313|EMBL:ADL36726.1} OS=Malus domestica (Apple) PE=2 SV=1	PREDICTED: TMV resistance protein N-like [Pyrus x bretschneideri]
EVM0011850.1	--	--	--	--	Uncharacterized protein {ECO:0000313|EMBL:EMJ00540.1} OS=Prunus persica (Peach) PE=4 SV=1	PREDICTED: TMV resistance protein N-like [Pyrus x bretschneideri]
EVM0015724.1	--	--	--	--	Uncharacterized protein {ECO:0000313|EMBL:EMJ00540.1} OS=Prunus persica (Peach) PE=4 SV=1	PREDICTED: TMV resistance protein N-like [Malus domestica]
EVM0018785.1	--	--	--	--	Uncharacterized protein {ECO:0000313|EMBL:EMJ00540.1} OS=Prunus persica (Peach) PE=4 SV=1	PREDICTED: TMV resistance protein N-like [Pyrus x bretschneideri]
EVM0025593.1	--	--	--	--	Uncharacterized protein {ECO:0000313|EMBL:EMJ02857.1} OS=Prunus persica (Peach) PE=4 SV=1	PREDICTED: TMV resistance protein N-like [Pyrus x bretschneideri]
EVM0026612.4	--	--	--	--	Uncharacterized protein {ECO:0000313|EMBL:EMJ02857.1} OS=Prunus persica (Peach) PE=4 SV=1	PREDICTED: TMV resistance protein N-like [Pyrus x bretschneideri]
EVM0036906.1	--	--	--	--	Uncharacterized protein {ECO:0000313|EMBL:EMJ02758.1} OS=Prunus persica (Peach) PE=4 SV=1	PREDICTED: TMV resistance protein N-like isoform X1 [Pyrus x bretschneideri]
EVM0043103.1	--	--	--	--	Uncharacterized protein {ECO:0000313|EMBL:EMJ00826.1} OS=Prunus persica (Peach) PE=4 SV=1	PREDICTED: TMV resistance protein N-like [Pyrus x bretschneideri]
EVM0045373.1	--	--	--	--	Coffea canephora DH200=94 genomic scaffold, scaffold_28 {ECO:0000313|EMBL:CDP07826.1} OS=Coffea canephora (Robusta coffee) PE=4 SV=1	PREDICTED: TMV resistance protein N-like [Pyrus x bretschneideri]
EVM0012286.1	--	K15095|0|mdm:103406159|(+)-neomenthol dehydrogenase-like; K15095 (+)-neomenthol dehydrogenase [EC:1.1.1.208] (A)	[Q]	Secondary metabolites biosynthesis, transport and catabolism	Uncharacterized protein {ECO:0000313|EMBL:EMJ19951.1} OS=Prunus persica (Peach) PE=3 SV=1	PREDICTED: (+)-neomenthol dehydrogenase-like [Malus domestica]
EVM0013049.1	--	K15095|0|mdm:103410144|(+)-neomenthol dehydrogenase-like; K15095 (+)-neomenthol dehydrogenase [EC:1.1.1.208] (A)	[Q]	Secondary metabolites biosynthesis, transport and catabolism	Uncharacterized protein {ECO:0000313|EMBL:EMJ19946.1} OS=Prunus persica (Peach) PE=3 SV=1	PREDICTED: (+)-neomenthol dehydrogenase [Malus domestica]
EVM0013202.1	--	K15095|0|mdm:103400719|uncharacterized LOC103400719; K15095 (+)-neomenthol dehydrogenase [EC:1.1.1.208] (A)	[Q]	Secondary metabolites biosynthesis, transport and catabolism	Uncharacterized protein {ECO:0000313|EMBL:EMJ14165.1} (Fragment) OS=Prunus persica (Peach) PE=3 SV=1	PREDICTED: uncharacterized protein LOC103400719 [Malus domestica]
EVM0016185.1	--	K15095|0|pxb:103941793|(+)-neomenthol dehydrogenase-like; K15095 (+)-neomenthol dehydrogenase [EC:1.1.1.208] (A)	[Q]	Secondary metabolites biosynthesis, transport and catabolism	Uncharacterized protein {ECO:0000313|EMBL:EMJ19946.1} OS=Prunus persica (Peach) PE=3 SV=1	PREDICTED: (+)-neomenthol dehydrogenase-like [Pyrus x bretschneideri]
EVM0018641.1	--	K15095|0|mdm:103410144|(+)-neomenthol dehydrogenase-like; K15095 (+)-neomenthol dehydrogenase [EC:1.1.1.208] (A)	[Q]	Secondary metabolites biosynthesis, transport and catabolism	Uncharacterized protein {ECO:0000313|EMBL:EMJ19946.1} OS=Prunus persica (Peach) PE=3 SV=1	PREDICTED: (+)-neomenthol dehydrogenase [Malus domestica]
EVM0021770.1	--	K15095|0|mdm:103400509|(+)-neomenthol dehydrogenase-like; K15095 (+)-neomenthol dehydrogenase [EC:1.1.1.208] (A)	[Q]	Secondary metabolites biosynthesis, transport and catabolism	Uncharacterized protein {ECO:0000313|EMBL:EMJ19951.1} OS=Prunus persica (Peach) PE=3 SV=1	PREDICTED: (+)-neomenthol dehydrogenase-like isoform X1 [Malus domestica]
EVM0022854.1	Molecular Function: oxidoreductase activity (GO:0016491);;	K15095|3.59386e-139|pper:PRUPE_ppa017566mg|hypothetical protein; K15095 (+)-neomenthol dehydrogenase [EC:1.1.1.208] (A)	[Q]	Secondary metabolites biosynthesis, transport and catabolism	Uncharacterized protein {ECO:0000313|EMBL:EMJ15261.1} OS=Prunus persica (Peach) PE=3 SV=1	hypothetical protein PRUPE_ppa017566mg [Prunus persica]
EVM0024698.1	--	K15095|0|mdm:103417589|short-chain dehydrogenase/reductase 2b-like; K15095 (+)-neomenthol dehydrogenase [EC:1.1.1.208] (A)	[Q]	Secondary metabolites biosynthesis, transport and catabolism	Uncharacterized protein {ECO:0000313|EMBL:EMJ19951.1} OS=Prunus persica (Peach) PE=3 SV=1	PREDICTED: short-chain dehydrogenase/reductase 2b-like [Malus domestica]
EVM0026718.1	--	K15095|0|mdm:103410144|(+)-neomenthol dehydrogenase-like; K15095 (+)-neomenthol dehydrogenase [EC:1.1.1.208] (A)	[Q]	Secondary metabolites biosynthesis, transport and catabolism	Uncharacterized protein {ECO:0000313|EMBL:EMJ22323.1} OS=Prunus persica (Peach) PE=3 SV=1	PREDICTED: (+)-neomenthol dehydrogenase [Malus domestica]
EVM0031811.1	--	K15095|9.37051e-179|mdm:103401547|(+)-neomenthol dehydrogenase-like; K15095 (+)-neomenthol dehydrogenase [EC:1.1.1.208] (A)	[Q]	Secondary metabolites biosynthesis, transport and catabolism	Uncharacterized protein {ECO:0000313|EMBL:EMJ19946.1} OS=Prunus persica (Peach) PE=3 SV=1	PREDICTED: (+)-neomenthol dehydrogenase-like [Malus domestica]
EVM0032615.1	--	K15095|0|mdm:103400719|uncharacterized LOC103400719; K15095 (+)-neomenthol dehydrogenase [EC:1.1.1.208] (A)	[Q]	Secondary metabolites biosynthesis, transport and catabolism	Uncharacterized protein {ECO:0000313|EMBL:EMJ19951.1} OS=Prunus persica (Peach) PE=3 SV=1	PREDICTED: uncharacterized protein LOC103400719 [Malus domestica]
EVM0037297.1	--	K15095|2.06966e-164|mdm:103401547|(+)-neomenthol dehydrogenase-like; K15095 (+)-neomenthol dehydrogenase [EC:1.1.1.208] (A)	[Q]	Secondary metabolites biosynthesis, transport and catabolism	Uncharacterized protein {ECO:0000313|EMBL:EMJ19946.1} OS=Prunus persica (Peach) PE=3 SV=1	PREDICTED: (+)-neomenthol dehydrogenase-like [Malus domestica]
EVM0040740.1	--	K15095|2.20289e-117|mdm:103400509|(+)-neomenthol dehydrogenase-like; K15095 (+)-neomenthol dehydrogenase [EC:1.1.1.208] (A)	[Q]	Secondary metabolites biosynthesis, transport and catabolism	Uncharacterized protein {ECO:0000313|EMBL:EMJ19951.1} OS=Prunus persica (Peach) PE=3 SV=1	PREDICTED: (+)-neomenthol dehydrogenase-like isoform X2 [Malus domestica]
EVM0041183.1	--	K15095|0|mdm:103400509|(+)-neomenthol dehydrogenase-like; K15095 (+)-neomenthol dehydrogenase [EC:1.1.1.208] (A)	[Q]	Secondary metabolites biosynthesis, transport and catabolism	Uncharacterized protein {ECO:0000313|EMBL:EMJ19951.1} OS=Prunus persica (Peach) PE=3 SV=1	PREDICTED: (+)-neomenthol dehydrogenase-like isoform X1 [Malus domestica]
EVM0013422.1	--	--	[R]	General function prediction only	Uncharacterized protein {ECO:0000313|EMBL:EMJ08808.1} (Fragment) OS=Prunus persica (Peach) PE=4 SV=1	PREDICTED: putative ribonuclease H protein At1g65750 [Malus domestica]
EVM0015146.1	--	--	--	--	Uncharacterized protein {ECO:0000313|EMBL:EMJ08808.1} (Fragment) OS=Prunus persica (Peach) PE=4 SV=1	PREDICTED: uncharacterized protein LOC103448138 [Malus domestica]
EVM0015626.1	--	--	[R]	General function prediction only	Uncharacterized protein {ECO:0000313|EMBL:EMJ22900.1} OS=Prunus persica (Peach) PE=4 SV=1	PREDICTED: uncharacterized protein LOC103448138 [Malus domestica]
EVM0027042.1	--	--	[R]	General function prediction only	Uncharacterized protein {ECO:0000313|EMBL:EMJ22900.1} OS=Prunus persica (Peach) PE=4 SV=1	PREDICTED: putative ribonuclease H protein At1g65750 [Malus domestica]
EVM0043871.1	--	--	[R]	General function prediction only	Uncharacterized protein {ECO:0000313|EMBL:EMJ14189.1} (Fragment) OS=Prunus persica (Peach) PE=4 SV=1	PREDICTED: uncharacterized protein LOC103443308 [Malus domestica]
EVM0005878.1	--	--	[T]	Signal transduction mechanisms	FB_MR5 {ECO:0000313|EMBL:CCH50986.1} OS=Malus x robusta PE=4 SV=1	PREDICTED: putative disease resistance RPP13-like protein 1, partial [Malus domestica]
EVM0005952.1	--	--	[T]	Signal transduction mechanisms	FB_MR5 {ECO:0000313|EMBL:CCH50986.1} OS=Malus x robusta PE=4 SV=1	PREDICTED: putative disease resistance RPP13-like protein 1 [Pyrus x bretschneideri]
EVM0011239.1	--	--	[T]	Signal transduction mechanisms	FB_MR5 {ECO:0000313|EMBL:CCH50986.1} OS=Malus x robusta PE=4 SV=1	PREDICTED: putative disease resistance RPP13-like protein 1 [Malus domestica]
EVM0012664.1	--	--	[T]	Signal transduction mechanisms	FB_MR5 {ECO:0000313|EMBL:CCH50986.1} OS=Malus x robusta PE=4 SV=1	PREDICTED: putative disease resistance RPP13-like protein 1 [Malus domestica]
EVM0016534.1	--	--	[T]	Signal transduction mechanisms	FB_MR5 {ECO:0000313|EMBL:CCH50986.1} OS=Malus x robusta PE=4 SV=1	PREDICTED: putative disease resistance RPP13-like protein 1 [Malus domestica]
EVM0016885.1	--	--	[T]	Signal transduction mechanisms	FB_MR5 {ECO:0000313|EMBL:CCH50986.1} OS=Malus x robusta PE=4 SV=1	PREDICTED: putative disease resistance RPP13-like protein 1, partial [Malus domestica]
EVM0017824.1	--	--	[T]	Signal transduction mechanisms	Uncharacterized protein {ECO:0000313|EMBL:EMJ20953.1} OS=Prunus persica (Peach) PE=4 SV=1	PREDICTED: putative disease resistance protein RGA4 [Malus domestica]
EVM0020111.1	--	--	[T]	Signal transduction mechanisms	FB_MR5 {ECO:0000313|EMBL:CCH50986.1} OS=Malus x robusta PE=4 SV=1	PREDICTED: putative disease resistance RPP13-like protein 1 isoform X1 [Pyrus x bretschneideri]
EVM0020173.1	--	--	[T]	Signal transduction mechanisms	FB_MR5 {ECO:0000313|EMBL:CCH50986.1} OS=Malus x robusta PE=4 SV=1	PREDICTED: putative disease resistance RPP13-like protein 1 [Pyrus x bretschneideri]
EVM0021549.2	--	--	[T]	Signal transduction mechanisms	FB_MR5 {ECO:0000313|EMBL:CCH50986.1} OS=Malus x robusta PE=4 SV=1	PREDICTED: putative disease resistance RPP13-like protein 1 isoform X1 [Pyrus x bretschneideri]
EVM0022711.1	--	--	[T]	Signal transduction mechanisms	FB_MR5 {ECO:0000313|EMBL:CCH50986.1} OS=Malus x robusta PE=4 SV=1	PREDICTED: putative disease resistance RPP13-like protein 1 [Pyrus x bretschneideri]
EVM0027037.1	--	--	[T]	Signal transduction mechanisms	Uncharacterized protein {ECO:0000313|EMBL:EMJ22082.1} (Fragment) OS=Prunus persica (Peach) PE=4 SV=1	PREDICTED: putative disease resistance RPP13-like protein 1 [Pyrus x bretschneideri]
EVM0036152.1	--	--	[T]	Signal transduction mechanisms	Uncharacterized protein {ECO:0000313|EMBL:EMJ22082.1} (Fragment) OS=Prunus persica (Peach) PE=4 SV=1	PREDICTED: putative disease resistance RPP13-like protein 1 [Pyrus x bretschneideri]
EVM0036218.2	--	--	[T]	Signal transduction mechanisms	FB_MR5 {ECO:0000313|EMBL:CCH50986.1} OS=Malus x robusta PE=4 SV=1	PREDICTED: putative disease resistance RPP13-like protein 1 [Pyrus x bretschneideri]
EVM0038090.1	--	--	[T]	Signal transduction mechanisms	FB_MR5 {ECO:0000313|EMBL:CCH50986.1} OS=Malus x robusta PE=4 SV=1	PREDICTED: putative disease resistance RPP13-like protein 1 isoform X1 [Pyrus x bretschneideri]
EVM0039168.1	--	--	[T]	Signal transduction mechanisms	FB_MR5 {ECO:0000313|EMBL:CCH50986.1} OS=Malus x robusta PE=4 SV=1	PREDICTED: putative disease resistance RPP13-like protein 1 [Malus domestica]
EVM0039311.1	--	--	[T]	Signal transduction mechanisms	Uncharacterized protein {ECO:0000313|EMBL:EMJ21506.1} OS=Prunus persica (Peach) PE=4 SV=1	PREDICTED: putative disease resistance RPP13-like protein 1, partial [Pyrus x bretschneideri]
EVM0040587.1	--	--	[T]	Signal transduction mechanisms	FB_MR5 {ECO:0000313|EMBL:CCH50986.1} OS=Malus x robusta PE=4 SV=1	PREDICTED: putative disease resistance RPP13-like protein 1, partial [Malus domestica]
EVM0040895.1	--	--	[T]	Signal transduction mechanisms	FB_MR5 {ECO:0000313|EMBL:CCH50986.1} OS=Malus x robusta PE=4 SV=1	PREDICTED: putative disease resistance RPP13-like protein 1 [Malus domestica]
EVM0042439.1	--	--	[T]	Signal transduction mechanisms	FB_MR5 {ECO:0000313|EMBL:CCH50986.1} OS=Malus x robusta PE=4 SV=1	PREDICTED: putative disease resistance RPP13-like protein 1 [Malus domestica]
EVM0042777.1	--	--	[T]	Signal transduction mechanisms	FB_MR5 {ECO:0000313|EMBL:CCH50986.1} OS=Malus x robusta PE=4 SV=1	PREDICTED: putative disease resistance RPP13-like protein 1 [Pyrus x bretschneideri]
EVM0044446.1	--	--	[T]	Signal transduction mechanisms	FB_MR5 {ECO:0000313|EMBL:CCH50986.1} OS=Malus x robusta PE=4 SV=1	PREDICTED: putative disease resistance RPP13-like protein 1 [Pyrus x bretschneideri]
EVM0023072.1	--	--	--	--	Uncharacterized protein {ECO:0000313|EMBL:EXB91951.1} OS=Morus notabilis PE=4 SV=1	PREDICTED: uncharacterized protein LOC102629700 [Citrus sinensis]
EVM0043632.1	--	--	--	--	Uncharacterized protein {ECO:0000313|EMBL:EXB91951.1} OS=Morus notabilis PE=4 SV=1	hypothetical protein L484_001825 [Morus notabilis]
EVM0001799.1	Biological Process: defense response (GO:0006952);; Biological Process: response to biotic stimulus (GO:0009607);;	--	--	--	Putative Mal d 1.10 isoallergen {ECO:0000313|EMBL:CBL94138.1} OS=Malus domestica (Apple) PE=2 SV=1	PREDICTED: major allergen Pru ar 1-like [Pyrus x bretschneideri]
EVM0005923.1	Biological Process: defense response (GO:0006952);; Biological Process: response to biotic stimulus (GO:0009607);;	--	--	--	Major allergen Mal d 1.06C {ECO:0000313|EMBL:AAX18305.1} OS=Malus domestica (Apple) PE=3 SV=1	PREDICTED: major allergen Mal d 1-like [Pyrus x bretschneideri]
EVM0005966.1	Biological Process: defense response (GO:0006952);; Biological Process: response to biotic stimulus (GO:0009607);;	--	--	--	Major allergen Mal d 1.06C {ECO:0000313|EMBL:AAX18305.1} OS=Malus domestica (Apple) PE=3 SV=1	PREDICTED: major allergen Mal d 1-like [Pyrus x bretschneideri]
EVM0006361.1	Biological Process: defense response (GO:0006952);; Biological Process: response to biotic stimulus (GO:0009607);;	--	--	--	Mal d 1.06C05 {ECO:0000313|EMBL:AAX20990.1} OS=Malus domestica (Apple) PE=3 SV=1	Mal d 1.06C05 [Malus domestica]
EVM0007208.1	Biological Process: defense response (GO:0006952);; Biological Process: response to biotic stimulus (GO:0009607);;	--	--	--	Putative Mal d 1.06A isoallergen {ECO:0000313|EMBL:CBL94134.1} OS=Malus domestica (Apple) PE=3 SV=1	major allergen Mal d 1.06A02 [Malus domestica]
EVM0009851.1	Biological Process: defense response (GO:0006952);; Biological Process: response to biotic stimulus (GO:0009607);;	--	--	--	Mal d 1.06B05 {ECO:0000313|EMBL:AAX20980.1} OS=Malus domestica (Apple) PE=3 SV=1	PREDICTED: major allergen Mal d 1-like [Pyrus x bretschneideri]
EVM0034058.1	Biological Process: defense response (GO:0006952);; Biological Process: response to biotic stimulus (GO:0009607);;	--	--	--	Mal d 1.0501 {ECO:0000313|EMBL:AAX20940.1} OS=Malus domestica (Apple) PE=3 SV=1	PREDICTED: major allergen Pru ar 1-like [Malus domestica]
EVM0035368.1	Biological Process: defense response (GO:0006952);; Biological Process: response to biotic stimulus (GO:0009607);;	--	--	--	Major allergen Mal d 1.06C {ECO:0000313|EMBL:AAX18305.1} OS=Malus domestica (Apple) PE=3 SV=1	PREDICTED: major allergen Mal d 1-like [Pyrus x bretschneideri]
EVM0036437.1	Biological Process: defense response (GO:0006952);; Biological Process: response to biotic stimulus (GO:0009607);;	--	--	--	Mal d 1.06C05 {ECO:0000313|EMBL:AAX20990.1} OS=Malus domestica (Apple) PE=3 SV=1	PREDICTED: major allergen Mal d 1-like [Pyrus x bretschneideri]
EVM0038212.1	Biological Process: defense response (GO:0006952);; Biological Process: response to biotic stimulus (GO:0009607);;	--	--	--	Mal d 1.06B05 {ECO:0000313|EMBL:AAX20980.1} OS=Malus domestica (Apple) PE=3 SV=1	PREDICTED: major allergen Mal d 1-like [Pyrus x bretschneideri]
EVM0043837.1	Biological Process: defense response (GO:0006952);; Biological Process: response to biotic stimulus (GO:0009607);;	--	--	--	Mal d 1.0404 {ECO:0000313|EMBL:AAX20933.1} OS=Malus domestica (Apple) PE=3 SV=1	major allergen Mal d 1.04 [Malus domestica]
EVM0015399.1	--	--	[R]	General function prediction only	Putative uncharacterized protein {ECO:0000313|EMBL:CAN66864.1} OS=Vitis vinifera (Grape) PE=4 SV=1	PREDICTED: receptor-like protein 12 [Malus domestica]
EVM0020528.1	--	--	[R]	General function prediction only	Receptor-like protein 12 {ECO:0000313|EMBL:EXB37638.1} OS=Morus notabilis PE=4 SV=1	PREDICTED: receptor-like protein 12 [Pyrus x bretschneideri]
EVM0025056.1	--	--	[R]	General function prediction only	Putative uncharacterized protein {ECO:0000313|EMBL:CAN66864.1} OS=Vitis vinifera (Grape) PE=4 SV=1	PREDICTED: receptor-like protein 12 [Malus domestica]
EVM0027592.1	--	--	[R]	General function prediction only	Putative uncharacterized protein {ECO:0000313|EMBL:CAN66864.1} OS=Vitis vinifera (Grape) PE=4 SV=1	PREDICTED: receptor-like protein 12 [Malus domestica]
EVM0029253.1	--	--	[R]	General function prediction only	Receptor-like protein 12 {ECO:0000313|EMBL:EXB37638.1} OS=Morus notabilis PE=4 SV=1	PREDICTED: receptor-like protein 12 [Pyrus x bretschneideri]
EVM0031072.1	--	--	[R]	General function prediction only	Receptor-like protein 12 {ECO:0000313|EMBL:EXB37638.1} OS=Morus notabilis PE=4 SV=1	PREDICTED: receptor-like protein 12 [Pyrus x bretschneideri]
EVM0032600.1	--	--	[R]	General function prediction only	Receptor-like protein 12 {ECO:0000313|EMBL:EXB37638.1} OS=Morus notabilis PE=4 SV=1	PREDICTED: receptor-like protein 12 [Pyrus x bretschneideri]
EVM0034306.1	--	--	[R]	General function prediction only	Putative uncharacterized protein {ECO:0000313|EMBL:CAN66864.1} OS=Vitis vinifera (Grape) PE=4 SV=1	PREDICTED: receptor-like protein 12 [Pyrus x bretschneideri]
EVM0037196.1	--	--	[R]	General function prediction only	Receptor-like protein 12 {ECO:0000313|EMBL:EXB37638.1} OS=Morus notabilis PE=4 SV=1	PREDICTED: receptor-like protein 12 [Pyrus x bretschneideri]
EVM0038714.1	--	--	[R]	General function prediction only	Putative uncharacterized protein {ECO:0000313|EMBL:CAN66864.1} OS=Vitis vinifera (Grape) PE=4 SV=1	PREDICTED: receptor-like protein 12 [Malus domestica]
EVM0044643.1	--	--	[R]	General function prediction only	Uncharacterized protein {ECO:0000313|EMBL:ESR61011.1} OS=Citrus clementina PE=4 SV=1	PREDICTED: receptor-like protein 12 [Pyrus x bretschneideri]
EVM0006651.1	--	--	--	--	Uncharacterized protein {ECO:0000313|EMBL:EMJ15320.1} OS=Prunus persica (Peach) PE=4 SV=1	PREDICTED: uncharacterized protein At2g29880-like [Prunus mume]
EVM0012376.1	--	--	--	--	Uncharacterized protein {ECO:0000313|EMBL:EMJ26736.1} OS=Prunus persica (Peach) PE=4 SV=1	PREDICTED: uncharacterized protein At2g29880 [Pyrus x bretschneideri]
EVM0015106.1	--	--	--	--	Uncharacterized protein {ECO:0000313|EMBL:EMJ00429.1} OS=Prunus persica (Peach) PE=4 SV=1	PREDICTED: uncharacterized protein At2g29880-like, partial [Malus domestica]
EVM0015425.1	--	--	--	--	Uncharacterized protein {ECO:0000313|EMBL:EMJ14300.1} OS=Prunus persica (Peach) PE=4 SV=1	PREDICTED: uncharacterized protein At2g29880 [Pyrus x bretschneideri]
EVM0018192.1	--	--	--	--	Uncharacterized protein {ECO:0000313|EMBL:EMJ00429.1} OS=Prunus persica (Peach) PE=4 SV=1	PREDICTED: uncharacterized protein At2g29880-like [Malus domestica]
EVM0019281.1	--	--	--	--	Uncharacterized protein {ECO:0000313|EMBL:EMJ04224.1} OS=Prunus persica (Peach) PE=4 SV=1	PREDICTED: uncharacterized protein At2g29880-like [Malus domestica]
EVM0020610.1	--	--	--	--	Uncharacterized protein {ECO:0000313|EMBL:EMJ26736.1} OS=Prunus persica (Peach) PE=4 SV=1	PREDICTED: uncharacterized protein At2g29880-like [Malus domestica]
EVM0020951.1	--	--	--	--	Uncharacterized protein {ECO:0000313|EMBL:EMJ04224.1} OS=Prunus persica (Peach) PE=4 SV=1	PREDICTED: uncharacterized protein At2g29880-like [Prunus mume]
EVM0023325.1	--	--	--	--	Uncharacterized protein {ECO:0000313|EMBL:EMJ04077.1} OS=Prunus persica (Peach) PE=4 SV=1	PREDICTED: uncharacterized protein At2g29880-like [Pyrus x bretschneideri]
EVM0028164.1	--	--	--	--	Uncharacterized protein {ECO:0000313|EMBL:EMJ04224.1} OS=Prunus persica (Peach) PE=4 SV=1	PREDICTED: uncharacterized protein At2g29880-like [Prunus mume]
EVM0029605.1	--	--	--	--	Uncharacterized protein {ECO:0000313|EMBL:EMJ20603.1} (Fragment) OS=Prunus persica (Peach) PE=4 SV=1	PREDICTED: uncharacterized protein At2g29880 [Pyrus x bretschneideri]
EVM0029742.1	--	--	--	--	Uncharacterized protein {ECO:0000313|EMBL:EMJ20603.1} (Fragment) OS=Prunus persica (Peach) PE=4 SV=1	PREDICTED: uncharacterized protein At2g29880 [Pyrus x bretschneideri]
EVM0036890.1	--	--	--	--	Uncharacterized protein {ECO:0000313|EMBL:EMJ04224.1} OS=Prunus persica (Peach) PE=4 SV=1	PREDICTED: uncharacterized protein At2g29880-like [Malus domestica]
EVM0042316.1	--	--	--	--	Uncharacterized protein {ECO:0000313|EMBL:EMJ22488.1} (Fragment) OS=Prunus persica (Peach) PE=4 SV=1	PREDICTED: uncharacterized protein At2g29880-like [Malus domestica]
EVM0042824.1	--	--	--	--	Uncharacterized protein {ECO:0000313|EMBL:EMJ14300.1} OS=Prunus persica (Peach) PE=4 SV=1	PREDICTED: uncharacterized protein At2g29880 [Pyrus x bretschneideri]
EVM0043058.1	--	--	--	--	Uncharacterized protein {ECO:0000313|EMBL:EMJ04224.1} OS=Prunus persica (Peach) PE=4 SV=1	PREDICTED: uncharacterized protein At2g29880-like [Malus domestica]
EVM0043101.1	--	--	--	--	Uncharacterized protein {ECO:0000313|EMBL:EMJ20603.1} (Fragment) OS=Prunus persica (Peach) PE=4 SV=1	PREDICTED: uncharacterized protein At2g29880 [Pyrus x bretschneideri]
EVM0044492.1	--	--	--	--	Uncharacterized protein {ECO:0000313|EMBL:EMJ14300.1} OS=Prunus persica (Peach) PE=4 SV=1	PREDICTED: uncharacterized protein At2g29880 [Pyrus x bretschneideri]
EVM0000828.1	--	K13457|0|pxb:103937133|disease resistance protein RPM1-like; K13457 disease resistance protein RPM1 (A)	[T]	Signal transduction mechanisms	Putative NBS-LRR type disease resistance protein {ECO:0000313|EMBL:AAT09451.1} OS=Prunus persica (Peach) PE=2 SV=1	PREDICTED: disease resistance protein RPM1-like isoform X1 [Pyrus x bretschneideri]
EVM0008034.1	Biological Process: defense response (GO:0006952);; Molecular Function: ADP binding (GO:0043531);;	K13457|0|pxb:103937133|disease resistance protein RPM1-like; K13457 disease resistance protein RPM1 (A)	[T]	Signal transduction mechanisms	Putative NBS-LRR type disease resistance protein {ECO:0000313|EMBL:AAT09451.1} OS=Prunus persica (Peach) PE=2 SV=1	PREDICTED: disease resistance protein RPM1-like isoform X1 [Pyrus x bretschneideri]
EVM0009523.1	--	K13457|0|pxb:103937133|disease resistance protein RPM1-like; K13457 disease resistance protein RPM1 (A)	[T]	Signal transduction mechanisms	Putative NBS-LRR type disease resistance protein {ECO:0000313|EMBL:AAT09451.1} OS=Prunus persica (Peach) PE=2 SV=1	PREDICTED: disease resistance protein RPM1-like isoform X2 [Pyrus x bretschneideri]
EVM0010243.1	--	K13457|0|pxb:103937133|disease resistance protein RPM1-like; K13457 disease resistance protein RPM1 (A)	[T]	Signal transduction mechanisms	Putative NBS-LRR type disease resistance protein {ECO:0000313|EMBL:AAT09451.1} OS=Prunus persica (Peach) PE=2 SV=1	PREDICTED: disease resistance protein RPM1-like isoform X1 [Pyrus x bretschneideri]
EVM0012328.1	--	K13457|0|pxb:103958018|disease resistance protein RPM1-like; K13457 disease resistance protein RPM1 (A)	[T]	Signal transduction mechanisms	Uncharacterized protein {ECO:0000313|EMBL:EMJ02776.1} OS=Prunus persica (Peach) PE=4 SV=1	PREDICTED: disease resistance protein RPM1-like [Pyrus x bretschneideri]
EVM0017203.1	--	K13457|0|mdm:103411871|disease resistance protein RPM1-like; K13457 disease resistance protein RPM1 (A)	[T]	Signal transduction mechanisms	Uncharacterized protein {ECO:0000313|EMBL:EMJ02776.1} OS=Prunus persica (Peach) PE=4 SV=1	PREDICTED: disease resistance protein RPM1-like [Malus domestica]
EVM0017443.1	--	K13457|0|pxb:103958048|disease resistance protein RPM1-like; K13457 disease resistance protein RPM1 (A)	[T]	Signal transduction mechanisms	Uncharacterized protein {ECO:0000313|EMBL:EMJ01367.1} OS=Prunus persica (Peach) PE=4 SV=1	PREDICTED: disease resistance protein RPM1-like [Pyrus x bretschneideri]
EVM0017913.1	--	K13457|0|mdm:103416889|disease resistance protein RPM1-like; K13457 disease resistance protein RPM1 (A)	[T]	Signal transduction mechanisms	Putative NBS-LRR type disease resistance protein {ECO:0000313|EMBL:AAT09451.1} OS=Prunus persica (Peach) PE=2 SV=1	PREDICTED: LOW QUALITY PROTEIN: disease resistance protein RPM1-like [Malus domestica]
EVM0022704.1	--	K13457|0|pxb:103958048|disease resistance protein RPM1-like; K13457 disease resistance protein RPM1 (A)	[T]	Signal transduction mechanisms	Uncharacterized protein {ECO:0000313|EMBL:EMJ01367.1} OS=Prunus persica (Peach) PE=4 SV=1	PREDICTED: disease resistance protein RPM1-like [Pyrus x bretschneideri]
EVM0023794.1	--	K13457|0|pxb:103937133|disease resistance protein RPM1-like; K13457 disease resistance protein RPM1 (A)	[T]	Signal transduction mechanisms	Putative NBS-LRR type disease resistance protein {ECO:0000313|EMBL:AAT09451.1} OS=Prunus persica (Peach) PE=2 SV=1	PREDICTED: disease resistance protein RPM1-like isoform X2 [Pyrus x bretschneideri]
EVM0025497.1	--	K13457|0|mdm:103416889|disease resistance protein RPM1-like; K13457 disease resistance protein RPM1 (A)	[T]	Signal transduction mechanisms	Putative NBS-LRR type disease resistance protein {ECO:0000313|EMBL:AAT09451.1} OS=Prunus persica (Peach) PE=2 SV=1	PREDICTED: LOW QUALITY PROTEIN: disease resistance protein RPM1-like [Malus domestica]
EVM0027916.1	--	K13457|0|mdm:103419879|disease resistance protein RPM1-like; K13457 disease resistance protein RPM1 (A)	[T]	Signal transduction mechanisms	Putative NBS-LRR type disease resistance protein {ECO:0000313|EMBL:AAT09451.1} OS=Prunus persica (Peach) PE=2 SV=1	PREDICTED: LOW QUALITY PROTEIN: disease resistance protein RPM1-like [Malus domestica]
EVM0040842.1	--	K13457|0|mdm:103411871|disease resistance protein RPM1-like; K13457 disease resistance protein RPM1 (A)	[T]	Signal transduction mechanisms	Uncharacterized protein {ECO:0000313|EMBL:EMJ02776.1} OS=Prunus persica (Peach) PE=4 SV=1	PREDICTED: disease resistance protein RPM1-like [Malus domestica]
EVM0045132.1	--	K13457|0|pxb:103956598|disease resistance protein RPM1-like; K13457 disease resistance protein RPM1 (A)	[T]	Signal transduction mechanisms	Uncharacterized protein {ECO:0000313|EMBL:EMJ02817.1} OS=Prunus persica (Peach) PE=4 SV=1	PREDICTED: disease resistance protein RPM1-like [Pyrus x bretschneideri]
EVM0000800.1	Cellular Component: nucleosome (GO:0000786);; Molecular Function: DNA binding (GO:0003677);; Cellular Component: nucleus (GO:0005634);; Biological Process: nucleosome assembly (GO:0006334);; Biological Process: cell proliferation (GO:0008283);; Cellular Component: plastid (GO:0009536);; Molecular Function: protein heterodimerization activity (GO:0046982);;	K11253|1.62076e-93|crb:CARUB_v10021660mg|hypothetical protein; K11253 histone H3 (A)	[B]	Chromatin structure and dynamics	Uncharacterized protein {ECO:0000313|EMBL:EOA34158.1} (Fragment) OS=Capsella rubella PE=4 SV=1	hypothetical protein CARUB_v10021660mg, partial [Capsella rubella]
EVM0004343.1	Cellular Component: nucleosome (GO:0000786);; Molecular Function: DNA binding (GO:0003677);; Cellular Component: nucleus (GO:0005634);; Biological Process: nucleosome assembly (GO:0006334);; Biological Process: cell proliferation (GO:0008283);; Cellular Component: plastid (GO:0009536);; Molecular Function: protein heterodimerization activity (GO:0046982);;	K11253|1.62076e-93|crb:CARUB_v10021660mg|hypothetical protein; K11253 histone H3 (A)	[B]	Chromatin structure and dynamics	Uncharacterized protein {ECO:0000313|EMBL:EOA34158.1} (Fragment) OS=Capsella rubella PE=4 SV=1	hypothetical protein CARUB_v10021660mg, partial [Capsella rubella]
EVM0005424.1	Cellular Component: nucleosome (GO:0000786);; Molecular Function: DNA binding (GO:0003677);; Cellular Component: nucleus (GO:0005634);; Biological Process: nucleosome assembly (GO:0006334);; Biological Process: cell proliferation (GO:0008283);; Cellular Component: plastid (GO:0009536);; Molecular Function: protein heterodimerization activity (GO:0046982);;	K11253|4.28156e-93|crb:CARUB_v10021660mg|hypothetical protein; K11253 histone H3 (A)	[B]	Chromatin structure and dynamics	Histone H3 {ECO:0000256|RuleBase:RU004471} (Fragment) OS=Triticum aestivum (Wheat) PE=3 SV=1	hypothetical protein CARUB_v10021660mg, partial [Capsella rubella]
EVM0005659.1	Cellular Component: nucleosome (GO:0000786);; Molecular Function: DNA binding (GO:0003677);; Cellular Component: nucleus (GO:0005634);; Biological Process: nucleosome assembly (GO:0006334);; Biological Process: cell proliferation (GO:0008283);; Cellular Component: plastid (GO:0009536);; Molecular Function: protein heterodimerization activity (GO:0046982);;	K11253|4.28156e-93|crb:CARUB_v10021660mg|hypothetical protein; K11253 histone H3 (A)	[B]	Chromatin structure and dynamics	Histone H3 {ECO:0000256|RuleBase:RU004471} (Fragment) OS=Triticum aestivum (Wheat) PE=3 SV=1	hypothetical protein CARUB_v10021660mg, partial [Capsella rubella]
EVM0007695.1	Cellular Component: nucleosome (GO:0000786);; Molecular Function: DNA binding (GO:0003677);; Cellular Component: nucleus (GO:0005634);; Biological Process: glucose catabolic process (GO:0006007);; Biological Process: nucleosome assembly (GO:0006334);; Biological Process: protein targeting (GO:0006605);; Molecular Function: protein heterodimerization activity (GO:0046982);;	K11253|7.18985e-94|pxb:103947904|histone H3.3-like; K11253 histone H3 (A)	[B]	Chromatin structure and dynamics	Histone H3 {ECO:0000256|RuleBase:RU004471} OS=Theobroma cacao (Cacao) PE=3 SV=1	PREDICTED: histone H3.3-like [Malus domestica]
EVM0010397.2	Cellular Component: nucleosome (GO:0000786);; Molecular Function: DNA binding (GO:0003677);; Cellular Component: nucleus (GO:0005634);; Biological Process: glucose catabolic process (GO:0006007);; Biological Process: nucleosome assembly (GO:0006334);; Biological Process: protein targeting (GO:0006605);; Molecular Function: protein heterodimerization activity (GO:0046982);;	K11253|1.29338e-93|crb:CARUB_v10002094mg|hypothetical protein; K11253 histone H3 (A)	[B]	Chromatin structure and dynamics	Uncharacterized protein {ECO:0000313|EnsemblPlants:TRIUR3_28506-P1} (Fragment) OS=Triticum urartu (Red wild einkorn) PE=4 SV=1	hypothetical protein CARUB_v10002094mg, partial [Capsella rubella]
EVM0016633.1	Cellular Component: nucleosome (GO:0000786);; Molecular Function: DNA binding (GO:0003677);; Cellular Component: nucleus (GO:0005634);; Biological Process: nucleosome assembly (GO:0006334);; Biological Process: cell proliferation (GO:0008283);; Cellular Component: plastid (GO:0009536);; Molecular Function: protein heterodimerization activity (GO:0046982);;	K11253|9.0922e-93|crb:CARUB_v10021660mg|hypothetical protein; K11253 histone H3 (A)	[B]	Chromatin structure and dynamics	Uncharacterized protein {ECO:0000313|EMBL:EOA34158.1} (Fragment) OS=Capsella rubella PE=4 SV=1	hypothetical protein CARUB_v10021660mg, partial [Capsella rubella]
EVM0021960.1	Cellular Component: nucleosome (GO:0000786);; Molecular Function: DNA binding (GO:0003677);; Cellular Component: nucleus (GO:0005634);; Biological Process: glucose catabolic process (GO:0006007);; Biological Process: nucleosome assembly (GO:0006334);; Biological Process: protein targeting (GO:0006605);; Molecular Function: protein heterodimerization activity (GO:0046982);;	K11253|1.29338e-93|crb:CARUB_v10002094mg|hypothetical protein; K11253 histone H3 (A)	[B]	Chromatin structure and dynamics	Uncharacterized protein {ECO:0000313|EnsemblPlants:TRIUR3_28506-P1} (Fragment) OS=Triticum urartu (Red wild einkorn) PE=4 SV=1	hypothetical protein CARUB_v10002094mg, partial [Capsella rubella]
EVM0022607.1	Cellular Component: nucleosome (GO:0000786);; Molecular Function: DNA binding (GO:0003677);; Cellular Component: nucleus (GO:0005634);; Biological Process: nucleosome assembly (GO:0006334);; Biological Process: cell proliferation (GO:0008283);; Cellular Component: plastid (GO:0009536);; Molecular Function: protein heterodimerization activity (GO:0046982);;	K11253|1.62076e-93|crb:CARUB_v10021660mg|hypothetical protein; K11253 histone H3 (A)	[B]	Chromatin structure and dynamics	Uncharacterized protein {ECO:0000313|EMBL:EOA34158.1} (Fragment) OS=Capsella rubella PE=4 SV=1	hypothetical protein CARUB_v10021660mg, partial [Capsella rubella]
EVM0022661.1	Cellular Component: nucleosome (GO:0000786);; Molecular Function: DNA binding (GO:0003677);; Cellular Component: nucleus (GO:0005634);; Biological Process: nucleosome assembly (GO:0006334);; Biological Process: cell proliferation (GO:0008283);; Cellular Component: plastid (GO:0009536);; Molecular Function: protein heterodimerization activity (GO:0046982);;	K11253|1.62076e-93|crb:CARUB_v10021660mg|hypothetical protein; K11253 histone H3 (A)	[B]	Chromatin structure and dynamics	Uncharacterized protein {ECO:0000313|EMBL:EOA34158.1} (Fragment) OS=Capsella rubella PE=4 SV=1	hypothetical protein CARUB_v10021660mg, partial [Capsella rubella]
EVM0025940.1	Cellular Component: nucleosome (GO:0000786);; Molecular Function: DNA binding (GO:0003677);; Cellular Component: nucleus (GO:0005634);; Biological Process: glucose catabolic process (GO:0006007);; Biological Process: nucleosome assembly (GO:0006334);; Biological Process: protein targeting (GO:0006605);; Molecular Function: protein heterodimerization activity (GO:0046982);;	K11253|8.3488e-89|pxb:103928116|histone H3.3-like; K11253 histone H3 (A)	[B]	Chromatin structure and dynamics	Histone H3 {ECO:0000256|RuleBase:RU004471} OS=Lolium perenne (Perennial ryegrass) PE=2 SV=1	PREDICTED: histone H3.3-like [Pyrus x bretschneideri]
EVM0030821.1	Cellular Component: nucleosome (GO:0000786);; Molecular Function: DNA binding (GO:0003677);; Cellular Component: nucleus (GO:0005634);; Biological Process: glucose catabolic process (GO:0006007);; Biological Process: nucleosome assembly (GO:0006334);; Biological Process: protein targeting (GO:0006605);; Molecular Function: protein heterodimerization activity (GO:0046982);;	K11253|1.29338e-93|crb:CARUB_v10002094mg|hypothetical protein; K11253 histone H3 (A)	[B]	Chromatin structure and dynamics	Uncharacterized protein {ECO:0000313|EnsemblPlants:TRIUR3_28506-P1} (Fragment) OS=Triticum urartu (Red wild einkorn) PE=4 SV=1	hypothetical protein CARUB_v10002094mg, partial [Capsella rubella]
EVM0038417.1	Cellular Component: nucleosome (GO:0000786);; Molecular Function: DNA binding (GO:0003677);; Cellular Component: nucleus (GO:0005634);; Biological Process: nucleosome assembly (GO:0006334);; Biological Process: cell proliferation (GO:0008283);; Cellular Component: plastid (GO:0009536);; Molecular Function: protein heterodimerization activity (GO:0046982);;	K11253|1.62076e-93|crb:CARUB_v10021660mg|hypothetical protein; K11253 histone H3 (A)	[B]	Chromatin structure and dynamics	Uncharacterized protein {ECO:0000313|EMBL:EOA34158.1} (Fragment) OS=Capsella rubella PE=4 SV=1	hypothetical protein CARUB_v10021660mg, partial [Capsella rubella]
EVM0041783.1	Cellular Component: nucleosome (GO:0000786);; Molecular Function: DNA binding (GO:0003677);; Cellular Component: nucleus (GO:0005634);; Biological Process: glucose catabolic process (GO:0006007);; Biological Process: nucleosome assembly (GO:0006334);; Biological Process: protein targeting (GO:0006605);; Molecular Function: protein heterodimerization activity (GO:0046982);;	K11253|1.29338e-93|crb:CARUB_v10002094mg|hypothetical protein; K11253 histone H3 (A)	[B]	Chromatin structure and dynamics	Uncharacterized protein {ECO:0000313|EnsemblPlants:TRIUR3_28506-P1} (Fragment) OS=Triticum urartu (Red wild einkorn) PE=4 SV=1	hypothetical protein CARUB_v10002094mg, partial [Capsella rubella]
EVM0001372.1	--	--	--	--	Uncharacterized protein {ECO:0000313|EMBL:EMJ21043.1} OS=Prunus persica (Peach) PE=4 SV=1	PREDICTED: uncharacterized protein LOC103401813 [Malus domestica]
EVM0001738.1	--	--	--	--	Uncharacterized protein {ECO:0000313|EMBL:EMJ21043.1} OS=Prunus persica (Peach) PE=4 SV=1	PREDICTED: uncharacterized protein LOC103401813 [Malus domestica]
EVM0002019.1	--	--	--	--	Uncharacterized protein {ECO:0000313|EMBL:EMJ21043.1} OS=Prunus persica (Peach) PE=4 SV=1	PREDICTED: uncharacterized protein LOC103432179 [Malus domestica]
EVM0002080.1	--	--	--	--	Uncharacterized protein {ECO:0000313|EMBL:EMJ21043.1} OS=Prunus persica (Peach) PE=4 SV=1	PREDICTED: uncharacterized protein LOC103401813 [Malus domestica]
EVM0003698.1	--	--	--	--	Uncharacterized protein {ECO:0000313|EMBL:EMJ21043.1} OS=Prunus persica (Peach) PE=4 SV=1	PREDICTED: uncharacterized protein LOC103444007 [Malus domestica]
EVM0005028.1	--	--	--	--	Uncharacterized protein {ECO:0000313|EMBL:EMJ21043.1} OS=Prunus persica (Peach) PE=4 SV=1	PREDICTED: uncharacterized protein LOC103401813 [Malus domestica]
EVM0005585.1	--	--	--	--	Uncharacterized protein {ECO:0000313|EMBL:EMJ21043.1} OS=Prunus persica (Peach) PE=4 SV=1	PREDICTED: uncharacterized protein LOC103444007 [Malus domestica]
EVM0006199.1	--	--	--	--	Uncharacterized protein {ECO:0000313|EMBL:EMJ21043.1} OS=Prunus persica (Peach) PE=4 SV=1	PREDICTED: uncharacterized protein LOC103401813 [Malus domestica]
EVM0008188.1	--	K03364|4.19848e-114|mdm:103439048|protein FIZZY-RELATED 2-like; K03364 cell division cycle 20-like protein 1, cofactor of APC complex (A)	[R]	General function prediction only	Uncharacterized protein {ECO:0000313|EMBL:EMJ20617.1} OS=Prunus persica (Peach) PE=4 SV=1	PREDICTED: protein FIZZY-RELATED 2-like [Malus domestica]
EVM0009007.1	--	--	--	--	Uncharacterized protein {ECO:0000313|EMBL:EMJ21043.1} OS=Prunus persica (Peach) PE=4 SV=1	PREDICTED: uncharacterized protein LOC103401813 [Malus domestica]
EVM0009163.1	--	--	[R]	General function prediction only	Uncharacterized protein {ECO:0000313|EMBL:EMJ21043.1} OS=Prunus persica (Peach) PE=4 SV=1	PREDICTED: uncharacterized protein LOC103401813 [Malus domestica]
EVM0010048.1	--	--	--	--	Uncharacterized protein {ECO:0000313|EMBL:EMJ21043.1} OS=Prunus persica (Peach) PE=4 SV=1	PREDICTED: uncharacterized protein LOC103413143 [Malus domestica]
EVM0010260.1	--	--	--	--	Uncharacterized protein {ECO:0000313|EMBL:EMJ21043.1} OS=Prunus persica (Peach) PE=4 SV=1	PREDICTED: uncharacterized protein LOC103401813 [Malus domestica]
EVM0011849.1	--	--	--	--	Uncharacterized protein {ECO:0000313|EMBL:EMJ21043.1} OS=Prunus persica (Peach) PE=4 SV=1	PREDICTED: uncharacterized protein LOC103401813 [Malus domestica]
EVM0012064.1	--	--	--	--	Uncharacterized protein {ECO:0000313|EMBL:EMJ21043.1} OS=Prunus persica (Peach) PE=4 SV=1	PREDICTED: uncharacterized protein LOC103420741 [Malus domestica]
EVM0012302.1	--	--	--	--	Uncharacterized protein {ECO:0000313|EMBL:EMJ21043.1} OS=Prunus persica (Peach) PE=4 SV=1	PREDICTED: uncharacterized protein LOC103444007 [Malus domestica]
EVM0012673.1	--	--	--	--	Uncharacterized protein {ECO:0000313|EMBL:EMJ21043.1} OS=Prunus persica (Peach) PE=4 SV=1	PREDICTED: uncharacterized protein LOC103401813 [Malus domestica]
EVM0012734.1	--	--	--	--	Uncharacterized protein {ECO:0000313|EMBL:EMJ21043.1} OS=Prunus persica (Peach) PE=4 SV=1	PREDICTED: uncharacterized protein LOC103410147 [Malus domestica]
EVM0013194.1	--	--	--	--	Uncharacterized protein {ECO:0000313|EMBL:EMJ21043.1} OS=Prunus persica (Peach) PE=4 SV=1	PREDICTED: uncharacterized protein LOC103432179 [Malus domestica]
EVM0014277.1	--	--	--	--	Uncharacterized protein {ECO:0000313|EMBL:EMJ20617.1} OS=Prunus persica (Peach) PE=4 SV=1	PREDICTED: uncharacterized protein LOC103441690 [Malus domestica]
EVM0015312.1	--	--	--	--	Uncharacterized protein {ECO:0000313|EMBL:EMJ21043.1} OS=Prunus persica (Peach) PE=4 SV=1	PREDICTED: uncharacterized protein LOC103444007 [Malus domestica]
EVM0015502.1	--	--	--	--	Uncharacterized protein {ECO:0000313|EMBL:EMJ21043.1} OS=Prunus persica (Peach) PE=4 SV=1	PREDICTED: uncharacterized protein LOC103444007 [Malus domestica]
EVM0016183.1	--	--	[R]	General function prediction only	Uncharacterized protein {ECO:0000313|EMBL:EMJ21043.1} OS=Prunus persica (Peach) PE=4 SV=1	PREDICTED: uncharacterized protein LOC103401813 [Malus domestica]
EVM0016206.1	--	--	--	--	Uncharacterized protein {ECO:0000313|EMBL:EMJ21043.1} OS=Prunus persica (Peach) PE=4 SV=1	PREDICTED: uncharacterized protein LOC103401813 [Malus domestica]
EVM0017382.1	--	--	--	--	Uncharacterized protein {ECO:0000313|EMBL:EMJ21043.1} OS=Prunus persica (Peach) PE=4 SV=1	PREDICTED: uncharacterized protein LOC103444007 [Malus domestica]
EVM0019539.1	--	--	--	--	Uncharacterized protein {ECO:0000313|EMBL:EMJ21043.1} OS=Prunus persica (Peach) PE=4 SV=1	PREDICTED: uncharacterized protein LOC103444007 [Malus domestica]
EVM0019739.1	--	--	--	--	Uncharacterized protein {ECO:0000313|EMBL:EMJ21043.1} OS=Prunus persica (Peach) PE=4 SV=1	PREDICTED: uncharacterized protein LOC103446635 [Malus domestica]
EVM0020135.1	--	--	--	--	Uncharacterized protein {ECO:0000313|EMBL:EMJ21043.1} OS=Prunus persica (Peach) PE=4 SV=1	PREDICTED: uncharacterized protein LOC103401813 [Malus domestica]
EVM0020354.1	--	--	--	--	Uncharacterized protein {ECO:0000313|EMBL:EMJ21043.1} OS=Prunus persica (Peach) PE=4 SV=1	PREDICTED: uncharacterized protein LOC103401813 [Malus domestica]
EVM0020523.1	--	--	--	--	Uncharacterized protein {ECO:0000313|EMBL:EMJ21043.1} OS=Prunus persica (Peach) PE=4 SV=1	PREDICTED: uncharacterized protein LOC103401813 [Malus domestica]
EVM0021285.1	--	--	--	--	Uncharacterized protein {ECO:0000313|EMBL:EMJ21043.1} OS=Prunus persica (Peach) PE=4 SV=1	PREDICTED: uncharacterized protein LOC103401813 [Malus domestica]
EVM0021359.1	--	--	--	--	Uncharacterized protein {ECO:0000313|EMBL:EMJ21043.1} OS=Prunus persica (Peach) PE=4 SV=1	PREDICTED: uncharacterized protein LOC103401813 [Malus domestica]
EVM0021453.1	--	--	--	--	Uncharacterized protein {ECO:0000313|EMBL:EMJ21043.1} OS=Prunus persica (Peach) PE=4 SV=1	PREDICTED: uncharacterized protein LOC103401813 [Malus domestica]
EVM0021589.1	--	--	--	--	Uncharacterized protein {ECO:0000313|EMBL:EMJ21043.1} OS=Prunus persica (Peach) PE=4 SV=1	PREDICTED: uncharacterized protein LOC103401813 [Malus domestica]
EVM0021992.1	--	--	--	--	Uncharacterized protein {ECO:0000313|EMBL:EMJ09905.1} OS=Prunus persica (Peach) PE=4 SV=1	PREDICTED: uncharacterized protein LOC103410118 [Malus domestica]
EVM0022007.1	--	--	[R]	General function prediction only	Uncharacterized protein {ECO:0000313|EMBL:EMJ21043.1} OS=Prunus persica (Peach) PE=4 SV=1	PREDICTED: uncharacterized protein LOC103401813 [Malus domestica]
EVM0022076.1	--	--	--	--	Uncharacterized protein {ECO:0000313|EMBL:EMJ21043.1} OS=Prunus persica (Peach) PE=4 SV=1	PREDICTED: uncharacterized protein LOC103446635 [Malus domestica]
EVM0023163.1	--	--	--	--	Uncharacterized protein {ECO:0000313|EMBL:EMJ21043.1} OS=Prunus persica (Peach) PE=4 SV=1	PREDICTED: uncharacterized protein LOC103401813 [Malus domestica]
EVM0023580.1	--	--	--	--	Uncharacterized protein {ECO:0000313|EMBL:EMJ21043.1} OS=Prunus persica (Peach) PE=4 SV=1	PREDICTED: uncharacterized protein LOC103424029 [Malus domestica]
EVM0024710.1	--	--	--	--	Uncharacterized protein {ECO:0000313|EMBL:EMJ21043.1} OS=Prunus persica (Peach) PE=4 SV=1	PREDICTED: uncharacterized protein LOC103401813 [Malus domestica]
EVM0025216.1	--	--	--	--	Uncharacterized protein {ECO:0000313|EMBL:EMJ21043.1} OS=Prunus persica (Peach) PE=4 SV=1	PREDICTED: uncharacterized protein LOC103444007 [Malus domestica]
EVM0025226.1	--	--	--	--	Uncharacterized protein {ECO:0000313|EMBL:EMJ21043.1} OS=Prunus persica (Peach) PE=4 SV=1	PREDICTED: uncharacterized protein LOC103401813 [Malus domestica]
EVM0026872.1	--	--	--	--	Uncharacterized protein {ECO:0000313|EMBL:EMJ21043.1} OS=Prunus persica (Peach) PE=4 SV=1	PREDICTED: uncharacterized protein LOC103401813 [Malus domestica]
EVM0027178.1	--	--	--	--	Uncharacterized protein {ECO:0000313|EMBL:EMJ21043.1} OS=Prunus persica (Peach) PE=4 SV=1	PREDICTED: uncharacterized protein LOC103432179 [Malus domestica]
EVM0028574.1	--	--	--	--	Uncharacterized protein {ECO:0000313|EMBL:EMJ21043.1} OS=Prunus persica (Peach) PE=4 SV=1	PREDICTED: uncharacterized protein LOC103444007 [Malus domestica]
EVM0028664.1	--	K03364|0|mdm:103439048|protein FIZZY-RELATED 2-like; K03364 cell division cycle 20-like protein 1, cofactor of APC complex (A)	--	--	Uncharacterized protein {ECO:0000313|EMBL:EMJ21043.1} OS=Prunus persica (Peach) PE=4 SV=1	PREDICTED: protein FIZZY-RELATED 2-like [Malus domestica]
EVM0029021.1	--	--	--	--	Uncharacterized protein {ECO:0000313|EMBL:EMJ21043.1} OS=Prunus persica (Peach) PE=4 SV=1	PREDICTED: uncharacterized protein LOC103444007 [Malus domestica]
EVM0029462.1	--	--	--	--	Uncharacterized protein {ECO:0000313|EMBL:EMJ21043.1} OS=Prunus persica (Peach) PE=4 SV=1	PREDICTED: uncharacterized protein LOC103401813 [Malus domestica]
EVM0029821.1	--	--	--	--	Uncharacterized protein {ECO:0000313|EMBL:EMJ21043.1} OS=Prunus persica (Peach) PE=4 SV=1	PREDICTED: uncharacterized protein LOC103413143 [Malus domestica]
EVM0030112.1	--	--	--	--	Uncharacterized protein {ECO:0000313|EMBL:EMJ21043.1} OS=Prunus persica (Peach) PE=4 SV=1	PREDICTED: uncharacterized protein LOC103418443 [Malus domestica]
EVM0030566.1	--	--	--	--	Uncharacterized protein {ECO:0000313|EMBL:EMJ21043.1} OS=Prunus persica (Peach) PE=4 SV=1	PREDICTED: uncharacterized protein LOC103401813 [Malus domestica]
EVM0033917.1	--	--	--	--	Uncharacterized protein {ECO:0000313|EMBL:EMJ21043.1} OS=Prunus persica (Peach) PE=4 SV=1	PREDICTED: uncharacterized protein LOC103446635 [Malus domestica]
EVM0034741.1	--	--	[R]	General function prediction only	Uncharacterized protein {ECO:0000313|EMBL:EMJ21043.1} OS=Prunus persica (Peach) PE=4 SV=1	PREDICTED: uncharacterized protein LOC103401813 [Malus domestica]
EVM0034826.1	--	--	--	--	Uncharacterized protein {ECO:0000313|EMBL:EMJ21043.1} OS=Prunus persica (Peach) PE=4 SV=1	PREDICTED: uncharacterized protein LOC103401813 [Malus domestica]
EVM0035988.1	--	--	--	--	Uncharacterized protein {ECO:0000313|EMBL:EMJ21043.1} OS=Prunus persica (Peach) PE=4 SV=1	PREDICTED: uncharacterized protein LOC103413140 [Malus domestica]
EVM0036818.1	--	--	--	--	Uncharacterized protein {ECO:0000313|EMBL:EMJ21043.1} OS=Prunus persica (Peach) PE=4 SV=1	PREDICTED: uncharacterized protein LOC103401813 [Malus domestica]
EVM0036868.1	--	--	--	--	Uncharacterized protein {ECO:0000313|EMBL:EMJ21043.1} OS=Prunus persica (Peach) PE=4 SV=1	PREDICTED: uncharacterized protein LOC103446635 [Malus domestica]
EVM0038038.1	--	--	--	--	Uncharacterized protein {ECO:0000313|EMBL:EMJ21043.1} OS=Prunus persica (Peach) PE=4 SV=1	PREDICTED: uncharacterized protein LOC103401813 [Malus domestica]
EVM0038215.1	--	--	--	--	Uncharacterized protein {ECO:0000313|EMBL:EMJ21043.1} OS=Prunus persica (Peach) PE=4 SV=1	PREDICTED: uncharacterized protein LOC103432179 [Malus domestica]
EVM0039483.1	--	--	--	--	Uncharacterized protein {ECO:0000313|EMBL:EMJ21043.1} OS=Prunus persica (Peach) PE=4 SV=1	PREDICTED: uncharacterized protein LOC103420018 [Malus domestica]
EVM0041220.1	--	--	--	--	Uncharacterized protein {ECO:0000313|EMBL:EMJ21043.1} OS=Prunus persica (Peach) PE=4 SV=1	PREDICTED: uncharacterized protein LOC103401813 [Malus domestica]
EVM0041363.1	--	--	--	--	Uncharacterized protein {ECO:0000313|EMBL:EMJ21043.1} OS=Prunus persica (Peach) PE=4 SV=1	PREDICTED: uncharacterized protein LOC103401813 [Malus domestica]
EVM0041716.1	--	--	--	--	Uncharacterized protein {ECO:0000313|EMBL:EMJ21043.1} OS=Prunus persica (Peach) PE=4 SV=1	PREDICTED: uncharacterized protein LOC103406091 [Malus domestica]
EVM0041922.1	--	--	--	--	Uncharacterized protein {ECO:0000313|EMBL:EMJ21043.1} OS=Prunus persica (Peach) PE=4 SV=1	PREDICTED: uncharacterized protein LOC103424029 [Malus domestica]
EVM0042715.1	--	--	--	--	Uncharacterized protein {ECO:0000313|EMBL:EMJ21043.1} OS=Prunus persica (Peach) PE=4 SV=1	PREDICTED: uncharacterized protein LOC103401813 [Malus domestica]
EVM0042761.1	--	--	--	--	Uncharacterized protein {ECO:0000313|EMBL:EMJ21043.1} OS=Prunus persica (Peach) PE=4 SV=1	PREDICTED: uncharacterized protein LOC103401813 [Malus domestica]
EVM0043726.1	--	--	[R]	General function prediction only	Uncharacterized protein {ECO:0000313|EMBL:EMJ21043.1} OS=Prunus persica (Peach) PE=4 SV=1	PREDICTED: uncharacterized protein LOC103401813 [Malus domestica]
EVM0001290.1	--	--	--	--	Uncharacterized protein {ECO:0000313|EMBL:EMJ12144.1} OS=Prunus persica (Peach) PE=4 SV=1	PREDICTED: F-box protein CPR30-like [Malus domestica]
EVM0010307.1	--	--	--	--	Uncharacterized protein {ECO:0000313|EMBL:EMJ12144.1} OS=Prunus persica (Peach) PE=4 SV=1	PREDICTED: F-box/kelch-repeat protein At3g06240-like [Pyrus x bretschneideri]
EVM0011273.1	--	--	--	--	Uncharacterized protein {ECO:0000313|EMBL:EMJ12144.1} OS=Prunus persica (Peach) PE=4 SV=1	PREDICTED: F-box protein CPR30-like [Malus domestica]
EVM0011655.1	--	--	--	--	Uncharacterized protein {ECO:0000313|EMBL:EMJ12144.1} OS=Prunus persica (Peach) PE=4 SV=1	PREDICTED: F-box protein CPR30-like [Malus domestica]
EVM0016551.1	--	--	--	--	Uncharacterized protein {ECO:0000313|EMBL:EMJ12144.1} OS=Prunus persica (Peach) PE=4 SV=1	PREDICTED: F-box/kelch-repeat protein At3g06240-like [Pyrus x bretschneideri]
EVM0017428.1	--	--	--	--	Uncharacterized protein {ECO:0000313|EMBL:EMJ12144.1} OS=Prunus persica (Peach) PE=4 SV=1	PREDICTED: F-box/kelch-repeat protein At3g06240-like [Pyrus x bretschneideri]
EVM0019205.1	--	--	--	--	Uncharacterized protein {ECO:0000313|EMBL:EMJ12144.1} OS=Prunus persica (Peach) PE=4 SV=1	PREDICTED: F-box/kelch-repeat protein At3g06240-like [Malus domestica]
EVM0019385.1	--	--	--	--	Uncharacterized protein {ECO:0000313|EMBL:EMJ12144.1} OS=Prunus persica (Peach) PE=4 SV=1	PREDICTED: F-box protein CPR30-like [Malus domestica]
EVM0021489.1	--	--	--	--	Uncharacterized protein {ECO:0000313|EMBL:EMJ12144.1} OS=Prunus persica (Peach) PE=4 SV=1	PREDICTED: F-box protein CPR30-like [Malus domestica]
EVM0022111.1	--	--	--	--	Uncharacterized protein {ECO:0000313|EMBL:EMJ12144.1} OS=Prunus persica (Peach) PE=4 SV=1	PREDICTED: F-box/kelch-repeat protein At3g06240-like [Pyrus x bretschneideri]
EVM0026066.1	--	--	--	--	Uncharacterized protein {ECO:0000313|EMBL:EMJ12144.1} OS=Prunus persica (Peach) PE=4 SV=1	PREDICTED: F-box protein CPR30-like [Malus domestica]
EVM0030713.2	--	--	--	--	Uncharacterized protein {ECO:0000313|EMBL:EMJ12144.1} OS=Prunus persica (Peach) PE=4 SV=1	PREDICTED: F-box protein CPR30-like [Malus domestica]
EVM0030973.1	--	--	--	--	Uncharacterized protein {ECO:0000313|EMBL:EMJ13639.1} OS=Prunus persica (Peach) PE=4 SV=1	PREDICTED: F-box protein At3g07870-like [Malus domestica]
EVM0033073.1	--	--	--	--	Uncharacterized protein {ECO:0000313|EMBL:EMJ13639.1} OS=Prunus persica (Peach) PE=4 SV=1	PREDICTED: F-box/kelch-repeat protein At3g06240-like [Malus domestica]
EVM0042879.1	--	--	--	--	Uncharacterized protein {ECO:0000313|EMBL:EMJ12144.1} OS=Prunus persica (Peach) PE=4 SV=1	PREDICTED: F-box protein CPR30-like [Malus domestica]
EVM0043295.1	--	--	--	--	Uncharacterized protein {ECO:0000313|EMBL:EMJ12144.1} OS=Prunus persica (Peach) PE=4 SV=1	PREDICTED: F-box/kelch-repeat protein At3g06240-like [Pyrus x bretschneideri]
EVM0000505.1	--	--	[R]	General function prediction only	Putative uncharacterized protein {ECO:0000313|EMBL:CAN65719.1} OS=Vitis vinifera (Grape) PE=4 SV=1	PREDICTED: uncharacterized protein LOC103410170 [Malus domestica]
EVM0002563.1	--	--	[R]	General function prediction only	Putative uncharacterized protein {ECO:0000313|EMBL:CAN65719.1} OS=Vitis vinifera (Grape) PE=4 SV=1	PREDICTED: uncharacterized protein LOC103410170 [Malus domestica]
EVM0003310.1	Molecular Function: binding (GO:0005488);;	--	[R]	General function prediction only	Putative uncharacterized protein {ECO:0000313|EMBL:CAN61432.1} OS=Vitis vinifera (Grape) PE=4 SV=1	PREDICTED: uncharacterized protein LOC103439311 [Malus domestica]
EVM0003591.1	--	--	[R]	General function prediction only	Putative uncharacterized protein {ECO:0000313|EMBL:CAN63806.1} OS=Vitis vinifera (Grape) PE=4 SV=1	PREDICTED: uncharacterized protein LOC103408013 [Malus domestica]
EVM0004835.1	--	--	[R]	General function prediction only	Retrotransposon gag protein {ECO:0000313|EMBL:ABD63142.1} OS=Asparagus officinalis (Garden asparagus) PE=4 SV=1	PREDICTED: uncharacterized protein LOC103407249 [Malus domestica]
EVM0004926.1	--	--	[R]	General function prediction only	Putative uncharacterized protein {ECO:0000313|EMBL:CAN66140.1} OS=Vitis vinifera (Grape) PE=4 SV=1	PREDICTED: uncharacterized protein LOC103408013 [Malus domestica]
EVM0005295.1	--	--	[R]	General function prediction only	Retrotransposon gag protein {ECO:0000313|EMBL:ABD63142.1} OS=Asparagus officinalis (Garden asparagus) PE=4 SV=1	PREDICTED: uncharacterized protein LOC103936742, partial [Pyrus x bretschneideri]
EVM0007246.1	--	--	[R]	General function prediction only	Integrase {ECO:0000313|EMBL:ABG37671.1} OS=Populus trichocarpa (Western balsam poplar) PE=2 SV=1	PREDICTED: uncharacterized protein LOC103449732 [Malus domestica]
EVM0007280.1	--	--	[R]	General function prediction only	Putative uncharacterized protein {ECO:0000313|EMBL:CAN81637.1} OS=Vitis vinifera (Grape) PE=4 SV=1	PREDICTED: uncharacterized protein LOC103411650 [Malus domestica]
EVM0007576.1	--	--	[R]	General function prediction only	Integrase {ECO:0000313|EMBL:ABG37671.1} OS=Populus trichocarpa (Western balsam poplar) PE=2 SV=1	PREDICTED: uncharacterized protein LOC103950528 [Pyrus x bretschneideri]
EVM0008290.1	--	--	[R]	General function prediction only	Putative uncharacterized protein {ECO:0000313|EMBL:CAN65719.1} OS=Vitis vinifera (Grape) PE=4 SV=1	PREDICTED: uncharacterized protein LOC103405291 [Malus domestica]
EVM0008336.1	--	--	[R]	General function prediction only	Integrase {ECO:0000313|EMBL:ABG37671.1} OS=Populus trichocarpa (Western balsam poplar) PE=2 SV=1	PREDICTED: uncharacterized protein LOC103950528 [Pyrus x bretschneideri]
EVM0008967.1	--	--	[R]	General function prediction only	Retrotransposon gag protein {ECO:0000313|EMBL:ABD63142.1} OS=Asparagus officinalis (Garden asparagus) PE=4 SV=1	PREDICTED: uncharacterized protein LOC103405291 [Malus domestica]
EVM0009527.1	--	--	[R]	General function prediction only	Integrase {ECO:0000313|EMBL:ABG37671.1} OS=Populus trichocarpa (Western balsam poplar) PE=2 SV=1	PREDICTED: uncharacterized protein LOC103950528 [Pyrus x bretschneideri]
EVM0009723.1	--	--	[R]	General function prediction only	Integrase {ECO:0000313|EMBL:ABG37671.1} OS=Populus trichocarpa (Western balsam poplar) PE=2 SV=1	PREDICTED: uncharacterized protein LOC103950528 [Pyrus x bretschneideri]
EVM0010056.1	--	--	[R]	General function prediction only	Putative uncharacterized protein {ECO:0000313|EMBL:CAN65719.1} OS=Vitis vinifera (Grape) PE=4 SV=1	PREDICTED: uncharacterized protein LOC103410170 [Malus domestica]
EVM0010146.1	--	--	[R]	General function prediction only	Putative uncharacterized protein {ECO:0000313|EMBL:CAN65719.1} OS=Vitis vinifera (Grape) PE=4 SV=1	PREDICTED: uncharacterized protein LOC103405291 [Malus domestica]
EVM0011803.1	Molecular Function: binding (GO:0005488);;	--	[R]	General function prediction only	Putative uncharacterized protein {ECO:0000313|EMBL:CAN65719.1} OS=Vitis vinifera (Grape) PE=4 SV=1	PREDICTED: uncharacterized protein LOC103410170 [Malus domestica]
EVM0013335.1	--	--	[R]	General function prediction only	Integrase {ECO:0000313|EMBL:ABG37671.1} OS=Populus trichocarpa (Western balsam poplar) PE=2 SV=1	PREDICTED: uncharacterized protein LOC103425414 [Malus domestica]
EVM0013494.1	--	--	[R]	General function prediction only	Putative uncharacterized protein {ECO:0000313|EMBL:CAN63806.1} OS=Vitis vinifera (Grape) PE=4 SV=1	PREDICTED: uncharacterized protein LOC103408013 [Malus domestica]
EVM0014155.1	--	--	[R]	General function prediction only	Retrotransposon gag protein {ECO:0000313|EMBL:ABD63142.1} OS=Asparagus officinalis (Garden asparagus) PE=4 SV=1	PREDICTED: uncharacterized protein LOC103405291 [Malus domestica]
EVM0016260.1	Molecular Function: RNA binding (GO:0003723);; Molecular Function: RNA-directed DNA polymerase activity (GO:0003964);; Biological Process: RNA-dependent DNA biosynthetic process (GO:0006278);; Molecular Function: zinc ion binding (GO:0008270);; Biological Process: DNA integration (GO:0015074);;	--	[R]	General function prediction only	Retrotransposon gag protein {ECO:0000313|EMBL:ABD63142.1} OS=Asparagus officinalis (Garden asparagus) PE=4 SV=1	PREDICTED: uncharacterized protein LOC103414571 [Malus domestica]
EVM0017200.1	--	--	[R]	General function prediction only	Retrotransposon gag protein {ECO:0000313|EMBL:ABD63142.1} OS=Asparagus officinalis (Garden asparagus) PE=4 SV=1	PREDICTED: uncharacterized protein LOC103405291 [Malus domestica]
EVM0017331.1	--	--	[R]	General function prediction only	Integrase {ECO:0000313|EMBL:ABG37658.1} OS=Populus trichocarpa (Western balsam poplar) PE=2 SV=1	PREDICTED: uncharacterized protein LOC103416143 [Malus domestica]
EVM0017639.1	Molecular Function: RNA binding (GO:0003723);; Molecular Function: RNA-directed DNA polymerase activity (GO:0003964);; Biological Process: RNA-dependent DNA biosynthetic process (GO:0006278);; Molecular Function: zinc ion binding (GO:0008270);;	--	[R]	General function prediction only	Integrase {ECO:0000313|EMBL:ABG37658.1} OS=Populus trichocarpa (Western balsam poplar) PE=2 SV=1	PREDICTED: uncharacterized protein LOC103434032 [Malus domestica]
EVM0018106.1	--	--	[R]	General function prediction only	Integrase {ECO:0000313|EMBL:ABG37671.1} OS=Populus trichocarpa (Western balsam poplar) PE=2 SV=1	PREDICTED: uncharacterized protein LOC103328489 [Prunus mume]
EVM0018526.1	--	--	[R]	General function prediction only	Putative uncharacterized protein {ECO:0000313|EMBL:CAN65719.1} OS=Vitis vinifera (Grape) PE=4 SV=1	PREDICTED: uncharacterized protein LOC103405291 [Malus domestica]
EVM0018694.1	--	--	[R]	General function prediction only	Integrase {ECO:0000313|EMBL:ABG37660.1} OS=Populus trichocarpa (Western balsam poplar) PE=2 SV=1	PREDICTED: uncharacterized protein LOC103425149 [Malus domestica]
EVM0019138.1	--	--	[R]	General function prediction only	Integrase {ECO:0000313|EMBL:ABG37660.1} OS=Populus trichocarpa (Western balsam poplar) PE=2 SV=1	PREDICTED: uncharacterized protein LOC103425149 [Malus domestica]
EVM0019306.1	Molecular Function: binding (GO:0005488);;	--	[R]	General function prediction only	Putative uncharacterized protein {ECO:0000313|EMBL:CAN65719.1} OS=Vitis vinifera (Grape) PE=4 SV=1	PREDICTED: uncharacterized protein LOC103410170 [Malus domestica]
EVM0019737.1	--	--	[R]	General function prediction only	Integrase {ECO:0000313|EMBL:ABG37671.1} OS=Populus trichocarpa (Western balsam poplar) PE=2 SV=1	PREDICTED: uncharacterized protein LOC103431575 [Malus domestica]
EVM0019832.1	--	--	[R]	General function prediction only	Integrase {ECO:0000313|EMBL:ABG37658.1} OS=Populus trichocarpa (Western balsam poplar) PE=2 SV=1	PREDICTED: uncharacterized protein LOC103419822 [Malus domestica]
EVM0022006.1	--	--	[R]	General function prediction only	Putative uncharacterized protein {ECO:0000313|EMBL:CAN65719.1} OS=Vitis vinifera (Grape) PE=4 SV=1	PREDICTED: uncharacterized protein LOC103410170 [Malus domestica]
EVM0022463.1	Molecular Function: binding (GO:0005488);;	--	[R]	General function prediction only	Putative uncharacterized protein {ECO:0000313|EMBL:CAN65719.1} OS=Vitis vinifera (Grape) PE=4 SV=1	PREDICTED: uncharacterized protein LOC103410170 [Malus domestica]
EVM0023026.1	--	--	[R]	General function prediction only	Retrotransposon gag protein {ECO:0000313|EMBL:ABD63142.1} OS=Asparagus officinalis (Garden asparagus) PE=4 SV=1	PREDICTED: uncharacterized protein LOC103425149 [Malus domestica]
EVM0023181.1	--	--	[R]	General function prediction only	Integrase {ECO:0000313|EMBL:ABG37660.1} OS=Populus trichocarpa (Western balsam poplar) PE=2 SV=1	PREDICTED: uncharacterized protein LOC103425149 [Malus domestica]
EVM0023182.1	--	--	[R]	General function prediction only	Integrase {ECO:0000313|EMBL:ABG37658.1} OS=Populus trichocarpa (Western balsam poplar) PE=2 SV=1	PREDICTED: uncharacterized protein LOC103411723 [Malus domestica]
EVM0023266.1	--	--	[R]	General function prediction only	Putative uncharacterized protein {ECO:0000313|EMBL:CAN63806.1} OS=Vitis vinifera (Grape) PE=4 SV=1	PREDICTED: uncharacterized protein LOC103407455 [Malus domestica]
EVM0023348.1	--	--	[R]	General function prediction only	Putative uncharacterized protein {ECO:0000313|EMBL:CAN65719.1} OS=Vitis vinifera (Grape) PE=4 SV=1	PREDICTED: uncharacterized protein LOC103410170 [Malus domestica]
EVM0023623.1	--	--	[R]	General function prediction only	Retrotransposon gag protein {ECO:0000313|EMBL:ABD63142.1} OS=Asparagus officinalis (Garden asparagus) PE=4 SV=1	PREDICTED: uncharacterized protein LOC103410170 [Malus domestica]
EVM0024443.1	--	--	[R]	General function prediction only	Putative uncharacterized protein {ECO:0000313|EMBL:CAN60970.1} OS=Vitis vinifera (Grape) PE=4 SV=1	PREDICTED: uncharacterized protein LOC103415898 [Malus domestica]
EVM0024770.1	--	--	[R]	General function prediction only	Integrase {ECO:0000313|EMBL:ABG37671.1} OS=Populus trichocarpa (Western balsam poplar) PE=2 SV=1	PREDICTED: uncharacterized protein LOC103425414 [Malus domestica]
EVM0024850.1	--	--	[R]	General function prediction only	Putative uncharacterized protein {ECO:0000313|EMBL:CAN65719.1} OS=Vitis vinifera (Grape) PE=4 SV=1	PREDICTED: uncharacterized protein LOC103410170 [Malus domestica]
EVM0025278.1	--	--	[R]	General function prediction only	Retrotransposon gag protein {ECO:0000313|EMBL:ABD63142.1} OS=Asparagus officinalis (Garden asparagus) PE=4 SV=1	PREDICTED: uncharacterized protein LOC103405291 [Malus domestica]
EVM0025307.1	--	--	[R]	General function prediction only	Retrotransposon gag protein {ECO:0000313|EMBL:ABD63142.1} OS=Asparagus officinalis (Garden asparagus) PE=4 SV=1	PREDICTED: uncharacterized protein LOC103410170 [Malus domestica]
EVM0026432.1	--	--	[R]	General function prediction only	Integrase {ECO:0000313|EMBL:ABG37660.1} OS=Populus trichocarpa (Western balsam poplar) PE=2 SV=1	PREDICTED: uncharacterized protein LOC103425149 [Malus domestica]
EVM0026782.1	--	--	[R]	General function prediction only	Integrase {ECO:0000313|EMBL:ABG37671.1} OS=Populus trichocarpa (Western balsam poplar) PE=2 SV=1	PREDICTED: uncharacterized protein LOC103328489 [Prunus mume]
EVM0027889.1	--	--	[R]	General function prediction only	Putative uncharacterized protein {ECO:0000313|EMBL:CAN63806.1} OS=Vitis vinifera (Grape) PE=4 SV=1	PREDICTED: uncharacterized protein LOC103408013 [Malus domestica]
EVM0027940.1	--	--	[R]	General function prediction only	Integrase {ECO:0000313|EMBL:ABG37658.1} OS=Populus trichocarpa (Western balsam poplar) PE=2 SV=1	PREDICTED: uncharacterized protein LOC103407455 [Malus domestica]
EVM0028326.1	--	--	[R]	General function prediction only	Integrase {ECO:0000313|EMBL:ABG37658.1} OS=Populus trichocarpa (Western balsam poplar) PE=2 SV=1	PREDICTED: uncharacterized protein LOC103419822 [Malus domestica]
EVM0028527.1	--	--	[R]	General function prediction only	Putative uncharacterized protein {ECO:0000313|EMBL:CAN65719.1} OS=Vitis vinifera (Grape) PE=4 SV=1	PREDICTED: uncharacterized protein LOC103410170 [Malus domestica]
EVM0029653.1	--	--	[R]	General function prediction only	Putative uncharacterized protein {ECO:0000313|EMBL:CAN65719.1} OS=Vitis vinifera (Grape) PE=4 SV=1	PREDICTED: uncharacterized protein LOC103410170 [Malus domestica]
EVM0029891.1	--	--	[R]	General function prediction only	Retrotransposon gag protein {ECO:0000313|EMBL:ABD63142.1} OS=Asparagus officinalis (Garden asparagus) PE=4 SV=1	PREDICTED: uncharacterized protein LOC103405291 [Malus domestica]
EVM0032105.1	--	--	[R]	General function prediction only	Putative uncharacterized protein {ECO:0000313|EMBL:CAN81637.1} OS=Vitis vinifera (Grape) PE=4 SV=1	PREDICTED: uncharacterized protein LOC103408013 [Malus domestica]
EVM0035236.1	--	--	[R]	General function prediction only	Integrase {ECO:0000313|EMBL:ABG37658.1} OS=Populus trichocarpa (Western balsam poplar) PE=2 SV=1	PREDICTED: uncharacterized protein LOC103416143 [Malus domestica]
EVM0035261.1	--	--	[R]	General function prediction only	Integrase {ECO:0000313|EMBL:ABG37658.1} OS=Populus trichocarpa (Western balsam poplar) PE=2 SV=1	PREDICTED: uncharacterized protein LOC103407455 [Malus domestica]
EVM0035406.1	--	--	[R]	General function prediction only	Integrase {ECO:0000313|EMBL:ABG37671.1} OS=Populus trichocarpa (Western balsam poplar) PE=2 SV=1	PREDICTED: uncharacterized protein LOC103425414 [Malus domestica]
EVM0035481.1	--	--	[R]	General function prediction only	Integrase {ECO:0000313|EMBL:ABG37660.1} OS=Populus trichocarpa (Western balsam poplar) PE=2 SV=1	PREDICTED: uncharacterized protein LOC103425149 [Malus domestica]
EVM0036478.1	--	--	[R]	General function prediction only	Integrase {ECO:0000313|EMBL:ABG37671.1} OS=Populus trichocarpa (Western balsam poplar) PE=2 SV=1	PREDICTED: uncharacterized protein LOC103425414 [Malus domestica]
EVM0036664.1	--	--	[R]	General function prediction only	Putative uncharacterized protein {ECO:0000313|EMBL:CAN81637.1} OS=Vitis vinifera (Grape) PE=4 SV=1	PREDICTED: uncharacterized protein LOC103408013 [Malus domestica]
EVM0037143.1	--	--	[R]	General function prediction only	Putative uncharacterized protein {ECO:0000313|EMBL:CAN60970.1} OS=Vitis vinifera (Grape) PE=4 SV=1	PREDICTED: uncharacterized protein LOC103926560 [Pyrus x bretschneideri]
EVM0037629.1	--	--	[R]	General function prediction only	Putative uncharacterized protein {ECO:0000313|EMBL:CAN65719.1} OS=Vitis vinifera (Grape) PE=4 SV=1	PREDICTED: uncharacterized protein LOC103405291 [Malus domestica]
EVM0038272.1	--	--	[R]	General function prediction only	Retrotransposon gag protein {ECO:0000313|EMBL:ABD63142.1} OS=Asparagus officinalis (Garden asparagus) PE=4 SV=1	PREDICTED: uncharacterized protein LOC103936742, partial [Pyrus x bretschneideri]
EVM0038789.1	--	--	[R]	General function prediction only	Integrase {ECO:0000313|EMBL:ABG37660.1} OS=Populus trichocarpa (Western balsam poplar) PE=2 SV=1	PREDICTED: uncharacterized protein LOC103425149 [Malus domestica]
EVM0038825.1	--	--	[R]	General function prediction only	Retrotransposon gag protein {ECO:0000313|EMBL:ABD63142.1} OS=Asparagus officinalis (Garden asparagus) PE=4 SV=1	PREDICTED: uncharacterized protein LOC103410170 [Malus domestica]
EVM0040189.1	--	--	[R]	General function prediction only	Integrase {ECO:0000313|EMBL:ABG37671.1} OS=Populus trichocarpa (Western balsam poplar) PE=2 SV=1	PREDICTED: uncharacterized protein LOC103449732 [Malus domestica]
EVM0040945.1	--	--	[R]	General function prediction only	Putative uncharacterized protein {ECO:0000313|EMBL:CAN65719.1} OS=Vitis vinifera (Grape) PE=4 SV=1	PREDICTED: uncharacterized protein LOC103410170 [Malus domestica]
EVM0043771.1	Molecular Function: nucleic acid binding (GO:0003676);;	--	[R]	General function prediction only	Integrase {ECO:0000313|EMBL:ABG37658.1} OS=Populus trichocarpa (Western balsam poplar) PE=2 SV=1	PREDICTED: uncharacterized protein LOC103411650 [Malus domestica]
EVM0043885.1	--	--	[R]	General function prediction only	Integrase {ECO:0000313|EMBL:ABG37671.1} OS=Populus trichocarpa (Western balsam poplar) PE=2 SV=1	PREDICTED: uncharacterized protein LOC103431575 [Malus domestica]
EVM0043998.1	--	--	[R]	General function prediction only	Integrase {ECO:0000313|EMBL:ABG37658.1} OS=Populus trichocarpa (Western balsam poplar) PE=2 SV=1	PREDICTED: uncharacterized protein LOC103407455 [Malus domestica]
EVM0000927.1	--	--	--	--	S-Locus F-box 6-S21 {ECO:0000313|EMBL:CCH26216.2} OS=Pyrus x bretschneideri (Chinese white pear) PE=4 SV=1	S-Locus F-box 6-S21 [Pyrus x bretschneideri]
EVM0005195.1	--	--	--	--	Uncharacterized protein {ECO:0000313|EMBL:EMJ07467.1} OS=Prunus persica (Peach) PE=4 SV=1	PREDICTED: F-box/kelch-repeat protein At3g06240-like [Malus domestica]
EVM0006324.1	--	--	--	--	SFBB28-alpha {ECO:0000313|EMBL:ACH54105.1} OS=Pyrus x bretschneideri (Chinese white pear) PE=4 SV=1	SFBB28-alpha [Pyrus x bretschneideri]
EVM0009412.1	--	--	--	--	SFBB29-alpha {ECO:0000313|EMBL:ACH54094.1} OS=Pyrus x bretschneideri (Chinese white pear) PE=4 SV=1	PREDICTED: F-box/kelch-repeat protein At3g23880-like [Pyrus x bretschneideri]
EVM0011979.1	--	--	--	--	SFBBbeta protein {ECO:0000313|EMBL:ADE43176.1} (Fragment) OS=Malus domestica (Apple) PE=4 SV=1	PREDICTED: putative F-box/kelch-repeat protein At1g12870 [Malus domestica]
EVM0019340.1	--	--	--	--	Uncharacterized protein {ECO:0000313|EMBL:EMJ07467.1} OS=Prunus persica (Peach) PE=4 SV=1	PREDICTED: F-box/kelch-repeat protein At3g06240-like [Pyrus x bretschneideri]
EVM0019873.1	--	--	--	--	Putative uncharacterized protein PpSFBB2-u1 {ECO:0000313|EMBL:BAJ52232.1} OS=Pyrus pyrifolia (Chinese pear) PE=4 SV=1	hypothetical protein [Pyrus pyrifolia]
EVM0021089.1	--	--	--	--	MdFBX11 protein {ECO:0000313|EMBL:BAJ11959.1} OS=Malus domestica (Apple) PE=4 SV=1	MdFBX11 [Malus domestica]
EVM0021632.1	--	--	--	--	MdFBX20 protein {ECO:0000313|EMBL:BAJ11968.1} OS=Malus domestica (Apple) PE=4 SV=1	PREDICTED: putative F-box/kelch-repeat protein At1g12870 [Pyrus x bretschneideri]
EVM0025948.1	--	--	--	--	Putative uncharacterized protein PpSFBB4-u4 {ECO:0000313|EMBL:BAJ52221.1} OS=Pyrus pyrifolia (Chinese pear) PE=4 SV=1	hypothetical protein [Pyrus pyrifolia]
EVM0026164.1	--	--	--	--	Uncharacterized protein {ECO:0000313|EMBL:EMJ07467.1} OS=Prunus persica (Peach) PE=4 SV=1	PREDICTED: F-box/kelch-repeat protein At3g06240-like, partial [Malus domestica]
EVM0028482.1	--	--	--	--	Putative uncharacterized protein PpSFBB2-d5 {ECO:0000313|EMBL:BAJ52238.1} OS=Pyrus pyrifolia (Chinese pear) PE=4 SV=1	hypothetical protein [Pyrus pyrifolia]
EVM0030578.1	--	--	--	--	Putative uncharacterized protein PpSFBB2-d1 {ECO:0000313|EMBL:BAJ52234.1} OS=Pyrus pyrifolia (Chinese pear) PE=4 SV=1	hypothetical protein [Pyrus pyrifolia]
EVM0035226.1	--	--	--	--	SLF1-S34 {ECO:0000313|EMBL:AGY55271.1} OS=Pyrus x bretschneideri (Chinese white pear) PE=2 SV=1	SLF1-S34 [Pyrus x bretschneideri]
EVM0035751.1	--	--	--	--	MdFBX11 protein {ECO:0000313|EMBL:BAJ11959.1} OS=Malus domestica (Apple) PE=4 SV=1	MdFBX11 [Malus domestica]
EVM0039757.1	--	--	--	--	SLF3beta-S34 {ECO:0000313|EMBL:AGY55273.1} OS=Pyrus x bretschneideri (Chinese white pear) PE=2 SV=1	SLF3beta-S34 [Pyrus x bretschneideri]
EVM0040883.1	--	--	--	--	Hypothetical F-box protein {ECO:0000313|EMBL:BAN59870.1} OS=Malus domestica (Apple) PE=4 SV=1	hypothetical F-box protein [Malus domestica]
EVM0042378.1	--	--	--	--	SFBB21-beta {ECO:0000313|EMBL:ACH54101.1} OS=Pyrus x bretschneideri (Chinese white pear) PE=4 SV=1	SFBB21-beta [Pyrus x bretschneideri]
EVM0000627.1	--	--	--	--	Putative uncharacterized protein {ECO:0000313|EMBL:ABJ96375.1} OS=Prunus persica (Peach) PE=4 SV=1	PREDICTED: uncharacterized protein LOC103403326 [Malus domestica]
EVM0002592.1	--	--	--	--	Uncharacterized protein {ECO:0000313|EMBL:ETV78614.1} OS=Aphanomyces astaci PE=4 SV=1	PREDICTED: uncharacterized protein LOC103440822 [Malus domestica]
EVM0004965.1	--	--	--	--	Putative uncharacterized protein {ECO:0000313|EMBL:ABJ96375.1} OS=Prunus persica (Peach) PE=4 SV=1	PREDICTED: uncharacterized protein LOC103416256 [Malus domestica]
EVM0004997.1	--	--	--	--	Putative uncharacterized protein {ECO:0000313|EMBL:ABJ96375.1} OS=Prunus persica (Peach) PE=4 SV=1	PREDICTED: uncharacterized protein LOC103419223 [Malus domestica]
EVM0005663.1	--	--	--	--	Putative uncharacterized protein {ECO:0000313|EMBL:ABJ96375.1} OS=Prunus persica (Peach) PE=4 SV=1	PREDICTED: putative nuclease HARBI1, partial [Pyrus x bretschneideri]
EVM0007413.1	--	--	--	--	Putative uncharacterized protein {ECO:0000313|EMBL:ABJ96375.1} OS=Prunus persica (Peach) PE=4 SV=1	PREDICTED: uncharacterized protein LOC103403326 [Malus domestica]
EVM0008758.1	--	--	--	--	Putative uncharacterized protein {ECO:0000313|EMBL:ABJ96375.1} OS=Prunus persica (Peach) PE=4 SV=1	PREDICTED: uncharacterized protein LOC103416256 [Malus domestica]
EVM0009054.1	--	--	--	--	Putative uncharacterized protein {ECO:0000313|EMBL:ABJ96377.1} OS=Prunus persica (Peach) PE=4 SV=1	PREDICTED: putative nuclease HARBI1, partial [Pyrus x bretschneideri]
EVM0009060.1	--	--	--	--	Ribosomal protein-like {ECO:0000313|EMBL:BAD37986.1} OS=Oryza sativa subsp. japonica (Rice) PE=4 SV=1	PREDICTED: uncharacterized protein LOC103414789 [Malus domestica]
EVM0011442.1	--	--	--	--	Putative uncharacterized protein {ECO:0000313|EMBL:ABJ96375.1} OS=Prunus persica (Peach) PE=4 SV=1	PREDICTED: uncharacterized protein LOC103403326 [Malus domestica]
EVM0014029.1	--	--	--	--	Putative uncharacterized protein {ECO:0000313|EMBL:ABJ96375.1} OS=Prunus persica (Peach) PE=4 SV=1	PREDICTED: uncharacterized protein LOC103419223 [Malus domestica]
EVM0015509.1	--	--	--	--	Putative uncharacterized protein {ECO:0000313|EMBL:ABJ96377.1} OS=Prunus persica (Peach) PE=4 SV=1	PREDICTED: putative nuclease HARBI1, partial [Pyrus x bretschneideri]
EVM0015571.1	--	--	--	--	Putative uncharacterized protein {ECO:0000313|EMBL:ABJ96375.1} OS=Prunus persica (Peach) PE=4 SV=1	PREDICTED: uncharacterized protein LOC103414789 [Malus domestica]
EVM0017416.1	--	--	--	--	Ribosomal protein-like {ECO:0000313|EMBL:BAD37986.1} OS=Oryza sativa subsp. japonica (Rice) PE=4 SV=1	PREDICTED: uncharacterized protein LOC103950436 [Pyrus x bretschneideri]
EVM0017687.1	--	--	--	--	Putative uncharacterized protein {ECO:0000313|EMBL:ABJ96375.1} OS=Prunus persica (Peach) PE=4 SV=1	PREDICTED: uncharacterized protein LOC103419223 [Malus domestica]
EVM0018301.1	--	--	--	--	Putative uncharacterized protein {ECO:0000313|EMBL:ABJ96375.1} OS=Prunus persica (Peach) PE=4 SV=1	PREDICTED: uncharacterized protein LOC103403326 [Malus domestica]
EVM0020237.1	--	--	--	--	Putative uncharacterized protein {ECO:0000313|EMBL:ABJ96375.1} OS=Prunus persica (Peach) PE=4 SV=1	PREDICTED: uncharacterized protein LOC103403326 [Malus domestica]
EVM0021016.1	--	--	--	--	Putative uncharacterized protein {ECO:0000313|EMBL:ABJ96375.1} OS=Prunus persica (Peach) PE=4 SV=1	PREDICTED: uncharacterized protein LOC103403326 [Malus domestica]
EVM0022447.1	--	--	--	--	Putative uncharacterized protein {ECO:0000313|EMBL:ABJ96377.1} OS=Prunus persica (Peach) PE=4 SV=1	PREDICTED: uncharacterized protein LOC103436173 [Malus domestica]
EVM0027150.1	--	--	--	--	Putative uncharacterized protein {ECO:0000313|EMBL:ABJ96375.1} OS=Prunus persica (Peach) PE=4 SV=1	PREDICTED: uncharacterized protein LOC103403326 [Malus domestica]
EVM0028427.1	--	--	--	--	Putative uncharacterized protein {ECO:0000313|EMBL:ABJ96377.1} OS=Prunus persica (Peach) PE=4 SV=1	PREDICTED: uncharacterized protein LOC103436173 [Malus domestica]
EVM0028528.1	--	--	--	--	Ribosomal protein-like {ECO:0000313|EMBL:BAD37986.1} OS=Oryza sativa subsp. japonica (Rice) PE=4 SV=1	PREDICTED: uncharacterized protein LOC103414789 [Malus domestica]
EVM0028544.1	--	--	--	--	Putative uncharacterized protein {ECO:0000313|EMBL:ABJ96375.1} OS=Prunus persica (Peach) PE=4 SV=1	PREDICTED: uncharacterized protein LOC103403326 [Malus domestica]
EVM0029608.1	--	--	--	--	Putative uncharacterized protein {ECO:0000313|EMBL:ABJ96377.1} OS=Prunus persica (Peach) PE=4 SV=1	PREDICTED: uncharacterized protein LOC103436173 [Malus domestica]
EVM0029640.1	--	--	--	--	Putative uncharacterized protein {ECO:0000313|EMBL:ABJ96377.1} OS=Prunus persica (Peach) PE=4 SV=1	PREDICTED: putative nuclease HARBI1, partial [Pyrus x bretschneideri]
EVM0030853.1	--	--	--	--	Putative uncharacterized protein {ECO:0000313|EMBL:ABJ96375.1} OS=Prunus persica (Peach) PE=4 SV=1	PREDICTED: uncharacterized protein LOC103408313 [Malus domestica]
EVM0032053.1	--	--	--	--	Uncharacterized protein {ECO:0000313|EMBL:ETV78614.1} OS=Aphanomyces astaci PE=4 SV=1	PREDICTED: uncharacterized protein LOC103440822 [Malus domestica]
EVM0034101.1	--	--	--	--	Uncharacterized protein {ECO:0000313|EMBL:ETV78614.1} OS=Aphanomyces astaci PE=4 SV=1	PREDICTED: uncharacterized protein LOC103440822 [Malus domestica]
EVM0034126.1	--	--	--	--	Putative uncharacterized protein {ECO:0000313|EMBL:ABJ96375.1} OS=Prunus persica (Peach) PE=4 SV=1	PREDICTED: uncharacterized protein LOC103408313 [Malus domestica]
EVM0034271.1	--	--	--	--	Putative uncharacterized protein {ECO:0000313|EMBL:ABJ96377.1} OS=Prunus persica (Peach) PE=4 SV=1	PREDICTED: uncharacterized protein LOC103436173 [Malus domestica]
EVM0037565.1	--	--	--	--	Ribosomal protein-like {ECO:0000313|EMBL:BAD37986.1} OS=Oryza sativa subsp. japonica (Rice) PE=4 SV=1	PREDICTED: uncharacterized protein LOC103414789 [Malus domestica]
EVM0038368.1	--	--	--	--	Putative uncharacterized protein {ECO:0000313|EMBL:ABJ96375.1} OS=Prunus persica (Peach) PE=4 SV=1	PREDICTED: uncharacterized protein LOC103408313 [Malus domestica]
EVM0040891.1	--	--	--	--	Putative uncharacterized protein {ECO:0000313|EMBL:ABJ96375.1} OS=Prunus persica (Peach) PE=4 SV=1	PREDICTED: uncharacterized protein LOC103403326 [Malus domestica]
EVM0041600.1	--	--	--	--	Putative uncharacterized protein {ECO:0000313|EMBL:ABJ96375.1} OS=Prunus persica (Peach) PE=4 SV=1	PREDICTED: uncharacterized protein LOC103419223 [Malus domestica]
EVM0041642.1	--	--	--	--	Putative uncharacterized protein {ECO:0000313|EMBL:ABJ96375.1} OS=Prunus persica (Peach) PE=4 SV=1	PREDICTED: uncharacterized protein LOC103403326 [Malus domestica]
EVM0044696.1	--	--	--	--	Ribosomal protein-like {ECO:0000313|EMBL:BAD37986.1} OS=Oryza sativa subsp. japonica (Rice) PE=4 SV=1	PREDICTED: uncharacterized protein LOC103414789 [Malus domestica]
EVM0045389.1	--	--	--	--	Putative uncharacterized protein {ECO:0000313|EMBL:ABJ96377.1} OS=Prunus persica (Peach) PE=4 SV=1	PREDICTED: uncharacterized protein LOC103403326 [Malus domestica]
EVM0001543.1	--	--	[Q]	Secondary metabolites biosynthesis, transport and catabolism	Uncharacterized protein {ECO:0000313|EMBL:EMJ26980.1} OS=Prunus persica (Peach) PE=3 SV=1	PREDICTED: geraniol 8-hydroxylase-like [Pyrus x bretschneideri]
EVM0002108.1	--	--	[Q]	Secondary metabolites biosynthesis, transport and catabolism	Uncharacterized protein {ECO:0000313|EMBL:EMJ26980.1} OS=Prunus persica (Peach) PE=3 SV=1	PREDICTED: geraniol 8-hydroxylase-like [Pyrus x bretschneideri]
EVM0010141.1	--	--	[Q]	Secondary metabolites biosynthesis, transport and catabolism	Uncharacterized protein {ECO:0000313|EMBL:EMJ26980.1} OS=Prunus persica (Peach) PE=3 SV=1	PREDICTED: geraniol 8-hydroxylase-like [Pyrus x bretschneideri]
EVM0017241.1	--	--	[Q]	Secondary metabolites biosynthesis, transport and catabolism	Uncharacterized protein {ECO:0000313|EMBL:EMJ28690.1} OS=Prunus persica (Peach) PE=3 SV=1	PREDICTED: geraniol 8-hydroxylase-like [Malus domestica]
EVM0019800.1	--	--	[Q]	Secondary metabolites biosynthesis, transport and catabolism	Uncharacterized protein {ECO:0000313|EMBL:EMJ26980.1} OS=Prunus persica (Peach) PE=3 SV=1	PREDICTED: geraniol 8-hydroxylase-like [Pyrus x bretschneideri]
EVM0024084.1	--	--	[Q]	Secondary metabolites biosynthesis, transport and catabolism	Uncharacterized protein {ECO:0000313|EMBL:EMJ28690.1} OS=Prunus persica (Peach) PE=3 SV=1	PREDICTED: geraniol 8-hydroxylase-like [Pyrus x bretschneideri]
EVM0026998.1	--	--	[Q]	Secondary metabolites biosynthesis, transport and catabolism	Uncharacterized protein {ECO:0000313|EMBL:EMJ28690.1} OS=Prunus persica (Peach) PE=3 SV=1	PREDICTED: geraniol 8-hydroxylase-like [Malus domestica]
EVM0034337.1	--	--	[Q]	Secondary metabolites biosynthesis, transport and catabolism	Uncharacterized protein {ECO:0000313|EMBL:EMJ28690.1} OS=Prunus persica (Peach) PE=3 SV=1	PREDICTED: geraniol 8-hydroxylase-like [Malus domestica]
EVM0036095.1	--	--	[Q]	Secondary metabolites biosynthesis, transport and catabolism	Uncharacterized protein {ECO:0000313|EMBL:EMJ23321.1} OS=Prunus persica (Peach) PE=3 SV=1	PREDICTED: geraniol 8-hydroxylase-like [Malus domestica]
EVM0037135.1	--	--	[Q]	Secondary metabolites biosynthesis, transport and catabolism	Uncharacterized protein {ECO:0000313|EMBL:EMJ26980.1} OS=Prunus persica (Peach) PE=3 SV=1	PREDICTED: geraniol 8-hydroxylase-like [Malus domestica]
EVM0038121.1	--	--	[Q]	Secondary metabolites biosynthesis, transport and catabolism	Uncharacterized protein {ECO:0000313|EMBL:EMJ26980.1} OS=Prunus persica (Peach) PE=3 SV=1	PREDICTED: geraniol 8-hydroxylase-like [Malus domestica]
EVM0039055.1	--	--	[Q]	Secondary metabolites biosynthesis, transport and catabolism	Uncharacterized protein {ECO:0000313|EMBL:EMJ26980.1} OS=Prunus persica (Peach) PE=3 SV=1	PREDICTED: geraniol 8-hydroxylase-like [Malus domestica]
EVM0045239.1	--	--	[Q]	Secondary metabolites biosynthesis, transport and catabolism	Uncharacterized protein {ECO:0000313|EMBL:EMJ26980.1} OS=Prunus persica (Peach) PE=3 SV=1	PREDICTED: geraniol 8-hydroxylase-like [Malus domestica]
EVM0000776.1	--	--	--	--	TIR-NBS-LRR type disease resistance protein {ECO:0000313|EMBL:AGM48481.1} OS=Malus domestica (Apple) PE=2 SV=1	PREDICTED: TMV resistance protein N-like isoform X1 [Pyrus x bretschneideri]
EVM0005246.1	--	--	--	--	TIR-NBS-LRR type disease resistance protein {ECO:0000313|EMBL:AGM48481.1} OS=Malus domestica (Apple) PE=2 SV=1	PREDICTED: protein SUPPRESSOR OF npr1-1, CONSTITUTIVE 1-like [Malus domestica]
EVM0008067.1	--	--	--	--	TIR-NBS-LRR type disease resistance protein {ECO:0000313|EMBL:AGM48481.1} OS=Malus domestica (Apple) PE=2 SV=1	PREDICTED: protein SUPPRESSOR OF npr1-1, CONSTITUTIVE 1-like [Malus domestica]
EVM0009681.1	--	--	--	--	TMV resistance protein N-like protein 7 {ECO:0000313|EMBL:AGF69193.1} OS=Vitis labrusca (Concord grape) PE=2 SV=1	PREDICTED: TMV resistance protein N-like [Pyrus x bretschneideri]
EVM0010693.1	--	--	--	--	TMV resistance protein N-like protein 7 {ECO:0000313|EMBL:AGF69193.1} OS=Vitis labrusca (Concord grape) PE=2 SV=1	PREDICTED: TMV resistance protein N-like [Pyrus x bretschneideri]
EVM0012107.1	--	--	--	--	TIR-NBS-LRR type disease resistance protein {ECO:0000313|EMBL:AGM48481.1} OS=Malus domestica (Apple) PE=2 SV=1	PREDICTED: TMV resistance protein N-like [Malus domestica]
EVM0016027.1	--	--	--	--	TMV resistance protein N-like protein 7 {ECO:0000313|EMBL:AGF69193.1} OS=Vitis labrusca (Concord grape) PE=2 SV=1	PREDICTED: TMV resistance protein N-like [Pyrus x bretschneideri]
EVM0017212.1	--	--	--	--	TMV resistance protein N-like protein 7 {ECO:0000313|EMBL:AGF69193.1} OS=Vitis labrusca (Concord grape) PE=2 SV=1	PREDICTED: protein SUPPRESSOR OF npr1-1, CONSTITUTIVE 1-like [Malus domestica]
EVM0017774.1	--	--	--	--	TIR-NBS-LRR type disease resistance protein {ECO:0000313|EMBL:AGM48481.1} OS=Malus domestica (Apple) PE=2 SV=1	PREDICTED: TMV resistance protein N-like, partial [Pyrus x bretschneideri]
EVM0019592.1	--	--	--	--	Putative uncharacterized protein {ECO:0000313|EMBL:CAN78931.1} OS=Vitis vinifera (Grape) PE=4 SV=1	PREDICTED: TMV resistance protein N-like [Pyrus x bretschneideri]
EVM0020232.1	--	--	--	--	TMV resistance protein N-like protein 7 {ECO:0000313|EMBL:AGF69193.1} OS=Vitis labrusca (Concord grape) PE=2 SV=1	PREDICTED: protein SUPPRESSOR OF npr1-1, CONSTITUTIVE 1-like [Malus domestica]
EVM0022355.1	--	--	--	--	Putative uncharacterized protein {ECO:0000313|EMBL:CCB61742.1} OS=Vitis vinifera (Grape) PE=4 SV=1	PREDICTED: TMV resistance protein N-like [Pyrus x bretschneideri]
EVM0022722.1	--	--	--	--	TMV resistance protein N-like protein 7 {ECO:0000313|EMBL:AGF69193.1} OS=Vitis labrusca (Concord grape) PE=2 SV=1	PREDICTED: TMV resistance protein N-like [Pyrus x bretschneideri]
EVM0023502.1	--	--	--	--	TIR-NBS-LRR type disease resistance protein {ECO:0000313|EMBL:AGM48481.1} OS=Malus domestica (Apple) PE=2 SV=1	TIR-NBS-LRR type disease resistance protein [Malus domestica]
EVM0026400.1	--	--	--	--	Putative uncharacterized protein {ECO:0000313|EMBL:CAN78931.1} OS=Vitis vinifera (Grape) PE=4 SV=1	PREDICTED: protein SUPPRESSOR OF npr1-1, CONSTITUTIVE 1-like [Malus domestica]
EVM0041689.1	--	--	--	--	TIR-NBS-LRR type disease resistance protein {ECO:0000313|EMBL:AGM48481.1} OS=Malus domestica (Apple) PE=2 SV=1	TIR-NBS-LRR type disease resistance protein [Malus domestica]
EVM0044345.1	--	--	--	--	TIR-NBS-LRR type disease resistance protein {ECO:0000313|EMBL:AGM48481.1} OS=Malus domestica (Apple) PE=2 SV=1	PREDICTED: protein SUPPRESSOR OF npr1-1, CONSTITUTIVE 1-like [Malus domestica]
EVM0000788.1	--	--	--	--	Uncharacterized protein {ECO:0000313|EMBL:EMJ14764.1} OS=Prunus persica (Peach) PE=3 SV=1	PREDICTED: L-type lectin-domain containing receptor kinase IX.1-like [Malus domestica]
EVM0002715.1	--	--	--	--	Uncharacterized protein {ECO:0000313|EMBL:EMJ14764.1} OS=Prunus persica (Peach) PE=3 SV=1	PREDICTED: L-type lectin-domain containing receptor kinase IX.1-like [Pyrus x bretschneideri]
EVM0013761.1	--	--	--	--	Uncharacterized protein {ECO:0000313|EMBL:EMJ14764.1} OS=Prunus persica (Peach) PE=3 SV=1	PREDICTED: L-type lectin-domain containing receptor kinase IX.1-like [Malus domestica]
EVM0014359.1	--	--	--	--	Uncharacterized protein {ECO:0000313|EMBL:EMJ15390.1} OS=Prunus persica (Peach) PE=3 SV=1	PREDICTED: L-type lectin-domain containing receptor kinase IX.1-like [Pyrus x bretschneideri]
EVM0018362.1	--	--	--	--	Uncharacterized protein {ECO:0000313|EMBL:EMJ14764.1} OS=Prunus persica (Peach) PE=3 SV=1	PREDICTED: L-type lectin-domain containing receptor kinase IX.1-like [Pyrus x bretschneideri]
EVM0022110.1	--	--	--	--	Uncharacterized protein {ECO:0000313|EMBL:EMJ13781.1} (Fragment) OS=Prunus persica (Peach) PE=3 SV=1	PREDICTED: L-type lectin-domain containing receptor kinase IX.1-like [Pyrus x bretschneideri]
EVM0036753.1	--	--	--	--	Uncharacterized protein {ECO:0000313|EMBL:EMJ14764.1} OS=Prunus persica (Peach) PE=3 SV=1	PREDICTED: L-type lectin-domain containing receptor kinase IX.1-like [Malus domestica]
EVM0037269.1	--	--	--	--	Uncharacterized protein {ECO:0000313|EMBL:EMJ14764.1} OS=Prunus persica (Peach) PE=3 SV=1	PREDICTED: L-type lectin-domain containing receptor kinase IX.1-like [Pyrus x bretschneideri]
EVM0038601.1	--	--	--	--	Uncharacterized protein {ECO:0000313|EMBL:EMJ13781.1} (Fragment) OS=Prunus persica (Peach) PE=3 SV=1	PREDICTED: L-type lectin-domain containing receptor kinase IX.1-like [Malus domestica]
EVM0001594.1	--	--	[T]	Signal transduction mechanisms	Uncharacterized protein {ECO:0000313|EMBL:EMJ22287.1} OS=Prunus persica (Peach) PE=4 SV=1	PREDICTED: putative disease resistance RPP13-like protein 1 [Pyrus x bretschneideri]
EVM0004142.1	--	--	[T]	Signal transduction mechanisms	Uncharacterized protein {ECO:0000313|EMBL:EMJ22287.1} OS=Prunus persica (Peach) PE=4 SV=1	PREDICTED: putative disease resistance RPP13-like protein 1 [Pyrus x bretschneideri]
EVM0009295.1	--	--	[T]	Signal transduction mechanisms	Uncharacterized protein {ECO:0000313|EMBL:EMJ20090.1} OS=Prunus persica (Peach) PE=4 SV=1	PREDICTED: putative disease resistance RPP13-like protein 1 [Pyrus x bretschneideri]
EVM0009806.1	--	--	[T]	Signal transduction mechanisms	Uncharacterized protein {ECO:0000313|EMBL:EMJ22287.1} OS=Prunus persica (Peach) PE=4 SV=1	PREDICTED: putative disease resistance RPP13-like protein 1 [Pyrus x bretschneideri]
EVM0016759.1	--	--	[T]	Signal transduction mechanisms	Uncharacterized protein {ECO:0000313|EMBL:EMJ07932.1} OS=Prunus persica (Peach) PE=4 SV=1	PREDICTED: putative disease resistance protein At3g14460 isoform X1 [Pyrus x bretschneideri]
EVM0018656.1	--	--	[T]	Signal transduction mechanisms	Uncharacterized protein {ECO:0000313|EMBL:EMJ22287.1} OS=Prunus persica (Peach) PE=4 SV=1	PREDICTED: putative disease resistance RPP13-like protein 1 [Pyrus x bretschneideri]
EVM0020082.1	--	--	[T]	Signal transduction mechanisms	Uncharacterized protein {ECO:0000313|EMBL:EMJ22287.1} OS=Prunus persica (Peach) PE=4 SV=1	PREDICTED: putative disease resistance RPP13-like protein 1 [Pyrus x bretschneideri]
EVM0024636.1	--	--	[T]	Signal transduction mechanisms	LRR and NB-ARC domains-containing disease resistance protein, putative {ECO:0000313|EMBL:EOY32677.1} OS=Theobroma cacao (Cacao) PE=4 SV=1	PREDICTED: putative disease resistance RPP13-like protein 1 isoform X1 [Pyrus x bretschneideri]
EVM0035304.1	--	--	[T]	Signal transduction mechanisms	Uncharacterized protein {ECO:0000313|EMBL:EMJ22287.1} OS=Prunus persica (Peach) PE=4 SV=1	PREDICTED: putative disease resistance RPP13-like protein 1 [Pyrus x bretschneideri]
EVM0035337.1	--	--	[T]	Signal transduction mechanisms	Uncharacterized protein {ECO:0000313|EMBL:EMJ22287.1} OS=Prunus persica (Peach) PE=4 SV=1	PREDICTED: putative disease resistance RPP13-like protein 1 [Pyrus x bretschneideri]
EVM0036766.1	--	--	[T]	Signal transduction mechanisms	Uncharacterized protein {ECO:0000313|EMBL:EMJ20090.1} OS=Prunus persica (Peach) PE=4 SV=1	PREDICTED: putative disease resistance RPP13-like protein 1 [Pyrus x bretschneideri]
EVM0036860.1	--	--	[T]	Signal transduction mechanisms	Uncharacterized protein {ECO:0000313|EMBL:EMJ07932.1} OS=Prunus persica (Peach) PE=4 SV=1	PREDICTED: putative disease resistance protein At3g14460 isoform X1 [Pyrus x bretschneideri]
EVM0041878.1	--	--	[T]	Signal transduction mechanisms	Uncharacterized protein {ECO:0000313|EMBL:EMJ20090.1} OS=Prunus persica (Peach) PE=4 SV=1	PREDICTED: putative disease resistance RPP13-like protein 1 [Pyrus x bretschneideri]
EVM0042846.1	--	--	[T]	Signal transduction mechanisms	Uncharacterized protein {ECO:0000313|EMBL:EMJ20090.1} OS=Prunus persica (Peach) PE=4 SV=1	PREDICTED: putative disease resistance RPP13-like protein 1 [Pyrus x bretschneideri]
EVM0000338.1	--	--	--	--	Defensin-like protein {ECO:0000313|EMBL:BAB64929.1} OS=Pyrus pyrifolia (Chinese pear) PE=2 SV=1	PREDICTED: defensin-like protein 1 [Pyrus x bretschneideri]
EVM0005723.1	--	--	--	--	Uncharacterized protein {ECO:0000313|EMBL:EMJ04486.1} OS=Prunus persica (Peach) PE=4 SV=1	PREDICTED: defensin-like protein 2 [Pyrus x bretschneideri]
EVM0006363.1	Biological Process: defense response (GO:0006952);;	--	--	--	Defensin-like protein {ECO:0000313|EMBL:BAB64929.1} OS=Pyrus pyrifolia (Chinese pear) PE=2 SV=1	PREDICTED: defensin-like protein 1 [Pyrus x bretschneideri]
EVM0007139.1	Biological Process: defense response (GO:0006952);;	--	--	--	Defensin-like protein {ECO:0000313|EMBL:BAB64930.1} OS=Pyrus pyrifolia (Chinese pear) PE=2 SV=1	PREDICTED: defensin-like protein 2 [Pyrus x bretschneideri]
EVM0009411.1	Biological Process: defense response (GO:0006952);;	--	--	--	Defensin {ECO:0000313|EMBL:AFH74425.1} OS=Malus domestica (Apple) PE=2 SV=1	PREDICTED: defensin-like protein 1 [Malus domestica]
EVM0009878.1	Biological Process: defense response (GO:0006952);;	--	--	--	Defensin-like protein {ECO:0000313|EMBL:BAB64930.1} OS=Pyrus pyrifolia (Chinese pear) PE=2 SV=1	PREDICTED: defensin Tk-AMP-D1.1-like [Malus domestica]
EVM0010224.1	Biological Process: defense response (GO:0006952);;	--	--	--	Defensin-like protein {ECO:0000313|EMBL:BAB64930.1} OS=Pyrus pyrifolia (Chinese pear) PE=2 SV=1	PREDICTED: defensin-like protein 2 [Pyrus x bretschneideri]
EVM0022171.1	--	--	--	--	Uncharacterized protein {ECO:0000313|EMBL:EMJ05239.1} OS=Prunus persica (Peach) PE=4 SV=1	PREDICTED: defensin-like protein 2 [Pyrus x bretschneideri]
EVM0024528.1	Biological Process: defense response (GO:0006952);;	--	--	--	Defensin-like protein {ECO:0000313|EMBL:BAB64930.1} OS=Pyrus pyrifolia (Chinese pear) PE=2 SV=1	PREDICTED: defensin Tk-AMP-D1.1-like [Pyrus x bretschneideri]
EVM0026371.1	Biological Process: defense response (GO:0006952);;	--	--	--	Defensin {ECO:0000313|EMBL:AFH74425.1} OS=Malus domestica (Apple) PE=2 SV=1	PREDICTED: defensin-like protein 1 [Malus domestica]
EVM0032497.1	--	--	--	--	Uncharacterized protein {ECO:0000313|EMBL:EMJ05239.1} OS=Prunus persica (Peach) PE=4 SV=1	hypothetical protein PRUPE_ppa021088mg [Prunus persica]
EVM0034223.1	Biological Process: defense response (GO:0006952);;	--	--	--	Defensin {ECO:0000313|EMBL:AFH74425.1} OS=Malus domestica (Apple) PE=2 SV=1	PREDICTED: defensin-like protein 1 [Malus domestica]
EVM0035969.1	Biological Process: defense response (GO:0006952);;	--	--	--	Defensin-like protein {ECO:0000313|EMBL:BAB64930.1} OS=Pyrus pyrifolia (Chinese pear) PE=2 SV=1	PREDICTED: defensin Tk-AMP-D1.1-like [Pyrus x bretschneideri]
EVM0035975.1	--	--	--	--	Uncharacterized protein {ECO:0000313|EMBL:EMJ05239.1} OS=Prunus persica (Peach) PE=4 SV=1	PREDICTED: defensin Ec-AMP-D1-like [Pyrus x bretschneideri]
EVM0037100.1	Biological Process: defense response (GO:0006952);;	--	--	--	Defensin-like protein {ECO:0000313|EMBL:BAB64930.1} OS=Pyrus pyrifolia (Chinese pear) PE=2 SV=1	PREDICTED: defensin-like protein 2 [Pyrus x bretschneideri]
EVM0043651.1	Biological Process: defense response (GO:0006952);;	--	--	--	Defensin-like protein {ECO:0000313|EMBL:BAB64930.1} OS=Pyrus pyrifolia (Chinese pear) PE=2 SV=1	PREDICTED: defensin-like protein 2 [Pyrus x bretschneideri]
EVM0044723.1	Biological Process: defense response (GO:0006952);;	--	--	--	Defensin {ECO:0000313|EMBL:AFH74425.1} OS=Malus domestica (Apple) PE=2 SV=1	PREDICTED: defensin-like protein 1 [Malus domestica]
EVM0045388.1	Biological Process: defense response (GO:0006952);;	--	--	--	Defensin-like protein {ECO:0000313|EMBL:BAB64929.1} OS=Pyrus pyrifolia (Chinese pear) PE=2 SV=1	PREDICTED: defensin-like protein 1 [Malus domestica]
EVM0004071.1	--	--	--	--	Uncharacterized protein {ECO:0000313|EMBL:EMJ03225.1} OS=Prunus persica (Peach) PE=4 SV=1	PREDICTED: B3 domain-containing transcription factor VRN1-like [Pyrus x bretschneideri]
EVM0005604.1	--	--	--	--	Uncharacterized protein {ECO:0000313|EMBL:EMJ17800.1} OS=Prunus persica (Peach) PE=4 SV=1	PREDICTED: B3 domain-containing transcription factor VRN1-like [Pyrus x bretschneideri]
EVM0008309.1	--	--	--	--	Uncharacterized protein {ECO:0000313|EMBL:EMJ03225.1} OS=Prunus persica (Peach) PE=4 SV=1	PREDICTED: B3 domain-containing transcription factor VRN1-like [Pyrus x bretschneideri]
EVM0015381.1	--	--	--	--	Uncharacterized protein {ECO:0000313|EMBL:EMJ03225.1} OS=Prunus persica (Peach) PE=4 SV=1	PREDICTED: B3 domain-containing transcription factor VRN1-like [Pyrus x bretschneideri]
EVM0017570.1	--	--	--	--	Uncharacterized protein {ECO:0000313|EMBL:EMJ04482.1} OS=Prunus persica (Peach) PE=4 SV=1	PREDICTED: B3 domain-containing transcription factor VRN1-like [Pyrus x bretschneideri]
EVM0017618.1	--	--	--	--	Uncharacterized protein {ECO:0000313|EMBL:EMJ04250.1} OS=Prunus persica (Peach) PE=4 SV=1	PREDICTED: B3 domain-containing protein Os03g0619600-like [Malus domestica]
EVM0018717.1	--	--	--	--	Uncharacterized protein {ECO:0000313|EMBL:EMJ04250.1} OS=Prunus persica (Peach) PE=4 SV=1	PREDICTED: B3 domain-containing protein Os03g0619600-like [Malus domestica]
EVM0025953.1	--	--	--	--	Uncharacterized protein {ECO:0000313|EMBL:EMJ09346.1} OS=Prunus persica (Peach) PE=4 SV=1	PREDICTED: B3 domain-containing protein At1g49475-like [Malus domestica]
EVM0028900.1	--	--	--	--	Uncharacterized protein {ECO:0000313|EMBL:EMJ04482.1} OS=Prunus persica (Peach) PE=4 SV=1	PREDICTED: B3 domain-containing transcription factor VRN1-like [Malus domestica]
EVM0033935.1	--	--	--	--	Uncharacterized protein {ECO:0000313|EMBL:EMJ04250.1} OS=Prunus persica (Peach) PE=4 SV=1	PREDICTED: B3 domain-containing protein Os03g0619600-like [Malus domestica]
EVM0006222.1	--	K13065|0|mdm:103445775|vinorine synthase-like; K13065 shikimate O-hydroxycinnamoyltransferase [EC:2.3.1.133] (A)	--	--	Uncharacterized protein {ECO:0000313|EMBL:KDP26741.1} OS=Jatropha curcas (Barbados nut) PE=4 SV=1	PREDICTED: vinorine synthase-like [Malus domestica]
EVM0013101.1	--	K13065|0|mdm:103445775|vinorine synthase-like; K13065 shikimate O-hydroxycinnamoyltransferase [EC:2.3.1.133] (A)	--	--	Uncharacterized protein {ECO:0000313|EMBL:KDP26741.1} OS=Jatropha curcas (Barbados nut) PE=4 SV=1	PREDICTED: vinorine synthase-like [Malus domestica]
EVM0013956.1	--	--	--	--	Transferase family protein {ECO:0000313|EMBL:EEF01810.2} OS=Populus trichocarpa (Western balsam poplar) PE=4 SV=2	PREDICTED: vinorine synthase-like [Malus domestica]
EVM0016248.1	--	K13065|1.59241e-171|mdm:103445775|vinorine synthase-like; K13065 shikimate O-hydroxycinnamoyltransferase [EC:2.3.1.133] (A)	--	--	Transferase family protein {ECO:0000313|EMBL:EEF01810.2} OS=Populus trichocarpa (Western balsam poplar) PE=4 SV=2	PREDICTED: vinorine synthase-like [Malus domestica]
EVM0018971.1	--	--	--	--	Uncharacterized protein {ECO:0000313|EMBL:EEF01811.2} OS=Populus trichocarpa (Western balsam poplar) PE=4 SV=2	PREDICTED: salutaridinol 7-O-acetyltransferase-like [Malus domestica]
EVM0023734.1	Molecular Function: transferase activity, transferring acyl groups other than amino-acyl groups (GO:0016747);;	--	--	--	Transferase family protein {ECO:0000313|EMBL:EEF01810.2} OS=Populus trichocarpa (Western balsam poplar) PE=4 SV=2	PREDICTED: vinorine synthase-like [Malus domestica]
EVM0026236.1	--	--	--	--	Vinorine synthase {ECO:0000313|EMBL:EXB82427.1} OS=Morus notabilis PE=4 SV=1	PREDICTED: vinorine synthase-like [Malus domestica]
EVM0041423.3	--	--	--	--	Vinorine synthase {ECO:0000313|EMBL:EXB82427.1} OS=Morus notabilis PE=4 SV=1	PREDICTED: salutaridinol 7-O-acetyltransferase-like [Malus domestica]
EVM0045044.1	Molecular Function: transferase activity, transferring acyl groups other than amino-acyl groups (GO:0016747);;	--	--	--	Uncharacterized protein {ECO:0000313|EMBL:KDP26741.1} OS=Jatropha curcas (Barbados nut) PE=4 SV=1	PREDICTED: vinorine synthase-like [Malus domestica]
EVM0002424.1	--	K07408|0|mdm:103445356|cytochrome P450 71A3-like; K07408 cytochrome P450, family 1, subfamily A, polypeptide 1 [EC:1.14.14.1] (A)	[Q]	Secondary metabolites biosynthesis, transport and catabolism	Uncharacterized protein {ECO:0000313|EMBL:EMJ15042.1} OS=Prunus persica (Peach) PE=3 SV=1	PREDICTED: cytochrome P450 71A3-like [Malus domestica]
EVM0005208.1	--	--	[Q]	Secondary metabolites biosynthesis, transport and catabolism	Cytochrome P450 736A117 {ECO:0000313|EMBL:BAP15887.1} OS=Prunus mume (Japanese apricot) PE=2 SV=1	PREDICTED: cytochrome P450 71A26-like [Pyrus x bretschneideri]
EVM0007335.1	--	K07408|0|mdm:103445356|cytochrome P450 71A3-like; K07408 cytochrome P450, family 1, subfamily A, polypeptide 1 [EC:1.14.14.1] (A)	[Q]	Secondary metabolites biosynthesis, transport and catabolism	Cytochrome P450 736A117 {ECO:0000313|EMBL:BAP15887.1} OS=Prunus mume (Japanese apricot) PE=2 SV=1	PREDICTED: cytochrome P450 71A3-like [Malus domestica]
EVM0007830.1	--	--	[Q]	Secondary metabolites biosynthesis, transport and catabolism	Cytochrome P450 736A117 {ECO:0000313|EMBL:BAP15887.1} OS=Prunus mume (Japanese apricot) PE=2 SV=1	PREDICTED: cytochrome P450 71A26-like [Malus domestica]
EVM0017509.1	--	--	[Q]	Secondary metabolites biosynthesis, transport and catabolism	Cytochrome P450 736A117 {ECO:0000313|EMBL:BAP15887.1} OS=Prunus mume (Japanese apricot) PE=2 SV=1	PREDICTED: cytochrome P450 71A26-like [Pyrus x bretschneideri]
EVM0031363.1	--	--	[Q]	Secondary metabolites biosynthesis, transport and catabolism	Cytochrome P450 736A117 {ECO:0000313|EMBL:BAP15887.1} OS=Prunus mume (Japanese apricot) PE=2 SV=1	PREDICTED: cytochrome P450 71A3-like [Malus domestica]
EVM0033612.1	--	--	[Q]	Secondary metabolites biosynthesis, transport and catabolism	Cytochrome P450 736A117 {ECO:0000313|EMBL:BAP15887.1} OS=Prunus mume (Japanese apricot) PE=2 SV=1	PREDICTED: cytochrome P450 71A3-like [Malus domestica]
EVM0034296.1	--	--	[Q]	Secondary metabolites biosynthesis, transport and catabolism	Uncharacterized protein {ECO:0000313|EMBL:EMJ15042.1} OS=Prunus persica (Peach) PE=3 SV=1	PREDICTED: cytochrome P450 71A25-like [Malus domestica]
EVM0035807.1	--	--	[Q]	Secondary metabolites biosynthesis, transport and catabolism	Cytochrome P450 736A117 {ECO:0000313|EMBL:BAP15887.1} OS=Prunus mume (Japanese apricot) PE=2 SV=1	PREDICTED: cytochrome P450 71A26-like [Malus domestica]
EVM0037850.1	--	--	[Q]	Secondary metabolites biosynthesis, transport and catabolism	Uncharacterized protein {ECO:0000313|EMBL:EMJ15042.1} OS=Prunus persica (Peach) PE=3 SV=1	PREDICTED: cytochrome P450 71A25-like [Malus domestica]
EVM0043129.1	--	--	[Q]	Secondary metabolites biosynthesis, transport and catabolism	Cytochrome P450 736A117 {ECO:0000313|EMBL:BAP15887.1} OS=Prunus mume (Japanese apricot) PE=2 SV=1	PREDICTED: cytochrome P450 71A26-like [Malus domestica]
EVM0043838.1	--	--	[Q]	Secondary metabolites biosynthesis, transport and catabolism	Cytochrome P450 736A117 {ECO:0000313|EMBL:BAP15887.1} OS=Prunus mume (Japanese apricot) PE=2 SV=1	PREDICTED: cytochrome P450 71A3-like [Malus domestica]
EVM0045096.1	--	--	[Q]	Secondary metabolites biosynthesis, transport and catabolism	Uncharacterized protein {ECO:0000313|EMBL:EMJ15042.1} OS=Prunus persica (Peach) PE=3 SV=1	PREDICTED: cytochrome P450 71A25-like [Malus domestica]
EVM0000508.1	--	--	[T]	Signal transduction mechanisms	Uncharacterized protein {ECO:0000313|EMBL:EMJ20090.1} OS=Prunus persica (Peach) PE=4 SV=1	PREDICTED: putative disease resistance RPP13-like protein 1 [Pyrus x bretschneideri]
EVM0003128.1	--	--	[T]	Signal transduction mechanisms	Uncharacterized protein {ECO:0000313|EMBL:EMJ20090.1} OS=Prunus persica (Peach) PE=4 SV=1	PREDICTED: putative disease resistance RPP13-like protein 1 [Pyrus x bretschneideri]
EVM0010743.1	--	--	[T]	Signal transduction mechanisms	Uncharacterized protein {ECO:0000313|EMBL:EMJ20090.1} OS=Prunus persica (Peach) PE=4 SV=1	PREDICTED: putative disease resistance RPP13-like protein 1 [Pyrus x bretschneideri]
EVM0017664.1	--	--	[T]	Signal transduction mechanisms	Uncharacterized protein {ECO:0000313|EMBL:EMJ22060.1} (Fragment) OS=Prunus persica (Peach) PE=4 SV=1	PREDICTED: putative disease resistance protein At3g14460 [Malus domestica]
EVM0017987.1	--	--	[T]	Signal transduction mechanisms	Uncharacterized protein {ECO:0000313|EMBL:EMJ21895.1} OS=Prunus persica (Peach) PE=4 SV=1	PREDICTED: putative disease resistance RPP13-like protein 1 [Malus domestica]
EVM0022791.1	--	--	[T]	Signal transduction mechanisms	Uncharacterized protein {ECO:0000313|EMBL:EMJ22291.1} OS=Prunus persica (Peach) PE=4 SV=1	PREDICTED: putative disease resistance RPP13-like protein 1 [Pyrus x bretschneideri]
EVM0026504.1	--	--	[T]	Signal transduction mechanisms	Uncharacterized protein {ECO:0000313|EMBL:EMJ21895.1} OS=Prunus persica (Peach) PE=4 SV=1	PREDICTED: putative disease resistance RPP13-like protein 1 [Malus domestica]
EVM0030257.1	--	--	[T]	Signal transduction mechanisms	Uncharacterized protein {ECO:0000313|EMBL:EMJ20090.1} OS=Prunus persica (Peach) PE=4 SV=1	PREDICTED: putative disease resistance RPP13-like protein 1 [Pyrus x bretschneideri]
EVM0033966.1	--	--	[T]	Signal transduction mechanisms	Uncharacterized protein {ECO:0000313|EMBL:EMJ22331.1} OS=Prunus persica (Peach) PE=4 SV=1	PREDICTED: putative disease resistance RPP13-like protein 1 [Malus domestica]
EVM0034138.1	--	--	[T]	Signal transduction mechanisms	Uncharacterized protein {ECO:0000313|EMBL:EMJ20090.1} OS=Prunus persica (Peach) PE=4 SV=1	PREDICTED: putative disease resistance RPP13-like protein 1 [Pyrus x bretschneideri]
EVM0034816.1	--	--	[T]	Signal transduction mechanisms	Uncharacterized protein {ECO:0000313|EMBL:EMJ21895.1} OS=Prunus persica (Peach) PE=4 SV=1	PREDICTED: putative disease resistance RPP13-like protein 1 [Malus domestica]
EVM0036725.1	--	--	[T]	Signal transduction mechanisms	Uncharacterized protein {ECO:0000313|EMBL:EMJ22291.1} OS=Prunus persica (Peach) PE=4 SV=1	PREDICTED: putative disease resistance RPP13-like protein 1 [Pyrus x bretschneideri]
EVM0036977.1	--	--	[T]	Signal transduction mechanisms	Uncharacterized protein {ECO:0000313|EMBL:EMJ20090.1} OS=Prunus persica (Peach) PE=4 SV=1	PREDICTED: putative disease resistance RPP13-like protein 1 [Pyrus x bretschneideri]
EVM0038995.1	--	--	[T]	Signal transduction mechanisms	Uncharacterized protein {ECO:0000313|EMBL:EMJ22060.1} (Fragment) OS=Prunus persica (Peach) PE=4 SV=1	PREDICTED: putative disease resistance RPP13-like protein 1 [Pyrus x bretschneideri]
EVM0042303.1	--	--	[T]	Signal transduction mechanisms	Uncharacterized protein {ECO:0000313|EMBL:EMJ20090.1} OS=Prunus persica (Peach) PE=4 SV=1	PREDICTED: putative disease resistance RPP13-like protein 1 [Pyrus x bretschneideri]
EVM0043184.1	--	--	[T]	Signal transduction mechanisms	Uncharacterized protein {ECO:0000313|EMBL:EMJ21895.1} OS=Prunus persica (Peach) PE=4 SV=1	PREDICTED: putative disease resistance protein At3g14460 [Malus domestica]
EVM0043797.1	--	--	[T]	Signal transduction mechanisms	Uncharacterized protein {ECO:0000313|EMBL:EMJ22287.1} OS=Prunus persica (Peach) PE=4 SV=1	PREDICTED: putative disease resistance RPP13-like protein 1 [Malus domestica]
EVM0043876.1	--	--	[T]	Signal transduction mechanisms	Uncharacterized protein {ECO:0000313|EMBL:EMJ20090.1} OS=Prunus persica (Peach) PE=4 SV=1	PREDICTED: putative disease resistance RPP13-like protein 1 [Malus domestica]
EVM0017751.1	--	--	[R]	General function prediction only	Uncharacterized protein {ECO:0000313|EMBL:EMJ15487.1} OS=Prunus persica (Peach) PE=4 SV=1	PREDICTED: LRR receptor-like serine/threonine-protein kinase GSO1 [Pyrus x bretschneideri]
EVM0019969.1	--	--	[R]	General function prediction only	Uncharacterized protein {ECO:0000313|EMBL:EMJ14558.1} (Fragment) OS=Prunus persica (Peach) PE=4 SV=1	PREDICTED: LRR receptor-like serine/threonine-protein kinase ERL1 [Pyrus x bretschneideri]
EVM0024203.1	--	--	[R]	General function prediction only	Uncharacterized protein {ECO:0000313|EMBL:EMJ20401.1} (Fragment) OS=Prunus persica (Peach) PE=4 SV=1	PREDICTED: LRR receptor-like serine/threonine-protein kinase GSO2 isoform X1 [Pyrus x bretschneideri]
EVM0029628.1	--	--	[R]	General function prediction only	Uncharacterized protein {ECO:0000313|EMBL:EMJ20112.1} OS=Prunus persica (Peach) PE=4 SV=1	PREDICTED: LRR receptor-like serine/threonine-protein kinase GSO2 isoform X1 [Pyrus x bretschneideri]
EVM0032819.1	--	--	[R]	General function prediction only	Uncharacterized protein {ECO:0000313|EMBL:EMJ21053.1} OS=Prunus persica (Peach) PE=4 SV=1	PREDICTED: LRR receptor-like serine/threonine-protein kinase GSO2 isoform X1 [Pyrus x bretschneideri]
EVM0034965.1	--	--	[R]	General function prediction only	Uncharacterized protein {ECO:0000313|EMBL:EMJ20401.1} (Fragment) OS=Prunus persica (Peach) PE=4 SV=1	PREDICTED: LRR receptor-like serine/threonine-protein kinase GSO2 [Pyrus x bretschneideri]
EVM0044174.1	--	--	[R]	General function prediction only	Uncharacterized protein {ECO:0000313|EMBL:EMJ20401.1} (Fragment) OS=Prunus persica (Peach) PE=4 SV=1	PREDICTED: LRR receptor-like serine/threonine-protein kinase GSO2 [Pyrus x bretschneideri]
EVM0003480.1	--	K03283|0|pxb:103935268|heat shock cognate 70 kDa protein-like; K03283 heat shock 70kDa protein 1/8 (A)	[O]	Posttranslational modification, protein turnover, chaperones	Uncharacterized protein {ECO:0000313|EMBL:EMJ20734.1} (Fragment) OS=Prunus persica (Peach) PE=3 SV=1	PREDICTED: heat shock cognate 70 kDa protein-like [Pyrus x bretschneideri]
EVM0003737.1	--	K03283|0|pxb:103935268|heat shock cognate 70 kDa protein-like; K03283 heat shock 70kDa protein 1/8 (A)	[O]	Posttranslational modification, protein turnover, chaperones	Uncharacterized protein {ECO:0000313|EMBL:EMJ20734.1} (Fragment) OS=Prunus persica (Peach) PE=3 SV=1	PREDICTED: heat shock cognate 70 kDa protein-like [Pyrus x bretschneideri]
EVM0003773.1	--	K03283|0|mdm:103434147|heat shock cognate 70 kDa protein-like; K03283 heat shock 70kDa protein 1/8 (A)	[O]	Posttranslational modification, protein turnover, chaperones	Uncharacterized protein {ECO:0000313|EMBL:EMJ20734.1} (Fragment) OS=Prunus persica (Peach) PE=3 SV=1	PREDICTED: heat shock cognate 70 kDa protein-like [Malus domestica]
EVM0006079.1	--	K03283|0|pxb:103935325|heat shock cognate 70 kDa protein-like; K03283 heat shock 70kDa protein 1/8 (A)	[O]	Posttranslational modification, protein turnover, chaperones	Uncharacterized protein {ECO:0000313|EMBL:EMJ20734.1} (Fragment) OS=Prunus persica (Peach) PE=3 SV=1	PREDICTED: heat shock cognate 70 kDa protein-like [Pyrus x bretschneideri]
EVM0008043.1	--	K03283|0|mdm:103417737|heat shock cognate 70 kDa protein-like; K03283 heat shock 70kDa protein 1/8 (A)	[O]	Posttranslational modification, protein turnover, chaperones	Uncharacterized protein {ECO:0000313|EMBL:ESR38039.1} OS=Citrus clementina PE=3 SV=1	PREDICTED: heat shock cognate 70 kDa protein-like [Malus domestica]
EVM0018289.1	--	K03283|0|mdm:103450210|heat shock cognate 70 kDa protein-like; K03283 heat shock 70kDa protein 1/8 (A)	[O]	Posttranslational modification, protein turnover, chaperones	Uncharacterized protein {ECO:0000313|EMBL:ESR38039.1} OS=Citrus clementina PE=3 SV=1	PREDICTED: heat shock cognate 70 kDa protein-like [Malus domestica]
EVM0019148.1	--	K03283|0|pxb:103935290|heat shock cognate 70 kDa protein-like; K03283 heat shock 70kDa protein 1/8 (A)	[O]	Posttranslational modification, protein turnover, chaperones	Uncharacterized protein {ECO:0000313|EMBL:EMJ20734.1} (Fragment) OS=Prunus persica (Peach) PE=3 SV=1	PREDICTED: heat shock cognate 70 kDa protein-like [Pyrus x bretschneideri]
EVM0019169.1	--	K03283|0|pxb:103948414|heat shock cognate 70 kDa protein-like; K03283 heat shock 70kDa protein 1/8 (A)	[O]	Posttranslational modification, protein turnover, chaperones	Heat shock cognate protein 70-1 {ECO:0000313|EMBL:EOY34079.1} OS=Theobroma cacao (Cacao) PE=3 SV=1	PREDICTED: heat shock cognate 70 kDa protein-like [Pyrus x bretschneideri]
EVM0019989.1	--	K03283|0|mdm:103417737|heat shock cognate 70 kDa protein-like; K03283 heat shock 70kDa protein 1/8 (A)	[O]	Posttranslational modification, protein turnover, chaperones	Uncharacterized protein {ECO:0000313|EMBL:EMJ20734.1} (Fragment) OS=Prunus persica (Peach) PE=3 SV=1	PREDICTED: heat shock cognate 70 kDa protein-like [Malus domestica]
EVM0023597.1	--	K03283|0|pxb:103935290|heat shock cognate 70 kDa protein-like; K03283 heat shock 70kDa protein 1/8 (A)	[O]	Posttranslational modification, protein turnover, chaperones	Uncharacterized protein {ECO:0000313|EMBL:EMJ20734.1} (Fragment) OS=Prunus persica (Peach) PE=3 SV=1	PREDICTED: heat shock cognate 70 kDa protein-like [Pyrus x bretschneideri]
EVM0025176.1	--	K03283|0|pxb:103935290|heat shock cognate 70 kDa protein-like; K03283 heat shock 70kDa protein 1/8 (A)	[O]	Posttranslational modification, protein turnover, chaperones	Uncharacterized protein {ECO:0000313|EMBL:EMJ20734.1} (Fragment) OS=Prunus persica (Peach) PE=3 SV=1	PREDICTED: heat shock cognate 70 kDa protein-like [Pyrus x bretschneideri]
EVM0025873.1	--	K03283|0|pxb:103935290|heat shock cognate 70 kDa protein-like; K03283 heat shock 70kDa protein 1/8 (A)	[O]	Posttranslational modification, protein turnover, chaperones	Heat shock cognate protein 70-1 {ECO:0000313|EMBL:EOY34079.1} OS=Theobroma cacao (Cacao) PE=3 SV=1	PREDICTED: heat shock cognate 70 kDa protein-like [Pyrus x bretschneideri]
EVM0028225.1	--	K03283|0|pxb:103935290|heat shock cognate 70 kDa protein-like; K03283 heat shock 70kDa protein 1/8 (A)	[O]	Posttranslational modification, protein turnover, chaperones	Heat shock cognate protein 70-1 {ECO:0000313|EMBL:EOY34079.1} OS=Theobroma cacao (Cacao) PE=3 SV=1	PREDICTED: heat shock cognate 70 kDa protein-like [Pyrus x bretschneideri]
EVM0033709.1	--	K03283|0|pxb:103935268|heat shock cognate 70 kDa protein-like; K03283 heat shock 70kDa protein 1/8 (A)	[O]	Posttranslational modification, protein turnover, chaperones	Uncharacterized protein {ECO:0000313|EMBL:EMJ20734.1} (Fragment) OS=Prunus persica (Peach) PE=3 SV=1	PREDICTED: heat shock cognate 70 kDa protein-like [Pyrus x bretschneideri]
EVM0037469.1	--	K03283|0|pxb:103935325|heat shock cognate 70 kDa protein-like; K03283 heat shock 70kDa protein 1/8 (A)	[O]	Posttranslational modification, protein turnover, chaperones	Uncharacterized protein {ECO:0000313|EMBL:EMJ20734.1} (Fragment) OS=Prunus persica (Peach) PE=3 SV=1	PREDICTED: heat shock cognate 70 kDa protein-like [Pyrus x bretschneideri]
EVM0037671.1	--	K03283|0|mdm:103434147|heat shock cognate 70 kDa protein-like; K03283 heat shock 70kDa protein 1/8 (A)	[O]	Posttranslational modification, protein turnover, chaperones	Uncharacterized protein {ECO:0000313|EMBL:EMJ20734.1} (Fragment) OS=Prunus persica (Peach) PE=3 SV=1	PREDICTED: heat shock cognate 70 kDa protein-like [Malus domestica]
EVM0001382.1	--	--	--	--	Uncharacterized protein {ECO:0000313|EMBL:EMJ11252.1} OS=Prunus persica (Peach) PE=4 SV=1	PREDICTED: uncharacterized protein LOC103428357 [Malus domestica]
EVM0003380.1	--	--	--	--	Uncharacterized protein {ECO:0000313|EMBL:EMJ12219.1} OS=Prunus persica (Peach) PE=4 SV=1	hypothetical protein PRUPE_ppa020333mg [Prunus persica]
EVM0003676.1	--	--	--	--	Uncharacterized protein {ECO:0000313|EMBL:EMJ11365.1} OS=Prunus persica (Peach) PE=4 SV=1	PREDICTED: uncharacterized protein LOC103438162 [Malus domestica]
EVM0009509.1	--	--	--	--	Uncharacterized protein {ECO:0000313|EMBL:EMJ28157.1} OS=Prunus persica (Peach) PE=4 SV=1	PREDICTED: uncharacterized protein LOC103448249 [Malus domestica]
EVM0011723.1	--	--	--	--	Uncharacterized protein {ECO:0000313|EMBL:EMJ28157.1} OS=Prunus persica (Peach) PE=4 SV=1	PREDICTED: uncharacterized protein LOC103940601 [Pyrus x bretschneideri]
EVM0018049.1	--	--	--	--	Uncharacterized protein {ECO:0000313|EMBL:EMJ12219.1} OS=Prunus persica (Peach) PE=4 SV=1	PREDICTED: uncharacterized protein LOC103342272 [Prunus mume]
EVM0019756.1	--	--	--	--	Uncharacterized protein {ECO:0000313|EMBL:EMJ12219.1} OS=Prunus persica (Peach) PE=4 SV=1	PREDICTED: uncharacterized protein LOC103944277 [Pyrus x bretschneideri]
EVM0025513.1	--	--	--	--	Uncharacterized protein {ECO:0000313|EMBL:EMJ11437.1} (Fragment) OS=Prunus persica (Peach) PE=4 SV=1	PREDICTED: uncharacterized protein LOC103958822 [Pyrus x bretschneideri]
EVM0025944.1	--	--	--	--	Uncharacterized protein {ECO:0000313|EMBL:EMJ12219.1} OS=Prunus persica (Peach) PE=4 SV=1	PREDICTED: uncharacterized protein LOC103424585 [Malus domestica]
EVM0025952.1	--	--	--	--	Uncharacterized protein {ECO:0000313|EMBL:EMJ11365.1} OS=Prunus persica (Peach) PE=4 SV=1	PREDICTED: uncharacterized protein LOC103438162 [Malus domestica]
EVM0029893.1	--	--	--	--	Uncharacterized protein {ECO:0000313|EMBL:EMJ11365.1} OS=Prunus persica (Peach) PE=4 SV=1	PREDICTED: uncharacterized protein LOC103438160 [Malus domestica]
EVM0030165.1	--	--	--	--	Uncharacterized protein {ECO:0000313|EMBL:EMJ12219.1} OS=Prunus persica (Peach) PE=4 SV=1	PREDICTED: uncharacterized protein LOC103944277 [Pyrus x bretschneideri]
EVM0033030.1	--	--	--	--	Uncharacterized protein {ECO:0000313|EMBL:EMJ12219.1} OS=Prunus persica (Peach) PE=4 SV=1	PREDICTED: uncharacterized protein LOC103437972 [Malus domestica]
EVM0039465.1	--	--	--	--	Uncharacterized protein {ECO:0000313|EMBL:EMJ12219.1} OS=Prunus persica (Peach) PE=4 SV=1	hypothetical protein PRUPE_ppa020333mg [Prunus persica]
EVM0041143.1	--	--	--	--	Uncharacterized protein {ECO:0000313|EMBL:EMJ11365.1} OS=Prunus persica (Peach) PE=4 SV=1	PREDICTED: uncharacterized protein LOC103438161 [Malus domestica]
EVM0043042.1	--	--	--	--	Uncharacterized protein {ECO:0000313|EMBL:EMJ11365.1} OS=Prunus persica (Peach) PE=4 SV=1	PREDICTED: uncharacterized protein LOC103438161 [Malus domestica]
EVM0043936.1	--	--	--	--	Uncharacterized protein {ECO:0000313|EMBL:KDP23282.1} OS=Jatropha curcas (Barbados nut) PE=4 SV=1	PREDICTED: uncharacterized protein LOC103437972 [Malus domestica]
EVM0001094.1	--	--	--	--	Uncharacterized protein {ECO:0000313|EMBL:EEF00721.2} OS=Populus trichocarpa (Western balsam poplar) PE=4 SV=2	PREDICTED: BAHD acyltransferase At5g47980-like [Malus domestica]
EVM0001311.1	--	--	--	--	3'-N-debenzoyl-2'-deoxytaxol N-benzoyltransferase, putative {ECO:0000313|EMBL:EEF47536.1} OS=Ricinus communis (Castor bean) PE=4 SV=1	PREDICTED: vinorine synthase-like [Pyrus x bretschneideri]
EVM0011041.1	--	--	--	--	3'-N-debenzoyl-2'-deoxytaxol N-benzoyltransferase, putative {ECO:0000313|EMBL:EEF47561.1} OS=Ricinus communis (Castor bean) PE=4 SV=1	PREDICTED: vinorine synthase-like [Pyrus x bretschneideri]
EVM0021729.1	--	--	--	--	Uncharacterized protein {ECO:0000313|EMBL:EEF00721.2} OS=Populus trichocarpa (Western balsam poplar) PE=4 SV=2	PREDICTED: BAHD acyltransferase At5g47980-like [Malus domestica]
EVM0022799.1	--	--	--	--	Uncharacterized protein {ECO:0000313|EMBL:ERP56080.1} OS=Populus trichocarpa (Western balsam poplar) PE=4 SV=1	PREDICTED: BAHD acyltransferase At5g47980-like [Pyrus x bretschneideri]
EVM0023251.1	--	--	--	--	3'-N-debenzoyl-2'-deoxytaxol N-benzoyltransferase, putative {ECO:0000313|EMBL:EEF47561.1} OS=Ricinus communis (Castor bean) PE=4 SV=1	PREDICTED: BAHD acyltransferase At5g47980-like isoform X2 [Pyrus x bretschneideri]
EVM0029218.1	--	--	--	--	Uncharacterized protein {ECO:0000313|EMBL:EEF00721.2} OS=Populus trichocarpa (Western balsam poplar) PE=4 SV=2	PREDICTED: BAHD acyltransferase At5g47980-like [Malus domestica]
EVM0029731.1	--	--	--	--	Uncharacterized protein {ECO:0000313|EMBL:EEF00721.2} OS=Populus trichocarpa (Western balsam poplar) PE=4 SV=2	PREDICTED: BAHD acyltransferase At5g47980-like [Malus domestica]
EVM0035112.1	--	--	--	--	Uncharacterized protein {ECO:0000313|EMBL:EEF00721.2} OS=Populus trichocarpa (Western balsam poplar) PE=4 SV=2	PREDICTED: BAHD acyltransferase At5g47980-like [Malus domestica]
EVM0036027.1	--	--	--	--	Uncharacterized protein {ECO:0000313|EMBL:ERP56080.1} OS=Populus trichocarpa (Western balsam poplar) PE=4 SV=1	PREDICTED: BAHD acyltransferase At5g47980-like [Pyrus x bretschneideri]
EVM0038532.1	--	--	--	--	Uncharacterized protein {ECO:0000313|EMBL:ERP56080.1} OS=Populus trichocarpa (Western balsam poplar) PE=4 SV=1	PREDICTED: uncharacterized protein LOC103447811 [Malus domestica]
EVM0038615.1	--	--	--	--	3'-N-debenzoyl-2'-deoxytaxol N-benzoyltransferase, putative {ECO:0000313|EMBL:EEF47561.1} OS=Ricinus communis (Castor bean) PE=4 SV=1	PREDICTED: BAHD acyltransferase At5g47980-like [Pyrus x bretschneideri]
EVM0041240.1	--	--	--	--	3'-N-debenzoyl-2'-deoxytaxol N-benzoyltransferase, putative {ECO:0000313|EMBL:EEF47561.1} OS=Ricinus communis (Castor bean) PE=4 SV=1	PREDICTED: vinorine synthase-like [Pyrus x bretschneideri]
EVM0042523.1	--	--	--	--	3'-N-debenzoyl-2'-deoxytaxol N-benzoyltransferase, putative {ECO:0000313|EMBL:EEF47561.1} OS=Ricinus communis (Castor bean) PE=4 SV=1	PREDICTED: BAHD acyltransferase At5g47980-like [Malus domestica]
EVM0043360.1	--	--	--	--	Uncharacterized protein {ECO:0000313|EMBL:ERP56080.1} OS=Populus trichocarpa (Western balsam poplar) PE=4 SV=1	PREDICTED: uncharacterized protein LOC103447811 [Malus domestica]
EVM0001456.1	Molecular Function: calcium-transporting ATPase activity (GO:0005388);; Molecular Function: ATP binding (GO:0005524);; Cellular Component: integral component of membrane (GO:0016021);; Molecular Function: metal ion binding (GO:0046872);; Biological Process: calcium ion transmembrane transport (GO:0070588);;	K01537|0|pxb:103954414|calcium-transporting ATPase 12, plasma membrane-type-like; K01537 Ca2+-transporting ATPase [EC:3.6.3.8] (A)	[P]	Inorganic ion transport and metabolism	Calcium-transporting ATPase {ECO:0000256|RuleBase:RU361146} OS=Prunus persica (Peach) PE=3 SV=1	PREDICTED: calcium-transporting ATPase 12, plasma membrane-type-like [Pyrus x bretschneideri]
EVM0005346.1	Molecular Function: calcium-transporting ATPase activity (GO:0005388);; Molecular Function: ATP binding (GO:0005524);; Cellular Component: integral component of membrane (GO:0016021);; Molecular Function: metal ion binding (GO:0046872);; Biological Process: calcium ion transmembrane transport (GO:0070588);;	K01537|0|pxb:103960086|calcium-transporting ATPase 12, plasma membrane-type; K01537 Ca2+-transporting ATPase [EC:3.6.3.8] (A)	[P]	Inorganic ion transport and metabolism	Calcium-transporting ATPase {ECO:0000256|RuleBase:RU361146} OS=Prunus persica (Peach) PE=3 SV=1	PREDICTED: calcium-transporting ATPase 12, plasma membrane-type [Pyrus x bretschneideri]
EVM0007688.1	Molecular Function: calcium-transporting ATPase activity (GO:0005388);; Molecular Function: ATP binding (GO:0005524);; Cellular Component: integral component of membrane (GO:0016021);; Molecular Function: metal ion binding (GO:0046872);; Biological Process: calcium ion transmembrane transport (GO:0070588);;	K01537|0|pxb:103929760|putative calcium-transporting ATPase 13, plasma membrane-type; K01537 Ca2+-transporting ATPase [EC:3.6.3.8] (A)	[P]	Inorganic ion transport and metabolism	Calcium-transporting ATPase {ECO:0000256|RuleBase:RU361146} OS=Prunus persica (Peach) PE=3 SV=1	PREDICTED: putative calcium-transporting ATPase 13, plasma membrane-type [Pyrus x bretschneideri]
EVM0010886.1	--	K01537|0|pxb:103936277|putative calcium-transporting ATPase 13, plasma membrane-type; K01537 Ca2+-transporting ATPase [EC:3.6.3.8] (A)	[P]	Inorganic ion transport and metabolism	Calcium-transporting ATPase {ECO:0000256|RuleBase:RU361146} OS=Prunus persica (Peach) PE=3 SV=1	PREDICTED: putative calcium-transporting ATPase 13, plasma membrane-type [Pyrus x bretschneideri]
EVM0013543.1	Molecular Function: calcium-transporting ATPase activity (GO:0005388);; Molecular Function: ATP binding (GO:0005524);; Cellular Component: integral component of membrane (GO:0016021);; Molecular Function: metal ion binding (GO:0046872);; Biological Process: calcium ion transmembrane transport (GO:0070588);;	K01537|0|mdm:103416442|putative calcium-transporting ATPase 13, plasma membrane-type; K01537 Ca2+-transporting ATPase [EC:3.6.3.8] (A)	[P]	Inorganic ion transport and metabolism	Calcium-transporting ATPase {ECO:0000256|RuleBase:RU361146} OS=Prunus persica (Peach) PE=3 SV=1	PREDICTED: putative calcium-transporting ATPase 13, plasma membrane-type [Malus domestica]
EVM0019662.1	--	K01537|0|pxb:103930828|putative calcium-transporting ATPase 13, plasma membrane-type; K01537 Ca2+-transporting ATPase [EC:3.6.3.8] (A)	[P]	Inorganic ion transport and metabolism	Calcium-transporting ATPase {ECO:0000256|RuleBase:RU361146} OS=Prunus persica (Peach) PE=3 SV=1	PREDICTED: putative calcium-transporting ATPase 13, plasma membrane-type [Pyrus x bretschneideri]
EVM0019763.1	--	K01537|0|mdm:103416442|putative calcium-transporting ATPase 13, plasma membrane-type; K01537 Ca2+-transporting ATPase [EC:3.6.3.8] (A)	[P]	Inorganic ion transport and metabolism	Calcium-transporting ATPase {ECO:0000256|RuleBase:RU361146} OS=Prunus persica (Peach) PE=3 SV=1	PREDICTED: putative calcium-transporting ATPase 13, plasma membrane-type [Malus domestica]
EVM0030275.1	Molecular Function: calcium-transporting ATPase activity (GO:0005388);; Molecular Function: ATP binding (GO:0005524);; Cellular Component: integral component of membrane (GO:0016021);; Molecular Function: metal ion binding (GO:0046872);; Biological Process: calcium ion transmembrane transport (GO:0070588);;	K01537|0|pxb:103929760|putative calcium-transporting ATPase 13, plasma membrane-type; K01537 Ca2+-transporting ATPase [EC:3.6.3.8] (A)	[P]	Inorganic ion transport and metabolism	Calcium-transporting ATPase {ECO:0000256|RuleBase:RU361146} OS=Prunus persica (Peach) PE=3 SV=1	PREDICTED: putative calcium-transporting ATPase 13, plasma membrane-type [Pyrus x bretschneideri]
EVM0030977.1	Molecular Function: calcium-transporting ATPase activity (GO:0005388);; Molecular Function: ATP binding (GO:0005524);; Cellular Component: integral component of membrane (GO:0016021);; Molecular Function: metal ion binding (GO:0046872);; Biological Process: calcium ion transmembrane transport (GO:0070588);;	K01537|0|pxb:103950017|putative calcium-transporting ATPase 13, plasma membrane-type; K01537 Ca2+-transporting ATPase [EC:3.6.3.8] (A)	[P]	Inorganic ion transport and metabolism	Calcium-transporting ATPase {ECO:0000256|RuleBase:RU361146} OS=Prunus persica (Peach) PE=3 SV=1	PREDICTED: putative calcium-transporting ATPase 13, plasma membrane-type [Pyrus x bretschneideri]
EVM0035079.1	Molecular Function: calcium-transporting ATPase activity (GO:0005388);; Molecular Function: ATP binding (GO:0005524);; Cellular Component: integral component of membrane (GO:0016021);; Molecular Function: metal ion binding (GO:0046872);; Biological Process: calcium ion transmembrane transport (GO:0070588);;	K01537|0|pxb:103953619|putative calcium-transporting ATPase 13, plasma membrane-type; K01537 Ca2+-transporting ATPase [EC:3.6.3.8] (A)	[P]	Inorganic ion transport and metabolism	Calcium-transporting ATPase {ECO:0000256|RuleBase:RU361146} OS=Prunus persica (Peach) PE=3 SV=1	PREDICTED: putative calcium-transporting ATPase 13, plasma membrane-type [Pyrus x bretschneideri]
EVM0037199.1	Molecular Function: calcium-transporting ATPase activity (GO:0005388);; Molecular Function: ATP binding (GO:0005524);; Cellular Component: integral component of membrane (GO:0016021);; Molecular Function: metal ion binding (GO:0046872);; Biological Process: calcium ion transmembrane transport (GO:0070588);;	K01537|0|pxb:103954414|calcium-transporting ATPase 12, plasma membrane-type-like; K01537 Ca2+-transporting ATPase [EC:3.6.3.8] (A)	[P]	Inorganic ion transport and metabolism	Calcium-transporting ATPase {ECO:0000256|RuleBase:RU361146} OS=Prunus persica (Peach) PE=3 SV=1	PREDICTED: calcium-transporting ATPase 12, plasma membrane-type-like [Pyrus x bretschneideri]
EVM0040741.1	--	K01537|0|pxb:103950017|putative calcium-transporting ATPase 13, plasma membrane-type; K01537 Ca2+-transporting ATPase [EC:3.6.3.8] (A)	[P]	Inorganic ion transport and metabolism	Calcium-transporting ATPase {ECO:0000256|RuleBase:RU361146} OS=Prunus persica (Peach) PE=3 SV=1	PREDICTED: putative calcium-transporting ATPase 13, plasma membrane-type [Pyrus x bretschneideri]
EVM0003546.1	Molecular Function: nucleic acid binding (GO:0003676);; Molecular Function: zinc ion binding (GO:0008270);;	--	--	--	Putative uncharacterized protein {ECO:0000313|EMBL:CAN82314.1} OS=Vitis vinifera (Grape) PE=4 SV=1	PREDICTED: uncharacterized protein LOC103422438 [Malus domestica]
EVM0006198.1	--	--	--	--	Putative uncharacterized protein {ECO:0000313|EMBL:CAN77377.1} OS=Vitis vinifera (Grape) PE=4 SV=1	PREDICTED: uncharacterized protein LOC103453518 [Malus domestica]
EVM0006511.1	--	--	--	--	Putative uncharacterized protein {ECO:0000313|EMBL:CAN72352.1} OS=Vitis vinifera (Grape) PE=4 SV=1	PREDICTED: uncharacterized protein LOC103431233 [Malus domestica]
EVM0006832.1	--	--	--	--	Putative uncharacterized protein {ECO:0000313|EMBL:AAK84482.1} OS=Solanum lycopersicum (Tomato) PE=4 SV=1	PREDICTED: uncharacterized protein LOC103453518 [Malus domestica]
EVM0006863.1	--	--	--	--	Putative uncharacterized protein {ECO:0000313|EMBL:CAN82314.1} OS=Vitis vinifera (Grape) PE=4 SV=1	PREDICTED: uncharacterized protein LOC103422438 [Malus domestica]
EVM0008599.1	--	--	--	--	Putative uncharacterized protein {ECO:0000313|EMBL:CAN66814.1} OS=Vitis vinifera (Grape) PE=4 SV=1	PREDICTED: uncharacterized protein LOC103453518 [Malus domestica]
EVM0009301.1	--	--	--	--	Putative uncharacterized protein {ECO:0000313|EMBL:CAN77377.1} OS=Vitis vinifera (Grape) PE=4 SV=1	PREDICTED: uncharacterized protein LOC103453518 [Malus domestica]
EVM0010445.1	--	--	--	--	Putative uncharacterized protein {ECO:0000313|EMBL:CAN77377.1} OS=Vitis vinifera (Grape) PE=4 SV=1	PREDICTED: uncharacterized protein LOC103453518 [Malus domestica]
EVM0012903.1	--	--	--	--	Putative uncharacterized protein {ECO:0000313|EMBL:CAN77377.1} OS=Vitis vinifera (Grape) PE=4 SV=1	PREDICTED: uncharacterized protein LOC103453518 [Malus domestica]
EVM0014390.1	--	--	--	--	Putative uncharacterized protein {ECO:0000313|EMBL:CAN77377.1} OS=Vitis vinifera (Grape) PE=4 SV=1	PREDICTED: uncharacterized protein LOC103406118 [Malus domestica]
EVM0015178.1	--	--	--	--	Putative uncharacterized protein {ECO:0000313|EMBL:CAN77377.1} OS=Vitis vinifera (Grape) PE=4 SV=1	PREDICTED: uncharacterized protein LOC103453518 [Malus domestica]
EVM0016935.1	--	--	--	--	Putative uncharacterized protein {ECO:0000313|EMBL:CAN77377.1} OS=Vitis vinifera (Grape) PE=4 SV=1	PREDICTED: uncharacterized protein LOC103436613 [Malus domestica]
EVM0017759.1	--	--	--	--	Putative uncharacterized protein {ECO:0000313|EMBL:CAN77377.1} OS=Vitis vinifera (Grape) PE=4 SV=1	PREDICTED: uncharacterized protein LOC103453518 [Malus domestica]
EVM0018093.1	--	--	--	--	Putative uncharacterized protein {ECO:0000313|EMBL:CAN77377.1} OS=Vitis vinifera (Grape) PE=4 SV=1	PREDICTED: uncharacterized protein LOC103967280 [Pyrus x bretschneideri]
EVM0018395.1	--	--	--	--	Putative uncharacterized protein {ECO:0000313|EMBL:CAN77377.1} OS=Vitis vinifera (Grape) PE=4 SV=1	PREDICTED: uncharacterized protein LOC103453518 [Malus domestica]
EVM0018558.1	--	--	--	--	Putative uncharacterized protein {ECO:0000313|EMBL:CAN77377.1} OS=Vitis vinifera (Grape) PE=4 SV=1	PREDICTED: uncharacterized protein LOC103453518 [Malus domestica]
EVM0018571.1	--	--	--	--	Putative uncharacterized protein {ECO:0000313|EMBL:CAN77377.1} OS=Vitis vinifera (Grape) PE=4 SV=1	PREDICTED: uncharacterized protein LOC103406118 [Malus domestica]
EVM0018789.1	--	--	--	--	Putative uncharacterized protein {ECO:0000313|EMBL:CAN82314.1} OS=Vitis vinifera (Grape) PE=4 SV=1	PREDICTED: uncharacterized protein LOC103417267 [Malus domestica]
EVM0021363.1	--	--	--	--	Putative uncharacterized protein {ECO:0000313|EMBL:CAN72352.1} OS=Vitis vinifera (Grape) PE=4 SV=1	PREDICTED: uncharacterized protein LOC103431233 [Malus domestica]
EVM0024062.1	--	--	--	--	Putative uncharacterized protein {ECO:0000313|EMBL:CAN82314.1} OS=Vitis vinifera (Grape) PE=4 SV=1	PREDICTED: uncharacterized protein LOC103453518 [Malus domestica]
EVM0028115.1	--	--	--	--	Putative uncharacterized protein {ECO:0000313|EMBL:CAN77377.1} OS=Vitis vinifera (Grape) PE=4 SV=1	PREDICTED: uncharacterized protein LOC103406118 [Malus domestica]
EVM0028151.1	--	--	--	--	Putative uncharacterized protein {ECO:0000313|EMBL:CAN82314.1} OS=Vitis vinifera (Grape) PE=4 SV=1	PREDICTED: uncharacterized protein LOC103436613 [Malus domestica]
EVM0028529.1	Molecular Function: nucleic acid binding (GO:0003676);; Molecular Function: zinc ion binding (GO:0008270);;	--	--	--	Putative uncharacterized protein {ECO:0000313|EMBL:CAN82314.1} OS=Vitis vinifera (Grape) PE=4 SV=1	PREDICTED: uncharacterized protein LOC103422438 [Malus domestica]
EVM0029190.1	--	--	--	--	Putative uncharacterized protein {ECO:0000313|EMBL:CAN77377.1} OS=Vitis vinifera (Grape) PE=4 SV=1	PREDICTED: uncharacterized protein LOC103436613 [Malus domestica]
EVM0030214.1	--	--	--	--	Putative uncharacterized protein {ECO:0000313|EMBL:CAN77377.1} OS=Vitis vinifera (Grape) PE=4 SV=1	PREDICTED: uncharacterized protein LOC103453518 [Malus domestica]
EVM0030524.1	--	--	--	--	Putative uncharacterized protein {ECO:0000313|EMBL:CAN77377.1} OS=Vitis vinifera (Grape) PE=4 SV=1	PREDICTED: uncharacterized protein LOC103436613 [Malus domestica]
EVM0035150.1	--	--	--	--	Putative uncharacterized protein {ECO:0000313|EMBL:CAN66814.1} OS=Vitis vinifera (Grape) PE=4 SV=1	PREDICTED: uncharacterized protein LOC103404905 [Malus domestica]
EVM0037485.1	--	--	--	--	Putative uncharacterized protein {ECO:0000313|EMBL:CAN77377.1} OS=Vitis vinifera (Grape) PE=4 SV=1	PREDICTED: uncharacterized protein LOC103453518 [Malus domestica]
EVM0039801.1	--	--	--	--	Putative uncharacterized protein {ECO:0000313|EMBL:AAK84482.1} OS=Solanum lycopersicum (Tomato) PE=4 SV=1	PREDICTED: uncharacterized protein LOC103421983 [Malus domestica]
EVM0041589.1	--	--	--	--	Putative uncharacterized protein {ECO:0000313|EMBL:CAN82314.1} OS=Vitis vinifera (Grape) PE=4 SV=1	PREDICTED: uncharacterized protein LOC103436613 [Malus domestica]
EVM0042797.1	--	--	--	--	Putative uncharacterized protein {ECO:0000313|EMBL:CAN77377.1} OS=Vitis vinifera (Grape) PE=4 SV=1	PREDICTED: uncharacterized protein LOC103453518 [Malus domestica]
EVM0043389.1	--	--	--	--	Putative uncharacterized protein {ECO:0000313|EMBL:CAN82314.1} OS=Vitis vinifera (Grape) PE=4 SV=1	PREDICTED: uncharacterized protein LOC103422438 [Malus domestica]
EVM0044018.1	--	--	--	--	Putative uncharacterized protein {ECO:0000313|EMBL:CAN77377.1} OS=Vitis vinifera (Grape) PE=4 SV=1	PREDICTED: uncharacterized protein LOC103453518 [Malus domestica]
EVM0044310.1	--	--	--	--	Putative uncharacterized protein {ECO:0000313|EMBL:AAK84482.1} OS=Solanum lycopersicum (Tomato) PE=4 SV=1	PREDICTED: uncharacterized protein LOC103404905 [Malus domestica]
EVM0001657.1	--	--	--	--	Uncharacterized protein {ECO:0000313|EMBL:EMJ21968.1} OS=Prunus persica (Peach) PE=4 SV=1	PREDICTED: TMV resistance protein N-like [Pyrus x bretschneideri]
EVM0002078.1	--	--	--	--	Uncharacterized protein {ECO:0000313|EMBL:EMJ05184.1} OS=Prunus persica (Peach) PE=4 SV=1	PREDICTED: TMV resistance protein N-like [Pyrus x bretschneideri]
EVM0002496.1	--	--	--	--	Uncharacterized protein {ECO:0000313|EMBL:EMJ20102.1} OS=Prunus persica (Peach) PE=4 SV=1	PREDICTED: TMV resistance protein N-like [Malus domestica]
EVM0006784.1	--	--	--	--	Uncharacterized protein {ECO:0000313|EMBL:EMJ22773.1} OS=Prunus persica (Peach) PE=4 SV=1	PREDICTED: TMV resistance protein N-like [Malus domestica]
EVM0009832.1	--	--	--	--	Uncharacterized protein {ECO:0000313|EMBL:EMJ05737.1} OS=Prunus persica (Peach) PE=4 SV=1	PREDICTED: TMV resistance protein N-like [Malus domestica]
EVM0010208.1	--	--	--	--	Uncharacterized protein {ECO:0000313|EMBL:EMJ20102.1} OS=Prunus persica (Peach) PE=4 SV=1	PREDICTED: protein SUPPRESSOR OF npr1-1, CONSTITUTIVE 1-like [Malus domestica]
EVM0014149.1	--	--	--	--	Uncharacterized protein {ECO:0000313|EMBL:EMJ22773.1} OS=Prunus persica (Peach) PE=4 SV=1	PREDICTED: TMV resistance protein N-like isoform X1 [Pyrus x bretschneideri]
EVM0014538.1	--	--	--	--	Uncharacterized protein {ECO:0000313|EMBL:EMJ22773.1} OS=Prunus persica (Peach) PE=4 SV=1	PREDICTED: TMV resistance protein N-like isoform X1 [Pyrus x bretschneideri]
EVM0017016.1	--	--	--	--	Uncharacterized protein {ECO:0000313|EMBL:EMJ00126.1} OS=Prunus persica (Peach) PE=4 SV=1	PREDICTED: TMV resistance protein N-like [Pyrus x bretschneideri]
EVM0020551.1	--	--	--	--	Uncharacterized protein {ECO:0000313|EMBL:EMJ20102.1} OS=Prunus persica (Peach) PE=4 SV=1	PREDICTED: protein SUPPRESSOR OF npr1-1, CONSTITUTIVE 1-like [Malus domestica]
EVM0022427.1	--	--	--	--	Uncharacterized protein {ECO:0000313|EMBL:EMJ05184.1} OS=Prunus persica (Peach) PE=4 SV=1	PREDICTED: TMV resistance protein N-like [Pyrus x bretschneideri]
EVM0024046.1	--	--	--	--	Uncharacterized protein {ECO:0000313|EMBL:EMJ22773.1} OS=Prunus persica (Peach) PE=4 SV=1	PREDICTED: TMV resistance protein N-like [Malus domestica]
EVM0024309.1	--	--	--	--	Uncharacterized protein {ECO:0000313|EMBL:EMJ20102.1} OS=Prunus persica (Peach) PE=4 SV=1	PREDICTED: TMV resistance protein N-like [Pyrus x bretschneideri]
EVM0026177.1	--	--	--	--	Uncharacterized protein {ECO:0000313|EMBL:EMJ20102.1} OS=Prunus persica (Peach) PE=4 SV=1	PREDICTED: protein SUPPRESSOR OF npr1-1, CONSTITUTIVE 1-like [Malus domestica]
EVM0027887.1	--	--	--	--	Uncharacterized protein {ECO:0000313|EMBL:EMJ05737.1} OS=Prunus persica (Peach) PE=4 SV=1	PREDICTED: TMV resistance protein N-like [Malus domestica]
EVM0033554.1	Biological Process: defense response (GO:0006952);; Biological Process: signal transduction (GO:0007165);; Molecular Function: ADP binding (GO:0043531);;	--	--	--	HD domain class transcription factor {ECO:0000313|EMBL:ADL36717.1} OS=Malus domestica (Apple) PE=2 SV=1	HD domain class transcription factor [Malus domestica]
EVM0033751.1	--	--	--	--	Uncharacterized protein {ECO:0000313|EMBL:EMJ05184.1} OS=Prunus persica (Peach) PE=4 SV=1	PREDICTED: TMV resistance protein N-like [Malus domestica]
EVM0034802.1	--	--	--	--	Uncharacterized protein {ECO:0000313|EMBL:EMJ21925.1} OS=Prunus persica (Peach) PE=4 SV=1	PREDICTED: TMV resistance protein N-like [Malus domestica]
EVM0039019.1	--	--	--	--	Uncharacterized protein {ECO:0000313|EMBL:EMJ21925.1} OS=Prunus persica (Peach) PE=4 SV=1	PREDICTED: TMV resistance protein N-like [Malus domestica]
EVM0041698.1	--	--	--	--	Uncharacterized protein {ECO:0000313|EMBL:EMJ21925.1} OS=Prunus persica (Peach) PE=4 SV=1	PREDICTED: TMV resistance protein N-like [Malus domestica]
EVM0043206.1	--	--	--	--	Uncharacterized protein {ECO:0000313|EMBL:EMJ20102.1} OS=Prunus persica (Peach) PE=4 SV=1	PREDICTED: TMV resistance protein N-like [Pyrus x bretschneideri]
EVM0044834.1	--	--	--	--	Uncharacterized protein {ECO:0000313|EMBL:EMJ05184.1} OS=Prunus persica (Peach) PE=4 SV=1	PREDICTED: TMV resistance protein N-like [Pyrus x bretschneideri]
EVM0001009.1	Molecular Function: binding (GO:0005488);;	--	--	--	Uncharacterized protein {ECO:0000313|EMBL:ERP67195.1} OS=Populus trichocarpa (Western balsam poplar) PE=4 SV=1	PREDICTED: zinc finger MYM-type protein 1-like [Malus domestica]
EVM0001100.1	--	--	--	--	Uncharacterized protein {ECO:0000313|EMBL:ERP67195.1} OS=Populus trichocarpa (Western balsam poplar) PE=4 SV=1	PREDICTED: zinc finger MYM-type protein 1-like [Malus domestica]
EVM0006542.1	--	--	--	--	Uncharacterized protein {ECO:0000313|EMBL:ERP67195.1} OS=Populus trichocarpa (Western balsam poplar) PE=4 SV=1	PREDICTED: zinc finger MYM-type protein 1-like [Malus domestica]
EVM0008046.1	--	--	--	--	Uncharacterized protein {ECO:0000313|EMBL:ERP67195.1} OS=Populus trichocarpa (Western balsam poplar) PE=4 SV=1	PREDICTED: zinc finger MYM-type protein 1-like [Malus domestica]
EVM0010736.1	--	--	--	--	Uncharacterized protein {ECO:0000313|EMBL:ERP65484.1} OS=Populus trichocarpa (Western balsam poplar) PE=4 SV=1	PREDICTED: 52 kDa repressor of the inhibitor of the protein kinase-like [Malus domestica]
EVM0010780.1	--	--	--	--	Uncharacterized protein {ECO:0000313|EMBL:ERP65484.1} OS=Populus trichocarpa (Western balsam poplar) PE=4 SV=1	PREDICTED: zinc finger MYM-type protein 1-like [Malus domestica]
EVM0010927.1	--	--	--	--	Uncharacterized protein {ECO:0000313|EMBL:ESR60034.1} OS=Citrus clementina PE=4 SV=1	PREDICTED: zinc finger MYM-type protein 1-like [Malus domestica]
EVM0011017.1	--	--	--	--	Uncharacterized protein {ECO:0000313|EMBL:KDO48779.1} (Fragment) OS=Citrus sinensis (Sweet orange) PE=4 SV=1	PREDICTED: 52 kDa repressor of the inhibitor of the protein kinase-like [Malus domestica]
EVM0011581.1	--	--	--	--	Uncharacterized protein {ECO:0000313|EMBL:ERP67195.1} OS=Populus trichocarpa (Western balsam poplar) PE=4 SV=1	PREDICTED: zinc finger MYM-type protein 1-like [Malus domestica]
EVM0012426.1	--	--	--	--	Uncharacterized protein {ECO:0000313|EMBL:ERP67195.1} OS=Populus trichocarpa (Western balsam poplar) PE=4 SV=1	PREDICTED: zinc finger MYM-type protein 1-like [Malus domestica]
EVM0017028.1	--	--	--	--	Uncharacterized protein {ECO:0000313|EMBL:ERP67195.1} OS=Populus trichocarpa (Western balsam poplar) PE=4 SV=1	PREDICTED: zinc finger MYM-type protein 1-like [Malus domestica]
EVM0020373.1	--	--	--	--	Uncharacterized protein {ECO:0000313|EMBL:ERP67195.1} OS=Populus trichocarpa (Western balsam poplar) PE=4 SV=1	PREDICTED: zinc finger MYM-type protein 1-like [Malus domestica]
EVM0020833.1	--	--	--	--	Uncharacterized protein {ECO:0000313|EMBL:ERP67195.1} OS=Populus trichocarpa (Western balsam poplar) PE=4 SV=1	PREDICTED: zinc finger MYM-type protein 1-like [Malus domestica]
EVM0025712.1	--	--	--	--	Uncharacterized protein {ECO:0000313|EMBL:ESR60034.1} OS=Citrus clementina PE=4 SV=1	PREDICTED: zinc finger MYM-type protein 1-like [Malus domestica]
EVM0026069.1	--	--	--	--	Uncharacterized protein {ECO:0000313|EMBL:ESR44805.1} (Fragment) OS=Citrus clementina PE=4 SV=1	PREDICTED: uncharacterized protein LOC103453198 [Malus domestica]
EVM0026503.1	--	--	--	--	Uncharacterized protein {ECO:0000313|EMBL:ERP67195.1} OS=Populus trichocarpa (Western balsam poplar) PE=4 SV=1	PREDICTED: zinc finger MYM-type protein 1-like [Malus domestica]
EVM0029700.1	--	--	--	--	Uncharacterized protein {ECO:0000313|EMBL:ESR44805.1} (Fragment) OS=Citrus clementina PE=4 SV=1	PREDICTED: 52 kDa repressor of the inhibitor of the protein kinase-like [Malus domestica]
EVM0033401.1	--	--	--	--	Uncharacterized protein {ECO:0000313|EMBL:ESR44805.1} (Fragment) OS=Citrus clementina PE=4 SV=1	PREDICTED: 52 kDa repressor of the inhibitor of the protein kinase-like [Malus domestica]
EVM0034119.1	--	--	--	--	Uncharacterized protein {ECO:0000313|EMBL:ESR44805.1} (Fragment) OS=Citrus clementina PE=4 SV=1	PREDICTED: 52 kDa repressor of the inhibitor of the protein kinase-like [Malus domestica]
EVM0037771.1	--	--	--	--	Uncharacterized protein {ECO:0000313|EMBL:ERP67195.1} OS=Populus trichocarpa (Western balsam poplar) PE=4 SV=1	PREDICTED: zinc finger MYM-type protein 1-like [Malus domestica]
EVM0038939.1	--	--	--	--	Uncharacterized protein {ECO:0000313|EMBL:ERP67195.1} OS=Populus trichocarpa (Western balsam poplar) PE=4 SV=1	PREDICTED: zinc finger MYM-type protein 1-like [Malus domestica]
EVM0041390.1	--	--	--	--	Uncharacterized protein {ECO:0000313|EMBL:ERP67195.1} OS=Populus trichocarpa (Western balsam poplar) PE=4 SV=1	PREDICTED: zinc finger MYM-type protein 1-like [Malus domestica]
EVM0002154.1	--	--	[R]	General function prediction only	Retropepsin-like protein {ECO:0000313|EMBL:AFN88198.1} OS=Phaseolus vulgaris (Kidney bean) PE=4 SV=1	PREDICTED: uncharacterized protein LOC103411557 [Malus domestica]
EVM0002318.1	--	--	[R]	General function prediction only	Retropepsin-like protein {ECO:0000313|EMBL:AFN88198.1} OS=Phaseolus vulgaris (Kidney bean) PE=4 SV=1	PREDICTED: uncharacterized protein LOC103449960 [Malus domestica]
EVM0002468.1	--	--	[R]	General function prediction only	Retropepsin-like protein {ECO:0000313|EMBL:AFN88198.1} OS=Phaseolus vulgaris (Kidney bean) PE=4 SV=1	PREDICTED: LOW QUALITY PROTEIN: uncharacterized protein LOC103410613 [Malus domestica]
EVM0003761.1	--	--	[R]	General function prediction only	Uncharacterized protein {ECO:0000313|EMBL:EPS74455.1} OS=Genlisea aurea PE=4 SV=1	PREDICTED: uncharacterized protein LOC103410170 [Malus domestica]
EVM0005301.1	--	--	[R]	General function prediction only	Retropepsin-like protein {ECO:0000313|EMBL:AFN88198.1} OS=Phaseolus vulgaris (Kidney bean) PE=4 SV=1	PREDICTED: uncharacterized protein LOC103406164 [Malus domestica]
EVM0006141.1	--	--	[R]	General function prediction only	Uncharacterized protein {ECO:0000313|EMBL:EPS74455.1} OS=Genlisea aurea PE=4 SV=1	PREDICTED: uncharacterized protein LOC103407580 [Malus domestica]
EVM0006172.1	--	--	[R]	General function prediction only	Uncharacterized protein {ECO:0000313|EMBL:EPS74455.1} OS=Genlisea aurea PE=4 SV=1	PREDICTED: uncharacterized protein LOC103407580 [Malus domestica]
EVM0006733.1	--	--	[R]	General function prediction only	Retropepsin-like protein {ECO:0000313|EMBL:AFN88198.1} OS=Phaseolus vulgaris (Kidney bean) PE=4 SV=1	PREDICTED: uncharacterized protein LOC103420094 [Malus domestica]
EVM0007783.1	--	--	[R]	General function prediction only	Retropepsin-like protein {ECO:0000313|EMBL:AFN88198.1} OS=Phaseolus vulgaris (Kidney bean) PE=4 SV=1	PREDICTED: uncharacterized protein LOC103431101 [Malus domestica]
EVM0008732.1	--	--	[R]	General function prediction only	Retropepsin-like protein {ECO:0000313|EMBL:AFN88198.1} OS=Phaseolus vulgaris (Kidney bean) PE=4 SV=1	PREDICTED: uncharacterized protein LOC103411557 [Malus domestica]
EVM0009981.1	--	--	[R]	General function prediction only	Retropepsin-like protein {ECO:0000313|EMBL:AFN88198.1} OS=Phaseolus vulgaris (Kidney bean) PE=4 SV=1	PREDICTED: LOW QUALITY PROTEIN: uncharacterized protein LOC103416820 [Malus domestica]
EVM0012165.1	--	--	[R]	General function prediction only	Retropepsin-like protein {ECO:0000313|EMBL:AFN88198.1} OS=Phaseolus vulgaris (Kidney bean) PE=4 SV=1	PREDICTED: uncharacterized protein LOC103422952 [Malus domestica]
EVM0012928.1	--	--	[R]	General function prediction only	Uncharacterized protein {ECO:0000313|EMBL:EPS74455.1} OS=Genlisea aurea PE=4 SV=1	PREDICTED: uncharacterized protein LOC103445200 [Malus domestica]
EVM0014399.1	--	--	[R]	General function prediction only	Uncharacterized protein {ECO:0000313|EMBL:EPS69639.1} OS=Genlisea aurea PE=4 SV=1	PREDICTED: uncharacterized protein LOC103420654 [Malus domestica]
EVM0015156.1	--	--	[R]	General function prediction only	Uncharacterized protein {ECO:0000313|EMBL:EPS65810.1} (Fragment) OS=Genlisea aurea PE=4 SV=1	PREDICTED: uncharacterized protein LOC103449960 [Malus domestica]
EVM0015795.1	--	--	[R]	General function prediction only	Retropepsin-like protein {ECO:0000313|EMBL:AFN88198.1} OS=Phaseolus vulgaris (Kidney bean) PE=4 SV=1	PREDICTED: uncharacterized protein LOC103422952 [Malus domestica]
EVM0016394.1	--	--	[R]	General function prediction only	Retropepsin-like protein {ECO:0000313|EMBL:AFN88198.1} OS=Phaseolus vulgaris (Kidney bean) PE=4 SV=1	PREDICTED: uncharacterized protein LOC103411557 [Malus domestica]
EVM0016579.1	--	--	[R]	General function prediction only	Uncharacterized protein {ECO:0000313|EMBL:EPS74455.1} OS=Genlisea aurea PE=4 SV=1	PREDICTED: uncharacterized protein LOC103411557 [Malus domestica]
EVM0016709.1	--	--	[R]	General function prediction only	Retropepsin-like protein {ECO:0000313|EMBL:AFN88198.1} OS=Phaseolus vulgaris (Kidney bean) PE=4 SV=1	PREDICTED: uncharacterized protein LOC103444084 [Malus domestica]
EVM0017143.1	--	--	[R]	General function prediction only	Retropepsin-like protein {ECO:0000313|EMBL:AFN88198.1} OS=Phaseolus vulgaris (Kidney bean) PE=4 SV=1	PREDICTED: uncharacterized protein LOC103410170 [Malus domestica]
EVM0017779.1	--	--	[R]	General function prediction only	Uncharacterized protein {ECO:0000313|EMBL:EPS74455.1} OS=Genlisea aurea PE=4 SV=1	PREDICTED: uncharacterized protein LOC103437316 [Malus domestica]
EVM0018578.1	--	--	[R]	General function prediction only	Retropepsin-like protein {ECO:0000313|EMBL:AFN88198.1} OS=Phaseolus vulgaris (Kidney bean) PE=4 SV=1	PREDICTED: uncharacterized protein LOC103411557 [Malus domestica]
EVM0019054.1	--	--	[R]	General function prediction only	Retropepsin-like protein {ECO:0000313|EMBL:AFN88198.1} OS=Phaseolus vulgaris (Kidney bean) PE=4 SV=1	PREDICTED: uncharacterized protein LOC103420094 [Malus domestica]
EVM0019919.1	--	--	[R]	General function prediction only	Uncharacterized protein {ECO:0000313|EMBL:EPS74455.1} OS=Genlisea aurea PE=4 SV=1	PREDICTED: uncharacterized protein LOC103445200 [Malus domestica]
EVM0020500.1	--	--	[R]	General function prediction only	Retropepsin-like protein {ECO:0000313|EMBL:AFN88198.1} OS=Phaseolus vulgaris (Kidney bean) PE=4 SV=1	PREDICTED: uncharacterized protein LOC103438920 [Malus domestica]
EVM0020769.1	--	--	--	--	Retropepsin-like protein {ECO:0000313|EMBL:AFN88198.1} OS=Phaseolus vulgaris (Kidney bean) PE=4 SV=1	PREDICTED: uncharacterized protein LOC103410122 [Malus domestica]
EVM0021654.1	--	--	[R]	General function prediction only	Retropepsin-like protein {ECO:0000313|EMBL:AFN88198.1} OS=Phaseolus vulgaris (Kidney bean) PE=4 SV=1	PREDICTED: uncharacterized protein LOC103407249 [Malus domestica]
EVM0022507.1	--	--	[R]	General function prediction only	Uncharacterized protein {ECO:0000313|EMBL:EPS74455.1} OS=Genlisea aurea PE=4 SV=1	PREDICTED: uncharacterized protein LOC103413141 [Malus domestica]
EVM0022555.1	--	--	[R]	General function prediction only	Retropepsin-like protein {ECO:0000313|EMBL:AFN88198.1} OS=Phaseolus vulgaris (Kidney bean) PE=4 SV=1	PREDICTED: uncharacterized protein LOC103422952 [Malus domestica]
EVM0022747.1	--	--	[R]	General function prediction only	Retropepsin-like protein {ECO:0000313|EMBL:AFN88198.1} OS=Phaseolus vulgaris (Kidney bean) PE=4 SV=1	PREDICTED: uncharacterized protein LOC103424825 [Malus domestica]
EVM0022807.1	--	--	[R]	General function prediction only	Retropepsin-like protein {ECO:0000313|EMBL:AFN88198.1} OS=Phaseolus vulgaris (Kidney bean) PE=4 SV=1	PREDICTED: uncharacterized protein LOC103424825 [Malus domestica]
EVM0022919.1	--	--	[R]	General function prediction only	Retropepsin-like protein {ECO:0000313|EMBL:AFN88198.1} OS=Phaseolus vulgaris (Kidney bean) PE=4 SV=1	PREDICTED: uncharacterized protein LOC103449960 [Malus domestica]
EVM0023069.1	--	--	[R]	General function prediction only	Uncharacterized protein {ECO:0000313|EMBL:EPS63230.1} OS=Genlisea aurea PE=4 SV=1	PREDICTED: uncharacterized protein LOC103444084 [Malus domestica]
EVM0023577.1	--	--	[R]	General function prediction only	Retropepsin-like protein {ECO:0000313|EMBL:AFN88198.1} OS=Phaseolus vulgaris (Kidney bean) PE=4 SV=1	PREDICTED: uncharacterized protein LOC103424825 [Malus domestica]
EVM0023976.1	--	--	[R]	General function prediction only	Retropepsin-like protein {ECO:0000313|EMBL:AFN88198.1} OS=Phaseolus vulgaris (Kidney bean) PE=4 SV=1	PREDICTED: uncharacterized protein LOC103438920 [Malus domestica]
EVM0024689.1	--	--	[R]	General function prediction only	Retropepsin-like protein {ECO:0000313|EMBL:AFN88198.1} OS=Phaseolus vulgaris (Kidney bean) PE=4 SV=1	PREDICTED: uncharacterized protein LOC103424825 [Malus domestica]
EVM0027197.1	--	--	[R]	General function prediction only	Uncharacterized protein {ECO:0000313|EMBL:EPS74455.1} OS=Genlisea aurea PE=4 SV=1	PREDICTED: uncharacterized protein LOC103449960 [Malus domestica]
EVM0027617.1	--	--	[R]	General function prediction only	Retropepsin-like protein {ECO:0000313|EMBL:AFN88198.1} OS=Phaseolus vulgaris (Kidney bean) PE=4 SV=1	PREDICTED: uncharacterized protein LOC103410355 [Malus domestica]
EVM0027819.1	--	--	[R]	General function prediction only	Uncharacterized protein {ECO:0000313|EMBL:EPS74455.1} OS=Genlisea aurea PE=4 SV=1	PREDICTED: uncharacterized protein LOC103424365 [Malus domestica]
EVM0029360.1	--	--	[R]	General function prediction only	Uncharacterized protein {ECO:0000313|EMBL:EPS74455.1} OS=Genlisea aurea PE=4 SV=1	PREDICTED: uncharacterized protein LOC103407580 [Malus domestica]
EVM0030094.1	--	--	[R]	General function prediction only	Retropepsin-like protein {ECO:0000313|EMBL:AFN88198.1} OS=Phaseolus vulgaris (Kidney bean) PE=4 SV=1	PREDICTED: uncharacterized protein LOC103449960 [Malus domestica]
EVM0030374.1	--	--	[R]	General function prediction only	Retropepsin-like protein {ECO:0000313|EMBL:AFN88198.1} OS=Phaseolus vulgaris (Kidney bean) PE=4 SV=1	PREDICTED: uncharacterized protein LOC103410355 [Malus domestica]
EVM0031010.1	--	--	[R]	General function prediction only	Uncharacterized protein {ECO:0000313|EMBL:EPS74455.1} OS=Genlisea aurea PE=4 SV=1	PREDICTED: uncharacterized protein LOC103424365 [Malus domestica]
EVM0031180.1	--	--	[R]	General function prediction only	Retropepsin-like protein {ECO:0000313|EMBL:AFN88198.1} OS=Phaseolus vulgaris (Kidney bean) PE=4 SV=1	PREDICTED: uncharacterized protein LOC103438920 [Malus domestica]
EVM0031351.1	--	--	[R]	General function prediction only	Retropepsin-like protein {ECO:0000313|EMBL:AFN88198.1} OS=Phaseolus vulgaris (Kidney bean) PE=4 SV=1	PREDICTED: uncharacterized protein LOC103437316 [Malus domestica]
EVM0034228.1	--	--	[R]	General function prediction only	Retropepsin-like protein {ECO:0000313|EMBL:AFN88198.1} OS=Phaseolus vulgaris (Kidney bean) PE=4 SV=1	PREDICTED: uncharacterized protein LOC103444084 [Malus domestica]
EVM0036136.1	--	--	[R]	General function prediction only	Uncharacterized protein {ECO:0000313|EMBL:EPS74455.1} OS=Genlisea aurea PE=4 SV=1	PREDICTED: uncharacterized protein LOC103407580 [Malus domestica]
EVM0036318.1	--	--	[R]	General function prediction only	Retropepsin-like protein {ECO:0000313|EMBL:AFN88198.1} OS=Phaseolus vulgaris (Kidney bean) PE=4 SV=1	PREDICTED: uncharacterized protein LOC103411557 [Malus domestica]
EVM0036672.1	--	--	--	--	Retropepsin-like protein {ECO:0000313|EMBL:AFN88198.1} OS=Phaseolus vulgaris (Kidney bean) PE=4 SV=1	PREDICTED: uncharacterized protein LOC103410122 [Malus domestica]
EVM0036788.1	--	--	[R]	General function prediction only	Retropepsin-like protein {ECO:0000313|EMBL:AFN88198.1} OS=Phaseolus vulgaris (Kidney bean) PE=4 SV=1	PREDICTED: uncharacterized protein LOC103410170 [Malus domestica]
EVM0037331.1	--	--	[R]	General function prediction only	Putative uncharacterized protein {ECO:0000313|EMBL:CAN79427.1} OS=Vitis vinifera (Grape) PE=4 SV=1	PREDICTED: uncharacterized protein LOC103411557 [Malus domestica]
EVM0037736.1	--	--	[R]	General function prediction only	Retropepsin-like protein {ECO:0000313|EMBL:AFN88198.1} OS=Phaseolus vulgaris (Kidney bean) PE=4 SV=1	PREDICTED: uncharacterized protein LOC103410170 [Malus domestica]
EVM0038337.1	--	--	[R]	General function prediction only	Retropepsin-like protein {ECO:0000313|EMBL:AFN88198.1} OS=Phaseolus vulgaris (Kidney bean) PE=4 SV=1	PREDICTED: uncharacterized protein LOC103411557 [Malus domestica]
EVM0038450.1	--	--	[R]	General function prediction only	Retropepsin-like protein {ECO:0000313|EMBL:AFN88198.1} OS=Phaseolus vulgaris (Kidney bean) PE=4 SV=1	PREDICTED: uncharacterized protein LOC103403935 [Malus domestica]
EVM0038518.1	--	--	[R]	General function prediction only	Retropepsin-like protein {ECO:0000313|EMBL:AFN88198.1} OS=Phaseolus vulgaris (Kidney bean) PE=4 SV=1	PREDICTED: uncharacterized protein LOC103436650, partial [Malus domestica]
EVM0039632.1	--	--	[R]	General function prediction only	Retropepsin-like protein {ECO:0000313|EMBL:AFN88198.1} OS=Phaseolus vulgaris (Kidney bean) PE=4 SV=1	PREDICTED: uncharacterized protein LOC103407580 [Malus domestica]
EVM0041840.1	--	--	[R]	General function prediction only	Retropepsin-like protein {ECO:0000313|EMBL:AFN88198.1} OS=Phaseolus vulgaris (Kidney bean) PE=4 SV=1	PREDICTED: uncharacterized protein LOC103424825 [Malus domestica]
EVM0042385.1	--	--	[R]	General function prediction only	Retropepsin-like protein {ECO:0000313|EMBL:AFN88198.1} OS=Phaseolus vulgaris (Kidney bean) PE=4 SV=1	PREDICTED: uncharacterized protein LOC103438920 [Malus domestica]
EVM0044907.1	--	--	[R]	General function prediction only	Retropepsin-like protein {ECO:0000313|EMBL:AFN88198.1} OS=Phaseolus vulgaris (Kidney bean) PE=4 SV=1	PREDICTED: uncharacterized protein LOC103449960 [Malus domestica]
EVM0045040.1	--	--	[R]	General function prediction only	Retropepsin-like protein {ECO:0000313|EMBL:AFN88198.1} OS=Phaseolus vulgaris (Kidney bean) PE=4 SV=1	PREDICTED: uncharacterized protein LOC103424825 [Malus domestica]
EVM0045450.1	--	--	[R]	General function prediction only	Retropepsin-like protein {ECO:0000313|EMBL:AFN88198.1} OS=Phaseolus vulgaris (Kidney bean) PE=4 SV=1	PREDICTED: uncharacterized protein LOC103434314, partial [Malus domestica]
EVM0004572.1	--	--	--	--	Uncharacterized protein {ECO:0000313|EMBL:KDP25140.1} OS=Jatropha curcas (Barbados nut) PE=3 SV=1	PREDICTED: G-type lectin S-receptor-like serine/threonine-protein kinase RLK1 [Malus domestica]
EVM0007865.1	Molecular Function: kinase activity (GO:0016301);;	--	--	--	Serine/threonine-protein kinase {ECO:0000256|PIRNR:PIRNR000641} OS=Ricinus communis (Castor bean) PE=3 SV=1	PREDICTED: G-type lectin S-receptor-like serine/threonine-protein kinase RLK1 [Pyrus x bretschneideri]
EVM0010532.1	--	--	--	--	Uncharacterized protein {ECO:0000313|EMBL:KDP25140.1} OS=Jatropha curcas (Barbados nut) PE=3 SV=1	PREDICTED: G-type lectin S-receptor-like serine/threonine-protein kinase RLK1 [Pyrus x bretschneideri]
EVM0013686.1	--	--	--	--	Uncharacterized protein {ECO:0000313|EMBL:KDP25140.1} OS=Jatropha curcas (Barbados nut) PE=3 SV=1	PREDICTED: G-type lectin S-receptor-like serine/threonine-protein kinase RLK1 [Pyrus x bretschneideri]
EVM0021881.1	--	--	--	--	Uncharacterized protein {ECO:0000313|EMBL:KDP25140.1} OS=Jatropha curcas (Barbados nut) PE=3 SV=1	PREDICTED: G-type lectin S-receptor-like serine/threonine-protein kinase RLK1 [Pyrus x bretschneideri]
EVM0024378.1	--	--	--	--	Uncharacterized protein {ECO:0000313|EMBL:KDP25140.1} OS=Jatropha curcas (Barbados nut) PE=3 SV=1	PREDICTED: G-type lectin S-receptor-like serine/threonine-protein kinase RLK1 [Pyrus x bretschneideri]
EVM0028688.1	--	--	--	--	Uncharacterized protein {ECO:0000313|EMBL:KDP25140.1} OS=Jatropha curcas (Barbados nut) PE=3 SV=1	PREDICTED: G-type lectin S-receptor-like serine/threonine-protein kinase RLK1 [Malus domestica]
EVM0029227.1	--	--	--	--	Serine/threonine-protein kinase {ECO:0000256|PIRNR:PIRNR000641} OS=Ricinus communis (Castor bean) PE=3 SV=1	PREDICTED: G-type lectin S-receptor-like serine/threonine-protein kinase RLK1 [Pyrus x bretschneideri]
EVM0034904.1	--	--	--	--	Serine/threonine-protein kinase {ECO:0000256|PIRNR:PIRNR000641} OS=Citrus clementina PE=3 SV=1	PREDICTED: G-type lectin S-receptor-like serine/threonine-protein kinase RLK1 [Pyrus x bretschneideri]
EVM0040182.1	--	--	--	--	Uncharacterized protein {ECO:0000313|EMBL:KDP25140.1} OS=Jatropha curcas (Barbados nut) PE=3 SV=1	PREDICTED: G-type lectin S-receptor-like serine/threonine-protein kinase RLK1 [Malus domestica]
EVM0041111.1	--	--	--	--	Uncharacterized protein {ECO:0000313|EMBL:KDP25140.1} OS=Jatropha curcas (Barbados nut) PE=3 SV=1	PREDICTED: G-type lectin S-receptor-like serine/threonine-protein kinase RLK1 [Prunus mume]
EVM0012264.1	--	--	--	--	Uncharacterized protein {ECO:0000313|EMBL:EMJ17239.1} (Fragment) OS=Prunus persica (Peach) PE=3 SV=1	PREDICTED: probable LRR receptor-like serine/threonine-protein kinase At1g05700 [Pyrus x bretschneideri]
EVM0014747.1	--	--	--	--	Uncharacterized protein {ECO:0000313|EMBL:EMJ17239.1} (Fragment) OS=Prunus persica (Peach) PE=3 SV=1	PREDICTED: probable LRR receptor-like serine/threonine-protein kinase At1g05700 [Pyrus x bretschneideri]
EVM0023932.1	--	--	--	--	Uncharacterized protein {ECO:0000313|EMBL:EMJ17239.1} (Fragment) OS=Prunus persica (Peach) PE=3 SV=1	PREDICTED: probable LRR receptor-like serine/threonine-protein kinase At1g05700 [Pyrus x bretschneideri]
EVM0025257.1	--	--	--	--	Uncharacterized protein {ECO:0000313|EMBL:EMJ17239.1} (Fragment) OS=Prunus persica (Peach) PE=3 SV=1	PREDICTED: probable LRR receptor-like serine/threonine-protein kinase At1g05700 [Pyrus x bretschneideri]
EVM0029377.1	--	--	--	--	Uncharacterized protein {ECO:0000313|EMBL:EMJ17351.1} OS=Prunus persica (Peach) PE=3 SV=1	PREDICTED: probable LRR receptor-like serine/threonine-protein kinase At1g05700 [Pyrus x bretschneideri]
EVM0031813.1	--	--	--	--	Uncharacterized protein {ECO:0000313|EMBL:EMJ18601.1} OS=Prunus persica (Peach) PE=3 SV=1	PREDICTED: senescence-induced receptor-like serine/threonine-protein kinase [Prunus mume]
EVM0041927.1	--	--	--	--	Uncharacterized protein {ECO:0000313|EMBL:EMJ17239.1} (Fragment) OS=Prunus persica (Peach) PE=3 SV=1	PREDICTED: probable LRR receptor-like serine/threonine-protein kinase At1g51880 [Malus domestica]
EVM0004662.1	--	--	--	--	Uncharacterized protein {ECO:0000313|EMBL:EMJ14877.1} OS=Prunus persica (Peach) PE=3 SV=1	PREDICTED: probable LRR receptor-like serine/threonine-protein kinase At1g07650 [Pyrus x bretschneideri]
EVM0007395.1	--	--	--	--	Uncharacterized protein {ECO:0000313|EMBL:EMJ15757.1} OS=Prunus persica (Peach) PE=4 SV=1	PREDICTED: probable leucine-rich repeat receptor-like serine/threonine-protein kinase At3g14840 [Prunus mume]
EVM0019308.1	--	--	--	--	Uncharacterized protein {ECO:0000313|EMBL:EMJ15757.1} OS=Prunus persica (Peach) PE=4 SV=1	PREDICTED: probable leucine-rich repeat receptor-like serine/threonine-protein kinase At3g14840 [Prunus mume]
EVM0023544.1	--	--	--	--	Uncharacterized protein {ECO:0000313|EMBL:EMJ14877.1} OS=Prunus persica (Peach) PE=3 SV=1	PREDICTED: probable LRR receptor-like serine/threonine-protein kinase At1g07650 [Pyrus x bretschneideri]
EVM0028817.1	--	--	--	--	Uncharacterized protein {ECO:0000313|EMBL:EMJ14877.1} OS=Prunus persica (Peach) PE=3 SV=1	PREDICTED: probable LRR receptor-like serine/threonine-protein kinase At1g07650 [Malus domestica]
EVM0032019.1	--	--	--	--	Uncharacterized protein {ECO:0000313|EMBL:EMJ14877.1} OS=Prunus persica (Peach) PE=3 SV=1	PREDICTED: probable LRR receptor-like serine/threonine-protein kinase At1g07650 [Malus domestica]
EVM0032110.1	--	--	--	--	Uncharacterized protein {ECO:0000313|EMBL:EMJ15757.1} OS=Prunus persica (Peach) PE=4 SV=1	PREDICTED: probable leucine-rich repeat receptor-like serine/threonine-protein kinase At3g14840 [Prunus mume]
EVM0035611.1	--	--	--	--	Uncharacterized protein {ECO:0000313|EMBL:EMJ14877.1} OS=Prunus persica (Peach) PE=3 SV=1	PREDICTED: probable LRR receptor-like serine/threonine-protein kinase At1g07650 [Malus domestica]
EVM0035660.1	--	--	--	--	Uncharacterized protein {ECO:0000313|EMBL:EMJ15757.1} OS=Prunus persica (Peach) PE=4 SV=1	PREDICTED: LOW QUALITY PROTEIN: probable leucine-rich repeat receptor-like serine/threonine-protein kinase At3g14840 [Prunus mume]
EVM0039549.1	--	--	--	--	Uncharacterized protein {ECO:0000313|EMBL:EMJ14903.1} OS=Prunus persica (Peach) PE=4 SV=1	PREDICTED: probable leucine-rich repeat receptor-like serine/threonine-protein kinase At3g14840 [Prunus mume]
EVM0043435.1	--	--	--	--	Uncharacterized protein {ECO:0000313|EMBL:EMJ14903.1} OS=Prunus persica (Peach) PE=4 SV=1	PREDICTED: probable leucine-rich repeat receptor-like serine/threonine-protein kinase At3g14840 [Prunus mume]
EVM0000556.1	--	--	--	--	Uncharacterized protein {ECO:0000313|EMBL:EMJ26244.1} OS=Prunus persica (Peach) PE=4 SV=1	PREDICTED: uncharacterized protein LOC103421730 [Malus domestica]
EVM0002651.1	--	--	--	--	Uncharacterized protein {ECO:0000313|EMBL:EMJ27873.1} OS=Prunus persica (Peach) PE=4 SV=1	PREDICTED: pumilio homolog 15-like [Pyrus x bretschneideri]
EVM0003610.1	--	--	--	--	T1G11.10 protein {ECO:0000313|EMBL:AAB80626.1} OS=Arabidopsis thaliana (Mouse-ear cress) PE=2 SV=1	PREDICTED: uncharacterized protein LOC103944429 [Pyrus x bretschneideri]
EVM0004620.1	--	--	--	--	Uncharacterized protein {ECO:0000313|EMBL:EMJ27864.1} OS=Prunus persica (Peach) PE=4 SV=1	PREDICTED: uncharacterized protein LOC103407336 [Malus domestica]
EVM0007580.1	--	--	--	--	Uncharacterized protein {ECO:0000313|EMBL:EMJ28374.1} OS=Prunus persica (Peach) PE=4 SV=1	hypothetical protein PRUPE_ppa021138mg [Prunus persica]
EVM0015174.1	--	--	--	--	Uncharacterized protein {ECO:0000313|EMBL:EMJ26244.1} OS=Prunus persica (Peach) PE=4 SV=1	PREDICTED: uncharacterized protein LOC103421731 [Malus domestica]
EVM0022734.1	--	--	--	--	Uncharacterized protein {ECO:0000313|EMBL:EMJ28374.1} OS=Prunus persica (Peach) PE=4 SV=1	hypothetical protein PRUPE_ppa021138mg [Prunus persica]
EVM0027124.1	--	--	--	--	Uncharacterized protein {ECO:0000313|EMBL:EMJ28374.1} OS=Prunus persica (Peach) PE=4 SV=1	PREDICTED: uncharacterized protein LOC103404617 [Malus domestica]
EVM0029126.1	--	--	--	--	Uncharacterized protein {ECO:0000313|EMBL:EMJ25495.1} (Fragment) OS=Prunus persica (Peach) PE=4 SV=1	PREDICTED: uncharacterized protein LOC103405406 [Malus domestica]
EVM0029398.1	--	--	--	--	Uncharacterized protein {ECO:0000313|EMBL:EMJ28429.1} OS=Prunus persica (Peach) PE=4 SV=1	PREDICTED: uncharacterized protein LOC103415018 [Malus domestica]
EVM0031685.1	--	--	--	--	Uncharacterized protein {ECO:0000313|EMBL:EMJ26244.1} OS=Prunus persica (Peach) PE=4 SV=1	PREDICTED: uncharacterized protein LOC103421731 [Malus domestica]
EVM0037702.1	--	--	--	--	Uncharacterized protein {ECO:0000313|EMBL:EMJ26244.1} OS=Prunus persica (Peach) PE=4 SV=1	PREDICTED: uncharacterized protein LOC103421731 [Malus domestica]
EVM0000417.1	--	--	--	--	Uncharacterized protein {ECO:0000313|EMBL:EMJ11392.1} OS=Prunus persica (Peach) PE=4 SV=1	PREDICTED: uncharacterized protein LOC103428680 [Malus domestica]
EVM0002824.1	--	--	--	--	Uncharacterized protein {ECO:0000313|EMBL:EMJ11392.1} OS=Prunus persica (Peach) PE=4 SV=1	PREDICTED: uncharacterized protein LOC103425724 [Malus domestica]
EVM0003815.1	--	--	--	--	Uncharacterized protein {ECO:0000313|EMBL:EMJ11392.1} OS=Prunus persica (Peach) PE=4 SV=1	PREDICTED: uncharacterized protein LOC103962104 [Pyrus x bretschneideri]
EVM0005068.1	--	--	--	--	Uncharacterized protein {ECO:0000313|EMBL:EMJ11392.1} OS=Prunus persica (Peach) PE=4 SV=1	PREDICTED: uncharacterized protein LOC103935668 [Pyrus x bretschneideri]
EVM0013539.1	--	--	--	--	Uncharacterized protein {ECO:0000313|EMBL:EMJ11392.1} OS=Prunus persica (Peach) PE=4 SV=1	PREDICTED: uncharacterized protein LOC103935668 [Pyrus x bretschneideri]
EVM0024575.1	--	--	--	--	Uncharacterized protein {ECO:0000313|EMBL:EMJ15904.1} (Fragment) OS=Prunus persica (Peach) PE=4 SV=1	PREDICTED: uncharacterized protein LOC103425724 [Malus domestica]
EVM0027978.1	--	--	--	--	Uncharacterized protein {ECO:0000313|EMBL:EMJ11392.1} OS=Prunus persica (Peach) PE=4 SV=1	PREDICTED: uncharacterized protein LOC103962104 [Pyrus x bretschneideri]
EVM0033758.1	--	--	--	--	Uncharacterized protein {ECO:0000313|EMBL:EMJ11392.1} OS=Prunus persica (Peach) PE=4 SV=1	PREDICTED: uncharacterized protein LOC103927455 [Pyrus x bretschneideri]
EVM0043171.1	--	--	--	--	Uncharacterized protein {ECO:0000313|EMBL:EMJ15904.1} (Fragment) OS=Prunus persica (Peach) PE=4 SV=1	PREDICTED: zinc finger CCCH domain-containing protein 43-like [Pyrus x bretschneideri]
EVM0043387.1	--	--	--	--	Uncharacterized protein {ECO:0000313|EMBL:EMJ11392.1} OS=Prunus persica (Peach) PE=4 SV=1	PREDICTED: uncharacterized protein LOC103935668 [Pyrus x bretschneideri]
EVM0001225.1	--	--	[GC]	--	Uncharacterized protein {ECO:0000313|EMBL:EMJ19179.1} OS=Prunus persica (Peach) PE=4 SV=1	PREDICTED: UDP-glycosyltransferase 76F1-like [Pyrus x bretschneideri]
EVM0005896.1	--	--	[GC]	--	Uncharacterized protein {ECO:0000313|EMBL:EMJ19179.1} OS=Prunus persica (Peach) PE=4 SV=1	PREDICTED: UDP-glycosyltransferase 76F1-like [Pyrus x bretschneideri]
EVM0007142.1	--	--	[GC]	--	Uncharacterized protein {ECO:0000313|EMBL:EMJ19179.1} OS=Prunus persica (Peach) PE=4 SV=1	PREDICTED: UDP-glycosyltransferase 76F1-like [Pyrus x bretschneideri]
EVM0015210.1	--	--	[GC]	--	Uncharacterized protein {ECO:0000313|EMBL:EMJ19179.1} OS=Prunus persica (Peach) PE=4 SV=1	PREDICTED: UDP-glycosyltransferase 76F1-like [Pyrus x bretschneideri]
EVM0016162.1	--	--	[GC]	--	Uncharacterized protein {ECO:0000313|EMBL:EMJ19179.1} OS=Prunus persica (Peach) PE=4 SV=1	PREDICTED: UDP-glycosyltransferase 76F1-like [Pyrus x bretschneideri]
EVM0017621.1	--	--	[GC]	--	Uncharacterized protein {ECO:0000313|EMBL:EMJ22256.1} OS=Prunus persica (Peach) PE=4 SV=1	PREDICTED: UDP-glycosyltransferase 76F1-like [Malus domestica]
EVM0026030.1	--	--	[GC]	--	Uncharacterized protein {ECO:0000313|EMBL:EMJ19179.1} OS=Prunus persica (Peach) PE=4 SV=1	PREDICTED: UDP-glycosyltransferase 76F1-like [Malus domestica]
EVM0036640.1	--	--	[GC]	--	Uncharacterized protein {ECO:0000313|EMBL:EMJ19179.1} OS=Prunus persica (Peach) PE=4 SV=1	PREDICTED: UDP-glycosyltransferase 76F1-like [Pyrus x bretschneideri]
EVM0039064.1	--	--	[GC]	--	Uncharacterized protein {ECO:0000313|EMBL:EMJ19179.1} OS=Prunus persica (Peach) PE=4 SV=1	PREDICTED: UDP-glycosyltransferase 76F1-like [Malus domestica]
EVM0041834.1	Biological Process: metabolic process (GO:0008152);; Molecular Function: transferase activity, transferring hexosyl groups (GO:0016758);;	--	[GC]	--	Uncharacterized protein {ECO:0000313|EMBL:EMJ19179.1} OS=Prunus persica (Peach) PE=4 SV=1	PREDICTED: UDP-glycosyltransferase 76F1-like [Pyrus x bretschneideri]
EVM0043276.1	--	--	[GC]	--	Uncharacterized protein {ECO:0000313|EMBL:EMJ19179.1} OS=Prunus persica (Peach) PE=4 SV=1	PREDICTED: UDP-glycosyltransferase 76F1-like [Malus domestica]
EVM0043946.1	--	--	[GC]	--	Uncharacterized protein {ECO:0000313|EMBL:EMJ19179.1} OS=Prunus persica (Peach) PE=4 SV=1	PREDICTED: UDP-glycosyltransferase 76F1-like [Malus domestica]
EVM0016117.1	--	--	[S]	Function unknown	Uncharacterized protein {ECO:0000313|EMBL:EMJ00219.1} OS=Prunus persica (Peach) PE=4 SV=1	PREDICTED: pathogenesis-related protein 1A-like [Malus domestica]
EVM0017076.1	Cellular Component: extracellular region (GO:0005576);;	--	[S]	Function unknown	Uncharacterized protein {ECO:0000313|EMBL:EMJ00219.1} OS=Prunus persica (Peach) PE=4 SV=1	PREDICTED: basic form of pathogenesis-related protein 1-like [Malus domestica]
EVM0019022.1	--	--	[S]	Function unknown	Pathogensis-related protein 1b {ECO:0000313|EMBL:AEV57469.1} OS=Prunus persica (Peach) PE=2 SV=1	PREDICTED: basic form of pathogenesis-related protein 1-like [Malus domestica]
EVM0024590.1	Cellular Component: extracellular region (GO:0005576);;	--	[S]	Function unknown	Uncharacterized protein {ECO:0000313|EMBL:EMJ00219.1} OS=Prunus persica (Peach) PE=4 SV=1	PREDICTED: pathogenesis-related protein 1A-like [Malus domestica]
EVM0035895.1	--	--	[S]	Function unknown	Pathogensis-related protein 1b {ECO:0000313|EMBL:AEV57469.1} OS=Prunus persica (Peach) PE=2 SV=1	PREDICTED: basic form of pathogenesis-related protein 1-like [Malus domestica]
EVM0040659.1	Cellular Component: extracellular region (GO:0005576);;	--	[S]	Function unknown	Uncharacterized protein {ECO:0000313|EMBL:EMJ00219.1} OS=Prunus persica (Peach) PE=4 SV=1	PREDICTED: basic form of pathogenesis-related protein 1-like [Pyrus x bretschneideri]
EVM0040817.1	--	--	[S]	Function unknown	Pathogensis-related protein 1b {ECO:0000313|EMBL:AEV57469.1} OS=Prunus persica (Peach) PE=2 SV=1	PREDICTED: basic form of pathogenesis-related protein 1-like [Malus domestica]
EVM0000778.1	--	--	--	--	Uncharacterized protein {ECO:0000313|EMBL:EMJ26099.1} OS=Prunus persica (Peach) PE=4 SV=1	PREDICTED: F-box protein At2g26160-like [Malus domestica]
EVM0013563.1	--	--	--	--	Uncharacterized protein {ECO:0000313|EMBL:EMJ27454.1} OS=Prunus persica (Peach) PE=4 SV=1	PREDICTED: F-box protein At2g26160-like [Malus domestica]
EVM0021867.1	--	--	--	--	Uncharacterized protein {ECO:0000313|EMBL:EMJ26099.1} OS=Prunus persica (Peach) PE=4 SV=1	PREDICTED: F-box protein At2g26160-like [Malus domestica]
EVM0023340.1	--	--	--	--	Uncharacterized protein {ECO:0000313|EMBL:EMJ26099.1} OS=Prunus persica (Peach) PE=4 SV=1	PREDICTED: probable F-box protein At1g65740 [Prunus mume]
EVM0035910.1	--	--	--	--	Uncharacterized protein {ECO:0000313|EMBL:EMJ27454.1} OS=Prunus persica (Peach) PE=4 SV=1	PREDICTED: uncharacterized protein LOC103944032 [Pyrus x bretschneideri]
EVM0000198.1	--	--	[R]	General function prediction only	Retropepsin-like protein {ECO:0000313|EMBL:AFN88198.1} OS=Phaseolus vulgaris (Kidney bean) PE=4 SV=1	PREDICTED: uncharacterized protein LOC103424825 [Malus domestica]
EVM0002083.1	--	--	[R]	General function prediction only	Uncharacterized protein {ECO:0000313|EMBL:EPS74455.1} OS=Genlisea aurea PE=4 SV=1	PREDICTED: LOW QUALITY PROTEIN: uncharacterized protein LOC103410613 [Malus domestica]
EVM0002868.1	--	--	[R]	General function prediction only	Uncharacterized protein {ECO:0000313|EMBL:EPS74455.1} OS=Genlisea aurea PE=4 SV=1	PREDICTED: uncharacterized protein LOC103407882 [Malus domestica]
EVM0003942.1	--	--	[R]	General function prediction only	Retropepsin-like protein {ECO:0000313|EMBL:AFN88198.1} OS=Phaseolus vulgaris (Kidney bean) PE=4 SV=1	PREDICTED: uncharacterized protein LOC103410170 [Malus domestica]
EVM0004055.1	--	--	[R]	General function prediction only	Retropepsin-like protein {ECO:0000313|EMBL:AFN88198.1} OS=Phaseolus vulgaris (Kidney bean) PE=4 SV=1	PREDICTED: uncharacterized protein LOC103407882 [Malus domestica]
EVM0004095.1	--	--	[R]	General function prediction only	Retropepsin-like protein {ECO:0000313|EMBL:AFN88198.1} OS=Phaseolus vulgaris (Kidney bean) PE=4 SV=1	PREDICTED: uncharacterized protein LOC103401831 [Malus domestica]
EVM0004114.1	--	--	[R]	General function prediction only	Retropepsin-like protein {ECO:0000313|EMBL:AFN88198.1} OS=Phaseolus vulgaris (Kidney bean) PE=4 SV=1	PREDICTED: uncharacterized protein LOC103434314, partial [Malus domestica]
EVM0004424.1	--	--	[R]	General function prediction only	Integrase {ECO:0000313|EMBL:ABG37671.1} OS=Populus trichocarpa (Western balsam poplar) PE=2 SV=1	PREDICTED: uncharacterized protein LOC103436412 [Malus domestica]
EVM0006284.1	--	--	[R]	General function prediction only	Uncharacterized protein {ECO:0000313|EMBL:EPS74455.1} OS=Genlisea aurea PE=4 SV=1	PREDICTED: LOW QUALITY PROTEIN: uncharacterized protein LOC103410613 [Malus domestica]
EVM0006559.1	--	--	[R]	General function prediction only	Uncharacterized protein {ECO:0000313|EMBL:EPS69639.1} OS=Genlisea aurea PE=4 SV=1	PREDICTED: uncharacterized protein LOC103444106 [Malus domestica]
EVM0009676.1	--	--	[R]	General function prediction only	Uncharacterized protein {ECO:0000313|EMBL:EPS69639.1} OS=Genlisea aurea PE=4 SV=1	PREDICTED: LOW QUALITY PROTEIN: uncharacterized protein LOC103410613 [Malus domestica]
EVM0010673.1	--	--	[R]	General function prediction only	Uncharacterized protein {ECO:0000313|EMBL:EPS69639.1} OS=Genlisea aurea PE=4 SV=1	PREDICTED: uncharacterized protein LOC103444106 [Malus domestica]
EVM0011577.1	--	--	[R]	General function prediction only	Retropepsin-like protein {ECO:0000313|EMBL:AFN88198.1} OS=Phaseolus vulgaris (Kidney bean) PE=4 SV=1	PREDICTED: uncharacterized protein LOC103410170 [Malus domestica]
EVM0013105.1	--	--	[R]	General function prediction only	Uncharacterized protein {ECO:0000313|EMBL:EPS74455.1} OS=Genlisea aurea PE=4 SV=1	PREDICTED: uncharacterized protein LOC103407882 [Malus domestica]
EVM0013245.1	--	--	[R]	General function prediction only	Uncharacterized protein {ECO:0000313|EMBL:EPS74455.1} OS=Genlisea aurea PE=4 SV=1	PREDICTED: LOW QUALITY PROTEIN: uncharacterized protein LOC103410613 [Malus domestica]
EVM0013603.1	--	--	[R]	General function prediction only	Uncharacterized protein {ECO:0000313|EMBL:EPS74455.1} OS=Genlisea aurea PE=4 SV=1	PREDICTED: LOW QUALITY PROTEIN: uncharacterized protein LOC103410613 [Malus domestica]
EVM0013625.1	--	--	[R]	General function prediction only	Uncharacterized protein {ECO:0000313|EMBL:EPS69639.1} OS=Genlisea aurea PE=4 SV=1	PREDICTED: uncharacterized protein LOC103444106 [Malus domestica]
EVM0015343.1	--	--	[R]	General function prediction only	Uncharacterized protein {ECO:0000313|EMBL:EPS74455.1} OS=Genlisea aurea PE=4 SV=1	PREDICTED: LOW QUALITY PROTEIN: uncharacterized protein LOC103410613 [Malus domestica]
EVM0015467.1	--	--	[R]	General function prediction only	Uncharacterized protein {ECO:0000313|EMBL:EPS63230.1} OS=Genlisea aurea PE=4 SV=1	PREDICTED: uncharacterized protein LOC103423328, partial [Malus domestica]
EVM0016352.1	--	--	[R]	General function prediction only	Uncharacterized protein {ECO:0000313|EMBL:EPS69639.1} OS=Genlisea aurea PE=4 SV=1	PREDICTED: uncharacterized protein LOC103444106 [Malus domestica]
EVM0018426.1	--	--	[R]	General function prediction only	Retropepsin-like protein {ECO:0000313|EMBL:AFN88198.1} OS=Phaseolus vulgaris (Kidney bean) PE=4 SV=1	PREDICTED: uncharacterized protein LOC103401831 [Malus domestica]
EVM0018595.1	--	--	[R]	General function prediction only	Uncharacterized protein {ECO:0000313|EMBL:EPS74455.1} OS=Genlisea aurea PE=4 SV=1	PREDICTED: LOW QUALITY PROTEIN: uncharacterized protein LOC103410613 [Malus domestica]
EVM0019200.1	--	--	[R]	General function prediction only	Uncharacterized protein {ECO:0000313|EMBL:EPS74455.1} OS=Genlisea aurea PE=4 SV=1	PREDICTED: LOW QUALITY PROTEIN: uncharacterized protein LOC103410613 [Malus domestica]
EVM0019257.1	--	--	[R]	General function prediction only	Retropepsin-like protein {ECO:0000313|EMBL:AFN88198.1} OS=Phaseolus vulgaris (Kidney bean) PE=4 SV=1	PREDICTED: uncharacterized protein LOC103434314, partial [Malus domestica]
EVM0020093.1	--	--	[R]	General function prediction only	Putative uncharacterized protein {ECO:0000313|EMBL:ACY01934.1} OS=Beta vulgaris (Sugar beet) PE=4 SV=1	PREDICTED: uncharacterized protein LOC103410170 [Malus domestica]
EVM0020712.1	--	--	[R]	General function prediction only	Putative uncharacterized protein {ECO:0000313|EMBL:CAN68847.1} OS=Vitis vinifera (Grape) PE=4 SV=1	PREDICTED: uncharacterized protein LOC103448840 [Malus domestica]
EVM0021923.1	--	--	[R]	General function prediction only	Uncharacterized protein {ECO:0000313|EMBL:EPS69639.1} OS=Genlisea aurea PE=4 SV=1	PREDICTED: uncharacterized protein LOC103407882 [Malus domestica]
EVM0022094.1	--	--	[R]	General function prediction only	Retrotransposon gag protein {ECO:0000313|EMBL:ABD63142.1} OS=Asparagus officinalis (Garden asparagus) PE=4 SV=1	PREDICTED: uncharacterized protein LOC103410170 [Malus domestica]
EVM0024624.1	--	--	[R]	General function prediction only	Uncharacterized protein {ECO:0000313|EMBL:EPS74455.1} OS=Genlisea aurea PE=4 SV=1	PREDICTED: LOW QUALITY PROTEIN: uncharacterized protein LOC103410613 [Malus domestica]
EVM0026014.1	--	--	[R]	General function prediction only	Putative uncharacterized protein {ECO:0000313|EMBL:CAN70775.1} OS=Vitis vinifera (Grape) PE=4 SV=1	PREDICTED: uncharacterized protein LOC103425149 [Malus domestica]
EVM0026056.1	--	--	[R]	General function prediction only	Retrotransposon gag protein {ECO:0000313|EMBL:ABD63142.1} OS=Asparagus officinalis (Garden asparagus) PE=4 SV=1	PREDICTED: uncharacterized protein LOC103410170 [Malus domestica]
EVM0028373.1	--	--	[R]	General function prediction only	Putative uncharacterized protein {ECO:0000313|EMBL:ACY01934.1} OS=Beta vulgaris (Sugar beet) PE=4 SV=1	PREDICTED: uncharacterized protein LOC103410170 [Malus domestica]
EVM0028777.1	--	--	[R]	General function prediction only	Retrotransposon gag protein {ECO:0000313|EMBL:ABD63142.1} OS=Asparagus officinalis (Garden asparagus) PE=4 SV=1	PREDICTED: uncharacterized protein LOC103410170 [Malus domestica]
EVM0029252.1	--	--	[R]	General function prediction only	Putative uncharacterized protein {ECO:0000313|EMBL:CAN65719.1} OS=Vitis vinifera (Grape) PE=4 SV=1	PREDICTED: uncharacterized protein LOC103410170 [Malus domestica]
EVM0032286.1	--	--	[R]	General function prediction only	Putative uncharacterized protein {ECO:0000313|EMBL:CAN70775.1} OS=Vitis vinifera (Grape) PE=4 SV=1	PREDICTED: uncharacterized protein LOC103425149 [Malus domestica]
EVM0033069.1	--	--	[R]	General function prediction only	Uncharacterized protein {ECO:0000313|EMBL:EPS74455.1} OS=Genlisea aurea PE=4 SV=1	PREDICTED: LOW QUALITY PROTEIN: uncharacterized protein LOC103410613 [Malus domestica]
EVM0033701.1	--	--	[R]	General function prediction only	Putative uncharacterized protein {ECO:0000313|EMBL:ACY01934.1} OS=Beta vulgaris (Sugar beet) PE=4 SV=1	PREDICTED: uncharacterized protein LOC103410170 [Malus domestica]
EVM0034417.1	--	--	[R]	General function prediction only	Uncharacterized protein {ECO:0000313|EMBL:EPS69639.1} OS=Genlisea aurea PE=4 SV=1	PREDICTED: LOW QUALITY PROTEIN: uncharacterized protein LOC103410613 [Malus domestica]
EVM0034453.1	--	--	[R]	General function prediction only	Retropepsin-like protein {ECO:0000313|EMBL:AFN88198.1} OS=Phaseolus vulgaris (Kidney bean) PE=4 SV=1	PREDICTED: uncharacterized protein LOC103401831 [Malus domestica]
EVM0034490.1	--	--	[R]	General function prediction only	Uncharacterized protein {ECO:0000313|EMBL:EPS74455.1} OS=Genlisea aurea PE=4 SV=1	PREDICTED: uncharacterized protein LOC103407882 [Malus domestica]
EVM0035319.1	--	--	[R]	General function prediction only	Retrotransposon gag protein {ECO:0000313|EMBL:ABD63142.1} OS=Asparagus officinalis (Garden asparagus) PE=4 SV=1	PREDICTED: uncharacterized protein LOC103410170 [Malus domestica]
EVM0035674.1	--	--	[R]	General function prediction only	Retrotransposon gag protein {ECO:0000313|EMBL:ABD63142.1} OS=Asparagus officinalis (Garden asparagus) PE=4 SV=1	PREDICTED: uncharacterized protein LOC103410170 [Malus domestica]
EVM0036425.1	--	--	[R]	General function prediction only	Uncharacterized protein {ECO:0000313|EMBL:EPS74455.1} OS=Genlisea aurea PE=4 SV=1	PREDICTED: uncharacterized protein LOC103436152 [Malus domestica]
EVM0039293.1	--	--	[R]	General function prediction only	Uncharacterized protein {ECO:0000313|EMBL:EPS74455.1} OS=Genlisea aurea PE=4 SV=1	PREDICTED: LOW QUALITY PROTEIN: uncharacterized protein LOC103410613 [Malus domestica]
EVM0039423.1	--	--	[R]	General function prediction only	Uncharacterized protein {ECO:0000313|EMBL:EPS74455.1} OS=Genlisea aurea PE=4 SV=1	PREDICTED: LOW QUALITY PROTEIN: uncharacterized protein LOC103410613 [Malus domestica]
EVM0041251.1	--	--	[R]	General function prediction only	Retropepsin-like protein {ECO:0000313|EMBL:AFN88198.1} OS=Phaseolus vulgaris (Kidney bean) PE=4 SV=1	PREDICTED: uncharacterized protein LOC103444106 [Malus domestica]
EVM0041359.1	--	--	[R]	General function prediction only	Uncharacterized protein {ECO:0000313|EMBL:EPS69639.1} OS=Genlisea aurea PE=4 SV=1	PREDICTED: uncharacterized protein LOC103444106 [Malus domestica]
EVM0041791.1	--	--	[R]	General function prediction only	Uncharacterized protein {ECO:0000313|EMBL:EPS74455.1} OS=Genlisea aurea PE=4 SV=1	PREDICTED: LOW QUALITY PROTEIN: uncharacterized protein LOC103410613 [Malus domestica]
EVM0041990.1	--	--	[R]	General function prediction only	Uncharacterized protein {ECO:0000313|EMBL:EPS69639.1} OS=Genlisea aurea PE=4 SV=1	PREDICTED: uncharacterized protein LOC103444106 [Malus domestica]
EVM0043719.1	--	--	[R]	General function prediction only	Retrotransposon gag protein {ECO:0000313|EMBL:ABD63142.1} OS=Asparagus officinalis (Garden asparagus) PE=4 SV=1	PREDICTED: uncharacterized protein LOC103410170 [Malus domestica]
EVM0044677.1	--	--	[R]	General function prediction only	Retropepsin-like protein {ECO:0000313|EMBL:AFN88198.1} OS=Phaseolus vulgaris (Kidney bean) PE=4 SV=1	PREDICTED: uncharacterized protein LOC103407882 [Malus domestica]
EVM0044977.1	--	--	[R]	General function prediction only	Retropepsin-like protein {ECO:0000313|EMBL:AFN88198.1} OS=Phaseolus vulgaris (Kidney bean) PE=4 SV=1	PREDICTED: uncharacterized protein LOC103401831 [Malus domestica]
EVM0045437.1	--	--	[R]	General function prediction only	Uncharacterized protein {ECO:0000313|EMBL:EPS74455.1} OS=Genlisea aurea PE=4 SV=1	PREDICTED: uncharacterized protein LOC103407882 [Malus domestica]
EVM0007435.1	--	--	[GC]	--	Uncharacterized protein {ECO:0000313|EMBL:EMJ23857.1} OS=Prunus persica (Peach) PE=3 SV=1	PREDICTED: UDP-glycosyltransferase 85A2-like [Malus domestica]
EVM0020877.1	--	--	[GC]	--	Uncharacterized protein {ECO:0000313|EMBL:EMJ23626.1} OS=Prunus persica (Peach) PE=3 SV=1	PREDICTED: UDP-glycosyltransferase 85A2-like [Prunus mume]
EVM0024481.1	--	--	[GC]	--	Uncharacterized protein {ECO:0000313|EMBL:EMJ28424.1} OS=Prunus persica (Peach) PE=3 SV=1	PREDICTED: 7-deoxyloganetin glucosyltransferase-like [Pyrus x bretschneideri]
EVM0027485.1	--	--	[GC]	--	Uncharacterized protein {ECO:0000313|EMBL:EMJ28424.1} OS=Prunus persica (Peach) PE=3 SV=1	PREDICTED: 7-deoxyloganetin glucosyltransferase-like [Pyrus x bretschneideri]
EVM0039336.1	Biological Process: metabolic process (GO:0008152);; Molecular Function: transferase activity, transferring hexosyl groups (GO:0016758);;	--	[GC]	--	Mandelonitrile glucosyltransferase UGT85A19 {ECO:0000313|EMBL:ABV68925.1} OS=Prunus dulcis (Almond) PE=2 SV=1	PREDICTED: UDP-glycosyltransferase 85A2-like [Malus domestica]
EVM0043464.1	Biological Process: metabolic process (GO:0008152);; Molecular Function: transferase activity, transferring hexosyl groups (GO:0016758);;	--	[GC]	--	Mandelonitrile glucosyltransferase UGT85A19 {ECO:0000313|EMBL:ABV68925.1} OS=Prunus dulcis (Almond) PE=2 SV=1	PREDICTED: UDP-glycosyltransferase 85A2-like [Malus domestica]
EVM0000949.1	--	--	[R]	General function prediction only	Putative uncharacterized protein {ECO:0000313|EMBL:CAN83045.1} OS=Vitis vinifera (Grape) PE=4 SV=1	PREDICTED: uncharacterized protein LOC103445737 [Malus domestica]
EVM0002488.1	--	--	[R]	General function prediction only	Putative uncharacterized protein {ECO:0000313|EMBL:CAN74823.1} OS=Vitis vinifera (Grape) PE=4 SV=1	PREDICTED: uncharacterized protein LOC103427343 [Malus domestica]
EVM0002792.1	--	--	[R]	General function prediction only	Putative uncharacterized protein {ECO:0000313|EMBL:CAN77422.1} OS=Vitis vinifera (Grape) PE=4 SV=1	PREDICTED: uncharacterized protein LOC103427343 [Malus domestica]
EVM0005073.1	--	--	[R]	General function prediction only	Putative uncharacterized protein {ECO:0000313|EMBL:CAN83045.1} OS=Vitis vinifera (Grape) PE=4 SV=1	PREDICTED: uncharacterized protein LOC103445737 [Malus domestica]
EVM0008578.1	--	--	[R]	General function prediction only	Putative uncharacterized protein {ECO:0000313|EMBL:CAN66194.1} OS=Vitis vinifera (Grape) PE=4 SV=1	PREDICTED: uncharacterized protein LOC103420618 [Malus domestica]
EVM0008745.1	--	--	[R]	General function prediction only	Putative uncharacterized protein {ECO:0000313|EMBL:CAN77422.1} OS=Vitis vinifera (Grape) PE=4 SV=1	PREDICTED: uncharacterized protein LOC103946071 [Pyrus x bretschneideri]
EVM0008791.1	--	--	[R]	General function prediction only	Putative uncharacterized protein {ECO:0000313|EMBL:CAN84021.1} OS=Vitis vinifera (Grape) PE=4 SV=1	PREDICTED: uncharacterized protein LOC103946071 [Pyrus x bretschneideri]
EVM0009310.1	--	--	[R]	General function prediction only	Putative uncharacterized protein {ECO:0000313|EMBL:CAN77422.1} OS=Vitis vinifera (Grape) PE=4 SV=1	PREDICTED: uncharacterized protein LOC103425552 [Malus domestica]
EVM0009513.1	--	--	[R]	General function prediction only	Putative uncharacterized protein {ECO:0000313|EMBL:CAN77422.1} OS=Vitis vinifera (Grape) PE=4 SV=1	PREDICTED: uncharacterized protein LOC103946071 [Pyrus x bretschneideri]
EVM0010211.1	--	--	[R]	General function prediction only	Putative uncharacterized protein {ECO:0000313|EMBL:CAN77422.1} OS=Vitis vinifera (Grape) PE=4 SV=1	PREDICTED: uncharacterized protein LOC103946071 [Pyrus x bretschneideri]
EVM0010502.1	--	--	[R]	General function prediction only	Putative uncharacterized protein {ECO:0000313|EMBL:CAN77422.1} OS=Vitis vinifera (Grape) PE=4 SV=1	PREDICTED: uncharacterized protein LOC103427343 [Malus domestica]
EVM0010848.1	--	--	[R]	General function prediction only	Uncharacterized protein {ECO:0000313|EMBL:KFK44313.1} OS=Arabis alpina (Alpine rock-cress) PE=4 SV=1	PREDICTED: uncharacterized protein LOC103408618 [Malus domestica]
EVM0010913.1	--	--	[R]	General function prediction only	Putative uncharacterized protein {ECO:0000313|EMBL:CAN77422.1} OS=Vitis vinifera (Grape) PE=4 SV=1	PREDICTED: uncharacterized protein LOC103427343 [Malus domestica]
EVM0011804.1	--	--	[R]	General function prediction only	Putative uncharacterized protein {ECO:0000313|EMBL:CAN77422.1} OS=Vitis vinifera (Grape) PE=4 SV=1	PREDICTED: uncharacterized protein LOC103425552 [Malus domestica]
EVM0013504.1	--	--	[R]	General function prediction only	Putative uncharacterized protein {ECO:0000313|EMBL:CAN77422.1} OS=Vitis vinifera (Grape) PE=4 SV=1	PREDICTED: uncharacterized protein LOC103946071 [Pyrus x bretschneideri]
EVM0016299.1	--	--	[R]	General function prediction only	Putative uncharacterized protein {ECO:0000313|EMBL:CAN70585.1} OS=Vitis vinifera (Grape) PE=4 SV=1	PREDICTED: uncharacterized protein LOC102607673 [Citrus sinensis]
EVM0016405.1	--	--	[R]	General function prediction only	Uncharacterized protein {ECO:0000313|EMBL:KFK44313.1} OS=Arabis alpina (Alpine rock-cress) PE=4 SV=1	PREDICTED: uncharacterized protein LOC103445737 [Malus domestica]
EVM0017729.1	--	--	[R]	General function prediction only	Putative uncharacterized protein {ECO:0000313|EMBL:CAN75942.1} OS=Vitis vinifera (Grape) PE=4 SV=1	PREDICTED: uncharacterized protein LOC102607673 [Citrus sinensis]
EVM0018708.1	--	--	[R]	General function prediction only	Putative uncharacterized protein {ECO:0000313|EMBL:CAN77422.1} OS=Vitis vinifera (Grape) PE=4 SV=1	PREDICTED: uncharacterized protein LOC103427343 [Malus domestica]
EVM0019398.1	--	--	[R]	General function prediction only	Putative uncharacterized protein {ECO:0000313|EMBL:CAN79755.1} OS=Vitis vinifera (Grape) PE=4 SV=1	PREDICTED: uncharacterized protein LOC103946071 [Pyrus x bretschneideri]
EVM0019625.1	--	--	[R]	General function prediction only	Putative uncharacterized protein {ECO:0000313|EMBL:CAN83045.1} OS=Vitis vinifera (Grape) PE=4 SV=1	PREDICTED: uncharacterized protein LOC103445737 [Malus domestica]
EVM0020826.1	--	--	[R]	General function prediction only	Uncharacterized protein {ECO:0000313|EMBL:KFK44313.1} OS=Arabis alpina (Alpine rock-cress) PE=4 SV=1	PREDICTED: uncharacterized protein LOC103408618 [Malus domestica]
EVM0024485.1	--	--	[R]	General function prediction only	Putative uncharacterized protein {ECO:0000313|EMBL:CAN84021.1} OS=Vitis vinifera (Grape) PE=4 SV=1	PREDICTED: uncharacterized protein LOC103946071 [Pyrus x bretschneideri]
EVM0026156.1	--	--	[R]	General function prediction only	Putative uncharacterized protein {ECO:0000313|EMBL:CAN76815.1} OS=Vitis vinifera (Grape) PE=4 SV=1	PREDICTED: uncharacterized protein LOC103445071 [Malus domestica]
EVM0026415.1	--	--	[R]	General function prediction only	Putative uncharacterized protein {ECO:0000313|EMBL:CAN76815.1} OS=Vitis vinifera (Grape) PE=4 SV=1	PREDICTED: uncharacterized protein LOC103445071 [Malus domestica]
EVM0028233.1	--	--	[R]	General function prediction only	Putative uncharacterized protein {ECO:0000313|EMBL:CAN77422.1} OS=Vitis vinifera (Grape) PE=4 SV=1	PREDICTED: uncharacterized protein LOC103946071 [Pyrus x bretschneideri]
EVM0029303.1	--	--	[R]	General function prediction only	Gag-pol {ECO:0000313|EMBL:AFU25705.1} OS=Castanea mollissima (Chinese chestnut) PE=4 SV=1	PREDICTED: protein NYNRIN-like [Prunus mume]
EVM0030082.1	--	--	[R]	General function prediction only	Putative uncharacterized protein {ECO:0000313|EMBL:CAN77422.1} OS=Vitis vinifera (Grape) PE=4 SV=1	PREDICTED: uncharacterized protein LOC103946071 [Pyrus x bretschneideri]
EVM0035034.1	--	--	[R]	General function prediction only	Putative uncharacterized protein {ECO:0000313|EMBL:CAN77422.1} OS=Vitis vinifera (Grape) PE=4 SV=1	PREDICTED: uncharacterized protein LOC103427343 [Malus domestica]
EVM0035116.1	--	--	[R]	General function prediction only	Putative uncharacterized protein {ECO:0000313|EMBL:CAN84035.1} OS=Vitis vinifera (Grape) PE=4 SV=1	PREDICTED: uncharacterized protein LOC103425552 [Malus domestica]
EVM0035119.1	--	--	[R]	General function prediction only	Putative uncharacterized protein {ECO:0000313|EMBL:CAN64746.1} OS=Vitis vinifera (Grape) PE=4 SV=1	PREDICTED: uncharacterized protein LOC103946071 [Pyrus x bretschneideri]
EVM0035381.1	--	--	[R]	General function prediction only	Putative uncharacterized protein {ECO:0000313|EMBL:CAN83045.1} OS=Vitis vinifera (Grape) PE=4 SV=1	PREDICTED: uncharacterized protein LOC103445737 [Malus domestica]
EVM0036894.1	--	--	[R]	General function prediction only	Putative uncharacterized protein {ECO:0000313|EMBL:CAN77422.1} OS=Vitis vinifera (Grape) PE=4 SV=1	PREDICTED: uncharacterized protein LOC103946071 [Pyrus x bretschneideri]
EVM0041208.1	--	--	[R]	General function prediction only	Putative uncharacterized protein {ECO:0000313|EMBL:CAN84021.1} OS=Vitis vinifera (Grape) PE=4 SV=1	PREDICTED: uncharacterized protein LOC103946071 [Pyrus x bretschneideri]
EVM0042606.1	--	--	[R]	General function prediction only	Putative uncharacterized protein {ECO:0000313|EMBL:CAN64746.1} OS=Vitis vinifera (Grape) PE=4 SV=1	PREDICTED: uncharacterized protein LOC103946071 [Pyrus x bretschneideri]
EVM0043284.1	--	--	[R]	General function prediction only	Putative uncharacterized protein {ECO:0000313|EMBL:CAN77422.1} OS=Vitis vinifera (Grape) PE=4 SV=1	PREDICTED: uncharacterized protein LOC103427343 [Malus domestica]
EVM0043628.1	--	--	[R]	General function prediction only	Putative uncharacterized protein {ECO:0000313|EMBL:CAN64746.1} OS=Vitis vinifera (Grape) PE=4 SV=1	PREDICTED: uncharacterized protein LOC103946071 [Pyrus x bretschneideri]
EVM0044921.1	--	--	[R]	General function prediction only	Putative uncharacterized protein {ECO:0000313|EMBL:CAN75172.1} OS=Vitis vinifera (Grape) PE=4 SV=1	PREDICTED: uncharacterized protein LOC103422984 [Malus domestica]
EVM0000257.1	Molecular Function: nucleic acid binding (GO:0003676);; Molecular Function: electron carrier activity (GO:0009055);; Biological Process: electron transport chain (GO:0022900);;	--	[R]	General function prediction only	Retrotransposon polyprotein {ECO:0000313|EMBL:AFP55537.1} OS=Rosa rugosa (Rugosa rose) PE=4 SV=1	PREDICTED: uncharacterized protein LOC103429605 [Malus domestica]
EVM0001620.1	Cellular Component: mitochondrion (GO:0005739);;	--	[R]	General function prediction only	Retrotransposon polyprotein {ECO:0000313|EMBL:AFP55537.1} OS=Rosa rugosa (Rugosa rose) PE=4 SV=1	PREDICTED: uncharacterized protein LOC103429605 [Malus domestica]
EVM0004387.1	Molecular Function: transferase activity, transferring phosphorus-containing groups (GO:0016772);; Biological Process: primary metabolic process (GO:0044238);; Biological Process: cellular macromolecule metabolic process (GO:0044260);; Molecular Function: organic cyclic compound binding (GO:0097159);; Molecular Function: heterocyclic compound binding (GO:1901363);;	--	[R]	General function prediction only	T4.5 protein {ECO:0000313|EMBL:CCH50966.1} OS=Malus x robusta PE=4 SV=1	PREDICTED: uncharacterized protein LOC103430102 [Malus domestica]
EVM0004402.1	--	--	[R]	General function prediction only	T4.5 protein {ECO:0000313|EMBL:CCH50966.1} OS=Malus x robusta PE=4 SV=1	PREDICTED: uncharacterized protein LOC103430102 [Malus domestica]
EVM0006771.1	--	--	[R]	General function prediction only	T4.5 protein {ECO:0000313|EMBL:CCH50966.1} OS=Malus x robusta PE=4 SV=1	PREDICTED: uncharacterized protein LOC103430102 [Malus domestica]
EVM0008731.1	--	--	[R]	General function prediction only	T4.5 protein {ECO:0000313|EMBL:CCH50966.1} OS=Malus x robusta PE=4 SV=1	PREDICTED: uncharacterized protein LOC103430548 [Malus domestica]
EVM0008883.1	--	--	[R]	General function prediction only	Putative uncharacterized protein {ECO:0000313|EMBL:CAN64509.1} OS=Vitis vinifera (Grape) PE=4 SV=1	PREDICTED: uncharacterized protein LOC103430548 [Malus domestica]
EVM0010596.1	Molecular Function: nucleic acid binding (GO:0003676);; Molecular Function: electron carrier activity (GO:0009055);; Biological Process: electron transport chain (GO:0022900);; Molecular Function: ion binding (GO:0043167);;	--	[R]	General function prediction only	Retrotransposon polyprotein {ECO:0000313|EMBL:AFP55537.1} OS=Rosa rugosa (Rugosa rose) PE=4 SV=1	PREDICTED: uncharacterized protein LOC103429605 [Malus domestica]
EVM0011777.1	Molecular Function: nucleic acid binding (GO:0003676);; Molecular Function: electron carrier activity (GO:0009055);; Biological Process: electron transport chain (GO:0022900);;	--	[R]	General function prediction only	T4.5 protein {ECO:0000313|EMBL:CCH50966.1} OS=Malus x robusta PE=4 SV=1	PREDICTED: uncharacterized protein LOC103430548 [Malus domestica]
EVM0011783.1	Molecular Function: organic cyclic compound binding (GO:0097159);; Molecular Function: heterocyclic compound binding (GO:1901363);;	--	[R]	General function prediction only	Uncharacterized protein {ECO:0000313|EMBL:ACF87376.2} OS=Zea mays (Maize) PE=2 SV=2	unknown [Zea mays]
EVM0013841.1	Molecular Function: binding (GO:0005488);;	--	[R]	General function prediction only	T4.5 protein {ECO:0000313|EMBL:CCH50966.1} OS=Malus x robusta PE=4 SV=1	PREDICTED: uncharacterized protein LOC103430548 [Malus domestica]
EVM0016525.1	--	--	[R]	General function prediction only	T4.5 protein {ECO:0000313|EMBL:CCH50966.1} OS=Malus x robusta PE=4 SV=1	PREDICTED: uncharacterized protein LOC103440084 [Malus domestica]
EVM0019736.1	--	--	[R]	General function prediction only	T4.5 protein {ECO:0000313|EMBL:CCH50966.1} OS=Malus x robusta PE=4 SV=1	PREDICTED: uncharacterized protein LOC103430102 [Malus domestica]
EVM0020281.1	--	--	[R]	General function prediction only	T4.5 protein {ECO:0000313|EMBL:CCH50966.1} OS=Malus x robusta PE=4 SV=1	PREDICTED: uncharacterized protein LOC103404078 [Malus domestica]
EVM0020971.1	--	--	[R]	General function prediction only	T4.5 protein {ECO:0000313|EMBL:CCH50966.1} OS=Malus x robusta PE=4 SV=1	PREDICTED: uncharacterized protein LOC103420252 [Malus domestica]
EVM0021097.1	--	K12882|7.81594e-82|pxb:103941984|nuclear cap-binding protein subunit 1-like; K12882 nuclear cap-binding protein subunit 1 (A)	[R]	General function prediction only	T4.5 protein {ECO:0000313|EMBL:CCH50966.1} OS=Malus x robusta PE=4 SV=1	PREDICTED: nuclear cap-binding protein subunit 1-like [Pyrus x bretschneideri]
EVM0022315.1	Molecular Function: transferase activity, transferring phosphorus-containing groups (GO:0016772);; Molecular Function: organic cyclic compound binding (GO:0097159);; Molecular Function: heterocyclic compound binding (GO:1901363);;	--	[R]	General function prediction only	T4.5 protein {ECO:0000313|EMBL:CCH50966.1} OS=Malus x robusta PE=4 SV=1	PREDICTED: uncharacterized protein LOC103440084 [Malus domestica]
EVM0023982.1	Molecular Function: nucleic acid binding (GO:0003676);;	--	[R]	General function prediction only	T4.5 protein {ECO:0000313|EMBL:CCH50966.1} OS=Malus x robusta PE=4 SV=1	PREDICTED: probable LRR receptor-like serine/threonine-protein kinase At4g08850 [Malus domestica]
EVM0027453.1	--	--	[R]	General function prediction only	T4.5 protein {ECO:0000313|EMBL:CCH50966.1} OS=Malus x robusta PE=4 SV=1	PREDICTED: uncharacterized protein LOC103430548 [Malus domestica]
EVM0028836.1	Molecular Function: transferase activity, transferring phosphorus-containing groups (GO:0016772);; Molecular Function: organic cyclic compound binding (GO:0097159);; Molecular Function: heterocyclic compound binding (GO:1901363);;	--	[R]	General function prediction only	T4.5 protein {ECO:0000313|EMBL:CCH50966.1} OS=Malus x robusta PE=4 SV=1	PREDICTED: uncharacterized protein LOC103440084 [Malus domestica]
EVM0033637.1	--	--	[R]	General function prediction only	T4.5 protein {ECO:0000313|EMBL:CCH50966.1} OS=Malus x robusta PE=4 SV=1	PREDICTED: uncharacterized protein LOC103430548 [Malus domestica]
EVM0033870.1	--	--	[R]	General function prediction only	T4.5 protein {ECO:0000313|EMBL:CCH50966.1} OS=Malus x robusta PE=4 SV=1	PREDICTED: uncharacterized protein LOC103430548 [Malus domestica]
EVM0039128.1	Molecular Function: transferase activity, transferring phosphorus-containing groups (GO:0016772);; Biological Process: primary metabolic process (GO:0044238);; Biological Process: cellular macromolecule metabolic process (GO:0044260);; Molecular Function: organic cyclic compound binding (GO:0097159);; Molecular Function: heterocyclic compound binding (GO:1901363);;	--	[R]	General function prediction only	T4.5 protein {ECO:0000313|EMBL:CCH50966.1} OS=Malus x robusta PE=4 SV=1	PREDICTED: uncharacterized protein LOC103430102 [Malus domestica]
EVM0039517.1	Molecular Function: ion binding (GO:0043167);;	--	[R]	General function prediction only	Retrotransposon polyprotein {ECO:0000313|EMBL:AFP55537.1} OS=Rosa rugosa (Rugosa rose) PE=4 SV=1	PREDICTED: uncharacterized protein LOC103949948 [Pyrus x bretschneideri]
EVM0039768.1	Molecular Function: nucleic acid binding (GO:0003676);; Molecular Function: electron carrier activity (GO:0009055);; Biological Process: electron transport chain (GO:0022900);;	--	[R]	General function prediction only	T4.5 protein {ECO:0000313|EMBL:CCH50966.1} OS=Malus x robusta PE=4 SV=1	PREDICTED: uncharacterized protein LOC103430548 [Malus domestica]
EVM0039804.1	--	--	[R]	General function prediction only	T4.5 protein {ECO:0000313|EMBL:CCH50966.1} OS=Malus x robusta PE=4 SV=1	PREDICTED: uncharacterized protein LOC103430102 [Malus domestica]
EVM0040386.1	Molecular Function: DNA binding (GO:0003677);; Molecular Function: catalytic activity (GO:0003824);; Biological Process: DNA recombination (GO:0006310);; Cellular Component: plastid (GO:0009536);; Molecular Function: metal ion binding (GO:0046872);;	--	[R]	General function prediction only	Retrotransposon polyprotein {ECO:0000313|EMBL:AFP55537.1} OS=Rosa rugosa (Rugosa rose) PE=4 SV=1	PREDICTED: uncharacterized protein LOC103437591 [Malus domestica]
EVM0040400.1	--	--	[R]	General function prediction only	T4.5 protein {ECO:0000313|EMBL:CCH50966.1} OS=Malus x robusta PE=4 SV=1	PREDICTED: uncharacterized protein LOC103420252 [Malus domestica]
EVM0042205.1	--	--	[R]	General function prediction only	T4.5 protein {ECO:0000313|EMBL:CCH50966.1} OS=Malus x robusta PE=4 SV=1	PREDICTED: probable LRR receptor-like serine/threonine-protein kinase At4g08850 [Malus domestica]
EVM0042542.1	--	--	[R]	General function prediction only	Putative uncharacterized protein {ECO:0000313|EMBL:CAN68364.1} OS=Vitis vinifera (Grape) PE=4 SV=1	hypothetical protein VITISV_021899 [Vitis vinifera]
EVM0043132.1	Molecular Function: nucleic acid binding (GO:0003676);; Molecular Function: electron carrier activity (GO:0009055);; Biological Process: electron transport chain (GO:0022900);;	--	[R]	General function prediction only	T4.5 protein {ECO:0000313|EMBL:CCH50966.1} OS=Malus x robusta PE=4 SV=1	PREDICTED: uncharacterized protein LOC103430548 [Malus domestica]
EVM0043593.1	--	--	[R]	General function prediction only	Putative uncharacterized protein {ECO:0000313|EMBL:CAN75776.1} OS=Vitis vinifera (Grape) PE=4 SV=1	PREDICTED: uncharacterized protein LOC103956384 [Pyrus x bretschneideri]
EVM0044146.1	--	--	[R]	General function prediction only	T4.5 protein {ECO:0000313|EMBL:CCH50966.1} OS=Malus x robusta PE=4 SV=1	PREDICTED: uncharacterized protein LOC103440084 [Malus domestica]
EVM0044858.1	Molecular Function: transferase activity, transferring phosphorus-containing groups (GO:0016772);; Molecular Function: organic cyclic compound binding (GO:0097159);; Molecular Function: heterocyclic compound binding (GO:1901363);;	--	[R]	General function prediction only	T4.5 protein {ECO:0000313|EMBL:CCH50966.1} OS=Malus x robusta PE=4 SV=1	PREDICTED: uncharacterized protein LOC103430102 [Malus domestica]
EVM0000110.1	--	--	--	--	Uncharacterized protein {ECO:0000313|EMBL:EMJ20897.1} OS=Prunus persica (Peach) PE=4 SV=1	PREDICTED: putative receptor-like protein kinase At3g47110 [Pyrus x bretschneideri]
EVM0005155.1	--	--	--	--	Uncharacterized protein {ECO:0000313|EMBL:EMJ20897.1} OS=Prunus persica (Peach) PE=4 SV=1	PREDICTED: probable LRR receptor-like serine/threonine-protein kinase At3g47570 [Pyrus x bretschneideri]
EVM0007550.1	--	--	--	--	Uncharacterized protein {ECO:0000313|EMBL:EMJ20897.1} OS=Prunus persica (Peach) PE=4 SV=1	PREDICTED: putative receptor-like protein kinase At3g47110 [Pyrus x bretschneideri]
EVM0008448.1	--	--	--	--	Uncharacterized protein {ECO:0000313|EMBL:EMJ20897.1} OS=Prunus persica (Peach) PE=4 SV=1	PREDICTED: probable LRR receptor-like serine/threonine-protein kinase At3g47570 [Pyrus x bretschneideri]
EVM0009434.1	--	--	--	--	Uncharacterized protein {ECO:0000313|EMBL:EMJ20897.1} OS=Prunus persica (Peach) PE=4 SV=1	PREDICTED: putative receptor-like protein kinase At3g47110 [Pyrus x bretschneideri]
EVM0010896.1	--	--	--	--	Uncharacterized protein {ECO:0000313|EMBL:EMJ20897.1} OS=Prunus persica (Peach) PE=4 SV=1	PREDICTED: putative receptor-like protein kinase At3g47110 [Pyrus x bretschneideri]
EVM0012310.1	--	--	--	--	Uncharacterized protein {ECO:0000313|EMBL:EMJ20897.1} OS=Prunus persica (Peach) PE=4 SV=1	PREDICTED: putative receptor-like protein kinase At3g47110 [Pyrus x bretschneideri]
EVM0013053.1	--	--	--	--	Uncharacterized protein {ECO:0000313|EMBL:EMJ20897.1} OS=Prunus persica (Peach) PE=4 SV=1	PREDICTED: putative receptor-like protein kinase At3g47110 [Pyrus x bretschneideri]
EVM0018054.1	--	--	--	--	Uncharacterized protein {ECO:0000313|EMBL:EMJ20897.1} OS=Prunus persica (Peach) PE=4 SV=1	PREDICTED: putative receptor-like protein kinase At3g47110 [Pyrus x bretschneideri]
EVM0029067.1	--	--	--	--	Uncharacterized protein {ECO:0000313|EMBL:EMJ20897.1} OS=Prunus persica (Peach) PE=4 SV=1	PREDICTED: probable LRR receptor-like serine/threonine-protein kinase At3g47570 [Malus domestica]
EVM0029490.1	--	--	--	--	Uncharacterized protein {ECO:0000313|EMBL:EMJ20897.1} OS=Prunus persica (Peach) PE=4 SV=1	PREDICTED: putative receptor-like protein kinase At3g47110 [Pyrus x bretschneideri]
EVM0031868.1	--	--	--	--	Uncharacterized protein {ECO:0000313|EMBL:EMJ20897.1} OS=Prunus persica (Peach) PE=4 SV=1	PREDICTED: probable LRR receptor-like serine/threonine-protein kinase At3g47570 [Pyrus x bretschneideri]
EVM0033872.1	--	--	--	--	Uncharacterized protein {ECO:0000313|EMBL:EMJ20897.1} OS=Prunus persica (Peach) PE=4 SV=1	PREDICTED: probable LRR receptor-like serine/threonine-protein kinase At3g47570 [Pyrus x bretschneideri]
EVM0035669.1	--	--	--	--	Uncharacterized protein {ECO:0000313|EMBL:EMJ20897.1} OS=Prunus persica (Peach) PE=4 SV=1	PREDICTED: probable LRR receptor-like serine/threonine-protein kinase At3g47570 [Malus domestica]
EVM0035846.1	--	--	--	--	Uncharacterized protein {ECO:0000313|EMBL:EMJ20897.1} OS=Prunus persica (Peach) PE=4 SV=1	PREDICTED: probable LRR receptor-like serine/threonine-protein kinase At3g47570 [Malus domestica]
EVM0042034.1	--	--	--	--	Uncharacterized protein {ECO:0000313|EMBL:EMJ20897.1} OS=Prunus persica (Peach) PE=4 SV=1	PREDICTED: probable LRR receptor-like serine/threonine-protein kinase At3g47570 [Malus domestica]
EVM0044378.1	--	--	--	--	Uncharacterized protein {ECO:0000313|EMBL:EMJ20897.1} OS=Prunus persica (Peach) PE=4 SV=1	PREDICTED: probable LRR receptor-like serine/threonine-protein kinase At3g47570 [Malus domestica]
EVM0044899.1	--	--	--	--	Uncharacterized protein {ECO:0000313|EMBL:EMJ20897.1} OS=Prunus persica (Peach) PE=4 SV=1	PREDICTED: putative receptor-like protein kinase At3g47110 [Pyrus x bretschneideri]
EVM0000525.1	--	--	--	--	Uncharacterized protein {ECO:0000313|EMBL:EMJ05473.1} OS=Prunus persica (Peach) PE=4 SV=1	PREDICTED: probable disease resistance protein At5g66900 [Pyrus x bretschneideri]
EVM0000529.1	--	--	--	--	Uncharacterized protein {ECO:0000313|EMBL:EMJ05852.1} OS=Prunus persica (Peach) PE=4 SV=1	PREDICTED: probable disease resistance protein At5g66900 [Malus domestica]
EVM0001067.1	--	--	--	--	Uncharacterized protein {ECO:0000313|EMBL:EMJ05473.1} OS=Prunus persica (Peach) PE=4 SV=1	PREDICTED: probable disease resistance protein At5g66900 [Pyrus x bretschneideri]
EVM0004033.1	--	--	--	--	Uncharacterized protein {ECO:0000313|EMBL:EMJ05852.1} OS=Prunus persica (Peach) PE=4 SV=1	PREDICTED: probable disease resistance protein At5g66900 [Pyrus x bretschneideri]
EVM0005306.1	--	--	--	--	Uncharacterized protein {ECO:0000313|EMBL:EMJ05627.1} OS=Prunus persica (Peach) PE=4 SV=1	PREDICTED: probable disease resistance protein At5g66900 [Malus domestica]
EVM0007719.1	--	--	--	--	Uncharacterized protein {ECO:0000313|EMBL:EMJ05852.1} OS=Prunus persica (Peach) PE=4 SV=1	PREDICTED: probable disease resistance protein At5g66900 [Malus domestica]
EVM0007939.1	--	--	--	--	Uncharacterized protein {ECO:0000313|EMBL:EMJ05852.1} OS=Prunus persica (Peach) PE=4 SV=1	PREDICTED: probable disease resistance protein At5g66900 [Pyrus x bretschneideri]
EVM0008409.2	--	--	--	--	Uncharacterized protein {ECO:0000313|EMBL:EMJ05473.1} OS=Prunus persica (Peach) PE=4 SV=1	PREDICTED: probable disease resistance protein At5g66900 isoform X1 [Pyrus x bretschneideri]
EVM0019567.1	--	--	--	--	Uncharacterized protein {ECO:0000313|EMBL:EMJ05473.1} OS=Prunus persica (Peach) PE=4 SV=1	PREDICTED: probable disease resistance protein At5g66900 [Pyrus x bretschneideri]
EVM0022039.2	--	--	--	--	Uncharacterized protein {ECO:0000313|EMBL:EMJ05473.1} OS=Prunus persica (Peach) PE=4 SV=1	PREDICTED: probable disease resistance protein At5g66900 [Pyrus x bretschneideri]
EVM0032580.1	--	--	--	--	Uncharacterized protein {ECO:0000313|EMBL:EMJ05852.1} OS=Prunus persica (Peach) PE=4 SV=1	PREDICTED: probable disease resistance protein At5g66900 [Malus domestica]
EVM0033103.1	--	--	--	--	Uncharacterized protein {ECO:0000313|EMBL:EMJ05627.1} OS=Prunus persica (Peach) PE=4 SV=1	PREDICTED: probable disease resistance protein At5g66900 [Malus domestica]
EVM0035535.1	--	--	--	--	Uncharacterized protein {ECO:0000313|EMBL:EMJ05627.1} OS=Prunus persica (Peach) PE=4 SV=1	PREDICTED: probable disease resistance protein At5g66900 [Malus domestica]
EVM0040244.2	--	--	--	--	Uncharacterized protein {ECO:0000313|EMBL:EMJ05473.1} OS=Prunus persica (Peach) PE=4 SV=1	PREDICTED: probable disease resistance protein At5g66900 [Pyrus x bretschneideri]
EVM0042005.1	--	--	--	--	Uncharacterized protein {ECO:0000313|EMBL:EMJ05480.1} OS=Prunus persica (Peach) PE=4 SV=1	PREDICTED: probable disease resistance protein At5g66890 [Pyrus x bretschneideri]
EVM0009272.1	--	--	[T]	Signal transduction mechanisms	Uncharacterized protein {ECO:0000313|EMBL:EMJ16059.1} OS=Prunus persica (Peach) PE=4 SV=1	PREDICTED: disease resistance protein At4g27190-like [Pyrus x bretschneideri]
EVM0009572.1	--	--	[T]	Signal transduction mechanisms	Uncharacterized protein {ECO:0000313|EMBL:EMJ16059.1} OS=Prunus persica (Peach) PE=4 SV=1	PREDICTED: probable disease resistance protein At4g27220 isoform X3 [Pyrus x bretschneideri]
EVM0010528.1	--	--	[T]	Signal transduction mechanisms	Uncharacterized protein {ECO:0000313|EMBL:EMJ16059.1} OS=Prunus persica (Peach) PE=4 SV=1	PREDICTED: disease resistance protein At4g27190-like [Malus domestica]
EVM0010910.1	--	--	[T]	Signal transduction mechanisms	Uncharacterized protein {ECO:0000313|EMBL:EMJ16059.1} OS=Prunus persica (Peach) PE=4 SV=1	PREDICTED: disease resistance protein At4g27190-like [Pyrus x bretschneideri]
EVM0031923.1	--	--	[T]	Signal transduction mechanisms	Uncharacterized protein {ECO:0000313|EMBL:EMJ16059.1} OS=Prunus persica (Peach) PE=4 SV=1	PREDICTED: probable disease resistance protein At4g27220 [Pyrus x bretschneideri]
EVM0034180.1	--	--	[T]	Signal transduction mechanisms	Uncharacterized protein {ECO:0000313|EMBL:EMJ16059.1} OS=Prunus persica (Peach) PE=4 SV=1	PREDICTED: disease resistance protein RPS2-like [Pyrus x bretschneideri]
EVM0041868.1	--	--	[T]	Signal transduction mechanisms	Uncharacterized protein {ECO:0000313|EMBL:EMJ16059.1} OS=Prunus persica (Peach) PE=4 SV=1	PREDICTED: disease resistance protein RPS2-like [Pyrus x bretschneideri]
EVM0000009.1	--	--	[R]	General function prediction only	Uncharacterized protein {ECO:0000313|EMBL:KDP35540.1} OS=Jatropha curcas (Barbados nut) PE=4 SV=1	PREDICTED: uncharacterized protein LOC103410878 [Malus domestica]
EVM0003365.1	--	--	[R]	General function prediction only	Uncharacterized protein {ECO:0000313|EMBL:KDP35540.1} OS=Jatropha curcas (Barbados nut) PE=4 SV=1	PREDICTED: uncharacterized protein LOC103428081 [Malus domestica]
EVM0003892.1	--	--	[R]	General function prediction only	Uncharacterized protein {ECO:0000313|EMBL:KDP35540.1} OS=Jatropha curcas (Barbados nut) PE=4 SV=1	PREDICTED: uncharacterized protein LOC103960801 [Pyrus x bretschneideri]
EVM0004158.1	--	--	[R]	General function prediction only	Uncharacterized protein {ECO:0000313|EMBL:KDP35540.1} OS=Jatropha curcas (Barbados nut) PE=4 SV=1	PREDICTED: uncharacterized protein LOC103428081 [Malus domestica]
EVM0004848.1	--	--	[R]	General function prediction only	Uncharacterized protein {ECO:0000313|EMBL:KDP35540.1} OS=Jatropha curcas (Barbados nut) PE=4 SV=1	PREDICTED: uncharacterized protein LOC103430756 [Malus domestica]
EVM0004873.1	--	--	[R]	General function prediction only	Uncharacterized protein {ECO:0000313|EMBL:KDP35540.1} OS=Jatropha curcas (Barbados nut) PE=4 SV=1	PREDICTED: uncharacterized protein LOC103443737 [Malus domestica]
EVM0004980.1	--	--	[R]	General function prediction only	Uncharacterized protein {ECO:0000313|EMBL:KDP35540.1} OS=Jatropha curcas (Barbados nut) PE=4 SV=1	PREDICTED: uncharacterized protein LOC103430756 [Malus domestica]
EVM0006216.1	--	--	[R]	General function prediction only	Uncharacterized protein {ECO:0000313|EMBL:KDP35540.1} OS=Jatropha curcas (Barbados nut) PE=4 SV=1	PREDICTED: uncharacterized protein LOC103443737 [Malus domestica]
EVM0006614.1	--	--	[R]	General function prediction only	Uncharacterized protein {ECO:0000313|EMBL:KDP35540.1} OS=Jatropha curcas (Barbados nut) PE=4 SV=1	PREDICTED: uncharacterized protein LOC103428081 [Malus domestica]
EVM0007069.1	--	--	[R]	General function prediction only	Uncharacterized protein {ECO:0000313|EMBL:KDP35540.1} OS=Jatropha curcas (Barbados nut) PE=4 SV=1	PREDICTED: uncharacterized protein LOC103430756 [Malus domestica]
EVM0007747.1	--	--	[R]	General function prediction only	Uncharacterized protein {ECO:0000313|EMBL:KDP35540.1} OS=Jatropha curcas (Barbados nut) PE=4 SV=1	PREDICTED: uncharacterized protein LOC103428081 [Malus domestica]
EVM0008614.1	--	--	[R]	General function prediction only	Uncharacterized protein {ECO:0000313|EMBL:KDP35540.1} OS=Jatropha curcas (Barbados nut) PE=4 SV=1	PREDICTED: uncharacterized protein LOC103443737 [Malus domestica]
EVM0009046.1	--	--	[R]	General function prediction only	Uncharacterized protein {ECO:0000313|EMBL:KDP35540.1} OS=Jatropha curcas (Barbados nut) PE=4 SV=1	PREDICTED: uncharacterized protein LOC103410878 [Malus domestica]
EVM0010619.1	--	--	[R]	General function prediction only	Uncharacterized protein {ECO:0000313|EMBL:KDP35540.1} OS=Jatropha curcas (Barbados nut) PE=4 SV=1	PREDICTED: uncharacterized protein LOC103428081 [Malus domestica]
EVM0012500.1	--	--	[R]	General function prediction only	Uncharacterized protein {ECO:0000313|EMBL:KDP35540.1} OS=Jatropha curcas (Barbados nut) PE=4 SV=1	PREDICTED: uncharacterized protein LOC103428081 [Malus domestica]
EVM0013168.1	--	--	[R]	General function prediction only	Uncharacterized protein {ECO:0000313|EMBL:KDP35540.1} OS=Jatropha curcas (Barbados nut) PE=4 SV=1	PREDICTED: uncharacterized protein LOC103402515 [Malus domestica]
EVM0013703.1	--	--	[R]	General function prediction only	Uncharacterized protein {ECO:0000313|EMBL:KDP35540.1} OS=Jatropha curcas (Barbados nut) PE=4 SV=1	PREDICTED: uncharacterized protein LOC103410878 [Malus domestica]
EVM0014374.1	--	--	[R]	General function prediction only	Uncharacterized protein {ECO:0000313|EMBL:KDP35540.1} OS=Jatropha curcas (Barbados nut) PE=4 SV=1	PREDICTED: uncharacterized protein LOC103430756 [Malus domestica]
EVM0014796.1	--	--	[R]	General function prediction only	Uncharacterized protein {ECO:0000313|EMBL:KDP35540.1} OS=Jatropha curcas (Barbados nut) PE=4 SV=1	PREDICTED: uncharacterized protein LOC103428081 [Malus domestica]
EVM0014931.1	--	--	[R]	General function prediction only	Uncharacterized protein {ECO:0000313|EMBL:KDP35540.1} OS=Jatropha curcas (Barbados nut) PE=4 SV=1	PREDICTED: uncharacterized protein LOC103428081 [Malus domestica]
EVM0015150.1	--	--	[R]	General function prediction only	Uncharacterized protein {ECO:0000313|EMBL:KDP35540.1} OS=Jatropha curcas (Barbados nut) PE=4 SV=1	PREDICTED: uncharacterized protein LOC103428081 [Malus domestica]
EVM0015209.1	--	--	[R]	General function prediction only	Uncharacterized protein {ECO:0000313|EMBL:KDP35540.1} OS=Jatropha curcas (Barbados nut) PE=4 SV=1	PREDICTED: uncharacterized protein LOC103430756 [Malus domestica]
EVM0015805.1	--	--	[R]	General function prediction only	Uncharacterized protein {ECO:0000313|EMBL:KDP35540.1} OS=Jatropha curcas (Barbados nut) PE=4 SV=1	PREDICTED: uncharacterized protein LOC103428654 [Malus domestica]
EVM0016844.1	--	--	[R]	General function prediction only	Uncharacterized protein {ECO:0000313|EMBL:KDP35540.1} OS=Jatropha curcas (Barbados nut) PE=4 SV=1	PREDICTED: uncharacterized protein LOC103337369 [Prunus mume]
EVM0018014.1	--	--	[R]	General function prediction only	Uncharacterized protein {ECO:0000313|EMBL:KDP35540.1} OS=Jatropha curcas (Barbados nut) PE=4 SV=1	PREDICTED: uncharacterized protein LOC103428654 [Malus domestica]
EVM0018337.1	--	--	[R]	General function prediction only	Uncharacterized protein {ECO:0000313|EMBL:KDP35540.1} OS=Jatropha curcas (Barbados nut) PE=4 SV=1	PREDICTED: uncharacterized protein LOC103416144 [Malus domestica]
EVM0018377.1	--	--	[R]	General function prediction only	Uncharacterized protein {ECO:0000313|EMBL:KDP35540.1} OS=Jatropha curcas (Barbados nut) PE=4 SV=1	PREDICTED: uncharacterized protein LOC103428654 [Malus domestica]
EVM0019197.1	--	--	[R]	General function prediction only	Uncharacterized protein {ECO:0000313|EMBL:KDP35540.1} OS=Jatropha curcas (Barbados nut) PE=4 SV=1	PREDICTED: uncharacterized protein LOC103337369 [Prunus mume]
EVM0020694.1	--	--	[R]	General function prediction only	Integrase {ECO:0000313|EMBL:AHN65359.1} OS=Glycine max (Soybean) PE=4 SV=1	PREDICTED: uncharacterized protein LOC103428081 [Malus domestica]
EVM0021538.1	--	--	[R]	General function prediction only	Integrase {ECO:0000313|EMBL:AHN65359.1} OS=Glycine max (Soybean) PE=4 SV=1	PREDICTED: uncharacterized protein LOC103428081 [Malus domestica]
EVM0022108.1	--	--	[R]	General function prediction only	Uncharacterized protein {ECO:0000313|EMBL:KDP35540.1} OS=Jatropha curcas (Barbados nut) PE=4 SV=1	PREDICTED: uncharacterized protein LOC103428081 [Malus domestica]
EVM0022141.1	--	--	[R]	General function prediction only	Uncharacterized protein {ECO:0000313|EMBL:KDP35540.1} OS=Jatropha curcas (Barbados nut) PE=4 SV=1	PREDICTED: uncharacterized protein LOC103428654 [Malus domestica]
EVM0022905.1	--	--	[R]	General function prediction only	Uncharacterized protein {ECO:0000313|EMBL:KDP35540.1} OS=Jatropha curcas (Barbados nut) PE=4 SV=1	PREDICTED: uncharacterized protein LOC103428081 [Malus domestica]
EVM0027262.1	--	--	[R]	General function prediction only	Uncharacterized protein {ECO:0000313|EMBL:KDP35540.1} OS=Jatropha curcas (Barbados nut) PE=4 SV=1	PREDICTED: uncharacterized protein LOC103428654 [Malus domestica]
EVM0027915.1	--	--	[R]	General function prediction only	Uncharacterized protein {ECO:0000313|EMBL:KDP35540.1} OS=Jatropha curcas (Barbados nut) PE=4 SV=1	PREDICTED: uncharacterized protein LOC103410878 [Malus domestica]
EVM0031788.1	--	--	[R]	General function prediction only	Uncharacterized protein {ECO:0000313|EMBL:KDP35540.1} OS=Jatropha curcas (Barbados nut) PE=4 SV=1	PREDICTED: uncharacterized protein LOC103428654 [Malus domestica]
EVM0032376.1	--	--	[R]	General function prediction only	Integrase {ECO:0000313|EMBL:AHN65359.1} OS=Glycine max (Soybean) PE=4 SV=1	PREDICTED: uncharacterized protein LOC103428081 [Malus domestica]
EVM0033366.1	--	--	[R]	General function prediction only	Uncharacterized protein {ECO:0000313|EMBL:KDP35540.1} OS=Jatropha curcas (Barbados nut) PE=4 SV=1	PREDICTED: uncharacterized protein LOC103443737 [Malus domestica]
EVM0033932.1	--	--	[R]	General function prediction only	Integrase {ECO:0000313|EMBL:AHN65359.1} OS=Glycine max (Soybean) PE=4 SV=1	PREDICTED: uncharacterized protein LOC103428081 [Malus domestica]
EVM0036645.1	--	--	[R]	General function prediction only	Uncharacterized protein {ECO:0000313|EMBL:KDP35540.1} OS=Jatropha curcas (Barbados nut) PE=4 SV=1	PREDICTED: uncharacterized protein LOC103337369 [Prunus mume]
EVM0038379.1	--	--	[R]	General function prediction only	Uncharacterized protein {ECO:0000313|EMBL:KDP35540.1} OS=Jatropha curcas (Barbados nut) PE=4 SV=1	PREDICTED: uncharacterized protein LOC103428081 [Malus domestica]
EVM0038644.1	--	--	[R]	General function prediction only	Uncharacterized protein {ECO:0000313|EMBL:KDP35540.1} OS=Jatropha curcas (Barbados nut) PE=4 SV=1	PREDICTED: uncharacterized protein LOC103430756 [Malus domestica]
EVM0040007.1	--	--	[R]	General function prediction only	Uncharacterized protein {ECO:0000313|EMBL:KDP35540.1} OS=Jatropha curcas (Barbados nut) PE=4 SV=1	PREDICTED: uncharacterized protein LOC103410878 [Malus domestica]
EVM0040648.1	--	--	[R]	General function prediction only	Uncharacterized protein {ECO:0000313|EMBL:KDP35540.1} OS=Jatropha curcas (Barbados nut) PE=4 SV=1	PREDICTED: uncharacterized protein LOC103443737 [Malus domestica]
EVM0041242.1	--	--	[R]	General function prediction only	Uncharacterized protein {ECO:0000313|EMBL:KDP35540.1} OS=Jatropha curcas (Barbados nut) PE=4 SV=1	PREDICTED: uncharacterized protein LOC103428654 [Malus domestica]
EVM0043140.1	--	--	[R]	General function prediction only	Uncharacterized protein {ECO:0000313|EMBL:KDP35540.1} OS=Jatropha curcas (Barbados nut) PE=4 SV=1	PREDICTED: uncharacterized protein LOC103428654 [Malus domestica]
EVM0043584.1	--	--	[R]	General function prediction only	Uncharacterized protein {ECO:0000313|EMBL:KDP35540.1} OS=Jatropha curcas (Barbados nut) PE=4 SV=1	PREDICTED: uncharacterized protein LOC103410878 [Malus domestica]
EVM0043617.1	--	--	[R]	General function prediction only	Uncharacterized protein {ECO:0000313|EMBL:KDP35540.1} OS=Jatropha curcas (Barbados nut) PE=4 SV=1	PREDICTED: uncharacterized protein LOC103430756 [Malus domestica]
EVM0044692.1	--	--	[R]	General function prediction only	Uncharacterized protein {ECO:0000313|EMBL:KDP35540.1} OS=Jatropha curcas (Barbados nut) PE=4 SV=1	PREDICTED: uncharacterized protein LOC103437363 [Malus domestica]
EVM0045131.1	--	--	[R]	General function prediction only	Integrase {ECO:0000313|EMBL:AHN65359.1} OS=Glycine max (Soybean) PE=4 SV=1	PREDICTED: uncharacterized protein LOC103428081 [Malus domestica]
EVM0002676.1	--	--	--	--	Serine/threonine-protein kinase {ECO:0000256|PIRNR:PIRNR000641} OS=Prunus persica (Peach) PE=3 SV=1	PREDICTED: G-type lectin S-receptor-like serine/threonine-protein kinase CES101 [Pyrus x bretschneideri]
EVM0007506.1	--	--	--	--	Uncharacterized protein {ECO:0000313|EMBL:EMJ15424.1} (Fragment) OS=Prunus persica (Peach) PE=4 SV=1	PREDICTED: G-type lectin S-receptor-like serine/threonine-protein kinase CES101 [Pyrus x bretschneideri]
EVM0014179.1	--	--	--	--	Uncharacterized protein {ECO:0000313|EMBL:EMJ15424.1} (Fragment) OS=Prunus persica (Peach) PE=4 SV=1	PREDICTED: G-type lectin S-receptor-like serine/threonine-protein kinase CES101 [Pyrus x bretschneideri]
EVM0021735.1	--	--	--	--	Serine/threonine-protein kinase {ECO:0000256|PIRNR:PIRNR000641} OS=Prunus persica (Peach) PE=3 SV=1	PREDICTED: G-type lectin S-receptor-like serine/threonine-protein kinase At1g67520 [Malus domestica]
EVM0025516.1	--	--	--	--	Serine/threonine-protein kinase {ECO:0000256|PIRNR:PIRNR000641} OS=Prunus persica (Peach) PE=3 SV=1	PREDICTED: G-type lectin S-receptor-like serine/threonine-protein kinase CES101 [Pyrus x bretschneideri]
EVM0029225.1	--	--	--	--	Serine/threonine-protein kinase {ECO:0000256|PIRNR:PIRNR000641} OS=Prunus persica (Peach) PE=3 SV=1	PREDICTED: G-type lectin S-receptor-like serine/threonine-protein kinase CES101 [Malus domestica]
EVM0038743.1	--	--	--	--	Serine/threonine-protein kinase {ECO:0000256|PIRNR:PIRNR000641} OS=Prunus persica (Peach) PE=3 SV=1	PREDICTED: G-type lectin S-receptor-like serine/threonine-protein kinase CES101 [Pyrus x bretschneideri]
EVM0000006.1	--	--	[T]	Signal transduction mechanisms	Uncharacterized protein {ECO:0000313|EMBL:EMJ07932.1} OS=Prunus persica (Peach) PE=4 SV=1	PREDICTED: putative disease resistance RPP13-like protein 1 [Malus domestica]
EVM0006091.1	--	--	[T]	Signal transduction mechanisms	Uncharacterized protein {ECO:0000313|EMBL:EMJ07932.1} OS=Prunus persica (Peach) PE=4 SV=1	PREDICTED: putative disease resistance protein At3g14460 [Pyrus x bretschneideri]
EVM0009868.1	--	--	[T]	Signal transduction mechanisms	Uncharacterized protein {ECO:0000313|EMBL:EMJ07932.1} OS=Prunus persica (Peach) PE=4 SV=1	PREDICTED: putative disease resistance protein At3g14460 [Pyrus x bretschneideri]
EVM0013064.1	--	--	[T]	Signal transduction mechanisms	Uncharacterized protein {ECO:0000313|EMBL:EMJ07932.1} OS=Prunus persica (Peach) PE=4 SV=1	PREDICTED: putative disease resistance protein At3g14460 [Pyrus x bretschneideri]
EVM0017283.1	--	--	[T]	Signal transduction mechanisms	LRR and NB-ARC domains-containing disease resistance protein, putative {ECO:0000313|EMBL:EOY32677.1} OS=Theobroma cacao (Cacao) PE=4 SV=1	PREDICTED: putative disease resistance RPP13-like protein 1 [Pyrus x bretschneideri]
EVM0020241.2	--	--	[T]	Signal transduction mechanisms	Uncharacterized protein {ECO:0000313|EMBL:EMJ07932.1} OS=Prunus persica (Peach) PE=4 SV=1	PREDICTED: putative disease resistance protein At3g14460 isoform X2 [Pyrus x bretschneideri]
EVM0021851.1	--	--	[T]	Signal transduction mechanisms	Uncharacterized protein {ECO:0000313|EMBL:EMJ07932.1} OS=Prunus persica (Peach) PE=4 SV=1	PREDICTED: putative disease resistance RPP13-like protein 1 isoform X3 [Malus domestica]
EVM0024436.1	--	--	[T]	Signal transduction mechanisms	Uncharacterized protein {ECO:0000313|EMBL:EMJ07932.1} OS=Prunus persica (Peach) PE=4 SV=1	PREDICTED: putative disease resistance protein At3g14460 isoform X3 [Pyrus x bretschneideri]
EVM0032534.1	--	--	[T]	Signal transduction mechanisms	Uncharacterized protein {ECO:0000313|EMBL:EMJ07932.1} OS=Prunus persica (Peach) PE=4 SV=1	PREDICTED: putative disease resistance RPP13-like protein 1 isoform X1 [Pyrus x bretschneideri]
EVM0042401.1	--	--	[T]	Signal transduction mechanisms	Uncharacterized protein {ECO:0000313|EMBL:EMJ07932.1} OS=Prunus persica (Peach) PE=4 SV=1	PREDICTED: putative disease resistance RPP13-like protein 1 isoform X1 [Pyrus x bretschneideri]
EVM0044783.1	--	--	[T]	Signal transduction mechanisms	LRR and NB-ARC domains-containing disease resistance protein, putative {ECO:0000313|EMBL:EOY32677.1} OS=Theobroma cacao (Cacao) PE=4 SV=1	PREDICTED: putative disease resistance RPP13-like protein 1 isoform X1 [Pyrus x bretschneideri]
EVM0003345.1	--	--	--	--	Uncharacterized protein {ECO:0000313|EMBL:ESR63855.1} OS=Citrus clementina PE=4 SV=1	PREDICTED: LOW QUALITY PROTEIN: dehydration-responsive protein RD22 [Malus domestica]
EVM0014038.1	--	--	--	--	Uncharacterized protein {ECO:0000313|EMBL:EMJ26165.1} OS=Prunus persica (Peach) PE=4 SV=1	PREDICTED: dehydration-responsive protein RD22-like [Malus domestica]
EVM0019186.1	--	--	--	--	Uncharacterized protein {ECO:0000313|EMBL:EMJ22983.1} OS=Prunus persica (Peach) PE=4 SV=1	PREDICTED: dehydration-responsive protein RD22-like [Pyrus x bretschneideri]
EVM0030485.1	--	--	--	--	Uncharacterized protein {ECO:0000313|EMBL:EMJ26165.1} OS=Prunus persica (Peach) PE=4 SV=1	PREDICTED: dehydration-responsive protein RD22-like [Malus domestica]
EVM0031041.1	--	--	--	--	Uncharacterized protein {ECO:0000313|EMBL:EMJ26165.1} OS=Prunus persica (Peach) PE=4 SV=1	PREDICTED: dehydration-responsive protein RD22-like [Malus domestica]
EVM0042536.1	Biological Process: response to desiccation (GO:0009269);; Biological Process: response to salt stress (GO:0009651);; Biological Process: response to abscisic acid (GO:0009737);;	--	--	--	Dehydration-responsive protein RD22 {ECO:0000313|EMBL:AAL26909.1} (Fragment) OS=Prunus persica (Peach) PE=2 SV=1	PREDICTED: LOW QUALITY PROTEIN: dehydration-responsive protein RD22 [Malus domestica]
EVM0003412.1	--	--	--	--	Uncharacterized protein {ECO:0000313|EMBL:ESR52588.1} OS=Citrus clementina PE=4 SV=1	PREDICTED: zinc finger MYM-type protein 1-like [Pyrus x bretschneideri]
EVM0003566.1	--	--	--	--	Uncharacterized protein {ECO:0000313|EMBL:ESR52588.1} OS=Citrus clementina PE=4 SV=1	PREDICTED: zinc finger MYM-type protein 1-like [Malus domestica]
EVM0005373.1	--	--	--	--	Uncharacterized protein {ECO:0000313|EMBL:ESR65508.1} OS=Citrus clementina PE=4 SV=1	PREDICTED: zinc finger MYM-type protein 1-like [Pyrus x bretschneideri]
EVM0011903.1	--	--	--	--	Uncharacterized protein {ECO:0000313|EMBL:ESR44805.1} (Fragment) OS=Citrus clementina PE=4 SV=1	PREDICTED: uncharacterized protein LOC103402077 [Malus domestica]
EVM0013208.1	--	--	--	--	Uncharacterized protein {ECO:0000313|EMBL:EOA33131.1} OS=Capsella rubella PE=4 SV=1	PREDICTED: zinc finger MYM-type protein 1-like [Pyrus x bretschneideri]
EVM0016779.1	--	--	--	--	Uncharacterized protein {ECO:0000313|EMBL:ESR44381.1} OS=Citrus clementina PE=4 SV=1	PREDICTED: zinc finger MYM-type protein 1-like [Pyrus x bretschneideri]
EVM0023826.1	--	--	--	--	Uncharacterized protein {ECO:0000313|EMBL:ESR46453.1} (Fragment) OS=Citrus clementina PE=4 SV=1	PREDICTED: zinc finger MYM-type protein 1-like [Pyrus x bretschneideri]
EVM0029421.1	--	--	--	--	Uncharacterized protein {ECO:0000313|EMBL:ESR52588.1} OS=Citrus clementina PE=4 SV=1	PREDICTED: zinc finger MYM-type protein 1-like [Malus domestica]
EVM0033268.1	--	--	--	--	Uncharacterized protein {ECO:0000313|EMBL:ESR52588.1} OS=Citrus clementina PE=4 SV=1	PREDICTED: zinc finger MYM-type protein 1-like [Pyrus x bretschneideri]
EVM0043253.1	--	--	--	--	Uncharacterized protein {ECO:0000313|EMBL:ESR65508.1} OS=Citrus clementina PE=4 SV=1	PREDICTED: zinc finger MYM-type protein 1-like [Pyrus x bretschneideri]
EVM0044183.1	--	--	--	--	Uncharacterized protein {ECO:0000313|EMBL:ESR52588.1} OS=Citrus clementina PE=4 SV=1	PREDICTED: zinc finger MYM-type protein 1-like [Malus domestica]
EVM0000503.1	--	--	[R]	General function prediction only	Pol polyprotein {ECO:0000313|EMBL:AIL24045.1} (Fragment) OS=Trifolium pallescens PE=4 SV=1	PREDICTED: uncharacterized protein LOC103408412 [Malus domestica]
EVM0000592.1	--	--	[R]	General function prediction only	Pol polyprotein {ECO:0000313|EMBL:AIL24045.1} (Fragment) OS=Trifolium pallescens PE=4 SV=1	PREDICTED: uncharacterized protein LOC103414526 [Malus domestica]
EVM0001692.1	--	--	[R]	General function prediction only	Pol polyprotein {ECO:0000313|EMBL:AIL24045.1} (Fragment) OS=Trifolium pallescens PE=4 SV=1	PREDICTED: uncharacterized protein LOC103453859 [Malus domestica]
EVM0004371.1	--	--	[R]	General function prediction only	Pol polyprotein {ECO:0000313|EMBL:AIL24045.1} (Fragment) OS=Trifolium pallescens PE=4 SV=1	PREDICTED: uncharacterized protein LOC103408412 [Malus domestica]
EVM0005629.1	--	--	[R]	General function prediction only	Pol polyprotein {ECO:0000313|EMBL:AIL24045.1} (Fragment) OS=Trifolium pallescens PE=4 SV=1	PREDICTED: uncharacterized protein LOC103408412 [Malus domestica]
EVM0005897.1	--	--	[R]	General function prediction only	Pol polyprotein {ECO:0000313|EMBL:AIL24045.1} (Fragment) OS=Trifolium pallescens PE=4 SV=1	PREDICTED: uncharacterized protein LOC103408412 [Malus domestica]
EVM0007149.1	--	--	[R]	General function prediction only	Pol polyprotein {ECO:0000313|EMBL:AIL24045.1} (Fragment) OS=Trifolium pallescens PE=4 SV=1	PREDICTED: uncharacterized protein LOC103408412 [Malus domestica]
EVM0007254.1	--	--	[R]	General function prediction only	Pol polyprotein {ECO:0000313|EMBL:AIL24045.1} (Fragment) OS=Trifolium pallescens PE=4 SV=1	PREDICTED: uncharacterized protein LOC103408412 [Malus domestica]
EVM0012591.1	--	--	[R]	General function prediction only	Pol polyprotein {ECO:0000313|EMBL:AIL24045.1} (Fragment) OS=Trifolium pallescens PE=4 SV=1	PREDICTED: uncharacterized protein LOC103441565 [Malus domestica]
EVM0013150.1	--	--	[R]	General function prediction only	Pol polyprotein {ECO:0000313|EMBL:AIL24045.1} (Fragment) OS=Trifolium pallescens PE=4 SV=1	PREDICTED: uncharacterized protein LOC103453850 [Malus domestica]
EVM0015828.1	--	--	[R]	General function prediction only	Pol polyprotein {ECO:0000313|EMBL:AIL24045.1} (Fragment) OS=Trifolium pallescens PE=4 SV=1	PREDICTED: uncharacterized protein LOC103408412 [Malus domestica]
EVM0019728.1	--	--	[R]	General function prediction only	Pol polyprotein {ECO:0000313|EMBL:AIL24045.1} (Fragment) OS=Trifolium pallescens PE=4 SV=1	PREDICTED: uncharacterized protein LOC103441565 [Malus domestica]
EVM0021308.1	--	--	[R]	General function prediction only	Retrotransposon protein, putative, unclassified {ECO:0000313|EMBL:ABA96645.1} OS=Oryza sativa subsp. japonica (Rice) PE=4 SV=1	PREDICTED: uncharacterized protein LOC103425547 [Malus domestica]
EVM0022122.1	--	--	[R]	General function prediction only	Pol polyprotein {ECO:0000313|EMBL:AIL24045.1} (Fragment) OS=Trifolium pallescens PE=4 SV=1	PREDICTED: uncharacterized protein LOC103441565 [Malus domestica]
EVM0023158.1	--	K03469|9.30692e-101|mdm:103412251|uncharacterized LOC103412251; K03469 ribonuclease HI [EC:3.1.26.4] (A)	[R]	General function prediction only	Pol polyprotein {ECO:0000313|EMBL:AIL24045.1} (Fragment) OS=Trifolium pallescens PE=4 SV=1	PREDICTED: uncharacterized protein LOC103412251 [Malus domestica]
EVM0025614.1	--	K03469|4.67976e-100|mdm:103412251|uncharacterized LOC103412251; K03469 ribonuclease HI [EC:3.1.26.4] (A)	[R]	General function prediction only	Pol polyprotein {ECO:0000313|EMBL:AIJ28475.1} (Fragment) OS=Trifolium nigrescens subsp. petrisavii PE=4 SV=1	PREDICTED: uncharacterized protein LOC103412251 [Malus domestica]
EVM0025929.1	--	--	[R]	General function prediction only	Pol polyprotein {ECO:0000313|EMBL:AIL24045.1} (Fragment) OS=Trifolium pallescens PE=4 SV=1	PREDICTED: uncharacterized protein LOC103408412 [Malus domestica]
EVM0028028.1	--	--	[R]	General function prediction only	Pol polyprotein {ECO:0000313|EMBL:AIL24044.1} (Fragment) OS=Trifolium occidentale PE=4 SV=1	PREDICTED: uncharacterized protein LOC103408412 [Malus domestica]
EVM0029757.1	--	--	[R]	General function prediction only	Pol polyprotein {ECO:0000313|EMBL:AIL24045.1} (Fragment) OS=Trifolium pallescens PE=4 SV=1	PREDICTED: uncharacterized protein LOC103404200 [Malus domestica]
EVM0031585.1	--	--	[R]	General function prediction only	Retrotransposon protein, putative, unclassified, expressed {ECO:0000313|EMBL:ABA97828.2} OS=Oryza sativa subsp. japonica (Rice) PE=4 SV=2	PREDICTED: uncharacterized protein LOC103453859 [Malus domestica]
EVM0031798.1	--	--	[R]	General function prediction only	Pol polyprotein {ECO:0000313|EMBL:AIL24045.1} (Fragment) OS=Trifolium pallescens PE=4 SV=1	PREDICTED: uncharacterized protein LOC103404200 [Malus domestica]
EVM0032404.1	--	--	[R]	General function prediction only	Retrotransposon protein, putative, unclassified {ECO:0000313|EMBL:ABA96645.1} OS=Oryza sativa subsp. japonica (Rice) PE=4 SV=1	PREDICTED: uncharacterized protein LOC103412252 [Malus domestica]
EVM0033091.1	--	--	[R]	General function prediction only	Retrotransposon protein, putative, unclassified {ECO:0000313|EMBL:ABA96731.1} OS=Oryza sativa subsp. japonica (Rice) PE=4 SV=1	PREDICTED: uncharacterized protein LOC103453859 [Malus domestica]
EVM0034984.1	--	--	[R]	General function prediction only	Pol polyprotein {ECO:0000313|EMBL:AIL24045.1} (Fragment) OS=Trifolium pallescens PE=4 SV=1	PREDICTED: uncharacterized protein LOC103404200 [Malus domestica]
EVM0036257.1	--	--	[R]	General function prediction only	Pol polyprotein {ECO:0000313|EMBL:AIL24045.1} (Fragment) OS=Trifolium pallescens PE=4 SV=1	PREDICTED: uncharacterized protein LOC103408412 [Malus domestica]
EVM0036729.1	--	--	[R]	General function prediction only	Pol polyprotein {ECO:0000313|EMBL:AIL24045.1} (Fragment) OS=Trifolium pallescens PE=4 SV=1	PREDICTED: uncharacterized protein LOC103408412 [Malus domestica]
EVM0038968.1	--	--	[R]	General function prediction only	Pol polyprotein {ECO:0000313|EMBL:AIL24045.1} (Fragment) OS=Trifolium pallescens PE=4 SV=1	PREDICTED: uncharacterized protein LOC103435073 [Malus domestica]
EVM0040300.1	--	--	[R]	General function prediction only	Pol polyprotein {ECO:0000313|EMBL:AIL24045.1} (Fragment) OS=Trifolium pallescens PE=4 SV=1	PREDICTED: uncharacterized protein LOC103453850 [Malus domestica]
EVM0041153.1	--	K03469|4.9388e-103|mdm:103412251|uncharacterized LOC103412251; K03469 ribonuclease HI [EC:3.1.26.4] (A)	[R]	General function prediction only	Pol polyprotein {ECO:0000313|EMBL:AIL24045.1} (Fragment) OS=Trifolium pallescens PE=4 SV=1	PREDICTED: uncharacterized protein LOC103412251 [Malus domestica]
EVM0041366.1	--	--	[R]	General function prediction only	Pol polyprotein {ECO:0000313|EMBL:AIL24045.1} (Fragment) OS=Trifolium pallescens PE=4 SV=1	PREDICTED: uncharacterized protein LOC103453859 [Malus domestica]
EVM0042389.1	--	--	[R]	General function prediction only	Pol polyprotein {ECO:0000313|EMBL:AIL24044.1} (Fragment) OS=Trifolium occidentale PE=4 SV=1	PREDICTED: uncharacterized protein LOC103404200 [Malus domestica]
EVM0042728.1	--	--	[R]	General function prediction only	Pol polyprotein {ECO:0000313|EMBL:AIL24045.1} (Fragment) OS=Trifolium pallescens PE=4 SV=1	PREDICTED: uncharacterized protein LOC103437053 [Malus domestica]
EVM0044056.1	--	--	[R]	General function prediction only	Pol polyprotein {ECO:0000313|EMBL:AIL24045.1} (Fragment) OS=Trifolium pallescens PE=4 SV=1	PREDICTED: uncharacterized protein LOC103408412 [Malus domestica]
EVM0001717.1	--	--	--	--	Uncharacterized protein {ECO:0000313|EMBL:EMJ21647.1} (Fragment) OS=Prunus persica (Peach) PE=4 SV=1	PREDICTED: uncharacterized protein LOC103429134 [Malus domestica]
EVM0014236.1	--	--	--	--	Uncharacterized protein {ECO:0000313|EMBL:EMJ11832.1} (Fragment) OS=Prunus persica (Peach) PE=4 SV=1	PREDICTED: uncharacterized protein LOC103429521 [Malus domestica]
EVM0028278.1	--	--	--	--	Uncharacterized protein {ECO:0000313|EMBL:EMJ09174.1} (Fragment) OS=Prunus persica (Peach) PE=4 SV=1	PREDICTED: uncharacterized protein LOC103436362 [Malus domestica]
EVM0034866.1	--	--	--	--	Uncharacterized protein {ECO:0000313|EMBL:EMJ11872.1} OS=Prunus persica (Peach) PE=4 SV=1	PREDICTED: uncharacterized protein LOC103405107 [Malus domestica]
EVM0037919.1	--	--	--	--	Uncharacterized protein {ECO:0000313|EMBL:EMJ09174.1} (Fragment) OS=Prunus persica (Peach) PE=4 SV=1	PREDICTED: uncharacterized protein LOC103453858 [Malus domestica]
EVM0002000.1	--	--	[R]	General function prediction only	Uncharacterized protein {ECO:0000313|EMBL:EMJ21471.1} OS=Prunus persica (Peach) PE=4 SV=1	PREDICTED: LRR receptor-like serine/threonine-protein kinase GSO1 [Malus domestica]
EVM0002232.1	--	--	[R]	General function prediction only	Uncharacterized protein {ECO:0000313|EMBL:EMJ21471.1} OS=Prunus persica (Peach) PE=4 SV=1	PREDICTED: LRR receptor-like serine/threonine-protein kinase GSO1 [Pyrus x bretschneideri]
EVM0005917.1	--	--	[R]	General function prediction only	Uncharacterized protein {ECO:0000313|EMBL:EMJ21471.1} OS=Prunus persica (Peach) PE=4 SV=1	PREDICTED: probable leucine-rich repeat receptor-like protein kinase At2g33170 [Malus domestica]
EVM0022862.1	--	--	[R]	General function prediction only	Uncharacterized protein {ECO:0000313|EMBL:EMJ21471.1} OS=Prunus persica (Peach) PE=4 SV=1	PREDICTED: probable LRR receptor-like serine/threonine-protein kinase At4g36180 [Pyrus x bretschneideri]
EVM0037877.1	--	--	[R]	General function prediction only	Uncharacterized protein {ECO:0000313|EMBL:EMJ21471.1} OS=Prunus persica (Peach) PE=4 SV=1	PREDICTED: probable LRR receptor-like serine/threonine-protein kinase At4g36180 [Pyrus x bretschneideri]
EVM0045458.1	--	--	[R]	General function prediction only	Uncharacterized protein {ECO:0000313|EMBL:EMJ21471.1} OS=Prunus persica (Peach) PE=4 SV=1	PREDICTED: LRR receptor-like serine/threonine-protein kinase GSO1 [Malus domestica]
EVM0000044.1	--	--	--	--	Uncharacterized protein {ECO:0000313|EMBL:KDO45149.1} OS=Citrus sinensis (Sweet orange) PE=4 SV=1	PREDICTED: uncharacterized protein LOC103963859 [Pyrus x bretschneideri]
EVM0000615.1	--	--	--	--	Uncharacterized protein {ECO:0000313|EMBL:KDO45149.1} OS=Citrus sinensis (Sweet orange) PE=4 SV=1	PREDICTED: uncharacterized protein LOC103453668 [Malus domestica]
EVM0001573.1	--	--	--	--	Uncharacterized protein {ECO:0000313|EMBL:AFK44322.1} OS=Lotus japonicus (Lotus corniculatus var. japonicus) PE=2 SV=1	PREDICTED: uncharacterized protein LOC103931783 [Pyrus x bretschneideri]
EVM0002247.1	--	--	--	--	Uncharacterized protein {ECO:0000313|EMBL:EXC22702.1} OS=Morus notabilis PE=4 SV=1	PREDICTED: uncharacterized protein LOC103453668 [Malus domestica]
EVM0006062.1	--	--	--	--	Uncharacterized protein {ECO:0000313|EMBL:KDO45149.1} OS=Citrus sinensis (Sweet orange) PE=4 SV=1	PREDICTED: uncharacterized protein LOC103453668 [Malus domestica]
EVM0006787.2	--	--	--	--	Uncharacterized protein {ECO:0000313|EMBL:EMJ15519.1} OS=Prunus persica (Peach) PE=4 SV=1	PREDICTED: uncharacterized protein LOC103963859 [Pyrus x bretschneideri]
EVM0008213.1	--	--	--	--	Uncharacterized protein {ECO:0000313|EMBL:KDO45149.1} OS=Citrus sinensis (Sweet orange) PE=4 SV=1	PREDICTED: uncharacterized protein LOC103963859 [Pyrus x bretschneideri]
EVM0012236.1	--	--	--	--	Uncharacterized protein {ECO:0000313|EMBL:KDO45149.1} OS=Citrus sinensis (Sweet orange) PE=4 SV=1	PREDICTED: uncharacterized protein LOC103963859 [Pyrus x bretschneideri]
EVM0013844.2	--	--	--	--	Uncharacterized protein {ECO:0000313|EMBL:KDO45149.1} OS=Citrus sinensis (Sweet orange) PE=4 SV=1	PREDICTED: uncharacterized protein At2g29880-like isoform X2 [Pyrus x bretschneideri]
EVM0020193.1	--	--	--	--	Uncharacterized protein {ECO:0000313|EMBL:AFK44322.1} OS=Lotus japonicus (Lotus corniculatus var. japonicus) PE=2 SV=1	PREDICTED: uncharacterized protein LOC103931783 [Pyrus x bretschneideri]
EVM0021365.1	--	--	--	--	Uncharacterized protein {ECO:0000313|EMBL:KDO45149.1} OS=Citrus sinensis (Sweet orange) PE=4 SV=1	PREDICTED: uncharacterized protein LOC103963859 [Pyrus x bretschneideri]
EVM0021958.1	--	--	--	--	Uncharacterized protein {ECO:0000313|EMBL:AFK44322.1} OS=Lotus japonicus (Lotus corniculatus var. japonicus) PE=2 SV=1	PREDICTED: uncharacterized protein LOC103439537 [Malus domestica]
EVM0023757.1	--	--	--	--	Uncharacterized protein {ECO:0000313|EMBL:KDO45149.1} OS=Citrus sinensis (Sweet orange) PE=4 SV=1	PREDICTED: uncharacterized protein LOC103453668 [Malus domestica]
EVM0026354.1	--	--	--	--	Uncharacterized protein {ECO:0000313|EMBL:AFK44322.1} OS=Lotus japonicus (Lotus corniculatus var. japonicus) PE=2 SV=1	PREDICTED: uncharacterized protein LOC103439537 [Malus domestica]
EVM0027405.1	--	--	--	--	Uncharacterized protein {ECO:0000313|EMBL:KDO45149.1} OS=Citrus sinensis (Sweet orange) PE=4 SV=1	PREDICTED: uncharacterized protein LOC103963859 [Pyrus x bretschneideri]
EVM0027849.1	--	--	--	--	Uncharacterized protein {ECO:0000313|EMBL:KDO45149.1} OS=Citrus sinensis (Sweet orange) PE=4 SV=1	PREDICTED: uncharacterized protein LOC103405778 [Malus domestica]
EVM0028806.1	--	--	--	--	Uncharacterized protein {ECO:0000313|EMBL:KDO45149.1} OS=Citrus sinensis (Sweet orange) PE=4 SV=1	PREDICTED: uncharacterized protein LOC103963859 [Pyrus x bretschneideri]
EVM0032366.1	--	--	--	--	Uncharacterized protein {ECO:0000313|EMBL:EXC22702.1} OS=Morus notabilis PE=4 SV=1	PREDICTED: uncharacterized protein LOC103963859 [Pyrus x bretschneideri]
EVM0036597.1	--	--	--	--	Uncharacterized protein {ECO:0000313|EMBL:KDO45149.1} OS=Citrus sinensis (Sweet orange) PE=4 SV=1	PREDICTED: uncharacterized protein LOC103963859 [Pyrus x bretschneideri]
EVM0036651.1	--	--	--	--	Uncharacterized protein {ECO:0000313|EMBL:AFK44322.1} OS=Lotus japonicus (Lotus corniculatus var. japonicus) PE=2 SV=1	PREDICTED: uncharacterized protein LOC103439537 [Malus domestica]
EVM0037985.1	--	--	--	--	Uncharacterized protein {ECO:0000313|EMBL:EMJ26182.1} OS=Prunus persica (Peach) PE=4 SV=1	PREDICTED: uncharacterized protein LOC103934505 [Pyrus x bretschneideri]
EVM0038726.1	--	K07759|1.88481e-113|mdm:103400296|poly(ADP-ribose) glycohydrolase 1-like; K07759 poly(ADP-ribose) glycohydrolase [EC:3.2.1.143] (A)	--	--	Uncharacterized protein {ECO:0000313|EMBL:KDO45149.1} OS=Citrus sinensis (Sweet orange) PE=4 SV=1	PREDICTED: poly(ADP-ribose) glycohydrolase 1-like [Malus domestica]
EVM0038780.1	--	--	--	--	Uncharacterized protein {ECO:0000313|EMBL:EXC22702.1} OS=Morus notabilis PE=4 SV=1	PREDICTED: uncharacterized protein LOC103453668 [Malus domestica]
EVM0038908.1	--	--	--	--	Uncharacterized protein {ECO:0000313|EMBL:EMJ15519.1} OS=Prunus persica (Peach) PE=4 SV=1	PREDICTED: uncharacterized protein LOC103963859 [Pyrus x bretschneideri]
EVM0044636.1	--	--	--	--	Uncharacterized protein {ECO:0000313|EMBL:AFK44322.1} OS=Lotus japonicus (Lotus corniculatus var. japonicus) PE=2 SV=1	PREDICTED: uncharacterized protein LOC103931783 [Pyrus x bretschneideri]
EVM0000846.1	--	--	--	--	Uncharacterized protein {ECO:0000313|EMBL:EMJ04801.1} (Fragment) OS=Prunus persica (Peach) PE=4 SV=1	PREDICTED: uncharacterized protein LOC103941081 [Pyrus x bretschneideri]
EVM0001784.1	--	K11303|1.27923e-128|mdm:103418181|uncharacterized LOC103418181; K11303 histone acetyltransferase 1 [EC:2.3.1.48] (A)	--	--	Uncharacterized protein {ECO:0000313|EMBL:EMJ04801.1} (Fragment) OS=Prunus persica (Peach) PE=4 SV=1	PREDICTED: uncharacterized protein LOC103418181 [Malus domestica]
EVM0005038.1	--	--	--	--	Putative uncharacterized protein {ECO:0000313|EMBL:CAN60060.1} OS=Vitis vinifera (Grape) PE=4 SV=1	PREDICTED: uncharacterized protein LOC103943896 [Pyrus x bretschneideri]
EVM0007727.1	--	--	--	--	Uncharacterized protein {ECO:0000313|EMBL:EMJ26041.1} (Fragment) OS=Prunus persica (Peach) PE=4 SV=1	PREDICTED: uncharacterized protein LOC103943896 [Pyrus x bretschneideri]
EVM0008094.1	--	--	--	--	Putative uncharacterized protein {ECO:0000313|EMBL:CAN69052.1} OS=Vitis vinifera (Grape) PE=4 SV=1	PREDICTED: uncharacterized protein LOC103406975 [Malus domestica]
EVM0013132.1	--	K11303|7.42274e-128|mdm:103418181|uncharacterized LOC103418181; K11303 histone acetyltransferase 1 [EC:2.3.1.48] (A)	--	--	Putative uncharacterized protein {ECO:0000313|EMBL:CAN60060.1} OS=Vitis vinifera (Grape) PE=4 SV=1	PREDICTED: uncharacterized protein LOC103418181 [Malus domestica]
EVM0013391.1	--	--	--	--	Putative uncharacterized protein {ECO:0000313|EMBL:CAN60060.1} OS=Vitis vinifera (Grape) PE=4 SV=1	PREDICTED: uncharacterized protein LOC103943896 [Pyrus x bretschneideri]
EVM0013706.1	--	--	--	--	Putative uncharacterized protein {ECO:0000313|EMBL:CAN60060.1} OS=Vitis vinifera (Grape) PE=4 SV=1	PREDICTED: uncharacterized protein LOC103965077 [Pyrus x bretschneideri]
EVM0014091.1	--	--	--	--	Putative uncharacterized protein {ECO:0000313|EMBL:CAN60060.1} OS=Vitis vinifera (Grape) PE=4 SV=1	PREDICTED: uncharacterized protein LOC103943896 [Pyrus x bretschneideri]
EVM0014141.1	--	--	--	--	Uncharacterized protein {ECO:0000313|EMBL:EMJ04801.1} (Fragment) OS=Prunus persica (Peach) PE=4 SV=1	PREDICTED: uncharacterized protein LOC103418186 [Malus domestica]
EVM0015216.1	--	--	--	--	Uncharacterized protein {ECO:0000313|EMBL:EMJ13794.1} (Fragment) OS=Prunus persica (Peach) PE=4 SV=1	PREDICTED: uncharacterized protein LOC103406975 [Malus domestica]
EVM0018637.1	--	--	--	--	Uncharacterized protein {ECO:0000313|EMBL:ERN08425.1} (Fragment) OS=Amborella trichopoda PE=4 SV=1	PREDICTED: uncharacterized protein LOC103406975 [Malus domestica]
EVM0019255.1	--	--	--	--	Uncharacterized protein {ECO:0000313|EMBL:EMJ22588.1} OS=Prunus persica (Peach) PE=4 SV=1	PREDICTED: uncharacterized protein LOC103453954 [Malus domestica]
EVM0021208.1	--	--	--	--	Uncharacterized protein {ECO:0000313|EMBL:EMJ13794.1} (Fragment) OS=Prunus persica (Peach) PE=4 SV=1	PREDICTED: uncharacterized protein LOC103406975 [Malus domestica]
EVM0021599.1	--	K11303|1.27923e-128|mdm:103418181|uncharacterized LOC103418181; K11303 histone acetyltransferase 1 [EC:2.3.1.48] (A)	--	--	Uncharacterized protein {ECO:0000313|EMBL:EMJ04801.1} (Fragment) OS=Prunus persica (Peach) PE=4 SV=1	PREDICTED: uncharacterized protein LOC103418181 [Malus domestica]
EVM0022924.1	--	--	--	--	Uncharacterized protein {ECO:0000313|EMBL:EMJ26041.1} (Fragment) OS=Prunus persica (Peach) PE=4 SV=1	PREDICTED: uncharacterized protein LOC103402001 [Malus domestica]
EVM0025292.1	--	--	--	--	Putative uncharacterized protein {ECO:0000313|EMBL:CAN60060.1} OS=Vitis vinifera (Grape) PE=4 SV=1	PREDICTED: uncharacterized protein LOC103943896 [Pyrus x bretschneideri]
EVM0025908.2	--	K11303|2.03593e-119|mdm:103418181|uncharacterized LOC103418181; K11303 histone acetyltransferase 1 [EC:2.3.1.48] (A)	--	--	Polyprotein {ECO:0000313|EMBL:AHL77759.1} OS=Prunus persica (Peach) PE=4 SV=1	PREDICTED: uncharacterized protein LOC103418181 [Malus domestica]
EVM0026346.1	--	--	--	--	Putative uncharacterized protein {ECO:0000313|EMBL:CAN60060.1} OS=Vitis vinifera (Grape) PE=4 SV=1	PREDICTED: uncharacterized protein LOC103943896 [Pyrus x bretschneideri]
EVM0028297.1	--	--	--	--	Uncharacterized protein {ECO:0000313|EMBL:EMJ04801.1} (Fragment) OS=Prunus persica (Peach) PE=4 SV=1	PREDICTED: uncharacterized protein LOC103941081 [Pyrus x bretschneideri]
EVM0030390.1	--	--	--	--	Uncharacterized protein {ECO:0000313|EMBL:EMJ14616.1} (Fragment) OS=Prunus persica (Peach) PE=4 SV=1	PREDICTED: uncharacterized protein LOC103402001 [Malus domestica]
EVM0030916.1	--	--	--	--	Putative uncharacterized protein {ECO:0000313|EMBL:CAN60060.1} OS=Vitis vinifera (Grape) PE=4 SV=1	PREDICTED: uncharacterized protein LOC103943896 [Pyrus x bretschneideri]
EVM0031182.1	--	--	--	--	Putative uncharacterized protein {ECO:0000313|EMBL:CAN65341.1} OS=Vitis vinifera (Grape) PE=4 SV=1	PREDICTED: uncharacterized protein LOC103406975 [Malus domestica]
EVM0031773.1	--	--	--	--	Uncharacterized protein {ECO:0000313|EMBL:EMJ04801.1} (Fragment) OS=Prunus persica (Peach) PE=4 SV=1	PREDICTED: uncharacterized protein LOC103453954 [Malus domestica]
EVM0034646.1	--	--	--	--	Uncharacterized protein {ECO:0000313|EMBL:EMJ22588.1} OS=Prunus persica (Peach) PE=4 SV=1	PREDICTED: uncharacterized protein LOC103453954 [Malus domestica]
EVM0039986.1	--	--	[R]	General function prediction only	Uncharacterized protein {ECO:0000313|EMBL:ERN08425.1} (Fragment) OS=Amborella trichopoda PE=4 SV=1	PREDICTED: uncharacterized protein LOC103944907 isoform X1 [Pyrus x bretschneideri]
EVM0040073.1	--	--	--	--	Uncharacterized protein {ECO:0000313|EMBL:EMJ26041.1} (Fragment) OS=Prunus persica (Peach) PE=4 SV=1	PREDICTED: uncharacterized protein LOC103941081 [Pyrus x bretschneideri]
EVM0041404.1	--	--	--	--	Putative uncharacterized protein {ECO:0000313|EMBL:CAN65341.1} OS=Vitis vinifera (Grape) PE=4 SV=1	PREDICTED: uncharacterized protein LOC103419855 [Malus domestica]
EVM0045000.1	--	--	--	--	Putative uncharacterized protein {ECO:0000313|EMBL:CAN61880.1} OS=Vitis vinifera (Grape) PE=4 SV=1	PREDICTED: uncharacterized protein LOC103406975 [Malus domestica]
EVM0004382.1	--	--	[R]	General function prediction only	Uncharacterized protein {ECO:0000313|EMBL:EMJ04998.1} OS=Prunus persica (Peach) PE=4 SV=1	PREDICTED: uncharacterized protein LOC103427618 [Malus domestica]
EVM0006956.1	--	--	[R]	General function prediction only	Retrotransposon polyprotein {ECO:0000313|EMBL:AFP55537.1} OS=Rosa rugosa (Rugosa rose) PE=4 SV=1	PREDICTED: uncharacterized protein LOC103958737 [Pyrus x bretschneideri]
EVM0007772.1	--	--	[R]	General function prediction only	Uncharacterized protein {ECO:0000313|EMBL:EMJ04998.1} OS=Prunus persica (Peach) PE=4 SV=1	PREDICTED: uncharacterized protein LOC103951638 [Pyrus x bretschneideri]
EVM0010773.1	--	--	[R]	General function prediction only	Retrotransposon polyprotein {ECO:0000313|EMBL:AFP55537.1} OS=Rosa rugosa (Rugosa rose) PE=4 SV=1	PREDICTED: uncharacterized protein LOC103957666 [Pyrus x bretschneideri]
EVM0011733.1	--	--	[R]	General function prediction only	Uncharacterized protein {ECO:0000313|EMBL:EMJ04998.1} OS=Prunus persica (Peach) PE=4 SV=1	PREDICTED: uncharacterized protein LOC103430013 [Malus domestica]
EVM0012599.1	--	--	[R]	General function prediction only	Uncharacterized protein {ECO:0000313|EMBL:EMJ04998.1} OS=Prunus persica (Peach) PE=4 SV=1	PREDICTED: uncharacterized protein LOC103927642 [Pyrus x bretschneideri]
EVM0022416.1	--	--	[R]	General function prediction only	Uncharacterized protein {ECO:0000313|EMBL:EMJ04998.1} OS=Prunus persica (Peach) PE=4 SV=1	PREDICTED: uncharacterized protein LOC103949948 [Pyrus x bretschneideri]
EVM0026549.1	--	--	[R]	General function prediction only	Retrotransposon polyprotein {ECO:0000313|EMBL:AFP55537.1} OS=Rosa rugosa (Rugosa rose) PE=4 SV=1	PREDICTED: uncharacterized protein LOC103958737 [Pyrus x bretschneideri]
EVM0026742.1	--	--	[R]	General function prediction only	Uncharacterized protein {ECO:0000313|EMBL:EMJ04998.1} OS=Prunus persica (Peach) PE=4 SV=1	PREDICTED: uncharacterized protein LOC103957873 [Pyrus x bretschneideri]
EVM0026774.1	--	--	[R]	General function prediction only	Uncharacterized protein {ECO:0000313|EMBL:EMJ04998.1} OS=Prunus persica (Peach) PE=4 SV=1	PREDICTED: uncharacterized protein LOC103951638 [Pyrus x bretschneideri]
EVM0026802.1	--	--	[R]	General function prediction only	Uncharacterized protein {ECO:0000313|EMBL:EMJ04998.1} OS=Prunus persica (Peach) PE=4 SV=1	PREDICTED: uncharacterized protein LOC103931917 [Pyrus x bretschneideri]
EVM0030210.1	--	--	[R]	General function prediction only	Uncharacterized protein {ECO:0000313|EMBL:EMJ04998.1} OS=Prunus persica (Peach) PE=4 SV=1	PREDICTED: uncharacterized protein LOC103949948 [Pyrus x bretschneideri]
EVM0032217.1	--	--	[R]	General function prediction only	Retrotransposon polyprotein {ECO:0000313|EMBL:AFP55537.1} OS=Rosa rugosa (Rugosa rose) PE=4 SV=1	PREDICTED: uncharacterized protein LOC103958737 [Pyrus x bretschneideri]
EVM0033499.1	--	--	[R]	General function prediction only	Retrotransposon polyprotein {ECO:0000313|EMBL:AFP55537.1} OS=Rosa rugosa (Rugosa rose) PE=4 SV=1	PREDICTED: uncharacterized protein LOC103430013 [Malus domestica]
EVM0036441.1	--	--	[R]	General function prediction only	Retrotransposon polyprotein {ECO:0000313|EMBL:AFP55537.1} OS=Rosa rugosa (Rugosa rose) PE=4 SV=1	PREDICTED: uncharacterized protein LOC103430013 [Malus domestica]
EVM0039341.1	--	--	[R]	General function prediction only	Uncharacterized protein {ECO:0000313|EMBL:ESR42913.1} OS=Citrus clementina PE=4 SV=1	PREDICTED: uncharacterized protein LOC103957666 [Pyrus x bretschneideri]
EVM0042066.1	--	--	[R]	General function prediction only	Retrotransposon polyprotein {ECO:0000313|EMBL:AFP55537.1} OS=Rosa rugosa (Rugosa rose) PE=4 SV=1	PREDICTED: uncharacterized protein LOC103430013 [Malus domestica]
EVM0043245.1	--	--	[R]	General function prediction only	Uncharacterized protein {ECO:0000313|EMBL:EMJ04998.1} OS=Prunus persica (Peach) PE=4 SV=1	PREDICTED: uncharacterized protein LOC103931917 [Pyrus x bretschneideri]
EVM0009952.1	--	--	--	--	Uncharacterized protein {ECO:0000313|EMBL:EMJ22086.1} OS=Prunus persica (Peach) PE=4 SV=1	PREDICTED: F-box/kelch-repeat protein At3g06240-like [Pyrus x bretschneideri]
EVM0012318.1	--	--	--	--	Uncharacterized protein {ECO:0000313|EMBL:EMJ15942.1} OS=Prunus persica (Peach) PE=4 SV=1	PREDICTED: F-box/kelch-repeat protein At3g06240-like [Pyrus x bretschneideri]
EVM0012881.1	--	--	--	--	Uncharacterized protein {ECO:0000313|EMBL:EMJ22086.1} OS=Prunus persica (Peach) PE=4 SV=1	PREDICTED: F-box/kelch-repeat protein At3g06240-like [Pyrus x bretschneideri]
EVM0019687.1	--	--	--	--	Uncharacterized protein {ECO:0000313|EMBL:EMJ14730.1} OS=Prunus persica (Peach) PE=4 SV=1	PREDICTED: F-box/kelch-repeat protein At3g06240-like [Pyrus x bretschneideri]
EVM0021139.1	--	--	--	--	Uncharacterized protein {ECO:0000313|EMBL:EMJ22086.1} OS=Prunus persica (Peach) PE=4 SV=1	PREDICTED: F-box/kelch-repeat protein At3g06240-like [Pyrus x bretschneideri]
EVM0026237.1	--	--	--	--	Uncharacterized protein {ECO:0000313|EMBL:EMJ13819.1} OS=Prunus persica (Peach) PE=4 SV=1	PREDICTED: F-box/kelch-repeat protein At3g06240-like [Malus domestica]
EVM0033357.1	--	--	--	--	Uncharacterized protein {ECO:0000313|EMBL:EMJ06990.1} OS=Prunus persica (Peach) PE=4 SV=1	PREDICTED: F-box/kelch-repeat protein At3g06240-like [Malus domestica]
EVM0034254.1	--	--	--	--	Uncharacterized protein {ECO:0000313|EMBL:EMJ15984.1} OS=Prunus persica (Peach) PE=4 SV=1	PREDICTED: F-box/kelch-repeat protein At3g06240-like [Malus domestica]
EVM0002851.1	--	--	--	--	Uncharacterized protein {ECO:0000313|EnsemblPlants:GLYMA10G06330.2} (Fragment) OS=Glycine max (Soybean) PE=4 SV=1	PREDICTED: zinc finger MYM-type protein 1-like [Malus domestica]
EVM0007303.1	--	--	--	--	Uncharacterized protein {ECO:0000313|EMBL:ESR60034.1} OS=Citrus clementina PE=4 SV=1	PREDICTED: zinc finger MYM-type protein 1-like [Malus domestica]
EVM0010193.1	--	--	--	--	Uncharacterized protein {ECO:0000313|EMBL:ESR65508.1} OS=Citrus clementina PE=4 SV=1	PREDICTED: zinc finger MYM-type protein 1-like [Malus domestica]
EVM0012516.1	--	--	--	--	Uncharacterized protein {ECO:0000313|EMBL:ESR41960.1} OS=Citrus clementina PE=4 SV=1	PREDICTED: zinc finger MYM-type protein 1-like [Malus domestica]
EVM0013444.1	--	--	--	--	Uncharacterized protein {ECO:0000313|EMBL:ESR65508.1} OS=Citrus clementina PE=4 SV=1	PREDICTED: zinc finger MYM-type protein 1-like [Malus domestica]
EVM0013891.1	--	--	--	--	Uncharacterized protein {ECO:0000313|EMBL:ESR52588.1} OS=Citrus clementina PE=4 SV=1	PREDICTED: zinc finger MYM-type protein 1-like [Malus domestica]
EVM0014611.1	--	--	--	--	Uncharacterized protein {ECO:0000313|EMBL:ESR41960.1} OS=Citrus clementina PE=4 SV=1	PREDICTED: zinc finger MYM-type protein 1-like [Malus domestica]
EVM0016128.1	--	--	--	--	Uncharacterized protein {ECO:0000313|EMBL:ESR41960.1} OS=Citrus clementina PE=4 SV=1	PREDICTED: zinc finger MYM-type protein 1-like [Malus domestica]
EVM0018473.1	--	--	--	--	Uncharacterized protein {ECO:0000313|EMBL:ESR41960.1} OS=Citrus clementina PE=4 SV=1	PREDICTED: zinc finger MYM-type protein 1-like [Malus domestica]
EVM0019326.1	--	--	--	--	Uncharacterized protein {ECO:0000313|EMBL:ESR65508.1} OS=Citrus clementina PE=4 SV=1	PREDICTED: zinc finger MYM-type protein 1-like [Malus domestica]
EVM0021422.1	--	--	--	--	Uncharacterized protein {ECO:0000313|EMBL:ESR52588.1} OS=Citrus clementina PE=4 SV=1	PREDICTED: zinc finger MYM-type protein 1-like [Malus domestica]
EVM0021781.1	--	--	--	--	Uncharacterized protein {ECO:0000313|EMBL:ESR65508.1} OS=Citrus clementina PE=4 SV=1	PREDICTED: zinc finger MYM-type protein 1-like [Malus domestica]
EVM0023078.1	--	--	--	--	Uncharacterized protein {ECO:0000313|EMBL:ESR52588.1} OS=Citrus clementina PE=4 SV=1	PREDICTED: zinc finger MYM-type protein 1-like [Malus domestica]
EVM0025468.1	--	--	--	--	Uncharacterized protein {ECO:0000313|EMBL:ESR65508.1} OS=Citrus clementina PE=4 SV=1	PREDICTED: zinc finger MYM-type protein 1-like [Malus domestica]
EVM0025518.1	--	--	--	--	Uncharacterized protein {ECO:0000313|EMBL:ESR52588.1} OS=Citrus clementina PE=4 SV=1	PREDICTED: zinc finger MYM-type protein 1-like [Malus domestica]
EVM0028668.1	--	--	--	--	Uncharacterized protein {ECO:0000313|EMBL:ESR41960.1} OS=Citrus clementina PE=4 SV=1	PREDICTED: zinc finger MYM-type protein 1-like [Malus domestica]
EVM0033696.1	--	--	--	--	Uncharacterized protein {ECO:0000313|EMBL:ESR52588.1} OS=Citrus clementina PE=4 SV=1	PREDICTED: zinc finger MYM-type protein 1-like [Malus domestica]
EVM0035224.1	--	--	--	--	Uncharacterized protein {ECO:0000313|EnsemblPlants:GLYMA10G06330.2} (Fragment) OS=Glycine max (Soybean) PE=4 SV=1	PREDICTED: zinc finger MYM-type protein 1-like [Malus domestica]
EVM0035269.1	--	--	--	--	Uncharacterized protein {ECO:0000313|EnsemblPlants:GLYMA10G06330.2} (Fragment) OS=Glycine max (Soybean) PE=4 SV=1	PREDICTED: zinc finger MYM-type protein 1-like [Malus domestica]
EVM0037130.1	--	--	--	--	Uncharacterized protein {ECO:0000313|EMBL:ESR41960.1} OS=Citrus clementina PE=4 SV=1	PREDICTED: zinc finger MYM-type protein 1-like [Malus domestica]
EVM0040629.1	--	--	--	--	Uncharacterized protein {ECO:0000313|EMBL:ESR46453.1} (Fragment) OS=Citrus clementina PE=4 SV=1	PREDICTED: uncharacterized protein LOC103949778 [Pyrus x bretschneideri]
EVM0043711.1	--	--	--	--	Uncharacterized protein {ECO:0000313|EMBL:ESR52588.1} OS=Citrus clementina PE=4 SV=1	PREDICTED: zinc finger MYM-type protein 1-like [Malus domestica]
EVM0003308.1	--	K13963|0|mdm:103418226|serpin-ZX-like; K13963 serpin B (A)	[V]	Defense mechanisms	Serine protease inhibitor (SERPIN) family protein {ECO:0000313|EMBL:EOY14598.1} OS=Theobroma cacao (Cacao) PE=3 SV=1	PREDICTED: serpin-ZX-like [Malus domestica]
EVM0010192.1	--	K13963|0|mdm:103440470|serpin-ZX-like; K13963 serpin B (A)	[V]	Defense mechanisms	Uncharacterized protein {ECO:0000313|EMBL:EMJ24282.1} OS=Prunus persica (Peach) PE=3 SV=1	PREDICTED: serpin-ZX-like [Malus domestica]
EVM0012225.1	Molecular Function: serine-type endopeptidase inhibitor activity (GO:0004867);;	K13963|0|mdm:103440470|serpin-ZX-like; K13963 serpin B (A)	[V]	Defense mechanisms	Uncharacterized protein {ECO:0000313|EMBL:EMJ24282.1} OS=Prunus persica (Peach) PE=3 SV=1	PREDICTED: serpin-ZX-like [Malus domestica]
EVM0018633.1	--	K13963|0|mdm:103446037|serpin-ZX-like; K13963 serpin B (A)	[V]	Defense mechanisms	Uncharacterized protein {ECO:0000313|EMBL:EXB38629.1} OS=Morus notabilis PE=3 SV=1	PREDICTED: serpin-ZX-like [Malus domestica]
EVM0029404.1	--	K13963|0|mdm:103446037|serpin-ZX-like; K13963 serpin B (A)	[V]	Defense mechanisms	Uncharacterized protein {ECO:0000313|EMBL:EXB38629.1} OS=Morus notabilis PE=3 SV=1	PREDICTED: serpin-ZX-like [Malus domestica]
EVM0039300.1	Molecular Function: serine-type endopeptidase inhibitor activity (GO:0004867);;	K13963|0|pxb:103953970|serpin-ZX-like; K13963 serpin B (A)	[V]	Defense mechanisms	Uncharacterized protein {ECO:0000313|EMBL:EMJ24282.1} OS=Prunus persica (Peach) PE=3 SV=1	PREDICTED: serpin-ZX-like [Pyrus x bretschneideri]
EVM0045452.1	Molecular Function: serine-type endopeptidase inhibitor activity (GO:0004867);;	K13963|0|mdm:103420967|serpin-ZX-like; K13963 serpin B (A)	[V]	Defense mechanisms	Uncharacterized protein {ECO:0000313|EMBL:EMJ24282.1} OS=Prunus persica (Peach) PE=3 SV=1	PREDICTED: serpin-ZX-like [Malus domestica]
EVM0014238.1	--	--	--	--	Uncharacterized protein {ECO:0000313|EMBL:EMJ04395.1} (Fragment) OS=Prunus persica (Peach) PE=4 SV=1	PREDICTED: uncharacterized protein LOC103446868 [Malus domestica]
EVM0016963.1	--	--	--	--	Uncharacterized protein {ECO:0000313|EMBL:EMJ21059.1} OS=Prunus persica (Peach) PE=4 SV=1	PREDICTED: F-box/kelch-repeat protein At3g06240-like [Malus domestica]
EVM0018092.1	--	--	--	--	Uncharacterized protein {ECO:0000313|EMBL:EMJ21257.1} OS=Prunus persica (Peach) PE=4 SV=1	PREDICTED: F-box/kelch-repeat protein At3g06240-like [Malus domestica]
EVM0018142.1	--	--	--	--	Uncharacterized protein {ECO:0000313|EMBL:EMJ21059.1} OS=Prunus persica (Peach) PE=4 SV=1	PREDICTED: F-box/kelch-repeat protein At3g06240-like [Pyrus x bretschneideri]
EVM0029494.1	--	--	--	--	Uncharacterized protein {ECO:0000313|EMBL:EMJ21059.1} OS=Prunus persica (Peach) PE=4 SV=1	PREDICTED: F-box protein At3g07870-like [Pyrus x bretschneideri]
EVM0031510.1	--	--	--	--	Uncharacterized protein {ECO:0000313|EMBL:EMJ21059.1} OS=Prunus persica (Peach) PE=4 SV=1	PREDICTED: F-box protein At3g07870-like [Pyrus x bretschneideri]
EVM0037064.1	--	--	--	--	Uncharacterized protein {ECO:0000313|EMBL:EMJ21059.1} OS=Prunus persica (Peach) PE=4 SV=1	PREDICTED: uncharacterized protein LOC103444400 [Malus domestica]
EVM0037410.1	--	--	--	--	Uncharacterized protein {ECO:0000313|EMBL:EMJ21059.1} OS=Prunus persica (Peach) PE=4 SV=1	PREDICTED: F-box protein At5g65850-like [Pyrus x bretschneideri]
EVM0001966.1	--	--	--	--	Uncharacterized protein {ECO:0000313|EMBL:EMJ08297.1} (Fragment) OS=Prunus persica (Peach) PE=4 SV=1	PREDICTED: NAC transcription factor 29-like [Pyrus x bretschneideri]
EVM0005148.1	--	--	--	--	Uncharacterized protein {ECO:0000313|EMBL:EMJ08297.1} (Fragment) OS=Prunus persica (Peach) PE=4 SV=1	PREDICTED: NAC domain-containing protein 2-like [Pyrus x bretschneideri]
EVM0007386.1	--	--	--	--	Uncharacterized protein {ECO:0000313|EMBL:EMJ08297.1} (Fragment) OS=Prunus persica (Peach) PE=4 SV=1	PREDICTED: NAC transcription factor 29-like [Pyrus x bretschneideri]
EVM0010284.1	--	--	--	--	Uncharacterized protein {ECO:0000313|EMBL:EMJ08297.1} (Fragment) OS=Prunus persica (Peach) PE=4 SV=1	PREDICTED: NAC transcription factor 29-like [Pyrus x bretschneideri]
EVM0013939.1	--	--	--	--	Uncharacterized protein {ECO:0000313|EMBL:EMJ08297.1} (Fragment) OS=Prunus persica (Peach) PE=4 SV=1	PREDICTED: NAC domain-containing protein 19-like [Malus domestica]
EVM0019040.1	--	--	--	--	Uncharacterized protein {ECO:0000313|EMBL:EMJ08746.1} OS=Prunus persica (Peach) PE=4 SV=1	PREDICTED: uncharacterized protein LOC103447965 [Malus domestica]
EVM0029320.1	--	--	--	--	Uncharacterized protein {ECO:0000313|EMBL:EMJ08746.1} OS=Prunus persica (Peach) PE=4 SV=1	PREDICTED: uncharacterized protein LOC103447965 [Malus domestica]
EVM0032213.1	--	--	--	--	Uncharacterized protein {ECO:0000313|EMBL:EMJ08297.1} (Fragment) OS=Prunus persica (Peach) PE=4 SV=1	PREDICTED: NAC transcription factor 29-like [Pyrus x bretschneideri]
EVM0044137.1	--	--	--	--	Uncharacterized protein {ECO:0000313|EMBL:EMJ08297.1} (Fragment) OS=Prunus persica (Peach) PE=4 SV=1	PREDICTED: NAC domain-containing protein 19-like [Malus domestica]
EVM0008881.1	--	--	--	--	Uncharacterized protein {ECO:0000313|EMBL:EMJ07668.1} OS=Prunus persica (Peach) PE=4 SV=1	PREDICTED: F-box protein CPR30-like [Prunus mume]
EVM0020160.1	--	--	--	--	Uncharacterized protein {ECO:0000313|EMBL:EMJ15059.1} OS=Prunus persica (Peach) PE=4 SV=1	PREDICTED: F-box/kelch-repeat protein At3g23880-like [Prunus mume]
EVM0016246.1	--	--	--	--	Serine/threonine-protein kinase {ECO:0000256|PIRNR:PIRNR000641} OS=Prunus persica (Peach) PE=3 SV=1	PREDICTED: G-type lectin S-receptor-like serine/threonine-protein kinase RKS1 [Malus domestica]
EVM0017308.1	--	--	--	--	Serine/threonine-protein kinase {ECO:0000256|PIRNR:PIRNR000641} OS=Prunus persica (Peach) PE=3 SV=1	PREDICTED: G-type lectin S-receptor-like serine/threonine-protein kinase RKS1 isoform X2 [Pyrus x bretschneideri]
EVM0026411.1	--	--	--	--	Serine/threonine-protein kinase {ECO:0000256|PIRNR:PIRNR000641} OS=Prunus persica (Peach) PE=3 SV=1	PREDICTED: G-type lectin S-receptor-like serine/threonine-protein kinase RKS1 isoform X1 [Pyrus x bretschneideri]
EVM0030151.1	--	--	--	--	Serine/threonine-protein kinase {ECO:0000256|PIRNR:PIRNR000641} OS=Prunus persica (Peach) PE=3 SV=1	PREDICTED: G-type lectin S-receptor-like serine/threonine-protein kinase RKS1 [Malus domestica]
EVM0033767.1	Molecular Function: protein kinase activity (GO:0004672);;	--	--	--	B-Raf proto-oncogene serine/threonine-protein kinase, putative {ECO:0000313|EMBL:EEF31749.1} OS=Ricinus communis (Castor bean) PE=4 SV=1	PREDICTED: LOW QUALITY PROTEIN: uncharacterized protein LOC103960095 [Pyrus x bretschneideri]
EVM0034779.1	--	--	--	--	Serine/threonine-protein kinase {ECO:0000256|PIRNR:PIRNR000641} OS=Prunus persica (Peach) PE=3 SV=1	PREDICTED: G-type lectin S-receptor-like serine/threonine-protein kinase RKS1 isoform X1 [Pyrus x bretschneideri]
EVM0041002.1	--	--	--	--	Serine/threonine-protein kinase {ECO:0000256|PIRNR:PIRNR000641} OS=Prunus persica (Peach) PE=3 SV=1	PREDICTED: G-type lectin S-receptor-like serine/threonine-protein kinase RKS1 isoform X2 [Pyrus x bretschneideri]
EVM0041495.1	--	--	--	--	Serine/threonine-protein kinase {ECO:0000256|PIRNR:PIRNR000641} OS=Prunus persica (Peach) PE=3 SV=1	PREDICTED: G-type lectin S-receptor-like serine/threonine-protein kinase RKS1 isoform X2 [Pyrus x bretschneideri]
EVM0045118.1	--	--	--	--	Serine/threonine-protein kinase {ECO:0000256|PIRNR:PIRNR000641} OS=Prunus persica (Peach) PE=3 SV=1	PREDICTED: G-type lectin S-receptor-like serine/threonine-protein kinase RKS1 [Malus domestica]
EVM0000794.1	--	--	--	--	Putative uncharacterized protein {ECO:0000313|EMBL:CAN82314.1} OS=Vitis vinifera (Grape) PE=4 SV=1	PREDICTED: uncharacterized protein LOC103942170 [Pyrus x bretschneideri]
EVM0008127.1	--	--	--	--	Putative uncharacterized protein {ECO:0000313|EMBL:CAN77974.1} OS=Vitis vinifera (Grape) PE=4 SV=1	PREDICTED: uncharacterized protein LOC103403234 [Malus domestica]
EVM0010418.1	--	--	--	--	Putative uncharacterized protein {ECO:0000313|EMBL:CAN60947.1} OS=Vitis vinifera (Grape) PE=4 SV=1	PREDICTED: uncharacterized protein LOC103403234 [Malus domestica]
EVM0011077.1	--	--	--	--	Putative uncharacterized protein {ECO:0000313|EMBL:CAN79264.1} OS=Vitis vinifera (Grape) PE=4 SV=1	PREDICTED: uncharacterized protein LOC103405508 [Malus domestica]
EVM0012694.1	--	--	--	--	Putative uncharacterized protein {ECO:0000313|EMBL:AAK84482.1} OS=Solanum lycopersicum (Tomato) PE=4 SV=1	PREDICTED: uncharacterized protein LOC103441644 [Malus domestica]
EVM0014248.1	--	--	--	--	Putative uncharacterized protein {ECO:0000313|EMBL:CAN81763.1} OS=Vitis vinifera (Grape) PE=4 SV=1	PREDICTED: uncharacterized protein LOC103431897 [Malus domestica]
EVM0014497.1	--	--	--	--	Putative uncharacterized protein {ECO:0000313|EMBL:CAN82314.1} OS=Vitis vinifera (Grape) PE=4 SV=1	PREDICTED: uncharacterized protein LOC103404905 [Malus domestica]
EVM0014533.1	--	--	--	--	Putative uncharacterized protein {ECO:0000313|EMBL:CAN82314.1} OS=Vitis vinifera (Grape) PE=4 SV=1	PREDICTED: uncharacterized protein LOC103406052 [Malus domestica]
EVM0015058.1	--	--	--	--	Putative uncharacterized protein {ECO:0000313|EMBL:CAN77974.1} OS=Vitis vinifera (Grape) PE=4 SV=1	PREDICTED: uncharacterized protein LOC103964805 [Pyrus x bretschneideri]
EVM0015971.1	--	--	--	--	Putative uncharacterized protein {ECO:0000313|EMBL:CAN77859.1} OS=Vitis vinifera (Grape) PE=4 SV=1	PREDICTED: uncharacterized protein LOC103964805 [Pyrus x bretschneideri]
EVM0016928.1	--	--	--	--	Putative uncharacterized protein {ECO:0000313|EMBL:CAN82314.1} OS=Vitis vinifera (Grape) PE=4 SV=1	PREDICTED: uncharacterized protein LOC103413801 [Malus domestica]
EVM0018015.1	--	--	--	--	Putative uncharacterized protein {ECO:0000313|EMBL:AAK84482.1} OS=Solanum lycopersicum (Tomato) PE=4 SV=1	PREDICTED: uncharacterized protein LOC103413801 [Malus domestica]
EVM0018927.1	--	--	--	--	Putative uncharacterized protein {ECO:0000313|EMBL:CAN82314.1} OS=Vitis vinifera (Grape) PE=4 SV=1	PREDICTED: uncharacterized protein LOC103437395 [Malus domestica]
EVM0020253.1	--	--	--	--	Putative uncharacterized protein {ECO:0000313|EMBL:AAK84482.1} OS=Solanum lycopersicum (Tomato) PE=4 SV=1	PREDICTED: uncharacterized protein LOC103413801 [Malus domestica]
EVM0020659.1	--	--	--	--	Putative uncharacterized protein {ECO:0000313|EMBL:CAN77974.1} OS=Vitis vinifera (Grape) PE=4 SV=1	PREDICTED: uncharacterized protein LOC103403234 [Malus domestica]
EVM0021073.1	--	--	--	--	Putative uncharacterized protein {ECO:0000313|EMBL:CAN82314.1} OS=Vitis vinifera (Grape) PE=4 SV=1	PREDICTED: uncharacterized protein LOC103413801 [Malus domestica]
EVM0021676.1	--	--	--	--	Putative uncharacterized protein {ECO:0000313|EMBL:CAN82314.1} OS=Vitis vinifera (Grape) PE=4 SV=1	PREDICTED: uncharacterized protein LOC103952703 [Pyrus x bretschneideri]
EVM0021955.1	--	--	--	--	Putative uncharacterized protein {ECO:0000313|EMBL:CAN82314.1} OS=Vitis vinifera (Grape) PE=4 SV=1	PREDICTED: uncharacterized protein LOC103942170 [Pyrus x bretschneideri]
EVM0023194.1	--	--	--	--	Putative uncharacterized protein {ECO:0000313|EMBL:AAK84482.1} OS=Solanum lycopersicum (Tomato) PE=4 SV=1	PREDICTED: uncharacterized protein LOC103413801 [Malus domestica]
EVM0023415.1	--	--	--	--	Putative uncharacterized protein {ECO:0000313|EMBL:CAN79264.1} OS=Vitis vinifera (Grape) PE=4 SV=1	PREDICTED: uncharacterized protein LOC103418510 [Malus domestica]
EVM0024126.1	--	--	--	--	Putative uncharacterized protein {ECO:0000313|EMBL:CAN77974.1} OS=Vitis vinifera (Grape) PE=4 SV=1	PREDICTED: uncharacterized protein LOC103405508 [Malus domestica]
EVM0025457.1	--	--	--	--	Putative uncharacterized protein {ECO:0000313|EMBL:CAN82314.1} OS=Vitis vinifera (Grape) PE=4 SV=1	PREDICTED: uncharacterized protein LOC103413602 [Malus domestica]
EVM0026304.1	--	--	--	--	Putative uncharacterized protein {ECO:0000313|EMBL:CAN77974.1} OS=Vitis vinifera (Grape) PE=4 SV=1	PREDICTED: uncharacterized protein LOC103403234 [Malus domestica]
EVM0027853.1	--	--	--	--	Putative uncharacterized protein {ECO:0000313|EMBL:CAN60947.1} OS=Vitis vinifera (Grape) PE=4 SV=1	PREDICTED: uncharacterized protein LOC103964805 [Pyrus x bretschneideri]
EVM0027925.1	--	--	--	--	Putative uncharacterized protein {ECO:0000313|EMBL:CAN82314.1} OS=Vitis vinifera (Grape) PE=4 SV=1	PREDICTED: uncharacterized protein LOC103413801 [Malus domestica]
EVM0028847.1	--	--	--	--	Putative uncharacterized protein {ECO:0000313|EMBL:CAN77859.1} OS=Vitis vinifera (Grape) PE=4 SV=1	PREDICTED: uncharacterized protein LOC103413602 [Malus domestica]
EVM0029125.1	--	--	--	--	Putative uncharacterized protein {ECO:0000313|EMBL:CAN66208.1} OS=Vitis vinifera (Grape) PE=4 SV=1	PREDICTED: uncharacterized protein LOC103413801 [Malus domestica]
EVM0029801.1	--	--	--	--	Putative uncharacterized protein {ECO:0000313|EMBL:CAN66208.1} OS=Vitis vinifera (Grape) PE=4 SV=1	PREDICTED: uncharacterized protein LOC103421867 [Malus domestica]
EVM0030750.1	--	--	--	--	Putative uncharacterized protein {ECO:0000313|EMBL:CAN77974.1} OS=Vitis vinifera (Grape) PE=4 SV=1	PREDICTED: uncharacterized protein LOC103964805 [Pyrus x bretschneideri]
EVM0030897.1	--	--	--	--	Putative uncharacterized protein {ECO:0000313|EMBL:CAN82314.1} OS=Vitis vinifera (Grape) PE=4 SV=1	PREDICTED: uncharacterized protein LOC103424942 [Malus domestica]
EVM0031608.1	--	--	--	--	Putative uncharacterized protein {ECO:0000313|EMBL:CAN82314.1} OS=Vitis vinifera (Grape) PE=4 SV=1	PREDICTED: uncharacterized protein LOC103942170 [Pyrus x bretschneideri]
EVM0034208.1	--	--	--	--	Putative uncharacterized protein {ECO:0000313|EMBL:CAN60947.1} OS=Vitis vinifera (Grape) PE=4 SV=1	PREDICTED: uncharacterized protein LOC103964805 [Pyrus x bretschneideri]
EVM0034371.1	--	--	--	--	Putative uncharacterized protein {ECO:0000313|EMBL:CAN82314.1} OS=Vitis vinifera (Grape) PE=4 SV=1	PREDICTED: uncharacterized protein LOC103942170 [Pyrus x bretschneideri]
EVM0036111.1	--	--	--	--	Putative uncharacterized protein {ECO:0000313|EMBL:CAN60947.1} OS=Vitis vinifera (Grape) PE=4 SV=1	PREDICTED: uncharacterized protein LOC103405508 [Malus domestica]
EVM0036307.1	--	--	--	--	Putative uncharacterized protein {ECO:0000313|EMBL:CAN77974.1} OS=Vitis vinifera (Grape) PE=4 SV=1	PREDICTED: uncharacterized protein LOC103964805 [Pyrus x bretschneideri]
EVM0037154.1	--	--	--	--	Putative uncharacterized protein {ECO:0000313|EMBL:CAN82314.1} OS=Vitis vinifera (Grape) PE=4 SV=1	PREDICTED: uncharacterized protein LOC103413801 [Malus domestica]
EVM0038293.1	--	--	--	--	Putative uncharacterized protein {ECO:0000313|EMBL:CAN77974.1} OS=Vitis vinifera (Grape) PE=4 SV=1	PREDICTED: uncharacterized protein LOC103964805 [Pyrus x bretschneideri]
EVM0041683.1	--	--	--	--	Putative uncharacterized protein {ECO:0000313|EMBL:CAN82314.1} OS=Vitis vinifera (Grape) PE=4 SV=1	PREDICTED: uncharacterized protein LOC103447687 [Malus domestica]
EVM0041721.1	--	--	--	--	Putative uncharacterized protein {ECO:0000313|EMBL:CAN79264.1} OS=Vitis vinifera (Grape) PE=4 SV=1	PREDICTED: uncharacterized protein LOC103412208 [Malus domestica]
EVM0042472.1	--	--	--	--	Putative uncharacterized protein {ECO:0000313|EMBL:CAN79535.1} OS=Vitis vinifera (Grape) PE=4 SV=1	PREDICTED: uncharacterized protein LOC103405508 [Malus domestica]
EVM0043242.1	--	--	--	--	Putative uncharacterized protein {ECO:0000313|EMBL:AAK84482.1} OS=Solanum lycopersicum (Tomato) PE=4 SV=1	PREDICTED: uncharacterized protein LOC103413801 [Malus domestica]
EVM0045009.1	--	--	--	--	Putative uncharacterized protein {ECO:0000313|EMBL:CAN82314.1} OS=Vitis vinifera (Grape) PE=4 SV=1	PREDICTED: uncharacterized protein LOC103432795 [Malus domestica]
EVM0045281.1	--	--	--	--	Putative uncharacterized protein {ECO:0000313|EMBL:CAN77974.1} OS=Vitis vinifera (Grape) PE=4 SV=1	PREDICTED: uncharacterized protein LOC103964805 [Pyrus x bretschneideri]
EVM0003078.1	--	--	--	--	Uncharacterized protein {ECO:0000313|EMBL:EMJ02888.1} OS=Prunus persica (Peach) PE=4 SV=1	PREDICTED: uncharacterized protein LOC103445253 [Malus domestica]
EVM0004256.1	--	--	--	--	Uncharacterized protein {ECO:0000313|EMBL:EMJ02888.1} OS=Prunus persica (Peach) PE=4 SV=1	PREDICTED: uncharacterized protein LOC103445254 [Malus domestica]
EVM0023843.1	--	--	--	--	Uncharacterized protein {ECO:0000313|EMBL:EMJ20831.1} OS=Prunus persica (Peach) PE=4 SV=1	PREDICTED: uncharacterized protein LOC103445254 [Malus domestica]
EVM0024894.1	--	--	--	--	Uncharacterized protein {ECO:0000313|EMBL:EMJ20831.1} OS=Prunus persica (Peach) PE=4 SV=1	PREDICTED: uncharacterized protein LOC103933596 [Pyrus x bretschneideri]
EVM0035306.1	--	--	--	--	Uncharacterized protein {ECO:0000313|EMBL:EMJ20831.1} OS=Prunus persica (Peach) PE=4 SV=1	PREDICTED: uncharacterized protein LOC103933594 [Pyrus x bretschneideri]
EVM0040056.1	--	--	--	--	Uncharacterized protein {ECO:0000313|EMBL:EMJ20831.1} OS=Prunus persica (Peach) PE=4 SV=1	PREDICTED: uncharacterized protein LOC103933596 [Pyrus x bretschneideri]
EVM0040756.1	--	--	--	--	Uncharacterized protein {ECO:0000313|EMBL:EMJ02888.1} OS=Prunus persica (Peach) PE=4 SV=1	PREDICTED: uncharacterized protein LOC103933596 [Pyrus x bretschneideri]
EVM0043109.1	--	--	--	--	Uncharacterized protein {ECO:0000313|EMBL:EMJ20831.1} OS=Prunus persica (Peach) PE=4 SV=1	PREDICTED: uncharacterized protein LOC103445252 [Malus domestica]
EVM0001789.1	--	--	--	--	Kinase, putative {ECO:0000313|EMBL:EOY23502.1} OS=Theobroma cacao (Cacao) PE=3 SV=1	PREDICTED: probable receptor-like protein kinase At1g67000 [Pyrus x bretschneideri]
EVM0005193.1	--	--	[T]	Signal transduction mechanisms	Kinase, putative {ECO:0000313|EMBL:EOY23502.1} OS=Theobroma cacao (Cacao) PE=3 SV=1	PREDICTED: probable receptor-like protein kinase At1g67000 isoform X1 [Pyrus x bretschneideri]
EVM0009612.1	--	--	[T]	Signal transduction mechanisms	Kinase, putative {ECO:0000313|EMBL:EOY23502.1} OS=Theobroma cacao (Cacao) PE=3 SV=1	PREDICTED: probable receptor-like protein kinase At1g67000 isoform X2 [Pyrus x bretschneideri]
EVM0012208.1	--	--	[T]	Signal transduction mechanisms	Putative uncharacterized protein {ECO:0000313|EMBL:CCB48380.1} OS=Vitis vinifera (Grape) PE=3 SV=1	PREDICTED: probable receptor-like protein kinase At1g67000 [Pyrus x bretschneideri]
EVM0016182.1	--	--	[T]	Signal transduction mechanisms	Putative uncharacterized protein {ECO:0000313|EMBL:CCB48380.1} OS=Vitis vinifera (Grape) PE=3 SV=1	PREDICTED: probable receptor-like protein kinase At1g67000 [Pyrus x bretschneideri]
EVM0021741.1	--	--	[T]	Signal transduction mechanisms	Putative uncharacterized protein {ECO:0000313|EMBL:CCB48380.1} OS=Vitis vinifera (Grape) PE=3 SV=1	PREDICTED: probable receptor-like protein kinase At1g67000 [Pyrus x bretschneideri]
EVM0025053.1	--	--	[T]	Signal transduction mechanisms	Uncharacterized protein {ECO:0000313|EnsemblPlants:GLYMA13G09794.1} OS=Glycine max (Soybean) PE=2 SV=1	PREDICTED: probable receptor-like protein kinase At1g67000 [Pyrus x bretschneideri]
EVM0033891.1	--	--	[T]	Signal transduction mechanisms	Kinase, putative {ECO:0000313|EMBL:EOY23502.1} OS=Theobroma cacao (Cacao) PE=3 SV=1	PREDICTED: probable receptor-like protein kinase At5g39020 [Malus domestica]
EVM0036024.1	Molecular Function: binding (GO:0005488);; Molecular Function: transferase activity, transferring phosphorus-containing groups (GO:0016772);;	--	--	--	Putative uncharacterized protein {ECO:0000313|EMBL:CCB48380.1} OS=Vitis vinifera (Grape) PE=3 SV=1	PREDICTED: probable receptor-like protein kinase At5g39030 [Pyrus x bretschneideri]
EVM0041115.1	--	--	[T]	Signal transduction mechanisms	Kinase, putative {ECO:0000313|EMBL:EOY23502.1} OS=Theobroma cacao (Cacao) PE=3 SV=1	PREDICTED: probable receptor-like protein kinase At1g67000 isoform X1 [Pyrus x bretschneideri]
EVM0000089.1	--	--	[R]	General function prediction only	Uncharacterized protein {ECO:0000313|EMBL:KDP35540.1} OS=Jatropha curcas (Barbados nut) PE=4 SV=1	PREDICTED: uncharacterized protein LOC103453856 [Malus domestica]
EVM0000492.1	--	--	[R]	General function prediction only	Uncharacterized protein {ECO:0000313|EMBL:KDP35540.1} OS=Jatropha curcas (Barbados nut) PE=4 SV=1	PREDICTED: uncharacterized protein LOC103443956 [Malus domestica]
EVM0002271.1	--	--	[R]	General function prediction only	Uncharacterized protein {ECO:0000313|EMBL:KDP35540.1} OS=Jatropha curcas (Barbados nut) PE=4 SV=1	PREDICTED: uncharacterized protein LOC103405505 [Malus domestica]
EVM0002384.1	--	--	[R]	General function prediction only	Uncharacterized protein {ECO:0000313|EMBL:KDP35540.1} OS=Jatropha curcas (Barbados nut) PE=4 SV=1	PREDICTED: uncharacterized protein LOC103430756 [Malus domestica]
EVM0002520.1	--	--	[R]	General function prediction only	Uncharacterized protein {ECO:0000313|EMBL:KDP35540.1} OS=Jatropha curcas (Barbados nut) PE=4 SV=1	PREDICTED: uncharacterized protein LOC103416144 [Malus domestica]
EVM0003277.1	--	--	[R]	General function prediction only	Uncharacterized protein {ECO:0000313|EMBL:KDP35540.1} OS=Jatropha curcas (Barbados nut) PE=4 SV=1	PREDICTED: uncharacterized protein LOC103448841 [Malus domestica]
EVM0008418.1	--	--	[R]	General function prediction only	Uncharacterized protein {ECO:0000313|EMBL:KDP35540.1} OS=Jatropha curcas (Barbados nut) PE=4 SV=1	PREDICTED: uncharacterized protein LOC103401554 [Malus domestica]
EVM0008562.1	--	--	[R]	General function prediction only	Uncharacterized protein {ECO:0000313|EMBL:KDP35540.1} OS=Jatropha curcas (Barbados nut) PE=4 SV=1	PREDICTED: uncharacterized protein LOC103430912 [Malus domestica]
EVM0008830.1	--	--	[R]	General function prediction only	Uncharacterized protein {ECO:0000313|EMBL:KDP35540.1} OS=Jatropha curcas (Barbados nut) PE=4 SV=1	PREDICTED: uncharacterized protein LOC103418421 [Malus domestica]
EVM0008938.1	--	--	[R]	General function prediction only	Uncharacterized protein {ECO:0000313|EMBL:KDP35540.1} OS=Jatropha curcas (Barbados nut) PE=4 SV=1	PREDICTED: uncharacterized protein LOC103453453 [Malus domestica]
EVM0010009.1	--	--	[R]	General function prediction only	Uncharacterized protein {ECO:0000313|EMBL:KDP35540.1} OS=Jatropha curcas (Barbados nut) PE=4 SV=1	PREDICTED: uncharacterized protein LOC103453206 [Malus domestica]
EVM0011312.1	--	--	[R]	General function prediction only	Uncharacterized protein {ECO:0000313|EMBL:KDP35540.1} OS=Jatropha curcas (Barbados nut) PE=4 SV=1	PREDICTED: uncharacterized protein LOC103401554 [Malus domestica]
EVM0011665.1	--	--	[R]	General function prediction only	Uncharacterized protein {ECO:0000313|EMBL:KDP35540.1} OS=Jatropha curcas (Barbados nut) PE=4 SV=1	PREDICTED: uncharacterized protein LOC103403667 [Malus domestica]
EVM0012296.1	--	--	[R]	General function prediction only	Uncharacterized protein {ECO:0000313|EMBL:KDP35540.1} OS=Jatropha curcas (Barbados nut) PE=4 SV=1	PREDICTED: uncharacterized protein LOC103453206 [Malus domestica]
EVM0012466.1	--	--	[R]	General function prediction only	Uncharacterized protein {ECO:0000313|EMBL:KDP35540.1} OS=Jatropha curcas (Barbados nut) PE=4 SV=1	PREDICTED: uncharacterized protein LOC103453856 [Malus domestica]
EVM0015730.1	--	--	[R]	General function prediction only	Uncharacterized protein {ECO:0000313|EMBL:KDP35540.1} OS=Jatropha curcas (Barbados nut) PE=4 SV=1	PREDICTED: uncharacterized protein LOC103453856 [Malus domestica]
EVM0017130.1	--	--	[R]	General function prediction only	Uncharacterized protein {ECO:0000313|EMBL:KDP35540.1} OS=Jatropha curcas (Barbados nut) PE=4 SV=1	PREDICTED: uncharacterized protein LOC103448841 [Malus domestica]
EVM0018041.1	--	--	[R]	General function prediction only	Uncharacterized protein {ECO:0000313|EMBL:KDP35540.1} OS=Jatropha curcas (Barbados nut) PE=4 SV=1	PREDICTED: uncharacterized protein LOC103418421 [Malus domestica]
EVM0018393.1	--	--	[R]	General function prediction only	Uncharacterized protein {ECO:0000313|EMBL:KDP35540.1} OS=Jatropha curcas (Barbados nut) PE=4 SV=1	PREDICTED: uncharacterized protein LOC103430912 [Malus domestica]
EVM0019752.1	--	--	[R]	General function prediction only	Uncharacterized protein {ECO:0000313|EMBL:KDP35540.1} OS=Jatropha curcas (Barbados nut) PE=4 SV=1	PREDICTED: uncharacterized protein LOC103410773 [Malus domestica]
EVM0019833.1	--	--	[R]	General function prediction only	Uncharacterized protein {ECO:0000313|EMBL:KDP35540.1} OS=Jatropha curcas (Barbados nut) PE=4 SV=1	PREDICTED: uncharacterized protein LOC103453856 [Malus domestica]
EVM0021964.1	--	--	[R]	General function prediction only	Uncharacterized protein {ECO:0000313|EMBL:KDP35540.1} OS=Jatropha curcas (Barbados nut) PE=4 SV=1	PREDICTED: uncharacterized protein LOC103401554 [Malus domestica]
EVM0022793.1	--	--	[R]	General function prediction only	Uncharacterized protein {ECO:0000313|EMBL:KDP35540.1} OS=Jatropha curcas (Barbados nut) PE=4 SV=1	PREDICTED: uncharacterized protein LOC103401554 [Malus domestica]
EVM0023260.1	--	--	[R]	General function prediction only	Uncharacterized protein {ECO:0000313|EMBL:KDP35540.1} OS=Jatropha curcas (Barbados nut) PE=4 SV=1	PREDICTED: uncharacterized protein LOC103405505 [Malus domestica]
EVM0023393.1	--	--	[R]	General function prediction only	Uncharacterized protein {ECO:0000313|EMBL:KDP35540.1} OS=Jatropha curcas (Barbados nut) PE=4 SV=1	PREDICTED: uncharacterized protein LOC103412219 [Malus domestica]
EVM0025471.1	--	--	[R]	General function prediction only	Uncharacterized protein {ECO:0000313|EMBL:KDP35540.1} OS=Jatropha curcas (Barbados nut) PE=4 SV=1	PREDICTED: uncharacterized protein LOC103453026 [Malus domestica]
EVM0026388.1	--	--	[R]	General function prediction only	Uncharacterized protein {ECO:0000313|EMBL:KDP35540.1} OS=Jatropha curcas (Barbados nut) PE=4 SV=1	PREDICTED: uncharacterized protein LOC103410878 [Malus domestica]
EVM0027113.1	--	--	[R]	General function prediction only	Uncharacterized protein {ECO:0000313|EMBL:KDP35540.1} OS=Jatropha curcas (Barbados nut) PE=4 SV=1	PREDICTED: uncharacterized protein LOC103453856 [Malus domestica]
EVM0028103.1	--	--	[R]	General function prediction only	Uncharacterized protein {ECO:0000313|EMBL:KDP35540.1} OS=Jatropha curcas (Barbados nut) PE=4 SV=1	PREDICTED: uncharacterized protein LOC103418421 [Malus domestica]
EVM0028987.1	--	--	[R]	General function prediction only	Uncharacterized protein {ECO:0000313|EMBL:KDP35540.1} OS=Jatropha curcas (Barbados nut) PE=4 SV=1	PREDICTED: uncharacterized protein LOC103403667 [Malus domestica]
EVM0029722.1	--	--	[R]	General function prediction only	Uncharacterized protein {ECO:0000313|EMBL:KDP35540.1} OS=Jatropha curcas (Barbados nut) PE=4 SV=1	PREDICTED: uncharacterized protein LOC103403667 [Malus domestica]
EVM0031064.1	--	--	[R]	General function prediction only	Uncharacterized protein {ECO:0000313|EMBL:KDP35540.1} OS=Jatropha curcas (Barbados nut) PE=4 SV=1	PREDICTED: uncharacterized protein LOC103430912 [Malus domestica]
EVM0032100.1	--	--	[R]	General function prediction only	Uncharacterized protein {ECO:0000313|EMBL:KDP35540.1} OS=Jatropha curcas (Barbados nut) PE=4 SV=1	PREDICTED: uncharacterized protein LOC103403667 [Malus domestica]
EVM0032705.1	--	--	[R]	General function prediction only	Uncharacterized protein {ECO:0000313|EMBL:KDP35540.1} OS=Jatropha curcas (Barbados nut) PE=4 SV=1	PREDICTED: uncharacterized protein LOC103430912 [Malus domestica]
EVM0034711.1	--	--	[R]	General function prediction only	Uncharacterized protein {ECO:0000313|EMBL:KDP35540.1} OS=Jatropha curcas (Barbados nut) PE=4 SV=1	PREDICTED: uncharacterized protein LOC103412265 [Malus domestica]
EVM0034721.1	--	--	[R]	General function prediction only	Uncharacterized protein {ECO:0000313|EMBL:KDP35540.1} OS=Jatropha curcas (Barbados nut) PE=4 SV=1	PREDICTED: uncharacterized protein LOC103453856 [Malus domestica]
EVM0038164.1	--	--	[R]	General function prediction only	Uncharacterized protein {ECO:0000313|EMBL:KDP35540.1} OS=Jatropha curcas (Barbados nut) PE=4 SV=1	PREDICTED: uncharacterized protein LOC103403667 [Malus domestica]
EVM0038832.1	--	--	[R]	General function prediction only	Uncharacterized protein {ECO:0000313|EMBL:KDP35540.1} OS=Jatropha curcas (Barbados nut) PE=4 SV=1	PREDICTED: uncharacterized protein LOC103454528 [Malus domestica]
EVM0039514.1	--	--	[R]	General function prediction only	Uncharacterized protein {ECO:0000313|EMBL:KDP35540.1} OS=Jatropha curcas (Barbados nut) PE=4 SV=1	PREDICTED: uncharacterized protein LOC103443956 [Malus domestica]
EVM0039539.1	--	--	[R]	General function prediction only	Uncharacterized protein {ECO:0000313|EMBL:KDP35540.1} OS=Jatropha curcas (Barbados nut) PE=4 SV=1	PREDICTED: uncharacterized protein LOC103430756 [Malus domestica]
EVM0041977.1	--	--	[R]	General function prediction only	Uncharacterized protein {ECO:0000313|EMBL:KDP35540.1} OS=Jatropha curcas (Barbados nut) PE=4 SV=1	PREDICTED: uncharacterized protein LOC103428081 [Malus domestica]
EVM0042031.1	--	--	[R]	General function prediction only	Uncharacterized protein {ECO:0000313|EMBL:KDP35540.1} OS=Jatropha curcas (Barbados nut) PE=4 SV=1	PREDICTED: uncharacterized protein LOC103453206 [Malus domestica]
EVM0042392.1	--	--	[R]	General function prediction only	Uncharacterized protein {ECO:0000313|EMBL:KDP35540.1} OS=Jatropha curcas (Barbados nut) PE=4 SV=1	PREDICTED: uncharacterized protein LOC103430756 [Malus domestica]
EVM0044011.1	--	--	[R]	General function prediction only	Uncharacterized protein {ECO:0000313|EMBL:KDP35540.1} OS=Jatropha curcas (Barbados nut) PE=4 SV=1	PREDICTED: uncharacterized protein LOC103453206 [Malus domestica]
EVM0045123.1	--	--	[R]	General function prediction only	Uncharacterized protein {ECO:0000313|EMBL:KDP35540.1} OS=Jatropha curcas (Barbados nut) PE=4 SV=1	PREDICTED: uncharacterized protein LOC103453453 [Malus domestica]
EVM0005339.1	--	K01188|0|mdm:103433555|beta-glucosidase 24-like; K01188 beta-glucosidase [EC:3.2.1.21] (A)	[G]	Carbohydrate transport and metabolism	Uncharacterized protein {ECO:0000313|EMBL:EMJ12303.1} OS=Prunus persica (Peach) PE=3 SV=1	PREDICTED: beta-glucosidase 24-like [Malus domestica]
EVM0007102.1	--	K01188|0|pxb:103929150|beta-glucosidase 13-like; K01188 beta-glucosidase [EC:3.2.1.21] (A)	[G]	Carbohydrate transport and metabolism	Uncharacterized protein {ECO:0000313|EMBL:EMJ12353.1} (Fragment) OS=Prunus persica (Peach) PE=3 SV=1	PREDICTED: beta-glucosidase 13-like [Pyrus x bretschneideri]
EVM0013764.1	--	K01188|0|pxb:103938248|beta-glucosidase 24-like; K01188 beta-glucosidase [EC:3.2.1.21] (A)	[G]	Carbohydrate transport and metabolism	Uncharacterized protein {ECO:0000313|EMBL:EMJ12303.1} OS=Prunus persica (Peach) PE=3 SV=1	PREDICTED: beta-glucosidase 24-like [Pyrus x bretschneideri]
EVM0017048.1	--	K01188|0|mdm:103455133|beta-glucosidase 24-like; K01188 beta-glucosidase [EC:3.2.1.21] (A)	[G]	Carbohydrate transport and metabolism	Uncharacterized protein {ECO:0000313|EMBL:EMJ12303.1} OS=Prunus persica (Peach) PE=3 SV=1	PREDICTED: beta-glucosidase 24-like [Malus domestica]
EVM0017599.1	--	K01188|0|mdm:103428746|beta-glucosidase 24-like; K01188 beta-glucosidase [EC:3.2.1.21] (A)	[G]	Carbohydrate transport and metabolism	Uncharacterized protein {ECO:0000313|EMBL:EMJ12303.1} OS=Prunus persica (Peach) PE=3 SV=1	PREDICTED: beta-glucosidase 24-like [Malus domestica]
EVM0020813.1	--	K01188|1.47112e-153|pxb:103950103|beta-glucosidase 13-like; K01188 beta-glucosidase [EC:3.2.1.21] (A)	[G]	Carbohydrate transport and metabolism	Uncharacterized protein {ECO:0000313|EMBL:EMJ12353.1} (Fragment) OS=Prunus persica (Peach) PE=3 SV=1	PREDICTED: beta-glucosidase 13-like [Pyrus x bretschneideri]
EVM0029488.1	--	K01188|0|pxb:103929150|beta-glucosidase 13-like; K01188 beta-glucosidase [EC:3.2.1.21] (A)	[G]	Carbohydrate transport and metabolism	Uncharacterized protein {ECO:0000313|EMBL:EMJ12353.1} (Fragment) OS=Prunus persica (Peach) PE=3 SV=1	PREDICTED: beta-glucosidase 13-like [Pyrus x bretschneideri]
EVM0039482.1	--	K01188|0|mdm:103433555|beta-glucosidase 24-like; K01188 beta-glucosidase [EC:3.2.1.21] (A)	[G]	Carbohydrate transport and metabolism	Uncharacterized protein {ECO:0000313|EMBL:EMJ25614.1} (Fragment) OS=Prunus persica (Peach) PE=3 SV=1	PREDICTED: beta-glucosidase 24-like [Malus domestica]
EVM0040115.1	--	K01188|0|pxb:103950103|beta-glucosidase 13-like; K01188 beta-glucosidase [EC:3.2.1.21] (A)	[G]	Carbohydrate transport and metabolism	Uncharacterized protein {ECO:0000313|EMBL:EMJ12353.1} (Fragment) OS=Prunus persica (Peach) PE=3 SV=1	PREDICTED: beta-glucosidase 13-like [Pyrus x bretschneideri]
EVM0040365.1	--	K01188|0|mdm:103427029|beta-glucosidase 24-like; K01188 beta-glucosidase [EC:3.2.1.21] (A)	[G]	Carbohydrate transport and metabolism	Uncharacterized protein {ECO:0000313|EMBL:EMJ25614.1} (Fragment) OS=Prunus persica (Peach) PE=3 SV=1	PREDICTED: beta-glucosidase 24-like [Malus domestica]
EVM0045340.1	--	K01188|0|pxb:103929150|beta-glucosidase 13-like; K01188 beta-glucosidase [EC:3.2.1.21] (A)	[G]	Carbohydrate transport and metabolism	Uncharacterized protein {ECO:0000313|EMBL:EMJ12353.1} (Fragment) OS=Prunus persica (Peach) PE=3 SV=1	PREDICTED: beta-glucosidase 13-like [Pyrus x bretschneideri]
EVM0009327.1	--	--	--	--	Uncharacterized protein {ECO:0000313|EMBL:EMJ10309.1} OS=Prunus persica (Peach) PE=4 SV=1	PREDICTED: transcription factor MYC2-like [Pyrus x bretschneideri]
EVM0009331.1	--	--	--	--	Uncharacterized protein {ECO:0000313|EMBL:EMJ10032.1} OS=Prunus persica (Peach) PE=4 SV=1	PREDICTED: transcription factor MYC2-like [Malus domestica]
EVM0010286.1	--	--	--	--	Uncharacterized protein {ECO:0000313|EMBL:EMJ10032.1} OS=Prunus persica (Peach) PE=4 SV=1	PREDICTED: transcription factor MYC3-like [Malus domestica]
EVM0012828.1	--	--	--	--	Uncharacterized protein {ECO:0000313|EMBL:EMJ10309.1} OS=Prunus persica (Peach) PE=4 SV=1	PREDICTED: transcription factor MYC2-like [Malus domestica]
EVM0013831.1	--	--	--	--	Uncharacterized protein {ECO:0000313|EMBL:EMJ10032.1} OS=Prunus persica (Peach) PE=4 SV=1	PREDICTED: transcription factor MYC3-like isoform X1 [Malus domestica]
EVM0016044.1	--	--	--	--	Uncharacterized protein {ECO:0000313|EMBL:EMJ10309.1} OS=Prunus persica (Peach) PE=4 SV=1	PREDICTED: transcription factor MYC2-like [Malus domestica]
EVM0033912.1	--	--	--	--	Uncharacterized protein {ECO:0000313|EMBL:EMJ10032.1} OS=Prunus persica (Peach) PE=4 SV=1	PREDICTED: transcription factor MYC2-like [Malus domestica]
EVM0044321.1	--	--	--	--	Uncharacterized protein {ECO:0000313|EMBL:EMJ10309.1} OS=Prunus persica (Peach) PE=4 SV=1	PREDICTED: transcription factor MYC3-like [Malus domestica]
EVM0005882.1	Molecular Function: L-iditol 2-dehydrogenase activity (GO:0003939);; Molecular Function: zinc ion binding (GO:0008270);; Biological Process: oxidation-reduction process (GO:0055114);;	K00008|0|pxb:103960512|sorbitol dehydrogenase-like; K00008 L-iditol 2-dehydrogenase [EC:1.1.1.14] (A)	[Q]	Secondary metabolites biosynthesis, transport and catabolism	NAD-dependent sorbitol dehydrogenase {ECO:0000313|EMBL:AGG19153.1} (Fragment) OS=Pyrus pyrifolia (Chinese pear) PE=2 SV=1	PREDICTED: sorbitol dehydrogenase-like [Pyrus x bretschneideri]
EVM0008949.1	Molecular Function: L-iditol 2-dehydrogenase activity (GO:0003939);; Molecular Function: zinc ion binding (GO:0008270);; Biological Process: oxidation-reduction process (GO:0055114);;	K00008|0|pxb:103960508|sorbitol dehydrogenase-like; K00008 L-iditol 2-dehydrogenase [EC:1.1.1.14] (A)	[Q]	Secondary metabolites biosynthesis, transport and catabolism	Sorbitol dehydrogenase {ECO:0000313|EMBL:AAW33814.1} OS=Malus domestica (Apple) PE=2 SV=1	PREDICTED: sorbitol dehydrogenase-like [Malus domestica]
EVM0012272.1	Molecular Function: L-iditol 2-dehydrogenase activity (GO:0003939);; Molecular Function: zinc ion binding (GO:0008270);; Biological Process: oxidation-reduction process (GO:0055114);;	K00008|0|mdm:103439712|sorbitol dehydrogenase-like; K00008 L-iditol 2-dehydrogenase [EC:1.1.1.14] (A)	[Q]	Secondary metabolites biosynthesis, transport and catabolism	NAD-dependent sorbitol dehydrogenase 9 {ECO:0000313|EMBL:AAP69753.1} OS=Malus domestica (Apple) PE=2 SV=1	PREDICTED: sorbitol dehydrogenase-like [Malus domestica]
EVM0015685.1	Molecular Function: L-iditol 2-dehydrogenase activity (GO:0003939);; Molecular Function: zinc ion binding (GO:0008270);; Biological Process: oxidation-reduction process (GO:0055114);;	K00008|0|pxb:103933320|sorbitol dehydrogenase-like; K00008 L-iditol 2-dehydrogenase [EC:1.1.1.14] (A)	[Q]	Secondary metabolites biosynthesis, transport and catabolism	Sorbitol dehydrogenase {ECO:0000313|EMBL:AAW33814.1} OS=Malus domestica (Apple) PE=2 SV=1	PREDICTED: sorbitol dehydrogenase-like [Pyrus x bretschneideri]
EVM0017523.1	Molecular Function: L-iditol 2-dehydrogenase activity (GO:0003939);; Molecular Function: zinc ion binding (GO:0008270);; Biological Process: oxidation-reduction process (GO:0055114);;	K00008|0|mdm:103439703|sorbitol dehydrogenase-like; K00008 L-iditol 2-dehydrogenase [EC:1.1.1.14] (A)	[Q]	Secondary metabolites biosynthesis, transport and catabolism	Sorbitol dehydrogenase {ECO:0000313|EMBL:AAW33814.1} OS=Malus domestica (Apple) PE=2 SV=1	PREDICTED: sorbitol dehydrogenase-like [Malus domestica]
EVM0020732.1	Molecular Function: L-iditol 2-dehydrogenase activity (GO:0003939);; Molecular Function: zinc ion binding (GO:0008270);; Biological Process: oxidation-reduction process (GO:0055114);;	K00008|0|mdm:103440114|sorbitol dehydrogenase-like; K00008 L-iditol 2-dehydrogenase [EC:1.1.1.14] (A)	[Q]	Secondary metabolites biosynthesis, transport and catabolism	NAD-dependent sorbitol dehydrogenase 9 {ECO:0000313|EMBL:AAP69753.1} OS=Malus domestica (Apple) PE=2 SV=1	PREDICTED: sorbitol dehydrogenase-like [Malus domestica]
EVM0022207.1	Molecular Function: L-iditol 2-dehydrogenase activity (GO:0003939);; Molecular Function: zinc ion binding (GO:0008270);; Biological Process: oxidation-reduction process (GO:0055114);;	K00008|0|mdm:103439714|sorbitol dehydrogenase-like; K00008 L-iditol 2-dehydrogenase [EC:1.1.1.14] (A)	[Q]	Secondary metabolites biosynthesis, transport and catabolism	Sorbitol dehydrogenase {ECO:0000313|EMBL:AAW33814.1} OS=Malus domestica (Apple) PE=2 SV=1	PREDICTED: sorbitol dehydrogenase-like [Malus domestica]
EVM0024098.1	Molecular Function: L-iditol 2-dehydrogenase activity (GO:0003939);; Molecular Function: zinc ion binding (GO:0008270);; Biological Process: oxidation-reduction process (GO:0055114);;	K00008|0|mdm:103440086|sorbitol dehydrogenase-like; K00008 L-iditol 2-dehydrogenase [EC:1.1.1.14] (A)	[Q]	Secondary metabolites biosynthesis, transport and catabolism	NAD-dependent sorbitol dehydrogenase {ECO:0000313|EMBL:AGG19152.1} OS=Pyrus pyrifolia (Chinese pear) PE=2 SV=1	PREDICTED: sorbitol dehydrogenase-like [Malus domestica]
EVM0031039.1	Molecular Function: L-iditol 2-dehydrogenase activity (GO:0003939);; Molecular Function: zinc ion binding (GO:0008270);; Biological Process: oxidation-reduction process (GO:0055114);;	K00008|0|mdm:103440075|sorbitol dehydrogenase-like; K00008 L-iditol 2-dehydrogenase [EC:1.1.1.14] (A)	[Q]	Secondary metabolites biosynthesis, transport and catabolism	NAD-dependent sorbitol dehydrogenase 2 {ECO:0000313|EMBL:AAP69750.1} OS=Malus domestica (Apple) PE=2 SV=1	PREDICTED: sorbitol dehydrogenase-like [Malus domestica]
EVM0032796.1	Molecular Function: L-iditol 2-dehydrogenase activity (GO:0003939);; Molecular Function: zinc ion binding (GO:0008270);; Biological Process: oxidation-reduction process (GO:0055114);;	K00008|0|mdm:103439714|sorbitol dehydrogenase-like; K00008 L-iditol 2-dehydrogenase [EC:1.1.1.14] (A)	[Q]	Secondary metabolites biosynthesis, transport and catabolism	Sorbitol dehydrogenase {ECO:0000313|EMBL:AAW33814.1} OS=Malus domestica (Apple) PE=2 SV=1	PREDICTED: sorbitol dehydrogenase-like [Malus domestica]
EVM0037620.1	Molecular Function: oxidoreductase activity (GO:0016491);; Molecular Function: metal ion binding (GO:0046872);;	K00008|0|mdm:103439703|sorbitol dehydrogenase-like; K00008 L-iditol 2-dehydrogenase [EC:1.1.1.14] (A)	[Q]	Secondary metabolites biosynthesis, transport and catabolism	NAD-dependent sorbitol dehydrogenase 9 {ECO:0000313|EMBL:AAP69753.1} OS=Malus domestica (Apple) PE=2 SV=1	PREDICTED: sorbitol dehydrogenase-like [Malus domestica]
EVM0038297.1	Molecular Function: L-iditol 2-dehydrogenase activity (GO:0003939);; Molecular Function: zinc ion binding (GO:0008270);; Biological Process: oxidation-reduction process (GO:0055114);;	K00008|0|pxb:103933316|sorbitol dehydrogenase-like; K00008 L-iditol 2-dehydrogenase [EC:1.1.1.14] (A)	[Q]	Secondary metabolites biosynthesis, transport and catabolism	Sorbitol dehydrogenase {ECO:0000313|EMBL:AAW33814.1} OS=Malus domestica (Apple) PE=2 SV=1	PREDICTED: sorbitol dehydrogenase-like isoform X1 [Pyrus x bretschneideri]
EVM0041274.1	Molecular Function: L-iditol 2-dehydrogenase activity (GO:0003939);; Molecular Function: zinc ion binding (GO:0008270);; Biological Process: oxidation-reduction process (GO:0055114);;	K00008|0|mdm:103440064|sorbitol dehydrogenase-like; K00008 L-iditol 2-dehydrogenase [EC:1.1.1.14] (A)	[Q]	Secondary metabolites biosynthesis, transport and catabolism	NAD-dependent sorbitol dehydrogenase 2 {ECO:0000313|EMBL:AAP69750.1} OS=Malus domestica (Apple) PE=2 SV=1	NAD-dependent sorbitol dehydrogenase 2 [Malus domestica]
EVM0044131.1	Molecular Function: L-iditol 2-dehydrogenase activity (GO:0003939);; Molecular Function: zinc ion binding (GO:0008270);; Biological Process: oxidation-reduction process (GO:0055114);;	K00008|0|mdm:103439712|sorbitol dehydrogenase-like; K00008 L-iditol 2-dehydrogenase [EC:1.1.1.14] (A)	[Q]	Secondary metabolites biosynthesis, transport and catabolism	NAD-dependent sorbitol dehydrogenase 9 {ECO:0000313|EMBL:AAP69753.1} OS=Malus domestica (Apple) PE=2 SV=1	PREDICTED: sorbitol dehydrogenase-like [Malus domestica]
EVM0001595.1	--	--	[R]	General function prediction only	Retrotransposon gag protein {ECO:0000313|EMBL:ABD63142.1} OS=Asparagus officinalis (Garden asparagus) PE=4 SV=1	PREDICTED: uncharacterized protein LOC103931640 [Pyrus x bretschneideri]
EVM0001730.1	--	--	[R]	General function prediction only	Uncharacterized protein {ECO:0000313|EMBL:ERN04751.1} OS=Amborella trichopoda PE=4 SV=1	PREDICTED: uncharacterized protein LOC103426475 [Malus domestica]
EVM0003821.1	--	--	[R]	General function prediction only	Putative uncharacterized protein {ECO:0000313|EMBL:CAN74585.1} OS=Vitis vinifera (Grape) PE=4 SV=1	PREDICTED: uncharacterized protein LOC103420687 [Malus domestica]
EVM0004693.1	--	--	[R]	General function prediction only	Putative uncharacterized protein {ECO:0000313|EMBL:CAN81820.1} OS=Vitis vinifera (Grape) PE=4 SV=1	PREDICTED: uncharacterized protein LOC103414576 [Malus domestica]
EVM0005364.1	--	--	[R]	General function prediction only	Putative uncharacterized protein {ECO:0000313|EMBL:CAN61221.1} OS=Vitis vinifera (Grape) PE=4 SV=1	PREDICTED: uncharacterized protein LOC103410512 [Malus domestica]
EVM0005628.1	--	--	[R]	General function prediction only	Putative uncharacterized protein {ECO:0000313|EMBL:CAN74585.1} OS=Vitis vinifera (Grape) PE=4 SV=1	PREDICTED: uncharacterized protein LOC103420687 [Malus domestica]
EVM0006519.1	--	--	[R]	General function prediction only	Putative uncharacterized protein {ECO:0000313|EMBL:CAN80981.1} OS=Vitis vinifera (Grape) PE=4 SV=1	PREDICTED: uncharacterized protein LOC103931640 [Pyrus x bretschneideri]
EVM0008627.1	--	--	[R]	General function prediction only	Putative uncharacterized protein {ECO:0000313|EMBL:CAN65719.1} OS=Vitis vinifera (Grape) PE=4 SV=1	PREDICTED: uncharacterized protein LOC103931640 [Pyrus x bretschneideri]
EVM0009483.1	--	--	[R]	General function prediction only	Uncharacterized protein {ECO:0000313|EMBL:ERM93431.1} OS=Amborella trichopoda PE=4 SV=1	PREDICTED: uncharacterized protein LOC103427527 [Malus domestica]
EVM0009635.1	--	--	[R]	General function prediction only	Putative uncharacterized protein {ECO:0000313|EMBL:CAN74652.1} OS=Vitis vinifera (Grape) PE=3 SV=1	PREDICTED: uncharacterized protein LOC103413861 [Malus domestica]
EVM0012427.1	--	K09493|0|mdm:103425645|uncharacterized LOC103425645; K09493 T-complex protein 1 subunit alpha (A)	[R]	General function prediction only	Putative uncharacterized protein {ECO:0000313|EMBL:CAN69451.1} OS=Vitis vinifera (Grape) PE=4 SV=1	PREDICTED: uncharacterized protein LOC103425645 [Malus domestica]
EVM0012622.1	--	--	[R]	General function prediction only	Putative uncharacterized protein {ECO:0000313|EMBL:CAN74585.1} OS=Vitis vinifera (Grape) PE=4 SV=1	PREDICTED: uncharacterized protein LOC103420687 [Malus domestica]
EVM0013239.1	--	--	[R]	General function prediction only	Putative uncharacterized protein {ECO:0000313|EMBL:CAN60552.1} OS=Vitis vinifera (Grape) PE=4 SV=1	PREDICTED: uncharacterized protein LOC103961809 [Pyrus x bretschneideri]
EVM0014739.1	--	--	[R]	General function prediction only	Putative uncharacterized protein {ECO:0000313|EMBL:CAN70016.1} OS=Vitis vinifera (Grape) PE=4 SV=1	PREDICTED: uncharacterized protein LOC103931640 [Pyrus x bretschneideri]
EVM0018101.1	--	--	[R]	General function prediction only	Retrotransposon gag protein {ECO:0000313|EMBL:ABD63156.1} OS=Asparagus officinalis (Garden asparagus) PE=4 SV=1	PREDICTED: uncharacterized protein LOC103408398 [Malus domestica]
EVM0019886.1	--	--	[R]	General function prediction only	Retrotransposon gag protein {ECO:0000313|EMBL:ABD63142.1} OS=Asparagus officinalis (Garden asparagus) PE=4 SV=1	PREDICTED: uncharacterized protein LOC103931640 [Pyrus x bretschneideri]
EVM0021603.1	--	--	[R]	General function prediction only	Uncharacterized protein {ECO:0000313|EMBL:ERM93431.1} OS=Amborella trichopoda PE=4 SV=1	PREDICTED: uncharacterized protein LOC103437119 [Malus domestica]
EVM0021713.1	--	--	[R]	General function prediction only	Putative uncharacterized protein {ECO:0000313|EMBL:CAN80981.1} OS=Vitis vinifera (Grape) PE=4 SV=1	PREDICTED: uncharacterized protein LOC103931640 [Pyrus x bretschneideri]
EVM0023823.1	--	--	[R]	General function prediction only	Uncharacterized protein {ECO:0000313|EMBL:ERM93431.1} OS=Amborella trichopoda PE=4 SV=1	PREDICTED: uncharacterized protein LOC103437119 [Malus domestica]
EVM0026301.1	--	--	[R]	General function prediction only	Uncharacterized protein {ECO:0000313|EMBL:ERN04751.1} OS=Amborella trichopoda PE=4 SV=1	PREDICTED: uncharacterized protein LOC103426475 [Malus domestica]
EVM0026403.1	--	--	[R]	General function prediction only	Putative uncharacterized protein {ECO:0000313|EMBL:CAN70730.1} OS=Vitis vinifera (Grape) PE=4 SV=1	PREDICTED: uncharacterized protein LOC103931640 [Pyrus x bretschneideri]
EVM0027302.1	--	--	[R]	General function prediction only	Retrotransposon gag protein {ECO:0000313|EMBL:ABD63142.1} OS=Asparagus officinalis (Garden asparagus) PE=4 SV=1	PREDICTED: uncharacterized protein LOC103931640 [Pyrus x bretschneideri]
EVM0028270.1	--	--	[R]	General function prediction only	Putative uncharacterized protein {ECO:0000313|EMBL:CAN74585.1} OS=Vitis vinifera (Grape) PE=4 SV=1	PREDICTED: uncharacterized protein LOC103420687 [Malus domestica]
EVM0028640.1	--	--	[R]	General function prediction only	Putative uncharacterized protein {ECO:0000313|EMBL:CAN60552.1} OS=Vitis vinifera (Grape) PE=4 SV=1	PREDICTED: uncharacterized protein LOC103961809 [Pyrus x bretschneideri]
EVM0029282.1	--	--	[R]	General function prediction only	Putative uncharacterized protein {ECO:0000313|EMBL:CAN60552.1} OS=Vitis vinifera (Grape) PE=4 SV=1	PREDICTED: uncharacterized protein LOC103961809 [Pyrus x bretschneideri]
EVM0030100.1	--	--	[R]	General function prediction only	Putative uncharacterized protein {ECO:0000313|EMBL:CAN81739.1} OS=Vitis vinifera (Grape) PE=4 SV=1	PREDICTED: uncharacterized protein LOC103931640 [Pyrus x bretschneideri]
EVM0033320.1	--	--	[R]	General function prediction only	Putative uncharacterized protein {ECO:0000313|EMBL:CAN70730.1} OS=Vitis vinifera (Grape) PE=4 SV=1	PREDICTED: uncharacterized protein LOC103420687 [Malus domestica]
EVM0033331.1	--	--	[R]	General function prediction only	Putative uncharacterized protein {ECO:0000313|EMBL:ACY01934.1} OS=Beta vulgaris (Sugar beet) PE=4 SV=1	PREDICTED: uncharacterized protein LOC103404019 [Malus domestica]
EVM0033450.1	--	--	[R]	General function prediction only	Putative uncharacterized protein {ECO:0000313|EMBL:CAN74585.1} OS=Vitis vinifera (Grape) PE=4 SV=1	PREDICTED: uncharacterized protein LOC103420687 [Malus domestica]
EVM0034728.1	--	--	[R]	General function prediction only	Retrotransposon gag protein {ECO:0000313|EMBL:ABD63142.1} OS=Asparagus officinalis (Garden asparagus) PE=4 SV=1	PREDICTED: uncharacterized protein LOC103931640 [Pyrus x bretschneideri]
EVM0035952.1	--	--	[R]	General function prediction only	Uncharacterized protein {ECO:0000313|EMBL:EPS65810.1} (Fragment) OS=Genlisea aurea PE=4 SV=1	PREDICTED: uncharacterized protein LOC103931640 [Pyrus x bretschneideri]
EVM0038001.1	--	--	[R]	General function prediction only	Putative uncharacterized protein {ECO:0000313|EMBL:CAN81739.1} OS=Vitis vinifera (Grape) PE=4 SV=1	PREDICTED: uncharacterized protein LOC103931640 [Pyrus x bretschneideri]
EVM0039578.1	--	--	[R]	General function prediction only	Putative uncharacterized protein {ECO:0000313|EMBL:CAN60552.1} OS=Vitis vinifera (Grape) PE=4 SV=1	PREDICTED: uncharacterized protein LOC103961809 [Pyrus x bretschneideri]
EVM0039880.1	--	--	[R]	General function prediction only	Putative uncharacterized protein {ECO:0000313|EMBL:CAN80981.1} OS=Vitis vinifera (Grape) PE=4 SV=1	PREDICTED: uncharacterized protein LOC103420687 [Malus domestica]
EVM0040540.1	--	--	[R]	General function prediction only	Putative uncharacterized protein {ECO:0000313|EMBL:CAN64834.1} OS=Vitis vinifera (Grape) PE=4 SV=1	PREDICTED: uncharacterized protein LOC103931640 [Pyrus x bretschneideri]
EVM0041486.1	--	--	[R]	General function prediction only	Putative uncharacterized protein {ECO:0000313|EMBL:CAN78202.1} OS=Vitis vinifera (Grape) PE=4 SV=1	PREDICTED: uncharacterized protein LOC103928169 [Pyrus x bretschneideri]
EVM0041686.1	--	--	[R]	General function prediction only	Putative uncharacterized protein {ECO:0000313|EMBL:CAN60552.1} OS=Vitis vinifera (Grape) PE=4 SV=1	PREDICTED: uncharacterized protein LOC103961809 [Pyrus x bretschneideri]
EVM0042281.1	--	--	[R]	General function prediction only	Uncharacterized protein {ECO:0000313|EMBL:EPS74455.1} OS=Genlisea aurea PE=4 SV=1	PREDICTED: uncharacterized protein LOC103426475 [Malus domestica]
EVM0045187.1	--	--	[R]	General function prediction only	Putative uncharacterized protein {ECO:0000313|EMBL:CAN60552.1} OS=Vitis vinifera (Grape) PE=4 SV=1	PREDICTED: uncharacterized protein LOC103961809 [Pyrus x bretschneideri]
EVM0001160.1	--	--	--	--	Uncharacterized protein {ECO:0000313|EMBL:EMJ25937.1} OS=Prunus persica (Peach) PE=4 SV=1	PREDICTED: TMV resistance protein N-like [Pyrus x bretschneideri]
EVM0003855.1	--	--	--	--	Uncharacterized protein {ECO:0000313|EMBL:EMJ25611.1} (Fragment) OS=Prunus persica (Peach) PE=4 SV=1	PREDICTED: TMV resistance protein N-like [Pyrus x bretschneideri]
EVM0005969.1	--	--	--	--	Uncharacterized protein {ECO:0000313|EMBL:EMJ25611.1} (Fragment) OS=Prunus persica (Peach) PE=4 SV=1	PREDICTED: TMV resistance protein N-like [Pyrus x bretschneideri]
EVM0007860.1	--	--	--	--	Uncharacterized protein {ECO:0000313|EMBL:EMJ25611.1} (Fragment) OS=Prunus persica (Peach) PE=4 SV=1	PREDICTED: TMV resistance protein N-like [Pyrus x bretschneideri]
EVM0015554.1	--	--	--	--	Uncharacterized protein {ECO:0000313|EMBL:EMJ28542.1} (Fragment) OS=Prunus persica (Peach) PE=4 SV=1	PREDICTED: TMV resistance protein N-like isoform X1 [Pyrus x bretschneideri]
EVM0022431.2	--	--	--	--	Uncharacterized protein {ECO:0000313|EMBL:EMJ25611.1} (Fragment) OS=Prunus persica (Peach) PE=4 SV=1	PREDICTED: TMV resistance protein N-like [Pyrus x bretschneideri]
EVM0024618.1	--	--	--	--	Uncharacterized protein {ECO:0000313|EMBL:EMJ25674.1} OS=Prunus persica (Peach) PE=4 SV=1	PREDICTED: TMV resistance protein N-like [Malus domestica]
EVM0028747.1	--	--	--	--	Uncharacterized protein {ECO:0000313|EMBL:EMJ25611.1} (Fragment) OS=Prunus persica (Peach) PE=4 SV=1	PREDICTED: TMV resistance protein N-like isoform X1 [Pyrus x bretschneideri]
EVM0032370.1	--	--	--	--	Uncharacterized protein {ECO:0000313|EMBL:EMJ25611.1} (Fragment) OS=Prunus persica (Peach) PE=4 SV=1	PREDICTED: TMV resistance protein N-like [Malus domestica]
EVM0032571.3	--	--	--	--	Uncharacterized protein {ECO:0000313|EMBL:EMJ25611.1} (Fragment) OS=Prunus persica (Peach) PE=4 SV=1	PREDICTED: TMV resistance protein N-like [Pyrus x bretschneideri]
EVM0033722.1	--	--	--	--	Uncharacterized protein {ECO:0000313|EMBL:EMJ28542.1} (Fragment) OS=Prunus persica (Peach) PE=4 SV=1	PREDICTED: TMV resistance protein N-like isoform X1 [Pyrus x bretschneideri]
EVM0034723.1	--	--	--	--	Uncharacterized protein {ECO:0000313|EMBL:EMJ25611.1} (Fragment) OS=Prunus persica (Peach) PE=4 SV=1	PREDICTED: TMV resistance protein N-like [Pyrus x bretschneideri]
EVM0036075.1	--	--	--	--	Uncharacterized protein {ECO:0000313|EMBL:EMJ28542.1} (Fragment) OS=Prunus persica (Peach) PE=4 SV=1	PREDICTED: TMV resistance protein N-like [Malus domestica]
EVM0037672.1	--	--	--	--	Uncharacterized protein {ECO:0000313|EMBL:EMJ25937.1} OS=Prunus persica (Peach) PE=4 SV=1	PREDICTED: TMV resistance protein N-like [Malus domestica]
EVM0039016.1	--	--	--	--	Uncharacterized protein {ECO:0000313|EMBL:EMJ25937.1} OS=Prunus persica (Peach) PE=4 SV=1	PREDICTED: TMV resistance protein N-like [Pyrus x bretschneideri]
EVM0042425.1	--	--	--	--	Uncharacterized protein {ECO:0000313|EMBL:EMJ25611.1} (Fragment) OS=Prunus persica (Peach) PE=4 SV=1	PREDICTED: TMV resistance protein N-like [Malus domestica]
EVM0000743.1	--	--	--	--	Transposon protein, putative, Pong sub-class {ECO:0000313|EMBL:ABA98849.1} OS=Oryza sativa subsp. japonica (Rice) PE=4 SV=1	PREDICTED: uncharacterized protein LOC103965415 [Pyrus x bretschneideri]
EVM0004266.1	--	--	--	--	Putative uncharacterized protein Sb08g018920 {ECO:0000313|EMBL:EES17239.1} OS=Sorghum bicolor (Sorghum) PE=4 SV=1	PREDICTED: uncharacterized protein LOC103954955 [Pyrus x bretschneideri]
EVM0004407.1	--	--	--	--	Uncharacterized protein {ECO:0000313|EMBL:EMJ09024.1} (Fragment) OS=Prunus persica (Peach) PE=4 SV=1	PREDICTED: uncharacterized protein LOC103436298 [Malus domestica]
EVM0011359.1	--	--	--	--	Uncharacterized protein {ECO:0000313|EnsemblPlants:BRADI2G26137.1} OS=Brachypodium distachyon (Purple false brome) PE=4 SV=1	PREDICTED: uncharacterized protein LOC103955568 [Pyrus x bretschneideri]
EVM0013780.1	--	--	--	--	Putative uncharacterized protein Sb05g004203 {ECO:0000313|EMBL:EES08045.1} (Fragment) OS=Sorghum bicolor (Sorghum) PE=4 SV=1	PREDICTED: uncharacterized protein LOC103417398 [Malus domestica]
EVM0016881.1	--	--	--	--	Transposon protein, putative, Pong sub-class {ECO:0000313|EMBL:ABA98849.1} OS=Oryza sativa subsp. japonica (Rice) PE=4 SV=1	PREDICTED: uncharacterized protein LOC103965415 [Pyrus x bretschneideri]
EVM0019781.1	--	--	--	--	Uncharacterized protein {ECO:0000313|EMBL:EMJ09024.1} (Fragment) OS=Prunus persica (Peach) PE=4 SV=1	PREDICTED: uncharacterized protein LOC103931059 [Pyrus x bretschneideri]
EVM0021152.1	--	--	--	--	Uncharacterized protein {ECO:0000313|EMBL:EMJ09024.1} (Fragment) OS=Prunus persica (Peach) PE=4 SV=1	PREDICTED: uncharacterized protein LOC103947524 [Pyrus x bretschneideri]
EVM0024604.1	--	--	--	--	Transposon protein, putative, Pong sub-class {ECO:0000313|EMBL:ABA98849.1} OS=Oryza sativa subsp. japonica (Rice) PE=4 SV=1	PREDICTED: uncharacterized protein LOC103965415 [Pyrus x bretschneideri]
EVM0025565.1	--	--	--	--	Coffea canephora DH200=94 genomic scaffold, scaffold_21 {ECO:0000313|EMBL:CDP06307.1} OS=Coffea canephora (Robusta coffee) PE=4 SV=1	PREDICTED: uncharacterized protein LOC103952490 [Pyrus x bretschneideri]
EVM0033165.1	--	--	--	--	Uncharacterized protein {ECO:0000313|EMBL:EMJ09024.1} (Fragment) OS=Prunus persica (Peach) PE=4 SV=1	PREDICTED: uncharacterized protein LOC103952490 [Pyrus x bretschneideri]
EVM0034227.1	--	--	--	--	Uncharacterized protein {ECO:0000313|EMBL:EMJ09024.1} (Fragment) OS=Prunus persica (Peach) PE=4 SV=1	PREDICTED: uncharacterized protein LOC103436298 [Malus domestica]
EVM0040608.1	--	--	--	--	Uncharacterized protein {ECO:0000313|EMBL:KFK24055.1} OS=Arabis alpina (Alpine rock-cress) PE=4 SV=1	PREDICTED: uncharacterized protein LOC103965415 [Pyrus x bretschneideri]
EVM0041695.1	--	--	--	--	Uncharacterized protein {ECO:0000313|EMBL:EMJ09024.1} (Fragment) OS=Prunus persica (Peach) PE=4 SV=1	PREDICTED: uncharacterized protein LOC103408063 [Malus domestica]
EVM0041863.1	--	--	--	--	Uncharacterized protein {ECO:0000313|EMBL:ETL28350.1} (Fragment) OS=Phytophthora parasitica (Potato buckeye rot agent) PE=4 SV=1	PREDICTED: uncharacterized protein LOC103406114 [Malus domestica]
EVM0003787.1	--	--	--	--	Uncharacterized protein {ECO:0000313|EMBL:EMJ00822.1} (Fragment) OS=Prunus persica (Peach) PE=4 SV=1	PREDICTED: TMV resistance protein N-like [Malus domestica]
EVM0035826.1	--	--	--	--	Uncharacterized protein {ECO:0000313|EMBL:EMJ28366.1} OS=Prunus persica (Peach) PE=4 SV=1	PREDICTED: TMV resistance protein N-like [Pyrus x bretschneideri]
EVM0005429.1	--	--	--	--	Uncharacterized protein {ECO:0000313|EMBL:EMJ09716.1} OS=Prunus persica (Peach) PE=4 SV=1	PREDICTED: uncharacterized protein LOC103433243 [Malus domestica]
EVM0008858.1	--	--	--	--	Uncharacterized protein {ECO:0000313|EMBL:EMJ20524.1} OS=Prunus persica (Peach) PE=4 SV=1	PREDICTED: probable F-box protein At1g44080 [Malus domestica]
EVM0017675.1	--	--	--	--	Uncharacterized protein {ECO:0000313|EMBL:EMJ20524.1} OS=Prunus persica (Peach) PE=4 SV=1	PREDICTED: probable F-box protein At1g44080 [Malus domestica]
EVM0036109.1	--	--	--	--	Uncharacterized protein {ECO:0000313|EMBL:EMJ12516.1} (Fragment) OS=Prunus persica (Peach) PE=4 SV=1	PREDICTED: probable F-box protein At4g22060 [Pyrus x bretschneideri]
EVM0040008.1	--	--	--	--	Uncharacterized protein {ECO:0000313|EMBL:EMJ20524.1} OS=Prunus persica (Peach) PE=4 SV=1	PREDICTED: F-box protein SKIP23-like [Pyrus x bretschneideri]
EVM0000987.1	--	K08081|1.58056e-165|mdm:103427594|tropinone reductase homolog; K08081 Tropinone reductase 1 [EC:1.1.1.206] (A)	[R]	General function prediction only	NAD(P)-binding Rossmann-fold superfamily protein isoform 2 {ECO:0000313|EMBL:EOY07443.1} OS=Theobroma cacao (Cacao) PE=3 SV=1	PREDICTED: tropinone reductase homolog [Malus domestica]
EVM0005726.1	--	K08081|1.65651e-138|mdm:103413784|tropinone reductase homolog; K08081 Tropinone reductase 1 [EC:1.1.1.206] (A)	[R]	General function prediction only	NAD(P)-binding Rossmann-fold superfamily protein isoform 2 {ECO:0000313|EMBL:EOY07443.1} OS=Theobroma cacao (Cacao) PE=3 SV=1	PREDICTED: tropinone reductase homolog [Malus domestica]
EVM0006500.1	--	K08081|0|pxb:103949377|tropinone reductase homolog; K08081 Tropinone reductase 1 [EC:1.1.1.206] (A)	[R]	General function prediction only	Tropinone reductase, putative {ECO:0000313|EMBL:EEF29390.1} OS=Ricinus communis (Castor bean) PE=3 SV=1	PREDICTED: tropinone reductase homolog [Pyrus x bretschneideri]
EVM0008901.1	--	K08081|1.65651e-138|mdm:103413784|tropinone reductase homolog; K08081 Tropinone reductase 1 [EC:1.1.1.206] (A)	[R]	General function prediction only	NAD(P)-binding Rossmann-fold superfamily protein isoform 2 {ECO:0000313|EMBL:EOY07443.1} OS=Theobroma cacao (Cacao) PE=3 SV=1	PREDICTED: tropinone reductase homolog [Malus domestica]
EVM0013743.1	--	K08081|0|pxb:103949377|tropinone reductase homolog; K08081 Tropinone reductase 1 [EC:1.1.1.206] (A)	[R]	General function prediction only	Tropinone reductase, putative {ECO:0000313|EMBL:EEF29390.1} OS=Ricinus communis (Castor bean) PE=3 SV=1	PREDICTED: tropinone reductase homolog [Pyrus x bretschneideri]
EVM0019571.1	--	K08081|0|pxb:103949372|tropinone reductase homolog; K08081 Tropinone reductase 1 [EC:1.1.1.206] (A)	[R]	General function prediction only	Uncharacterized protein {ECO:0000313|EMBL:KDO38494.1} OS=Citrus sinensis (Sweet orange) PE=3 SV=1	PREDICTED: tropinone reductase homolog isoform X1 [Pyrus x bretschneideri]
EVM0019978.1	--	K08081|0|mdm:103427594|tropinone reductase homolog; K08081 Tropinone reductase 1 [EC:1.1.1.206] (A)	[R]	General function prediction only	NAD(P)-binding Rossmann-fold superfamily protein isoform 2 {ECO:0000313|EMBL:EOY07443.1} OS=Theobroma cacao (Cacao) PE=3 SV=1	PREDICTED: tropinone reductase homolog [Malus domestica]
EVM0029810.1	--	K08081|0|pxb:103938137|tropinone reductase homolog; K08081 Tropinone reductase 1 [EC:1.1.1.206] (A)	[R]	General function prediction only	Uncharacterized protein {ECO:0000313|EMBL:KGN58843.1} OS=Cucumis sativus (Cucumber) PE=4 SV=1	PREDICTED: tropinone reductase homolog [Pyrus x bretschneideri]
EVM0030118.1	--	K08081|5.02083e-105|pxb:103938137|tropinone reductase homolog; K08081 Tropinone reductase 1 [EC:1.1.1.206] (A)	[R]	General function prediction only	Uncharacterized protein {ECO:0000313|EMBL:KGN58843.1} OS=Cucumis sativus (Cucumber) PE=4 SV=1	PREDICTED: tropinone reductase homolog [Pyrus x bretschneideri]
EVM0031711.1	--	K08081|0|mdm:103413784|tropinone reductase homolog; K08081 Tropinone reductase 1 [EC:1.1.1.206] (A)	[R]	General function prediction only	NAD(P)-binding Rossmann-fold superfamily protein isoform 2 {ECO:0000313|EMBL:EOY07443.1} OS=Theobroma cacao (Cacao) PE=3 SV=1	PREDICTED: tropinone reductase homolog [Malus domestica]
EVM0042337.1	--	K08081|2.64277e-175|mdm:103423437|tropinone reductase homolog; K08081 Tropinone reductase 1 [EC:1.1.1.206] (A)	[R]	General function prediction only	Tropinone reductase-like protein {ECO:0000313|EMBL:EXB36737.1} OS=Morus notabilis PE=4 SV=1	PREDICTED: tropinone reductase homolog [Malus domestica]
EVM0043842.1	--	K08081|0|mdm:103413784|tropinone reductase homolog; K08081 Tropinone reductase 1 [EC:1.1.1.206] (A)	[R]	General function prediction only	NAD(P)-binding Rossmann-fold superfamily protein isoform 2 {ECO:0000313|EMBL:EOY07443.1} OS=Theobroma cacao (Cacao) PE=3 SV=1	PREDICTED: tropinone reductase homolog [Malus domestica]
EVM0044069.1	--	K08081|9.24073e-174|mdm:103423437|tropinone reductase homolog; K08081 Tropinone reductase 1 [EC:1.1.1.206] (A)	[R]	General function prediction only	Uncharacterized protein {ECO:0000313|EMBL:ESR42389.1} OS=Citrus clementina PE=3 SV=1	PREDICTED: tropinone reductase homolog [Malus domestica]
EVM0044506.1	--	K08081|4.42022e-172|pxb:103949377|tropinone reductase homolog; K08081 Tropinone reductase 1 [EC:1.1.1.206] (A)	[R]	General function prediction only	Tropinone reductase, putative {ECO:0000313|EMBL:EEF29390.1} OS=Ricinus communis (Castor bean) PE=3 SV=1	PREDICTED: tropinone reductase homolog [Pyrus x bretschneideri]
EVM0002756.1	--	--	[R]	General function prediction only	Non-ltr retroelement reverse transcriptase {ECO:0000313|EMBL:AFP55574.1} OS=Rosa rugosa (Rugosa rose) PE=4 SV=1	PREDICTED: uncharacterized protein LOC103963932 [Pyrus x bretschneideri]
EVM0033605.1	--	--	[R]	General function prediction only	Uncharacterized protein {ECO:0000313|EMBL:EMJ08780.1} (Fragment) OS=Prunus persica (Peach) PE=4 SV=1	PREDICTED: uncharacterized protein LOC103935882 [Pyrus x bretschneideri]
EVM0036115.1	--	--	[R]	General function prediction only	Non-ltr retroelement reverse transcriptase {ECO:0000313|EMBL:AFP55574.1} OS=Rosa rugosa (Rugosa rose) PE=4 SV=1	PREDICTED: uncharacterized protein LOC103445169 [Malus domestica]
EVM0038340.1	--	--	[R]	General function prediction only	Uncharacterized protein {ECO:0000313|EMBL:EMJ08780.1} (Fragment) OS=Prunus persica (Peach) PE=4 SV=1	PREDICTED: uncharacterized protein LOC103953670 [Pyrus x bretschneideri]
EVM0044745.1	--	--	[R]	General function prediction only	Uncharacterized protein {ECO:0000313|EMBL:EMJ12186.1} OS=Prunus persica (Peach) PE=4 SV=1	PREDICTED: putative ribonuclease H protein At1g65750 [Malus domestica]
EVM0001164.1	Molecular Function: transferase activity, transferring phosphorus-containing groups (GO:0016772);;	--	--	--	Uncharacterized protein {ECO:0000313|EMBL:EMJ14809.1} OS=Prunus persica (Peach) PE=3 SV=1	PREDICTED: cysteine-rich receptor-like protein kinase 10 [Malus domestica]
EVM0007997.1	Molecular Function: protein kinase activity (GO:0004672);;	--	--	--	Uncharacterized protein {ECO:0000313|EMBL:EMJ14809.1} OS=Prunus persica (Peach) PE=3 SV=1	hypothetical protein PRUPE_ppa002309mg [Prunus persica]
EVM0008277.1	--	--	--	--	Uncharacterized protein {ECO:0000313|EMBL:EMJ27337.1} OS=Prunus persica (Peach) PE=3 SV=1	PREDICTED: LOW QUALITY PROTEIN: putative receptor-like protein kinase At4g00960 [Pyrus x bretschneideri]
EVM0011622.1	--	--	--	--	Cysteine-rich RLK 29 {ECO:0000313|EMBL:EOY28561.1} OS=Theobroma cacao (Cacao) PE=4 SV=1	PREDICTED: uncharacterized protein LOC103324687 [Prunus mume]
EVM0018309.1	Molecular Function: protein kinase activity (GO:0004672);;	--	--	--	Uncharacterized protein {ECO:0000313|EMBL:EMJ14809.1} OS=Prunus persica (Peach) PE=3 SV=1	PREDICTED: cysteine-rich receptor-like protein kinase 10 [Malus domestica]
EVM0022656.1	--	--	--	--	Uncharacterized protein {ECO:0000313|EMBL:EMJ14809.1} OS=Prunus persica (Peach) PE=3 SV=1	PREDICTED: cysteine-rich receptor-like protein kinase 10 [Malus domestica]
EVM0042208.1	--	--	--	--	Uncharacterized protein {ECO:0000313|EMBL:EMJ14809.1} OS=Prunus persica (Peach) PE=3 SV=1	PREDICTED: cysteine-rich receptor-like protein kinase 29 [Malus domestica]
EVM0000155.1	--	--	[R]	General function prediction only	Retropepsin-like protein {ECO:0000313|EMBL:AFN88198.1} OS=Phaseolus vulgaris (Kidney bean) PE=4 SV=1	PREDICTED: uncharacterized protein LOC103444793 [Malus domestica]
EVM0001988.1	--	--	[R]	General function prediction only	Retropepsin-like protein {ECO:0000313|EMBL:AFN88198.1} OS=Phaseolus vulgaris (Kidney bean) PE=4 SV=1	PREDICTED: uncharacterized protein LOC103431101 [Malus domestica]
EVM0002860.1	--	--	[R]	General function prediction only	Retropepsin-like protein {ECO:0000313|EMBL:AFN88198.1} OS=Phaseolus vulgaris (Kidney bean) PE=4 SV=1	PREDICTED: uncharacterized protein LOC103444793 [Malus domestica]
EVM0002990.1	--	--	[R]	General function prediction only	Retropepsin-like protein {ECO:0000313|EMBL:AFN88198.1} OS=Phaseolus vulgaris (Kidney bean) PE=4 SV=1	PREDICTED: uncharacterized protein LOC103407915 [Malus domestica]
EVM0004596.1	--	--	[R]	General function prediction only	Retropepsin-like protein {ECO:0000313|EMBL:AFN88198.1} OS=Phaseolus vulgaris (Kidney bean) PE=4 SV=1	PREDICTED: uncharacterized protein LOC103407915 [Malus domestica]
EVM0005736.1	--	--	[R]	General function prediction only	Retropepsin-like protein {ECO:0000313|EMBL:AFN88198.1} OS=Phaseolus vulgaris (Kidney bean) PE=4 SV=1	PREDICTED: uncharacterized protein LOC103407915 [Malus domestica]
EVM0005870.1	--	--	[R]	General function prediction only	Retropepsin-like protein {ECO:0000313|EMBL:AFN88198.1} OS=Phaseolus vulgaris (Kidney bean) PE=4 SV=1	PREDICTED: uncharacterized protein LOC103444793 [Malus domestica]
EVM0006831.1	--	--	[R]	General function prediction only	Uncharacterized protein {ECO:0000313|EMBL:EPS65810.1} (Fragment) OS=Genlisea aurea PE=4 SV=1	PREDICTED: uncharacterized protein LOC103410170 [Malus domestica]
EVM0008854.1	--	--	[R]	General function prediction only	Retropepsin-like protein {ECO:0000313|EMBL:AFN88198.1} OS=Phaseolus vulgaris (Kidney bean) PE=4 SV=1	PREDICTED: uncharacterized protein LOC103407915 [Malus domestica]
EVM0009424.1	--	--	[R]	General function prediction only	Retropepsin-like protein {ECO:0000313|EMBL:AFN88198.1} OS=Phaseolus vulgaris (Kidney bean) PE=4 SV=1	PREDICTED: uncharacterized protein LOC103428944 [Malus domestica]
EVM0011799.1	--	--	[R]	General function prediction only	Retropepsin-like protein {ECO:0000313|EMBL:AFN88198.1} OS=Phaseolus vulgaris (Kidney bean) PE=4 SV=1	PREDICTED: uncharacterized protein LOC103407915 [Malus domestica]
EVM0013413.1	--	--	[R]	General function prediction only	Retropepsin-like protein {ECO:0000313|EMBL:AFN88198.1} OS=Phaseolus vulgaris (Kidney bean) PE=4 SV=1	PREDICTED: uncharacterized protein LOC103431101 [Malus domestica]
EVM0013817.1	--	--	[R]	General function prediction only	Retropepsin-like protein {ECO:0000313|EMBL:AFN88198.1} OS=Phaseolus vulgaris (Kidney bean) PE=4 SV=1	PREDICTED: uncharacterized protein LOC103408942 [Malus domestica]
EVM0015360.1	--	--	[R]	General function prediction only	Retropepsin-like protein {ECO:0000313|EMBL:AFN88198.1} OS=Phaseolus vulgaris (Kidney bean) PE=4 SV=1	PREDICTED: uncharacterized protein LOC103408942 [Malus domestica]
EVM0015953.1	--	--	[R]	General function prediction only	Uncharacterized protein {ECO:0000313|EMBL:EPS65810.1} (Fragment) OS=Genlisea aurea PE=4 SV=1	PREDICTED: uncharacterized protein LOC103422241 [Malus domestica]
EVM0016271.1	--	--	[R]	General function prediction only	Uncharacterized protein {ECO:0000313|EMBL:EPS65810.1} (Fragment) OS=Genlisea aurea PE=4 SV=1	PREDICTED: uncharacterized protein LOC103422241 [Malus domestica]
EVM0018585.1	--	--	[R]	General function prediction only	Retropepsin-like protein {ECO:0000313|EMBL:AFN88198.1} OS=Phaseolus vulgaris (Kidney bean) PE=4 SV=1	PREDICTED: uncharacterized protein LOC103407915 [Malus domestica]
EVM0019235.1	--	--	[R]	General function prediction only	Retropepsin-like protein {ECO:0000313|EMBL:AFN88198.1} OS=Phaseolus vulgaris (Kidney bean) PE=4 SV=1	PREDICTED: uncharacterized protein LOC103407915 [Malus domestica]
EVM0019499.1	--	--	[R]	General function prediction only	Retropepsin-like protein {ECO:0000313|EMBL:AFN88198.1} OS=Phaseolus vulgaris (Kidney bean) PE=4 SV=1	PREDICTED: uncharacterized protein LOC103408942 [Malus domestica]
EVM0020870.1	--	--	[R]	General function prediction only	Uncharacterized protein {ECO:0000313|EMBL:EPS65810.1} (Fragment) OS=Genlisea aurea PE=4 SV=1	PREDICTED: uncharacterized protein LOC103424825 [Malus domestica]
EVM0021497.1	--	--	[R]	General function prediction only	Uncharacterized protein {ECO:0000313|EMBL:EPS65810.1} (Fragment) OS=Genlisea aurea PE=4 SV=1	PREDICTED: uncharacterized protein LOC103424825 [Malus domestica]
EVM0021949.1	--	--	--	--	Retropepsin-like protein {ECO:0000313|EMBL:AFN88198.1} OS=Phaseolus vulgaris (Kidney bean) PE=4 SV=1	PREDICTED: uncharacterized protein LOC103407915 [Malus domestica]
EVM0022576.1	--	--	[R]	General function prediction only	Retropepsin-like protein {ECO:0000313|EMBL:AFN88198.1} OS=Phaseolus vulgaris (Kidney bean) PE=4 SV=1	PREDICTED: uncharacterized protein LOC103422952 [Malus domestica]
EVM0023709.1	--	--	[R]	General function prediction only	Uncharacterized protein {ECO:0000313|EMBL:EPS65810.1} (Fragment) OS=Genlisea aurea PE=4 SV=1	PREDICTED: uncharacterized protein LOC103422241 [Malus domestica]
EVM0024724.1	--	--	[R]	General function prediction only	Uncharacterized protein {ECO:0000313|EMBL:EPS65810.1} (Fragment) OS=Genlisea aurea PE=4 SV=1	PREDICTED: uncharacterized protein LOC103413155 [Malus domestica]
EVM0025968.1	--	--	[R]	General function prediction only	Uncharacterized protein {ECO:0000313|EMBL:EPS65810.1} (Fragment) OS=Genlisea aurea PE=4 SV=1	PREDICTED: uncharacterized protein LOC103422241 [Malus domestica]
EVM0027154.1	--	--	--	--	Retropepsin-like protein {ECO:0000313|EMBL:AFN88198.1} OS=Phaseolus vulgaris (Kidney bean) PE=4 SV=1	PREDICTED: uncharacterized protein LOC103407915 [Malus domestica]
EVM0027632.1	--	--	[R]	General function prediction only	Uncharacterized protein {ECO:0000313|EMBL:EPS65810.1} (Fragment) OS=Genlisea aurea PE=4 SV=1	PREDICTED: uncharacterized protein LOC103410170 [Malus domestica]
EVM0027737.1	--	--	--	--	Retropepsin-like protein {ECO:0000313|EMBL:AFN88198.1} OS=Phaseolus vulgaris (Kidney bean) PE=4 SV=1	PREDICTED: uncharacterized protein LOC103342991 [Prunus mume]
EVM0028266.1	--	--	[R]	General function prediction only	Uncharacterized protein {ECO:0000313|EMBL:EPS65810.1} (Fragment) OS=Genlisea aurea PE=4 SV=1	PREDICTED: uncharacterized protein LOC103422241 [Malus domestica]
EVM0029889.1	--	--	[R]	General function prediction only	Retropepsin-like protein {ECO:0000313|EMBL:AFN88198.1} OS=Phaseolus vulgaris (Kidney bean) PE=4 SV=1	PREDICTED: uncharacterized protein LOC103407915 [Malus domestica]
EVM0033280.1	--	--	[R]	General function prediction only	Retropepsin-like protein {ECO:0000313|EMBL:AFN88198.1} OS=Phaseolus vulgaris (Kidney bean) PE=4 SV=1	PREDICTED: uncharacterized protein LOC103408942 [Malus domestica]
EVM0033960.1	--	--	[R]	General function prediction only	Uncharacterized protein {ECO:0000313|EMBL:EPS65810.1} (Fragment) OS=Genlisea aurea PE=4 SV=1	PREDICTED: uncharacterized protein LOC103422241 [Malus domestica]
EVM0035255.1	--	--	[R]	General function prediction only	Uncharacterized protein {ECO:0000313|EMBL:EPS65810.1} (Fragment) OS=Genlisea aurea PE=4 SV=1	PREDICTED: uncharacterized protein LOC103422241 [Malus domestica]
EVM0040226.1	--	--	[R]	General function prediction only	Retropepsin-like protein {ECO:0000313|EMBL:AFN88198.1} OS=Phaseolus vulgaris (Kidney bean) PE=4 SV=1	PREDICTED: uncharacterized protein LOC103407915 [Malus domestica]
EVM0043351.1	--	--	[R]	General function prediction only	Retropepsin-like protein {ECO:0000313|EMBL:AFN88198.1} OS=Phaseolus vulgaris (Kidney bean) PE=4 SV=1	PREDICTED: uncharacterized protein LOC103408942 [Malus domestica]
EVM0043614.1	--	--	[R]	General function prediction only	Uncharacterized protein {ECO:0000313|EMBL:EPS65810.1} (Fragment) OS=Genlisea aurea PE=4 SV=1	PREDICTED: uncharacterized protein LOC103424825 [Malus domestica]
EVM0044470.1	--	--	[R]	General function prediction only	Retropepsin-like protein {ECO:0000313|EMBL:AFN88198.1} OS=Phaseolus vulgaris (Kidney bean) PE=4 SV=1	PREDICTED: uncharacterized protein LOC103413155 [Malus domestica]
EVM0044533.1	--	--	[R]	General function prediction only	Retropepsin-like protein {ECO:0000313|EMBL:AFN88198.1} OS=Phaseolus vulgaris (Kidney bean) PE=4 SV=1	PREDICTED: uncharacterized protein LOC103407915 [Malus domestica]
EVM0045034.1	--	--	--	--	Retropepsin-like protein {ECO:0000313|EMBL:AFN88198.1} OS=Phaseolus vulgaris (Kidney bean) PE=4 SV=1	PREDICTED: uncharacterized protein LOC103407915 [Malus domestica]
EVM0002882.1	--	--	--	--	Uncharacterized protein {ECO:0000313|EMBL:EMJ04564.1} OS=Prunus persica (Peach) PE=4 SV=1	PREDICTED: F-box protein SKIP23-like [Malus domestica]
EVM0008557.1	--	--	--	--	Uncharacterized protein {ECO:0000313|EMBL:EMJ05596.1} OS=Prunus persica (Peach) PE=4 SV=1	PREDICTED: putative F-box protein At1g65770 [Pyrus x bretschneideri]
EVM0022877.1	--	--	--	--	Uncharacterized protein {ECO:0000313|EMBL:EMJ04564.1} OS=Prunus persica (Peach) PE=4 SV=1	PREDICTED: F-box protein SKIP23-like [Malus domestica]
EVM0023009.1	--	--	--	--	Uncharacterized protein {ECO:0000313|EMBL:EMJ04564.1} OS=Prunus persica (Peach) PE=4 SV=1	PREDICTED: F-box protein At2g26160-like [Malus domestica]
EVM0026697.1	--	--	--	--	Uncharacterized protein {ECO:0000313|EMBL:EMJ05596.1} OS=Prunus persica (Peach) PE=4 SV=1	PREDICTED: putative F-box protein At1g65770 [Pyrus x bretschneideri]
EVM0027695.1	--	--	--	--	Uncharacterized protein {ECO:0000313|EMBL:EMJ04564.1} OS=Prunus persica (Peach) PE=4 SV=1	PREDICTED: F-box protein SKIP23-like [Malus domestica]
EVM0038534.1	--	--	--	--	Uncharacterized protein {ECO:0000313|EMBL:EMJ05596.1} OS=Prunus persica (Peach) PE=4 SV=1	PREDICTED: putative F-box protein At1g65770 [Pyrus x bretschneideri]
EVM0000071.1	--	--	--	--	Uncharacterized protein {ECO:0000313|EnsemblPlants:OB07G28800.1} OS=Oryza brachyantha PE=4 SV=1	PREDICTED: uncharacterized protein LOC103965460 [Pyrus x bretschneideri]
EVM0001287.1	--	--	--	--	Uncharacterized protein {ECO:0000313|EnsemblPlants:BRADI2G57400.1} OS=Brachypodium distachyon (Purple false brome) PE=4 SV=1	PREDICTED: uncharacterized protein LOC103954948 [Pyrus x bretschneideri]
EVM0001871.1	--	--	--	--	Uncharacterized protein {ECO:0000313|EnsemblPlants:BRADI2G57400.1} OS=Brachypodium distachyon (Purple false brome) PE=4 SV=1	PREDICTED: uncharacterized protein LOC103430690 [Malus domestica]
EVM0006541.1	--	--	--	--	Uncharacterized protein {ECO:0000313|EnsemblPlants:BRADI2G57400.1} OS=Brachypodium distachyon (Purple false brome) PE=4 SV=1	PREDICTED: uncharacterized protein LOC103952240 [Pyrus x bretschneideri]
EVM0007742.1	--	--	--	--	Putative uncharacterized protein {ECO:0000313|EMBL:ABJ96375.1} OS=Prunus persica (Peach) PE=4 SV=1	PREDICTED: uncharacterized protein LOC103954948 [Pyrus x bretschneideri]
EVM0012452.1	--	--	--	--	Uncharacterized protein {ECO:0000313|EnsemblPlants:ORGLA05G0059600.1} OS=Oryza glaberrima (African rice) PE=4 SV=1	PREDICTED: uncharacterized protein LOC103428194 [Malus domestica]
EVM0013819.1	--	--	--	--	Uncharacterized protein {ECO:0000313|EnsemblPlants:ORGLA05G0059600.1} OS=Oryza glaberrima (African rice) PE=4 SV=1	PREDICTED: uncharacterized protein LOC103931400 [Pyrus x bretschneideri]
EVM0015563.1	--	--	--	--	Uncharacterized protein {ECO:0000313|EMBL:AAT93896.1} OS=Oryza sativa subsp. japonica (Rice) PE=4 SV=1	PREDICTED: uncharacterized protein LOC103931400 [Pyrus x bretschneideri]
EVM0016215.1	--	--	--	--	Uncharacterized protein {ECO:0000313|EnsemblPlants:BRADI2G57400.1} OS=Brachypodium distachyon (Purple false brome) PE=4 SV=1	PREDICTED: uncharacterized protein LOC103451260 [Malus domestica]
EVM0017422.1	--	--	--	--	Uncharacterized protein {ECO:0000313|EnsemblPlants:BRADI2G57400.1} OS=Brachypodium distachyon (Purple false brome) PE=4 SV=1	PREDICTED: uncharacterized protein LOC103958509 [Pyrus x bretschneideri]
EVM0019691.1	--	--	--	--	Uncharacterized protein {ECO:0000313|EMBL:EYU26893.1} OS=Erythranthe guttata (Yellow monkey flower) PE=4 SV=1	PREDICTED: uncharacterized protein LOC103954948 [Pyrus x bretschneideri]
[truncated: 3,029 more rows]

## Sheet: S7-2
Functional class	ID	Description	enrich_factor	pvalue	qvalue	geneID
[truncated: 173 more rows]

[truncated: 2 more sheets: S7-3, Sheet3]
