# Supplementary material for: A draft genome, resequencing, and metabolomes reveal the genetic background and molecular basis of the nutritional and medicinal properties of loquat (Eriobotrya japonica (Thunb.) Lindl)
Source: Hortic Res. 2021 Nov 1;8:231. doi: 10.1038/s41438-021-00657-1 (PMC8558328; doi:10.1038/s41438-021-00657-1)
Supplement: Supplementary file 28 — Supplementary data file 8 [file 41438_2021_657_MOESM28_ESM.xlsx]

## Sheet: Sheet1
ID of table	Title of table
Table S8-1	SNPs and their linking gene within 100 Kb Significant associatted with flesh color of loquat by Emmax program with p=5.514e-8
Table S8-2	SNPs and their linking gene within 100 Kb Significant associatted with flesh color of loquat by Emmax program with p=5.514e-9
Table S8-3	SNPs and their linking gene within 100 Kb Significant associatted with flesh color of loquat by Fastlmm program with p=5.532e-8
Table S4-4	SNPs and their linking gene within 100 Kb Significant associatted with flesh color of loquat by Fastlmm program with p=5.532e-9

## Sheet: S8-1
Trait	Model	Pvalue	log10P	MarkerR2	Allele	Count	MAF	GeneID	Start	End	GO_annotation	KEGG_annotation	KOG_class	KOG_class_annotation	TrEMBL_annotation	nr_annotation
color	emmax	2.4305e-08	7.61	--	C/T	C:67_T:39	0.37	EVM0016806.1	679900	680628	--	K11699|9.38983e-69|mdm:103418041|probable RNA-dependent RNA polymerase 3; K11699 RNA-dependent RNA polymerase [EC:2.7.7.48] (A)	[A]	RNA processing and modification	Uncharacterized protein {ECO:0000313|EMBL:EMJ05474.1} OS=Prunus persica (Peach) PE=4 SV=1	PREDICTED: probable RNA-dependent RNA polymerase 3 [Malus domestica]
color	emmax	2.4305e-08	7.61	--	C/T	C:67_T:39	0.37	EVM0044422.1	675037	676565	--	K11699|9.33874e-74|mdm:103452960|probable RNA-dependent RNA polymerase 3; K11699 RNA-dependent RNA polymerase [EC:2.7.7.48] (A)	[A]	RNA processing and modification	Uncharacterized protein {ECO:0000313|EMBL:EMJ05474.1} OS=Prunus persica (Peach) PE=4 SV=1	PREDICTED: probable RNA-dependent RNA polymerase 3 [Malus domestica]
color	emmax	2.4305e-08	7.61	--	C/T	C:67_T:39	0.37	EVM0033884.1	577955	578587	--	--	--	--	Uncharacterized protein {ECO:0000313|EMBL:EMJ03764.1} OS=Prunus persica (Peach) PE=4 SV=1	PREDICTED: uncharacterized protein LOC103452938 [Malus domestica]
color	emmax	2.4305e-08	7.61	--	C/T	C:67_T:39	0.37	EVM0032509.1	652299	655682	--	--	--	--	Putative RNA-dependent RNA polymerase 4 {ECO:0000313|EMBL:EXB59781.1} OS=Morus notabilis PE=4 SV=1	PREDICTED: uncharacterized protein LOC103452970 [Malus domestica]
color	emmax	2.4305e-08	7.61	--	C/T	C:67_T:39	0.37	EVM0032136.1	746229	751125	Biological Process: malate metabolic process (GO:0006108);; Molecular Function: malate dehydrogenase (decarboxylating) (NAD+) activity (GO:0016619);; Molecular Function: metal ion binding (GO:0046872);; Molecular Function: NAD binding (GO:0051287);; Biological Process: oxidation-reduction process (GO:0055114);;	K00029|0|mdm:103426653|NADP-dependent malic enzyme; K00029 malate dehydrogenase (oxaloacetate-decarboxylating)(NADP+) [EC:1.1.1.40] (A)	[C]	Energy production and conversion	Malic enzyme {ECO:0000256|RuleBase:RU003426} OS=Prunus persica (Peach) PE=3 SV=1	PREDICTED: NADP-dependent malic enzyme [Malus domestica]
color	emmax	2.4305e-08	7.61	--	C/T	C:67_T:39	0.37	EVM0001419.1	598261	605301	--	K11699|0|mdm:103452960|probable RNA-dependent RNA polymerase 3; K11699 RNA-dependent RNA polymerase [EC:2.7.7.48] (A)	[A]	RNA processing and modification	Uncharacterized protein {ECO:0000313|EMBL:EMJ05474.1} OS=Prunus persica (Peach) PE=4 SV=1	PREDICTED: probable RNA-dependent RNA polymerase 3 [Malus domestica]
color	emmax	2.4305e-08	7.61	--	C/T	C:67_T:39	0.37	EVM0042039.1	660089	664569	--	--	--	--	Putative RNA-dependent RNA polymerase 4 {ECO:0000313|EMBL:EXB59781.1} OS=Morus notabilis PE=4 SV=1	PREDICTED: uncharacterized protein LOC103452970 [Malus domestica]
color	emmax	2.4305e-08	7.61	--	C/T	C:67_T:39	0.37	EVM0002559.1	544174	551021	Cellular Component: anaphase-promoting complex (GO:0005680);; Cellular Component: spindle (GO:0005819);; Biological Process: mitotic recombination (GO:0006312);; Biological Process: regulation of mitotic cell cycle (GO:0007346);; Cellular Component: cell plate (GO:0009504);; Biological Process: embryo sac egg cell differentiation (GO:0009560);; Biological Process: response to auxin (GO:0009733);;…	K03350|0|pxb:103943892|cell division cycle protein 27 homolog B; K03350 anaphase-promoting complex subunit 3 (A)	[D]	Cell cycle control, cell division, chromosome partitioning	Uncharacterized protein {ECO:0000313|EMBL:EMJ04983.1} OS=Prunus persica (Peach) PE=4 SV=1	PREDICTED: cell division cycle protein 27 homolog B isoform X1 [Pyrus x bretschneideri]
color	emmax	2.4305e-08	7.61	--	C/T	C:67_T:39	0.37	EVM0006810.1	551715	552221	--	--	--	--	Uncharacterized protein {ECO:0000313|EMBL:EMJ03860.1} OS=Prunus persica (Peach) PE=4 SV=1	PREDICTED: lachrymatory-factor synthase-like [Malus domestica]
color	emmax	2.4305e-08	7.61	--	C/T	C:67_T:39	0.37	EVM0024260.1	643030	650094	--	K11699|0|mdm:103452960|probable RNA-dependent RNA polymerase 3; K11699 RNA-dependent RNA polymerase [EC:2.7.7.48] (A)	[A]	RNA processing and modification	Uncharacterized protein {ECO:0000313|EMBL:EMJ05474.1} OS=Prunus persica (Peach) PE=4 SV=1	PREDICTED: probable RNA-dependent RNA polymerase 3 [Malus domestica]
color	emmax	2.4305e-08	7.61	--	C/T	C:67_T:39	0.37	EVM0038507.1	620247	632016	--	K11699|0|mdm:103452960|probable RNA-dependent RNA polymerase 3; K11699 RNA-dependent RNA polymerase [EC:2.7.7.48] (A)	[A]	RNA processing and modification	Uncharacterized protein {ECO:0000313|EMBL:EMJ05474.1} OS=Prunus persica (Peach) PE=4 SV=1	PREDICTED: probable RNA-dependent RNA polymerase 3 [Malus domestica]
color	emmax	2.4305e-08	7.61	--	C/T	C:67_T:39	0.37	EVM0014012.1	728951	734576	--	--	--	--	--	PREDICTED: uncharacterized protein LOC103406921 [Malus domestica]
color	emmax	2.4305e-08	7.61	--	C/T	C:67_T:39	0.37	EVM0011785.1	714720	726173	--	K11699|0|mdm:103452960|probable RNA-dependent RNA polymerase 3; K11699 RNA-dependent RNA polymerase [EC:2.7.7.48] (A)	[A]	RNA processing and modification	Uncharacterized protein {ECO:0000313|EMBL:EMJ05474.1} OS=Prunus persica (Peach) PE=4 SV=1	PREDICTED: probable RNA-dependent RNA polymerase 3 [Malus domestica]
color	emmax	2.4305e-08	7.61	--	C/T	C:67_T:39	0.37	EVM0035602.2	588370	594509	--	--	--	--	Uncharacterized protein {ECO:0000313|EMBL:EMJ04737.1} OS=Prunus persica (Peach) PE=4 SV=1	PREDICTED: golgin candidate 1-like isoform X2 [Malus domestica]
color	emmax	2.4305e-08	7.61	--	C/T	C:67_T:39	0.37	EVM0041747.1	606631	609134	--	--	--	--	Putative RNA-dependent RNA polymerase 4 {ECO:0000313|EMBL:EXB59781.1} OS=Morus notabilis PE=4 SV=1	PREDICTED: uncharacterized protein LOC103418173 [Malus domestica]
color	emmax	2.4305e-08	7.61	--	C/T	C:67_T:39	0.37	EVM0029633.1	706064	711210	--	--	--	--	Putative RNA-dependent RNA polymerase 4 {ECO:0000313|EMBL:EXB59781.1} OS=Morus notabilis PE=4 SV=1	PREDICTED: uncharacterized protein LOC103452970 [Malus domestica]
color	emmax	2.4305e-08	7.61	--	C/T	C:67_T:39	0.37	EVM0021049.1	554666	557052	--	--	--	--	Uncharacterized protein {ECO:0000313|EMBL:EMJ03290.1} OS=Prunus persica (Peach) PE=4 SV=1	PREDICTED: high mobility group nucleosome-binding domain-containing protein 5-like [Malus domestica]
color	emmax	8.3679e-09	8.08	--	G/A	G:98_A:8	0.08	EVM0022452.1	777616	782057	Molecular Function: phospholipid binding (GO:0005543);; Molecular Function: oxysterol binding (GO:0008142);; Biological Process: steroid metabolic process (GO:0008202);;	--	[I]	Lipid transport and metabolism	Uncharacterized protein {ECO:0000313|EMBL:EMJ26461.1} OS=Prunus persica (Peach) PE=4 SV=1	PREDICTED: oxysterol-binding protein-related protein 1D-like isoform X2 [Malus domestica]
color	emmax	8.3679e-09	8.08	--	G/A	G:98_A:8	0.08	EVM0018726.1	772557	777463	Biological Process: ribosomal large subunit export from nucleus (GO:0000055);; Biological Process: actin cytoskeleton organization (GO:0030036);; Biological Process: ribosomal large subunit biogenesis (GO:0042273);;	K14856|0|pxb:103949848|protein SDA1 homolog; K14856 protein SDA1 (A)	[DZ]	--	Uncharacterized protein {ECO:0000313|EMBL:EMJ28546.1} OS=Prunus persica (Peach) PE=4 SV=1	PREDICTED: protein SDA1 homolog [Pyrus x bretschneideri]
color	emmax	8.3679e-09	8.08	--	G/A	G:98_A:8	0.08	EVM0044532.1	678818	684277	Molecular Function: hydrolase activity, hydrolyzing O-glycosyl compounds (GO:0004553);; Biological Process: carbohydrate metabolic process (GO:0005975);;	--	--	--	Uncharacterized protein {ECO:0000313|EMBL:EMJ24507.1} OS=Prunus persica (Peach) PE=3 SV=1	PREDICTED: uncharacterized protein LOC103949843 [Pyrus x bretschneideri]
color	emmax	8.3679e-09	8.08	--	G/A	G:98_A:8	0.08	EVM0019479.1	755786	758967	--	--	[D]	Cell cycle control, cell division, chromosome partitioning	Uncharacterized protein {ECO:0000313|EMBL:EMJ25983.1} (Fragment) OS=Prunus persica (Peach) PE=4 SV=1	PREDICTED: protein terminal ear1 [Malus domestica]
color	emmax	8.3679e-09	8.08	--	G/A	G:98_A:8	0.08	EVM0003926.1	801133	804941	Molecular Function: ATP binding (GO:0005524);; Cellular Component: cytoplasm (GO:0005737);; Biological Process: protein folding (GO:0006457);; Molecular Function: unfolded protein binding (GO:0051082);;	K09497|0|pxb:103949853|T-complex protein 1 subunit epsilon; K09497 T-complex protein 1 subunit epsilon (A)	[O]	Posttranslational modification, protein turnover, chaperones	Uncharacterized protein {ECO:0000313|EMBL:EMJ23575.1} OS=Prunus persica (Peach) PE=3 SV=1	PREDICTED: T-complex protein 1 subunit epsilon [Pyrus x bretschneideri]
color	emmax	8.3679e-09	8.08	--	G/A	G:98_A:8	0.08	EVM0035811.1	715272	718165	--	--	--	--	Uncharacterized protein {ECO:0000313|EMBL:EMJ26408.1} OS=Prunus persica (Peach) PE=4 SV=1	PREDICTED: uncharacterized protein LOC103403084 [Malus domestica]
color	emmax	8.3679e-09	8.08	--	G/A	G:98_A:8	0.08	EVM0002972.2	787759	792218	Molecular Function: ATP binding (GO:0005524);; Cellular Component: Arp2/3 protein complex (GO:0005885);; Biological Process: multidimensional cell growth (GO:0009825);; Biological Process: trichome morphogenesis (GO:0010090);; Biological Process: Arp2/3 complex-mediated actin nucleation (GO:0034314);;	K18584|0|mdm:103403090|actin-related protein 3-like; K18584 actin-related protein 3 (A)	[Z]	Cytoskeleton	Uncharacterized protein {ECO:0000313|EMBL:EMJ23631.1} OS=Prunus persica (Peach) PE=3 SV=1	PREDICTED: actin-related protein 3-like isoform X1 [Malus domestica]
color	emmax	8.3679e-09	8.08	--	G/A	G:98_A:8	0.08	EVM0010136.1	792941	797437	Molecular Function: nucleotide binding (GO:0000166);; Molecular Function: nucleic acid binding (GO:0003676);;	K14398|0|pxb:103949852|cleavage and polyadenylation specificity factor subunit 6; K14398 cleavage and polyadenylation specificity factor subunit 6/7 (A)	[R]	General function prediction only	Uncharacterized protein {ECO:0000313|EMBL:EMJ26876.1} OS=Prunus persica (Peach) PE=4 SV=1	PREDICTED: cleavage and polyadenylation specificity factor subunit 6 [Pyrus x bretschneideri]
color	emmax	8.3679e-09	8.08	--	G/A	G:98_A:8	0.08	EVM0006715.1	731723	736292	Molecular Function: ATP binding (GO:0005524);; Biological Process: obsolete ATP catabolic process (GO:0006200);; Molecular Function: xenobiotic-transporting ATPase activity (GO:0008559);; Cellular Component: integral component of membrane (GO:0016021);; Biological Process: transmembrane transport (GO:0055085);;	K05658|0|mdm:103403335|putative multidrug resistance protein; K05658 ATP-binding cassette, subfamily B (MDR/TAP), member 1 [EC:3.6.3.44] (A)	[Q]	Secondary metabolites biosynthesis, transport and catabolism	Uncharacterized protein {ECO:0000313|EMBL:EMJ25798.1} OS=Prunus persica (Peach) PE=3 SV=1	PREDICTED: putative multidrug resistance protein [Malus domestica]
color	emmax	8.3679e-09	8.08	--	G/A	G:98_A:8	0.08	EVM0011488.1	710149	713697	--	--	--	--	Uncharacterized protein {ECO:0000313|EMBL:EMJ23110.1} OS=Prunus persica (Peach) PE=4 SV=1	PREDICTED: uncharacterized protein LOC103403085 [Malus domestica]
color	emmax	8.3679e-09	8.08	--	G/A	G:98_A:8	0.08	EVM0014254.1	633272	642143	Biological Process: cellular process (GO:0009987);; Biological Process: response to stimulus (GO:0050896);;	K16280|0|mdm:103403083|E3 ubiquitin-protein ligase RGLG2; K16280 E3 ubiquitin-protein ligase RGLG [EC:6.3.2.19] (A)	[T]	Signal transduction mechanisms	Uncharacterized protein {ECO:0000313|EMBL:EMJ23337.1} OS=Prunus persica (Peach) PE=4 SV=1	PREDICTED: E3 ubiquitin-protein ligase RGLG2 [Malus domestica]
color	emmax	8.3679e-09	8.08	--	G/A	G:98_A:8	0.08	EVM0031650.1	807295	809287	Molecular Function: pectate lyase activity (GO:0030570);;	K01728|0|mdm:103425513|probable pectate lyase 5; K01728 pectate lyase [EC:4.2.2.2] (A)	--	--	Pectate lyase {ECO:0000256|RuleBase:RU361123} OS=Prunus persica (Peach) PE=3 SV=1	PREDICTED: probable pectate lyase 5 [Malus domestica]
color	emmax	8.3679e-09	8.08	--	G/A	G:98_A:8	0.08	EVM0008235.1	654973	656042	Molecular Function: metal ion binding (GO:0046872);;	--	[R]	General function prediction only	Putative uncharacterized protein {ECO:0000313|EMBL:CAN72600.1} OS=Vitis vinifera (Grape) PE=4 SV=1	PREDICTED: uncharacterized protein LOC103412015 [Malus domestica]
color	emmax	8.3679e-09	8.08	--	G/A	G:98_A:8	0.08	EVM0028367.1	799993	800379	--	--	--	--	--	PREDICTED: anther-specific protein BCP1 [Pyrus x bretschneideri]
color	emmax	8.3679e-09	8.08	--	G/A	G:98_A:8	0.08	EVM0002861.1	726439	728131	Molecular Function: myosin heavy chain kinase activity (GO:0016905);;	--	[R]	General function prediction only	Uncharacterized protein {ECO:0000313|EMBL:EMJ27644.1} (Fragment) OS=Prunus persica (Peach) PE=4 SV=1	PREDICTED: WD repeat-containing protein 5B [Pyrus x bretschneideri]
color	emmax	8.3679e-09	8.08	--	G/A	G:98_A:8	0.08	EVM0001802.1	649543	650169	--	--	--	--	--	PREDICTED: uncharacterized protein LOC103408045 [Malus domestica]
color	emmax	8.3679e-09	8.08	--	G/A	G:98_A:8	0.08	EVM0015903.1	744819	745127	Molecular Function: transporter activity (GO:0005215);; Cellular Component: mitochondrion (GO:0005739);; Biological Process: primary metabolic process (GO:0044238);; Biological Process: cellular macromolecule metabolic process (GO:0044260);; Molecular Function: metal ion binding (GO:0046872);; Molecular Function: organic cyclic compound binding (GO:0097159);; Molecular Function: heterocyclic comp…	--	[R]	General function prediction only	SLG-Sc and SLA-Sc genes and Melmoth retrotransposon sequence {ECO:0000313|EMBL:CAA72990.1} OS=Brassica oleracea (Wild cabbage) PE=4 SV=1	unnamed protein product [Brassica oleracea var. viridis]
color	emmax	8.3679e-09	8.08	--	G/A	G:98_A:8	0.08	EVM0021339.1	691876	695275	--	--	--	--	Uncharacterized protein {ECO:0000313|EMBL:EMJ24507.1} OS=Prunus persica (Peach) PE=3 SV=1	PREDICTED: uncharacterized protein LOC103452051 [Malus domestica]
color	emmax	8.3679e-09	8.08	--	G/A	G:98_A:8	0.08	EVM0020285.1	702280	705364	--	--	--	--	Uncharacterized protein {ECO:0000313|EMBL:ESR51442.1} OS=Citrus clementina PE=4 SV=1	PREDICTED: uncharacterized protein LOC103949937 [Pyrus x bretschneideri]
color	emmax	8.3679e-09	8.08	--	G/A	G:98_A:8	0.08	EVM0001985.4	828161	832205	Molecular Function: Ran GTPase binding (GO:0008536);;	--	[S]	Function unknown	Uncharacterized protein {ECO:0000313|EMBL:EMJ23573.1} OS=Prunus persica (Peach) PE=4 SV=1	PREDICTED: ultraviolet-B receptor UVR8-like [Malus domestica]
color	emmax	3.9031e-08	7.41	--	T/C	T:97_C:7	0.07	EVM0012993.1	827868	828314	--	--	[R]	General function prediction only	Putative uncharacterized protein {ECO:0000313|EMBL:CAN74230.1} (Fragment) OS=Vitis vinifera (Grape) PE=4 SV=1	PREDICTED: uncharacterized protein LOC103957758 [Pyrus x bretschneideri]
color	emmax	3.9031e-08	7.41	--	T/C	T:97_C:7	0.07	EVM0037330.1	785406	787632	--	--	--	--	Uncharacterized protein {ECO:0000313|EMBL:EMJ03763.1} OS=Prunus persica (Peach) PE=4 SV=1	PREDICTED: uncharacterized protein LOC103436132 [Malus domestica]
color	emmax	3.9031e-08	7.41	--	T/C	T:97_C:7	0.07	EVM0037197.1	910019	911316	Molecular Function: ATP citrate synthase activity (GO:0003878);; Molecular Function: succinate-CoA ligase (ADP-forming) activity (GO:0004775);; Molecular Function: lyase activity (GO:0016829);; Biological Process: cellular carbohydrate metabolic process (GO:0044262);;	--	[C]	Energy production and conversion	ATP citrate lyase alpha subunit {ECO:0000313|EMBL:ABR15094.1} OS=Glycyrrhiza uralensis (Chinese licorice) PE=2 SV=1	PREDICTED: uncharacterized protein LOC103427971 [Malus domestica]
color	emmax	3.9031e-08	7.41	--	T/C	T:97_C:7	0.07	EVM0010985.1	909163	909981	--	--	[F]	Nucleotide transport and metabolism	CTP synthase {ECO:0000256|RuleBase:RU810713} OS=Musa acuminata subsp. malaccensis (Wild banana) PE=3 SV=1	PREDICTED: uncharacterized protein LOC103452103 [Malus domestica]
color	emmax	3.9031e-08	7.41	--	T/C	T:97_C:7	0.07	EVM0037785.1	759647	763248	--	--	--	--	Uncharacterized protein {ECO:0000313|EMBL:EMJ04101.1} (Fragment) OS=Prunus persica (Peach) PE=4 SV=1	PREDICTED: zinc finger CCCH domain-containing protein 6-like [Malus domestica]
color	emmax	3.9031e-08	7.41	--	T/C	T:97_C:7	0.07	EVM0004552.1	756173	756950	--	--	--	--	Putative transposase tnp2 {ECO:0000313|EMBL:CBL94159.1} OS=Malus domestica (Apple) PE=4 SV=1	PREDICTED: uncharacterized protein LOC103436136 isoform X1 [Malus domestica]
color	emmax	3.9031e-08	7.41	--	T/C	T:97_C:7	0.07	EVM0006083.1	783809	785347	Cellular Component: intracellular (GO:0005622);; Molecular Function: GDP-mannose 4,6-dehydratase activity (GO:0008446);; Biological Process: GDP-mannose metabolic process (GO:0019673);; Molecular Function: coenzyme binding (GO:0050662);;	K01711|0|mdm:103436130|GDP-mannose 4,6 dehydratase 1; K01711 GDPmannose 4,6-dehydratase [EC:4.2.1.47] (A)	[G]	Carbohydrate transport and metabolism	Uncharacterized protein {ECO:0000313|EMBL:EMJ05573.1} OS=Prunus persica (Peach) PE=3 SV=1	PREDICTED: GDP-mannose 4,6 dehydratase 1 [Malus domestica]
color	emmax	3.9031e-08	7.41	--	T/C	T:97_C:7	0.07	EVM0030116.1	901163	903455	Cellular Component: vacuolar membrane (GO:0005774);; Cellular Component: plasma membrane (GO:0005886);; Cellular Component: chloroplast (GO:0009507);; Molecular Function: hydrogen ion transmembrane transporter activity (GO:0015078);; Biological Process: ATP hydrolysis coupled proton transport (GO:0015991);; Cellular Component: integral component of membrane (GO:0016021);; Molecular Function: ATPa…	K02155|4.22647e-111|pper:PRUPE_ppa011277mg|hypothetical protein; K02155 V-type H+-transporting ATPase 16kDa proteolipid subunit (A)	[C]	Energy production and conversion	Uncharacterized protein {ECO:0000313|EMBL:EMJ24614.1} OS=Prunus persica (Peach) PE=3 SV=1	hypothetical protein PRUPE_ppa011277mg [Prunus persica]
color	emmax	3.9031e-08	7.41	--	T/C	T:97_C:7	0.07	EVM0017343.1	788525	792324	--	--	[A]	RNA processing and modification	Uncharacterized protein {ECO:0000313|EMBL:EMJ04068.1} OS=Prunus persica (Peach) PE=4 SV=1	PREDICTED: nucleolin-like isoform X1 [Pyrus x bretschneideri]
color	emmax	3.9031e-08	7.41	--	T/C	T:97_C:7	0.07	EVM0034590.1	768917	770080	--	--	--	--	Putative uncharacterized protein {ECO:0000313|EMBL:CAN66637.1} OS=Vitis vinifera (Grape) PE=4 SV=1	PREDICTED: uncharacterized protein LOC103941999 [Pyrus x bretschneideri]
color	emmax	3.9031e-08	7.41	--	T/C	T:97_C:7	0.07	EVM0012645.1	799286	800017	--	--	--	--	Putative retrotransposon protein {ECO:0000313|EMBL:CBL94172.1} OS=Malus domestica (Apple) PE=4 SV=1	PREDICTED: uncharacterized protein LOC103931720 [Pyrus x bretschneideri]
color	emmax	3.9031e-08	7.41	--	T/C	T:97_C:7	0.07	EVM0024692.1	793437	794780	Cellular Component: intracellular organelle (GO:0043229);;	K11275|4.1077e-121|mdm:103420008|histone H1-like; K11275 histone H1/5 (A)	--	--	Uncharacterized protein {ECO:0000313|EMBL:EMJ03823.1} OS=Prunus persica (Peach) PE=3 SV=1	PREDICTED: histone H1-like [Malus domestica]
color	emmax	3.9031e-08	7.41	--	T/C	T:97_C:7	0.07	EVM0008837.1	920091	933180	--	--	--	--	Putative uncharacterized protein {ECO:0000313|EMBL:CAN70087.1} OS=Vitis vinifera (Grape) PE=4 SV=1	PREDICTED: uncharacterized protein LOC103952703 [Pyrus x bretschneideri]
color	emmax	3.9031e-08	7.41	--	T/C	T:97_C:7	0.07	EVM0042590.1	846183	850435	Molecular Function: DNA binding (GO:0003677);; Cellular Component: nucleus (GO:0005634);; Biological Process: regulation of transcription, DNA-templated (GO:0006355);; Biological Process: response to chitin (GO:0010200);;	--	--	--	NAC domain class transcription factor {ECO:0000313|EMBL:ADL36798.1} OS=Malus domestica (Apple) PE=2 SV=1	NAC domain-containing protein 7-like [Malus domestica]
color	emmax	3.9031e-08	7.41	--	T/C	T:97_C:7	0.07	EVM0024893.1	904700	905931	--	--	[D]	Cell cycle control, cell division, chromosome partitioning	Uncharacterized protein {ECO:0000313|EMBL:EMJ21526.1} (Fragment) OS=Prunus persica (Peach) PE=4 SV=1	PREDICTED: uncharacterized protein LOC103944810 [Pyrus x bretschneideri]
color	emmax	3.9031e-08	7.41	--	T/C	T:97_C:7	0.07	EVM0008467.1	824671	826155	Molecular Function: nucleic acid binding (GO:0003676);; Biological Process: DNA integration (GO:0015074);;	--	[R]	General function prediction only	Putative uncharacterized protein {ECO:0000313|EMBL:CAN70438.1} OS=Vitis vinifera (Grape) PE=4 SV=1	hypothetical protein VITISV_011899 [Vitis vinifera]
color	emmax	3.9031e-08	7.41	--	T/C	T:97_C:7	0.07	EVM0021721.1	886947	888071	--	--	[R]	General function prediction only	Retrotransposon protein, unclassified, putative {ECO:0000313|EMBL:EOY19976.1} OS=Theobroma cacao (Cacao) PE=4 SV=1	PREDICTED: uncharacterized protein LOC103440970 [Malus domestica]
color	emmax	4.0886e-12	11.39	--	C/T	C:77_T:21	0.21	EVM0028600.1	1487394	1488199	--	K06995|6.93268e-76|pxb:103935710|uncharacterized LOC103935710; K06995 (A)	--	--	Uncharacterized protein {ECO:0000313|EMBL:EMJ09116.1} OS=Prunus persica (Peach) PE=4 SV=1	PREDICTED: uncharacterized protein LOC103935710 [Pyrus x bretschneideri]
color	emmax	4.0886e-12	11.39	--	C/T	C:77_T:21	0.21	EVM0038943.1	1671537	1672994	--	--	[R]	General function prediction only	Retrotransposon polyprotein {ECO:0000313|EMBL:AFP55537.1} OS=Rosa rugosa (Rugosa rose) PE=4 SV=1	PREDICTED: uncharacterized protein LOC103438536 [Malus domestica]
color	emmax	4.0886e-12	11.39	--	C/T	C:77_T:21	0.21	EVM0004379.1	1674249	1675772	--	--	--	--	--	--
color	emmax	4.0886e-12	11.39	--	C/T	C:77_T:21	0.21	EVM0045084.1	1494309	1496506	--	--	[T]	Signal transduction mechanisms	Uncharacterized protein {ECO:0000313|EMBL:EMJ09521.1} OS=Prunus persica (Peach) PE=3 SV=1	PREDICTED: probable receptor-like protein kinase At1g67000 [Malus domestica]
color	emmax	4.0886e-12	11.39	--	C/T	C:77_T:21	0.21	EVM0021087.1	1547223	1556225	--	--	[J]	Translation, ribosomal structure and biogenesis	Uncharacterized protein {ECO:0000313|EMBL:EMJ09608.1} OS=Prunus persica (Peach) PE=4 SV=1	PREDICTED: translational activator GCN1 [Malus domestica]
color	emmax	4.0886e-12	11.39	--	C/T	C:77_T:21	0.21	EVM0029558.1	1524082	1525794	Cellular Component: plasma membrane (GO:0005886);; Molecular Function: ammonium transmembrane transporter activity (GO:0008519);; Biological Process: response to nematode (GO:0009624);; Biological Process: methylammonium transport (GO:0015843);; Cellular Component: integral component of membrane (GO:0016021);; Biological Process: ammonium transmembrane transport (GO:0072488);;	K03320|0|mdm:103414323|ammonium transporter 1 member 2-like; K03320 ammonium transporter, Amt family (A)	[P]	Inorganic ion transport and metabolism	AMT1;2 {ECO:0000313|EMBL:AEZ06601.1} OS=Pyrus betulifolia PE=2 SV=1	AMT1;2 [Pyrus betulifolia]
color	emmax	4.0886e-12	11.39	--	C/T	C:77_T:21	0.21	EVM0016861.1	1572426	1573081	--	--	--	--	Uncharacterized protein {ECO:0000313|EMBL:EMJ09717.1} (Fragment) OS=Prunus persica (Peach) PE=4 SV=1	PREDICTED: dehydration-responsive element-binding protein 2D [Malus domestica]
color	emmax	4.0886e-12	11.39	--	C/T	C:77_T:21	0.21	EVM0026671.1	1646534	1666933	Biological Process: lipid metabolic process (GO:0006629);; Molecular Function: hydrolase activity, acting on ester bonds (GO:0016788);;	--	--	--	Uncharacterized protein {ECO:0000313|EMBL:EMJ06591.1} OS=Prunus persica (Peach) PE=4 SV=1	PREDICTED: GDSL esterase/lipase LTL1-like [Malus domestica]
color	emmax	4.0886e-12	11.39	--	C/T	C:77_T:21	0.21	EVM0035217.1	1556247	1570573	--	--	[J]	Translation, ribosomal structure and biogenesis	Uncharacterized protein {ECO:0000313|EMBL:EMJ09608.1} OS=Prunus persica (Peach) PE=4 SV=1	PREDICTED: translational activator GCN1 [Malus domestica]
color	emmax	4.0886e-12	11.39	--	C/T	C:77_T:21	0.21	EVM0017673.1	1490052	1490924	Biological Process: cellular process (GO:0009987);; Cellular Component: macromolecular complex (GO:0032991);; Cellular Component: intracellular part (GO:0044424);;	K07573|2.34987e-47|pxb:103968117|exosome complex component csl4; K07573 exosome complex component CSL4 (A)	[J]	Translation, ribosomal structure and biogenesis	Uncharacterized protein {ECO:0000313|EMBL:EMJ07143.1} OS=Prunus persica (Peach) PE=4 SV=1	PREDICTED: exosome complex component csl4 [Pyrus x bretschneideri]
color	emmax	4.0886e-12	11.39	--	C/T	C:77_T:21	0.21	EVM0002438.1	1603100	1605805	Biological Process: lipid metabolic process (GO:0006629);; Molecular Function: hydrolase activity, acting on ester bonds (GO:0016788);;	--	--	--	Uncharacterized protein {ECO:0000313|EMBL:EMJ08064.1} OS=Prunus persica (Peach) PE=4 SV=1	PREDICTED: GDSL esterase/lipase At5g33370-like [Malus domestica]
color	emmax	4.0886e-12	11.39	--	C/T	C:77_T:21	0.21	EVM0011771.1	1537784	1542521	--	--	--	--	Uncharacterized protein {ECO:0000313|EMBL:EXB93133.1} OS=Morus notabilis PE=4 SV=1	PREDICTED: uncharacterized protein LOC103940365 [Pyrus x bretschneideri]
color	emmax	4.0886e-12	11.39	--	C/T	C:77_T:21	0.21	EVM0024299.1	1611230	1612911	Biological Process: lipid metabolic process (GO:0006629);; Molecular Function: hydrolase activity, acting on ester bonds (GO:0016788);;	--	--	--	Uncharacterized protein {ECO:0000313|EMBL:EMJ06591.1} OS=Prunus persica (Peach) PE=4 SV=1	PREDICTED: GDSL esterase/lipase LTL1-like [Malus domestica]
color	emmax	4.0886e-12	11.39	--	C/T	C:77_T:21	0.21	EVM0002590.1	1491387	1494221	Molecular Function: ATP binding (GO:0005524);; Biological Process: protein phosphorylation (GO:0006468);; Molecular Function: RNA polymerase II carboxy-terminal domain kinase activity (GO:0008353);;	--	[T]	Signal transduction mechanisms	Uncharacterized protein {ECO:0000313|EMBL:KCW47328.1} OS=Eucalyptus grandis (Flooded gum) PE=3 SV=1	PREDICTED: probable LRR receptor-like serine/threonine-protein kinase At2g28960 isoform X1 [Malus domestica]
color	emmax	4.0886e-12	11.39	--	C/T	C:77_T:21	0.21	EVM0037648.1	1630841	1632521	Biological Process: lipid metabolic process (GO:0006629);; Molecular Function: hydrolase activity, acting on ester bonds (GO:0016788);;	--	--	--	Uncharacterized protein {ECO:0000313|EMBL:EMJ06591.1} OS=Prunus persica (Peach) PE=4 SV=1	PREDICTED: GDSL esterase/lipase LTL1-like [Malus domestica]
color	emmax	4.0886e-12	11.39	--	C/T	C:77_T:21	0.21	EVM0037555.1	1678536	1684507	Molecular Function: DNA binding (GO:0003677);; Cellular Component: nucleus (GO:0005634);; Cellular Component: chloroplast (GO:0009507);; Cellular Component: plastid chromosome (GO:0009508);; Cellular Component: membrane (GO:0016020);; Biological Process: mRNA modification (GO:0016556);; Biological Process: transcription from plastid promoter (GO:0042793);; Biological Process: protein targeting to…	--	--	--	Uncharacterized protein {ECO:0000313|EMBL:EMJ09564.1} OS=Prunus persica (Peach) PE=4 SV=1	hypothetical protein PRUPE_ppa001139mg [Prunus persica]

## Sheet: S8-2
Trait	Model	Pvalue	log10P	MarkerR2	Allele	Count	MAF	GeneID	Start	End	GO_annotation	KEGG_annotation	KOG_class	KOG_class_annotation	TrEMBL_annotation	nr_annotation
color	emmax	4.0886e-12	11.39	--	C/T	C:77_T:21	0.21	EVM0028600.1	1487394	1488199	--	K06995|6.93268e-76|pxb:103935710|uncharacterized LOC103935710; K06995 (A)	--	--	Uncharacterized protein {ECO:0000313|EMBL:EMJ09116.1} OS=Prunus persica (Peach) PE=4 SV=1	PREDICTED: uncharacterized protein LOC103935710 [Pyrus x bretschneideri]
color	emmax	4.0886e-12	11.39	--	C/T	C:77_T:21	0.21	EVM0038943.1	1671537	1672994	--	--	[R]	General function prediction only	Retrotransposon polyprotein {ECO:0000313|EMBL:AFP55537.1} OS=Rosa rugosa (Rugosa rose) PE=4 SV=1	PREDICTED: uncharacterized protein LOC103438536 [Malus domestica]
color	emmax	4.0886e-12	11.39	--	C/T	C:77_T:21	0.21	EVM0004379.1	1674249	1675772	--	--	--	--	--	--
color	emmax	4.0886e-12	11.39	--	C/T	C:77_T:21	0.21	EVM0045084.1	1494309	1496506	--	--	[T]	Signal transduction mechanisms	Uncharacterized protein {ECO:0000313|EMBL:EMJ09521.1} OS=Prunus persica (Peach) PE=3 SV=1	PREDICTED: probable receptor-like protein kinase At1g67000 [Malus domestica]
color	emmax	4.0886e-12	11.39	--	C/T	C:77_T:21	0.21	EVM0021087.1	1547223	1556225	--	--	[J]	Translation, ribosomal structure and biogenesis	Uncharacterized protein {ECO:0000313|EMBL:EMJ09608.1} OS=Prunus persica (Peach) PE=4 SV=1	PREDICTED: translational activator GCN1 [Malus domestica]
color	emmax	4.0886e-12	11.39	--	C/T	C:77_T:21	0.21	EVM0029558.1	1524082	1525794	Cellular Component: plasma membrane (GO:0005886);; Molecular Function: ammonium transmembrane transporter activity (GO:0008519);; Biological Process: response to nematode (GO:0009624);; Biological Process: methylammonium transport (GO:0015843);; Cellular Component: integral component of membrane (GO:0016021);; Biological Process: ammonium transmembrane transport (GO:0072488);;	K03320|0|mdm:103414323|ammonium transporter 1 member 2-like; K03320 ammonium transporter, Amt family (A)	[P]	Inorganic ion transport and metabolism	AMT1;2 {ECO:0000313|EMBL:AEZ06601.1} OS=Pyrus betulifolia PE=2 SV=1	AMT1;2 [Pyrus betulifolia]
color	emmax	4.0886e-12	11.39	--	C/T	C:77_T:21	0.21	EVM0016861.1	1572426	1573081	--	--	--	--	Uncharacterized protein {ECO:0000313|EMBL:EMJ09717.1} (Fragment) OS=Prunus persica (Peach) PE=4 SV=1	PREDICTED: dehydration-responsive element-binding protein 2D [Malus domestica]
color	emmax	4.0886e-12	11.39	--	C/T	C:77_T:21	0.21	EVM0026671.1	1646534	1666933	Biological Process: lipid metabolic process (GO:0006629);; Molecular Function: hydrolase activity, acting on ester bonds (GO:0016788);;	--	--	--	Uncharacterized protein {ECO:0000313|EMBL:EMJ06591.1} OS=Prunus persica (Peach) PE=4 SV=1	PREDICTED: GDSL esterase/lipase LTL1-like [Malus domestica]
color	emmax	4.0886e-12	11.39	--	C/T	C:77_T:21	0.21	EVM0035217.1	1556247	1570573	--	--	[J]	Translation, ribosomal structure and biogenesis	Uncharacterized protein {ECO:0000313|EMBL:EMJ09608.1} OS=Prunus persica (Peach) PE=4 SV=1	PREDICTED: translational activator GCN1 [Malus domestica]
color	emmax	4.0886e-12	11.39	--	C/T	C:77_T:21	0.21	EVM0017673.1	1490052	1490924	Biological Process: cellular process (GO:0009987);; Cellular Component: macromolecular complex (GO:0032991);; Cellular Component: intracellular part (GO:0044424);;	K07573|2.34987e-47|pxb:103968117|exosome complex component csl4; K07573 exosome complex component CSL4 (A)	[J]	Translation, ribosomal structure and biogenesis	Uncharacterized protein {ECO:0000313|EMBL:EMJ07143.1} OS=Prunus persica (Peach) PE=4 SV=1	PREDICTED: exosome complex component csl4 [Pyrus x bretschneideri]
color	emmax	4.0886e-12	11.39	--	C/T	C:77_T:21	0.21	EVM0002438.1	1603100	1605805	Biological Process: lipid metabolic process (GO:0006629);; Molecular Function: hydrolase activity, acting on ester bonds (GO:0016788);;	--	--	--	Uncharacterized protein {ECO:0000313|EMBL:EMJ08064.1} OS=Prunus persica (Peach) PE=4 SV=1	PREDICTED: GDSL esterase/lipase At5g33370-like [Malus domestica]
color	emmax	4.0886e-12	11.39	--	C/T	C:77_T:21	0.21	EVM0011771.1	1537784	1542521	--	--	--	--	Uncharacterized protein {ECO:0000313|EMBL:EXB93133.1} OS=Morus notabilis PE=4 SV=1	PREDICTED: uncharacterized protein LOC103940365 [Pyrus x bretschneideri]
color	emmax	4.0886e-12	11.39	--	C/T	C:77_T:21	0.21	EVM0024299.1	1611230	1612911	Biological Process: lipid metabolic process (GO:0006629);; Molecular Function: hydrolase activity, acting on ester bonds (GO:0016788);;	--	--	--	Uncharacterized protein {ECO:0000313|EMBL:EMJ06591.1} OS=Prunus persica (Peach) PE=4 SV=1	PREDICTED: GDSL esterase/lipase LTL1-like [Malus domestica]
color	emmax	4.0886e-12	11.39	--	C/T	C:77_T:21	0.21	EVM0002590.1	1491387	1494221	Molecular Function: ATP binding (GO:0005524);; Biological Process: protein phosphorylation (GO:0006468);; Molecular Function: RNA polymerase II carboxy-terminal domain kinase activity (GO:0008353);;	--	[T]	Signal transduction mechanisms	Uncharacterized protein {ECO:0000313|EMBL:KCW47328.1} OS=Eucalyptus grandis (Flooded gum) PE=3 SV=1	PREDICTED: probable LRR receptor-like serine/threonine-protein kinase At2g28960 isoform X1 [Malus domestica]
color	emmax	4.0886e-12	11.39	--	C/T	C:77_T:21	0.21	EVM0037648.1	1630841	1632521	Biological Process: lipid metabolic process (GO:0006629);; Molecular Function: hydrolase activity, acting on ester bonds (GO:0016788);;	--	--	--	Uncharacterized protein {ECO:0000313|EMBL:EMJ06591.1} OS=Prunus persica (Peach) PE=4 SV=1	PREDICTED: GDSL esterase/lipase LTL1-like [Malus domestica]
color	emmax	4.0886e-12	11.39	--	C/T	C:77_T:21	0.21	EVM0037555.1	1678536	1684507	Molecular Function: DNA binding (GO:0003677);; Cellular Component: nucleus (GO:0005634);; Cellular Component: chloroplast (GO:0009507);; Cellular Component: plastid chromosome (GO:0009508);; Cellular Component: membrane (GO:0016020);; Biological Process: mRNA modification (GO:0016556);; Biological Process: transcription from plastid promoter (GO:0042793);; Biological Process: protein targeting to…	--	--	--	Uncharacterized protein {ECO:0000313|EMBL:EMJ09564.1} OS=Prunus persica (Peach) PE=4 SV=1	hypothetical protein PRUPE_ppa001139mg [Prunus persica]

## Sheet: S8-3
Trait	Model	Pvalue	log10P	MarkerR2	Allele	Count	MAF	GeneID	Start	End	GO_annotation	KEGG_annotation	KOG_class	KOG_class_annotation	TrEMBL_annotation	nr_annotation
color	fastlmm	3.11328e-12	11.51	--	C/T	C:77_T:21	0.21	EVM0028600.1	1487394	1488199	--	K06995|6.93268e-76|pxb:103935710|uncharacterized LOC103935710; K06995 (A)	--	--	Uncharacterized protein {ECO:0000313|EMBL:EMJ09116.1} OS=Prunus persica (Peach) PE=4 SV=1	PREDICTED: uncharacterized protein LOC103935710 [Pyrus x bretschneideri]
color	fastlmm	3.11328e-12	11.51	--	C/T	C:77_T:21	0.21	EVM0038943.1	1671537	1672994	--	--	[R]	General function prediction only	Retrotransposon polyprotein {ECO:0000313|EMBL:AFP55537.1} OS=Rosa rugosa (Rugosa rose) PE=4 SV=1	PREDICTED: uncharacterized protein LOC103438536 [Malus domestica]
color	fastlmm	3.11328e-12	11.51	--	C/T	C:77_T:21	0.21	EVM0004379.1	1674249	1675772	--	--	--	--	--	--
color	fastlmm	3.11328e-12	11.51	--	C/T	C:77_T:21	0.21	EVM0045084.1	1494309	1496506	--	--	[T]	Signal transduction mechanisms	Uncharacterized protein {ECO:0000313|EMBL:EMJ09521.1} OS=Prunus persica (Peach) PE=3 SV=1	PREDICTED: probable receptor-like protein kinase At1g67000 [Malus domestica]
color	fastlmm	3.11328e-12	11.51	--	C/T	C:77_T:21	0.21	EVM0021087.1	1547223	1556225	--	--	[J]	Translation, ribosomal structure and biogenesis	Uncharacterized protein {ECO:0000313|EMBL:EMJ09608.1} OS=Prunus persica (Peach) PE=4 SV=1	PREDICTED: translational activator GCN1 [Malus domestica]
color	fastlmm	3.11328e-12	11.51	--	C/T	C:77_T:21	0.21	EVM0029558.1	1524082	1525794	Cellular Component: plasma membrane (GO:0005886);; Molecular Function: ammonium transmembrane transporter activity (GO:0008519);; Biological Process: response to nematode (GO:0009624);; Biological Process: methylammonium transport (GO:0015843);; Cellular Component: integral component of membrane (GO:0016021);; Biological Process: ammonium transmembrane transport (GO:0072488);;	K03320|0|mdm:103414323|ammonium transporter 1 member 2-like; K03320 ammonium transporter, Amt family (A)	[P]	Inorganic ion transport and metabolism	AMT1;2 {ECO:0000313|EMBL:AEZ06601.1} OS=Pyrus betulifolia PE=2 SV=1	AMT1;2 [Pyrus betulifolia]
color	fastlmm	3.11328e-12	11.51	--	C/T	C:77_T:21	0.21	EVM0016861.1	1572426	1573081	--	--	--	--	Uncharacterized protein {ECO:0000313|EMBL:EMJ09717.1} (Fragment) OS=Prunus persica (Peach) PE=4 SV=1	PREDICTED: dehydration-responsive element-binding protein 2D [Malus domestica]
color	fastlmm	3.11328e-12	11.51	--	C/T	C:77_T:21	0.21	EVM0026671.1	1646534	1666933	Biological Process: lipid metabolic process (GO:0006629);; Molecular Function: hydrolase activity, acting on ester bonds (GO:0016788);;	--	--	--	Uncharacterized protein {ECO:0000313|EMBL:EMJ06591.1} OS=Prunus persica (Peach) PE=4 SV=1	PREDICTED: GDSL esterase/lipase LTL1-like [Malus domestica]
color	fastlmm	3.11328e-12	11.51	--	C/T	C:77_T:21	0.21	EVM0035217.1	1556247	1570573	--	--	[J]	Translation, ribosomal structure and biogenesis	Uncharacterized protein {ECO:0000313|EMBL:EMJ09608.1} OS=Prunus persica (Peach) PE=4 SV=1	PREDICTED: translational activator GCN1 [Malus domestica]
color	fastlmm	3.11328e-12	11.51	--	C/T	C:77_T:21	0.21	EVM0017673.1	1490052	1490924	Biological Process: cellular process (GO:0009987);; Cellular Component: macromolecular complex (GO:0032991);; Cellular Component: intracellular part (GO:0044424);;	K07573|2.34987e-47|pxb:103968117|exosome complex component csl4; K07573 exosome complex component CSL4 (A)	[J]	Translation, ribosomal structure and biogenesis	Uncharacterized protein {ECO:0000313|EMBL:EMJ07143.1} OS=Prunus persica (Peach) PE=4 SV=1	PREDICTED: exosome complex component csl4 [Pyrus x bretschneideri]
color	fastlmm	3.11328e-12	11.51	--	C/T	C:77_T:21	0.21	EVM0002438.1	1603100	1605805	Biological Process: lipid metabolic process (GO:0006629);; Molecular Function: hydrolase activity, acting on ester bonds (GO:0016788);;	--	--	--	Uncharacterized protein {ECO:0000313|EMBL:EMJ08064.1} OS=Prunus persica (Peach) PE=4 SV=1	PREDICTED: GDSL esterase/lipase At5g33370-like [Malus domestica]
color	fastlmm	3.11328e-12	11.51	--	C/T	C:77_T:21	0.21	EVM0011771.1	1537784	1542521	--	--	--	--	Uncharacterized protein {ECO:0000313|EMBL:EXB93133.1} OS=Morus notabilis PE=4 SV=1	PREDICTED: uncharacterized protein LOC103940365 [Pyrus x bretschneideri]
color	fastlmm	3.11328e-12	11.51	--	C/T	C:77_T:21	0.21	EVM0024299.1	1611230	1612911	Biological Process: lipid metabolic process (GO:0006629);; Molecular Function: hydrolase activity, acting on ester bonds (GO:0016788);;	--	--	--	Uncharacterized protein {ECO:0000313|EMBL:EMJ06591.1} OS=Prunus persica (Peach) PE=4 SV=1	PREDICTED: GDSL esterase/lipase LTL1-like [Malus domestica]
color	fastlmm	3.11328e-12	11.51	--	C/T	C:77_T:21	0.21	EVM0002590.1	1491387	1494221	Molecular Function: ATP binding (GO:0005524);; Biological Process: protein phosphorylation (GO:0006468);; Molecular Function: RNA polymerase II carboxy-terminal domain kinase activity (GO:0008353);;	--	[T]	Signal transduction mechanisms	Uncharacterized protein {ECO:0000313|EMBL:KCW47328.1} OS=Eucalyptus grandis (Flooded gum) PE=3 SV=1	PREDICTED: probable LRR receptor-like serine/threonine-protein kinase At2g28960 isoform X1 [Malus domestica]
color	fastlmm	3.11328e-12	11.51	--	C/T	C:77_T:21	0.21	EVM0037648.1	1630841	1632521	Biological Process: lipid metabolic process (GO:0006629);; Molecular Function: hydrolase activity, acting on ester bonds (GO:0016788);;	--	--	--	Uncharacterized protein {ECO:0000313|EMBL:EMJ06591.1} OS=Prunus persica (Peach) PE=4 SV=1	PREDICTED: GDSL esterase/lipase LTL1-like [Malus domestica]
color	fastlmm	3.11328e-12	11.51	--	C/T	C:77_T:21	0.21	EVM0037555.1	1678536	1684507	Molecular Function: DNA binding (GO:0003677);; Cellular Component: nucleus (GO:0005634);; Cellular Component: chloroplast (GO:0009507);; Cellular Component: plastid chromosome (GO:0009508);; Cellular Component: membrane (GO:0016020);; Biological Process: mRNA modification (GO:0016556);; Biological Process: transcription from plastid promoter (GO:0042793);; Biological Process: protein targeting to…	--	--	--	Uncharacterized protein {ECO:0000313|EMBL:EMJ09564.1} OS=Prunus persica (Peach) PE=4 SV=1	hypothetical protein PRUPE_ppa001139mg [Prunus persica]
color	fastlmm	2.62462e-11	10.58	--	G/A	G:65_A:23	0.26	EVM0029519.1	1079929	1082587	Cellular Component: small nucleolar ribonucleoprotein complex (GO:0005732);; Cellular Component: cytosol (GO:0005829);; Biological Process: mRNA processing (GO:0006397);;	K12621|6.28663e-63|pxb:103939613|U6 snRNA-associated Sm-like protein LSm2; K12621 U6 snRNA-associated Sm-like protein LSm2 (A)	[A]	RNA processing and modification	Uncharacterized protein {ECO:0000313|EMBL:EXB42565.1} OS=Morus notabilis PE=4 SV=1	PREDICTED: U6 snRNA-associated Sm-like protein LSm2 [Malus domestica]
color	fastlmm	2.62462e-11	10.58	--	G/A	G:65_A:23	0.26	EVM0016702.1	1017991	1022261	--	K03842|0|pxb:103945962|chitobiosyldiphosphodolichol beta-mannosyltransferase-like; K03842 beta-1,4-mannosyltransferase [EC:2.4.1.142] (A)	[O]	Posttranslational modification, protein turnover, chaperones	Uncharacterized protein {ECO:0000313|EMBL:EMJ13278.1} OS=Prunus persica (Peach) PE=4 SV=1	PREDICTED: chitobiosyldiphosphodolichol beta-mannosyltransferase-like [Pyrus x bretschneideri]
color	fastlmm	2.62462e-11	10.58	--	G/A	G:65_A:23	0.26	EVM0011110.1	1042831	1047229	Cellular Component: integral component of membrane (GO:0016021);;	--	[GE]	--	Uncharacterized protein {ECO:0000313|EMBL:EMJ12764.1} OS=Prunus persica (Peach) PE=4 SV=1	PREDICTED: probable sugar phosphate/phosphate translocator At3g14410 [Pyrus x bretschneideri]
color	fastlmm	2.62462e-11	10.58	--	G/A	G:65_A:23	0.26	EVM0003633.1	1048359	1055205	Molecular Function: peptidase activity (GO:0008233);;	K11855|0|pxb:103945957|ubiquitin carboxyl-terminal hydrolase 25-like; K11855 ubiquitin carboxyl-terminal hydrolase 36/42 [EC:3.4.19.12] (A)	[O]	Posttranslational modification, protein turnover, chaperones	Ubiquitin carboxyl-terminal hydrolase {ECO:0000256|RuleBase:RU004435} OS=Prunus persica (Peach) PE=3 SV=1	PREDICTED: ubiquitin carboxyl-terminal hydrolase 25-like [Pyrus x bretschneideri]
color	fastlmm	2.62462e-11	10.58	--	G/A	G:65_A:23	0.26	EVM0034955.1	1164833	1170546	Biological Process: response to molecule of bacterial origin (GO:0002237);; Molecular Function: protein serine/threonine kinase activity (GO:0004674);; Molecular Function: protein tyrosine kinase activity (GO:0004713);; Molecular Function: ATP binding (GO:0005524);; Biological Process: protein phosphorylation (GO:0006468);; Biological Process: signal transduction (GO:0007165);; Biological Process…	--	--	--	Uncharacterized protein {ECO:0000313|EMBL:EMJ14916.1} OS=Prunus persica (Peach) PE=4 SV=1	PREDICTED: leucine-rich repeat receptor-like serine/threonine-protein kinase At1g17230 isoform X1 [Malus domestica]
color	fastlmm	2.62462e-11	10.58	--	G/A	G:65_A:23	0.26	EVM0035613.1	1031173	1034679	Cellular Component: cytosol (GO:0005829);;	--	[Q]	Secondary metabolites biosynthesis, transport and catabolism	Uncharacterized protein {ECO:0000313|EMBL:EMJ13551.1} (Fragment) OS=Prunus persica (Peach) PE=4 SV=1	PREDICTED: tricin synthase 1-like [Pyrus x bretschneideri]
color	fastlmm	2.62462e-11	10.58	--	G/A	G:65_A:23	0.26	EVM0025848.2	1082890	1087968	--	--	[I]	Lipid transport and metabolism	Uncharacterized protein {ECO:0000313|EMBL:EMJ14098.1} OS=Prunus persica (Peach) PE=4 SV=1	PREDICTED: jmjC domain-containing protein 7 [Malus domestica]
color	fastlmm	2.62462e-11	10.58	--	G/A	G:65_A:23	0.26	EVM0017732.1	1014029	1017305	--	K14797|0|pxb:103945965|bystin-like; K14797 essential nuclear protein 1 (A)	[W]	Extracellular structures	Uncharacterized protein {ECO:0000313|EMBL:EMJ12809.1} OS=Prunus persica (Peach) PE=4 SV=1	PREDICTED: bystin-like [Pyrus x bretschneideri]
color	fastlmm	2.62462e-11	10.58	--	G/A	G:65_A:23	0.26	EVM0042090.2	1200629	1205153	--	K10406|0|pxb:103946060|kinesin-like protein klpA; K10406 kinesin family member C2/C3 (A)	[Z]	Cytoskeleton	Kinesin-like protein {ECO:0000256|RuleBase:RU000394} OS=Prunus persica (Peach) PE=3 SV=1	PREDICTED: kinesin-like protein klpA [Pyrus x bretschneideri]
color	fastlmm	2.62462e-11	10.58	--	G/A	G:65_A:23	0.26	EVM0021634.1	1025367	1029066	Cellular Component: nucleus (GO:0005634);; Cellular Component: vacuole (GO:0005773);; Cellular Component: peroxisome (GO:0005777);; Cellular Component: chloroplast stroma (GO:0009570);; Molecular Function: FMN binding (GO:0010181);; Cellular Component: membrane (GO:0016020);; Molecular Function: oxidoreductase activity (GO:0016491);; Cellular Component: cytosolic ribosome (GO:0022626);; Cellular …	K11517|0|pxb:103945960|peroxisomal (S)-2-hydroxy-acid oxidase-like; K11517 (S)-2-hydroxy-acid oxidase [EC:1.1.3.15] (A)	[C]	Energy production and conversion	Uncharacterized protein {ECO:0000313|EMBL:EMJ12660.1} OS=Prunus persica (Peach) PE=4 SV=1	PREDICTED: peroxisomal (S)-2-hydroxy-acid oxidase-like isoform X1 [Pyrus x bretschneideri]
color	fastlmm	2.62462e-11	10.58	--	G/A	G:65_A:23	0.26	EVM0023836.1	1130382	1134252	--	K00799|1.95136e-115|mdm:103454097|probable glutathione S-transferase; K00799 glutathione S-transferase [EC:2.5.1.18] (A)	[O]	Posttranslational modification, protein turnover, chaperones	Uncharacterized protein {ECO:0000313|EMBL:EMJ15586.1} OS=Prunus persica (Peach) PE=3 SV=1	PREDICTED: probable glutathione S-transferase [Malus domestica]
color	fastlmm	2.62462e-11	10.58	--	G/A	G:65_A:23	0.26	EVM0004957.1	1113562	1114882	--	K00799|8.52206e-148|mdm:103424010|probable glutathione S-transferase; K00799 glutathione S-transferase [EC:2.5.1.18] (A)	[O]	Posttranslational modification, protein turnover, chaperones	Uncharacterized protein {ECO:0000313|EMBL:KDP24710.1} OS=Jatropha curcas (Barbados nut) PE=3 SV=1	PREDICTED: probable glutathione S-transferase [Malus domestica]
color	fastlmm	2.62462e-11	10.58	--	G/A	G:65_A:23	0.26	EVM0019387.1	1055707	1071524	Molecular Function: lyase activity (GO:0016829);;	--	[O]	Posttranslational modification, protein turnover, chaperones	Uncharacterized protein {ECO:0000313|EMBL:EMJ15698.1} OS=Prunus persica (Peach) PE=3 SV=1	PREDICTED: probable glutathione S-transferase parA [Malus domestica]
color	fastlmm	2.62462e-11	10.58	--	G/A	G:65_A:23	0.26	EVM0035483.1	1206754	1213173	Molecular Function: translation initiation factor activity (GO:0003743);; Molecular Function: GTPase activity (GO:0003924);; Molecular Function: GTP binding (GO:0005525);; Cellular Component: intracellular (GO:0005622);; Biological Process: obsolete GTP catabolic process (GO:0006184);; Biological Process: translational initiation (GO:0006413);;	K02519|0|pxb:103945944|translation initiation factor IF-2, chloroplastic; K02519 translation initiation factor IF-2 (A)	[J]	Translation, ribosomal structure and biogenesis	Uncharacterized protein {ECO:0000313|EMBL:EMJ14905.1} OS=Prunus persica (Peach) PE=3 SV=1	PREDICTED: LOW QUALITY PROTEIN: translation initiation factor IF-2, chloroplastic [Pyrus x bretschneideri]
color	fastlmm	2.62462e-11	10.58	--	G/A	G:65_A:23	0.26	EVM0016226.1	1151791	1152897	--	--	[O]	Posttranslational modification, protein turnover, chaperones	Uncharacterized protein {ECO:0000313|EMBL:EMJ13350.1} OS=Prunus persica (Peach) PE=3 SV=1	PREDICTED: glutathione S-transferase U19-like [Malus domestica]
color	fastlmm	2.62462e-11	10.58	--	G/A	G:65_A:23	0.26	EVM0010978.1	1023238	1024396	Molecular Function: lipid transporter activity (GO:0005319);; Biological Process: lipid transport (GO:0006869);; Cellular Component: chloroplast inner membrane (GO:0009706);; Cellular Component: chloroplast outer membrane (GO:0009707);; Biological Process: methylglyoxal catabolic process to D-lactate via S-lactoyl-glutathione (GO:0019243);;	--	--	--	Uncharacterized protein {ECO:0000313|EMBL:EMJ12839.1} OS=Prunus persica (Peach) PE=4 SV=1	PREDICTED: protein TRIGALACTOSYLDIACYLGLYCEROL 1, chloroplastic-like isoform X1 [Malus domestica]
color	fastlmm	2.62462e-11	10.58	--	G/A	G:65_A:23	0.26	EVM0029192.1	1097925	1110602	--	K00799|4.58045e-137|mdm:103435649|probable glutathione S-transferase; K00799 glutathione S-transferase [EC:2.5.1.18] (A)	[O]	Posttranslational modification, protein turnover, chaperones	Uncharacterized protein {ECO:0000313|EMBL:KDP24710.1} OS=Jatropha curcas (Barbados nut) PE=3 SV=1	PREDICTED: probable glutathione S-transferase isoform X2 [Pyrus x bretschneideri]
color	fastlmm	2.62462e-11	10.58	--	G/A	G:65_A:23	0.26	EVM0002351.1	1191229	1193373	--	--	[R]	General function prediction only	Uncharacterized protein {ECO:0000313|EMBL:EMJ14786.1} OS=Prunus persica (Peach) PE=4 SV=1	PREDICTED: ankyrin repeat-containing protein At3g12360-like [Pyrus x bretschneideri]
color	fastlmm	2.62462e-11	10.58	--	G/A	G:65_A:23	0.26	EVM0029880.1	1171694	1173429	Molecular Function: protein serine/threonine kinase activity (GO:0004674);; Molecular Function: ATP binding (GO:0005524);; Cellular Component: nucleus (GO:0005634);; Biological Process: protein phosphorylation (GO:0006468);; Biological Process: gravitropism (GO:0009630);; Biological Process: auxin polar transport (GO:0009926);; Biological Process: lateral root development (GO:0048527);; Biologica…	--	[R]	General function prediction only	Uncharacterized protein {ECO:0000313|EMBL:EMJ13043.1} OS=Prunus persica (Peach) PE=4 SV=1	PREDICTED: serine/threonine-protein kinase WAG1 [Malus domestica]
color	fastlmm	6.89568e-11	10.16	--	C/G	C:85_G:19	0.18	EVM0028600.1	1487394	1488199	--	K06995|6.93268e-76|pxb:103935710|uncharacterized LOC103935710; K06995 (A)	--	--	Uncharacterized protein {ECO:0000313|EMBL:EMJ09116.1} OS=Prunus persica (Peach) PE=4 SV=1	PREDICTED: uncharacterized protein LOC103935710 [Pyrus x bretschneideri]
color	fastlmm	6.89568e-11	10.16	--	C/G	C:85_G:19	0.18	EVM0045084.1	1494309	1496506	--	--	[T]	Signal transduction mechanisms	Uncharacterized protein {ECO:0000313|EMBL:EMJ09521.1} OS=Prunus persica (Peach) PE=3 SV=1	PREDICTED: probable receptor-like protein kinase At1g67000 [Malus domestica]
color	fastlmm	6.89568e-11	10.16	--	C/G	C:85_G:19	0.18	EVM0021087.1	1547223	1556225	--	--	[J]	Translation, ribosomal structure and biogenesis	Uncharacterized protein {ECO:0000313|EMBL:EMJ09608.1} OS=Prunus persica (Peach) PE=4 SV=1	PREDICTED: translational activator GCN1 [Malus domestica]
color	fastlmm	6.89568e-11	10.16	--	C/G	C:85_G:19	0.18	EVM0029558.1	1524082	1525794	Cellular Component: plasma membrane (GO:0005886);; Molecular Function: ammonium transmembrane transporter activity (GO:0008519);; Biological Process: response to nematode (GO:0009624);; Biological Process: methylammonium transport (GO:0015843);; Cellular Component: integral component of membrane (GO:0016021);; Biological Process: ammonium transmembrane transport (GO:0072488);;	K03320|0|mdm:103414323|ammonium transporter 1 member 2-like; K03320 ammonium transporter, Amt family (A)	[P]	Inorganic ion transport and metabolism	AMT1;2 {ECO:0000313|EMBL:AEZ06601.1} OS=Pyrus betulifolia PE=2 SV=1	AMT1;2 [Pyrus betulifolia]
color	fastlmm	6.89568e-11	10.16	--	C/G	C:85_G:19	0.18	EVM0027204.1	1447440	1448959	--	--	[R]	General function prediction only	Uncharacterized protein {ECO:0000313|EMBL:ERP46396.1} (Fragment) OS=Populus trichocarpa (Western balsam poplar) PE=4 SV=1	PREDICTED: uncharacterized protein LOC103403351 [Malus domestica]
color	fastlmm	6.89568e-11	10.16	--	C/G	C:85_G:19	0.18	EVM0040878.1	1422234	1425812	--	--	--	--	Uncharacterized protein {ECO:0000313|EMBL:EMJ06191.1} OS=Prunus persica (Peach) PE=4 SV=1	PREDICTED: vacuolar protein sorting-associated protein 62-like [Pyrus x bretschneideri]
color	fastlmm	6.89568e-11	10.16	--	C/G	C:85_G:19	0.18	EVM0016861.1	1572426	1573081	--	--	--	--	Uncharacterized protein {ECO:0000313|EMBL:EMJ09717.1} (Fragment) OS=Prunus persica (Peach) PE=4 SV=1	PREDICTED: dehydration-responsive element-binding protein 2D [Malus domestica]
color	fastlmm	6.89568e-11	10.16	--	C/G	C:85_G:19	0.18	EVM0035217.1	1556247	1570573	--	--	[J]	Translation, ribosomal structure and biogenesis	Uncharacterized protein {ECO:0000313|EMBL:EMJ09608.1} OS=Prunus persica (Peach) PE=4 SV=1	PREDICTED: translational activator GCN1 [Malus domestica]
color	fastlmm	6.89568e-11	10.16	--	C/G	C:85_G:19	0.18	EVM0017673.1	1490052	1490924	Biological Process: cellular process (GO:0009987);; Cellular Component: macromolecular complex (GO:0032991);; Cellular Component: intracellular part (GO:0044424);;	K07573|2.34987e-47|pxb:103968117|exosome complex component csl4; K07573 exosome complex component CSL4 (A)	[J]	Translation, ribosomal structure and biogenesis	Uncharacterized protein {ECO:0000313|EMBL:EMJ07143.1} OS=Prunus persica (Peach) PE=4 SV=1	PREDICTED: exosome complex component csl4 [Pyrus x bretschneideri]
color	fastlmm	6.89568e-11	10.16	--	C/G	C:85_G:19	0.18	EVM0002438.1	1603100	1605805	Biological Process: lipid metabolic process (GO:0006629);; Molecular Function: hydrolase activity, acting on ester bonds (GO:0016788);;	--	--	--	Uncharacterized protein {ECO:0000313|EMBL:EMJ08064.1} OS=Prunus persica (Peach) PE=4 SV=1	PREDICTED: GDSL esterase/lipase At5g33370-like [Malus domestica]
color	fastlmm	6.89568e-11	10.16	--	C/G	C:85_G:19	0.18	EVM0011771.1	1537784	1542521	--	--	--	--	Uncharacterized protein {ECO:0000313|EMBL:EXB93133.1} OS=Morus notabilis PE=4 SV=1	PREDICTED: uncharacterized protein LOC103940365 [Pyrus x bretschneideri]
color	fastlmm	6.89568e-11	10.16	--	C/G	C:85_G:19	0.18	EVM0031803.1	1461156	1465219	Molecular Function: nucleic acid binding (GO:0003676);; Cellular Component: endosome (GO:0005768);; Cellular Component: Golgi apparatus (GO:0005794);; Cellular Component: trans-Golgi network (GO:0005802);; Biological Process: nucleobase-containing compound metabolic process (GO:0006139);; Molecular Function: 3'-5' exonuclease activity (GO:0008408);; Molecular Function: glycogenin glucosyltransfer…	--	[G]	Carbohydrate transport and metabolism	Uncharacterized protein {ECO:0000313|EMBL:EMJ06220.1} OS=Prunus persica (Peach) PE=4 SV=1	PREDICTED: putative glucuronosyltransferase PGSIP6 [Malus domestica]
color	fastlmm	6.89568e-11	10.16	--	C/G	C:85_G:19	0.18	EVM0017541.1	1428487	1436724	Molecular Function: metalloendopeptidase activity (GO:0004222);; Molecular Function: ATP binding (GO:0005524);; Biological Process: obsolete ATP catabolic process (GO:0006200);; Biological Process: proteolysis (GO:0006508);; Molecular Function: microtubule-severing ATPase activity (GO:0008568);; Cellular Component: plasmodesma (GO:0009506);; Biological Process: embryo development ending in seed d…	--	[O]	Posttranslational modification, protein turnover, chaperones	Uncharacterized protein {ECO:0000313|EMBL:EMJ09588.1} OS=Prunus persica (Peach) PE=4 SV=1	PREDICTED: uncharacterized protein LOC103935704 isoform X1 [Pyrus x bretschneideri]
color	fastlmm	6.89568e-11	10.16	--	C/G	C:85_G:19	0.18	EVM0024299.1	1611230	1612911	Biological Process: lipid metabolic process (GO:0006629);; Molecular Function: hydrolase activity, acting on ester bonds (GO:0016788);;	--	--	--	Uncharacterized protein {ECO:0000313|EMBL:EMJ06591.1} OS=Prunus persica (Peach) PE=4 SV=1	PREDICTED: GDSL esterase/lipase LTL1-like [Malus domestica]
color	fastlmm	6.89568e-11	10.16	--	C/G	C:85_G:19	0.18	EVM0002590.1	1491387	1494221	Molecular Function: ATP binding (GO:0005524);; Biological Process: protein phosphorylation (GO:0006468);; Molecular Function: RNA polymerase II carboxy-terminal domain kinase activity (GO:0008353);;	--	[T]	Signal transduction mechanisms	Uncharacterized protein {ECO:0000313|EMBL:KCW47328.1} OS=Eucalyptus grandis (Flooded gum) PE=3 SV=1	PREDICTED: probable LRR receptor-like serine/threonine-protein kinase At2g28960 isoform X1 [Malus domestica]
color	fastlmm	6.89568e-11	10.16	--	C/G	C:85_G:19	0.18	EVM0030666.1	1436826	1439958	Biological Process: response to molecule of bacterial origin (GO:0002237);; Molecular Function: protein serine/threonine kinase activity (GO:0004674);; Molecular Function: ATP binding (GO:0005524);; Biological Process: protein phosphorylation (GO:0006468);; Biological Process: signal transduction (GO:0007165);; Biological Process: procambium histogenesis (GO:0010067);; Biological Process: stomata…	--	--	--	Uncharacterized protein {ECO:0000313|EMBL:EMJ09619.1} OS=Prunus persica (Peach) PE=4 SV=1	PREDICTED: leucine-rich repeat receptor-like protein kinase PXL1 [Pyrus x bretschneideri]
color	fastlmm	6.89568e-11	10.16	--	C/G	C:85_G:19	0.18	EVM0003901.1	1474153	1478599	--	--	--	--	Uncharacterized protein {ECO:0000313|EMBL:EMJ09221.1} OS=Prunus persica (Peach) PE=4 SV=1	PREDICTED: uncharacterized protein LOC103434223 [Malus domestica]
color	fastlmm	6.89568e-11	10.16	--	C/G	C:85_G:19	0.18	EVM0017711.1	1480526	1481837	--	K07573|8.44763e-12|mdm:103451396|uncharacterized LOC103451396; K07573 exosome complex component CSL4 (A)	--	--	--	PREDICTED: uncharacterized protein LOC103451396 [Malus domestica]
color	fastlmm	2.7349e-10	9.56	--	C/T	C:83_T:19	0.19	EVM0035638.1	11117	15235	Molecular Function: ATP binding (GO:0005524);; Biological Process: protein folding (GO:0006457);; Biological Process: response to stress (GO:0006950);; Molecular Function: unfolded protein binding (GO:0051082);;	--	[O]	Posttranslational modification, protein turnover, chaperones	Uncharacterized protein {ECO:0000313|EMBL:EMJ14816.1} OS=Prunus persica (Peach) PE=3 SV=1	PREDICTED: stromal 70 kDa heat shock-related protein, chloroplastic [Malus domestica]
color	fastlmm	2.7349e-10	9.56	--	C/T	C:83_T:19	0.19	EVM0009228.2	65138	68973	Molecular Function: nucleotide binding (GO:0000166);; Molecular Function: nucleic acid binding (GO:0003676);;	K14838|3.27173e-168|pxb:103944993|uncharacterized RNA-binding protein C1827.05c-like; K14838 nucleolar protein 15 (A)	[R]	General function prediction only	Uncharacterized protein {ECO:0000313|EMBL:EMJ27704.1} (Fragment) OS=Prunus persica (Peach) PE=4 SV=1	PREDICTED: uncharacterized RNA-binding protein C1827.05c-like [Pyrus x bretschneideri]
color	fastlmm	2.7349e-10	9.56	--	C/T	C:83_T:19	0.19	EVM0000199.1	72848	76787	--	--	--	--	Uncharacterized protein {ECO:0000313|EMBL:EMJ01986.1} (Fragment) OS=Prunus persica (Peach) PE=4 SV=1	PREDICTED: probable leucine-rich repeat receptor-like protein kinase At1g35710 [Pyrus x bretschneideri]
color	fastlmm	2.7349e-10	9.56	--	C/T	C:83_T:19	0.19	EVM0003259.1	102204	103553	--	--	--	--	Uncharacterized protein {ECO:0000313|EMBL:EMJ05334.1} (Fragment) OS=Prunus persica (Peach) PE=4 SV=1	PREDICTED: F-box/FBD/LRR-repeat protein At1g16930-like [Malus domestica]
color	fastlmm	2.7349e-10	9.56	--	C/T	C:83_T:19	0.19	EVM0030951.2	53084	64499	Cellular Component: intracellular (GO:0005622);; Biological Process: ER to Golgi vesicle-mediated transport (GO:0006888);;	--	[U]	Intracellular trafficking, secretion, and vesicular transport	Uncharacterized protein {ECO:0000313|EMBL:KDO63967.1} OS=Citrus sinensis (Sweet orange) PE=4 SV=1	hypothetical protein CISIN_1g032720mg [Citrus sinensis]
color	fastlmm	2.7349e-10	9.56	--	C/T	C:83_T:19	0.19	EVM0005560.1	25057	28452	--	--	--	--	Uncharacterized protein {ECO:0000313|EMBL:EMJ10932.1} OS=Prunus persica (Peach) PE=4 SV=1	PREDICTED: lipid transfer-like protein VAS [Pyrus x bretschneideri]
color	fastlmm	2.7349e-10	9.56	--	C/T	C:83_T:19	0.19	EVM0025938.1	1443	3757	Cellular Component: cytoplasm (GO:0005737);; Biological Process: autophagy (GO:0006914);;	K08339|1.07502e-48|mdm:103431802|autophagy protein 5-like; K08339 autophagy-related protein 5 (A)	[O]	Posttranslational modification, protein turnover, chaperones	Autophagy protein 5 {ECO:0000256|RuleBase:RU361202} OS=Prunus persica (Peach) PE=3 SV=1	PREDICTED: autophagy protein 5-like [Malus domestica]
color	fastlmm	2.7349e-10	9.56	--	C/T	C:83_T:19	0.19	EVM0003454.1	6588	10009	Molecular Function: ATP binding (GO:0005524);; Biological Process: protein folding (GO:0006457);; Molecular Function: unfolded protein binding (GO:0051082);;	--	[O]	Posttranslational modification, protein turnover, chaperones	Uncharacterized protein {ECO:0000313|EMBL:EMJ14816.1} OS=Prunus persica (Peach) PE=3 SV=1	PREDICTED: heat shock 70 kDa protein 6, chloroplastic-like [Pyrus x bretschneideri]
color	fastlmm	2.7349e-10	9.56	--	C/T	C:83_T:19	0.19	EVM0040347.2	108401	115146	Molecular Function: protein serine/threonine kinase activity (GO:0004674);; Molecular Function: ATP binding (GO:0005524);; Biological Process: protein phosphorylation (GO:0006468);;	K03083|0|pxb:103945005|shaggy-related protein kinase kappa-like; K03083 glycogen synthase kinase 3 beta [EC:2.7.11.26] (A)	[G]	Carbohydrate transport and metabolism	Uncharacterized protein {ECO:0000313|EMBL:EMJ23748.1} OS=Prunus persica (Peach) PE=4 SV=1	PREDICTED: shaggy-related protein kinase kappa-like [Pyrus x bretschneideri]
color	fastlmm	2.7349e-10	9.56	--	C/T	C:83_T:19	0.19	EVM0028027.1	132273	137576	Molecular Function: RNA binding (GO:0003723);;	K14945|0|pxb:103945008|KH domain-containing protein At1g09660/At1g09670-like; K14945 protein quaking (A)	[A]	RNA processing and modification	Uncharacterized protein {ECO:0000313|EMBL:EMJ26951.1} OS=Prunus persica (Peach) PE=4 SV=1	PREDICTED: KH domain-containing protein At1g09660/At1g09670-like [Pyrus x bretschneideri]
color	fastlmm	2.7349e-10	9.56	--	C/T	C:83_T:19	0.19	EVM0038669.1	35311	39130	Molecular Function: monooxygenase activity (GO:0004497);; Molecular Function: iron ion binding (GO:0005506);; Molecular Function: electron carrier activity (GO:0009055);; Molecular Function: oxidoreductase activity, acting on paired donors, with incorporation or reduction of molecular oxygen (GO:0016705);; Molecular Function: heme binding (GO:0020037);; Biological Process: oxidation-reduction pro…	K09754|0|pxb:103944999|cytochrome P450 98A2-like; K09754 coumaroylquinate(coumaroylshikimate) 3'-monooxygenase [EC:1.14.13.36] (A)	[Q]	Secondary metabolites biosynthesis, transport and catabolism	Uncharacterized protein {ECO:0000313|EMBL:EMJ24434.1} OS=Prunus persica (Peach) PE=3 SV=1	PREDICTED: cytochrome P450 98A2-like [Pyrus x bretschneideri]
color	fastlmm	2.7349e-10	9.56	--	C/T	C:83_T:19	0.19	EVM0004381.1	46332	49981	Molecular Function: iron ion binding (GO:0005506);; Molecular Function: electron carrier activity (GO:0009055);; Molecular Function: flavonoid 3'-monooxygenase activity (GO:0016711);; Molecular Function: heme binding (GO:0020037);; Biological Process: oxidation-reduction process (GO:0055114);;	K09754|0|mdm:103402429|cytochrome P450 98A2; K09754 coumaroylquinate(coumaroylshikimate) 3'-monooxygenase [EC:1.14.13.36] (A)	[Q]	Secondary metabolites biosynthesis, transport and catabolism	Uncharacterized protein {ECO:0000313|EMBL:EMJ24434.1} OS=Prunus persica (Peach) PE=3 SV=1	PREDICTED: cytochrome P450 98A2 [Malus domestica]
color	fastlmm	2.7349e-10	9.56	--	C/T	C:83_T:19	0.19	EVM0042532.1	103767	107320	Molecular Function: phosphoribosylamine-glycine ligase activity (GO:0004637);; Molecular Function: ATP binding (GO:0005524);; Biological Process: purine nucleobase biosynthetic process (GO:0009113);; Molecular Function: metal ion binding (GO:0046872);;	K01945|0|pxb:103945003|phosphoribosylamine--glycine ligase-like; K01945 phosphoribosylamine--glycine ligase [EC:6.3.4.13] (A)	[F]	Nucleotide transport and metabolism	Uncharacterized protein {ECO:0000313|EMBL:EMJ26946.1} OS=Prunus persica (Peach) PE=3 SV=1	PREDICTED: phosphoribosylamine--glycine ligase-like [Pyrus x bretschneideri]
color	fastlmm	2.7349e-10	9.56	--	C/T	C:83_T:19	0.19	EVM0009532.1	30895	33156	Biological Process: metabolic process (GO:0008152);;	--	[R]	General function prediction only	Uncharacterized protein {ECO:0000313|EMBL:EMJ27210.1} OS=Prunus persica (Peach) PE=4 SV=1	PREDICTED: putative methyltransferase DDB_G0268948 [Pyrus x bretschneideri]
color	fastlmm	2.7349e-10	9.56	--	C/T	C:83_T:19	0.19	EVM0002526.2	118654	130326	--	K14328|0|pxb:103945007|regulator of nonsense transcripts UPF3-like; K14328 regulator of nonsense transcripts 3 (A)	[A]	RNA processing and modification	Uncharacterized protein {ECO:0000313|EMBL:EMJ23015.1} OS=Prunus persica (Peach) PE=4 SV=1	PREDICTED: regulator of nonsense transcripts UPF3-like isoform X1 [Pyrus x bretschneideri]
color	fastlmm	2.7349e-10	9.56	--	C/T	C:83_T:19	0.19	EVM0010683.1	5040	6221	--	--	--	--	Uncharacterized protein {ECO:0000313|EMBL:EMJ27581.1} OS=Prunus persica (Peach) PE=4 SV=1	PREDICTED: uncharacterized protein LOC103402428 [Malus domestica]
color	fastlmm	3.78802e-10	9.42	--	G/A	G:78_A:18	0.19	EVM0028600.1	1487394	1488199	--	K06995|6.93268e-76|pxb:103935710|uncharacterized LOC103935710; K06995 (A)	--	--	Uncharacterized protein {ECO:0000313|EMBL:EMJ09116.1} OS=Prunus persica (Peach) PE=4 SV=1	PREDICTED: uncharacterized protein LOC103935710 [Pyrus x bretschneideri]
color	fastlmm	3.78802e-10	9.42	--	G/A	G:78_A:18	0.19	EVM0045084.1	1494309	1496506	--	--	[T]	Signal transduction mechanisms	Uncharacterized protein {ECO:0000313|EMBL:EMJ09521.1} OS=Prunus persica (Peach) PE=3 SV=1	PREDICTED: probable receptor-like protein kinase At1g67000 [Malus domestica]
color	fastlmm	3.78802e-10	9.42	--	G/A	G:78_A:18	0.19	EVM0021087.1	1547223	1556225	--	--	[J]	Translation, ribosomal structure and biogenesis	Uncharacterized protein {ECO:0000313|EMBL:EMJ09608.1} OS=Prunus persica (Peach) PE=4 SV=1	PREDICTED: translational activator GCN1 [Malus domestica]
color	fastlmm	3.78802e-10	9.42	--	G/A	G:78_A:18	0.19	EVM0029558.1	1524082	1525794	Cellular Component: plasma membrane (GO:0005886);; Molecular Function: ammonium transmembrane transporter activity (GO:0008519);; Biological Process: response to nematode (GO:0009624);; Biological Process: methylammonium transport (GO:0015843);; Cellular Component: integral component of membrane (GO:0016021);; Biological Process: ammonium transmembrane transport (GO:0072488);;	K03320|0|mdm:103414323|ammonium transporter 1 member 2-like; K03320 ammonium transporter, Amt family (A)	[P]	Inorganic ion transport and metabolism	AMT1;2 {ECO:0000313|EMBL:AEZ06601.1} OS=Pyrus betulifolia PE=2 SV=1	AMT1;2 [Pyrus betulifolia]
color	fastlmm	3.78802e-10	9.42	--	G/A	G:78_A:18	0.19	EVM0027204.1	1447440	1448959	--	--	[R]	General function prediction only	Uncharacterized protein {ECO:0000313|EMBL:ERP46396.1} (Fragment) OS=Populus trichocarpa (Western balsam poplar) PE=4 SV=1	PREDICTED: uncharacterized protein LOC103403351 [Malus domestica]
color	fastlmm	3.78802e-10	9.42	--	G/A	G:78_A:18	0.19	EVM0040878.1	1422234	1425812	--	--	--	--	Uncharacterized protein {ECO:0000313|EMBL:EMJ06191.1} OS=Prunus persica (Peach) PE=4 SV=1	PREDICTED: vacuolar protein sorting-associated protein 62-like [Pyrus x bretschneideri]
color	fastlmm	3.78802e-10	9.42	--	G/A	G:78_A:18	0.19	EVM0021006.1	1385845	1387603	Biological Process: RNA methylation (GO:0001510);; Molecular Function: structural constituent of ribosome (GO:0003735);; Cellular Component: nucleolus (GO:0005730);; Cellular Component: mitochondrion (GO:0005739);; Biological Process: translation (GO:0006412);; Cellular Component: chloroplast (GO:0009507);; Biological Process: embryo development ending in seed dormancy (GO:0009793);; Cellular Com…	K02894|3.22263e-96|pxb:103935699|60S ribosomal protein L23; K02894 large subunit ribosomal protein L23e (A)	[J]	Translation, ribosomal structure and biogenesis	Ribosomal protein L17 {ECO:0000313|EMBL:AAK25758.1} OS=Castanea sativa (Sweet chestnut) PE=2 SV=1	PREDICTED: 60S ribosomal protein L23-like [Fragaria vesca subsp. vesca]
color	fastlmm	3.78802e-10	9.42	--	G/A	G:78_A:18	0.19	EVM0003878.1	1404317	1405522	--	--	--	--	Uncharacterized protein {ECO:0000313|EMBL:EMJ06571.1} OS=Prunus persica (Peach) PE=4 SV=1	PREDICTED: uncharacterized protein LOC103434221 [Malus domestica]
color	fastlmm	3.78802e-10	9.42	--	G/A	G:78_A:18	0.19	EVM0036825.1	1408842	1410719	--	--	--	--	Uncharacterized protein {ECO:0000313|EMBL:EMJ08955.1} OS=Prunus persica (Peach) PE=4 SV=1	PREDICTED: cysteine-rich repeat secretory protein 11 [Pyrus x bretschneideri]
color	fastlmm	3.78802e-10	9.42	--	G/A	G:78_A:18	0.19	EVM0016861.1	1572426	1573081	--	--	--	--	Uncharacterized protein {ECO:0000313|EMBL:EMJ09717.1} (Fragment) OS=Prunus persica (Peach) PE=4 SV=1	PREDICTED: dehydration-responsive element-binding protein 2D [Malus domestica]
color	fastlmm	3.78802e-10	9.42	--	G/A	G:78_A:18	0.19	EVM0004751.1	1406257	1406691	Biological Process: MAPK cascade (GO:0000165);; Molecular Function: ribose-5-phosphate isomerase activity (GO:0004751);; Biological Process: glycine catabolic process (GO:0006546);; Biological Process: tryptophan catabolic process (GO:0006569);; Biological Process: protein targeting to membrane (GO:0006612);; Biological Process: unsaturated fatty acid biosynthetic process (GO:0006636);; Biologica…	K01807|1.1571e-53|mdm:103451020|probable ribose-5-phosphate isomerase 3, chloroplastic; K01807 ribose 5-phosphate isomerase A [EC:5.3.1.6] (A)	[G]	Carbohydrate transport and metabolism	Uncharacterized protein {ECO:0000313|EMBL:EMJ06897.1} OS=Prunus persica (Peach) PE=3 SV=1	PREDICTED: probable ribose-5-phosphate isomerase 3, chloroplastic [Malus domestica]
color	fastlmm	3.78802e-10	9.42	--	G/A	G:78_A:18	0.19	EVM0035217.1	1556247	1570573	--	--	[J]	Translation, ribosomal structure and biogenesis	Uncharacterized protein {ECO:0000313|EMBL:EMJ09608.1} OS=Prunus persica (Peach) PE=4 SV=1	PREDICTED: translational activator GCN1 [Malus domestica]
color	fastlmm	3.78802e-10	9.42	--	G/A	G:78_A:18	0.19	EVM0017673.1	1490052	1490924	Biological Process: cellular process (GO:0009987);; Cellular Component: macromolecular complex (GO:0032991);; Cellular Component: intracellular part (GO:0044424);;	K07573|2.34987e-47|pxb:103968117|exosome complex component csl4; K07573 exosome complex component CSL4 (A)	[J]	Translation, ribosomal structure and biogenesis	Uncharacterized protein {ECO:0000313|EMBL:EMJ07143.1} OS=Prunus persica (Peach) PE=4 SV=1	PREDICTED: exosome complex component csl4 [Pyrus x bretschneideri]
color	fastlmm	3.78802e-10	9.42	--	G/A	G:78_A:18	0.19	EVM0040358.1	1389010	1394714	--	--	[BK]	--	Uncharacterized protein {ECO:0000313|EMBL:EMJ07735.1} OS=Prunus persica (Peach) PE=4 SV=1	PREDICTED: histone-lysine N-methyltransferase SUVR4-like isoform X2 [Malus domestica]
color	fastlmm	3.78802e-10	9.42	--	G/A	G:78_A:18	0.19	EVM0011771.1	1537784	1542521	--	--	--	--	Uncharacterized protein {ECO:0000313|EMBL:EXB93133.1} OS=Morus notabilis PE=4 SV=1	PREDICTED: uncharacterized protein LOC103940365 [Pyrus x bretschneideri]
color	fastlmm	3.78802e-10	9.42	--	G/A	G:78_A:18	0.19	EVM0031803.1	1461156	1465219	Molecular Function: nucleic acid binding (GO:0003676);; Cellular Component: endosome (GO:0005768);; Cellular Component: Golgi apparatus (GO:0005794);; Cellular Component: trans-Golgi network (GO:0005802);; Biological Process: nucleobase-containing compound metabolic process (GO:0006139);; Molecular Function: 3'-5' exonuclease activity (GO:0008408);; Molecular Function: glycogenin glucosyltransfer…	--	[G]	Carbohydrate transport and metabolism	Uncharacterized protein {ECO:0000313|EMBL:EMJ06220.1} OS=Prunus persica (Peach) PE=4 SV=1	PREDICTED: putative glucuronosyltransferase PGSIP6 [Malus domestica]
color	fastlmm	3.78802e-10	9.42	--	G/A	G:78_A:18	0.19	EVM0017541.1	1428487	1436724	Molecular Function: metalloendopeptidase activity (GO:0004222);; Molecular Function: ATP binding (GO:0005524);; Biological Process: obsolete ATP catabolic process (GO:0006200);; Biological Process: proteolysis (GO:0006508);; Molecular Function: microtubule-severing ATPase activity (GO:0008568);; Cellular Component: plasmodesma (GO:0009506);; Biological Process: embryo development ending in seed d…	--	[O]	Posttranslational modification, protein turnover, chaperones	Uncharacterized protein {ECO:0000313|EMBL:EMJ09588.1} OS=Prunus persica (Peach) PE=4 SV=1	PREDICTED: uncharacterized protein LOC103935704 isoform X1 [Pyrus x bretschneideri]
color	fastlmm	3.78802e-10	9.42	--	G/A	G:78_A:18	0.19	EVM0002590.1	1491387	1494221	Molecular Function: ATP binding (GO:0005524);; Biological Process: protein phosphorylation (GO:0006468);; Molecular Function: RNA polymerase II carboxy-terminal domain kinase activity (GO:0008353);;	--	[T]	Signal transduction mechanisms	Uncharacterized protein {ECO:0000313|EMBL:KCW47328.1} OS=Eucalyptus grandis (Flooded gum) PE=3 SV=1	PREDICTED: probable LRR receptor-like serine/threonine-protein kinase At2g28960 isoform X1 [Malus domestica]
color	fastlmm	3.78802e-10	9.42	--	G/A	G:78_A:18	0.19	EVM0015154.1	1411784	1421921	Biological Process: microtubule cytoskeleton organization (GO:0000226);; Biological Process: cytokinesis by cell plate formation (GO:0000911);; Molecular Function: DNA binding (GO:0003677);; Molecular Function: helicase activity (GO:0004386);; Molecular Function: ATP binding (GO:0005524);; Biological Process: gravitropism (GO:0009630);; Biological Process: vernalization response (GO:0010048);;	K10779|0|pxb:103935701|transcriptional regulator ATRX-like; K10779 transcriptional regulator ATRX [EC:3.6.4.12] (A)	[K]	Transcription	Uncharacterized protein {ECO:0000313|EMBL:EMJ09339.1} OS=Prunus persica (Peach) PE=4 SV=1	PREDICTED: transcriptional regulator ATRX-like isoform X1 [Pyrus x bretschneideri]
color	fastlmm	3.78802e-10	9.42	--	G/A	G:78_A:18	0.19	EVM0030666.1	1436826	1439958	Biological Process: response to molecule of bacterial origin (GO:0002237);; Molecular Function: protein serine/threonine kinase activity (GO:0004674);; Molecular Function: ATP binding (GO:0005524);; Biological Process: protein phosphorylation (GO:0006468);; Biological Process: signal transduction (GO:0007165);; Biological Process: procambium histogenesis (GO:0010067);; Biological Process: stomata…	--	--	--	Uncharacterized protein {ECO:0000313|EMBL:EMJ09619.1} OS=Prunus persica (Peach) PE=4 SV=1	PREDICTED: leucine-rich repeat receptor-like protein kinase PXL1 [Pyrus x bretschneideri]
color	fastlmm	3.78802e-10	9.42	--	G/A	G:78_A:18	0.19	EVM0003901.1	1474153	1478599	--	--	--	--	Uncharacterized protein {ECO:0000313|EMBL:EMJ09221.1} OS=Prunus persica (Peach) PE=4 SV=1	PREDICTED: uncharacterized protein LOC103434223 [Malus domestica]
color	fastlmm	3.78802e-10	9.42	--	G/A	G:78_A:18	0.19	EVM0017711.1	1480526	1481837	--	K07573|8.44763e-12|mdm:103451396|uncharacterized LOC103451396; K07573 exosome complex component CSL4 (A)	--	--	--	PREDICTED: uncharacterized protein LOC103451396 [Malus domestica]
color	fastlmm	4.10882e-10	9.39	--	G/A	G:64_A:40	0.38	EVM0034038.1	4522872	4525341	Biological Process: carbohydrate metabolic process (GO:0005975);; Molecular Function: isomerase activity (GO:0016853);; Molecular Function: carbohydrate binding (GO:0030246);;	K01792|0|pxb:103928876|putative glucose-6-phosphate 1-epimerase; K01792 glucose-6-phosphate 1-epimerase [EC:5.1.3.15] (A)	[G]	Carbohydrate transport and metabolism	Uncharacterized protein {ECO:0000313|EMBL:EMJ10595.1} OS=Prunus persica (Peach) PE=4 SV=1	PREDICTED: putative glucose-6-phosphate 1-epimerase [Pyrus x bretschneideri]
color	fastlmm	4.10882e-10	9.39	--	G/A	G:64_A:40	0.38	EVM0031126.1	4557693	4561550	Molecular Function: ubiquitin-protein transferase activity (GO:0004842);; Cellular Component: nucleus (GO:0005634);; Cellular Component: cytoplasm (GO:0005737);; Cellular Component: plasma membrane (GO:0005886);; Biological Process: ubiquitin-dependent protein catabolic process (GO:0006511);; Biological Process: protein ubiquitination (GO:0016567);; Molecular Function: ubiquitin protein ligase bi…	K06689|7.33777e-107|pxb:103928874|ubiquitin-conjugating enzyme E2 10; K06689 ubiquitin-conjugating enzyme E2 D/E [EC:6.3.2.19] (A)	[O]	Posttranslational modification, protein turnover, chaperones	Ubiquitin-conjugating enzyme {ECO:0000313|EMBL:AEQ75497.1} OS=Rosa multiflora (Multiflora rose) PE=2 SV=1	PREDICTED: ubiquitin-conjugating enzyme E2 10-like isoform 1 [Fragaria vesca subsp. vesca]
color	fastlmm	4.10882e-10	9.39	--	G/A	G:64_A:40	0.38	EVM0042316.1	4501365	4503265	--	--	--	--	Uncharacterized protein {ECO:0000313|EMBL:EMJ22488.1} (Fragment) OS=Prunus persica (Peach) PE=4 SV=1	PREDICTED: uncharacterized protein At2g29880-like [Malus domestica]
color	fastlmm	4.10882e-10	9.39	--	G/A	G:64_A:40	0.38	EVM0032778.1	4609104	4610595	--	--	--	--	Uncharacterized protein {ECO:0000313|EMBL:EMJ10054.1} OS=Prunus persica (Peach) PE=4 SV=1	PREDICTED: ethylene-responsive transcription factor CRF2-like [Pyrus x bretschneideri]
color	fastlmm	4.10882e-10	9.39	--	G/A	G:64_A:40	0.38	EVM0044178.1	4467447	4471676	Molecular Function: translation initiation factor activity (GO:0003743);; Molecular Function: GTPase activity (GO:0003924);; Molecular Function: GTP binding (GO:0005525);; Cellular Component: intracellular (GO:0005622);; Biological Process: obsolete GTP catabolic process (GO:0006184);; Biological Process: translational initiation (GO:0006413);; Biological Process: nucleotide biosynthetic process …	K02519|0|mdm:103454645|translation initiation factor IF-2, mitochondrial; K02519 translation initiation factor IF-2 (A)	[J]	Translation, ribosomal structure and biogenesis	Uncharacterized protein {ECO:0000313|EMBL:EMJ11482.1} OS=Prunus persica (Peach) PE=3 SV=1	PREDICTED: translation initiation factor IF-2, mitochondrial [Malus domestica]
color	fastlmm	4.10882e-10	9.39	--	G/A	G:64_A:40	0.38	EVM0034022.1	4631762	4632811	--	--	--	--	Uncharacterized protein {ECO:0000313|EMBL:EMJ11054.1} OS=Prunus persica (Peach) PE=4 SV=1	PREDICTED: umecyanin-like [Pyrus x bretschneideri]
color	fastlmm	4.10882e-10	9.39	--	G/A	G:64_A:40	0.38	EVM0028280.2	4515124	4518769	--	K09060|0|pxb:103928878|common plant regulatory factor 1-like; K09060 plant G-box-binding factor (A)	--	--	G-box-binding factor 3 {ECO:0000313|EMBL:EXC02957.1} OS=Morus notabilis PE=4 SV=1	PREDICTED: common plant regulatory factor 1-like [Pyrus x bretschneideri]
color	fastlmm	4.10882e-10	9.39	--	G/A	G:64_A:40	0.38	EVM0034751.1	4505331	4509723	Cellular Component: Golgi apparatus (GO:0005794);; Biological Process: protein glycosylation (GO:0006486);; Cellular Component: integral component of membrane (GO:0016021);; Molecular Function: galactosylxylosylprotein 3-beta-galactosyltransferase activity (GO:0047220);;	--	[G]	Carbohydrate transport and metabolism	Uncharacterized protein {ECO:0000313|EMBL:EMJ12522.1} OS=Prunus persica (Peach) PE=4 SV=1	PREDICTED: probable beta-1,3-galactosyltransferase 11 [Pyrus x bretschneideri]
color	fastlmm	4.10882e-10	9.39	--	G/A	G:64_A:40	0.38	EVM0037728.1	4473960	4476726	Biological Process: ATP hydrolysis coupled proton transport (GO:0015991);; Cellular Component: proton-transporting two-sector ATPase complex, catalytic domain (GO:0033178);; Molecular Function: proton-transporting ATPase activity, rotational mechanism (GO:0046961);;	K02150|1.39996e-162|pxb:103928880|V-type proton ATPase subunit E; K02150 V-type H+-transporting ATPase subunit E (A)	[C]	Energy production and conversion	Uncharacterized protein {ECO:0000313|EMBL:EMJ10757.1} OS=Prunus persica (Peach) PE=3 SV=1	V-ATPase subunit E1 [Eriobotrya japonica]
color	fastlmm	4.10882e-10	9.39	--	G/A	G:64_A:40	0.38	EVM0010424.1	4542711	4546760	Molecular Function: protein kinase activity (GO:0004672);; Molecular Function: ATP binding (GO:0005524);; Cellular Component: plasma membrane (GO:0005886);; Biological Process: protein phosphorylation (GO:0006468);; Cellular Component: integral component of membrane (GO:0016021);;	--	--	--	Uncharacterized protein {ECO:0000313|EMBL:EMJ11495.1} OS=Prunus persica (Peach) PE=4 SV=1	PREDICTED: probable inactive receptor kinase At4g23740 [Pyrus x bretschneideri]
color	fastlmm	6.48997e-10	9.19	--	A/G	A:76_G:20	0.21	EVM0028600.1	1487394	1488199	--	K06995|6.93268e-76|pxb:103935710|uncharacterized LOC103935710; K06995 (A)	--	--	Uncharacterized protein {ECO:0000313|EMBL:EMJ09116.1} OS=Prunus persica (Peach) PE=4 SV=1	PREDICTED: uncharacterized protein LOC103935710 [Pyrus x bretschneideri]
color	fastlmm	6.48997e-10	9.19	--	A/G	A:76_G:20	0.21	EVM0045084.1	1494309	1496506	--	--	[T]	Signal transduction mechanisms	Uncharacterized protein {ECO:0000313|EMBL:EMJ09521.1} OS=Prunus persica (Peach) PE=3 SV=1	PREDICTED: probable receptor-like protein kinase At1g67000 [Malus domestica]
color	fastlmm	6.48997e-10	9.19	--	A/G	A:76_G:20	0.21	EVM0021087.1	1547223	1556225	--	--	[J]	Translation, ribosomal structure and biogenesis	Uncharacterized protein {ECO:0000313|EMBL:EMJ09608.1} OS=Prunus persica (Peach) PE=4 SV=1	PREDICTED: translational activator GCN1 [Malus domestica]
color	fastlmm	6.48997e-10	9.19	--	A/G	A:76_G:20	0.21	EVM0029558.1	1524082	1525794	Cellular Component: plasma membrane (GO:0005886);; Molecular Function: ammonium transmembrane transporter activity (GO:0008519);; Biological Process: response to nematode (GO:0009624);; Biological Process: methylammonium transport (GO:0015843);; Cellular Component: integral component of membrane (GO:0016021);; Biological Process: ammonium transmembrane transport (GO:0072488);;	K03320|0|mdm:103414323|ammonium transporter 1 member 2-like; K03320 ammonium transporter, Amt family (A)	[P]	Inorganic ion transport and metabolism	AMT1;2 {ECO:0000313|EMBL:AEZ06601.1} OS=Pyrus betulifolia PE=2 SV=1	AMT1;2 [Pyrus betulifolia]
color	fastlmm	6.48997e-10	9.19	--	A/G	A:76_G:20	0.21	EVM0027204.1	1447440	1448959	--	--	[R]	General function prediction only	Uncharacterized protein {ECO:0000313|EMBL:ERP46396.1} (Fragment) OS=Populus trichocarpa (Western balsam poplar) PE=4 SV=1	PREDICTED: uncharacterized protein LOC103403351 [Malus domestica]
color	fastlmm	6.48997e-10	9.19	--	A/G	A:76_G:20	0.21	EVM0040878.1	1422234	1425812	--	--	--	--	Uncharacterized protein {ECO:0000313|EMBL:EMJ06191.1} OS=Prunus persica (Peach) PE=4 SV=1	PREDICTED: vacuolar protein sorting-associated protein 62-like [Pyrus x bretschneideri]
color	fastlmm	6.48997e-10	9.19	--	A/G	A:76_G:20	0.21	EVM0003878.1	1404317	1405522	--	--	--	--	Uncharacterized protein {ECO:0000313|EMBL:EMJ06571.1} OS=Prunus persica (Peach) PE=4 SV=1	PREDICTED: uncharacterized protein LOC103434221 [Malus domestica]
color	fastlmm	6.48997e-10	9.19	--	A/G	A:76_G:20	0.21	EVM0036825.1	1408842	1410719	--	--	--	--	Uncharacterized protein {ECO:0000313|EMBL:EMJ08955.1} OS=Prunus persica (Peach) PE=4 SV=1	PREDICTED: cysteine-rich repeat secretory protein 11 [Pyrus x bretschneideri]
color	fastlmm	6.48997e-10	9.19	--	A/G	A:76_G:20	0.21	EVM0016861.1	1572426	1573081	--	--	--	--	Uncharacterized protein {ECO:0000313|EMBL:EMJ09717.1} (Fragment) OS=Prunus persica (Peach) PE=4 SV=1	PREDICTED: dehydration-responsive element-binding protein 2D [Malus domestica]
color	fastlmm	6.48997e-10	9.19	--	A/G	A:76_G:20	0.21	EVM0004751.1	1406257	1406691	Biological Process: MAPK cascade (GO:0000165);; Molecular Function: ribose-5-phosphate isomerase activity (GO:0004751);; Biological Process: glycine catabolic process (GO:0006546);; Biological Process: tryptophan catabolic process (GO:0006569);; Biological Process: protein targeting to membrane (GO:0006612);; Biological Process: unsaturated fatty acid biosynthetic process (GO:0006636);; Biologica…	K01807|1.1571e-53|mdm:103451020|probable ribose-5-phosphate isomerase 3, chloroplastic; K01807 ribose 5-phosphate isomerase A [EC:5.3.1.6] (A)	[G]	Carbohydrate transport and metabolism	Uncharacterized protein {ECO:0000313|EMBL:EMJ06897.1} OS=Prunus persica (Peach) PE=3 SV=1	PREDICTED: probable ribose-5-phosphate isomerase 3, chloroplastic [Malus domestica]
color	fastlmm	6.48997e-10	9.19	--	A/G	A:76_G:20	0.21	EVM0035217.1	1556247	1570573	--	--	[J]	Translation, ribosomal structure and biogenesis	Uncharacterized protein {ECO:0000313|EMBL:EMJ09608.1} OS=Prunus persica (Peach) PE=4 SV=1	PREDICTED: translational activator GCN1 [Malus domestica]
color	fastlmm	6.48997e-10	9.19	--	A/G	A:76_G:20	0.21	EVM0017673.1	1490052	1490924	Biological Process: cellular process (GO:0009987);; Cellular Component: macromolecular complex (GO:0032991);; Cellular Component: intracellular part (GO:0044424);;	K07573|2.34987e-47|pxb:103968117|exosome complex component csl4; K07573 exosome complex component CSL4 (A)	[J]	Translation, ribosomal structure and biogenesis	Uncharacterized protein {ECO:0000313|EMBL:EMJ07143.1} OS=Prunus persica (Peach) PE=4 SV=1	PREDICTED: exosome complex component csl4 [Pyrus x bretschneideri]
color	fastlmm	6.48997e-10	9.19	--	A/G	A:76_G:20	0.21	EVM0011771.1	1537784	1542521	--	--	--	--	Uncharacterized protein {ECO:0000313|EMBL:EXB93133.1} OS=Morus notabilis PE=4 SV=1	PREDICTED: uncharacterized protein LOC103940365 [Pyrus x bretschneideri]
color	fastlmm	6.48997e-10	9.19	--	A/G	A:76_G:20	0.21	EVM0031803.1	1461156	1465219	Molecular Function: nucleic acid binding (GO:0003676);; Cellular Component: endosome (GO:0005768);; Cellular Component: Golgi apparatus (GO:0005794);; Cellular Component: trans-Golgi network (GO:0005802);; Biological Process: nucleobase-containing compound metabolic process (GO:0006139);; Molecular Function: 3'-5' exonuclease activity (GO:0008408);; Molecular Function: glycogenin glucosyltransfer…	--	[G]	Carbohydrate transport and metabolism	Uncharacterized protein {ECO:0000313|EMBL:EMJ06220.1} OS=Prunus persica (Peach) PE=4 SV=1	PREDICTED: putative glucuronosyltransferase PGSIP6 [Malus domestica]
color	fastlmm	6.48997e-10	9.19	--	A/G	A:76_G:20	0.21	EVM0017541.1	1428487	1436724	Molecular Function: metalloendopeptidase activity (GO:0004222);; Molecular Function: ATP binding (GO:0005524);; Biological Process: obsolete ATP catabolic process (GO:0006200);; Biological Process: proteolysis (GO:0006508);; Molecular Function: microtubule-severing ATPase activity (GO:0008568);; Cellular Component: plasmodesma (GO:0009506);; Biological Process: embryo development ending in seed d…	--	[O]	Posttranslational modification, protein turnover, chaperones	Uncharacterized protein {ECO:0000313|EMBL:EMJ09588.1} OS=Prunus persica (Peach) PE=4 SV=1	PREDICTED: uncharacterized protein LOC103935704 isoform X1 [Pyrus x bretschneideri]
color	fastlmm	6.48997e-10	9.19	--	A/G	A:76_G:20	0.21	EVM0002590.1	1491387	1494221	Molecular Function: ATP binding (GO:0005524);; Biological Process: protein phosphorylation (GO:0006468);; Molecular Function: RNA polymerase II carboxy-terminal domain kinase activity (GO:0008353);;	--	[T]	Signal transduction mechanisms	Uncharacterized protein {ECO:0000313|EMBL:KCW47328.1} OS=Eucalyptus grandis (Flooded gum) PE=3 SV=1	PREDICTED: probable LRR receptor-like serine/threonine-protein kinase At2g28960 isoform X1 [Malus domestica]
color	fastlmm	6.48997e-10	9.19	--	A/G	A:76_G:20	0.21	EVM0015154.1	1411784	1421921	Biological Process: microtubule cytoskeleton organization (GO:0000226);; Biological Process: cytokinesis by cell plate formation (GO:0000911);; Molecular Function: DNA binding (GO:0003677);; Molecular Function: helicase activity (GO:0004386);; Molecular Function: ATP binding (GO:0005524);; Biological Process: gravitropism (GO:0009630);; Biological Process: vernalization response (GO:0010048);;	K10779|0|pxb:103935701|transcriptional regulator ATRX-like; K10779 transcriptional regulator ATRX [EC:3.6.4.12] (A)	[K]	Transcription	Uncharacterized protein {ECO:0000313|EMBL:EMJ09339.1} OS=Prunus persica (Peach) PE=4 SV=1	PREDICTED: transcriptional regulator ATRX-like isoform X1 [Pyrus x bretschneideri]
color	fastlmm	6.48997e-10	9.19	--	A/G	A:76_G:20	0.21	EVM0030666.1	1436826	1439958	Biological Process: response to molecule of bacterial origin (GO:0002237);; Molecular Function: protein serine/threonine kinase activity (GO:0004674);; Molecular Function: ATP binding (GO:0005524);; Biological Process: protein phosphorylation (GO:0006468);; Biological Process: signal transduction (GO:0007165);; Biological Process: procambium histogenesis (GO:0010067);; Biological Process: stomata…	--	--	--	Uncharacterized protein {ECO:0000313|EMBL:EMJ09619.1} OS=Prunus persica (Peach) PE=4 SV=1	PREDICTED: leucine-rich repeat receptor-like protein kinase PXL1 [Pyrus x bretschneideri]
color	fastlmm	6.48997e-10	9.19	--	A/G	A:76_G:20	0.21	EVM0003901.1	1474153	1478599	--	--	--	--	Uncharacterized protein {ECO:0000313|EMBL:EMJ09221.1} OS=Prunus persica (Peach) PE=4 SV=1	PREDICTED: uncharacterized protein LOC103434223 [Malus domestica]
color	fastlmm	6.48997e-10	9.19	--	A/G	A:76_G:20	0.21	EVM0017711.1	1480526	1481837	--	K07573|8.44763e-12|mdm:103451396|uncharacterized LOC103451396; K07573 exosome complex component CSL4 (A)	--	--	--	PREDICTED: uncharacterized protein LOC103451396 [Malus domestica]
color	fastlmm	7.4237e-10	9.13	--	C/T	C:83_T:19	0.19	EVM0004653.1	1693519	1694730	--	--	--	--	Uncharacterized protein {ECO:0000313|EMBL:EMJ08152.1} OS=Prunus persica (Peach) PE=4 SV=1	PREDICTED: putative B3 domain-containing protein At3g49610 [Malus domestica]
color	fastlmm	7.4237e-10	9.13	--	C/T	C:83_T:19	0.19	EVM0038943.1	1671537	1672994	--	--	[R]	General function prediction only	Retrotransposon polyprotein {ECO:0000313|EMBL:AFP55537.1} OS=Rosa rugosa (Rugosa rose) PE=4 SV=1	PREDICTED: uncharacterized protein LOC103438536 [Malus domestica]
color	fastlmm	7.4237e-10	9.13	--	C/T	C:83_T:19	0.19	EVM0004379.1	1674249	1675772	--	--	--	--	--	--
color	fastlmm	7.4237e-10	9.13	--	C/T	C:83_T:19	0.19	EVM0021087.1	1547223	1556225	--	--	[J]	Translation, ribosomal structure and biogenesis	Uncharacterized protein {ECO:0000313|EMBL:EMJ09608.1} OS=Prunus persica (Peach) PE=4 SV=1	PREDICTED: translational activator GCN1 [Malus domestica]
color	fastlmm	7.4237e-10	9.13	--	C/T	C:83_T:19	0.19	EVM0015010.1	1687802	1691885	Biological Process: activation of MAPKK activity (GO:0000186);; Molecular Function: MAP kinase kinase kinase activity (GO:0004709);; Molecular Function: ATP binding (GO:0005524);; Cellular Component: plasma membrane (GO:0005886);; Cellular Component: integral component of membrane (GO:0016021);; Molecular Function: 2-alkenal reductase [NAD(P)] activity (GO:0032440);; Biological Process: oxidation…	--	--	--	Leucine-rich repeat protein kinase family protein {ECO:0000313|EMBL:EOY10795.1} OS=Theobroma cacao (Cacao) PE=4 SV=1	PREDICTED: LOW QUALITY PROTEIN: probable leucine-rich repeat receptor-like protein kinase At5g63930 [Pyrus x bretschneideri]
color	fastlmm	7.4237e-10	9.13	--	C/T	C:83_T:19	0.19	EVM0018082.1	1728730	1731642	Cellular Component: ubiquitin ligase complex (GO:0000151);; Molecular Function: ubiquitin-protein transferase activity (GO:0004842);; Biological Process: protein ubiquitination (GO:0016567);;	--	[S]	Function unknown	Uncharacterized protein {ECO:0000313|EMBL:EMJ06351.1} OS=Prunus persica (Peach) PE=4 SV=1	PREDICTED: U-box domain-containing protein 9-like [Pyrus x bretschneideri]
color	fastlmm	7.4237e-10	9.13	--	C/T	C:83_T:19	0.19	EVM0035887.1	1734288	1736929	--	--	--	--	Uncharacterized protein {ECO:0000313|EMBL:EMJ07195.1} OS=Prunus persica (Peach) PE=4 SV=1	PREDICTED: uncharacterized protein LOC103930349 [Pyrus x bretschneideri]
color	fastlmm	7.4237e-10	9.13	--	C/T	C:83_T:19	0.19	EVM0016861.1	1572426	1573081	--	--	--	--	Uncharacterized protein {ECO:0000313|EMBL:EMJ09717.1} (Fragment) OS=Prunus persica (Peach) PE=4 SV=1	PREDICTED: dehydration-responsive element-binding protein 2D [Malus domestica]
color	fastlmm	7.4237e-10	9.13	--	C/T	C:83_T:19	0.19	EVM0002602.1	1712168	1720039	Biological Process: protein O-linked glycosylation (GO:0006493);; Molecular Function: transferase activity, transferring glycosyl groups (GO:0016757);;	K09667|0|pxb:103930344|probable UDP-N-acetylglucosamine--peptide N-acetylglucosaminyltransferase SEC; K09667 protein O-GlcNAc transferase [EC:2.4.1.255] (A)	[GOT]	--	Uncharacterized protein {ECO:0000313|EMBL:EMJ09574.1} OS=Prunus persica (Peach) PE=4 SV=1	PREDICTED: probable UDP-N-acetylglucosamine--peptide N-acetylglucosaminyltransferase SEC [Pyrus x bretschneideri]
color	fastlmm	7.4237e-10	9.13	--	C/T	C:83_T:19	0.19	EVM0026671.1	1646534	1666933	Biological Process: lipid metabolic process (GO:0006629);; Molecular Function: hydrolase activity, acting on ester bonds (GO:0016788);;	--	--	--	Uncharacterized protein {ECO:0000313|EMBL:EMJ06591.1} OS=Prunus persica (Peach) PE=4 SV=1	PREDICTED: GDSL esterase/lipase LTL1-like [Malus domestica]
color	fastlmm	7.4237e-10	9.13	--	C/T	C:83_T:19	0.19	EVM0004034.1	1697689	1698498	--	--	[R]	General function prediction only	Uncharacterized protein {ECO:0000313|EMBL:EMJ21953.1} OS=Prunus persica (Peach) PE=4 SV=1	PREDICTED: ankyrin repeat-containing protein At3g12360 [Prunus mume]
color	fastlmm	7.4237e-10	9.13	--	C/T	C:83_T:19	0.19	EVM0035217.1	1556247	1570573	--	--	[J]	Translation, ribosomal structure and biogenesis	Uncharacterized protein {ECO:0000313|EMBL:EMJ09608.1} OS=Prunus persica (Peach) PE=4 SV=1	PREDICTED: translational activator GCN1 [Malus domestica]
color	fastlmm	7.4237e-10	9.13	--	C/T	C:83_T:19	0.19	EVM0002438.1	1603100	1605805	Biological Process: lipid metabolic process (GO:0006629);; Molecular Function: hydrolase activity, acting on ester bonds (GO:0016788);;	--	--	--	Uncharacterized protein {ECO:0000313|EMBL:EMJ08064.1} OS=Prunus persica (Peach) PE=4 SV=1	PREDICTED: GDSL esterase/lipase At5g33370-like [Malus domestica]
color	fastlmm	7.4237e-10	9.13	--	C/T	C:83_T:19	0.19	EVM0020199.1	1720442	1722475	--	--	[R]	General function prediction only	Uncharacterized protein {ECO:0000313|EMBL:EMJ07970.1} OS=Prunus persica (Peach) PE=4 SV=1	PREDICTED: pentatricopeptide repeat-containing protein At5g18390, mitochondrial [Pyrus x bretschneideri]
color	fastlmm	7.4237e-10	9.13	--	C/T	C:83_T:19	0.19	EVM0024299.1	1611230	1612911	Biological Process: lipid metabolic process (GO:0006629);; Molecular Function: hydrolase activity, acting on ester bonds (GO:0016788);;	--	--	--	Uncharacterized protein {ECO:0000313|EMBL:EMJ06591.1} OS=Prunus persica (Peach) PE=4 SV=1	PREDICTED: GDSL esterase/lipase LTL1-like [Malus domestica]
color	fastlmm	7.4237e-10	9.13	--	C/T	C:83_T:19	0.19	EVM0037648.1	1630841	1632521	Biological Process: lipid metabolic process (GO:0006629);; Molecular Function: hydrolase activity, acting on ester bonds (GO:0016788);;	--	--	--	Uncharacterized protein {ECO:0000313|EMBL:EMJ06591.1} OS=Prunus persica (Peach) PE=4 SV=1	PREDICTED: GDSL esterase/lipase LTL1-like [Malus domestica]
color	fastlmm	7.4237e-10	9.13	--	C/T	C:83_T:19	0.19	EVM0037555.1	1678536	1684507	Molecular Function: DNA binding (GO:0003677);; Cellular Component: nucleus (GO:0005634);; Cellular Component: chloroplast (GO:0009507);; Cellular Component: plastid chromosome (GO:0009508);; Cellular Component: membrane (GO:0016020);; Biological Process: mRNA modification (GO:0016556);; Biological Process: transcription from plastid promoter (GO:0042793);; Biological Process: protein targeting to…	--	--	--	Uncharacterized protein {ECO:0000313|EMBL:EMJ09564.1} OS=Prunus persica (Peach) PE=4 SV=1	hypothetical protein PRUPE_ppa001139mg [Prunus persica]
color	fastlmm	7.4237e-10	9.13	--	C/T	C:83_T:19	0.19	EVM0016276.1	1722501	1728182	--	K13156|0|pxb:103930347|U11/U12 small nuclear ribonucleoprotein 48 kDa protein; K13156 U11/U12 small nuclear ribonucleoprotein 48 kDa protein (A)	--	--	Uncharacterized protein {ECO:0000313|EMBL:EMJ09264.1} OS=Prunus persica (Peach) PE=4 SV=1	PREDICTED: U11/U12 small nuclear ribonucleoprotein 48 kDa protein [Pyrus x bretschneideri]
color	fastlmm	1.03915e-09	8.98	--	C/T	C:52_T:52	0.5	EVM0039202.1	328135	334424	Biological Process: mitotic nuclear division (GO:0007067);; Molecular Function: zinc ion binding (GO:0008270);; Biological Process: response to abscisic acid (GO:0009737);;	--	[O]	Posttranslational modification, protein turnover, chaperones	Uncharacterized protein {ECO:0000313|EMBL:EMJ01809.1} OS=Prunus persica (Peach) PE=4 SV=1	PREDICTED: zinc finger protein-like 1 [Pyrus x bretschneideri]
color	fastlmm	1.03915e-09	8.98	--	C/T	C:52_T:52	0.5	EVM0041482.1	511498	512769	--	--	[R]	General function prediction only	Putative uncharacterized protein {ECO:0000313|EMBL:ACA61613.1} OS=Arabidopsis lyrata subsp. petraea (Northern rock-cress) PE=4 SV=1	PREDICTED: uncharacterized protein LOC103405249 [Malus domestica]
color	fastlmm	1.03915e-09	8.98	--	C/T	C:52_T:52	0.5	EVM0024859.1	523943	525081	Molecular Function: hydrolase activity, hydrolyzing O-glycosyl compounds (GO:0004553);; Biological Process: carbohydrate metabolic process (GO:0005975);;	--	--	--	Uncharacterized protein {ECO:0000313|EMBL:EMJ02296.1} OS=Prunus persica (Peach) PE=4 SV=1	PREDICTED: uncharacterized protein LOC103964472 [Pyrus x bretschneideri]
color	fastlmm	1.03915e-09	8.98	--	C/T	C:52_T:52	0.5	EVM0017536.1	405687	412130	Cellular Component: nucleosome (GO:0000786);; Molecular Function: DNA binding (GO:0003677);; Molecular Function: chromatin binding (GO:0003682);; Cellular Component: nucleus (GO:0005634);; Biological Process: nucleosome assembly (GO:0006334);;	K09422|0|pxb:103964453|telomere repeat-binding factor 1-like; K09422 myb proto-oncogene protein, plant (A)	--	--	Putative MYB transcription factor {ECO:0000313|EMBL:CCA29117.1} OS=Rosa hybrid cultivar PE=2 SV=1	PREDICTED: telomere repeat-binding factor 1-like [Pyrus x bretschneideri]
color	fastlmm	1.03915e-09	8.98	--	C/T	C:52_T:52	0.5	EVM0038056.1	370177	371867	--	--	--	--	Coffea canephora DH200=94 genomic scaffold, scaffold_1 {ECO:0000313|EMBL:CDO97289.1} OS=Coffea canephora (Robusta coffee) PE=4 SV=1	PREDICTED: CYSTM1 family protein A-like [Malus domestica]
color	fastlmm	1.03915e-09	8.98	--	C/T	C:52_T:52	0.5	EVM0029159.2	439137	446944	Cellular Component: nucleosome (GO:0000786);; Molecular Function: DNA binding (GO:0003677);; Molecular Function: chromatin binding (GO:0003682);; Cellular Component: nucleus (GO:0005634);; Biological Process: nucleosome assembly (GO:0006334);;	K09422|0|pxb:103964453|telomere repeat-binding factor 1-like; K09422 myb proto-oncogene protein, plant (A)	--	--	Putative MYB transcription factor {ECO:0000313|EMBL:CCA29117.1} OS=Rosa hybrid cultivar PE=2 SV=1	PREDICTED: telomere repeat-binding factor 1-like [Pyrus x bretschneideri]
color	fastlmm	1.03915e-09	8.98	--	C/T	C:52_T:52	0.5	EVM0011099.1	463786	464837	Cellular Component: plasma membrane (GO:0005886);; Molecular Function: zinc ion binding (GO:0008270);; Molecular Function: actin filament binding (GO:0051015);; Biological Process: actin filament bundle assembly (GO:0051017);;	K09377|9.49386e-32|mdm:103428069|pollen-specific protein SF3-like; K09377 cysteine and glycine-rich protein (A)	[TZ]	--	Uncharacterized protein {ECO:0000313|EMBL:EMJ02507.1} OS=Prunus persica (Peach) PE=4 SV=1	PREDICTED: pollen-specific protein SF3-like [Malus domestica]
color	fastlmm	1.03915e-09	8.98	--	C/T	C:52_T:52	0.5	EVM0042020.1	457725	464142	Biological Process: positive regulation of cell proliferation (GO:0008284);; Biological Process: embryo development ending in seed dormancy (GO:0009793);;	--	--	--	Uncharacterized protein {ECO:0000313|EMBL:EMJ00931.1} OS=Prunus persica (Peach) PE=4 SV=1	PREDICTED: uncharacterized protein LOC103964454 isoform X1 [Pyrus x bretschneideri]
color	fastlmm	1.03915e-09	8.98	--	C/T	C:52_T:52	0.5	EVM0009950.1	398086	399372	--	--	--	--	Putative uncharacterized protein {ECO:0000313|EMBL:CAN68581.1} OS=Vitis vinifera (Grape) PE=4 SV=1	PREDICTED: uncharacterized protein LOC103401792 [Malus domestica]
color	fastlmm	1.19442e-09	8.92	--	G/T	G:61_T:39	0.39	EVM0045456.1	357307	363556	--	--	--	--	Uncharacterized protein {ECO:0000313|EMBL:EMJ16824.1} OS=Prunus persica (Peach) PE=4 SV=1	PREDICTED: uncharacterized protein LOC103443777 [Malus domestica]
color	fastlmm	1.19442e-09	8.92	--	G/T	G:61_T:39	0.39	EVM0041875.1	265549	269493	--	--	[R]	General function prediction only	Uncharacterized protein {ECO:0000313|EMBL:EMJ17584.1} OS=Prunus persica (Peach) PE=4 SV=1	PREDICTED: dynein assembly factor with WDR repeat domains 1-like [Malus domestica]
color	fastlmm	1.19442e-09	8.92	--	G/T	G:61_T:39	0.39	EVM0034394.1	280146	305183	--	K18666|2.67372e-151|pxb:103937851|uncharacterized LOC103937851; K18666 activating signal cointegrator complex subunit 1 (A)	[K]	Transcription	Uncharacterized protein {ECO:0000313|EMBL:EMJ16455.1} OS=Prunus persica (Peach) PE=4 SV=1	PREDICTED: uncharacterized protein LOC103937851 isoform X2 [Pyrus x bretschneideri]
color	fastlmm	1.19442e-09	8.92	--	G/T	G:61_T:39	0.39	EVM0026144.1	436731	445502	Molecular Function: nucleotide binding (GO:0000166);; Cellular Component: chloroplast (GO:0009507);; Molecular Function: ATPase activity (GO:0016887);;	--	[O]	Posttranslational modification, protein turnover, chaperones	Uncharacterized protein {ECO:0000313|EMBL:EMJ17650.1} OS=Prunus persica (Peach) PE=3 SV=1	PREDICTED: calmodulin-interacting protein 111 [Pyrus x bretschneideri]
color	fastlmm	1.19442e-09	8.92	--	G/T	G:61_T:39	0.39	EVM0031408.1	309662	311044	--	--	[R]	General function prediction only	Uncharacterized protein {ECO:0000313|EMBL:EMJ18056.1} OS=Prunus persica (Peach) PE=4 SV=1	PREDICTED: myosin heavy chain kinase B-like [Malus domestica]
color	fastlmm	1.19442e-09	8.92	--	G/T	G:61_T:39	0.39	EVM0025977.1	349105	353876	--	--	[S]	Function unknown	LETM1 and EF-hand domain-containing protein anon-60Da isoform 2 {ECO:0000313|EMBL:EOY26878.1} OS=Theobroma cacao (Cacao) PE=4 SV=1	PREDICTED: uncharacterized protein LOC103944837 isoform X3 [Pyrus x bretschneideri]
color	fastlmm	1.19442e-09	8.92	--	G/T	G:61_T:39	0.39	EVM0028851.1	354652	356403	--	K18183|1.09696e-47|pxb:103944838|cytochrome c oxidase assembly protein COX19-like; K18183 cytochrome c oxidase assembly protein subunit 19 (A)	[C]	Energy production and conversion	Uncharacterized protein {ECO:0000313|EMBL:EMJ16379.1} OS=Prunus persica (Peach) PE=4 SV=1	PREDICTED: cytochrome c oxidase assembly protein COX19-like [Pyrus x bretschneideri]
color	fastlmm	1.19442e-09	8.92	--	G/T	G:61_T:39	0.39	EVM0002710.1	320280	322279	Cellular Component: protein storage vacuole (GO:0000326);; Cellular Component: plasma membrane (GO:0005886);; Biological Process: water transport (GO:0006833);; Cellular Component: plant-type cell wall (GO:0009505);; Cellular Component: plant-type vacuole membrane (GO:0009705);; Cellular Component: chloroplast envelope (GO:0009941);; Molecular Function: methylammonium transmembrane transporter ac…	K09873|6.30287e-169|pxb:103944840|aquaporin TIP2-1; K09873 aquaporin TIP (A)	[G]	Carbohydrate transport and metabolism	Aquaporin TIP2 {ECO:0000313|EMBL:AEQ29858.1} GN=TIP2 OS=Malus prunifolia PE=2 SV=1	PREDICTED: aquaporin TIP2-1 [Pyrus x bretschneideri]
color	fastlmm	1.19442e-09	8.92	--	G/T	G:61_T:39	0.39	EVM0000504.1	328166	329602	Biological Process: pentose-phosphate shunt (GO:0006098);; Molecular Function: electron carrier activity (GO:0009055);; Cellular Component: chloroplast thylakoid membrane (GO:0009535);; Biological Process: photosynthetic electron transport in photosystem I (GO:0009773);; Cellular Component: NAD(P)H dehydrogenase complex (plastoquinone) (GO:0010598);; Biological Process: starch biosynthetic proces…	--	--	--	Uncharacterized protein {ECO:0000313|EMBL:EMJ17185.1} OS=Prunus persica (Peach) PE=4 SV=1	PREDICTED: uncharacterized protein LOC103944839 [Pyrus x bretschneideri]
color	fastlmm	1.19442e-09	8.92	--	G/T	G:61_T:39	0.39	EVM0042382.1	459195	460116	--	--	--	--	Uncharacterized protein {ECO:0000313|EMBL:EMJ17198.1} OS=Prunus persica (Peach) PE=4 SV=1	PREDICTED: mavicyanin [Malus domestica]
color	fastlmm	1.19442e-09	8.92	--	G/T	G:61_T:39	0.39	EVM0043689.1	261241	263670	Molecular Function: 6-phosphofructo-2-kinase activity (GO:0003873);; Molecular Function: fructose-2,6-bisphosphate 2-phosphatase activity (GO:0004331);; Molecular Function: ATP binding (GO:0005524);; Cellular Component: cytosol (GO:0005829);; Cellular Component: plasma membrane (GO:0005886);; Biological Process: fructose metabolic process (GO:0006000);; Biological Process: fructose 6-phosphate me…	--	[G]	Carbohydrate transport and metabolism	Uncharacterized protein {ECO:0000313|EMBL:EMJ09547.1} OS=Prunus persica (Peach) PE=4 SV=1	PREDICTED: uncharacterized protein LOC103452780 [Malus domestica]
color	fastlmm	1.19442e-09	8.92	--	G/T	G:61_T:39	0.39	EVM0027805.1	460655	467240	Biological Process: maltose metabolic process (GO:0000023);; Molecular Function: ATP-dependent peptidase activity (GO:0004176);; Molecular Function: metalloendopeptidase activity (GO:0004222);; Molecular Function: serine-type endopeptidase activity (GO:0004252);; Molecular Function: ATP binding (GO:0005524);; Biological Process: obsolete ATP catabolic process (GO:0006200);; Biological Process: pr…	--	[O]	Posttranslational modification, protein turnover, chaperones	Uncharacterized protein {ECO:0000313|EMBL:EMJ18846.1} OS=Prunus persica (Peach) PE=4 SV=1	PREDICTED: ATP-dependent zinc metalloprotease FtsH [Pyrus x bretschneideri]
color	fastlmm	1.19442e-09	8.92	--	G/T	G:61_T:39	0.39	EVM0010911.1	344007	348629	Biological Process: cell morphogenesis (GO:0000902);; Biological Process: protein targeting to vacuole (GO:0006623);; Biological Process: tRNA processing (GO:0008033);; Cellular Component: membrane (GO:0016020);; Biological Process: cell growth (GO:0016049);; Molecular Function: hydrolase activity (GO:0016787);; Biological Process: Golgi vesicle transport (GO:0048193);;	--	--	--	Uncharacterized protein {ECO:0000313|EMBL:EMJ18208.1} OS=Prunus persica (Peach) PE=4 SV=1	PREDICTED: VHS domain-containing protein At3g16270-like [Malus domestica]
color	fastlmm	1.19442e-09	8.92	--	G/T	G:61_T:39	0.39	EVM0012458.1	396459	397568	Molecular Function: DNA binding (GO:0003677);; Molecular Function: transcription factor activity, sequence-specific DNA binding (GO:0003700);; Cellular Component: nucleus (GO:0005634);; Biological Process: regulation of transcription, DNA-templated (GO:0006355);;	K09286|2.21925e-165|pxb:103944834|ethylene-responsive transcription factor TINY; K09286 EREBP-like factor (A)	--	--	AP2 domain class transcription factor {ECO:0000313|EMBL:ADE41102.1} OS=Malus domestica (Apple) PE=2 SV=1	PREDICTED: ethylene-responsive transcription factor TINY [Pyrus x bretschneideri]
color	fastlmm	1.66017e-09	8.78	--	C/G	C:82_G:16	0.16	EVM0022861.1	93873	96687	--	--	[R]	General function prediction only	Uncharacterized protein {ECO:0000313|EMBL:EMJ08418.1} OS=Prunus persica (Peach) PE=4 SV=1	PREDICTED: uncharacterized protein DDB_G0290685-like [Malus domestica]
color	fastlmm	1.66017e-09	8.78	--	C/G	C:82_G:16	0.16	EVM0044688.2	25212	34850	Molecular Function: microtubule motor activity (GO:0003777);; Molecular Function: ATP binding (GO:0005524);; Cellular Component: kinesin complex (GO:0005871);; Cellular Component: microtubule (GO:0005874);; Biological Process: microtubule-based movement (GO:0007018);; Molecular Function: microtubule binding (GO:0008017);;	K10395|0|mdm:103401988|chromosome-associated kinesin KIF4; K10395 kinesin family member 4/21/27 (A)	[Z]	Cytoskeleton	Kinesin-like protein {ECO:0000256|RuleBase:RU000394} OS=Prunus persica (Peach) PE=3 SV=1	PREDICTED: chromosome-associated kinesin KIF4 isoform X3 [Malus domestica]
color	fastlmm	1.66017e-09	8.78	--	C/G	C:82_G:16	0.16	EVM0024641.2	140605	158693	Molecular Function: DNA binding (GO:0003677);; Molecular Function: transcription factor activity, sequence-specific DNA binding (GO:0003700);; Cellular Component: nucleus (GO:0005634);; Biological Process: regulation of transcription, DNA-templated (GO:0006355);; Molecular Function: protein dimerization activity (GO:0046983);;	--	[K]	Transcription	MADS domain class transcription factor {ECO:0000313|EMBL:ADL36743.1} OS=Malus domestica (Apple) PE=2 SV=1	PREDICTED: MADS-box protein SVP-like [Malus domestica]
color	fastlmm	1.66017e-09	8.78	--	C/G	C:82_G:16	0.16	EVM0026398.1	57357	61563	--	--	--	--	Uncharacterized protein {ECO:0000313|EMBL:EMJ24057.1} OS=Prunus persica (Peach) PE=4 SV=1	PREDICTED: uncharacterized protein At1g04910-like [Malus domestica]
color	fastlmm	1.66017e-09	8.78	--	C/G	C:82_G:16	0.16	EVM0027643.2	18826	23574	--	--	[Z]	Cytoskeleton	Uncharacterized protein {ECO:0000313|EMBL:EMJ24123.1} OS=Prunus persica (Peach) PE=4 SV=1	PREDICTED: chromosome-associated kinesin KIF4B isoform X1 [Malus domestica]
color	fastlmm	1.66017e-09	8.78	--	C/G	C:82_G:16	0.16	EVM0019198.1	39824	45878	Cellular Component: membrane (GO:0016020);; Biological Process: transmembrane transport (GO:0055085);;	--	--	--	Uncharacterized protein {ECO:0000313|EMBL:EMJ26716.1} OS=Prunus persica (Peach) PE=4 SV=1	PREDICTED: mechanosensitive ion channel protein 3, chloroplastic-like isoform X1 [Pyrus x bretschneideri]
color	fastlmm	1.66017e-09	8.78	--	C/G	C:82_G:16	0.16	EVM0028073.1	82384	93823	--	K08596|0|mdm:103401987|probable ubiquitin-like-specific protease 2B; K08596 sentrin-specific protease 7 [EC:3.4.22.68] (A)	[O]	Posttranslational modification, protein turnover, chaperones	Cysteine proteinases superfamily protein, putative {ECO:0000313|EMBL:EOY15445.1} OS=Theobroma cacao (Cacao) PE=4 SV=1	PREDICTED: probable ubiquitin-like-specific protease 2B isoform X1 [Malus domestica]
color	fastlmm	2.59487e-09	8.59	--	C/G	C:84_G:20	0.19	EVM0028600.1	1487394	1488199	--	K06995|6.93268e-76|pxb:103935710|uncharacterized LOC103935710; K06995 (A)	--	--	Uncharacterized protein {ECO:0000313|EMBL:EMJ09116.1} OS=Prunus persica (Peach) PE=4 SV=1	PREDICTED: uncharacterized protein LOC103935710 [Pyrus x bretschneideri]
color	fastlmm	2.59487e-09	8.59	--	C/G	C:84_G:20	0.19	EVM0001513.1	1375303	1380254	--	--	--	--	Uncharacterized protein {ECO:0000313|EMBL:EMJ06396.1} OS=Prunus persica (Peach) PE=4 SV=1	PREDICTED: protein PHR1-LIKE 1-like [Malus domestica]
color	fastlmm	2.59487e-09	8.59	--	C/G	C:84_G:20	0.19	EVM0045084.1	1494309	1496506	--	--	[T]	Signal transduction mechanisms	Uncharacterized protein {ECO:0000313|EMBL:EMJ09521.1} OS=Prunus persica (Peach) PE=3 SV=1	PREDICTED: probable receptor-like protein kinase At1g67000 [Malus domestica]
color	fastlmm	2.59487e-09	8.59	--	C/G	C:84_G:20	0.19	EVM0021087.1	1547223	1556225	--	--	[J]	Translation, ribosomal structure and biogenesis	Uncharacterized protein {ECO:0000313|EMBL:EMJ09608.1} OS=Prunus persica (Peach) PE=4 SV=1	PREDICTED: translational activator GCN1 [Malus domestica]
color	fastlmm	2.59487e-09	8.59	--	C/G	C:84_G:20	0.19	EVM0029558.1	1524082	1525794	Cellular Component: plasma membrane (GO:0005886);; Molecular Function: ammonium transmembrane transporter activity (GO:0008519);; Biological Process: response to nematode (GO:0009624);; Biological Process: methylammonium transport (GO:0015843);; Cellular Component: integral component of membrane (GO:0016021);; Biological Process: ammonium transmembrane transport (GO:0072488);;	K03320|0|mdm:103414323|ammonium transporter 1 member 2-like; K03320 ammonium transporter, Amt family (A)	[P]	Inorganic ion transport and metabolism	AMT1;2 {ECO:0000313|EMBL:AEZ06601.1} OS=Pyrus betulifolia PE=2 SV=1	AMT1;2 [Pyrus betulifolia]
color	fastlmm	2.59487e-09	8.59	--	C/G	C:84_G:20	0.19	EVM0027204.1	1447440	1448959	--	--	[R]	General function prediction only	Uncharacterized protein {ECO:0000313|EMBL:ERP46396.1} (Fragment) OS=Populus trichocarpa (Western balsam poplar) PE=4 SV=1	PREDICTED: uncharacterized protein LOC103403351 [Malus domestica]
color	fastlmm	2.59487e-09	8.59	--	C/G	C:84_G:20	0.19	EVM0001630.1	1383528	1385174	Molecular Function: calcium ion binding (GO:0005509);;	K17991|0|pxb:103935697|peroxygenase-like; K17991 peroxygenase [EC:1.11.2.3] (A)	--	--	Uncharacterized protein {ECO:0000313|EMBL:EMJ07000.1} OS=Prunus persica (Peach) PE=4 SV=1	PREDICTED: peroxygenase-like [Pyrus x bretschneideri]
color	fastlmm	2.59487e-09	8.59	--	C/G	C:84_G:20	0.19	EVM0040878.1	1422234	1425812	--	--	--	--	Uncharacterized protein {ECO:0000313|EMBL:EMJ06191.1} OS=Prunus persica (Peach) PE=4 SV=1	PREDICTED: vacuolar protein sorting-associated protein 62-like [Pyrus x bretschneideri]
color	fastlmm	2.59487e-09	8.59	--	C/G	C:84_G:20	0.19	EVM0021006.1	1385845	1387603	Biological Process: RNA methylation (GO:0001510);; Molecular Function: structural constituent of ribosome (GO:0003735);; Cellular Component: nucleolus (GO:0005730);; Cellular Component: mitochondrion (GO:0005739);; Biological Process: translation (GO:0006412);; Cellular Component: chloroplast (GO:0009507);; Biological Process: embryo development ending in seed dormancy (GO:0009793);; Cellular Com…	K02894|3.22263e-96|pxb:103935699|60S ribosomal protein L23; K02894 large subunit ribosomal protein L23e (A)	[J]	Translation, ribosomal structure and biogenesis	Ribosomal protein L17 {ECO:0000313|EMBL:AAK25758.1} OS=Castanea sativa (Sweet chestnut) PE=2 SV=1	PREDICTED: 60S ribosomal protein L23-like [Fragaria vesca subsp. vesca]
color	fastlmm	2.59487e-09	8.59	--	C/G	C:84_G:20	0.19	EVM0003878.1	1404317	1405522	--	--	--	--	Uncharacterized protein {ECO:0000313|EMBL:EMJ06571.1} OS=Prunus persica (Peach) PE=4 SV=1	PREDICTED: uncharacterized protein LOC103434221 [Malus domestica]
color	fastlmm	2.59487e-09	8.59	--	C/G	C:84_G:20	0.19	EVM0009427.1	1365848	1370979	Cellular Component: integral component of peroxisomal membrane (GO:0005779);; Biological Process: fatty acid beta-oxidation (GO:0006635);; Molecular Function: protein C-terminus binding (GO:0008022);; Molecular Function: zinc ion binding (GO:0008270);; Biological Process: toxin catabolic process (GO:0009407);; Biological Process: protein import into peroxisome matrix (GO:0016558);; Biological Pro…	K13345|0|pxb:103935693|peroxisome biogenesis protein 12; K13345 peroxin-12 (A)	[O]	Posttranslational modification, protein turnover, chaperones	Uncharacterized protein {ECO:0000313|EMBL:EMJ06511.1} OS=Prunus persica (Peach) PE=4 SV=1	PREDICTED: peroxisome biogenesis protein 12 [Pyrus x bretschneideri]
color	fastlmm	2.59487e-09	8.59	--	C/G	C:84_G:20	0.19	EVM0036825.1	1408842	1410719	--	--	--	--	Uncharacterized protein {ECO:0000313|EMBL:EMJ08955.1} OS=Prunus persica (Peach) PE=4 SV=1	PREDICTED: cysteine-rich repeat secretory protein 11 [Pyrus x bretschneideri]
color	fastlmm	2.59487e-09	8.59	--	C/G	C:84_G:20	0.19	EVM0004751.1	1406257	1406691	Biological Process: MAPK cascade (GO:0000165);; Molecular Function: ribose-5-phosphate isomerase activity (GO:0004751);; Biological Process: glycine catabolic process (GO:0006546);; Biological Process: tryptophan catabolic process (GO:0006569);; Biological Process: protein targeting to membrane (GO:0006612);; Biological Process: unsaturated fatty acid biosynthetic process (GO:0006636);; Biologica…	K01807|1.1571e-53|mdm:103451020|probable ribose-5-phosphate isomerase 3, chloroplastic; K01807 ribose 5-phosphate isomerase A [EC:5.3.1.6] (A)	[G]	Carbohydrate transport and metabolism	Uncharacterized protein {ECO:0000313|EMBL:EMJ06897.1} OS=Prunus persica (Peach) PE=3 SV=1	PREDICTED: probable ribose-5-phosphate isomerase 3, chloroplastic [Malus domestica]
color	fastlmm	2.59487e-09	8.59	--	C/G	C:84_G:20	0.19	EVM0035217.1	1556247	1570573	--	--	[J]	Translation, ribosomal structure and biogenesis	Uncharacterized protein {ECO:0000313|EMBL:EMJ09608.1} OS=Prunus persica (Peach) PE=4 SV=1	PREDICTED: translational activator GCN1 [Malus domestica]
color	fastlmm	2.59487e-09	8.59	--	C/G	C:84_G:20	0.19	EVM0017673.1	1490052	1490924	Biological Process: cellular process (GO:0009987);; Cellular Component: macromolecular complex (GO:0032991);; Cellular Component: intracellular part (GO:0044424);;	K07573|2.34987e-47|pxb:103968117|exosome complex component csl4; K07573 exosome complex component CSL4 (A)	[J]	Translation, ribosomal structure and biogenesis	Uncharacterized protein {ECO:0000313|EMBL:EMJ07143.1} OS=Prunus persica (Peach) PE=4 SV=1	PREDICTED: exosome complex component csl4 [Pyrus x bretschneideri]
color	fastlmm	2.59487e-09	8.59	--	C/G	C:84_G:20	0.19	EVM0040358.1	1389010	1394714	--	--	[BK]	--	Uncharacterized protein {ECO:0000313|EMBL:EMJ07735.1} OS=Prunus persica (Peach) PE=4 SV=1	PREDICTED: histone-lysine N-methyltransferase SUVR4-like isoform X2 [Malus domestica]
color	fastlmm	2.59487e-09	8.59	--	C/G	C:84_G:20	0.19	EVM0011771.1	1537784	1542521	--	--	--	--	Uncharacterized protein {ECO:0000313|EMBL:EXB93133.1} OS=Morus notabilis PE=4 SV=1	PREDICTED: uncharacterized protein LOC103940365 [Pyrus x bretschneideri]
color	fastlmm	2.59487e-09	8.59	--	C/G	C:84_G:20	0.19	EVM0031803.1	1461156	1465219	Molecular Function: nucleic acid binding (GO:0003676);; Cellular Component: endosome (GO:0005768);; Cellular Component: Golgi apparatus (GO:0005794);; Cellular Component: trans-Golgi network (GO:0005802);; Biological Process: nucleobase-containing compound metabolic process (GO:0006139);; Molecular Function: 3'-5' exonuclease activity (GO:0008408);; Molecular Function: glycogenin glucosyltransfer…	--	[G]	Carbohydrate transport and metabolism	Uncharacterized protein {ECO:0000313|EMBL:EMJ06220.1} OS=Prunus persica (Peach) PE=4 SV=1	PREDICTED: putative glucuronosyltransferase PGSIP6 [Malus domestica]
color	fastlmm	2.59487e-09	8.59	--	C/G	C:84_G:20	0.19	EVM0017541.1	1428487	1436724	Molecular Function: metalloendopeptidase activity (GO:0004222);; Molecular Function: ATP binding (GO:0005524);; Biological Process: obsolete ATP catabolic process (GO:0006200);; Biological Process: proteolysis (GO:0006508);; Molecular Function: microtubule-severing ATPase activity (GO:0008568);; Cellular Component: plasmodesma (GO:0009506);; Biological Process: embryo development ending in seed d…	--	[O]	Posttranslational modification, protein turnover, chaperones	Uncharacterized protein {ECO:0000313|EMBL:EMJ09588.1} OS=Prunus persica (Peach) PE=4 SV=1	PREDICTED: uncharacterized protein LOC103935704 isoform X1 [Pyrus x bretschneideri]
color	fastlmm	2.59487e-09	8.59	--	C/G	C:84_G:20	0.19	EVM0002590.1	1491387	1494221	Molecular Function: ATP binding (GO:0005524);; Biological Process: protein phosphorylation (GO:0006468);; Molecular Function: RNA polymerase II carboxy-terminal domain kinase activity (GO:0008353);;	--	[T]	Signal transduction mechanisms	Uncharacterized protein {ECO:0000313|EMBL:KCW47328.1} OS=Eucalyptus grandis (Flooded gum) PE=3 SV=1	PREDICTED: probable LRR receptor-like serine/threonine-protein kinase At2g28960 isoform X1 [Malus domestica]
color	fastlmm	2.59487e-09	8.59	--	C/G	C:84_G:20	0.19	EVM0015154.1	1411784	1421921	Biological Process: microtubule cytoskeleton organization (GO:0000226);; Biological Process: cytokinesis by cell plate formation (GO:0000911);; Molecular Function: DNA binding (GO:0003677);; Molecular Function: helicase activity (GO:0004386);; Molecular Function: ATP binding (GO:0005524);; Biological Process: gravitropism (GO:0009630);; Biological Process: vernalization response (GO:0010048);;	K10779|0|pxb:103935701|transcriptional regulator ATRX-like; K10779 transcriptional regulator ATRX [EC:3.6.4.12] (A)	[K]	Transcription	Uncharacterized protein {ECO:0000313|EMBL:EMJ09339.1} OS=Prunus persica (Peach) PE=4 SV=1	PREDICTED: transcriptional regulator ATRX-like isoform X1 [Pyrus x bretschneideri]
color	fastlmm	2.59487e-09	8.59	--	C/G	C:84_G:20	0.19	EVM0030666.1	1436826	1439958	Biological Process: response to molecule of bacterial origin (GO:0002237);; Molecular Function: protein serine/threonine kinase activity (GO:0004674);; Molecular Function: ATP binding (GO:0005524);; Biological Process: protein phosphorylation (GO:0006468);; Biological Process: signal transduction (GO:0007165);; Biological Process: procambium histogenesis (GO:0010067);; Biological Process: stomata…	--	--	--	Uncharacterized protein {ECO:0000313|EMBL:EMJ09619.1} OS=Prunus persica (Peach) PE=4 SV=1	PREDICTED: leucine-rich repeat receptor-like protein kinase PXL1 [Pyrus x bretschneideri]
color	fastlmm	2.59487e-09	8.59	--	C/G	C:84_G:20	0.19	EVM0005996.1	1371538	1373407	--	K06961|1.07323e-39|pxb:103935691|KRR1 small subunit processome component homolog; K06961 ribosomal RNA assembly protein (A)	--	--	Coffea canephora DH200=94 genomic scaffold, scaffold_7 {ECO:0000313|EMBL:CDP01679.1} OS=Coffea canephora (Robusta coffee) PE=4 SV=1	PREDICTED: KRR1 small subunit processome component homolog [Pyrus x bretschneideri]
color	fastlmm	2.59487e-09	8.59	--	C/G	C:84_G:20	0.19	EVM0003901.1	1474153	1478599	--	--	--	--	Uncharacterized protein {ECO:0000313|EMBL:EMJ09221.1} OS=Prunus persica (Peach) PE=4 SV=1	PREDICTED: uncharacterized protein LOC103434223 [Malus domestica]
color	fastlmm	2.59487e-09	8.59	--	C/G	C:84_G:20	0.19	EVM0017711.1	1480526	1481837	--	K07573|8.44763e-12|mdm:103451396|uncharacterized LOC103451396; K07573 exosome complex component CSL4 (A)	--	--	--	PREDICTED: uncharacterized protein LOC103451396 [Malus domestica]
color	fastlmm	3.46788e-09	8.46	--	C/T	C:89_T:15	0.14	EVM0025867.1	350708	355361	Biological Process: sterol biosynthetic process (GO:0016126);; Biological Process: pentacyclic triterpenoid biosynthetic process (GO:0019745);;	--	[R]	General function prediction only	Uncharacterized protein {ECO:0000313|EMBL:EMJ21220.1} OS=Prunus persica (Peach) PE=4 SV=1	PREDICTED: synaptotagmin-3-like [Malus domestica]
color	fastlmm	3.46788e-09	8.46	--	C/T	C:89_T:15	0.14	EVM0011059.1	248951	253901	Molecular Function: dolichyl-diphosphooligosaccharide-protein glycotransferase activity (GO:0004579);; Cellular Component: vacuolar membrane (GO:0005774);; Cellular Component: endoplasmic reticulum (GO:0005783);; Cellular Component: plasma membrane (GO:0005886);; Biological Process: protein glycosylation (GO:0006486);; Cellular Component: plant-type cell wall (GO:0009505);; Cellular Component: in…	K12666|0|pxb:103936646|dolichyl-diphosphooligosaccharide--protein glycosyltransferase subunit 1B; K12666 oligosaccharyltransferase complex subunit alpha (ribophorin I) (A)	[O]	Posttranslational modification, protein turnover, chaperones	Dolichyl-diphosphooligosaccharide--protein glycosyltransferase subunit 1 {ECO:0000256|RuleBase:RU361143} OS=Prunus persica (Peach) PE=3 SV=1	PREDICTED: dolichyl-diphosphooligosaccharide--protein glycosyltransferase subunit 1B [Pyrus x bretschneideri]
color	fastlmm	3.46788e-09	8.46	--	C/T	C:89_T:15	0.14	EVM0028694.1	272429	276529	Molecular Function: signal transducer activity (GO:0004871);; Biological Process: signal transduction (GO:0007165);; Biological Process: response to light stimulus (GO:0009416);; Cellular Component: membrane (GO:0016020);;	--	--	--	Putative uncharacterized protein {ECO:0000313|EMBL:CCB56176.1} OS=Vitis vinifera (Grape) PE=4 SV=1	PREDICTED: BTB/POZ domain-containing protein At5g03250-like, partial [Malus domestica]
color	fastlmm	3.46788e-09	8.46	--	C/T	C:89_T:15	0.14	EVM0009115.1	338314	342738	Molecular Function: zinc ion binding (GO:0008270);;	--	--	--	Zinc finger (C3HC4-type RING finger) family protein {ECO:0000313|EMBL:EOY18674.1} OS=Theobroma cacao (Cacao) PE=4 SV=1	PREDICTED: uncharacterized protein LOC103410572 [Malus domestica]
color	fastlmm	3.46788e-09	8.46	--	C/T	C:89_T:15	0.14	EVM0031587.1	280076	281080	Cellular Component: chloroplast (GO:0009507);;	K18182|1.33367e-45|pxb:103936649|uncharacterized LOC103936649; K18182 cytochrome c oxidase assembly protein subunit 16 (A)	[Z]	Cytoskeleton	Uncharacterized protein {ECO:0000313|EMBL:EMJ20714.1} OS=Prunus persica (Peach) PE=4 SV=1	PREDICTED: uncharacterized protein LOC103936649 [Pyrus x bretschneideri]
color	fastlmm	3.46788e-09	8.46	--	C/T	C:89_T:15	0.14	EVM0025155.1	216776	222964	Cellular Component: plasma membrane (GO:0005886);; Biological Process: signal transduction (GO:0007165);; Molecular Function: phosphatidylinositol binding (GO:0035091);;	--	--	--	Uncharacterized protein {ECO:0000313|EMBL:EMJ21430.1} OS=Prunus persica (Peach) PE=4 SV=1	PREDICTED: LOW QUALITY PROTEIN: protein ENHANCED DISEASE RESISTANCE 2-like [Malus domestica]
color	fastlmm	3.46788e-09	8.46	--	C/T	C:89_T:15	0.14	EVM0012501.1	194184	197430	Molecular Function: DNA binding (GO:0003677);; Biological Process: regulation of transcription, DNA-templated (GO:0006355);;	--	[K]	Transcription	Uncharacterized protein {ECO:0000313|EMBL:EMJ19428.1} OS=Prunus persica (Peach) PE=4 SV=1	PREDICTED: GATA transcription factor 8-like [Pyrus x bretschneideri]
color	fastlmm	3.46788e-09	8.46	--	C/T	C:89_T:15	0.14	EVM0022845.1	278916	279963	--	--	[R]	General function prediction only	Uncharacterized protein {ECO:0000313|EMBL:EMJ20012.1} OS=Prunus persica (Peach) PE=4 SV=1	PREDICTED: uncharacterized protein LOC103440823 [Malus domestica]
color	fastlmm	3.46788e-09	8.46	--	C/T	C:89_T:15	0.14	EVM0035920.1	373037	381103	Biological Process: lipid biosynthetic process (GO:0008610);; Biological Process: organic cyclic compound biosynthetic process (GO:1901362);;	--	[R]	General function prediction only	Uncharacterized protein {ECO:0000313|EMBL:EMJ21220.1} OS=Prunus persica (Peach) PE=4 SV=1	PREDICTED: synaptotagmin-3-like [Malus domestica]
color	fastlmm	3.46788e-09	8.46	--	C/T	C:89_T:15	0.14	EVM0011906.1	240566	244068	--	--	[R]	General function prediction only	OSJNBa0041A02.23 protein {ECO:0000313|EMBL:CAD41876.2} OS=Oryza sativa subsp. japonica (Rice) PE=4 SV=2	OSJNBa0041A02.23 [Oryza sativa Japonica Group]
color	fastlmm	3.67776e-09	8.43	--	A/C	A:93_C:13	0.12	EVM0044460.1	698985	701196	--	--	[R]	General function prediction only	Uncharacterized protein {ECO:0000313|EMBL:EMJ16126.1} OS=Prunus persica (Peach) PE=4 SV=1	PREDICTED: pentatricopeptide repeat-containing protein At5g14080 [Pyrus x bretschneideri]
color	fastlmm	3.67776e-09	8.43	--	A/C	A:93_C:13	0.12	EVM0042900.1	668933	673592	Biological Process: transmembrane transport (GO:0055085);;	--	--	--	Yellow stripe-like protein 6 {ECO:0000313|EMBL:AEQ28191.1} OS=Malus baccata var. xiaojinensis (Apple) PE=2 SV=1	PREDICTED: probable metal-nicotianamine transporter YSL6 isoform X2 [Pyrus x bretschneideri]
color	fastlmm	3.67776e-09	8.43	--	A/C	A:93_C:13	0.12	EVM0024843.1	765646	768975	Molecular Function: nucleotide binding (GO:0000166);; Molecular Function: protein kinase activity (GO:0004672);; Biological Process: phosphorylation (GO:0016310);;	K13430|0|pxb:103938514|serine/threonine-protein kinase PBS1-like; K13430 serine/threonine-protein kinase PBS1 [EC:2.7.11.1] (A)	[T]	Signal transduction mechanisms	Uncharacterized protein {ECO:0000313|EMBL:EMJ17804.1} OS=Prunus persica (Peach) PE=3 SV=1	PREDICTED: serine/threonine-protein kinase PBS1-like isoform X1 [Pyrus x bretschneideri]
color	fastlmm	3.67776e-09	8.43	--	A/C	A:93_C:13	0.12	EVM0024863.1	721974	723478	Molecular Function: anthranilate N-benzoyltransferase activity (GO:0047672);;	K15400|0|mdm:103442116|omega-hydroxypalmitate O-feruloyl transferase-like; K15400 omega-hydroxypalmitate O-feruloyl transferase [EC:2.3.1.188] (A)	--	--	Uncharacterized protein {ECO:0000313|EMBL:EMJ16604.1} OS=Prunus persica (Peach) PE=4 SV=1	PREDICTED: omega-hydroxypalmitate O-feruloyl transferase-like [Malus domestica]
color	fastlmm	3.67776e-09	8.43	--	A/C	A:93_C:13	0.12	EVM0015633.1	701446	708713	--	--	[R]	General function prediction only	Uncharacterized protein {ECO:0000313|EMBL:EMJ18338.1} OS=Prunus persica (Peach) PE=4 SV=1	PREDICTED: uncharacterized protein LOC103938502 isoform X3 [Pyrus x bretschneideri]
color	fastlmm	3.67776e-09	8.43	--	A/C	A:93_C:13	0.12	EVM0021756.1	746940	750860	Biological Process: transcription, DNA-templated (GO:0006351);;	--	--	--	Uncharacterized protein {ECO:0000313|EMBL:EMJ18716.1} OS=Prunus persica (Peach) PE=4 SV=1	PREDICTED: DELLA protein RGL1-like [Malus domestica]
color	fastlmm	3.67776e-09	8.43	--	A/C	A:93_C:13	0.12	EVM0006165.1	682310	684038	--	--	--	--	TCP domain class transcription factor {ECO:0000313|EMBL:ADL36832.1} OS=Malus domestica (Apple) PE=2 SV=1	PREDICTED: transcription factor TCP20-like [Pyrus x bretschneideri]
color	fastlmm	3.67776e-09	8.43	--	A/C	A:93_C:13	0.12	EVM0024013.1	628232	631582	--	--	--	--	Uncharacterized protein {ECO:0000313|EMBL:EMJ18136.1} OS=Prunus persica (Peach) PE=4 SV=1	PREDICTED: probable WRKY transcription factor 75 [Malus domestica]
color	fastlmm	3.67776e-09	8.43	--	A/C	A:93_C:13	0.12	EVM0011874.1	693278	697520	Molecular Function: amino acid binding (GO:0016597);; Biological Process: dolichol biosynthetic process (GO:0019408);;	--	--	--	Uncharacterized protein {ECO:0000313|EMBL:EMJ16588.1} OS=Prunus persica (Peach) PE=4 SV=1	PREDICTED: uncharacterized protein LOC103442112 [Malus domestica]
color	fastlmm	3.67776e-09	8.43	--	A/C	A:93_C:13	0.12	EVM0040121.1	756539	759110	--	K07195|0|pxb:103938511|exocyst complex component EXO70B1; K07195 exocyst complex component 7 (A)	[U]	Intracellular trafficking, secretion, and vesicular transport	Uncharacterized protein {ECO:0000313|EMBL:EMJ17272.1} OS=Prunus persica (Peach) PE=4 SV=1	PREDICTED: exocyst complex component EXO70B1 [Pyrus x bretschneideri]
color	fastlmm	3.67776e-09	8.43	--	A/C	A:93_C:13	0.12	EVM0007991.1	738399	738779	Cellular Component: nucleus (GO:0005634);; Cellular Component: cytoplasm (GO:0005737);; Molecular Function: electron carrier activity (GO:0009055);; Molecular Function: protein disulfide oxidoreductase activity (GO:0015035);; Biological Process: cell redox homeostasis (GO:0045454);; Biological Process: stamen morphogenesis (GO:0048448);; Biological Process: petal formation (GO:0048451);; Biologic…	K03676|4.17422e-86|pxb:103938508|glutaredoxin-C1; K03676 glutaredoxin 3 (A)	[O]	Posttranslational modification, protein turnover, chaperones	Uncharacterized protein {ECO:0000313|EMBL:EMJ17486.1} OS=Prunus persica (Peach) PE=4 SV=1	PREDICTED: glutaredoxin-C1 [Pyrus x bretschneideri]
color	fastlmm	3.67776e-09	8.43	--	A/C	A:93_C:13	0.12	EVM0029450.2	742734	745784	--	--	--	--	Uncharacterized protein {ECO:0000313|EMBL:EMJ16361.1} OS=Prunus persica (Peach) PE=4 SV=1	PREDICTED: membrane-anchored ubiquitin-fold protein 4-like [Malus domestica]
color	fastlmm	3.67776e-09	8.43	--	A/C	A:93_C:13	0.12	EVM0023659.1	760571	763290	--	--	--	--	Uncharacterized protein {ECO:0000313|EMBL:EXC29151.1} OS=Morus notabilis PE=4 SV=1	PREDICTED: uncharacterized protein LOC103938512 isoform X2 [Pyrus x bretschneideri]
color	fastlmm	3.67776e-09	8.43	--	A/C	A:93_C:13	0.12	EVM0007586.1	711962	720713	Molecular Function: structural constituent of cytoskeleton (GO:0005200);; Molecular Function: ATP binding (GO:0005524);; Cellular Component: Arp2/3 protein complex (GO:0005885);; Biological Process: multidimensional cell growth (GO:0009825);; Biological Process: trichome morphogenesis (GO:0010090);; Biological Process: Arp2/3 complex-mediated actin nucleation (GO:0034314);;	K17260|0|pxb:103936112|actin-related protein 2; K17260 actin-related protein 2 (A)	[Z]	Cytoskeleton	Uncharacterized protein {ECO:0000313|EMBL:EMJ16705.1} OS=Prunus persica (Peach) PE=3 SV=1	PREDICTED: actin-related protein 2 [Pyrus x bretschneideri]
color	fastlmm	3.67776e-09	8.43	--	A/C	A:93_C:13	0.12	EVM0010598.1	709492	711767	Cellular Component: nucleolus (GO:0005730);; Cellular Component: plasma membrane (GO:0005886);; Cellular Component: chloroplast (GO:0009507);; Cellular Component: cytosolic large ribosomal subunit (GO:0022625);; Biological Process: ribosome biogenesis (GO:0042254);;	K02936|0|pxb:103936113|60S ribosomal protein L7a; K02936 large subunit ribosomal protein L7Ae (A)	[J]	Translation, ribosomal structure and biogenesis	Uncharacterized protein {ECO:0000313|EMBL:AFK39670.1} OS=Lotus japonicus (Lotus corniculatus var. japonicus) PE=2 SV=1	PREDICTED: 60S ribosomal protein L7a [Malus domestica]
color	fastlmm	3.67776e-09	8.43	--	A/C	A:93_C:13	0.12	EVM0013920.1	663616	665526	--	--	--	--	Uncharacterized protein {ECO:0000313|EMBL:EMJ18884.1} (Fragment) OS=Prunus persica (Peach) PE=4 SV=1	PREDICTED: uncharacterized protein LOC103442710 [Malus domestica]
color	fastlmm	3.67776e-09	8.43	--	A/C	A:93_C:13	0.12	EVM0031388.2	724266	729817	--	K15559|0|pxb:103938507|regulation of nuclear pre-mRNA domain-containing protein 1B-like; K15559 regulator of Ty1 transposition protein 103 (A)	[A]	RNA processing and modification	Uncharacterized protein {ECO:0000313|EMBL:EMJ16439.1} OS=Prunus persica (Peach) PE=4 SV=1	PREDICTED: regulation of nuclear pre-mRNA domain-containing protein 1B-like isoform X2 [Pyrus x bretschneideri]
color	fastlmm	4.14342e-09	8.38	--	A/T	A:87_T:17	0.16	EVM0016704.1	355691	356394	Molecular Function: transferase activity (GO:0016740);;	--	--	--	Uncharacterized protein {ECO:0000313|EMBL:EMJ01943.1} OS=Prunus persica (Peach) PE=4 SV=1	PREDICTED: salicylate carboxymethyltransferase-like [Pyrus x bretschneideri]
color	fastlmm	4.14342e-09	8.38	--	A/T	A:87_T:17	0.16	EVM0032583.1	419453	420825	--	--	[R]	General function prediction only	Uncharacterized protein {ECO:0000313|EMBL:EMJ00449.1} OS=Prunus persica (Peach) PE=4 SV=1	PREDICTED: uncharacterized protein LOC103451371 [Malus domestica]
color	fastlmm	4.14342e-09	8.38	--	A/T	A:87_T:17	0.16	EVM0026161.1	360037	362698	Biological Process: base-excision repair (GO:0006284);; Molecular Function: DNA-3-methyladenine glycosylase activity (GO:0008725);;	K01246|0|pxb:103958120|uncharacterized LOC103958120; K01246 DNA-3-methyladenine glycosylase I [EC:3.2.2.20] (A)	--	--	Uncharacterized protein {ECO:0000313|EMBL:EMJ12930.1} OS=Prunus persica (Peach) PE=4 SV=1	PREDICTED: uncharacterized protein LOC103958120 [Pyrus x bretschneideri]
color	fastlmm	4.14342e-09	8.38	--	A/T	A:87_T:17	0.16	EVM0029277.1	330584	343193	Biological Process: regulation of transcription, DNA-templated (GO:0006355);; Molecular Function: zinc ion binding (GO:0008270);;	--	[KT]	--	Uncharacterized protein {ECO:0000313|EMBL:EMJ14494.1} OS=Prunus persica (Peach) PE=4 SV=1	PREDICTED: protein strawberry notch isoform X1 [Pyrus x bretschneideri]
color	fastlmm	4.14342e-09	8.38	--	A/T	A:87_T:17	0.16	EVM0036678.1	453422	454100	--	--	--	--	Uncharacterized protein {ECO:0000313|EMBL:EMJ13061.1} OS=Prunus persica (Peach) PE=4 SV=1	PREDICTED: uncharacterized protein LOC103445946 [Malus domestica]
color	fastlmm	4.14342e-09	8.38	--	A/T	A:87_T:17	0.16	EVM0009337.1	427628	430407	Molecular Function: oxidoreductase activity (GO:0016491);; Biological Process: cellular metabolic process (GO:0044237);; Biological Process: single-organism metabolic process (GO:0044710);; Molecular Function: metal ion binding (GO:0046872);; Biological Process: response to stimulus (GO:0050896);;	K00031|1.03564e-104|mdm:103435343|isocitrate dehydrogenase [NADP]-like; K00031 isocitrate dehydrogenase [EC:1.1.1.42] (A)	[C]	Energy production and conversion	Isocitrate dehydrogenase [NADP] {ECO:0000256|PIRNR:PIRNR000108} OS=Prunus persica (Peach) PE=3 SV=1	PREDICTED: isocitrate dehydrogenase [NADP]-like isoform X2 [Malus domestica]
color	fastlmm	4.14342e-09	8.38	--	A/T	A:87_T:17	0.16	EVM0034046.1	401821	405097	Molecular Function: hydrolase activity (GO:0016787);;	--	[O]	Posttranslational modification, protein turnover, chaperones	Uncharacterized protein {ECO:0000313|EMBL:EMJ13046.1} OS=Prunus persica (Peach) PE=4 SV=1	PREDICTED: aspartic proteinase CDR1-like [Malus domestica]
color	fastlmm	4.14342e-09	8.38	--	A/T	A:87_T:17	0.16	EVM0017793.1	313917	315858	--	--	--	--	Uncharacterized protein {ECO:0000313|EMBL:EMJ13426.1} OS=Prunus persica (Peach) PE=4 SV=1	PREDICTED: uncharacterized protein LOC103445933 [Malus domestica]
color	fastlmm	4.14342e-09	8.38	--	A/T	A:87_T:17	0.16	EVM0037020.1	366792	387996	Biological Process: microtubule cytoskeleton organization (GO:0000226);; Cellular Component: nuclear pore (GO:0005643);; Cellular Component: nucleolus (GO:0005730);; Cellular Component: cytosol (GO:0005829);; Biological Process: protein import into nucleus (GO:0006606);; Cellular Component: plasmodesma (GO:0009506);; Cellular Component: chloroplast (GO:0009507);; Biological Process: negative regu…	K09291|0|pxb:103958121|nuclear-pore anchor-like; K09291 nucleoprotein TPR (A)	[S]	Function unknown	Uncharacterized protein {ECO:0000313|EMBL:EMJ14485.1} OS=Prunus persica (Peach) PE=4 SV=1	PREDICTED: nuclear-pore anchor-like [Pyrus x bretschneideri]
color	fastlmm	4.14342e-09	8.38	--	A/T	A:87_T:17	0.16	EVM0002738.1	318042	323064	--	K16280|0|pxb:103958117|E3 ubiquitin-protein ligase RGLG2-like; K16280 E3 ubiquitin-protein ligase RGLG [EC:6.3.2.19] (A)	[T]	Signal transduction mechanisms	Uncharacterized protein {ECO:0000313|EMBL:EMJ12655.1} OS=Prunus persica (Peach) PE=4 SV=1	PREDICTED: E3 ubiquitin-protein ligase RGLG2-like isoform X2 [Pyrus x bretschneideri]
color	fastlmm	4.14342e-09	8.38	--	A/T	A:87_T:17	0.16	EVM0032704.1	493306	495201	--	--	[R]	General function prediction only	T4.5 protein {ECO:0000313|EMBL:CCH50966.1} OS=Malus x robusta PE=4 SV=1	PREDICTED: uncharacterized protein LOC103402504 [Malus domestica]
color	fastlmm	4.14342e-09	8.38	--	A/T	A:87_T:17	0.16	EVM0012674.1	432483	439194	--	K08496|6.84467e-50|pxb:103964648|membrin-11-like; K08496 golgi SNAP receptor complex member 2 (A)	[U]	Intracellular trafficking, secretion, and vesicular transport	Membrin {ECO:0000256|PIRNR:PIRNR028865} OS=Prunus persica (Peach) PE=3 SV=1	PREDICTED: membrin-11-like [Malus domestica]
color	fastlmm	4.14342e-09	8.38	--	A/T	A:87_T:17	0.16	EVM0040959.1	347254	348544	Molecular Function: peroxidase activity (GO:0004601);; Biological Process: response to oxidative stress (GO:0006979);; Biological Process: trichoblast differentiation (GO:0010054);; Molecular Function: heme binding (GO:0020037);; Molecular Function: metal ion binding (GO:0046872);; Biological Process: oxidation-reduction process (GO:0055114);;	K00430|0|pxb:103958134|peroxidase 7-like; K00430 peroxidase [EC:1.11.1.7] (A)	--	--	Uncharacterized protein {ECO:0000313|EMBL:EMJ15260.1} OS=Prunus persica (Peach) PE=3 SV=1	PREDICTED: peroxidase 7-like [Pyrus x bretschneideri]
color	fastlmm	4.14342e-09	8.38	--	A/T	A:87_T:17	0.16	EVM0007380.1	343935	346133	Molecular Function: cysteine-type endopeptidase activity (GO:0004197);; Cellular Component: plasma membrane (GO:0005886);; Biological Process: proteolysis (GO:0006508);; Biological Process: apoptotic process (GO:0006917);; Cellular Component: chloroplast (GO:0009507);; Biological Process: response to UV-C (GO:0010225);; Biological Process: hydrogen peroxide-mediated programmed cell death (GO:0010…	--	[DO]	--	Uncharacterized protein {ECO:0000313|EMBL:EMJ13150.1} OS=Prunus persica (Peach) PE=4 SV=1	PREDICTED: metacaspase-4-like [Pyrus x bretschneideri]
color	fastlmm	4.14342e-09	8.38	--	A/T	A:87_T:17	0.16	EVM0036376.1	454745	454981	--	--	--	--	Uncharacterized protein {ECO:0000313|EMBL:EMJ13829.1} OS=Prunus persica (Peach) PE=4 SV=1	PREDICTED: uncharacterized protein LOC103958096 [Pyrus x bretschneideri]
color	fastlmm	4.14342e-09	8.38	--	A/T	A:87_T:17	0.16	EVM0043810.1	511625	516040	--	--	[IR]	--	Uncharacterized protein {ECO:0000313|EMBL:EMJ14790.1} OS=Prunus persica (Peach) PE=3 SV=1	PREDICTED: ABC transporter D family member 2, chloroplastic-like [Malus domestica]
color	fastlmm	4.14342e-09	8.38	--	A/T	A:87_T:17	0.16	EVM0006919.1	352530	353012	--	K13993|3.60727e-97|pxb:103958131|17.6 kDa class I heat shock protein-like; K13993 HSP20 family protein (A)	[O]	Posttranslational modification, protein turnover, chaperones	Uncharacterized protein {ECO:0000313|EMBL:EMJ14296.1} OS=Prunus persica (Peach) PE=3 SV=1	PREDICTED: 17.6 kDa class I heat shock protein-like [Pyrus x bretschneideri]
color	fastlmm	4.14342e-09	8.38	--	A/T	A:87_T:17	0.16	EVM0034037.1	388780	393106	--	--	[R]	General function prediction only	Uncharacterized protein {ECO:0000313|EMBL:EMJ15149.1} OS=Prunus persica (Peach) PE=4 SV=1	PREDICTED: YTH domain-containing family protein 2-like isoform X1 [Malus domestica]
color	fastlmm	4.14342e-09	8.38	--	A/T	A:87_T:17	0.16	EVM0042184.1	412980	416412	Molecular Function: protein serine/threonine kinase activity (GO:0004674);; Molecular Function: ATP binding (GO:0005524);; Cellular Component: plasma membrane (GO:0005886);; Biological Process: protein phosphorylation (GO:0006468);; Biological Process: pollen tube growth (GO:0009860);;	--	[R]	General function prediction only	Uncharacterized protein {ECO:0000313|EMBL:EMJ15086.1} OS=Prunus persica (Peach) PE=4 SV=1	PREDICTED: protein kinase PVPK-1-like [Malus domestica]
color	fastlmm	4.14342e-09	8.38	--	A/T	A:87_T:17	0.16	EVM0027538.1	457571	464004	Molecular Function: metal ion binding (GO:0046872);;	--	[R]	General function prediction only	Uncharacterized protein {ECO:0000313|EMBL:EMJ13045.1} OS=Prunus persica (Peach) PE=4 SV=1	PREDICTED: zinc finger CCCH domain-containing protein 37 [Pyrus x bretschneideri]
color	fastlmm	4.14342e-09	8.38	--	A/T	A:87_T:17	0.16	EVM0003814.1	423936	427154	Molecular Function: magnesium ion binding (GO:0000287);; Molecular Function: isocitrate dehydrogenase (NADP+) activity (GO:0004450);; Molecular Function: copper ion binding (GO:0005507);; Cellular Component: peroxisome (GO:0005777);; Cellular Component: plasma membrane (GO:0005886);; Biological Process: tricarboxylic acid cycle (GO:0006099);; Biological Process: isocitrate metabolic process (GO:0…	K00031|0|mdm:103435343|isocitrate dehydrogenase [NADP]-like; K00031 isocitrate dehydrogenase [EC:1.1.1.42] (A)	[C]	Energy production and conversion	Isocitrate dehydrogenase [NADP] {ECO:0000256|PIRNR:PIRNR000108} OS=Prunus persica (Peach) PE=3 SV=1	PREDICTED: isocitrate dehydrogenase [NADP]-like isoform X2 [Malus domestica]
color	fastlmm	4.14342e-09	8.38	--	A/T	A:87_T:17	0.16	EVM0016647.1	500940	505595	Molecular Function: ATP binding (GO:0005524);; Biological Process: obsolete ATP catabolic process (GO:0006200);; Molecular Function: xenobiotic-transporting ATPase activity (GO:0008559);; Cellular Component: integral component of membrane (GO:0016021);; Biological Process: transmembrane transport (GO:0055085);;	--	[IR]	--	Uncharacterized protein {ECO:0000313|EMBL:EMJ14790.1} OS=Prunus persica (Peach) PE=3 SV=1	PREDICTED: ABC transporter D family member 2, chloroplastic-like [Pyrus x bretschneideri]
color	fastlmm	4.14342e-09	8.38	--	A/T	A:87_T:17	0.16	EVM0013247.1	475291	481800	Molecular Function: ATP binding (GO:0005524);; Biological Process: obsolete ATP catabolic process (GO:0006200);; Molecular Function: xenobiotic-transporting ATPase activity (GO:0008559);; Cellular Component: integral component of membrane (GO:0016021);; Biological Process: transmembrane transport (GO:0055085);;	--	[IR]	--	Uncharacterized protein {ECO:0000313|EMBL:EMJ14790.1} OS=Prunus persica (Peach) PE=3 SV=1	PREDICTED: ABC transporter D family member 2, chloroplastic-like [Malus domestica]
color	fastlmm	4.14342e-09	8.38	--	A/T	A:87_T:17	0.16	EVM0015862.1	441918	445704	--	--	[R]	General function prediction only	Uncharacterized protein {ECO:0000313|EMBL:EMJ14013.1} OS=Prunus persica (Peach) PE=4 SV=1	PREDICTED: pentatricopeptide repeat-containing protein At2g26790, mitochondrial-like [Malus domestica]
color	fastlmm	4.14342e-09	8.38	--	A/T	A:87_T:17	0.16	EVM0009771.1	316106	317633	--	--	[R]	General function prediction only	Uncharacterized protein {ECO:0000313|EMBL:EMJ14014.1} OS=Prunus persica (Peach) PE=4 SV=1	PREDICTED: pentatricopeptide repeat-containing protein At3g46790, chloroplastic-like [Pyrus x bretschneideri]
color	fastlmm	4.39699e-09	8.36	--	G/A	G:98_A:8	0.08	EVM0022452.1	777616	782057	Molecular Function: phospholipid binding (GO:0005543);; Molecular Function: oxysterol binding (GO:0008142);; Biological Process: steroid metabolic process (GO:0008202);;	--	[I]	Lipid transport and metabolism	Uncharacterized protein {ECO:0000313|EMBL:EMJ26461.1} OS=Prunus persica (Peach) PE=4 SV=1	PREDICTED: oxysterol-binding protein-related protein 1D-like isoform X2 [Malus domestica]
color	fastlmm	4.39699e-09	8.36	--	G/A	G:98_A:8	0.08	EVM0018726.1	772557	777463	Biological Process: ribosomal large subunit export from nucleus (GO:0000055);; Biological Process: actin cytoskeleton organization (GO:0030036);; Biological Process: ribosomal large subunit biogenesis (GO:0042273);;	K14856|0|pxb:103949848|protein SDA1 homolog; K14856 protein SDA1 (A)	[DZ]	--	Uncharacterized protein {ECO:0000313|EMBL:EMJ28546.1} OS=Prunus persica (Peach) PE=4 SV=1	PREDICTED: protein SDA1 homolog [Pyrus x bretschneideri]
color	fastlmm	4.39699e-09	8.36	--	G/A	G:98_A:8	0.08	EVM0044532.1	678818	684277	Molecular Function: hydrolase activity, hydrolyzing O-glycosyl compounds (GO:0004553);; Biological Process: carbohydrate metabolic process (GO:0005975);;	--	--	--	Uncharacterized protein {ECO:0000313|EMBL:EMJ24507.1} OS=Prunus persica (Peach) PE=3 SV=1	PREDICTED: uncharacterized protein LOC103949843 [Pyrus x bretschneideri]
color	fastlmm	4.39699e-09	8.36	--	G/A	G:98_A:8	0.08	EVM0019479.1	755786	758967	--	--	[D]	Cell cycle control, cell division, chromosome partitioning	Uncharacterized protein {ECO:0000313|EMBL:EMJ25983.1} (Fragment) OS=Prunus persica (Peach) PE=4 SV=1	PREDICTED: protein terminal ear1 [Malus domestica]
color	fastlmm	4.39699e-09	8.36	--	G/A	G:98_A:8	0.08	EVM0003926.1	801133	804941	Molecular Function: ATP binding (GO:0005524);; Cellular Component: cytoplasm (GO:0005737);; Biological Process: protein folding (GO:0006457);; Molecular Function: unfolded protein binding (GO:0051082);;	K09497|0|pxb:103949853|T-complex protein 1 subunit epsilon; K09497 T-complex protein 1 subunit epsilon (A)	[O]	Posttranslational modification, protein turnover, chaperones	Uncharacterized protein {ECO:0000313|EMBL:EMJ23575.1} OS=Prunus persica (Peach) PE=3 SV=1	PREDICTED: T-complex protein 1 subunit epsilon [Pyrus x bretschneideri]
color	fastlmm	4.39699e-09	8.36	--	G/A	G:98_A:8	0.08	EVM0035811.1	715272	718165	--	--	--	--	Uncharacterized protein {ECO:0000313|EMBL:EMJ26408.1} OS=Prunus persica (Peach) PE=4 SV=1	PREDICTED: uncharacterized protein LOC103403084 [Malus domestica]
color	fastlmm	4.39699e-09	8.36	--	G/A	G:98_A:8	0.08	EVM0002972.2	787759	792218	Molecular Function: ATP binding (GO:0005524);; Cellular Component: Arp2/3 protein complex (GO:0005885);; Biological Process: multidimensional cell growth (GO:0009825);; Biological Process: trichome morphogenesis (GO:0010090);; Biological Process: Arp2/3 complex-mediated actin nucleation (GO:0034314);;	K18584|0|mdm:103403090|actin-related protein 3-like; K18584 actin-related protein 3 (A)	[Z]	Cytoskeleton	Uncharacterized protein {ECO:0000313|EMBL:EMJ23631.1} OS=Prunus persica (Peach) PE=3 SV=1	PREDICTED: actin-related protein 3-like isoform X1 [Malus domestica]
color	fastlmm	4.39699e-09	8.36	--	G/A	G:98_A:8	0.08	EVM0010136.1	792941	797437	Molecular Function: nucleotide binding (GO:0000166);; Molecular Function: nucleic acid binding (GO:0003676);;	K14398|0|pxb:103949852|cleavage and polyadenylation specificity factor subunit 6; K14398 cleavage and polyadenylation specificity factor subunit 6/7 (A)	[R]	General function prediction only	Uncharacterized protein {ECO:0000313|EMBL:EMJ26876.1} OS=Prunus persica (Peach) PE=4 SV=1	PREDICTED: cleavage and polyadenylation specificity factor subunit 6 [Pyrus x bretschneideri]
color	fastlmm	4.39699e-09	8.36	--	G/A	G:98_A:8	0.08	EVM0006715.1	731723	736292	Molecular Function: ATP binding (GO:0005524);; Biological Process: obsolete ATP catabolic process (GO:0006200);; Molecular Function: xenobiotic-transporting ATPase activity (GO:0008559);; Cellular Component: integral component of membrane (GO:0016021);; Biological Process: transmembrane transport (GO:0055085);;	K05658|0|mdm:103403335|putative multidrug resistance protein; K05658 ATP-binding cassette, subfamily B (MDR/TAP), member 1 [EC:3.6.3.44] (A)	[Q]	Secondary metabolites biosynthesis, transport and catabolism	Uncharacterized protein {ECO:0000313|EMBL:EMJ25798.1} OS=Prunus persica (Peach) PE=3 SV=1	PREDICTED: putative multidrug resistance protein [Malus domestica]
color	fastlmm	4.39699e-09	8.36	--	G/A	G:98_A:8	0.08	EVM0011488.1	710149	713697	--	--	--	--	Uncharacterized protein {ECO:0000313|EMBL:EMJ23110.1} OS=Prunus persica (Peach) PE=4 SV=1	PREDICTED: uncharacterized protein LOC103403085 [Malus domestica]
color	fastlmm	4.39699e-09	8.36	--	G/A	G:98_A:8	0.08	EVM0014254.1	633272	642143	Biological Process: cellular process (GO:0009987);; Biological Process: response to stimulus (GO:0050896);;	K16280|0|mdm:103403083|E3 ubiquitin-protein ligase RGLG2; K16280 E3 ubiquitin-protein ligase RGLG [EC:6.3.2.19] (A)	[T]	Signal transduction mechanisms	Uncharacterized protein {ECO:0000313|EMBL:EMJ23337.1} OS=Prunus persica (Peach) PE=4 SV=1	PREDICTED: E3 ubiquitin-protein ligase RGLG2 [Malus domestica]
color	fastlmm	4.39699e-09	8.36	--	G/A	G:98_A:8	0.08	EVM0031650.1	807295	809287	Molecular Function: pectate lyase activity (GO:0030570);;	K01728|0|mdm:103425513|probable pectate lyase 5; K01728 pectate lyase [EC:4.2.2.2] (A)	--	--	Pectate lyase {ECO:0000256|RuleBase:RU361123} OS=Prunus persica (Peach) PE=3 SV=1	PREDICTED: probable pectate lyase 5 [Malus domestica]
color	fastlmm	4.39699e-09	8.36	--	G/A	G:98_A:8	0.08	EVM0008235.1	654973	656042	Molecular Function: metal ion binding (GO:0046872);;	--	[R]	General function prediction only	Putative uncharacterized protein {ECO:0000313|EMBL:CAN72600.1} OS=Vitis vinifera (Grape) PE=4 SV=1	PREDICTED: uncharacterized protein LOC103412015 [Malus domestica]
color	fastlmm	4.39699e-09	8.36	--	G/A	G:98_A:8	0.08	EVM0028367.1	799993	800379	--	--	--	--	--	PREDICTED: anther-specific protein BCP1 [Pyrus x bretschneideri]
color	fastlmm	4.39699e-09	8.36	--	G/A	G:98_A:8	0.08	EVM0002861.1	726439	728131	Molecular Function: myosin heavy chain kinase activity (GO:0016905);;	--	[R]	General function prediction only	Uncharacterized protein {ECO:0000313|EMBL:EMJ27644.1} (Fragment) OS=Prunus persica (Peach) PE=4 SV=1	PREDICTED: WD repeat-containing protein 5B [Pyrus x bretschneideri]
color	fastlmm	4.39699e-09	8.36	--	G/A	G:98_A:8	0.08	EVM0001802.1	649543	650169	--	--	--	--	--	PREDICTED: uncharacterized protein LOC103408045 [Malus domestica]
color	fastlmm	4.39699e-09	8.36	--	G/A	G:98_A:8	0.08	EVM0015903.1	744819	745127	Molecular Function: transporter activity (GO:0005215);; Cellular Component: mitochondrion (GO:0005739);; Biological Process: primary metabolic process (GO:0044238);; Biological Process: cellular macromolecule metabolic process (GO:0044260);; Molecular Function: metal ion binding (GO:0046872);; Molecular Function: organic cyclic compound binding (GO:0097159);; Molecular Function: heterocyclic comp…	--	[R]	General function prediction only	SLG-Sc and SLA-Sc genes and Melmoth retrotransposon sequence {ECO:0000313|EMBL:CAA72990.1} OS=Brassica oleracea (Wild cabbage) PE=4 SV=1	unnamed protein product [Brassica oleracea var. viridis]
color	fastlmm	4.39699e-09	8.36	--	G/A	G:98_A:8	0.08	EVM0021339.1	691876	695275	--	--	--	--	Uncharacterized protein {ECO:0000313|EMBL:EMJ24507.1} OS=Prunus persica (Peach) PE=3 SV=1	PREDICTED: uncharacterized protein LOC103452051 [Malus domestica]
color	fastlmm	4.39699e-09	8.36	--	G/A	G:98_A:8	0.08	EVM0020285.1	702280	705364	--	--	--	--	Uncharacterized protein {ECO:0000313|EMBL:ESR51442.1} OS=Citrus clementina PE=4 SV=1	PREDICTED: uncharacterized protein LOC103949937 [Pyrus x bretschneideri]
color	fastlmm	4.39699e-09	8.36	--	G/A	G:98_A:8	0.08	EVM0001985.4	828161	832205	Molecular Function: Ran GTPase binding (GO:0008536);;	--	[S]	Function unknown	Uncharacterized protein {ECO:0000313|EMBL:EMJ23573.1} OS=Prunus persica (Peach) PE=4 SV=1	PREDICTED: ultraviolet-B receptor UVR8-like [Malus domestica]
color	fastlmm	5.41865e-09	8.27	--	A/G	A:83_G:17	0.17	EVM0022861.1	93873	96687	--	--	[R]	General function prediction only	Uncharacterized protein {ECO:0000313|EMBL:EMJ08418.1} OS=Prunus persica (Peach) PE=4 SV=1	PREDICTED: uncharacterized protein DDB_G0290685-like [Malus domestica]
color	fastlmm	5.41865e-09	8.27	--	A/G	A:83_G:17	0.17	EVM0044688.2	25212	34850	Molecular Function: microtubule motor activity (GO:0003777);; Molecular Function: ATP binding (GO:0005524);; Cellular Component: kinesin complex (GO:0005871);; Cellular Component: microtubule (GO:0005874);; Biological Process: microtubule-based movement (GO:0007018);; Molecular Function: microtubule binding (GO:0008017);;	K10395|0|mdm:103401988|chromosome-associated kinesin KIF4; K10395 kinesin family member 4/21/27 (A)	[Z]	Cytoskeleton	Kinesin-like protein {ECO:0000256|RuleBase:RU000394} OS=Prunus persica (Peach) PE=3 SV=1	PREDICTED: chromosome-associated kinesin KIF4 isoform X3 [Malus domestica]
color	fastlmm	5.41865e-09	8.27	--	A/G	A:83_G:17	0.17	EVM0024641.2	140605	158693	Molecular Function: DNA binding (GO:0003677);; Molecular Function: transcription factor activity, sequence-specific DNA binding (GO:0003700);; Cellular Component: nucleus (GO:0005634);; Biological Process: regulation of transcription, DNA-templated (GO:0006355);; Molecular Function: protein dimerization activity (GO:0046983);;	--	[K]	Transcription	MADS domain class transcription factor {ECO:0000313|EMBL:ADL36743.1} OS=Malus domestica (Apple) PE=2 SV=1	PREDICTED: MADS-box protein SVP-like [Malus domestica]
color	fastlmm	5.41865e-09	8.27	--	A/G	A:83_G:17	0.17	EVM0026398.1	57357	61563	--	--	--	--	Uncharacterized protein {ECO:0000313|EMBL:EMJ24057.1} OS=Prunus persica (Peach) PE=4 SV=1	PREDICTED: uncharacterized protein At1g04910-like [Malus domestica]
color	fastlmm	5.41865e-09	8.27	--	A/G	A:83_G:17	0.17	EVM0027643.2	18826	23574	--	--	[Z]	Cytoskeleton	Uncharacterized protein {ECO:0000313|EMBL:EMJ24123.1} OS=Prunus persica (Peach) PE=4 SV=1	PREDICTED: chromosome-associated kinesin KIF4B isoform X1 [Malus domestica]
color	fastlmm	5.41865e-09	8.27	--	A/G	A:83_G:17	0.17	EVM0019198.1	39824	45878	Cellular Component: membrane (GO:0016020);; Biological Process: transmembrane transport (GO:0055085);;	--	--	--	Uncharacterized protein {ECO:0000313|EMBL:EMJ26716.1} OS=Prunus persica (Peach) PE=4 SV=1	PREDICTED: mechanosensitive ion channel protein 3, chloroplastic-like isoform X1 [Pyrus x bretschneideri]
color	fastlmm	5.41865e-09	8.27	--	A/G	A:83_G:17	0.17	EVM0028073.1	82384	93823	--	K08596|0|mdm:103401987|probable ubiquitin-like-specific protease 2B; K08596 sentrin-specific protease 7 [EC:3.4.22.68] (A)	[O]	Posttranslational modification, protein turnover, chaperones	Cysteine proteinases superfamily protein, putative {ECO:0000313|EMBL:EOY15445.1} OS=Theobroma cacao (Cacao) PE=4 SV=1	PREDICTED: probable ubiquitin-like-specific protease 2B isoform X1 [Malus domestica]
color	fastlmm	8.79007e-09	8.06	--	C/T	C:88_T:16	0.15	EVM0028600.1	1487394	1488199	--	K06995|6.93268e-76|pxb:103935710|uncharacterized LOC103935710; K06995 (A)	--	--	Uncharacterized protein {ECO:0000313|EMBL:EMJ09116.1} OS=Prunus persica (Peach) PE=4 SV=1	PREDICTED: uncharacterized protein LOC103935710 [Pyrus x bretschneideri]
color	fastlmm	8.79007e-09	8.06	--	C/T	C:88_T:16	0.15	EVM0045084.1	1494309	1496506	--	--	[T]	Signal transduction mechanisms	Uncharacterized protein {ECO:0000313|EMBL:EMJ09521.1} OS=Prunus persica (Peach) PE=3 SV=1	PREDICTED: probable receptor-like protein kinase At1g67000 [Malus domestica]
color	fastlmm	8.79007e-09	8.06	--	C/T	C:88_T:16	0.15	EVM0021087.1	1547223	1556225	--	--	[J]	Translation, ribosomal structure and biogenesis	Uncharacterized protein {ECO:0000313|EMBL:EMJ09608.1} OS=Prunus persica (Peach) PE=4 SV=1	PREDICTED: translational activator GCN1 [Malus domestica]
color	fastlmm	8.79007e-09	8.06	--	C/T	C:88_T:16	0.15	EVM0029558.1	1524082	1525794	Cellular Component: plasma membrane (GO:0005886);; Molecular Function: ammonium transmembrane transporter activity (GO:0008519);; Biological Process: response to nematode (GO:0009624);; Biological Process: methylammonium transport (GO:0015843);; Cellular Component: integral component of membrane (GO:0016021);; Biological Process: ammonium transmembrane transport (GO:0072488);;	K03320|0|mdm:103414323|ammonium transporter 1 member 2-like; K03320 ammonium transporter, Amt family (A)	[P]	Inorganic ion transport and metabolism	AMT1;2 {ECO:0000313|EMBL:AEZ06601.1} OS=Pyrus betulifolia PE=2 SV=1	AMT1;2 [Pyrus betulifolia]
color	fastlmm	8.79007e-09	8.06	--	C/T	C:88_T:16	0.15	EVM0027204.1	1447440	1448959	--	--	[R]	General function prediction only	Uncharacterized protein {ECO:0000313|EMBL:ERP46396.1} (Fragment) OS=Populus trichocarpa (Western balsam poplar) PE=4 SV=1	PREDICTED: uncharacterized protein LOC103403351 [Malus domestica]
color	fastlmm	8.79007e-09	8.06	--	C/T	C:88_T:16	0.15	EVM0001630.1	1383528	1385174	Molecular Function: calcium ion binding (GO:0005509);;	K17991|0|pxb:103935697|peroxygenase-like; K17991 peroxygenase [EC:1.11.2.3] (A)	--	--	Uncharacterized protein {ECO:0000313|EMBL:EMJ07000.1} OS=Prunus persica (Peach) PE=4 SV=1	PREDICTED: peroxygenase-like [Pyrus x bretschneideri]
color	fastlmm	8.79007e-09	8.06	--	C/T	C:88_T:16	0.15	EVM0040878.1	1422234	1425812	--	--	--	--	Uncharacterized protein {ECO:0000313|EMBL:EMJ06191.1} OS=Prunus persica (Peach) PE=4 SV=1	PREDICTED: vacuolar protein sorting-associated protein 62-like [Pyrus x bretschneideri]
color	fastlmm	8.79007e-09	8.06	--	C/T	C:88_T:16	0.15	EVM0021006.1	1385845	1387603	Biological Process: RNA methylation (GO:0001510);; Molecular Function: structural constituent of ribosome (GO:0003735);; Cellular Component: nucleolus (GO:0005730);; Cellular Component: mitochondrion (GO:0005739);; Biological Process: translation (GO:0006412);; Cellular Component: chloroplast (GO:0009507);; Biological Process: embryo development ending in seed dormancy (GO:0009793);; Cellular Com…	K02894|3.22263e-96|pxb:103935699|60S ribosomal protein L23; K02894 large subunit ribosomal protein L23e (A)	[J]	Translation, ribosomal structure and biogenesis	Ribosomal protein L17 {ECO:0000313|EMBL:AAK25758.1} OS=Castanea sativa (Sweet chestnut) PE=2 SV=1	PREDICTED: 60S ribosomal protein L23-like [Fragaria vesca subsp. vesca]
color	fastlmm	8.79007e-09	8.06	--	C/T	C:88_T:16	0.15	EVM0003878.1	1404317	1405522	--	--	--	--	Uncharacterized protein {ECO:0000313|EMBL:EMJ06571.1} OS=Prunus persica (Peach) PE=4 SV=1	PREDICTED: uncharacterized protein LOC103434221 [Malus domestica]
color	fastlmm	8.79007e-09	8.06	--	C/T	C:88_T:16	0.15	EVM0036825.1	1408842	1410719	--	--	--	--	Uncharacterized protein {ECO:0000313|EMBL:EMJ08955.1} OS=Prunus persica (Peach) PE=4 SV=1	PREDICTED: cysteine-rich repeat secretory protein 11 [Pyrus x bretschneideri]
color	fastlmm	8.79007e-09	8.06	--	C/T	C:88_T:16	0.15	EVM0016861.1	1572426	1573081	--	--	--	--	Uncharacterized protein {ECO:0000313|EMBL:EMJ09717.1} (Fragment) OS=Prunus persica (Peach) PE=4 SV=1	PREDICTED: dehydration-responsive element-binding protein 2D [Malus domestica]
color	fastlmm	8.79007e-09	8.06	--	C/T	C:88_T:16	0.15	EVM0004751.1	1406257	1406691	Biological Process: MAPK cascade (GO:0000165);; Molecular Function: ribose-5-phosphate isomerase activity (GO:0004751);; Biological Process: glycine catabolic process (GO:0006546);; Biological Process: tryptophan catabolic process (GO:0006569);; Biological Process: protein targeting to membrane (GO:0006612);; Biological Process: unsaturated fatty acid biosynthetic process (GO:0006636);; Biologica…	K01807|1.1571e-53|mdm:103451020|probable ribose-5-phosphate isomerase 3, chloroplastic; K01807 ribose 5-phosphate isomerase A [EC:5.3.1.6] (A)	[G]	Carbohydrate transport and metabolism	Uncharacterized protein {ECO:0000313|EMBL:EMJ06897.1} OS=Prunus persica (Peach) PE=3 SV=1	PREDICTED: probable ribose-5-phosphate isomerase 3, chloroplastic [Malus domestica]
color	fastlmm	8.79007e-09	8.06	--	C/T	C:88_T:16	0.15	EVM0035217.1	1556247	1570573	--	--	[J]	Translation, ribosomal structure and biogenesis	Uncharacterized protein {ECO:0000313|EMBL:EMJ09608.1} OS=Prunus persica (Peach) PE=4 SV=1	PREDICTED: translational activator GCN1 [Malus domestica]
color	fastlmm	8.79007e-09	8.06	--	C/T	C:88_T:16	0.15	EVM0017673.1	1490052	1490924	Biological Process: cellular process (GO:0009987);; Cellular Component: macromolecular complex (GO:0032991);; Cellular Component: intracellular part (GO:0044424);;	K07573|2.34987e-47|pxb:103968117|exosome complex component csl4; K07573 exosome complex component CSL4 (A)	[J]	Translation, ribosomal structure and biogenesis	Uncharacterized protein {ECO:0000313|EMBL:EMJ07143.1} OS=Prunus persica (Peach) PE=4 SV=1	PREDICTED: exosome complex component csl4 [Pyrus x bretschneideri]
color	fastlmm	8.79007e-09	8.06	--	C/T	C:88_T:16	0.15	EVM0040358.1	1389010	1394714	--	--	[BK]	--	Uncharacterized protein {ECO:0000313|EMBL:EMJ07735.1} OS=Prunus persica (Peach) PE=4 SV=1	PREDICTED: histone-lysine N-methyltransferase SUVR4-like isoform X2 [Malus domestica]
color	fastlmm	8.79007e-09	8.06	--	C/T	C:88_T:16	0.15	EVM0011771.1	1537784	1542521	--	--	--	--	Uncharacterized protein {ECO:0000313|EMBL:EXB93133.1} OS=Morus notabilis PE=4 SV=1	PREDICTED: uncharacterized protein LOC103940365 [Pyrus x bretschneideri]
color	fastlmm	8.79007e-09	8.06	--	C/T	C:88_T:16	0.15	EVM0031803.1	1461156	1465219	Molecular Function: nucleic acid binding (GO:0003676);; Cellular Component: endosome (GO:0005768);; Cellular Component: Golgi apparatus (GO:0005794);; Cellular Component: trans-Golgi network (GO:0005802);; Biological Process: nucleobase-containing compound metabolic process (GO:0006139);; Molecular Function: 3'-5' exonuclease activity (GO:0008408);; Molecular Function: glycogenin glucosyltransfer…	--	[G]	Carbohydrate transport and metabolism	Uncharacterized protein {ECO:0000313|EMBL:EMJ06220.1} OS=Prunus persica (Peach) PE=4 SV=1	PREDICTED: putative glucuronosyltransferase PGSIP6 [Malus domestica]
color	fastlmm	8.79007e-09	8.06	--	C/T	C:88_T:16	0.15	EVM0017541.1	1428487	1436724	Molecular Function: metalloendopeptidase activity (GO:0004222);; Molecular Function: ATP binding (GO:0005524);; Biological Process: obsolete ATP catabolic process (GO:0006200);; Biological Process: proteolysis (GO:0006508);; Molecular Function: microtubule-severing ATPase activity (GO:0008568);; Cellular Component: plasmodesma (GO:0009506);; Biological Process: embryo development ending in seed d…	--	[O]	Posttranslational modification, protein turnover, chaperones	Uncharacterized protein {ECO:0000313|EMBL:EMJ09588.1} OS=Prunus persica (Peach) PE=4 SV=1	PREDICTED: uncharacterized protein LOC103935704 isoform X1 [Pyrus x bretschneideri]
color	fastlmm	8.79007e-09	8.06	--	C/T	C:88_T:16	0.15	EVM0002590.1	1491387	1494221	Molecular Function: ATP binding (GO:0005524);; Biological Process: protein phosphorylation (GO:0006468);; Molecular Function: RNA polymerase II carboxy-terminal domain kinase activity (GO:0008353);;	--	[T]	Signal transduction mechanisms	Uncharacterized protein {ECO:0000313|EMBL:KCW47328.1} OS=Eucalyptus grandis (Flooded gum) PE=3 SV=1	PREDICTED: probable LRR receptor-like serine/threonine-protein kinase At2g28960 isoform X1 [Malus domestica]
color	fastlmm	8.79007e-09	8.06	--	C/T	C:88_T:16	0.15	EVM0015154.1	1411784	1421921	Biological Process: microtubule cytoskeleton organization (GO:0000226);; Biological Process: cytokinesis by cell plate formation (GO:0000911);; Molecular Function: DNA binding (GO:0003677);; Molecular Function: helicase activity (GO:0004386);; Molecular Function: ATP binding (GO:0005524);; Biological Process: gravitropism (GO:0009630);; Biological Process: vernalization response (GO:0010048);;	K10779|0|pxb:103935701|transcriptional regulator ATRX-like; K10779 transcriptional regulator ATRX [EC:3.6.4.12] (A)	[K]	Transcription	Uncharacterized protein {ECO:0000313|EMBL:EMJ09339.1} OS=Prunus persica (Peach) PE=4 SV=1	PREDICTED: transcriptional regulator ATRX-like isoform X1 [Pyrus x bretschneideri]
color	fastlmm	8.79007e-09	8.06	--	C/T	C:88_T:16	0.15	EVM0030666.1	1436826	1439958	Biological Process: response to molecule of bacterial origin (GO:0002237);; Molecular Function: protein serine/threonine kinase activity (GO:0004674);; Molecular Function: ATP binding (GO:0005524);; Biological Process: protein phosphorylation (GO:0006468);; Biological Process: signal transduction (GO:0007165);; Biological Process: procambium histogenesis (GO:0010067);; Biological Process: stomata…	--	--	--	Uncharacterized protein {ECO:0000313|EMBL:EMJ09619.1} OS=Prunus persica (Peach) PE=4 SV=1	PREDICTED: leucine-rich repeat receptor-like protein kinase PXL1 [Pyrus x bretschneideri]
color	fastlmm	8.79007e-09	8.06	--	C/T	C:88_T:16	0.15	EVM0003901.1	1474153	1478599	--	--	--	--	Uncharacterized protein {ECO:0000313|EMBL:EMJ09221.1} OS=Prunus persica (Peach) PE=4 SV=1	PREDICTED: uncharacterized protein LOC103434223 [Malus domestica]
color	fastlmm	8.79007e-09	8.06	--	C/T	C:88_T:16	0.15	EVM0017711.1	1480526	1481837	--	K07573|8.44763e-12|mdm:103451396|uncharacterized LOC103451396; K07573 exosome complex component CSL4 (A)	--	--	--	PREDICTED: uncharacterized protein LOC103451396 [Malus domestica]
color	fastlmm	8.85461e-09	8.05	--	T/A	T:88_A:16	0.15	EVM0032583.1	419453	420825	--	--	[R]	General function prediction only	Uncharacterized protein {ECO:0000313|EMBL:EMJ00449.1} OS=Prunus persica (Peach) PE=4 SV=1	PREDICTED: uncharacterized protein LOC103451371 [Malus domestica]
color	fastlmm	8.85461e-09	8.05	--	T/A	T:88_A:16	0.15	EVM0036678.1	453422	454100	--	--	--	--	Uncharacterized protein {ECO:0000313|EMBL:EMJ13061.1} OS=Prunus persica (Peach) PE=4 SV=1	PREDICTED: uncharacterized protein LOC103445946 [Malus domestica]
color	fastlmm	8.85461e-09	8.05	--	T/A	T:88_A:16	0.15	EVM0009337.1	427628	430407	Molecular Function: oxidoreductase activity (GO:0016491);; Biological Process: cellular metabolic process (GO:0044237);; Biological Process: single-organism metabolic process (GO:0044710);; Molecular Function: metal ion binding (GO:0046872);; Biological Process: response to stimulus (GO:0050896);;	K00031|1.03564e-104|mdm:103435343|isocitrate dehydrogenase [NADP]-like; K00031 isocitrate dehydrogenase [EC:1.1.1.42] (A)	[C]	Energy production and conversion	Isocitrate dehydrogenase [NADP] {ECO:0000256|PIRNR:PIRNR000108} OS=Prunus persica (Peach) PE=3 SV=1	PREDICTED: isocitrate dehydrogenase [NADP]-like isoform X2 [Malus domestica]
color	fastlmm	8.85461e-09	8.05	--	T/A	T:88_A:16	0.15	EVM0029834.1	519949	525039	Biological Process: endonucleolytic cleavage involved in rRNA processing (GO:0000478);; Molecular Function: CTP synthase activity (GO:0003883);; Cellular Component: cytosol (GO:0005829);; Biological Process: pyrimidine nucleotide biosynthetic process (GO:0006221);; Biological Process: embryo development ending in seed dormancy (GO:0009793);;	K01937|0|mdm:103445950|CTP synthase; K01937 CTP synthase [EC:6.3.4.2] (A)	[F]	Nucleotide transport and metabolism	CTP synthase {ECO:0000256|RuleBase:RU810713} OS=Prunus persica (Peach) PE=3 SV=1	PREDICTED: CTP synthase [Malus domestica]
color	fastlmm	8.85461e-09	8.05	--	T/A	T:88_A:16	0.15	EVM0032704.1	493306	495201	--	--	[R]	General function prediction only	T4.5 protein {ECO:0000313|EMBL:CCH50966.1} OS=Malus x robusta PE=4 SV=1	PREDICTED: uncharacterized protein LOC103402504 [Malus domestica]
color	fastlmm	8.85461e-09	8.05	--	T/A	T:88_A:16	0.15	EVM0043904.1	545141	549930	Molecular Function: transferase activity (GO:0016740);;	--	--	--	Uncharacterized protein {ECO:0000313|EMBL:EMJ12759.1} OS=Prunus persica (Peach) PE=4 SV=1	PREDICTED: uncharacterized protein LOC103958090 isoform X2 [Pyrus x bretschneideri]
color	fastlmm	8.85461e-09	8.05	--	T/A	T:88_A:16	0.15	EVM0012674.1	432483	439194	--	K08496|6.84467e-50|pxb:103964648|membrin-11-like; K08496 golgi SNAP receptor complex member 2 (A)	[U]	Intracellular trafficking, secretion, and vesicular transport	Membrin {ECO:0000256|PIRNR:PIRNR028865} OS=Prunus persica (Peach) PE=3 SV=1	PREDICTED: membrin-11-like [Malus domestica]
color	fastlmm	8.85461e-09	8.05	--	T/A	T:88_A:16	0.15	EVM0036376.1	454745	454981	--	--	--	--	Uncharacterized protein {ECO:0000313|EMBL:EMJ13829.1} OS=Prunus persica (Peach) PE=4 SV=1	PREDICTED: uncharacterized protein LOC103958096 [Pyrus x bretschneideri]
color	fastlmm	8.85461e-09	8.05	--	T/A	T:88_A:16	0.15	EVM0000964.1	608478	609053	--	--	--	--	Putative uncharacterized protein {ECO:0000313|EMBL:CAN82314.1} OS=Vitis vinifera (Grape) PE=4 SV=1	PREDICTED: uncharacterized protein LOC103442057 [Malus domestica]
color	fastlmm	8.85461e-09	8.05	--	T/A	T:88_A:16	0.15	EVM0043810.1	511625	516040	--	--	[IR]	--	Uncharacterized protein {ECO:0000313|EMBL:EMJ14790.1} OS=Prunus persica (Peach) PE=3 SV=1	PREDICTED: ABC transporter D family member 2, chloroplastic-like [Malus domestica]
color	fastlmm	8.85461e-09	8.05	--	T/A	T:88_A:16	0.15	EVM0006916.2	537160	539805	Biological Process: multicellular organism development (GO:0007275);; Biological Process: single-organism cellular process (GO:0044763);; Biological Process: regulation of cellular process (GO:0050794);;	--	--	--	Uncharacterized protein {ECO:0000313|EMBL:EMJ14643.1} OS=Prunus persica (Peach) PE=4 SV=1	PREDICTED: protein SOMBRERO-like [Malus domestica]
color	fastlmm	8.85461e-09	8.05	--	T/A	T:88_A:16	0.15	EVM0027538.1	457571	464004	Molecular Function: metal ion binding (GO:0046872);;	--	[R]	General function prediction only	Uncharacterized protein {ECO:0000313|EMBL:EMJ13045.1} OS=Prunus persica (Peach) PE=4 SV=1	PREDICTED: zinc finger CCCH domain-containing protein 37 [Pyrus x bretschneideri]
color	fastlmm	8.85461e-09	8.05	--	T/A	T:88_A:16	0.15	EVM0030798.1	532900	534322	Molecular Function: nucleotide binding (GO:0000166);; Molecular Function: nucleic acid binding (GO:0003676);; Cellular Component: intracellular ribonucleoprotein complex (GO:0030529);;	K14411|9.84206e-43|pxb:103967731|heterogeneous nuclear ribonucleoprotein 1-like; K14411 RNA-binding protein Musashi (A)	[A]	RNA processing and modification	Uncharacterized protein {ECO:0000313|EMBL:EMJ24141.1} OS=Prunus persica (Peach) PE=4 SV=1	PREDICTED: heterogeneous nuclear ribonucleoprotein 1-like [Pyrus x bretschneideri]
color	fastlmm	8.85461e-09	8.05	--	T/A	T:88_A:16	0.15	EVM0003814.1	423936	427154	Molecular Function: magnesium ion binding (GO:0000287);; Molecular Function: isocitrate dehydrogenase (NADP+) activity (GO:0004450);; Molecular Function: copper ion binding (GO:0005507);; Cellular Component: peroxisome (GO:0005777);; Cellular Component: plasma membrane (GO:0005886);; Biological Process: tricarboxylic acid cycle (GO:0006099);; Biological Process: isocitrate metabolic process (GO:0…	K00031|0|mdm:103435343|isocitrate dehydrogenase [NADP]-like; K00031 isocitrate dehydrogenase [EC:1.1.1.42] (A)	[C]	Energy production and conversion	Isocitrate dehydrogenase [NADP] {ECO:0000256|PIRNR:PIRNR000108} OS=Prunus persica (Peach) PE=3 SV=1	PREDICTED: isocitrate dehydrogenase [NADP]-like isoform X2 [Malus domestica]
color	fastlmm	8.85461e-09	8.05	--	T/A	T:88_A:16	0.15	EVM0016647.1	500940	505595	Molecular Function: ATP binding (GO:0005524);; Biological Process: obsolete ATP catabolic process (GO:0006200);; Molecular Function: xenobiotic-transporting ATPase activity (GO:0008559);; Cellular Component: integral component of membrane (GO:0016021);; Biological Process: transmembrane transport (GO:0055085);;	--	[IR]	--	Uncharacterized protein {ECO:0000313|EMBL:EMJ14790.1} OS=Prunus persica (Peach) PE=3 SV=1	PREDICTED: ABC transporter D family member 2, chloroplastic-like [Pyrus x bretschneideri]
color	fastlmm	8.85461e-09	8.05	--	T/A	T:88_A:16	0.15	EVM0013247.1	475291	481800	Molecular Function: ATP binding (GO:0005524);; Biological Process: obsolete ATP catabolic process (GO:0006200);; Molecular Function: xenobiotic-transporting ATPase activity (GO:0008559);; Cellular Component: integral component of membrane (GO:0016021);; Biological Process: transmembrane transport (GO:0055085);;	--	[IR]	--	Uncharacterized protein {ECO:0000313|EMBL:EMJ14790.1} OS=Prunus persica (Peach) PE=3 SV=1	PREDICTED: ABC transporter D family member 2, chloroplastic-like [Malus domestica]
color	fastlmm	8.85461e-09	8.05	--	T/A	T:88_A:16	0.15	EVM0045440.1	614514	618855	Molecular Function: hydrolase activity (GO:0016787);;	K07765|0|pxb:103958088|membrane-bound transcription factor site-2 protease; K07765 S2P endopeptidase [EC:3.4.24.85] (A)	[O]	Posttranslational modification, protein turnover, chaperones	Uncharacterized protein {ECO:0000313|EMBL:EMJ15659.1} (Fragment) OS=Prunus persica (Peach) PE=4 SV=1	PREDICTED: membrane-bound transcription factor site-2 protease [Pyrus x bretschneideri]
color	fastlmm	8.85461e-09	8.05	--	T/A	T:88_A:16	0.15	EVM0015862.1	441918	445704	--	--	[R]	General function prediction only	Uncharacterized protein {ECO:0000313|EMBL:EMJ14013.1} OS=Prunus persica (Peach) PE=4 SV=1	PREDICTED: pentatricopeptide repeat-containing protein At2g26790, mitochondrial-like [Malus domestica]
color	fastlmm	8.85461e-09	8.05	--	T/A	T:88_A:16	0.15	EVM0005504.1	552994	557304	Biological Process: endonucleolytic cleavage involved in rRNA processing (GO:0000478);; Molecular Function: CTP synthase activity (GO:0003883);; Cellular Component: cytosol (GO:0005829);; Biological Process: pyrimidine nucleotide biosynthetic process (GO:0006221);; Biological Process: embryo development ending in seed dormancy (GO:0009793);;	K01937|0|pxb:103958089|CTP synthase; K01937 CTP synthase [EC:6.3.4.2] (A)	[F]	Nucleotide transport and metabolism	CTP synthase {ECO:0000256|RuleBase:RU810713} OS=Prunus persica (Peach) PE=3 SV=1	PREDICTED: CTP synthase [Pyrus x bretschneideri]
color	fastlmm	9.35367e-09	8.03	--	G/A	G:61_A:39	0.39	EVM0022191.1	1111443	1114061	Cellular Component: cytoplasm (GO:0005737);; Biological Process: translation (GO:0006412);; Molecular Function: organic cyclic compound binding (GO:0097159);; Molecular Function: heterocyclic compound binding (GO:1901363);;	--	[J]	Translation, ribosomal structure and biogenesis	Uncharacterized protein {ECO:0000313|EMBL:EMJ10799.1} OS=Prunus persica (Peach) PE=4 SV=1	PREDICTED: eukaryotic translation initiation factor 3 subunit B-like [Pyrus x bretschneideri]
color	fastlmm	9.35367e-09	8.03	--	G/A	G:61_A:39	0.39	EVM0026227.1	1119534	1122315	--	--	[O]	Posttranslational modification, protein turnover, chaperones	Uncharacterized protein {ECO:0000313|EMBL:EMJ12397.1} OS=Prunus persica (Peach) PE=4 SV=1	PREDICTED: dnaJ homolog subfamily C member 2-like [Pyrus x bretschneideri]
color	fastlmm	9.35367e-09	8.03	--	G/A	G:61_A:39	0.39	EVM0031653.1	1046848	1060076	Cellular Component: endosome (GO:0005768);; Cellular Component: vacuolar membrane (GO:0005774);; Cellular Component: trans-Golgi network (GO:0005802);; Molecular Function: methyltransferase activity (GO:0008168);; Cellular Component: plant-type cell wall (GO:0009505);; Biological Process: isopentenyl diphosphate biosynthetic process, methylerythritol 4-phosphate pathway (GO:0019288);; Biological …	--	--	--	Uncharacterized protein {ECO:0000313|EMBL:EMJ12079.1} OS=Prunus persica (Peach) PE=4 SV=1	PREDICTED: probable methyltransferase PMT14 isoform X2 [Pyrus x bretschneideri]
color	fastlmm	9.35367e-09	8.03	--	G/A	G:61_A:39	0.39	EVM0038479.1	1125748	1127240	Cellular Component: extracellular region (GO:0005576);;	--	--	--	Uncharacterized protein {ECO:0000313|EMBL:EMJ12269.1} OS=Prunus persica (Peach) PE=3 SV=1	PREDICTED: expansin-like B1 [Malus domestica]
color	fastlmm	9.35367e-09	8.03	--	G/A	G:61_A:39	0.39	EVM0002899.1	1114763	1118686	Molecular Function: transporter activity (GO:0005215);; Cellular Component: vacuole (GO:0005773);; Biological Process: transport (GO:0006810);;	--	[T]	Signal transduction mechanisms	Uncharacterized protein {ECO:0000313|EMBL:EMJ10955.1} OS=Prunus persica (Peach) PE=4 SV=1	PREDICTED: vacuolar protein sorting-associated protein 55 homolog [Pyrus x bretschneideri]
color	fastlmm	9.35367e-09	8.03	--	G/A	G:61_A:39	0.39	EVM0012987.1	1173078	1176347	Biological Process: metabolic process (GO:0008152);; Molecular Function: phosphoglycolate phosphatase activity (GO:0008967);;	--	[R]	General function prediction only	Uncharacterized protein {ECO:0000313|EMBL:EMJ10702.1} OS=Prunus persica (Peach) PE=4 SV=1	PREDICTED: haloacid dehalogenase-like hydrolase domain-containing protein Sgpp [Malus domestica]
color	fastlmm	9.35367e-09	8.03	--	G/A	G:61_A:39	0.39	EVM0009577.1	1122851	1132709	--	--	[R]	General function prediction only	Uncharacterized protein {ECO:0000313|EMBL:EMJ10120.1} (Fragment) OS=Prunus persica (Peach) PE=4 SV=1	PREDICTED: pentatricopeptide repeat-containing protein At1g32415, mitochondrial-like [Pyrus x bretschneideri]
color	fastlmm	9.35367e-09	8.03	--	G/A	G:61_A:39	0.39	EVM0005857.2	1104279	1108188	--	--	[CU]	--	Uncharacterized protein {ECO:0000313|EMBL:EMJ10922.1} OS=Prunus persica (Peach) PE=4 SV=1	PREDICTED: iron-sulfur assembly protein IscA-like 2, mitochondrial [Malus domestica]
color	fastlmm	9.35367e-09	8.03	--	G/A	G:61_A:39	0.39	EVM0022401.2	1108174	1109654	Molecular Function: glucosamine 6-phosphate N-acetyltransferase activity (GO:0004343);; Cellular Component: endoplasmic reticulum (GO:0005783);; Biological Process: N-acetylglucosamine metabolic process (GO:0006044);;	K00621|1.94291e-113|mdm:103431419|glucosamine 6-phosphate N-acetyltransferase-like; K00621 glucosamine-phosphate N-acetyltransferase [EC:2.3.1.4] (A)	[M]	Cell wall/membrane/envelope biogenesis	GCN5-related N-acetyltransferase {ECO:0000313|EMBL:EOY08244.1} OS=Theobroma cacao (Cacao) PE=4 SV=1	PREDICTED: glucosamine 6-phosphate N-acetyltransferase-like [Malus domestica]
color	fastlmm	9.35367e-09	8.03	--	G/A	G:61_A:39	0.39	EVM0018574.1	1070433	1077220	Molecular Function: phosphoacetylglucosamine mutase activity (GO:0004610);; Biological Process: carbohydrate metabolic process (GO:0005975);;	K01836|0|pxb:103961102|phosphoacetylglucosamine mutase-like; K01836 phosphoacetylglucosamine mutase [EC:5.4.2.3] (A)	[G]	Carbohydrate transport and metabolism	Uncharacterized protein {ECO:0000313|EMBL:EMJ10297.1} OS=Prunus persica (Peach) PE=4 SV=1	PREDICTED: phosphoacetylglucosamine mutase-like [Pyrus x bretschneideri]
color	fastlmm	9.35367e-09	8.03	--	G/A	G:61_A:39	0.39	EVM0042837.1	1073312	1073599	Cellular Component: chloroplast envelope (GO:0009941);;	--	[R]	General function prediction only	Uncharacterized protein {ECO:0000313|EMBL:EMJ12197.1} OS=Prunus persica (Peach) PE=4 SV=1	PREDICTED: uncharacterized protein LOC103942038 [Pyrus x bretschneideri]
color	fastlmm	9.35367e-09	8.03	--	G/A	G:61_A:39	0.39	EVM0040076.1	1077175	1079195	Molecular Function: structural constituent of ribosome (GO:0003735);; Cellular Component: ribosome (GO:0005840);; Biological Process: translation (GO:0006412);;	--	--	--	Uncharacterized protein {ECO:0000313|EMBL:EMJ12178.1} OS=Prunus persica (Peach) PE=4 SV=1	PREDICTED: uncharacterized protein LOC103961100 [Pyrus x bretschneideri]
color	fastlmm	9.35367e-09	8.03	--	G/A	G:61_A:39	0.39	EVM0035263.1	1064490	1069633	--	--	--	--	Uncharacterized protein {ECO:0000313|EMBL:EMJ12217.1} OS=Prunus persica (Peach) PE=4 SV=1	PREDICTED: uncharacterized protein LOC103961103 isoform X1 [Pyrus x bretschneideri]
color	fastlmm	9.55397e-09	8.02	--	G/A	G:74_A:26	0.26	EVM0019614.1	914830	916537	Molecular Function: nucleic acid binding (GO:0003676);;	--	--	--	Uncharacterized protein {ECO:0000313|EMBL:EMJ07332.1} OS=Prunus persica (Peach) PE=4 SV=1	PREDICTED: uncharacterized protein At2g34160 [Pyrus x bretschneideri]
color	fastlmm	9.55397e-09	8.02	--	G/A	G:74_A:26	0.26	EVM0014053.1	830682	836179	--	K16277|0|mdm:103434171|E3 ubiquitin protein ligase DRIP2-like; K16277 E3 ubiquitin-protein ligase DRIP [EC:6.3.2.19] (A)	[S]	Function unknown	Uncharacterized protein {ECO:0000313|EMBL:EMJ06364.1} OS=Prunus persica (Peach) PE=4 SV=1	PREDICTED: E3 ubiquitin protein ligase DRIP2-like [Malus domestica]
color	fastlmm	9.55397e-09	8.02	--	G/A	G:74_A:26	0.26	EVM0011679.1	954849	959344	--	--	--	--	Uncharacterized protein {ECO:0000313|EMBL:EMJ09293.1} OS=Prunus persica (Peach) PE=4 SV=1	PREDICTED: uncharacterized protein LOC103434185 isoform X1 [Malus domestica]
color	fastlmm	9.55397e-09	8.02	--	G/A	G:74_A:26	0.26	EVM0041771.1	960029	965453	Molecular Function: phosphoribosylaminoimidazole carboxylase activity (GO:0004638);; Molecular Function: ATP binding (GO:0005524);; Biological Process: 'de novo' IMP biosynthetic process (GO:0006189);; Molecular Function: 5-(carboxyamino)imidazole ribonucleotide mutase activity (GO:0034023);; Molecular Function: metal ion binding (GO:0046872);;	K11808|0|pxb:103961338|phosphoribosylaminoimidazole carboxylase, chloroplastic-like; K11808 phosphoribosylaminoimidazole carboxylase [EC:4.1.1.21] (A)	[F]	Nucleotide transport and metabolism	Uncharacterized protein {ECO:0000313|EMBL:EMJ06134.1} OS=Prunus persica (Peach) PE=4 SV=1	PREDICTED: phosphoribosylaminoimidazole carboxylase, chloroplastic-like isoform X1 [Pyrus x bretschneideri]
color	fastlmm	9.55397e-09	8.02	--	G/A	G:74_A:26	0.26	EVM0026755.1	919599	924808	Molecular Function: RNA binding (GO:0003723);;	K13162|0|mdm:103434184|poly(rC)-binding protein 1; K13162 poly(rC)-binding protein 2/3/4 (A)	[AR]	--	Uncharacterized protein {ECO:0000313|EMBL:EMJ06189.1} OS=Prunus persica (Peach) PE=4 SV=1	PREDICTED: poly(rC)-binding protein 1 isoform X1 [Malus domestica]
color	fastlmm	9.55397e-09	8.02	--	G/A	G:74_A:26	0.26	EVM0030056.1	876019	877587	--	--	--	--	Uncharacterized protein {ECO:0000313|EMBL:EMJ06642.1} OS=Prunus persica (Peach) PE=4 SV=1	PREDICTED: probable WRKY transcription factor 74 [Malus domestica]
color	fastlmm	9.55397e-09	8.02	--	G/A	G:74_A:26	0.26	EVM0017900.1	877600	879291	Molecular Function: RNA binding (GO:0003723);; Molecular Function: structural constituent of ribosome (GO:0003735);; Cellular Component: nucleolus (GO:0005730);; Cellular Component: plasma membrane (GO:0005886);; Biological Process: translation (GO:0006412);; Cellular Component: cytosolic small ribosomal subunit (GO:0022627);;	K02958|5.19765e-106|pxb:103954387|40S ribosomal protein S15-4; K02958 small subunit ribosomal protein S15e (A)	[J]	Translation, ribosomal structure and biogenesis	Uncharacterized protein {ECO:0000313|EMBL:EMJ07275.1} OS=Prunus persica (Peach) PE=3 SV=1	PREDICTED: 40S ribosomal protein S15-4 [Malus domestica]
color	fastlmm	9.55397e-09	8.02	--	G/A	G:74_A:26	0.26	EVM0043757.1	843962	845993	Biological Process: protein folding (GO:0006457);; Cellular Component: prefoldin complex (GO:0016272);; Molecular Function: unfolded protein binding (GO:0051082);;	K09550|1.01356e-81|mdm:103434174|probable prefoldin subunit 4; K09550 prefoldin subunit 4 (A)	[O]	Posttranslational modification, protein turnover, chaperones	Prefoldin subunit 4 {ECO:0000256|PIRNR:PIRNR016477} OS=Medicago truncatula (Barrel medic) PE=2 SV=1	PREDICTED: probable prefoldin subunit 4 [Malus domestica]
color	fastlmm	9.55397e-09	8.02	--	G/A	G:74_A:26	0.26	EVM0020635.1	947926	949191	Molecular Function: peptidase activity (GO:0008233);;	--	[O]	Posttranslational modification, protein turnover, chaperones	Uncharacterized protein {ECO:0000313|EMBL:EMJ09353.1} OS=Prunus persica (Peach) PE=4 SV=1	PREDICTED: aspartic proteinase CDR1-like [Pyrus x bretschneideri]
color	fastlmm	9.55397e-09	8.02	--	G/A	G:74_A:26	0.26	EVM0019091.1	851553	862561	Biological Process: karyogamy (GO:0000741);; Biological Process: protein folding (GO:0006457);; Biological Process: response to heat (GO:0009408);; Biological Process: embryo sac egg cell differentiation (GO:0009560);; Biological Process: response to high light intensity (GO:0009644);; Biological Process: response to endoplasmic reticulum stress (GO:0034976);; Biological Process: response to hydr…	--	[R]	General function prediction only	Uncharacterized protein {ECO:0000313|EMBL:EMJ06419.1} OS=Prunus persica (Peach) PE=4 SV=1	PREDICTED: uncharacterized protein LOC101311782 [Fragaria vesca subsp. vesca]
color	fastlmm	9.55397e-09	8.02	--	G/A	G:74_A:26	0.26	EVM0001460.1	965439	969082	Molecular Function: GPI-anchor transamidase activity (GO:0003923);; Molecular Function: cysteine-type endopeptidase activity (GO:0004197);; Cellular Component: endoplasmic reticulum (GO:0005783);; Biological Process: proteolysis (GO:0006508);; Biological Process: sterol biosynthetic process (GO:0016126);; Biological Process: sphingoid biosynthetic process (GO:0046520);;	K05290|0|pxb:103961340|putative GPI-anchor transamidase; K05290 phosphatidylinositol glycan, class K [EC:2.6.-.-] (A)	[O]	Posttranslational modification, protein turnover, chaperones	Uncharacterized protein {ECO:0000313|EMBL:EMJ08885.1} (Fragment) OS=Prunus persica (Peach) PE=4 SV=1	PREDICTED: putative GPI-anchor transamidase [Pyrus x bretschneideri]
color	fastlmm	9.55397e-09	8.02	--	G/A	G:74_A:26	0.26	EVM0018822.1	846615	848742	--	K01051|0|mdm:103434336|pectinesterase-like; K01051 pectinesterase [EC:3.1.1.11] (A)	--	--	Pectinesterase {ECO:0000256|RuleBase:RU000589} OS=Prunus persica (Peach) PE=3 SV=1	PREDICTED: pectinesterase-like [Malus domestica]
color	fastlmm	9.55397e-09	8.02	--	G/A	G:74_A:26	0.26	EVM0011081.1	849515	850621	--	--	[U]	Intracellular trafficking, secretion, and vesicular transport	Uncharacterized protein {ECO:0000313|EMBL:EMJ07093.1} OS=Prunus persica (Peach) PE=4 SV=1	PREDICTED: PRA1 family protein E-like [Malus domestica]
color	fastlmm	9.55397e-09	8.02	--	G/A	G:74_A:26	0.26	EVM0032137.1	940649	941113	--	--	--	--	Uncharacterized protein {ECO:0000313|EMBL:EMJ08191.1} (Fragment) OS=Prunus persica (Peach) PE=4 SV=1	hypothetical protein PRUPE_ppb021269mg, partial [Prunus persica]
color	fastlmm	9.55397e-09	8.02	--	G/A	G:74_A:26	0.26	EVM0036752.1	774859	778110	Cellular Component: nucleus (GO:0005634);; Biological Process: regulation of transcription, DNA-templated (GO:0006355);; Biological Process: regulation of translation (GO:0006417);; Biological Process: response to light stimulus (GO:0009416);; Cellular Component: plastid (GO:0009536);; Biological Process: auxin-activated signaling pathway (GO:0009734);; Molecular Function: protein dimerization ac…	K14484|4.47664e-179|mdm:103434164|auxin-responsive protein IAA16; K14484 auxin-responsive protein IAA (A)	--	--	Auxin-responsive protein {ECO:0000256|RuleBase:RU004549} OS=Malus domestica (Apple) PE=2 SV=1	auxin-responsive protein IAA16 [Malus domestica]
color	fastlmm	9.55397e-09	8.02	--	G/A	G:74_A:26	0.26	EVM0001693.1	894086	904507	--	--	--	--	Uncharacterized protein {ECO:0000313|EMBL:EMJ06498.1} OS=Prunus persica (Peach) PE=4 SV=1	PREDICTED: protein WVD2-like 1 [Pyrus x bretschneideri]
color	fastlmm	9.55397e-09	8.02	--	G/A	G:74_A:26	0.26	EVM0009279.1	864837	868308	Molecular Function: protein kinase activity (GO:0004672);; Biological Process: cellular process (GO:0009987);; Cellular Component: cell part (GO:0044464);;	--	[T]	Signal transduction mechanisms	Uncharacterized protein {ECO:0000313|EMBL:EMJ09420.1} OS=Prunus persica (Peach) PE=3 SV=1	PREDICTED: receptor-like protein kinase ANXUR2 [Malus domestica]
color	fastlmm	9.55397e-09	8.02	--	G/A	G:74_A:26	0.26	EVM0040259.1	887473	888571	Cellular Component: chromosome (GO:0005694);; Cellular Component: nucleolus (GO:0005730);; Cellular Component: mitochondrion (GO:0005739);;	K11275|1.69628e-82|pxb:103961347|histone H1.2-like; K11275 histone H1/5 (A)	--	--	Uncharacterized protein {ECO:0000313|EMBL:EMJ07092.1} OS=Prunus persica (Peach) PE=3 SV=1	PREDICTED: histone H1.2-like [Pyrus x bretschneideri]
color	fastlmm	9.55397e-09	8.02	--	G/A	G:74_A:26	0.26	EVM0038790.1	792899	794413	Molecular Function: nucleic acid binding (GO:0003676);; Molecular Function: electron carrier activity (GO:0009055);; Molecular Function: transferase activity, transferring phosphorus-containing groups (GO:0016772);; Biological Process: electron transport chain (GO:0022900);;	--	[R]	General function prediction only	T4.5 protein {ECO:0000313|EMBL:CCH50966.1} OS=Malus x robusta PE=4 SV=1	PREDICTED: uncharacterized protein LOC103420252 [Malus domestica]
color	fastlmm	9.55397e-09	8.02	--	G/A	G:74_A:26	0.26	EVM0039410.1	841856	843319	--	--	[O]	Posttranslational modification, protein turnover, chaperones	Uncharacterized protein {ECO:0000313|EMBL:EMJ09814.1} (Fragment) OS=Prunus persica (Peach) PE=4 SV=1	PREDICTED: aspartic proteinase CDR1-like [Malus domestica]
color	fastlmm	9.55397e-09	8.02	--	G/A	G:74_A:26	0.26	EVM0003383.1	889127	892478	--	--	--	--	Uncharacterized protein {ECO:0000313|EMBL:EXB93220.1} OS=Morus notabilis PE=4 SV=1	PREDICTED: uncharacterized protein LOC103961346 [Pyrus x bretschneideri]
color	fastlmm	9.55397e-09	8.02	--	G/A	G:74_A:26	0.26	EVM0015049.1	799343	810009	Biological Process: defense response to bacterium (GO:0042742);; Biological Process: defense response to fungus (GO:0050832);;	--	[R]	General function prediction only	Pathogenesis-related protein 4 {ECO:0000313|EMBL:AFH74426.1} OS=Malus domestica (Apple) PE=2 SV=1	PREDICTED: pathogenesis-related protein PR-4 [Malus domestica]
color	fastlmm	9.55397e-09	8.02	--	G/A	G:74_A:26	0.26	EVM0008653.2	949534	953751	Molecular Function: nucleic acid binding (GO:0003676);; Molecular Function: zinc ion binding (GO:0008270);;	--	--	--	Uncharacterized protein {ECO:0000313|EMBL:EMJ08338.1} OS=Prunus persica (Peach) PE=4 SV=1	PREDICTED: uncharacterized protein LOC103961342 [Pyrus x bretschneideri]
color	fastlmm	9.55397e-09	8.02	--	G/A	G:74_A:26	0.26	EVM0011953.1	938143	938631	--	--	--	--	Uncharacterized protein {ECO:0000313|EMBL:EMJ08872.1} OS=Prunus persica (Peach) PE=4 SV=1	PREDICTED: uncharacterized protein LOC103961343 [Pyrus x bretschneideri]
color	fastlmm	9.55397e-09	8.02	--	G/A	G:74_A:26	0.26	EVM0039180.1	789987	790878	Biological Process: defense response to bacterium (GO:0042742);; Biological Process: defense response to fungus (GO:0050832);;	--	[R]	General function prediction only	Uncharacterized protein {ECO:0000313|EMBL:EMJ07314.1} OS=Prunus persica (Peach) PE=4 SV=1	PREDICTED: pathogenesis-related protein PR-4B-like [Malus domestica]
color	fastlmm	9.55397e-09	8.02	--	G/A	G:74_A:26	0.26	EVM0000206.1	970227	981074	Molecular Function: motor activity (GO:0003774);; Molecular Function: actin binding (GO:0003779);; Molecular Function: signal transducer activity (GO:0004871);; Molecular Function: ATP binding (GO:0005524);; Biological Process: signal transduction (GO:0007165);; Cellular Component: integral component of membrane (GO:0016021);; Cellular Component: myosin complex (GO:0016459);;	K10357|0|mdm:103434188|myosin-9; K10357 myosin V (A)	[Z]	Cytoskeleton	Uncharacterized protein {ECO:0000313|EMBL:EMJ07642.1} OS=Prunus persica (Peach) PE=4 SV=1	PREDICTED: myosin-9 [Malus domestica]
color	fastlmm	1.48107e-08	7.83	--	T/C	T:75_C:25	0.25	EVM0019614.1	914830	916537	Molecular Function: nucleic acid binding (GO:0003676);;	--	--	--	Uncharacterized protein {ECO:0000313|EMBL:EMJ07332.1} OS=Prunus persica (Peach) PE=4 SV=1	PREDICTED: uncharacterized protein At2g34160 [Pyrus x bretschneideri]
color	fastlmm	1.48107e-08	7.83	--	T/C	T:75_C:25	0.25	EVM0014053.1	830682	836179	--	K16277|0|mdm:103434171|E3 ubiquitin protein ligase DRIP2-like; K16277 E3 ubiquitin-protein ligase DRIP [EC:6.3.2.19] (A)	[S]	Function unknown	Uncharacterized protein {ECO:0000313|EMBL:EMJ06364.1} OS=Prunus persica (Peach) PE=4 SV=1	PREDICTED: E3 ubiquitin protein ligase DRIP2-like [Malus domestica]
color	fastlmm	1.48107e-08	7.83	--	T/C	T:75_C:25	0.25	EVM0011679.1	954849	959344	--	--	--	--	Uncharacterized protein {ECO:0000313|EMBL:EMJ09293.1} OS=Prunus persica (Peach) PE=4 SV=1	PREDICTED: uncharacterized protein LOC103434185 isoform X1 [Malus domestica]
color	fastlmm	1.48107e-08	7.83	--	T/C	T:75_C:25	0.25	EVM0041771.1	960029	965453	Molecular Function: phosphoribosylaminoimidazole carboxylase activity (GO:0004638);; Molecular Function: ATP binding (GO:0005524);; Biological Process: 'de novo' IMP biosynthetic process (GO:0006189);; Molecular Function: 5-(carboxyamino)imidazole ribonucleotide mutase activity (GO:0034023);; Molecular Function: metal ion binding (GO:0046872);;	K11808|0|pxb:103961338|phosphoribosylaminoimidazole carboxylase, chloroplastic-like; K11808 phosphoribosylaminoimidazole carboxylase [EC:4.1.1.21] (A)	[F]	Nucleotide transport and metabolism	Uncharacterized protein {ECO:0000313|EMBL:EMJ06134.1} OS=Prunus persica (Peach) PE=4 SV=1	PREDICTED: phosphoribosylaminoimidazole carboxylase, chloroplastic-like isoform X1 [Pyrus x bretschneideri]
color	fastlmm	1.48107e-08	7.83	--	T/C	T:75_C:25	0.25	EVM0026755.1	919599	924808	Molecular Function: RNA binding (GO:0003723);;	K13162|0|mdm:103434184|poly(rC)-binding protein 1; K13162 poly(rC)-binding protein 2/3/4 (A)	[AR]	--	Uncharacterized protein {ECO:0000313|EMBL:EMJ06189.1} OS=Prunus persica (Peach) PE=4 SV=1	PREDICTED: poly(rC)-binding protein 1 isoform X1 [Malus domestica]
color	fastlmm	1.48107e-08	7.83	--	T/C	T:75_C:25	0.25	EVM0030056.1	876019	877587	--	--	--	--	Uncharacterized protein {ECO:0000313|EMBL:EMJ06642.1} OS=Prunus persica (Peach) PE=4 SV=1	PREDICTED: probable WRKY transcription factor 74 [Malus domestica]
color	fastlmm	1.48107e-08	7.83	--	T/C	T:75_C:25	0.25	EVM0017900.1	877600	879291	Molecular Function: RNA binding (GO:0003723);; Molecular Function: structural constituent of ribosome (GO:0003735);; Cellular Component: nucleolus (GO:0005730);; Cellular Component: plasma membrane (GO:0005886);; Biological Process: translation (GO:0006412);; Cellular Component: cytosolic small ribosomal subunit (GO:0022627);;	K02958|5.19765e-106|pxb:103954387|40S ribosomal protein S15-4; K02958 small subunit ribosomal protein S15e (A)	[J]	Translation, ribosomal structure and biogenesis	Uncharacterized protein {ECO:0000313|EMBL:EMJ07275.1} OS=Prunus persica (Peach) PE=3 SV=1	PREDICTED: 40S ribosomal protein S15-4 [Malus domestica]
color	fastlmm	1.48107e-08	7.83	--	T/C	T:75_C:25	0.25	EVM0043757.1	843962	845993	Biological Process: protein folding (GO:0006457);; Cellular Component: prefoldin complex (GO:0016272);; Molecular Function: unfolded protein binding (GO:0051082);;	K09550|1.01356e-81|mdm:103434174|probable prefoldin subunit 4; K09550 prefoldin subunit 4 (A)	[O]	Posttranslational modification, protein turnover, chaperones	Prefoldin subunit 4 {ECO:0000256|PIRNR:PIRNR016477} OS=Medicago truncatula (Barrel medic) PE=2 SV=1	PREDICTED: probable prefoldin subunit 4 [Malus domestica]
color	fastlmm	1.48107e-08	7.83	--	T/C	T:75_C:25	0.25	EVM0020635.1	947926	949191	Molecular Function: peptidase activity (GO:0008233);;	--	[O]	Posttranslational modification, protein turnover, chaperones	Uncharacterized protein {ECO:0000313|EMBL:EMJ09353.1} OS=Prunus persica (Peach) PE=4 SV=1	PREDICTED: aspartic proteinase CDR1-like [Pyrus x bretschneideri]
color	fastlmm	1.48107e-08	7.83	--	T/C	T:75_C:25	0.25	EVM0019091.1	851553	862561	Biological Process: karyogamy (GO:0000741);; Biological Process: protein folding (GO:0006457);; Biological Process: response to heat (GO:0009408);; Biological Process: embryo sac egg cell differentiation (GO:0009560);; Biological Process: response to high light intensity (GO:0009644);; Biological Process: response to endoplasmic reticulum stress (GO:0034976);; Biological Process: response to hydr…	--	[R]	General function prediction only	Uncharacterized protein {ECO:0000313|EMBL:EMJ06419.1} OS=Prunus persica (Peach) PE=4 SV=1	PREDICTED: uncharacterized protein LOC101311782 [Fragaria vesca subsp. vesca]
color	fastlmm	1.48107e-08	7.83	--	T/C	T:75_C:25	0.25	EVM0001460.1	965439	969082	Molecular Function: GPI-anchor transamidase activity (GO:0003923);; Molecular Function: cysteine-type endopeptidase activity (GO:0004197);; Cellular Component: endoplasmic reticulum (GO:0005783);; Biological Process: proteolysis (GO:0006508);; Biological Process: sterol biosynthetic process (GO:0016126);; Biological Process: sphingoid biosynthetic process (GO:0046520);;	K05290|0|pxb:103961340|putative GPI-anchor transamidase; K05290 phosphatidylinositol glycan, class K [EC:2.6.-.-] (A)	[O]	Posttranslational modification, protein turnover, chaperones	Uncharacterized protein {ECO:0000313|EMBL:EMJ08885.1} (Fragment) OS=Prunus persica (Peach) PE=4 SV=1	PREDICTED: putative GPI-anchor transamidase [Pyrus x bretschneideri]
color	fastlmm	1.48107e-08	7.83	--	T/C	T:75_C:25	0.25	EVM0018822.1	846615	848742	--	K01051|0|mdm:103434336|pectinesterase-like; K01051 pectinesterase [EC:3.1.1.11] (A)	--	--	Pectinesterase {ECO:0000256|RuleBase:RU000589} OS=Prunus persica (Peach) PE=3 SV=1	PREDICTED: pectinesterase-like [Malus domestica]
color	fastlmm	1.48107e-08	7.83	--	T/C	T:75_C:25	0.25	EVM0011081.1	849515	850621	--	--	[U]	Intracellular trafficking, secretion, and vesicular transport	Uncharacterized protein {ECO:0000313|EMBL:EMJ07093.1} OS=Prunus persica (Peach) PE=4 SV=1	PREDICTED: PRA1 family protein E-like [Malus domestica]
color	fastlmm	1.48107e-08	7.83	--	T/C	T:75_C:25	0.25	EVM0032137.1	940649	941113	--	--	--	--	Uncharacterized protein {ECO:0000313|EMBL:EMJ08191.1} (Fragment) OS=Prunus persica (Peach) PE=4 SV=1	hypothetical protein PRUPE_ppb021269mg, partial [Prunus persica]
color	fastlmm	1.48107e-08	7.83	--	T/C	T:75_C:25	0.25	EVM0036752.1	774859	778110	Cellular Component: nucleus (GO:0005634);; Biological Process: regulation of transcription, DNA-templated (GO:0006355);; Biological Process: regulation of translation (GO:0006417);; Biological Process: response to light stimulus (GO:0009416);; Cellular Component: plastid (GO:0009536);; Biological Process: auxin-activated signaling pathway (GO:0009734);; Molecular Function: protein dimerization ac…	K14484|4.47664e-179|mdm:103434164|auxin-responsive protein IAA16; K14484 auxin-responsive protein IAA (A)	--	--	Auxin-responsive protein {ECO:0000256|RuleBase:RU004549} OS=Malus domestica (Apple) PE=2 SV=1	auxin-responsive protein IAA16 [Malus domestica]
color	fastlmm	1.48107e-08	7.83	--	T/C	T:75_C:25	0.25	EVM0001693.1	894086	904507	--	--	--	--	Uncharacterized protein {ECO:0000313|EMBL:EMJ06498.1} OS=Prunus persica (Peach) PE=4 SV=1	PREDICTED: protein WVD2-like 1 [Pyrus x bretschneideri]
color	fastlmm	1.48107e-08	7.83	--	T/C	T:75_C:25	0.25	EVM0009279.1	864837	868308	Molecular Function: protein kinase activity (GO:0004672);; Biological Process: cellular process (GO:0009987);; Cellular Component: cell part (GO:0044464);;	--	[T]	Signal transduction mechanisms	Uncharacterized protein {ECO:0000313|EMBL:EMJ09420.1} OS=Prunus persica (Peach) PE=3 SV=1	PREDICTED: receptor-like protein kinase ANXUR2 [Malus domestica]
color	fastlmm	1.48107e-08	7.83	--	T/C	T:75_C:25	0.25	EVM0040259.1	887473	888571	Cellular Component: chromosome (GO:0005694);; Cellular Component: nucleolus (GO:0005730);; Cellular Component: mitochondrion (GO:0005739);;	K11275|1.69628e-82|pxb:103961347|histone H1.2-like; K11275 histone H1/5 (A)	--	--	Uncharacterized protein {ECO:0000313|EMBL:EMJ07092.1} OS=Prunus persica (Peach) PE=3 SV=1	PREDICTED: histone H1.2-like [Pyrus x bretschneideri]
color	fastlmm	1.48107e-08	7.83	--	T/C	T:75_C:25	0.25	EVM0038790.1	792899	794413	Molecular Function: nucleic acid binding (GO:0003676);; Molecular Function: electron carrier activity (GO:0009055);; Molecular Function: transferase activity, transferring phosphorus-containing groups (GO:0016772);; Biological Process: electron transport chain (GO:0022900);;	--	[R]	General function prediction only	T4.5 protein {ECO:0000313|EMBL:CCH50966.1} OS=Malus x robusta PE=4 SV=1	PREDICTED: uncharacterized protein LOC103420252 [Malus domestica]
color	fastlmm	1.48107e-08	7.83	--	T/C	T:75_C:25	0.25	EVM0039410.1	841856	843319	--	--	[O]	Posttranslational modification, protein turnover, chaperones	Uncharacterized protein {ECO:0000313|EMBL:EMJ09814.1} (Fragment) OS=Prunus persica (Peach) PE=4 SV=1	PREDICTED: aspartic proteinase CDR1-like [Malus domestica]
color	fastlmm	1.48107e-08	7.83	--	T/C	T:75_C:25	0.25	EVM0003383.1	889127	892478	--	--	--	--	Uncharacterized protein {ECO:0000313|EMBL:EXB93220.1} OS=Morus notabilis PE=4 SV=1	PREDICTED: uncharacterized protein LOC103961346 [Pyrus x bretschneideri]
color	fastlmm	1.48107e-08	7.83	--	T/C	T:75_C:25	0.25	EVM0015049.1	799343	810009	Biological Process: defense response to bacterium (GO:0042742);; Biological Process: defense response to fungus (GO:0050832);;	--	[R]	General function prediction only	Pathogenesis-related protein 4 {ECO:0000313|EMBL:AFH74426.1} OS=Malus domestica (Apple) PE=2 SV=1	PREDICTED: pathogenesis-related protein PR-4 [Malus domestica]
color	fastlmm	1.48107e-08	7.83	--	T/C	T:75_C:25	0.25	EVM0008653.2	949534	953751	Molecular Function: nucleic acid binding (GO:0003676);; Molecular Function: zinc ion binding (GO:0008270);;	--	--	--	Uncharacterized protein {ECO:0000313|EMBL:EMJ08338.1} OS=Prunus persica (Peach) PE=4 SV=1	PREDICTED: uncharacterized protein LOC103961342 [Pyrus x bretschneideri]
color	fastlmm	1.48107e-08	7.83	--	T/C	T:75_C:25	0.25	EVM0011953.1	938143	938631	--	--	--	--	Uncharacterized protein {ECO:0000313|EMBL:EMJ08872.1} OS=Prunus persica (Peach) PE=4 SV=1	PREDICTED: uncharacterized protein LOC103961343 [Pyrus x bretschneideri]
color	fastlmm	1.48107e-08	7.83	--	T/C	T:75_C:25	0.25	EVM0039180.1	789987	790878	Biological Process: defense response to bacterium (GO:0042742);; Biological Process: defense response to fungus (GO:0050832);;	--	[R]	General function prediction only	Uncharacterized protein {ECO:0000313|EMBL:EMJ07314.1} OS=Prunus persica (Peach) PE=4 SV=1	PREDICTED: pathogenesis-related protein PR-4B-like [Malus domestica]
color	fastlmm	1.51028e-08	7.82	--	G/A	G:83_A:17	0.17	EVM0005057.1	1821344	1823119	--	--	--	--	Uncharacterized protein {ECO:0000313|EMBL:EMJ06790.1} OS=Prunus persica (Peach) PE=4 SV=1	PREDICTED: F-box protein PP2-B10-like [Pyrus x bretschneideri]
color	fastlmm	1.51028e-08	7.82	--	G/A	G:83_A:17	0.17	EVM0042229.1	1812427	1814985	Molecular Function: nucleotide binding (GO:0000166);; Molecular Function: protein kinase activity (GO:0004672);; Biological Process: phosphorylation (GO:0016310);;	--	[T]	Signal transduction mechanisms	Uncharacterized protein {ECO:0000313|EMBL:EMJ09726.1} (Fragment) OS=Prunus persica (Peach) PE=3 SV=1	PREDICTED: LOW QUALITY PROTEIN: serine/threonine-protein kinase At3g07070-like [Malus domestica]
color	fastlmm	1.51028e-08	7.82	--	G/A	G:83_A:17	0.17	EVM0004653.1	1693519	1694730	--	--	--	--	Uncharacterized protein {ECO:0000313|EMBL:EMJ08152.1} OS=Prunus persica (Peach) PE=4 SV=1	PREDICTED: putative B3 domain-containing protein At3g49610 [Malus domestica]
color	fastlmm	1.51028e-08	7.82	--	G/A	G:83_A:17	0.17	EVM0038943.1	1671537	1672994	--	--	[R]	General function prediction only	Retrotransposon polyprotein {ECO:0000313|EMBL:AFP55537.1} OS=Rosa rugosa (Rugosa rose) PE=4 SV=1	PREDICTED: uncharacterized protein LOC103438536 [Malus domestica]
color	fastlmm	1.51028e-08	7.82	--	G/A	G:83_A:17	0.17	EVM0030054.1	1799885	1802171	Molecular Function: cyclin-dependent protein serine/threonine kinase activity (GO:0004693);; Molecular Function: ATP binding (GO:0005524);; Biological Process: protein phosphorylation (GO:0006468);;	--	--	--	Uncharacterized protein {ECO:0000313|EMBL:EMJ08908.1} OS=Prunus persica (Peach) PE=4 SV=1	PREDICTED: probable receptor-like protein kinase At1g11050 [Malus domestica]
color	fastlmm	1.51028e-08	7.82	--	G/A	G:83_A:17	0.17	EVM0004379.1	1674249	1675772	--	--	--	--	--	--
color	fastlmm	1.51028e-08	7.82	--	G/A	G:83_A:17	0.17	EVM0015010.1	1687802	1691885	Biological Process: activation of MAPKK activity (GO:0000186);; Molecular Function: MAP kinase kinase kinase activity (GO:0004709);; Molecular Function: ATP binding (GO:0005524);; Cellular Component: plasma membrane (GO:0005886);; Cellular Component: integral component of membrane (GO:0016021);; Molecular Function: 2-alkenal reductase [NAD(P)] activity (GO:0032440);; Biological Process: oxidation…	--	--	--	Leucine-rich repeat protein kinase family protein {ECO:0000313|EMBL:EOY10795.1} OS=Theobroma cacao (Cacao) PE=4 SV=1	PREDICTED: LOW QUALITY PROTEIN: probable leucine-rich repeat receptor-like protein kinase At5g63930 [Pyrus x bretschneideri]
color	fastlmm	1.51028e-08	7.82	--	G/A	G:83_A:17	0.17	EVM0018082.1	1728730	1731642	Cellular Component: ubiquitin ligase complex (GO:0000151);; Molecular Function: ubiquitin-protein transferase activity (GO:0004842);; Biological Process: protein ubiquitination (GO:0016567);;	--	[S]	Function unknown	Uncharacterized protein {ECO:0000313|EMBL:EMJ06351.1} OS=Prunus persica (Peach) PE=4 SV=1	PREDICTED: U-box domain-containing protein 9-like [Pyrus x bretschneideri]
color	fastlmm	1.51028e-08	7.82	--	G/A	G:83_A:17	0.17	EVM0035887.1	1734288	1736929	--	--	--	--	Uncharacterized protein {ECO:0000313|EMBL:EMJ07195.1} OS=Prunus persica (Peach) PE=4 SV=1	PREDICTED: uncharacterized protein LOC103930349 [Pyrus x bretschneideri]
color	fastlmm	1.51028e-08	7.82	--	G/A	G:83_A:17	0.17	EVM0019078.1	1755142	1760531	--	--	--	--	Mal d 1-associated protein {ECO:0000313|EMBL:AAP86780.1} OS=Malus domestica (Apple) PE=4 SV=1	PREDICTED: uncharacterized protein LOC103940283 [Pyrus x bretschneideri]
color	fastlmm	1.51028e-08	7.82	--	G/A	G:83_A:17	0.17	EVM0003748.1	1824637	1827997	--	--	--	--	Uncharacterized protein {ECO:0000313|EMBL:EMJ09500.1} OS=Prunus persica (Peach) PE=4 SV=1	PREDICTED: uncharacterized protein LOC103930355 [Pyrus x bretschneideri]
color	fastlmm	1.51028e-08	7.82	--	G/A	G:83_A:17	0.17	EVM0002602.1	1712168	1720039	Biological Process: protein O-linked glycosylation (GO:0006493);; Molecular Function: transferase activity, transferring glycosyl groups (GO:0016757);;	K09667|0|pxb:103930344|probable UDP-N-acetylglucosamine--peptide N-acetylglucosaminyltransferase SEC; K09667 protein O-GlcNAc transferase [EC:2.4.1.255] (A)	[GOT]	--	Uncharacterized protein {ECO:0000313|EMBL:EMJ09574.1} OS=Prunus persica (Peach) PE=4 SV=1	PREDICTED: probable UDP-N-acetylglucosamine--peptide N-acetylglucosaminyltransferase SEC [Pyrus x bretschneideri]
color	fastlmm	1.51028e-08	7.82	--	G/A	G:83_A:17	0.17	EVM0026671.1	1646534	1666933	Biological Process: lipid metabolic process (GO:0006629);; Molecular Function: hydrolase activity, acting on ester bonds (GO:0016788);;	--	--	--	Uncharacterized protein {ECO:0000313|EMBL:EMJ06591.1} OS=Prunus persica (Peach) PE=4 SV=1	PREDICTED: GDSL esterase/lipase LTL1-like [Malus domestica]
color	fastlmm	1.51028e-08	7.82	--	G/A	G:83_A:17	0.17	EVM0004034.1	1697689	1698498	--	--	[R]	General function prediction only	Uncharacterized protein {ECO:0000313|EMBL:EMJ21953.1} OS=Prunus persica (Peach) PE=4 SV=1	PREDICTED: ankyrin repeat-containing protein At3g12360 [Prunus mume]
color	fastlmm	1.51028e-08	7.82	--	G/A	G:83_A:17	0.17	EVM0004818.1	1793303	1794797	--	K15382|0|pxb:103930351|bidirectional sugar transporter NEC1-like; K15382 solute carrier family 50 (sugar transporter) (A)	[R]	General function prediction only	Sugar transporter SWEET {ECO:0000256|RuleBase:RU910715} OS=Prunus persica (Peach) PE=3 SV=1	PREDICTED: bidirectional sugar transporter NEC1-like [Pyrus x bretschneideri]
color	fastlmm	1.51028e-08	7.82	--	G/A	G:83_A:17	0.17	EVM0034355.1	1776485	1792532	--	--	--	--	Uncharacterized protein {ECO:0000313|EMBL:EMJ06453.1} OS=Prunus persica (Peach) PE=4 SV=1	PREDICTED: uncharacterized protein LOC103930352 [Pyrus x bretschneideri]
color	fastlmm	1.51028e-08	7.82	--	G/A	G:83_A:17	0.17	EVM0020199.1	1720442	1722475	--	--	[R]	General function prediction only	Uncharacterized protein {ECO:0000313|EMBL:EMJ07970.1} OS=Prunus persica (Peach) PE=4 SV=1	PREDICTED: pentatricopeptide repeat-containing protein At5g18390, mitochondrial [Pyrus x bretschneideri]
color	fastlmm	1.51028e-08	7.82	--	G/A	G:83_A:17	0.17	EVM0006228.1	1761433	1763665	--	K09422|2.32028e-155|pxb:103930402|myb-related protein 308-like; K09422 myb proto-oncogene protein, plant (A)	[K]	Transcription	R2R3 MYB transcription factor {ECO:0000313|EMBL:ABX79949.1} OS=Rosa hybrid cultivar PE=4 SV=1	PREDICTED: myb-related protein 308-like [Pyrus x bretschneideri]
color	fastlmm	1.51028e-08	7.82	--	G/A	G:83_A:17	0.17	EVM0037648.1	1630841	1632521	Biological Process: lipid metabolic process (GO:0006629);; Molecular Function: hydrolase activity, acting on ester bonds (GO:0016788);;	--	--	--	Uncharacterized protein {ECO:0000313|EMBL:EMJ06591.1} OS=Prunus persica (Peach) PE=4 SV=1	PREDICTED: GDSL esterase/lipase LTL1-like [Malus domestica]
color	fastlmm	1.51028e-08	7.82	--	G/A	G:83_A:17	0.17	EVM0037555.1	1678536	1684507	Molecular Function: DNA binding (GO:0003677);; Cellular Component: nucleus (GO:0005634);; Cellular Component: chloroplast (GO:0009507);; Cellular Component: plastid chromosome (GO:0009508);; Cellular Component: membrane (GO:0016020);; Biological Process: mRNA modification (GO:0016556);; Biological Process: transcription from plastid promoter (GO:0042793);; Biological Process: protein targeting to…	--	--	--	Uncharacterized protein {ECO:0000313|EMBL:EMJ09564.1} OS=Prunus persica (Peach) PE=4 SV=1	hypothetical protein PRUPE_ppa001139mg [Prunus persica]
color	fastlmm	1.51028e-08	7.82	--	G/A	G:83_A:17	0.17	EVM0016276.1	1722501	1728182	--	K13156|0|pxb:103930347|U11/U12 small nuclear ribonucleoprotein 48 kDa protein; K13156 U11/U12 small nuclear ribonucleoprotein 48 kDa protein (A)	--	--	Uncharacterized protein {ECO:0000313|EMBL:EMJ09264.1} OS=Prunus persica (Peach) PE=4 SV=1	PREDICTED: U11/U12 small nuclear ribonucleoprotein 48 kDa protein [Pyrus x bretschneideri]
color	fastlmm	1.52063e-08	7.82	--	G/A	G:83_A:17	0.17	EVM0016783.1	30711	34063	Cellular Component: integral component of membrane (GO:0016021);;	--	[GE]	--	Uncharacterized protein {ECO:0000313|EMBL:EMJ28693.1} OS=Prunus persica (Peach) PE=4 SV=1	PREDICTED: probable sugar phosphate/phosphate translocator At3g17430 [Pyrus x bretschneideri]
color	fastlmm	1.52063e-08	7.82	--	G/A	G:83_A:17	0.17	EVM0022741.1	46134	48809	Molecular Function: nucleotide binding (GO:0000166);; Molecular Function: nucleic acid binding (GO:0003676);;	--	--	--	Uncharacterized protein {ECO:0000313|EMBL:EMJ00041.1} OS=Prunus persica (Peach) PE=4 SV=1	PREDICTED: uncharacterized protein LOC103453405 [Malus domestica]
color	fastlmm	1.52063e-08	7.82	--	G/A	G:83_A:17	0.17	EVM0001447.1	34898	38595	--	K08494|0|pxb:103959093|novel plant SNARE 13-like; K08494 novel plant SNARE (A)	--	--	Uncharacterized protein {ECO:0000313|EMBL:EMJ24195.1} OS=Prunus persica (Peach) PE=4 SV=1	PREDICTED: novel plant SNARE 13-like [Pyrus x bretschneideri]
color	fastlmm	1.52063e-08	7.82	--	G/A	G:83_A:17	0.17	EVM0005035.1	49124	49458	Molecular Function: serine-type endopeptidase inhibitor activity (GO:0004867);; Biological Process: proteolysis (GO:0006508);; Molecular Function: peptidase activity (GO:0008233);; Biological Process: response to wounding (GO:0009611);;	--	--	--	Uncharacterized protein {ECO:0000313|EMBL:EMJ22564.1} OS=Prunus persica (Peach) PE=4 SV=1	PREDICTED: glu S.griseus protease inhibitor-like [Malus domestica]
color	fastlmm	1.52063e-08	7.82	--	G/A	G:83_A:17	0.17	EVM0025430.1	75829	83628	Biological Process: response to abiotic stimulus (GO:0009628);; Biological Process: cell differentiation (GO:0030154);; Biological Process: macromolecule localization (GO:0033036);; Biological Process: primary metabolic process (GO:0044238);; Biological Process: cellular macromolecule metabolic process (GO:0044260);; Biological Process: single organism reproductive process (GO:0044702);; Biologic…	--	[S]	Function unknown	Uncharacterized protein {ECO:0000313|EMBL:EMJ23164.1} OS=Prunus persica (Peach) PE=4 SV=1	PREDICTED: CWF19-like protein 2 [Malus domestica]
color	fastlmm	1.65391e-08	7.78	--	C/T	C:88_T:18	0.17	EVM0028600.1	1487394	1488199	--	K06995|6.93268e-76|pxb:103935710|uncharacterized LOC103935710; K06995 (A)	--	--	Uncharacterized protein {ECO:0000313|EMBL:EMJ09116.1} OS=Prunus persica (Peach) PE=4 SV=1	PREDICTED: uncharacterized protein LOC103935710 [Pyrus x bretschneideri]
color	fastlmm	1.65391e-08	7.78	--	C/T	C:88_T:18	0.17	EVM0045084.1	1494309	1496506	--	--	[T]	Signal transduction mechanisms	Uncharacterized protein {ECO:0000313|EMBL:EMJ09521.1} OS=Prunus persica (Peach) PE=3 SV=1	PREDICTED: probable receptor-like protein kinase At1g67000 [Malus domestica]
color	fastlmm	1.65391e-08	7.78	--	C/T	C:88_T:18	0.17	EVM0021087.1	1547223	1556225	--	--	[J]	Translation, ribosomal structure and biogenesis	Uncharacterized protein {ECO:0000313|EMBL:EMJ09608.1} OS=Prunus persica (Peach) PE=4 SV=1	PREDICTED: translational activator GCN1 [Malus domestica]
color	fastlmm	1.65391e-08	7.78	--	C/T	C:88_T:18	0.17	EVM0029558.1	1524082	1525794	Cellular Component: plasma membrane (GO:0005886);; Molecular Function: ammonium transmembrane transporter activity (GO:0008519);; Biological Process: response to nematode (GO:0009624);; Biological Process: methylammonium transport (GO:0015843);; Cellular Component: integral component of membrane (GO:0016021);; Biological Process: ammonium transmembrane transport (GO:0072488);;	K03320|0|mdm:103414323|ammonium transporter 1 member 2-like; K03320 ammonium transporter, Amt family (A)	[P]	Inorganic ion transport and metabolism	AMT1;2 {ECO:0000313|EMBL:AEZ06601.1} OS=Pyrus betulifolia PE=2 SV=1	AMT1;2 [Pyrus betulifolia]
color	fastlmm	1.65391e-08	7.78	--	C/T	C:88_T:18	0.17	EVM0027204.1	1447440	1448959	--	--	[R]	General function prediction only	Uncharacterized protein {ECO:0000313|EMBL:ERP46396.1} (Fragment) OS=Populus trichocarpa (Western balsam poplar) PE=4 SV=1	PREDICTED: uncharacterized protein LOC103403351 [Malus domestica]
color	fastlmm	1.65391e-08	7.78	--	C/T	C:88_T:18	0.17	EVM0040878.1	1422234	1425812	--	--	--	--	Uncharacterized protein {ECO:0000313|EMBL:EMJ06191.1} OS=Prunus persica (Peach) PE=4 SV=1	PREDICTED: vacuolar protein sorting-associated protein 62-like [Pyrus x bretschneideri]
color	fastlmm	1.65391e-08	7.78	--	C/T	C:88_T:18	0.17	EVM0016861.1	1572426	1573081	--	--	--	--	Uncharacterized protein {ECO:0000313|EMBL:EMJ09717.1} (Fragment) OS=Prunus persica (Peach) PE=4 SV=1	PREDICTED: dehydration-responsive element-binding protein 2D [Malus domestica]
color	fastlmm	1.65391e-08	7.78	--	C/T	C:88_T:18	0.17	EVM0035217.1	1556247	1570573	--	--	[J]	Translation, ribosomal structure and biogenesis	Uncharacterized protein {ECO:0000313|EMBL:EMJ09608.1} OS=Prunus persica (Peach) PE=4 SV=1	PREDICTED: translational activator GCN1 [Malus domestica]
color	fastlmm	1.65391e-08	7.78	--	C/T	C:88_T:18	0.17	EVM0017673.1	1490052	1490924	Biological Process: cellular process (GO:0009987);; Cellular Component: macromolecular complex (GO:0032991);; Cellular Component: intracellular part (GO:0044424);;	K07573|2.34987e-47|pxb:103968117|exosome complex component csl4; K07573 exosome complex component CSL4 (A)	[J]	Translation, ribosomal structure and biogenesis	Uncharacterized protein {ECO:0000313|EMBL:EMJ07143.1} OS=Prunus persica (Peach) PE=4 SV=1	PREDICTED: exosome complex component csl4 [Pyrus x bretschneideri]
color	fastlmm	1.65391e-08	7.78	--	C/T	C:88_T:18	0.17	EVM0002438.1	1603100	1605805	Biological Process: lipid metabolic process (GO:0006629);; Molecular Function: hydrolase activity, acting on ester bonds (GO:0016788);;	--	--	--	Uncharacterized protein {ECO:0000313|EMBL:EMJ08064.1} OS=Prunus persica (Peach) PE=4 SV=1	PREDICTED: GDSL esterase/lipase At5g33370-like [Malus domestica]
color	fastlmm	1.65391e-08	7.78	--	C/T	C:88_T:18	0.17	EVM0011771.1	1537784	1542521	--	--	--	--	Uncharacterized protein {ECO:0000313|EMBL:EXB93133.1} OS=Morus notabilis PE=4 SV=1	PREDICTED: uncharacterized protein LOC103940365 [Pyrus x bretschneideri]
color	fastlmm	1.65391e-08	7.78	--	C/T	C:88_T:18	0.17	EVM0031803.1	1461156	1465219	Molecular Function: nucleic acid binding (GO:0003676);; Cellular Component: endosome (GO:0005768);; Cellular Component: Golgi apparatus (GO:0005794);; Cellular Component: trans-Golgi network (GO:0005802);; Biological Process: nucleobase-containing compound metabolic process (GO:0006139);; Molecular Function: 3'-5' exonuclease activity (GO:0008408);; Molecular Function: glycogenin glucosyltransfer…	--	[G]	Carbohydrate transport and metabolism	Uncharacterized protein {ECO:0000313|EMBL:EMJ06220.1} OS=Prunus persica (Peach) PE=4 SV=1	PREDICTED: putative glucuronosyltransferase PGSIP6 [Malus domestica]
color	fastlmm	1.65391e-08	7.78	--	C/T	C:88_T:18	0.17	EVM0017541.1	1428487	1436724	Molecular Function: metalloendopeptidase activity (GO:0004222);; Molecular Function: ATP binding (GO:0005524);; Biological Process: obsolete ATP catabolic process (GO:0006200);; Biological Process: proteolysis (GO:0006508);; Molecular Function: microtubule-severing ATPase activity (GO:0008568);; Cellular Component: plasmodesma (GO:0009506);; Biological Process: embryo development ending in seed d…	--	[O]	Posttranslational modification, protein turnover, chaperones	Uncharacterized protein {ECO:0000313|EMBL:EMJ09588.1} OS=Prunus persica (Peach) PE=4 SV=1	PREDICTED: uncharacterized protein LOC103935704 isoform X1 [Pyrus x bretschneideri]
color	fastlmm	1.65391e-08	7.78	--	C/T	C:88_T:18	0.17	EVM0024299.1	1611230	1612911	Biological Process: lipid metabolic process (GO:0006629);; Molecular Function: hydrolase activity, acting on ester bonds (GO:0016788);;	--	--	--	Uncharacterized protein {ECO:0000313|EMBL:EMJ06591.1} OS=Prunus persica (Peach) PE=4 SV=1	PREDICTED: GDSL esterase/lipase LTL1-like [Malus domestica]
color	fastlmm	1.65391e-08	7.78	--	C/T	C:88_T:18	0.17	EVM0002590.1	1491387	1494221	Molecular Function: ATP binding (GO:0005524);; Biological Process: protein phosphorylation (GO:0006468);; Molecular Function: RNA polymerase II carboxy-terminal domain kinase activity (GO:0008353);;	--	[T]	Signal transduction mechanisms	Uncharacterized protein {ECO:0000313|EMBL:KCW47328.1} OS=Eucalyptus grandis (Flooded gum) PE=3 SV=1	PREDICTED: probable LRR receptor-like serine/threonine-protein kinase At2g28960 isoform X1 [Malus domestica]
color	fastlmm	1.65391e-08	7.78	--	C/T	C:88_T:18	0.17	EVM0015154.1	1411784	1421921	Biological Process: microtubule cytoskeleton organization (GO:0000226);; Biological Process: cytokinesis by cell plate formation (GO:0000911);; Molecular Function: DNA binding (GO:0003677);; Molecular Function: helicase activity (GO:0004386);; Molecular Function: ATP binding (GO:0005524);; Biological Process: gravitropism (GO:0009630);; Biological Process: vernalization response (GO:0010048);;	K10779|0|pxb:103935701|transcriptional regulator ATRX-like; K10779 transcriptional regulator ATRX [EC:3.6.4.12] (A)	[K]	Transcription	Uncharacterized protein {ECO:0000313|EMBL:EMJ09339.1} OS=Prunus persica (Peach) PE=4 SV=1	PREDICTED: transcriptional regulator ATRX-like isoform X1 [Pyrus x bretschneideri]
color	fastlmm	1.65391e-08	7.78	--	C/T	C:88_T:18	0.17	EVM0030666.1	1436826	1439958	Biological Process: response to molecule of bacterial origin (GO:0002237);; Molecular Function: protein serine/threonine kinase activity (GO:0004674);; Molecular Function: ATP binding (GO:0005524);; Biological Process: protein phosphorylation (GO:0006468);; Biological Process: signal transduction (GO:0007165);; Biological Process: procambium histogenesis (GO:0010067);; Biological Process: stomata…	--	--	--	Uncharacterized protein {ECO:0000313|EMBL:EMJ09619.1} OS=Prunus persica (Peach) PE=4 SV=1	PREDICTED: leucine-rich repeat receptor-like protein kinase PXL1 [Pyrus x bretschneideri]
color	fastlmm	1.65391e-08	7.78	--	C/T	C:88_T:18	0.17	EVM0003901.1	1474153	1478599	--	--	--	--	Uncharacterized protein {ECO:0000313|EMBL:EMJ09221.1} OS=Prunus persica (Peach) PE=4 SV=1	PREDICTED: uncharacterized protein LOC103434223 [Malus domestica]
color	fastlmm	1.65391e-08	7.78	--	C/T	C:88_T:18	0.17	EVM0017711.1	1480526	1481837	--	K07573|8.44763e-12|mdm:103451396|uncharacterized LOC103451396; K07573 exosome complex component CSL4 (A)	--	--	--	PREDICTED: uncharacterized protein LOC103451396 [Malus domestica]
color	fastlmm	1.67511e-08	7.78	--	G/A	G:79_A:15	0.16	EVM0036648.1	105719	107746	Molecular Function: catalytic activity (GO:0003824);;	K18195|0|mdm:103451413|probable rhamnogalacturonate lyase B; K18195 rhamnogalacturonan endolyase [EC:4.2.2.23] (A)	--	--	Uncharacterized protein {ECO:0000313|EMBL:EMJ09354.1} (Fragment) OS=Prunus persica (Peach) PE=4 SV=1	PREDICTED: probable rhamnogalacturonate lyase B [Malus domestica]
color	fastlmm	1.67511e-08	7.78	--	G/A	G:79_A:15	0.16	EVM0012506.1	100321	105508	Biological Process: carbohydrate metabolic process (GO:0005975);; Molecular Function: transferase activity, transferring hexosyl groups (GO:0016758);;	K05841|0|pxb:103938530|sterol 3-beta-glucosyltransferase UGT80A2-like; K05841 sterol 3beta-glucosyltransferase [EC:2.4.1.173] (A)	[GC]	--	Uncharacterized protein {ECO:0000313|EMBL:EMJ08818.1} OS=Prunus persica (Peach) PE=4 SV=1	PREDICTED: sterol 3-beta-glucosyltransferase UGT80A2-like [Pyrus x bretschneideri]
color	fastlmm	1.67511e-08	7.78	--	G/A	G:79_A:15	0.16	EVM0019361.1	119448	124259	--	K01772|9.61382e-69|mdm:103419579|uncharacterized LOC103419579; K01772 ferrochelatase [EC:4.99.1.1] (A)	--	--	Uncharacterized protein {ECO:0000313|EMBL:EOY09943.1} OS=Theobroma cacao (Cacao) PE=4 SV=1	PREDICTED: uncharacterized protein LOC103419579 [Malus domestica]
color	fastlmm	1.67511e-08	7.78	--	G/A	G:79_A:15	0.16	EVM0032300.1	113299	118076	Molecular Function: iron ion binding (GO:0005506);; Molecular Function: electron carrier activity (GO:0009055);; Molecular Function: heme binding (GO:0020037);; Biological Process: oxidation-reduction process (GO:0055114);; Molecular Function: aromatase activity (GO:0070330);;	K15747|0|mdm:103451121|protein LUTEIN DEFICIENT 5, chloroplastic; K15747 beta-ring hydroxylase [EC:1.14.-.-] (A)	[QI]	--	Uncharacterized protein {ECO:0000313|EMBL:EMJ06187.1} OS=Prunus persica (Peach) PE=3 SV=1	PREDICTED: protein LUTEIN DEFICIENT 5, chloroplastic isoform X1 [Malus domestica]
color	fastlmm	1.67511e-08	7.78	--	G/A	G:79_A:15	0.16	EVM0012233.1	82063	84974	Biological Process: defense response (GO:0006952);; Molecular Function: ADP binding (GO:0043531);;	--	[T]	Signal transduction mechanisms	Putative CC-NBS-LRR protein {ECO:0000313|EMBL:AEJ72566.1} OS=Malus domestica (Apple) PE=4 SV=1	PREDICTED: putative disease resistance protein At1g50180 [Pyrus x bretschneideri]
color	fastlmm	1.67511e-08	7.78	--	G/A	G:79_A:15	0.16	EVM0008509.1	89801	94041	Molecular Function: DNA binding (GO:0003677);;	--	[R]	General function prediction only	Putative chromatin remodeling complex subunit {ECO:0000313|EMBL:AEJ72573.1} OS=Malus domestica (Apple) PE=4 SV=1	PREDICTED: uncharacterized protein LOC103414019 [Malus domestica]
color	fastlmm	1.67511e-08	7.78	--	G/A	G:79_A:15	0.16	EVM0040352.1	87351	88490	Molecular Function: protein serine/threonine kinase activity (GO:0004674);; Molecular Function: ATP binding (GO:0005524);; Biological Process: protein phosphorylation (GO:0006468);;	K04730|0|mdm:103414020|receptor-like protein kinase FERONIA; K04730 interleukin-1 receptor-associated kinase 1 [EC:2.7.11.1] (A)	[T]	Signal transduction mechanisms	Putative serine/threonine kinase {ECO:0000313|EMBL:AEJ72567.1} OS=Malus domestica (Apple) PE=4 SV=1	PREDICTED: receptor-like protein kinase FERONIA [Malus domestica]
color	fastlmm	1.67511e-08	7.78	--	G/A	G:79_A:15	0.16	EVM0008958.1	145265	146004	--	--	--	--	Uncharacterized protein {ECO:0000313|EMBL:EMJ08603.1} OS=Prunus persica (Peach) PE=4 SV=1	PREDICTED: uncharacterized protein At4g13230-like [Malus domestica]
color	fastlmm	1.67511e-08	7.78	--	G/A	G:79_A:15	0.16	EVM0025207.1	95628	98954	Molecular Function: ferrochelatase activity (GO:0004325);; Biological Process: heme biosynthetic process (GO:0006783);;	K01772|0|mdm:103414022|ferrochelatase-2, chloroplastic-like; K01772 ferrochelatase [EC:4.99.1.1] (A)	[H]	Coenzyme transport and metabolism	Ferrochelatase {ECO:0000256|RuleBase:RU000607} OS=Prunus persica (Peach) PE=3 SV=1	PREDICTED: ferrochelatase-2, chloroplastic-like [Malus domestica]
color	fastlmm	1.67511e-08	7.78	--	G/A	G:79_A:15	0.16	EVM0027568.1	72334	73569	Molecular Function: protein serine/threonine kinase activity (GO:0004674);; Molecular Function: ATP binding (GO:0005524);; Biological Process: protein phosphorylation (GO:0006468);;	K04730|0|mdm:103414020|receptor-like protein kinase FERONIA; K04730 interleukin-1 receptor-associated kinase 1 [EC:2.7.11.1] (A)	[T]	Signal transduction mechanisms	Putative serine/threonine kinase {ECO:0000313|EMBL:AEJ72567.1} OS=Malus domestica (Apple) PE=4 SV=1	PREDICTED: receptor-like protein kinase FERONIA [Malus domestica]
color	fastlmm	1.67511e-08	7.78	--	G/A	G:79_A:15	0.16	EVM0029097.1	20372	57770	Biological Process: defense response (GO:0006952);; Molecular Function: ADP binding (GO:0043531);;	--	[T]	Signal transduction mechanisms	Putative CC-NBS-LRR protein {ECO:0000313|EMBL:AEJ72566.1} OS=Malus domestica (Apple) PE=4 SV=1	putative CC-NBS-LRR protein [Malus domestica]
color	fastlmm	1.67511e-08	7.78	--	G/A	G:79_A:15	0.16	EVM0038483.1	133143	140731	Molecular Function: nucleic acid binding (GO:0003676);; Molecular Function: ATP binding (GO:0005524);; Molecular Function: ATP-dependent helicase activity (GO:0008026);;	K12854|0|pxb:103938533|U5 small nuclear ribonucleoprotein 200 kDa helicase-like; K12854 pre-mRNA-splicing helicase BRR2 [EC:3.6.4.13] (A)	[A]	RNA processing and modification	Uncharacterized protein {ECO:0000313|EMBL:EMJ09609.1} OS=Prunus persica (Peach) PE=4 SV=1	PREDICTED: U5 small nuclear ribonucleoprotein 200 kDa helicase-like [Pyrus x bretschneideri]
color	fastlmm	1.7553e-08	7.76	--	G/A	G:89_A:13	0.13	EVM0032583.1	419453	420825	--	--	[R]	General function prediction only	Uncharacterized protein {ECO:0000313|EMBL:EMJ00449.1} OS=Prunus persica (Peach) PE=4 SV=1	PREDICTED: uncharacterized protein LOC103451371 [Malus domestica]
color	fastlmm	1.7553e-08	7.76	--	G/A	G:89_A:13	0.13	EVM0036678.1	453422	454100	--	--	--	--	Uncharacterized protein {ECO:0000313|EMBL:EMJ13061.1} OS=Prunus persica (Peach) PE=4 SV=1	PREDICTED: uncharacterized protein LOC103445946 [Malus domestica]
color	fastlmm	1.7553e-08	7.76	--	G/A	G:89_A:13	0.13	EVM0009337.1	427628	430407	Molecular Function: oxidoreductase activity (GO:0016491);; Biological Process: cellular metabolic process (GO:0044237);; Biological Process: single-organism metabolic process (GO:0044710);; Molecular Function: metal ion binding (GO:0046872);; Biological Process: response to stimulus (GO:0050896);;	K00031|1.03564e-104|mdm:103435343|isocitrate dehydrogenase [NADP]-like; K00031 isocitrate dehydrogenase [EC:1.1.1.42] (A)	[C]	Energy production and conversion	Isocitrate dehydrogenase [NADP] {ECO:0000256|PIRNR:PIRNR000108} OS=Prunus persica (Peach) PE=3 SV=1	PREDICTED: isocitrate dehydrogenase [NADP]-like isoform X2 [Malus domestica]
color	fastlmm	1.7553e-08	7.76	--	G/A	G:89_A:13	0.13	EVM0029834.1	519949	525039	Biological Process: endonucleolytic cleavage involved in rRNA processing (GO:0000478);; Molecular Function: CTP synthase activity (GO:0003883);; Cellular Component: cytosol (GO:0005829);; Biological Process: pyrimidine nucleotide biosynthetic process (GO:0006221);; Biological Process: embryo development ending in seed dormancy (GO:0009793);;	K01937|0|mdm:103445950|CTP synthase; K01937 CTP synthase [EC:6.3.4.2] (A)	[F]	Nucleotide transport and metabolism	CTP synthase {ECO:0000256|RuleBase:RU810713} OS=Prunus persica (Peach) PE=3 SV=1	PREDICTED: CTP synthase [Malus domestica]
color	fastlmm	1.7553e-08	7.76	--	G/A	G:89_A:13	0.13	EVM0032704.1	493306	495201	--	--	[R]	General function prediction only	T4.5 protein {ECO:0000313|EMBL:CCH50966.1} OS=Malus x robusta PE=4 SV=1	PREDICTED: uncharacterized protein LOC103402504 [Malus domestica]
color	fastlmm	1.7553e-08	7.76	--	G/A	G:89_A:13	0.13	EVM0043904.1	545141	549930	Molecular Function: transferase activity (GO:0016740);;	--	--	--	Uncharacterized protein {ECO:0000313|EMBL:EMJ12759.1} OS=Prunus persica (Peach) PE=4 SV=1	PREDICTED: uncharacterized protein LOC103958090 isoform X2 [Pyrus x bretschneideri]
color	fastlmm	1.7553e-08	7.76	--	G/A	G:89_A:13	0.13	EVM0012674.1	432483	439194	--	K08496|6.84467e-50|pxb:103964648|membrin-11-like; K08496 golgi SNAP receptor complex member 2 (A)	[U]	Intracellular trafficking, secretion, and vesicular transport	Membrin {ECO:0000256|PIRNR:PIRNR028865} OS=Prunus persica (Peach) PE=3 SV=1	PREDICTED: membrin-11-like [Malus domestica]
color	fastlmm	1.7553e-08	7.76	--	G/A	G:89_A:13	0.13	EVM0036376.1	454745	454981	--	--	--	--	Uncharacterized protein {ECO:0000313|EMBL:EMJ13829.1} OS=Prunus persica (Peach) PE=4 SV=1	PREDICTED: uncharacterized protein LOC103958096 [Pyrus x bretschneideri]
color	fastlmm	1.7553e-08	7.76	--	G/A	G:89_A:13	0.13	EVM0000964.1	608478	609053	--	--	--	--	Putative uncharacterized protein {ECO:0000313|EMBL:CAN82314.1} OS=Vitis vinifera (Grape) PE=4 SV=1	PREDICTED: uncharacterized protein LOC103442057 [Malus domestica]
color	fastlmm	1.7553e-08	7.76	--	G/A	G:89_A:13	0.13	EVM0043810.1	511625	516040	--	--	[IR]	--	Uncharacterized protein {ECO:0000313|EMBL:EMJ14790.1} OS=Prunus persica (Peach) PE=3 SV=1	PREDICTED: ABC transporter D family member 2, chloroplastic-like [Malus domestica]
color	fastlmm	1.7553e-08	7.76	--	G/A	G:89_A:13	0.13	EVM0006916.2	537160	539805	Biological Process: multicellular organism development (GO:0007275);; Biological Process: single-organism cellular process (GO:0044763);; Biological Process: regulation of cellular process (GO:0050794);;	--	--	--	Uncharacterized protein {ECO:0000313|EMBL:EMJ14643.1} OS=Prunus persica (Peach) PE=4 SV=1	PREDICTED: protein SOMBRERO-like [Malus domestica]
color	fastlmm	1.7553e-08	7.76	--	G/A	G:89_A:13	0.13	EVM0042184.1	412980	416412	Molecular Function: protein serine/threonine kinase activity (GO:0004674);; Molecular Function: ATP binding (GO:0005524);; Cellular Component: plasma membrane (GO:0005886);; Biological Process: protein phosphorylation (GO:0006468);; Biological Process: pollen tube growth (GO:0009860);;	--	[R]	General function prediction only	Uncharacterized protein {ECO:0000313|EMBL:EMJ15086.1} OS=Prunus persica (Peach) PE=4 SV=1	PREDICTED: protein kinase PVPK-1-like [Malus domestica]
color	fastlmm	1.7553e-08	7.76	--	G/A	G:89_A:13	0.13	EVM0027538.1	457571	464004	Molecular Function: metal ion binding (GO:0046872);;	--	[R]	General function prediction only	Uncharacterized protein {ECO:0000313|EMBL:EMJ13045.1} OS=Prunus persica (Peach) PE=4 SV=1	PREDICTED: zinc finger CCCH domain-containing protein 37 [Pyrus x bretschneideri]
color	fastlmm	1.7553e-08	7.76	--	G/A	G:89_A:13	0.13	EVM0030798.1	532900	534322	Molecular Function: nucleotide binding (GO:0000166);; Molecular Function: nucleic acid binding (GO:0003676);; Cellular Component: intracellular ribonucleoprotein complex (GO:0030529);;	K14411|9.84206e-43|pxb:103967731|heterogeneous nuclear ribonucleoprotein 1-like; K14411 RNA-binding protein Musashi (A)	[A]	RNA processing and modification	Uncharacterized protein {ECO:0000313|EMBL:EMJ24141.1} OS=Prunus persica (Peach) PE=4 SV=1	PREDICTED: heterogeneous nuclear ribonucleoprotein 1-like [Pyrus x bretschneideri]
color	fastlmm	1.7553e-08	7.76	--	G/A	G:89_A:13	0.13	EVM0003814.1	423936	427154	Molecular Function: magnesium ion binding (GO:0000287);; Molecular Function: isocitrate dehydrogenase (NADP+) activity (GO:0004450);; Molecular Function: copper ion binding (GO:0005507);; Cellular Component: peroxisome (GO:0005777);; Cellular Component: plasma membrane (GO:0005886);; Biological Process: tricarboxylic acid cycle (GO:0006099);; Biological Process: isocitrate metabolic process (GO:0…	K00031|0|mdm:103435343|isocitrate dehydrogenase [NADP]-like; K00031 isocitrate dehydrogenase [EC:1.1.1.42] (A)	[C]	Energy production and conversion	Isocitrate dehydrogenase [NADP] {ECO:0000256|PIRNR:PIRNR000108} OS=Prunus persica (Peach) PE=3 SV=1	PREDICTED: isocitrate dehydrogenase [NADP]-like isoform X2 [Malus domestica]
color	fastlmm	1.7553e-08	7.76	--	G/A	G:89_A:13	0.13	EVM0016647.1	500940	505595	Molecular Function: ATP binding (GO:0005524);; Biological Process: obsolete ATP catabolic process (GO:0006200);; Molecular Function: xenobiotic-transporting ATPase activity (GO:0008559);; Cellular Component: integral component of membrane (GO:0016021);; Biological Process: transmembrane transport (GO:0055085);;	--	[IR]	--	Uncharacterized protein {ECO:0000313|EMBL:EMJ14790.1} OS=Prunus persica (Peach) PE=3 SV=1	PREDICTED: ABC transporter D family member 2, chloroplastic-like [Pyrus x bretschneideri]
color	fastlmm	1.7553e-08	7.76	--	G/A	G:89_A:13	0.13	EVM0013247.1	475291	481800	Molecular Function: ATP binding (GO:0005524);; Biological Process: obsolete ATP catabolic process (GO:0006200);; Molecular Function: xenobiotic-transporting ATPase activity (GO:0008559);; Cellular Component: integral component of membrane (GO:0016021);; Biological Process: transmembrane transport (GO:0055085);;	--	[IR]	--	Uncharacterized protein {ECO:0000313|EMBL:EMJ14790.1} OS=Prunus persica (Peach) PE=3 SV=1	PREDICTED: ABC transporter D family member 2, chloroplastic-like [Malus domestica]
color	fastlmm	1.7553e-08	7.76	--	G/A	G:89_A:13	0.13	EVM0015862.1	441918	445704	--	--	[R]	General function prediction only	Uncharacterized protein {ECO:0000313|EMBL:EMJ14013.1} OS=Prunus persica (Peach) PE=4 SV=1	PREDICTED: pentatricopeptide repeat-containing protein At2g26790, mitochondrial-like [Malus domestica]
color	fastlmm	1.7553e-08	7.76	--	G/A	G:89_A:13	0.13	EVM0005504.1	552994	557304	Biological Process: endonucleolytic cleavage involved in rRNA processing (GO:0000478);; Molecular Function: CTP synthase activity (GO:0003883);; Cellular Component: cytosol (GO:0005829);; Biological Process: pyrimidine nucleotide biosynthetic process (GO:0006221);; Biological Process: embryo development ending in seed dormancy (GO:0009793);;	K01937|0|pxb:103958089|CTP synthase; K01937 CTP synthase [EC:6.3.4.2] (A)	[F]	Nucleotide transport and metabolism	CTP synthase {ECO:0000256|RuleBase:RU810713} OS=Prunus persica (Peach) PE=3 SV=1	PREDICTED: CTP synthase [Pyrus x bretschneideri]
color	fastlmm	1.80612e-08	7.74	--	A/T	A:86_T:20	0.19	EVM0018332.1	460261	461265	--	--	[R]	General function prediction only	Putative polyprotein (Retrotransposon protein) {ECO:0000313|EMBL:CBL94132.1} OS=Malus domestica (Apple) PE=4 SV=1	PREDICTED: uncharacterized protein LOC103966361 [Pyrus x bretschneideri]
color	fastlmm	1.80612e-08	7.74	--	A/T	A:86_T:20	0.19	EVM0037687.1	480512	483917	--	--	--	--	Uncharacterized protein {ECO:0000313|EMBL:EMJ11548.1} OS=Prunus persica (Peach) PE=4 SV=1	PREDICTED: uncharacterized protein LOC103938652 [Pyrus x bretschneideri]
color	fastlmm	1.9034e-08	7.72	--	T/C	T:84_C:14	0.14	EVM0032583.1	419453	420825	--	--	[R]	General function prediction only	Uncharacterized protein {ECO:0000313|EMBL:EMJ00449.1} OS=Prunus persica (Peach) PE=4 SV=1	PREDICTED: uncharacterized protein LOC103451371 [Malus domestica]
color	fastlmm	1.9034e-08	7.72	--	T/C	T:84_C:14	0.14	EVM0036678.1	453422	454100	--	--	--	--	Uncharacterized protein {ECO:0000313|EMBL:EMJ13061.1} OS=Prunus persica (Peach) PE=4 SV=1	PREDICTED: uncharacterized protein LOC103445946 [Malus domestica]
color	fastlmm	1.9034e-08	7.72	--	T/C	T:84_C:14	0.14	EVM0009337.1	427628	430407	Molecular Function: oxidoreductase activity (GO:0016491);; Biological Process: cellular metabolic process (GO:0044237);; Biological Process: single-organism metabolic process (GO:0044710);; Molecular Function: metal ion binding (GO:0046872);; Biological Process: response to stimulus (GO:0050896);;	K00031|1.03564e-104|mdm:103435343|isocitrate dehydrogenase [NADP]-like; K00031 isocitrate dehydrogenase [EC:1.1.1.42] (A)	[C]	Energy production and conversion	Isocitrate dehydrogenase [NADP] {ECO:0000256|PIRNR:PIRNR000108} OS=Prunus persica (Peach) PE=3 SV=1	PREDICTED: isocitrate dehydrogenase [NADP]-like isoform X2 [Malus domestica]
color	fastlmm	1.9034e-08	7.72	--	T/C	T:84_C:14	0.14	EVM0034046.1	401821	405097	Molecular Function: hydrolase activity (GO:0016787);;	--	[O]	Posttranslational modification, protein turnover, chaperones	Uncharacterized protein {ECO:0000313|EMBL:EMJ13046.1} OS=Prunus persica (Peach) PE=4 SV=1	PREDICTED: aspartic proteinase CDR1-like [Malus domestica]
color	fastlmm	1.9034e-08	7.72	--	T/C	T:84_C:14	0.14	EVM0029834.1	519949	525039	Biological Process: endonucleolytic cleavage involved in rRNA processing (GO:0000478);; Molecular Function: CTP synthase activity (GO:0003883);; Cellular Component: cytosol (GO:0005829);; Biological Process: pyrimidine nucleotide biosynthetic process (GO:0006221);; Biological Process: embryo development ending in seed dormancy (GO:0009793);;	K01937|0|mdm:103445950|CTP synthase; K01937 CTP synthase [EC:6.3.4.2] (A)	[F]	Nucleotide transport and metabolism	CTP synthase {ECO:0000256|RuleBase:RU810713} OS=Prunus persica (Peach) PE=3 SV=1	PREDICTED: CTP synthase [Malus domestica]
color	fastlmm	1.9034e-08	7.72	--	T/C	T:84_C:14	0.14	EVM0032704.1	493306	495201	--	--	[R]	General function prediction only	T4.5 protein {ECO:0000313|EMBL:CCH50966.1} OS=Malus x robusta PE=4 SV=1	PREDICTED: uncharacterized protein LOC103402504 [Malus domestica]
color	fastlmm	1.9034e-08	7.72	--	T/C	T:84_C:14	0.14	EVM0043904.1	545141	549930	Molecular Function: transferase activity (GO:0016740);;	--	--	--	Uncharacterized protein {ECO:0000313|EMBL:EMJ12759.1} OS=Prunus persica (Peach) PE=4 SV=1	PREDICTED: uncharacterized protein LOC103958090 isoform X2 [Pyrus x bretschneideri]
color	fastlmm	1.9034e-08	7.72	--	T/C	T:84_C:14	0.14	EVM0012674.1	432483	439194	--	K08496|6.84467e-50|pxb:103964648|membrin-11-like; K08496 golgi SNAP receptor complex member 2 (A)	[U]	Intracellular trafficking, secretion, and vesicular transport	Membrin {ECO:0000256|PIRNR:PIRNR028865} OS=Prunus persica (Peach) PE=3 SV=1	PREDICTED: membrin-11-like [Malus domestica]
color	fastlmm	1.9034e-08	7.72	--	T/C	T:84_C:14	0.14	EVM0036376.1	454745	454981	--	--	--	--	Uncharacterized protein {ECO:0000313|EMBL:EMJ13829.1} OS=Prunus persica (Peach) PE=4 SV=1	PREDICTED: uncharacterized protein LOC103958096 [Pyrus x bretschneideri]
color	fastlmm	1.9034e-08	7.72	--	T/C	T:84_C:14	0.14	EVM0043810.1	511625	516040	--	--	[IR]	--	Uncharacterized protein {ECO:0000313|EMBL:EMJ14790.1} OS=Prunus persica (Peach) PE=3 SV=1	PREDICTED: ABC transporter D family member 2, chloroplastic-like [Malus domestica]
color	fastlmm	1.9034e-08	7.72	--	T/C	T:84_C:14	0.14	EVM0034037.1	388780	393106	--	--	[R]	General function prediction only	Uncharacterized protein {ECO:0000313|EMBL:EMJ15149.1} OS=Prunus persica (Peach) PE=4 SV=1	PREDICTED: YTH domain-containing family protein 2-like isoform X1 [Malus domestica]
color	fastlmm	1.9034e-08	7.72	--	T/C	T:84_C:14	0.14	EVM0006916.2	537160	539805	Biological Process: multicellular organism development (GO:0007275);; Biological Process: single-organism cellular process (GO:0044763);; Biological Process: regulation of cellular process (GO:0050794);;	--	--	--	Uncharacterized protein {ECO:0000313|EMBL:EMJ14643.1} OS=Prunus persica (Peach) PE=4 SV=1	PREDICTED: protein SOMBRERO-like [Malus domestica]
color	fastlmm	1.9034e-08	7.72	--	T/C	T:84_C:14	0.14	EVM0042184.1	412980	416412	Molecular Function: protein serine/threonine kinase activity (GO:0004674);; Molecular Function: ATP binding (GO:0005524);; Cellular Component: plasma membrane (GO:0005886);; Biological Process: protein phosphorylation (GO:0006468);; Biological Process: pollen tube growth (GO:0009860);;	--	[R]	General function prediction only	Uncharacterized protein {ECO:0000313|EMBL:EMJ15086.1} OS=Prunus persica (Peach) PE=4 SV=1	PREDICTED: protein kinase PVPK-1-like [Malus domestica]
color	fastlmm	1.9034e-08	7.72	--	T/C	T:84_C:14	0.14	EVM0027538.1	457571	464004	Molecular Function: metal ion binding (GO:0046872);;	--	[R]	General function prediction only	Uncharacterized protein {ECO:0000313|EMBL:EMJ13045.1} OS=Prunus persica (Peach) PE=4 SV=1	PREDICTED: zinc finger CCCH domain-containing protein 37 [Pyrus x bretschneideri]
color	fastlmm	1.9034e-08	7.72	--	T/C	T:84_C:14	0.14	EVM0030798.1	532900	534322	Molecular Function: nucleotide binding (GO:0000166);; Molecular Function: nucleic acid binding (GO:0003676);; Cellular Component: intracellular ribonucleoprotein complex (GO:0030529);;	K14411|9.84206e-43|pxb:103967731|heterogeneous nuclear ribonucleoprotein 1-like; K14411 RNA-binding protein Musashi (A)	[A]	RNA processing and modification	Uncharacterized protein {ECO:0000313|EMBL:EMJ24141.1} OS=Prunus persica (Peach) PE=4 SV=1	PREDICTED: heterogeneous nuclear ribonucleoprotein 1-like [Pyrus x bretschneideri]
color	fastlmm	1.9034e-08	7.72	--	T/C	T:84_C:14	0.14	EVM0003814.1	423936	427154	Molecular Function: magnesium ion binding (GO:0000287);; Molecular Function: isocitrate dehydrogenase (NADP+) activity (GO:0004450);; Molecular Function: copper ion binding (GO:0005507);; Cellular Component: peroxisome (GO:0005777);; Cellular Component: plasma membrane (GO:0005886);; Biological Process: tricarboxylic acid cycle (GO:0006099);; Biological Process: isocitrate metabolic process (GO:0…	K00031|0|mdm:103435343|isocitrate dehydrogenase [NADP]-like; K00031 isocitrate dehydrogenase [EC:1.1.1.42] (A)	[C]	Energy production and conversion	Isocitrate dehydrogenase [NADP] {ECO:0000256|PIRNR:PIRNR000108} OS=Prunus persica (Peach) PE=3 SV=1	PREDICTED: isocitrate dehydrogenase [NADP]-like isoform X2 [Malus domestica]
color	fastlmm	1.9034e-08	7.72	--	T/C	T:84_C:14	0.14	EVM0016647.1	500940	505595	Molecular Function: ATP binding (GO:0005524);; Biological Process: obsolete ATP catabolic process (GO:0006200);; Molecular Function: xenobiotic-transporting ATPase activity (GO:0008559);; Cellular Component: integral component of membrane (GO:0016021);; Biological Process: transmembrane transport (GO:0055085);;	--	[IR]	--	Uncharacterized protein {ECO:0000313|EMBL:EMJ14790.1} OS=Prunus persica (Peach) PE=3 SV=1	PREDICTED: ABC transporter D family member 2, chloroplastic-like [Pyrus x bretschneideri]
color	fastlmm	1.9034e-08	7.72	--	T/C	T:84_C:14	0.14	EVM0013247.1	475291	481800	Molecular Function: ATP binding (GO:0005524);; Biological Process: obsolete ATP catabolic process (GO:0006200);; Molecular Function: xenobiotic-transporting ATPase activity (GO:0008559);; Cellular Component: integral component of membrane (GO:0016021);; Biological Process: transmembrane transport (GO:0055085);;	--	[IR]	--	Uncharacterized protein {ECO:0000313|EMBL:EMJ14790.1} OS=Prunus persica (Peach) PE=3 SV=1	PREDICTED: ABC transporter D family member 2, chloroplastic-like [Malus domestica]
color	fastlmm	1.9034e-08	7.72	--	T/C	T:84_C:14	0.14	EVM0015862.1	441918	445704	--	--	[R]	General function prediction only	Uncharacterized protein {ECO:0000313|EMBL:EMJ14013.1} OS=Prunus persica (Peach) PE=4 SV=1	PREDICTED: pentatricopeptide repeat-containing protein At2g26790, mitochondrial-like [Malus domestica]
color	fastlmm	1.9034e-08	7.72	--	T/C	T:84_C:14	0.14	EVM0005504.1	552994	557304	Biological Process: endonucleolytic cleavage involved in rRNA processing (GO:0000478);; Molecular Function: CTP synthase activity (GO:0003883);; Cellular Component: cytosol (GO:0005829);; Biological Process: pyrimidine nucleotide biosynthetic process (GO:0006221);; Biological Process: embryo development ending in seed dormancy (GO:0009793);;	K01937|0|pxb:103958089|CTP synthase; K01937 CTP synthase [EC:6.3.4.2] (A)	[F]	Nucleotide transport and metabolism	CTP synthase {ECO:0000256|RuleBase:RU810713} OS=Prunus persica (Peach) PE=3 SV=1	PREDICTED: CTP synthase [Pyrus x bretschneideri]
color	fastlmm	1.93569e-08	7.71	--	C/T	C:85_T:15	0.15	EVM0036648.1	105719	107746	Molecular Function: catalytic activity (GO:0003824);;	K18195|0|mdm:103451413|probable rhamnogalacturonate lyase B; K18195 rhamnogalacturonan endolyase [EC:4.2.2.23] (A)	--	--	Uncharacterized protein {ECO:0000313|EMBL:EMJ09354.1} (Fragment) OS=Prunus persica (Peach) PE=4 SV=1	PREDICTED: probable rhamnogalacturonate lyase B [Malus domestica]
color	fastlmm	1.93569e-08	7.71	--	C/T	C:85_T:15	0.15	EVM0012506.1	100321	105508	Biological Process: carbohydrate metabolic process (GO:0005975);; Molecular Function: transferase activity, transferring hexosyl groups (GO:0016758);;	K05841|0|pxb:103938530|sterol 3-beta-glucosyltransferase UGT80A2-like; K05841 sterol 3beta-glucosyltransferase [EC:2.4.1.173] (A)	[GC]	--	Uncharacterized protein {ECO:0000313|EMBL:EMJ08818.1} OS=Prunus persica (Peach) PE=4 SV=1	PREDICTED: sterol 3-beta-glucosyltransferase UGT80A2-like [Pyrus x bretschneideri]
color	fastlmm	1.93569e-08	7.71	--	C/T	C:85_T:15	0.15	EVM0019361.1	119448	124259	--	K01772|9.61382e-69|mdm:103419579|uncharacterized LOC103419579; K01772 ferrochelatase [EC:4.99.1.1] (A)	--	--	Uncharacterized protein {ECO:0000313|EMBL:EOY09943.1} OS=Theobroma cacao (Cacao) PE=4 SV=1	PREDICTED: uncharacterized protein LOC103419579 [Malus domestica]
color	fastlmm	1.93569e-08	7.71	--	C/T	C:85_T:15	0.15	EVM0032300.1	113299	118076	Molecular Function: iron ion binding (GO:0005506);; Molecular Function: electron carrier activity (GO:0009055);; Molecular Function: heme binding (GO:0020037);; Biological Process: oxidation-reduction process (GO:0055114);; Molecular Function: aromatase activity (GO:0070330);;	K15747|0|mdm:103451121|protein LUTEIN DEFICIENT 5, chloroplastic; K15747 beta-ring hydroxylase [EC:1.14.-.-] (A)	[QI]	--	Uncharacterized protein {ECO:0000313|EMBL:EMJ06187.1} OS=Prunus persica (Peach) PE=3 SV=1	PREDICTED: protein LUTEIN DEFICIENT 5, chloroplastic isoform X1 [Malus domestica]
color	fastlmm	1.93569e-08	7.71	--	C/T	C:85_T:15	0.15	EVM0012233.1	82063	84974	Biological Process: defense response (GO:0006952);; Molecular Function: ADP binding (GO:0043531);;	--	[T]	Signal transduction mechanisms	Putative CC-NBS-LRR protein {ECO:0000313|EMBL:AEJ72566.1} OS=Malus domestica (Apple) PE=4 SV=1	PREDICTED: putative disease resistance protein At1g50180 [Pyrus x bretschneideri]
color	fastlmm	1.93569e-08	7.71	--	C/T	C:85_T:15	0.15	EVM0008509.1	89801	94041	Molecular Function: DNA binding (GO:0003677);;	--	[R]	General function prediction only	Putative chromatin remodeling complex subunit {ECO:0000313|EMBL:AEJ72573.1} OS=Malus domestica (Apple) PE=4 SV=1	PREDICTED: uncharacterized protein LOC103414019 [Malus domestica]
color	fastlmm	1.93569e-08	7.71	--	C/T	C:85_T:15	0.15	EVM0040352.1	87351	88490	Molecular Function: protein serine/threonine kinase activity (GO:0004674);; Molecular Function: ATP binding (GO:0005524);; Biological Process: protein phosphorylation (GO:0006468);;	K04730|0|mdm:103414020|receptor-like protein kinase FERONIA; K04730 interleukin-1 receptor-associated kinase 1 [EC:2.7.11.1] (A)	[T]	Signal transduction mechanisms	Putative serine/threonine kinase {ECO:0000313|EMBL:AEJ72567.1} OS=Malus domestica (Apple) PE=4 SV=1	PREDICTED: receptor-like protein kinase FERONIA [Malus domestica]
color	fastlmm	1.93569e-08	7.71	--	C/T	C:85_T:15	0.15	EVM0025207.1	95628	98954	Molecular Function: ferrochelatase activity (GO:0004325);; Biological Process: heme biosynthetic process (GO:0006783);;	K01772|0|mdm:103414022|ferrochelatase-2, chloroplastic-like; K01772 ferrochelatase [EC:4.99.1.1] (A)	[H]	Coenzyme transport and metabolism	Ferrochelatase {ECO:0000256|RuleBase:RU000607} OS=Prunus persica (Peach) PE=3 SV=1	PREDICTED: ferrochelatase-2, chloroplastic-like [Malus domestica]
color	fastlmm	1.93569e-08	7.71	--	C/T	C:85_T:15	0.15	EVM0027568.1	72334	73569	Molecular Function: protein serine/threonine kinase activity (GO:0004674);; Molecular Function: ATP binding (GO:0005524);; Biological Process: protein phosphorylation (GO:0006468);;	K04730|0|mdm:103414020|receptor-like protein kinase FERONIA; K04730 interleukin-1 receptor-associated kinase 1 [EC:2.7.11.1] (A)	[T]	Signal transduction mechanisms	Putative serine/threonine kinase {ECO:0000313|EMBL:AEJ72567.1} OS=Malus domestica (Apple) PE=4 SV=1	PREDICTED: receptor-like protein kinase FERONIA [Malus domestica]
color	fastlmm	1.93569e-08	7.71	--	C/T	C:85_T:15	0.15	EVM0029097.1	20372	57770	Biological Process: defense response (GO:0006952);; Molecular Function: ADP binding (GO:0043531);;	--	[T]	Signal transduction mechanisms	Putative CC-NBS-LRR protein {ECO:0000313|EMBL:AEJ72566.1} OS=Malus domestica (Apple) PE=4 SV=1	putative CC-NBS-LRR protein [Malus domestica]
color	fastlmm	1.96032e-08	7.71	--	A/G	A:81_G:17	0.17	EVM0005057.1	1821344	1823119	--	--	--	--	Uncharacterized protein {ECO:0000313|EMBL:EMJ06790.1} OS=Prunus persica (Peach) PE=4 SV=1	PREDICTED: F-box protein PP2-B10-like [Pyrus x bretschneideri]
color	fastlmm	1.96032e-08	7.71	--	A/G	A:81_G:17	0.17	EVM0042229.1	1812427	1814985	Molecular Function: nucleotide binding (GO:0000166);; Molecular Function: protein kinase activity (GO:0004672);; Biological Process: phosphorylation (GO:0016310);;	--	[T]	Signal transduction mechanisms	Uncharacterized protein {ECO:0000313|EMBL:EMJ09726.1} (Fragment) OS=Prunus persica (Peach) PE=3 SV=1	PREDICTED: LOW QUALITY PROTEIN: serine/threonine-protein kinase At3g07070-like [Malus domestica]
color	fastlmm	1.96032e-08	7.71	--	A/G	A:81_G:17	0.17	EVM0030054.1	1799885	1802171	Molecular Function: cyclin-dependent protein serine/threonine kinase activity (GO:0004693);; Molecular Function: ATP binding (GO:0005524);; Biological Process: protein phosphorylation (GO:0006468);;	--	--	--	Uncharacterized protein {ECO:0000313|EMBL:EMJ08908.1} OS=Prunus persica (Peach) PE=4 SV=1	PREDICTED: probable receptor-like protein kinase At1g11050 [Malus domestica]
color	fastlmm	1.96032e-08	7.71	--	A/G	A:81_G:17	0.17	EVM0041961.1	1832648	1833958	Molecular Function: serine-type endopeptidase activity (GO:0004252);; Biological Process: proteolysis (GO:0006508);;	--	--	--	Putative uncharacterized protein {ECO:0000313|EMBL:AEJ72552.1} OS=Malus domestica (Apple) PE=4 SV=1	PREDICTED: uncharacterized protein LOC103930360 [Pyrus x bretschneideri]
color	fastlmm	1.96032e-08	7.71	--	A/G	A:81_G:17	0.17	EVM0014601.1	1873527	1874018	--	--	--	--	--	PREDICTED: uncharacterized protein LOC103930213 [Pyrus x bretschneideri]
color	fastlmm	1.96032e-08	7.71	--	A/G	A:81_G:17	0.17	EVM0045351.1	1828256	1831679	Molecular Function: tryptophan-tRNA ligase activity (GO:0004830);; Molecular Function: ATP binding (GO:0005524);; Cellular Component: cytosol (GO:0005829);; Biological Process: tryptophanyl-tRNA aminoacylation (GO:0006436);; Biological Process: nucleotide biosynthetic process (GO:0009165);;	K01867|0|pxb:103930358|tryptophan--tRNA ligase, cytoplasmic-like; K01867 tryptophanyl-tRNA synthetase [EC:6.1.1.2] (A)	[J]	Translation, ribosomal structure and biogenesis	Uncharacterized protein {ECO:0000313|EMBL:EMJ05535.1} OS=Prunus persica (Peach) PE=3 SV=1	PREDICTED: tryptophan--tRNA ligase, cytoplasmic-like [Pyrus x bretschneideri]
color	fastlmm	1.96032e-08	7.71	--	A/G	A:81_G:17	0.17	EVM0018082.1	1728730	1731642	Cellular Component: ubiquitin ligase complex (GO:0000151);; Molecular Function: ubiquitin-protein transferase activity (GO:0004842);; Biological Process: protein ubiquitination (GO:0016567);;	--	[S]	Function unknown	Uncharacterized protein {ECO:0000313|EMBL:EMJ06351.1} OS=Prunus persica (Peach) PE=4 SV=1	PREDICTED: U-box domain-containing protein 9-like [Pyrus x bretschneideri]
color	fastlmm	1.96032e-08	7.71	--	A/G	A:81_G:17	0.17	EVM0035887.1	1734288	1736929	--	--	--	--	Uncharacterized protein {ECO:0000313|EMBL:EMJ07195.1} OS=Prunus persica (Peach) PE=4 SV=1	PREDICTED: uncharacterized protein LOC103930349 [Pyrus x bretschneideri]
color	fastlmm	1.96032e-08	7.71	--	A/G	A:81_G:17	0.17	EVM0019078.1	1755142	1760531	--	--	--	--	Mal d 1-associated protein {ECO:0000313|EMBL:AAP86780.1} OS=Malus domestica (Apple) PE=4 SV=1	PREDICTED: uncharacterized protein LOC103940283 [Pyrus x bretschneideri]
color	fastlmm	1.96032e-08	7.71	--	A/G	A:81_G:17	0.17	EVM0003748.1	1824637	1827997	--	--	--	--	Uncharacterized protein {ECO:0000313|EMBL:EMJ09500.1} OS=Prunus persica (Peach) PE=4 SV=1	PREDICTED: uncharacterized protein LOC103930355 [Pyrus x bretschneideri]
color	fastlmm	1.96032e-08	7.71	--	A/G	A:81_G:17	0.17	EVM0002602.1	1712168	1720039	Biological Process: protein O-linked glycosylation (GO:0006493);; Molecular Function: transferase activity, transferring glycosyl groups (GO:0016757);;	K09667|0|pxb:103930344|probable UDP-N-acetylglucosamine--peptide N-acetylglucosaminyltransferase SEC; K09667 protein O-GlcNAc transferase [EC:2.4.1.255] (A)	[GOT]	--	Uncharacterized protein {ECO:0000313|EMBL:EMJ09574.1} OS=Prunus persica (Peach) PE=4 SV=1	PREDICTED: probable UDP-N-acetylglucosamine--peptide N-acetylglucosaminyltransferase SEC [Pyrus x bretschneideri]
color	fastlmm	1.96032e-08	7.71	--	A/G	A:81_G:17	0.17	EVM0004818.1	1793303	1794797	--	K15382|0|pxb:103930351|bidirectional sugar transporter NEC1-like; K15382 solute carrier family 50 (sugar transporter) (A)	[R]	General function prediction only	Sugar transporter SWEET {ECO:0000256|RuleBase:RU910715} OS=Prunus persica (Peach) PE=3 SV=1	PREDICTED: bidirectional sugar transporter NEC1-like [Pyrus x bretschneideri]
color	fastlmm	1.96032e-08	7.71	--	A/G	A:81_G:17	0.17	EVM0017179.1	1895251	1897545	Molecular Function: serine-type endopeptidase activity (GO:0004252);; Biological Process: proteolysis (GO:0006508);; Molecular Function: identical protein binding (GO:0042802);; Biological Process: negative regulation of catalytic activity (GO:0043086);;	--	--	--	Uncharacterized protein {ECO:0000313|EMBL:EMJ08409.1} OS=Prunus persica (Peach) PE=4 SV=1	PREDICTED: subtilisin-like protease [Pyrus x bretschneideri]
color	fastlmm	1.96032e-08	7.71	--	A/G	A:81_G:17	0.17	EVM0034355.1	1776485	1792532	--	--	--	--	Uncharacterized protein {ECO:0000313|EMBL:EMJ06453.1} OS=Prunus persica (Peach) PE=4 SV=1	PREDICTED: uncharacterized protein LOC103930352 [Pyrus x bretschneideri]
color	fastlmm	1.96032e-08	7.71	--	A/G	A:81_G:17	0.17	EVM0020199.1	1720442	1722475	--	--	[R]	General function prediction only	Uncharacterized protein {ECO:0000313|EMBL:EMJ07970.1} OS=Prunus persica (Peach) PE=4 SV=1	PREDICTED: pentatricopeptide repeat-containing protein At5g18390, mitochondrial [Pyrus x bretschneideri]
color	fastlmm	1.96032e-08	7.71	--	A/G	A:81_G:17	0.17	EVM0006228.1	1761433	1763665	--	K09422|2.32028e-155|pxb:103930402|myb-related protein 308-like; K09422 myb proto-oncogene protein, plant (A)	[K]	Transcription	R2R3 MYB transcription factor {ECO:0000313|EMBL:ABX79949.1} OS=Rosa hybrid cultivar PE=4 SV=1	PREDICTED: myb-related protein 308-like [Pyrus x bretschneideri]
color	fastlmm	1.96032e-08	7.71	--	A/G	A:81_G:17	0.17	EVM0000678.1	1853341	1859469	--	--	--	--	--	PREDICTED: uncharacterized protein LOC103405911 [Malus domestica]
color	fastlmm	1.96032e-08	7.71	--	A/G	A:81_G:17	0.17	EVM0017617.1	1842890	1845184	Molecular Function: serine-type endopeptidase activity (GO:0004252);; Cellular Component: extracellular region (GO:0005576);; Biological Process: proteolysis (GO:0006508);; Molecular Function: identical protein binding (GO:0042802);; Biological Process: negative regulation of catalytic activity (GO:0043086);;	--	--	--	Uncharacterized protein {ECO:0000313|EMBL:EMJ08409.1} OS=Prunus persica (Peach) PE=4 SV=1	PREDICTED: subtilisin-like protease [Pyrus x bretschneideri]
color	fastlmm	1.96032e-08	7.71	--	A/G	A:81_G:17	0.17	EVM0010968.1	1837252	1840234	Biological Process: protein sumoylation (GO:0016925);; Molecular Function: protein tag (GO:0031386);; Biological Process: regulation of cell proliferation (GO:0042127);;	K12160|3.80753e-63|pxb:103934953|small ubiquitin-related modifier 3-like; K12160 small ubiquitin-related modifier (A)	[O]	Posttranslational modification, protein turnover, chaperones	Uncharacterized protein {ECO:0000313|EMBL:EMJ08384.1} OS=Prunus persica (Peach) PE=4 SV=1	PREDICTED: small ubiquitin-related modifier 3-like isoform X2 [Pyrus x bretschneideri]
color	fastlmm	1.96032e-08	7.71	--	A/G	A:81_G:17	0.17	EVM0036995.1	1867199	1868617	--	--	--	--	--	--
color	fastlmm	1.96032e-08	7.71	--	A/G	A:81_G:17	0.17	EVM0016276.1	1722501	1728182	--	K13156|0|pxb:103930347|U11/U12 small nuclear ribonucleoprotein 48 kDa protein; K13156 U11/U12 small nuclear ribonucleoprotein 48 kDa protein (A)	--	--	Uncharacterized protein {ECO:0000313|EMBL:EMJ09264.1} OS=Prunus persica (Peach) PE=4 SV=1	PREDICTED: U11/U12 small nuclear ribonucleoprotein 48 kDa protein [Pyrus x bretschneideri]
color	fastlmm	1.98095e-08	7.7	--	T/A	T:83_A:19	0.19	EVM0028600.1	1487394	1488199	--	K06995|6.93268e-76|pxb:103935710|uncharacterized LOC103935710; K06995 (A)	--	--	Uncharacterized protein {ECO:0000313|EMBL:EMJ09116.1} OS=Prunus persica (Peach) PE=4 SV=1	PREDICTED: uncharacterized protein LOC103935710 [Pyrus x bretschneideri]
color	fastlmm	1.98095e-08	7.7	--	T/A	T:83_A:19	0.19	EVM0045084.1	1494309	1496506	--	--	[T]	Signal transduction mechanisms	Uncharacterized protein {ECO:0000313|EMBL:EMJ09521.1} OS=Prunus persica (Peach) PE=3 SV=1	PREDICTED: probable receptor-like protein kinase At1g67000 [Malus domestica]
color	fastlmm	1.98095e-08	7.7	--	T/A	T:83_A:19	0.19	EVM0021087.1	1547223	1556225	--	--	[J]	Translation, ribosomal structure and biogenesis	Uncharacterized protein {ECO:0000313|EMBL:EMJ09608.1} OS=Prunus persica (Peach) PE=4 SV=1	PREDICTED: translational activator GCN1 [Malus domestica]
color	fastlmm	1.98095e-08	7.7	--	T/A	T:83_A:19	0.19	EVM0029558.1	1524082	1525794	Cellular Component: plasma membrane (GO:0005886);; Molecular Function: ammonium transmembrane transporter activity (GO:0008519);; Biological Process: response to nematode (GO:0009624);; Biological Process: methylammonium transport (GO:0015843);; Cellular Component: integral component of membrane (GO:0016021);; Biological Process: ammonium transmembrane transport (GO:0072488);;	K03320|0|mdm:103414323|ammonium transporter 1 member 2-like; K03320 ammonium transporter, Amt family (A)	[P]	Inorganic ion transport and metabolism	AMT1;2 {ECO:0000313|EMBL:AEZ06601.1} OS=Pyrus betulifolia PE=2 SV=1	AMT1;2 [Pyrus betulifolia]
color	fastlmm	1.98095e-08	7.7	--	T/A	T:83_A:19	0.19	EVM0027204.1	1447440	1448959	--	--	[R]	General function prediction only	Uncharacterized protein {ECO:0000313|EMBL:ERP46396.1} (Fragment) OS=Populus trichocarpa (Western balsam poplar) PE=4 SV=1	PREDICTED: uncharacterized protein LOC103403351 [Malus domestica]
color	fastlmm	1.98095e-08	7.7	--	T/A	T:83_A:19	0.19	EVM0016861.1	1572426	1573081	--	--	--	--	Uncharacterized protein {ECO:0000313|EMBL:EMJ09717.1} (Fragment) OS=Prunus persica (Peach) PE=4 SV=1	PREDICTED: dehydration-responsive element-binding protein 2D [Malus domestica]
color	fastlmm	1.98095e-08	7.7	--	T/A	T:83_A:19	0.19	EVM0035217.1	1556247	1570573	--	--	[J]	Translation, ribosomal structure and biogenesis	Uncharacterized protein {ECO:0000313|EMBL:EMJ09608.1} OS=Prunus persica (Peach) PE=4 SV=1	PREDICTED: translational activator GCN1 [Malus domestica]
color	fastlmm	1.98095e-08	7.7	--	T/A	T:83_A:19	0.19	EVM0017673.1	1490052	1490924	Biological Process: cellular process (GO:0009987);; Cellular Component: macromolecular complex (GO:0032991);; Cellular Component: intracellular part (GO:0044424);;	K07573|2.34987e-47|pxb:103968117|exosome complex component csl4; K07573 exosome complex component CSL4 (A)	[J]	Translation, ribosomal structure and biogenesis	Uncharacterized protein {ECO:0000313|EMBL:EMJ07143.1} OS=Prunus persica (Peach) PE=4 SV=1	PREDICTED: exosome complex component csl4 [Pyrus x bretschneideri]
color	fastlmm	1.98095e-08	7.7	--	T/A	T:83_A:19	0.19	EVM0002438.1	1603100	1605805	Biological Process: lipid metabolic process (GO:0006629);; Molecular Function: hydrolase activity, acting on ester bonds (GO:0016788);;	--	--	--	Uncharacterized protein {ECO:0000313|EMBL:EMJ08064.1} OS=Prunus persica (Peach) PE=4 SV=1	PREDICTED: GDSL esterase/lipase At5g33370-like [Malus domestica]
color	fastlmm	1.98095e-08	7.7	--	T/A	T:83_A:19	0.19	EVM0011771.1	1537784	1542521	--	--	--	--	Uncharacterized protein {ECO:0000313|EMBL:EXB93133.1} OS=Morus notabilis PE=4 SV=1	PREDICTED: uncharacterized protein LOC103940365 [Pyrus x bretschneideri]
color	fastlmm	1.98095e-08	7.7	--	T/A	T:83_A:19	0.19	EVM0031803.1	1461156	1465219	Molecular Function: nucleic acid binding (GO:0003676);; Cellular Component: endosome (GO:0005768);; Cellular Component: Golgi apparatus (GO:0005794);; Cellular Component: trans-Golgi network (GO:0005802);; Biological Process: nucleobase-containing compound metabolic process (GO:0006139);; Molecular Function: 3'-5' exonuclease activity (GO:0008408);; Molecular Function: glycogenin glucosyltransfer…	--	[G]	Carbohydrate transport and metabolism	Uncharacterized protein {ECO:0000313|EMBL:EMJ06220.1} OS=Prunus persica (Peach) PE=4 SV=1	PREDICTED: putative glucuronosyltransferase PGSIP6 [Malus domestica]
color	fastlmm	1.98095e-08	7.7	--	T/A	T:83_A:19	0.19	EVM0024299.1	1611230	1612911	Biological Process: lipid metabolic process (GO:0006629);; Molecular Function: hydrolase activity, acting on ester bonds (GO:0016788);;	--	--	--	Uncharacterized protein {ECO:0000313|EMBL:EMJ06591.1} OS=Prunus persica (Peach) PE=4 SV=1	PREDICTED: GDSL esterase/lipase LTL1-like [Malus domestica]
color	fastlmm	1.98095e-08	7.7	--	T/A	T:83_A:19	0.19	EVM0002590.1	1491387	1494221	Molecular Function: ATP binding (GO:0005524);; Biological Process: protein phosphorylation (GO:0006468);; Molecular Function: RNA polymerase II carboxy-terminal domain kinase activity (GO:0008353);;	--	[T]	Signal transduction mechanisms	Uncharacterized protein {ECO:0000313|EMBL:KCW47328.1} OS=Eucalyptus grandis (Flooded gum) PE=3 SV=1	PREDICTED: probable LRR receptor-like serine/threonine-protein kinase At2g28960 isoform X1 [Malus domestica]
color	fastlmm	1.98095e-08	7.7	--	T/A	T:83_A:19	0.19	EVM0037648.1	1630841	1632521	Biological Process: lipid metabolic process (GO:0006629);; Molecular Function: hydrolase activity, acting on ester bonds (GO:0016788);;	--	--	--	Uncharacterized protein {ECO:0000313|EMBL:EMJ06591.1} OS=Prunus persica (Peach) PE=4 SV=1	PREDICTED: GDSL esterase/lipase LTL1-like [Malus domestica]
color	fastlmm	1.98095e-08	7.7	--	T/A	T:83_A:19	0.19	EVM0003901.1	1474153	1478599	--	--	--	--	Uncharacterized protein {ECO:0000313|EMBL:EMJ09221.1} OS=Prunus persica (Peach) PE=4 SV=1	PREDICTED: uncharacterized protein LOC103434223 [Malus domestica]
color	fastlmm	1.98095e-08	7.7	--	T/A	T:83_A:19	0.19	EVM0017711.1	1480526	1481837	--	K07573|8.44763e-12|mdm:103451396|uncharacterized LOC103451396; K07573 exosome complex component CSL4 (A)	--	--	--	PREDICTED: uncharacterized protein LOC103451396 [Malus domestica]
color	fastlmm	2.03774e-08	7.69	--	C/T	C:84_T:18	0.18	EVM0005057.1	1821344	1823119	--	--	--	--	Uncharacterized protein {ECO:0000313|EMBL:EMJ06790.1} OS=Prunus persica (Peach) PE=4 SV=1	PREDICTED: F-box protein PP2-B10-like [Pyrus x bretschneideri]
color	fastlmm	2.03774e-08	7.69	--	C/T	C:84_T:18	0.18	EVM0042229.1	1812427	1814985	Molecular Function: nucleotide binding (GO:0000166);; Molecular Function: protein kinase activity (GO:0004672);; Biological Process: phosphorylation (GO:0016310);;	--	[T]	Signal transduction mechanisms	Uncharacterized protein {ECO:0000313|EMBL:EMJ09726.1} (Fragment) OS=Prunus persica (Peach) PE=3 SV=1	PREDICTED: LOW QUALITY PROTEIN: serine/threonine-protein kinase At3g07070-like [Malus domestica]
color	fastlmm	2.03774e-08	7.69	--	C/T	C:84_T:18	0.18	EVM0004653.1	1693519	1694730	--	--	--	--	Uncharacterized protein {ECO:0000313|EMBL:EMJ08152.1} OS=Prunus persica (Peach) PE=4 SV=1	PREDICTED: putative B3 domain-containing protein At3g49610 [Malus domestica]
color	fastlmm	2.03774e-08	7.69	--	C/T	C:84_T:18	0.18	EVM0038943.1	1671537	1672994	--	--	[R]	General function prediction only	Retrotransposon polyprotein {ECO:0000313|EMBL:AFP55537.1} OS=Rosa rugosa (Rugosa rose) PE=4 SV=1	PREDICTED: uncharacterized protein LOC103438536 [Malus domestica]
color	fastlmm	2.03774e-08	7.69	--	C/T	C:84_T:18	0.18	EVM0030054.1	1799885	1802171	Molecular Function: cyclin-dependent protein serine/threonine kinase activity (GO:0004693);; Molecular Function: ATP binding (GO:0005524);; Biological Process: protein phosphorylation (GO:0006468);;	--	--	--	Uncharacterized protein {ECO:0000313|EMBL:EMJ08908.1} OS=Prunus persica (Peach) PE=4 SV=1	PREDICTED: probable receptor-like protein kinase At1g11050 [Malus domestica]
color	fastlmm	2.03774e-08	7.69	--	C/T	C:84_T:18	0.18	EVM0004379.1	1674249	1675772	--	--	--	--	--	--
color	fastlmm	2.03774e-08	7.69	--	C/T	C:84_T:18	0.18	EVM0041961.1	1832648	1833958	Molecular Function: serine-type endopeptidase activity (GO:0004252);; Biological Process: proteolysis (GO:0006508);;	--	--	--	Putative uncharacterized protein {ECO:0000313|EMBL:AEJ72552.1} OS=Malus domestica (Apple) PE=4 SV=1	PREDICTED: uncharacterized protein LOC103930360 [Pyrus x bretschneideri]
color	fastlmm	2.03774e-08	7.69	--	C/T	C:84_T:18	0.18	EVM0015010.1	1687802	1691885	Biological Process: activation of MAPKK activity (GO:0000186);; Molecular Function: MAP kinase kinase kinase activity (GO:0004709);; Molecular Function: ATP binding (GO:0005524);; Cellular Component: plasma membrane (GO:0005886);; Cellular Component: integral component of membrane (GO:0016021);; Molecular Function: 2-alkenal reductase [NAD(P)] activity (GO:0032440);; Biological Process: oxidation…	--	--	--	Leucine-rich repeat protein kinase family protein {ECO:0000313|EMBL:EOY10795.1} OS=Theobroma cacao (Cacao) PE=4 SV=1	PREDICTED: LOW QUALITY PROTEIN: probable leucine-rich repeat receptor-like protein kinase At5g63930 [Pyrus x bretschneideri]
color	fastlmm	2.03774e-08	7.69	--	C/T	C:84_T:18	0.18	EVM0045351.1	1828256	1831679	Molecular Function: tryptophan-tRNA ligase activity (GO:0004830);; Molecular Function: ATP binding (GO:0005524);; Cellular Component: cytosol (GO:0005829);; Biological Process: tryptophanyl-tRNA aminoacylation (GO:0006436);; Biological Process: nucleotide biosynthetic process (GO:0009165);;	K01867|0|pxb:103930358|tryptophan--tRNA ligase, cytoplasmic-like; K01867 tryptophanyl-tRNA synthetase [EC:6.1.1.2] (A)	[J]	Translation, ribosomal structure and biogenesis	Uncharacterized protein {ECO:0000313|EMBL:EMJ05535.1} OS=Prunus persica (Peach) PE=3 SV=1	PREDICTED: tryptophan--tRNA ligase, cytoplasmic-like [Pyrus x bretschneideri]
color	fastlmm	2.03774e-08	7.69	--	C/T	C:84_T:18	0.18	EVM0018082.1	1728730	1731642	Cellular Component: ubiquitin ligase complex (GO:0000151);; Molecular Function: ubiquitin-protein transferase activity (GO:0004842);; Biological Process: protein ubiquitination (GO:0016567);;	--	[S]	Function unknown	Uncharacterized protein {ECO:0000313|EMBL:EMJ06351.1} OS=Prunus persica (Peach) PE=4 SV=1	PREDICTED: U-box domain-containing protein 9-like [Pyrus x bretschneideri]
color	fastlmm	2.03774e-08	7.69	--	C/T	C:84_T:18	0.18	EVM0035887.1	1734288	1736929	--	--	--	--	Uncharacterized protein {ECO:0000313|EMBL:EMJ07195.1} OS=Prunus persica (Peach) PE=4 SV=1	PREDICTED: uncharacterized protein LOC103930349 [Pyrus x bretschneideri]
color	fastlmm	2.03774e-08	7.69	--	C/T	C:84_T:18	0.18	EVM0019078.1	1755142	1760531	--	--	--	--	Mal d 1-associated protein {ECO:0000313|EMBL:AAP86780.1} OS=Malus domestica (Apple) PE=4 SV=1	PREDICTED: uncharacterized protein LOC103940283 [Pyrus x bretschneideri]
color	fastlmm	2.03774e-08	7.69	--	C/T	C:84_T:18	0.18	EVM0003748.1	1824637	1827997	--	--	--	--	Uncharacterized protein {ECO:0000313|EMBL:EMJ09500.1} OS=Prunus persica (Peach) PE=4 SV=1	PREDICTED: uncharacterized protein LOC103930355 [Pyrus x bretschneideri]
color	fastlmm	2.03774e-08	7.69	--	C/T	C:84_T:18	0.18	EVM0002602.1	1712168	1720039	Biological Process: protein O-linked glycosylation (GO:0006493);; Molecular Function: transferase activity, transferring glycosyl groups (GO:0016757);;	K09667|0|pxb:103930344|probable UDP-N-acetylglucosamine--peptide N-acetylglucosaminyltransferase SEC; K09667 protein O-GlcNAc transferase [EC:2.4.1.255] (A)	[GOT]	--	Uncharacterized protein {ECO:0000313|EMBL:EMJ09574.1} OS=Prunus persica (Peach) PE=4 SV=1	PREDICTED: probable UDP-N-acetylglucosamine--peptide N-acetylglucosaminyltransferase SEC [Pyrus x bretschneideri]
color	fastlmm	2.03774e-08	7.69	--	C/T	C:84_T:18	0.18	EVM0026671.1	1646534	1666933	Biological Process: lipid metabolic process (GO:0006629);; Molecular Function: hydrolase activity, acting on ester bonds (GO:0016788);;	--	--	--	Uncharacterized protein {ECO:0000313|EMBL:EMJ06591.1} OS=Prunus persica (Peach) PE=4 SV=1	PREDICTED: GDSL esterase/lipase LTL1-like [Malus domestica]
color	fastlmm	2.03774e-08	7.69	--	C/T	C:84_T:18	0.18	EVM0004034.1	1697689	1698498	--	--	[R]	General function prediction only	Uncharacterized protein {ECO:0000313|EMBL:EMJ21953.1} OS=Prunus persica (Peach) PE=4 SV=1	PREDICTED: ankyrin repeat-containing protein At3g12360 [Prunus mume]
color	fastlmm	2.03774e-08	7.69	--	C/T	C:84_T:18	0.18	EVM0004818.1	1793303	1794797	--	K15382|0|pxb:103930351|bidirectional sugar transporter NEC1-like; K15382 solute carrier family 50 (sugar transporter) (A)	[R]	General function prediction only	Sugar transporter SWEET {ECO:0000256|RuleBase:RU910715} OS=Prunus persica (Peach) PE=3 SV=1	PREDICTED: bidirectional sugar transporter NEC1-like [Pyrus x bretschneideri]
color	fastlmm	2.03774e-08	7.69	--	C/T	C:84_T:18	0.18	EVM0034355.1	1776485	1792532	--	--	--	--	Uncharacterized protein {ECO:0000313|EMBL:EMJ06453.1} OS=Prunus persica (Peach) PE=4 SV=1	PREDICTED: uncharacterized protein LOC103930352 [Pyrus x bretschneideri]
color	fastlmm	2.03774e-08	7.69	--	C/T	C:84_T:18	0.18	EVM0020199.1	1720442	1722475	--	--	[R]	General function prediction only	Uncharacterized protein {ECO:0000313|EMBL:EMJ07970.1} OS=Prunus persica (Peach) PE=4 SV=1	PREDICTED: pentatricopeptide repeat-containing protein At5g18390, mitochondrial [Pyrus x bretschneideri]
color	fastlmm	2.03774e-08	7.69	--	C/T	C:84_T:18	0.18	EVM0006228.1	1761433	1763665	--	K09422|2.32028e-155|pxb:103930402|myb-related protein 308-like; K09422 myb proto-oncogene protein, plant (A)	[K]	Transcription	R2R3 MYB transcription factor {ECO:0000313|EMBL:ABX79949.1} OS=Rosa hybrid cultivar PE=4 SV=1	PREDICTED: myb-related protein 308-like [Pyrus x bretschneideri]
color	fastlmm	2.03774e-08	7.69	--	C/T	C:84_T:18	0.18	EVM0000678.1	1853341	1859469	--	--	--	--	--	PREDICTED: uncharacterized protein LOC103405911 [Malus domestica]
color	fastlmm	2.03774e-08	7.69	--	C/T	C:84_T:18	0.18	EVM0017617.1	1842890	1845184	Molecular Function: serine-type endopeptidase activity (GO:0004252);; Cellular Component: extracellular region (GO:0005576);; Biological Process: proteolysis (GO:0006508);; Molecular Function: identical protein binding (GO:0042802);; Biological Process: negative regulation of catalytic activity (GO:0043086);;	--	--	--	Uncharacterized protein {ECO:0000313|EMBL:EMJ08409.1} OS=Prunus persica (Peach) PE=4 SV=1	PREDICTED: subtilisin-like protease [Pyrus x bretschneideri]
color	fastlmm	2.03774e-08	7.69	--	C/T	C:84_T:18	0.18	EVM0010968.1	1837252	1840234	Biological Process: protein sumoylation (GO:0016925);; Molecular Function: protein tag (GO:0031386);; Biological Process: regulation of cell proliferation (GO:0042127);;	K12160|3.80753e-63|pxb:103934953|small ubiquitin-related modifier 3-like; K12160 small ubiquitin-related modifier (A)	[O]	Posttranslational modification, protein turnover, chaperones	Uncharacterized protein {ECO:0000313|EMBL:EMJ08384.1} OS=Prunus persica (Peach) PE=4 SV=1	PREDICTED: small ubiquitin-related modifier 3-like isoform X2 [Pyrus x bretschneideri]
color	fastlmm	2.03774e-08	7.69	--	C/T	C:84_T:18	0.18	EVM0037555.1	1678536	1684507	Molecular Function: DNA binding (GO:0003677);; Cellular Component: nucleus (GO:0005634);; Cellular Component: chloroplast (GO:0009507);; Cellular Component: plastid chromosome (GO:0009508);; Cellular Component: membrane (GO:0016020);; Biological Process: mRNA modification (GO:0016556);; Biological Process: transcription from plastid promoter (GO:0042793);; Biological Process: protein targeting to…	--	--	--	Uncharacterized protein {ECO:0000313|EMBL:EMJ09564.1} OS=Prunus persica (Peach) PE=4 SV=1	hypothetical protein PRUPE_ppa001139mg [Prunus persica]
color	fastlmm	2.03774e-08	7.69	--	C/T	C:84_T:18	0.18	EVM0016276.1	1722501	1728182	--	K13156|0|pxb:103930347|U11/U12 small nuclear ribonucleoprotein 48 kDa protein; K13156 U11/U12 small nuclear ribonucleoprotein 48 kDa protein (A)	--	--	Uncharacterized protein {ECO:0000313|EMBL:EMJ09264.1} OS=Prunus persica (Peach) PE=4 SV=1	PREDICTED: U11/U12 small nuclear ribonucleoprotein 48 kDa protein [Pyrus x bretschneideri]
color	fastlmm	2.30747e-08	7.64	--	A/G	A:79_G:13	0.14	EVM0039483.1	7163	8105	--	--	--	--	Uncharacterized protein {ECO:0000313|EMBL:EMJ21043.1} OS=Prunus persica (Peach) PE=4 SV=1	PREDICTED: uncharacterized protein LOC103420018 [Malus domestica]
color	fastlmm	2.45197e-08	7.61	--	G/A	G:82_A:14	0.15	EVM0030982.1	94997	95488	Molecular Function: antioxidant activity (GO:0016209);; Molecular Function: oxidoreductase activity (GO:0016491);;	K11188|1.5067e-43|pxb:103961241|1-Cys peroxiredoxin; K11188 peroxiredoxin 6, 1-Cys peroxiredoxin [EC:1.11.1.7 1.11.1.15 3.1.1.-] (A)	[O]	Posttranslational modification, protein turnover, chaperones	Uncharacterized protein {ECO:0000313|EMBL:EMJ25158.1} OS=Prunus persica (Peach) PE=4 SV=1	PREDICTED: 1-Cys peroxiredoxin [Pyrus x bretschneideri]
color	fastlmm	2.45197e-08	7.61	--	G/A	G:82_A:14	0.15	EVM0034562.1	139601	140745	--	K15152|5.73635e-97|mdm:103452751|mediator of RNA polymerase II transcription subunit 21; K15152 mediator of RNA polymerase II transcription subunit 21 (A)	[K]	Transcription	Uncharacterized protein {ECO:0000313|EMBL:EMJ25601.1} OS=Prunus persica (Peach) PE=4 SV=1	PREDICTED: mediator of RNA polymerase II transcription subunit 21 isoform X1 [Malus domestica]
color	fastlmm	2.45197e-08	7.61	--	G/A	G:82_A:14	0.15	EVM0038948.1	79010	85680	--	--	--	--	Uncharacterized protein {ECO:0000313|EMBL:EMJ26614.1} OS=Prunus persica (Peach) PE=4 SV=1	PREDICTED: uncharacterized protein LOC103940758 [Pyrus x bretschneideri]
color	fastlmm	2.45197e-08	7.61	--	G/A	G:82_A:14	0.15	EVM0023730.1	202005	203169	--	--	[DR]	--	Uncharacterized protein {ECO:0000313|EMBL:EMJ25932.1} OS=Prunus persica (Peach) PE=4 SV=1	PREDICTED: ubiquitin carboxyl-terminal hydrolase 12-like isoform X1 [Malus domestica]
color	fastlmm	2.45197e-08	7.61	--	G/A	G:82_A:14	0.15	EVM0031905.1	116312	123411	--	--	[S]	Function unknown	Uncharacterized protein {ECO:0000313|EMBL:EMJ26557.1} OS=Prunus persica (Peach) PE=4 SV=1	PREDICTED: calmodulin-binding transcription activator 3-like, partial [Pyrus x bretschneideri]
color	fastlmm	2.45197e-08	7.61	--	G/A	G:82_A:14	0.15	EVM0024428.1	100513	102205	--	--	--	--	Uncharacterized protein {ECO:0000313|EnsemblPlants:GLYMA07G36130.1} OS=Glycine max (Soybean) PE=4 SV=2	PREDICTED: uncharacterized protein LOC103452754 [Malus domestica]
color	fastlmm	2.45197e-08	7.61	--	G/A	G:82_A:14	0.15	EVM0025826.1	144456	147665	Molecular Function: ATP citrate synthase activity (GO:0003878);; Molecular Function: succinate-CoA ligase (ADP-forming) activity (GO:0004775);; Molecular Function: ATP binding (GO:0005524);; Cellular Component: cytosol (GO:0005829);; Biological Process: lipid metabolic process (GO:0006629);;	K01648|0|pxb:103950305|ATP-citrate synthase alpha chain protein 2-like; K01648 ATP citrate (pro-S)-lyase [EC:2.3.3.8] (A)	[C]	Energy production and conversion	Uncharacterized protein {ECO:0000313|EMBL:EMJ23745.1} OS=Prunus persica (Peach) PE=4 SV=1	PREDICTED: ATP-citrate synthase alpha chain protein 2-like [Pyrus x bretschneideri]
color	fastlmm	2.45197e-08	7.61	--	G/A	G:82_A:14	0.15	EVM0018718.1	140879	143260	Biological Process: SRP-dependent cotranslational protein targeting to membrane (GO:0006614);; Molecular Function: 7S RNA binding (GO:0008312);; Cellular Component: signal recognition particle (GO:0048500);;	K03105|5.48239e-93|pxb:103940764|signal recognition particle 19 kDa protein-like; K03105 signal recognition particle subunit SRP19 (A)	[U]	Intracellular trafficking, secretion, and vesicular transport	Uncharacterized protein {ECO:0000313|EMBL:EMJ02568.1} OS=Prunus persica (Peach) PE=4 SV=1	PREDICTED: signal recognition particle 19 kDa protein-like [Pyrus x bretschneideri]
color	fastlmm	2.45197e-08	7.61	--	G/A	G:82_A:14	0.15	EVM0016507.1	104269	115505	Molecular Function: binding (GO:0005488);;	K10400|0|mdm:103452753|phragmoplast orienting kinesin-1; K10400 kinesin family member 15 (A)	--	--	Kinesin-like protein {ECO:0000256|RuleBase:RU000394} OS=Citrus sinensis (Sweet orange) PE=3 SV=1	PREDICTED: phragmoplast orienting kinesin-1 [Malus domestica]
color	fastlmm	2.45197e-08	7.61	--	G/A	G:82_A:14	0.15	EVM0034097.1	131480	134407	Cellular Component: plasma membrane (GO:0005886);; Molecular Function: methyltransferase activity (GO:0008168);; Biological Process: methylation (GO:0032259);;	--	[E]	Amino acid transport and metabolism	Uncharacterized protein {ECO:0000313|EMBL:EMJ24945.1} OS=Prunus persica (Peach) PE=4 SV=1	PREDICTED: methyltransferase-like protein 13 [Malus domestica]
color	fastlmm	2.45197e-08	7.61	--	G/A	G:82_A:14	0.15	EVM0032177.1	226589	228725	Biological Process: autophagy (GO:0006914);; Molecular Function: microtubule binding (GO:0008017);; Biological Process: CVT pathway (GO:0032258);; Biological Process: para-aminobenzoic acid metabolic process (GO:0046482);;	K08341|5.80488e-81|mdm:103452743|autophagy-related protein 8i-like; K08341 GABA(A) receptor-associated protein (A)	[Z]	Cytoskeleton	Autophagy-related protein {ECO:0000256|RuleBase:RU004384} OS=Malus domestica (Apple) PE=2 SV=1	autophagy-related protein 8h [Malus domestica]
color	fastlmm	2.45197e-08	7.61	--	G/A	G:82_A:14	0.15	EVM0038895.1	54670	60206	--	--	--	--	S-adenosyl-L-methionine-dependent methyltransferases superfamily protein, putative isoform 1 {ECO:0000313|EMBL:EOY06856.1} OS=Theobroma cacao (Cacao) PE=4 SV=1	PREDICTED: DNA (cytosine-5)-methyltransferase DRM1 [Pyrus x bretschneideri]
color	fastlmm	2.45197e-08	7.61	--	G/A	G:82_A:14	0.15	EVM0039844.1	222814	226161	--	--	[DR]	--	Uncharacterized protein {ECO:0000313|EMBL:EMJ24171.1} OS=Prunus persica (Peach) PE=4 SV=1	PREDICTED: BTB/POZ and MATH domain-containing protein 3-like [Malus domestica]
color	fastlmm	2.45197e-08	7.61	--	G/A	G:82_A:14	0.15	EVM0036891.1	62835	66646	--	--	[R]	General function prediction only	Uncharacterized protein {ECO:0000313|EMBL:EMJ26262.1} (Fragment) OS=Prunus persica (Peach) PE=4 SV=1	PREDICTED: uncharacterized protein LOC103452758 isoform X1 [Malus domestica]
color	fastlmm	2.45197e-08	7.61	--	G/A	G:82_A:14	0.15	EVM0027640.1	240350	243017	Molecular Function: methionine adenosyltransferase activity (GO:0004478);; Molecular Function: ATP binding (GO:0005524);; Cellular Component: cytoplasm (GO:0005737);; Biological Process: S-adenosylmethionine biosynthetic process (GO:0006556);; Biological Process: one-carbon metabolic process (GO:0006730);; Molecular Function: metal ion binding (GO:0046872);;	K00789|0|mdm:103414559|S-adenosylmethionine synthase 2; K00789 S-adenosylmethionine synthetase [EC:2.5.1.6] (A)	[H]	Coenzyme transport and metabolism	S-adenosylmethionine synthase {ECO:0000256|RuleBase:RU000541} OS=Morus notabilis PE=3 SV=1	S-adenosylmethionine synthetase [Pyrus x bretschneideri]
color	fastlmm	2.45197e-08	7.61	--	G/A	G:82_A:14	0.15	EVM0023620.1	235057	235956	--	--	--	--	Putative uncharacterized protein {ECO:0000313|EMBL:CAN82314.1} OS=Vitis vinifera (Grape) PE=4 SV=1	PREDICTED: uncharacterized protein LOC103952703 [Pyrus x bretschneideri]
color	fastlmm	2.45197e-08	7.61	--	G/A	G:82_A:14	0.15	EVM0023861.1	175707	179792	--	--	[DR]	--	Uncharacterized protein {ECO:0000313|EMBL:EMJ24171.1} OS=Prunus persica (Peach) PE=4 SV=1	PREDICTED: BTB/POZ and MATH domain-containing protein 3-like [Pyrus x bretschneideri]
color	fastlmm	2.45197e-08	7.61	--	G/A	G:82_A:14	0.15	EVM0002802.1	204207	205008	Molecular Function: binding (GO:0005488);; Biological Process: cellular process (GO:0009987);; Biological Process: ammonium transport (GO:0015696);; Cellular Component: membrane (GO:0016020);;	--	[R]	General function prediction only	Putative uncharacterized protein {ECO:0000313|EMBL:CAN79061.1} OS=Vitis vinifera (Grape) PE=4 SV=1	PREDICTED: cucumisin-like [Malus domestica]
color	fastlmm	2.45197e-08	7.61	--	G/A	G:82_A:14	0.15	EVM0031018.1	71757	77156	--	K12823|0|pxb:103940757|DEAD-box ATP-dependent RNA helicase 46-like; K12823 ATP-dependent RNA helicase DDX5/DBP2 [EC:3.6.4.13] (A)	[A]	RNA processing and modification	Uncharacterized protein {ECO:0000313|EMBL:EMJ28267.1} OS=Prunus persica (Peach) PE=3 SV=1	PREDICTED: DEAD-box ATP-dependent RNA helicase 40-like isoform X1 [Pyrus x bretschneideri]
color	fastlmm	2.45197e-08	7.61	--	G/A	G:82_A:14	0.15	EVM0029932.1	92147	94533	--	--	[R]	General function prediction only	Putative polyprotein (Retrotrasposon protein) {ECO:0000313|EMBL:CBL94154.1} OS=Malus domestica (Apple) PE=4 SV=1	PREDICTED: uncharacterized protein LOC103440632 [Malus domestica]
color	fastlmm	2.58798e-08	7.59	--	G/A	G:79_A:19	0.19	EVM0004653.1	1693519	1694730	--	--	--	--	Uncharacterized protein {ECO:0000313|EMBL:EMJ08152.1} OS=Prunus persica (Peach) PE=4 SV=1	PREDICTED: putative B3 domain-containing protein At3g49610 [Malus domestica]
color	fastlmm	2.58798e-08	7.59	--	G/A	G:79_A:19	0.19	EVM0038943.1	1671537	1672994	--	--	[R]	General function prediction only	Retrotransposon polyprotein {ECO:0000313|EMBL:AFP55537.1} OS=Rosa rugosa (Rugosa rose) PE=4 SV=1	PREDICTED: uncharacterized protein LOC103438536 [Malus domestica]
color	fastlmm	2.58798e-08	7.59	--	G/A	G:79_A:19	0.19	EVM0004379.1	1674249	1675772	--	--	--	--	--	--
color	fastlmm	2.58798e-08	7.59	--	G/A	G:79_A:19	0.19	EVM0015010.1	1687802	1691885	Biological Process: activation of MAPKK activity (GO:0000186);; Molecular Function: MAP kinase kinase kinase activity (GO:0004709);; Molecular Function: ATP binding (GO:0005524);; Cellular Component: plasma membrane (GO:0005886);; Cellular Component: integral component of membrane (GO:0016021);; Molecular Function: 2-alkenal reductase [NAD(P)] activity (GO:0032440);; Biological Process: oxidation…	--	--	--	Leucine-rich repeat protein kinase family protein {ECO:0000313|EMBL:EOY10795.1} OS=Theobroma cacao (Cacao) PE=4 SV=1	PREDICTED: LOW QUALITY PROTEIN: probable leucine-rich repeat receptor-like protein kinase At5g63930 [Pyrus x bretschneideri]
color	fastlmm	2.58798e-08	7.59	--	G/A	G:79_A:19	0.19	EVM0018082.1	1728730	1731642	Cellular Component: ubiquitin ligase complex (GO:0000151);; Molecular Function: ubiquitin-protein transferase activity (GO:0004842);; Biological Process: protein ubiquitination (GO:0016567);;	--	[S]	Function unknown	Uncharacterized protein {ECO:0000313|EMBL:EMJ06351.1} OS=Prunus persica (Peach) PE=4 SV=1	PREDICTED: U-box domain-containing protein 9-like [Pyrus x bretschneideri]
color	fastlmm	2.58798e-08	7.59	--	G/A	G:79_A:19	0.19	EVM0035887.1	1734288	1736929	--	--	--	--	Uncharacterized protein {ECO:0000313|EMBL:EMJ07195.1} OS=Prunus persica (Peach) PE=4 SV=1	PREDICTED: uncharacterized protein LOC103930349 [Pyrus x bretschneideri]
color	fastlmm	2.58798e-08	7.59	--	G/A	G:79_A:19	0.19	EVM0019078.1	1755142	1760531	--	--	--	--	Mal d 1-associated protein {ECO:0000313|EMBL:AAP86780.1} OS=Malus domestica (Apple) PE=4 SV=1	PREDICTED: uncharacterized protein LOC103940283 [Pyrus x bretschneideri]
color	fastlmm	2.58798e-08	7.59	--	G/A	G:79_A:19	0.19	EVM0016861.1	1572426	1573081	--	--	--	--	Uncharacterized protein {ECO:0000313|EMBL:EMJ09717.1} (Fragment) OS=Prunus persica (Peach) PE=4 SV=1	PREDICTED: dehydration-responsive element-binding protein 2D [Malus domestica]
color	fastlmm	2.58798e-08	7.59	--	G/A	G:79_A:19	0.19	EVM0002602.1	1712168	1720039	Biological Process: protein O-linked glycosylation (GO:0006493);; Molecular Function: transferase activity, transferring glycosyl groups (GO:0016757);;	K09667|0|pxb:103930344|probable UDP-N-acetylglucosamine--peptide N-acetylglucosaminyltransferase SEC; K09667 protein O-GlcNAc transferase [EC:2.4.1.255] (A)	[GOT]	--	Uncharacterized protein {ECO:0000313|EMBL:EMJ09574.1} OS=Prunus persica (Peach) PE=4 SV=1	PREDICTED: probable UDP-N-acetylglucosamine--peptide N-acetylglucosaminyltransferase SEC [Pyrus x bretschneideri]
color	fastlmm	2.58798e-08	7.59	--	G/A	G:79_A:19	0.19	EVM0026671.1	1646534	1666933	Biological Process: lipid metabolic process (GO:0006629);; Molecular Function: hydrolase activity, acting on ester bonds (GO:0016788);;	--	--	--	Uncharacterized protein {ECO:0000313|EMBL:EMJ06591.1} OS=Prunus persica (Peach) PE=4 SV=1	PREDICTED: GDSL esterase/lipase LTL1-like [Malus domestica]
color	fastlmm	2.58798e-08	7.59	--	G/A	G:79_A:19	0.19	EVM0004034.1	1697689	1698498	--	--	[R]	General function prediction only	Uncharacterized protein {ECO:0000313|EMBL:EMJ21953.1} OS=Prunus persica (Peach) PE=4 SV=1	PREDICTED: ankyrin repeat-containing protein At3g12360 [Prunus mume]
color	fastlmm	2.58798e-08	7.59	--	G/A	G:79_A:19	0.19	EVM0035217.1	1556247	1570573	--	--	[J]	Translation, ribosomal structure and biogenesis	Uncharacterized protein {ECO:0000313|EMBL:EMJ09608.1} OS=Prunus persica (Peach) PE=4 SV=1	PREDICTED: translational activator GCN1 [Malus domestica]
color	fastlmm	2.58798e-08	7.59	--	G/A	G:79_A:19	0.19	EVM0002438.1	1603100	1605805	Biological Process: lipid metabolic process (GO:0006629);; Molecular Function: hydrolase activity, acting on ester bonds (GO:0016788);;	--	--	--	Uncharacterized protein {ECO:0000313|EMBL:EMJ08064.1} OS=Prunus persica (Peach) PE=4 SV=1	PREDICTED: GDSL esterase/lipase At5g33370-like [Malus domestica]
color	fastlmm	2.58798e-08	7.59	--	G/A	G:79_A:19	0.19	EVM0020199.1	1720442	1722475	--	--	[R]	General function prediction only	Uncharacterized protein {ECO:0000313|EMBL:EMJ07970.1} OS=Prunus persica (Peach) PE=4 SV=1	PREDICTED: pentatricopeptide repeat-containing protein At5g18390, mitochondrial [Pyrus x bretschneideri]
color	fastlmm	2.58798e-08	7.59	--	G/A	G:79_A:19	0.19	EVM0024299.1	1611230	1612911	Biological Process: lipid metabolic process (GO:0006629);; Molecular Function: hydrolase activity, acting on ester bonds (GO:0016788);;	--	--	--	Uncharacterized protein {ECO:0000313|EMBL:EMJ06591.1} OS=Prunus persica (Peach) PE=4 SV=1	PREDICTED: GDSL esterase/lipase LTL1-like [Malus domestica]
color	fastlmm	2.58798e-08	7.59	--	G/A	G:79_A:19	0.19	EVM0037648.1	1630841	1632521	Biological Process: lipid metabolic process (GO:0006629);; Molecular Function: hydrolase activity, acting on ester bonds (GO:0016788);;	--	--	--	Uncharacterized protein {ECO:0000313|EMBL:EMJ06591.1} OS=Prunus persica (Peach) PE=4 SV=1	PREDICTED: GDSL esterase/lipase LTL1-like [Malus domestica]
color	fastlmm	2.58798e-08	7.59	--	G/A	G:79_A:19	0.19	EVM0037555.1	1678536	1684507	Molecular Function: DNA binding (GO:0003677);; Cellular Component: nucleus (GO:0005634);; Cellular Component: chloroplast (GO:0009507);; Cellular Component: plastid chromosome (GO:0009508);; Cellular Component: membrane (GO:0016020);; Biological Process: mRNA modification (GO:0016556);; Biological Process: transcription from plastid promoter (GO:0042793);; Biological Process: protein targeting to…	--	--	--	Uncharacterized protein {ECO:0000313|EMBL:EMJ09564.1} OS=Prunus persica (Peach) PE=4 SV=1	hypothetical protein PRUPE_ppa001139mg [Prunus persica]
color	fastlmm	2.58798e-08	7.59	--	G/A	G:79_A:19	0.19	EVM0016276.1	1722501	1728182	--	K13156|0|pxb:103930347|U11/U12 small nuclear ribonucleoprotein 48 kDa protein; K13156 U11/U12 small nuclear ribonucleoprotein 48 kDa protein (A)	--	--	Uncharacterized protein {ECO:0000313|EMBL:EMJ09264.1} OS=Prunus persica (Peach) PE=4 SV=1	PREDICTED: U11/U12 small nuclear ribonucleoprotein 48 kDa protein [Pyrus x bretschneideri]
color	fastlmm	2.85807e-08	7.54	--	G/C	G:85_C:13	0.13	EVM0032583.1	419453	420825	--	--	[R]	General function prediction only	Uncharacterized protein {ECO:0000313|EMBL:EMJ00449.1} OS=Prunus persica (Peach) PE=4 SV=1	PREDICTED: uncharacterized protein LOC103451371 [Malus domestica]
color	fastlmm	2.85807e-08	7.54	--	G/C	G:85_C:13	0.13	EVM0036678.1	453422	454100	--	--	--	--	Uncharacterized protein {ECO:0000313|EMBL:EMJ13061.1} OS=Prunus persica (Peach) PE=4 SV=1	PREDICTED: uncharacterized protein LOC103445946 [Malus domestica]
color	fastlmm	2.85807e-08	7.54	--	G/C	G:85_C:13	0.13	EVM0009337.1	427628	430407	Molecular Function: oxidoreductase activity (GO:0016491);; Biological Process: cellular metabolic process (GO:0044237);; Biological Process: single-organism metabolic process (GO:0044710);; Molecular Function: metal ion binding (GO:0046872);; Biological Process: response to stimulus (GO:0050896);;	K00031|1.03564e-104|mdm:103435343|isocitrate dehydrogenase [NADP]-like; K00031 isocitrate dehydrogenase [EC:1.1.1.42] (A)	[C]	Energy production and conversion	Isocitrate dehydrogenase [NADP] {ECO:0000256|PIRNR:PIRNR000108} OS=Prunus persica (Peach) PE=3 SV=1	PREDICTED: isocitrate dehydrogenase [NADP]-like isoform X2 [Malus domestica]
color	fastlmm	2.85807e-08	7.54	--	G/C	G:85_C:13	0.13	EVM0034046.1	401821	405097	Molecular Function: hydrolase activity (GO:0016787);;	--	[O]	Posttranslational modification, protein turnover, chaperones	Uncharacterized protein {ECO:0000313|EMBL:EMJ13046.1} OS=Prunus persica (Peach) PE=4 SV=1	PREDICTED: aspartic proteinase CDR1-like [Malus domestica]
color	fastlmm	2.85807e-08	7.54	--	G/C	G:85_C:13	0.13	EVM0029834.1	519949	525039	Biological Process: endonucleolytic cleavage involved in rRNA processing (GO:0000478);; Molecular Function: CTP synthase activity (GO:0003883);; Cellular Component: cytosol (GO:0005829);; Biological Process: pyrimidine nucleotide biosynthetic process (GO:0006221);; Biological Process: embryo development ending in seed dormancy (GO:0009793);;	K01937|0|mdm:103445950|CTP synthase; K01937 CTP synthase [EC:6.3.4.2] (A)	[F]	Nucleotide transport and metabolism	CTP synthase {ECO:0000256|RuleBase:RU810713} OS=Prunus persica (Peach) PE=3 SV=1	PREDICTED: CTP synthase [Malus domestica]
color	fastlmm	2.85807e-08	7.54	--	G/C	G:85_C:13	0.13	EVM0032704.1	493306	495201	--	--	[R]	General function prediction only	T4.5 protein {ECO:0000313|EMBL:CCH50966.1} OS=Malus x robusta PE=4 SV=1	PREDICTED: uncharacterized protein LOC103402504 [Malus domestica]
color	fastlmm	2.85807e-08	7.54	--	G/C	G:85_C:13	0.13	EVM0043904.1	545141	549930	Molecular Function: transferase activity (GO:0016740);;	--	--	--	Uncharacterized protein {ECO:0000313|EMBL:EMJ12759.1} OS=Prunus persica (Peach) PE=4 SV=1	PREDICTED: uncharacterized protein LOC103958090 isoform X2 [Pyrus x bretschneideri]
color	fastlmm	2.85807e-08	7.54	--	G/C	G:85_C:13	0.13	EVM0012674.1	432483	439194	--	K08496|6.84467e-50|pxb:103964648|membrin-11-like; K08496 golgi SNAP receptor complex member 2 (A)	[U]	Intracellular trafficking, secretion, and vesicular transport	Membrin {ECO:0000256|PIRNR:PIRNR028865} OS=Prunus persica (Peach) PE=3 SV=1	PREDICTED: membrin-11-like [Malus domestica]
color	fastlmm	2.85807e-08	7.54	--	G/C	G:85_C:13	0.13	EVM0036376.1	454745	454981	--	--	--	--	Uncharacterized protein {ECO:0000313|EMBL:EMJ13829.1} OS=Prunus persica (Peach) PE=4 SV=1	PREDICTED: uncharacterized protein LOC103958096 [Pyrus x bretschneideri]
color	fastlmm	2.85807e-08	7.54	--	G/C	G:85_C:13	0.13	EVM0043810.1	511625	516040	--	--	[IR]	--	Uncharacterized protein {ECO:0000313|EMBL:EMJ14790.1} OS=Prunus persica (Peach) PE=3 SV=1	PREDICTED: ABC transporter D family member 2, chloroplastic-like [Malus domestica]
color	fastlmm	2.85807e-08	7.54	--	G/C	G:85_C:13	0.13	EVM0006916.2	537160	539805	Biological Process: multicellular organism development (GO:0007275);; Biological Process: single-organism cellular process (GO:0044763);; Biological Process: regulation of cellular process (GO:0050794);;	--	--	--	Uncharacterized protein {ECO:0000313|EMBL:EMJ14643.1} OS=Prunus persica (Peach) PE=4 SV=1	PREDICTED: protein SOMBRERO-like [Malus domestica]
color	fastlmm	2.85807e-08	7.54	--	G/C	G:85_C:13	0.13	EVM0042184.1	412980	416412	Molecular Function: protein serine/threonine kinase activity (GO:0004674);; Molecular Function: ATP binding (GO:0005524);; Cellular Component: plasma membrane (GO:0005886);; Biological Process: protein phosphorylation (GO:0006468);; Biological Process: pollen tube growth (GO:0009860);;	--	[R]	General function prediction only	Uncharacterized protein {ECO:0000313|EMBL:EMJ15086.1} OS=Prunus persica (Peach) PE=4 SV=1	PREDICTED: protein kinase PVPK-1-like [Malus domestica]
color	fastlmm	2.85807e-08	7.54	--	G/C	G:85_C:13	0.13	EVM0027538.1	457571	464004	Molecular Function: metal ion binding (GO:0046872);;	--	[R]	General function prediction only	Uncharacterized protein {ECO:0000313|EMBL:EMJ13045.1} OS=Prunus persica (Peach) PE=4 SV=1	PREDICTED: zinc finger CCCH domain-containing protein 37 [Pyrus x bretschneideri]
color	fastlmm	2.85807e-08	7.54	--	G/C	G:85_C:13	0.13	EVM0030798.1	532900	534322	Molecular Function: nucleotide binding (GO:0000166);; Molecular Function: nucleic acid binding (GO:0003676);; Cellular Component: intracellular ribonucleoprotein complex (GO:0030529);;	K14411|9.84206e-43|pxb:103967731|heterogeneous nuclear ribonucleoprotein 1-like; K14411 RNA-binding protein Musashi (A)	[A]	RNA processing and modification	Uncharacterized protein {ECO:0000313|EMBL:EMJ24141.1} OS=Prunus persica (Peach) PE=4 SV=1	PREDICTED: heterogeneous nuclear ribonucleoprotein 1-like [Pyrus x bretschneideri]
color	fastlmm	2.85807e-08	7.54	--	G/C	G:85_C:13	0.13	EVM0003814.1	423936	427154	Molecular Function: magnesium ion binding (GO:0000287);; Molecular Function: isocitrate dehydrogenase (NADP+) activity (GO:0004450);; Molecular Function: copper ion binding (GO:0005507);; Cellular Component: peroxisome (GO:0005777);; Cellular Component: plasma membrane (GO:0005886);; Biological Process: tricarboxylic acid cycle (GO:0006099);; Biological Process: isocitrate metabolic process (GO:0…	K00031|0|mdm:103435343|isocitrate dehydrogenase [NADP]-like; K00031 isocitrate dehydrogenase [EC:1.1.1.42] (A)	[C]	Energy production and conversion	Isocitrate dehydrogenase [NADP] {ECO:0000256|PIRNR:PIRNR000108} OS=Prunus persica (Peach) PE=3 SV=1	PREDICTED: isocitrate dehydrogenase [NADP]-like isoform X2 [Malus domestica]
color	fastlmm	2.85807e-08	7.54	--	G/C	G:85_C:13	0.13	EVM0016647.1	500940	505595	Molecular Function: ATP binding (GO:0005524);; Biological Process: obsolete ATP catabolic process (GO:0006200);; Molecular Function: xenobiotic-transporting ATPase activity (GO:0008559);; Cellular Component: integral component of membrane (GO:0016021);; Biological Process: transmembrane transport (GO:0055085);;	--	[IR]	--	Uncharacterized protein {ECO:0000313|EMBL:EMJ14790.1} OS=Prunus persica (Peach) PE=3 SV=1	PREDICTED: ABC transporter D family member 2, chloroplastic-like [Pyrus x bretschneideri]
color	fastlmm	2.85807e-08	7.54	--	G/C	G:85_C:13	0.13	EVM0013247.1	475291	481800	Molecular Function: ATP binding (GO:0005524);; Biological Process: obsolete ATP catabolic process (GO:0006200);; Molecular Function: xenobiotic-transporting ATPase activity (GO:0008559);; Cellular Component: integral component of membrane (GO:0016021);; Biological Process: transmembrane transport (GO:0055085);;	--	[IR]	--	Uncharacterized protein {ECO:0000313|EMBL:EMJ14790.1} OS=Prunus persica (Peach) PE=3 SV=1	PREDICTED: ABC transporter D family member 2, chloroplastic-like [Malus domestica]
color	fastlmm	2.85807e-08	7.54	--	G/C	G:85_C:13	0.13	EVM0015862.1	441918	445704	--	--	[R]	General function prediction only	Uncharacterized protein {ECO:0000313|EMBL:EMJ14013.1} OS=Prunus persica (Peach) PE=4 SV=1	PREDICTED: pentatricopeptide repeat-containing protein At2g26790, mitochondrial-like [Malus domestica]
color	fastlmm	2.85807e-08	7.54	--	G/C	G:85_C:13	0.13	EVM0005504.1	552994	557304	Biological Process: endonucleolytic cleavage involved in rRNA processing (GO:0000478);; Molecular Function: CTP synthase activity (GO:0003883);; Cellular Component: cytosol (GO:0005829);; Biological Process: pyrimidine nucleotide biosynthetic process (GO:0006221);; Biological Process: embryo development ending in seed dormancy (GO:0009793);;	K01937|0|pxb:103958089|CTP synthase; K01937 CTP synthase [EC:6.3.4.2] (A)	[F]	Nucleotide transport and metabolism	CTP synthase {ECO:0000256|RuleBase:RU810713} OS=Prunus persica (Peach) PE=3 SV=1	PREDICTED: CTP synthase [Pyrus x bretschneideri]
color	fastlmm	2.96599e-08	7.53	--	T/C	T:92_C:14	0.13	EVM0016704.1	355691	356394	Molecular Function: transferase activity (GO:0016740);;	--	--	--	Uncharacterized protein {ECO:0000313|EMBL:EMJ01943.1} OS=Prunus persica (Peach) PE=4 SV=1	PREDICTED: salicylate carboxymethyltransferase-like [Pyrus x bretschneideri]
color	fastlmm	2.96599e-08	7.53	--	T/C	T:92_C:14	0.13	EVM0032583.1	419453	420825	--	--	[R]	General function prediction only	Uncharacterized protein {ECO:0000313|EMBL:EMJ00449.1} OS=Prunus persica (Peach) PE=4 SV=1	PREDICTED: uncharacterized protein LOC103451371 [Malus domestica]
color	fastlmm	2.96599e-08	7.53	--	T/C	T:92_C:14	0.13	EVM0026161.1	360037	362698	Biological Process: base-excision repair (GO:0006284);; Molecular Function: DNA-3-methyladenine glycosylase activity (GO:0008725);;	K01246|0|pxb:103958120|uncharacterized LOC103958120; K01246 DNA-3-methyladenine glycosylase I [EC:3.2.2.20] (A)	--	--	Uncharacterized protein {ECO:0000313|EMBL:EMJ12930.1} OS=Prunus persica (Peach) PE=4 SV=1	PREDICTED: uncharacterized protein LOC103958120 [Pyrus x bretschneideri]
color	fastlmm	2.96599e-08	7.53	--	T/C	T:92_C:14	0.13	EVM0036678.1	453422	454100	--	--	--	--	Uncharacterized protein {ECO:0000313|EMBL:EMJ13061.1} OS=Prunus persica (Peach) PE=4 SV=1	PREDICTED: uncharacterized protein LOC103445946 [Malus domestica]
color	fastlmm	2.96599e-08	7.53	--	T/C	T:92_C:14	0.13	EVM0009337.1	427628	430407	Molecular Function: oxidoreductase activity (GO:0016491);; Biological Process: cellular metabolic process (GO:0044237);; Biological Process: single-organism metabolic process (GO:0044710);; Molecular Function: metal ion binding (GO:0046872);; Biological Process: response to stimulus (GO:0050896);;	K00031|1.03564e-104|mdm:103435343|isocitrate dehydrogenase [NADP]-like; K00031 isocitrate dehydrogenase [EC:1.1.1.42] (A)	[C]	Energy production and conversion	Isocitrate dehydrogenase [NADP] {ECO:0000256|PIRNR:PIRNR000108} OS=Prunus persica (Peach) PE=3 SV=1	PREDICTED: isocitrate dehydrogenase [NADP]-like isoform X2 [Malus domestica]
color	fastlmm	2.96599e-08	7.53	--	T/C	T:92_C:14	0.13	EVM0034046.1	401821	405097	Molecular Function: hydrolase activity (GO:0016787);;	--	[O]	Posttranslational modification, protein turnover, chaperones	Uncharacterized protein {ECO:0000313|EMBL:EMJ13046.1} OS=Prunus persica (Peach) PE=4 SV=1	PREDICTED: aspartic proteinase CDR1-like [Malus domestica]
color	fastlmm	2.96599e-08	7.53	--	T/C	T:92_C:14	0.13	EVM0037020.1	366792	387996	Biological Process: microtubule cytoskeleton organization (GO:0000226);; Cellular Component: nuclear pore (GO:0005643);; Cellular Component: nucleolus (GO:0005730);; Cellular Component: cytosol (GO:0005829);; Biological Process: protein import into nucleus (GO:0006606);; Cellular Component: plasmodesma (GO:0009506);; Cellular Component: chloroplast (GO:0009507);; Biological Process: negative regu…	K09291|0|pxb:103958121|nuclear-pore anchor-like; K09291 nucleoprotein TPR (A)	[S]	Function unknown	Uncharacterized protein {ECO:0000313|EMBL:EMJ14485.1} OS=Prunus persica (Peach) PE=4 SV=1	PREDICTED: nuclear-pore anchor-like [Pyrus x bretschneideri]
color	fastlmm	2.96599e-08	7.53	--	T/C	T:92_C:14	0.13	EVM0029834.1	519949	525039	Biological Process: endonucleolytic cleavage involved in rRNA processing (GO:0000478);; Molecular Function: CTP synthase activity (GO:0003883);; Cellular Component: cytosol (GO:0005829);; Biological Process: pyrimidine nucleotide biosynthetic process (GO:0006221);; Biological Process: embryo development ending in seed dormancy (GO:0009793);;	K01937|0|mdm:103445950|CTP synthase; K01937 CTP synthase [EC:6.3.4.2] (A)	[F]	Nucleotide transport and metabolism	CTP synthase {ECO:0000256|RuleBase:RU810713} OS=Prunus persica (Peach) PE=3 SV=1	PREDICTED: CTP synthase [Malus domestica]
color	fastlmm	2.96599e-08	7.53	--	T/C	T:92_C:14	0.13	EVM0032704.1	493306	495201	--	--	[R]	General function prediction only	T4.5 protein {ECO:0000313|EMBL:CCH50966.1} OS=Malus x robusta PE=4 SV=1	PREDICTED: uncharacterized protein LOC103402504 [Malus domestica]
color	fastlmm	2.96599e-08	7.53	--	T/C	T:92_C:14	0.13	EVM0043904.1	545141	549930	Molecular Function: transferase activity (GO:0016740);;	--	--	--	Uncharacterized protein {ECO:0000313|EMBL:EMJ12759.1} OS=Prunus persica (Peach) PE=4 SV=1	PREDICTED: uncharacterized protein LOC103958090 isoform X2 [Pyrus x bretschneideri]
color	fastlmm	2.96599e-08	7.53	--	T/C	T:92_C:14	0.13	EVM0012674.1	432483	439194	--	K08496|6.84467e-50|pxb:103964648|membrin-11-like; K08496 golgi SNAP receptor complex member 2 (A)	[U]	Intracellular trafficking, secretion, and vesicular transport	Membrin {ECO:0000256|PIRNR:PIRNR028865} OS=Prunus persica (Peach) PE=3 SV=1	PREDICTED: membrin-11-like [Malus domestica]
color	fastlmm	2.96599e-08	7.53	--	T/C	T:92_C:14	0.13	EVM0036376.1	454745	454981	--	--	--	--	Uncharacterized protein {ECO:0000313|EMBL:EMJ13829.1} OS=Prunus persica (Peach) PE=4 SV=1	PREDICTED: uncharacterized protein LOC103958096 [Pyrus x bretschneideri]
color	fastlmm	2.96599e-08	7.53	--	T/C	T:92_C:14	0.13	EVM0043810.1	511625	516040	--	--	[IR]	--	Uncharacterized protein {ECO:0000313|EMBL:EMJ14790.1} OS=Prunus persica (Peach) PE=3 SV=1	PREDICTED: ABC transporter D family member 2, chloroplastic-like [Malus domestica]
color	fastlmm	2.96599e-08	7.53	--	T/C	T:92_C:14	0.13	EVM0006919.1	352530	353012	--	K13993|3.60727e-97|pxb:103958131|17.6 kDa class I heat shock protein-like; K13993 HSP20 family protein (A)	[O]	Posttranslational modification, protein turnover, chaperones	Uncharacterized protein {ECO:0000313|EMBL:EMJ14296.1} OS=Prunus persica (Peach) PE=3 SV=1	PREDICTED: 17.6 kDa class I heat shock protein-like [Pyrus x bretschneideri]
color	fastlmm	2.96599e-08	7.53	--	T/C	T:92_C:14	0.13	EVM0034037.1	388780	393106	--	--	[R]	General function prediction only	Uncharacterized protein {ECO:0000313|EMBL:EMJ15149.1} OS=Prunus persica (Peach) PE=4 SV=1	PREDICTED: YTH domain-containing family protein 2-like isoform X1 [Malus domestica]
color	fastlmm	2.96599e-08	7.53	--	T/C	T:92_C:14	0.13	EVM0006916.2	537160	539805	Biological Process: multicellular organism development (GO:0007275);; Biological Process: single-organism cellular process (GO:0044763);; Biological Process: regulation of cellular process (GO:0050794);;	--	--	--	Uncharacterized protein {ECO:0000313|EMBL:EMJ14643.1} OS=Prunus persica (Peach) PE=4 SV=1	PREDICTED: protein SOMBRERO-like [Malus domestica]
color	fastlmm	2.96599e-08	7.53	--	T/C	T:92_C:14	0.13	EVM0042184.1	412980	416412	Molecular Function: protein serine/threonine kinase activity (GO:0004674);; Molecular Function: ATP binding (GO:0005524);; Cellular Component: plasma membrane (GO:0005886);; Biological Process: protein phosphorylation (GO:0006468);; Biological Process: pollen tube growth (GO:0009860);;	--	[R]	General function prediction only	Uncharacterized protein {ECO:0000313|EMBL:EMJ15086.1} OS=Prunus persica (Peach) PE=4 SV=1	PREDICTED: protein kinase PVPK-1-like [Malus domestica]
color	fastlmm	2.96599e-08	7.53	--	T/C	T:92_C:14	0.13	EVM0027538.1	457571	464004	Molecular Function: metal ion binding (GO:0046872);;	--	[R]	General function prediction only	Uncharacterized protein {ECO:0000313|EMBL:EMJ13045.1} OS=Prunus persica (Peach) PE=4 SV=1	PREDICTED: zinc finger CCCH domain-containing protein 37 [Pyrus x bretschneideri]
color	fastlmm	2.96599e-08	7.53	--	T/C	T:92_C:14	0.13	EVM0030798.1	532900	534322	Molecular Function: nucleotide binding (GO:0000166);; Molecular Function: nucleic acid binding (GO:0003676);; Cellular Component: intracellular ribonucleoprotein complex (GO:0030529);;	K14411|9.84206e-43|pxb:103967731|heterogeneous nuclear ribonucleoprotein 1-like; K14411 RNA-binding protein Musashi (A)	[A]	RNA processing and modification	Uncharacterized protein {ECO:0000313|EMBL:EMJ24141.1} OS=Prunus persica (Peach) PE=4 SV=1	PREDICTED: heterogeneous nuclear ribonucleoprotein 1-like [Pyrus x bretschneideri]
color	fastlmm	2.96599e-08	7.53	--	T/C	T:92_C:14	0.13	EVM0003814.1	423936	427154	Molecular Function: magnesium ion binding (GO:0000287);; Molecular Function: isocitrate dehydrogenase (NADP+) activity (GO:0004450);; Molecular Function: copper ion binding (GO:0005507);; Cellular Component: peroxisome (GO:0005777);; Cellular Component: plasma membrane (GO:0005886);; Biological Process: tricarboxylic acid cycle (GO:0006099);; Biological Process: isocitrate metabolic process (GO:0…	K00031|0|mdm:103435343|isocitrate dehydrogenase [NADP]-like; K00031 isocitrate dehydrogenase [EC:1.1.1.42] (A)	[C]	Energy production and conversion	Isocitrate dehydrogenase [NADP] {ECO:0000256|PIRNR:PIRNR000108} OS=Prunus persica (Peach) PE=3 SV=1	PREDICTED: isocitrate dehydrogenase [NADP]-like isoform X2 [Malus domestica]
color	fastlmm	2.96599e-08	7.53	--	T/C	T:92_C:14	0.13	EVM0016647.1	500940	505595	Molecular Function: ATP binding (GO:0005524);; Biological Process: obsolete ATP catabolic process (GO:0006200);; Molecular Function: xenobiotic-transporting ATPase activity (GO:0008559);; Cellular Component: integral component of membrane (GO:0016021);; Biological Process: transmembrane transport (GO:0055085);;	--	[IR]	--	Uncharacterized protein {ECO:0000313|EMBL:EMJ14790.1} OS=Prunus persica (Peach) PE=3 SV=1	PREDICTED: ABC transporter D family member 2, chloroplastic-like [Pyrus x bretschneideri]
color	fastlmm	2.96599e-08	7.53	--	T/C	T:92_C:14	0.13	EVM0013247.1	475291	481800	Molecular Function: ATP binding (GO:0005524);; Biological Process: obsolete ATP catabolic process (GO:0006200);; Molecular Function: xenobiotic-transporting ATPase activity (GO:0008559);; Cellular Component: integral component of membrane (GO:0016021);; Biological Process: transmembrane transport (GO:0055085);;	--	[IR]	--	Uncharacterized protein {ECO:0000313|EMBL:EMJ14790.1} OS=Prunus persica (Peach) PE=3 SV=1	PREDICTED: ABC transporter D family member 2, chloroplastic-like [Malus domestica]
color	fastlmm	2.96599e-08	7.53	--	T/C	T:92_C:14	0.13	EVM0015862.1	441918	445704	--	--	[R]	General function prediction only	Uncharacterized protein {ECO:0000313|EMBL:EMJ14013.1} OS=Prunus persica (Peach) PE=4 SV=1	PREDICTED: pentatricopeptide repeat-containing protein At2g26790, mitochondrial-like [Malus domestica]
color	fastlmm	2.97035e-08	7.53	--	C/T	C:49_T:49	0.5	EVM0005578.1	806212	813105	--	--	[S]	Function unknown	Uncharacterized protein {ECO:0000313|EMBL:EMJ00874.1} OS=Prunus persica (Peach) PE=4 SV=1	PREDICTED: LOW QUALITY PROTEIN: uncharacterized protein LOC103445272 [Malus domestica]
color	fastlmm	2.97035e-08	7.53	--	C/T	C:49_T:49	0.5	EVM0040227.1	796734	802281	--	--	[R]	General function prediction only	Uncharacterized protein {ECO:0000313|EMBL:EMJ02009.1} OS=Prunus persica (Peach) PE=4 SV=1	PREDICTED: 3&apos;-hydroxy-N-methyl-(S)-coclaurine 4&apos;-O-methyltransferase-like isoform X1 [Malus domestica]
color	fastlmm	2.97035e-08	7.53	--	C/T	C:49_T:49	0.5	EVM0000436.1	922559	923119	--	--	--	--	Uncharacterized protein {ECO:0000313|EMBL:ESR47742.1} OS=Citrus clementina PE=4 SV=1	PREDICTED: uncharacterized protein LOC103951461 [Pyrus x bretschneideri]
color	fastlmm	2.97035e-08	7.53	--	C/T	C:49_T:49	0.5	EVM0003599.1	864510	869221	Molecular Function: copper ion binding (GO:0005507);; Molecular Function: L-ascorbate oxidase activity (GO:0008447);; Cellular Component: plant-type cell wall (GO:0009505);; Cellular Component: membrane (GO:0016020);; Cellular Component: apoplast (GO:0048046);; Biological Process: oxidation-reduction process (GO:0055114);;	--	[Q]	Secondary metabolites biosynthesis, transport and catabolism	Uncharacterized protein {ECO:0000313|EMBL:EMJ01494.1} OS=Prunus persica (Peach) PE=4 SV=1	PREDICTED: L-ascorbate oxidase homolog [Malus domestica]
color	fastlmm	2.97035e-08	7.53	--	C/T	C:49_T:49	0.5	EVM0044199.1	835805	839053	Biological Process: polysaccharide biosynthetic process (GO:0000271);; Molecular Function: Rho guanyl-nucleotide exchange factor activity (GO:0005089);; Biological Process: pattern specification process (GO:0007389);; Biological Process: asymmetric cell division (GO:0008356);; Biological Process: regulation of cell size (GO:0008361);; Biological Process: multidimensional cell growth (GO:0009825);…	--	--	--	Uncharacterized protein {ECO:0000313|EMBL:EMJ00972.1} OS=Prunus persica (Peach) PE=4 SV=1	PREDICTED: rop guanine nucleotide exchange factor 1 [Malus domestica]
color	fastlmm	2.97035e-08	7.53	--	C/T	C:49_T:49	0.5	EVM0006169.1	993038	996313	--	--	--	--	Uncharacterized protein {ECO:0000313|EMBL:EMJ00652.1} OS=Prunus persica (Peach) PE=4 SV=1	PREDICTED: uncharacterized protein LOC103412113 [Malus domestica]
color	fastlmm	2.97035e-08	7.53	--	C/T	C:49_T:49	0.5	EVM0000822.1	848746	850485	--	--	--	--	Uncharacterized protein {ECO:0000313|EMBL:EMJ01408.1} OS=Prunus persica (Peach) PE=4 SV=1	PREDICTED: GDSL esterase/lipase At5g55050-like [Malus domestica]
color	fastlmm	2.97035e-08	7.53	--	C/T	C:49_T:49	0.5	EVM0006290.1	832106	835529	--	--	--	--	Uncharacterized protein {ECO:0000313|EMBL:EMJ02990.1} OS=Prunus persica (Peach) PE=4 SV=1	PREDICTED: F-box protein SKIP23 [Malus domestica]
color	fastlmm	2.97035e-08	7.53	--	C/T	C:49_T:49	0.5	EVM0027758.1	973023	973907	--	--	[R]	General function prediction only	Uncharacterized protein {ECO:0000313|EMBL:ERP46396.1} (Fragment) OS=Populus trichocarpa (Western balsam poplar) PE=4 SV=1	PREDICTED: uncharacterized protein LOC103437473 [Malus domestica]
color	fastlmm	2.97035e-08	7.53	--	C/T	C:49_T:49	0.5	EVM0001375.1	916528	917088	--	--	--	--	Uncharacterized protein {ECO:0000313|EMBL:ESR47742.1} OS=Citrus clementina PE=4 SV=1	PREDICTED: uncharacterized protein LOC103951461 [Pyrus x bretschneideri]
color	fastlmm	2.97035e-08	7.53	--	C/T	C:49_T:49	0.5	EVM0001633.1	983193	984604	--	--	[R]	General function prediction only	Uncharacterized protein {ECO:0000313|EMBL:EMJ00449.1} OS=Prunus persica (Peach) PE=4 SV=1	PREDICTED: uncharacterized protein LOC103451371 [Malus domestica]
color	fastlmm	2.97035e-08	7.53	--	C/T	C:49_T:49	0.5	EVM0031869.1	841928	844827	Cellular Component: cytoplasm (GO:0005737);; Biological Process: protein targeting to vacuole (GO:0006623);; Biological Process: membrane fusion (GO:0006944);; Biological Process: positive regulation of cell proliferation (GO:0008284);; Biological Process: response to symbiotic fungus (GO:0009610);; Biological Process: vesicle-mediated transport (GO:0016192);; Biological Process: endosomal transp…	--	[S]	Function unknown	Uncharacterized protein {ECO:0000313|EMBL:EXB95363.1} OS=Morus notabilis PE=4 SV=1	PREDICTED: coiled-coil domain-containing protein 124 [Malus domestica]
color	fastlmm	2.97035e-08	7.53	--	C/T	C:49_T:49	0.5	EVM0004750.1	877860	879495	--	K12271|0|pxb:103942461|signal recognition particle 43 kDa protein, chloroplastic; K12271 signal recognition particle 43 kDa protein (A)	[R]	General function prediction only	Uncharacterized protein {ECO:0000313|EMBL:EMJ02459.1} OS=Prunus persica (Peach) PE=4 SV=1	PREDICTED: signal recognition particle 43 kDa protein, chloroplastic [Pyrus x bretschneideri]
color	fastlmm	2.97035e-08	7.53	--	C/T	C:49_T:49	0.5	EVM0021289.1	925889	926449	--	--	--	--	Uncharacterized protein {ECO:0000313|EnsemblPlants:GLYMA14G02423.1} OS=Glycine max (Soybean) PE=4 SV=1	PREDICTED: uncharacterized protein LOC103951461 [Pyrus x bretschneideri]
color	fastlmm	2.97035e-08	7.53	--	C/T	C:49_T:49	0.5	EVM0017628.1	845899	848330	Molecular Function: nucleotide binding (GO:0000166);; Molecular Function: protein kinase activity (GO:0004672);; Biological Process: phosphorylation (GO:0016310);;	--	--	--	Proline-rich receptor-like protein kinase PERK1 {ECO:0000313|EMBL:EXB95364.1} OS=Morus notabilis PE=4 SV=1	PREDICTED: PTI1-like tyrosine-protein kinase 1 [Malus domestica]
color	fastlmm	2.97035e-08	7.53	--	C/T	C:49_T:49	0.5	EVM0043932.1	860864	863530	--	--	--	--	Uncharacterized protein {ECO:0000313|EMBL:EMJ01408.1} OS=Prunus persica (Peach) PE=4 SV=1	PREDICTED: GDSL esterase/lipase At5g55050-like [Malus domestica]
color	fastlmm	2.97114e-08	7.53	--	G/T	G:53_T:47	0.47	EVM0003671.1	565179	576998	--	K04506|0|mdm:103432389|E3 ubiquitin-protein ligase SINA-like 7; K04506 E3 ubiquitin-protein ligase SIAH1 [EC:6.3.2.19] (A)	[R]	General function prediction only	E3 ubiquitin-protein ligase {ECO:0000256|RuleBase:RU201113} OS=Prunus persica (Peach) PE=3 SV=1	PREDICTED: E3 ubiquitin-protein ligase SINA-like 7 [Malus domestica]
color	fastlmm	2.97114e-08	7.53	--	G/T	G:53_T:47	0.47	EVM0010180.1	743456	744912	Molecular Function: catalytic activity (GO:0003824);; Biological Process: cellular metabolic process (GO:0044237);; Molecular Function: coenzyme binding (GO:0050662);;	K02377|0|pxb:103964461|putative GDP-L-fucose synthase 2; K02377 GDP-L-fucose synthase [EC:1.1.1.271] (A)	[GO]	--	Uncharacterized protein {ECO:0000313|EMBL:EMJ23882.1} OS=Prunus persica (Peach) PE=3 SV=1	PREDICTED: putative GDP-L-fucose synthase 2 [Pyrus x bretschneideri]
color	fastlmm	2.97114e-08	7.53	--	G/T	G:53_T:47	0.47	EVM0022262.1	652815	659758	Molecular Function: hydrolase activity, hydrolyzing O-glycosyl compounds (GO:0004553);; Biological Process: carbohydrate metabolic process (GO:0005975);;	--	--	--	Uncharacterized protein {ECO:0000313|EMBL:EMJ00367.1} (Fragment) OS=Prunus persica (Peach) PE=4 SV=1	PREDICTED: uncharacterized protein LOC103964474 [Pyrus x bretschneideri]
color	fastlmm	2.97114e-08	7.53	--	G/T	G:53_T:47	0.47	EVM0017905.1	693136	697151	--	--	[Z]	Cytoskeleton	Uncharacterized protein {ECO:0000313|EMBL:EMJ18980.1} OS=Prunus persica (Peach) PE=4 SV=1	PREDICTED: interferon-related developmental regulator 1-like isoform X2 [Pyrus x bretschneideri]
color	fastlmm	2.97114e-08	7.53	--	G/T	G:53_T:47	0.47	EVM0043790.1	545482	548494	Molecular Function: endo-1,4-beta-xylanase activity (GO:0031176);; Biological Process: xylan catabolic process (GO:0045493);;	--	--	--	Uncharacterized protein {ECO:0000313|EMBL:EMJ02736.1} (Fragment) OS=Prunus persica (Peach) PE=4 SV=1	PREDICTED: endo-1,4-beta-xylanase 2-like [Pyrus x bretschneideri]
color	fastlmm	2.97114e-08	7.53	--	G/T	G:53_T:47	0.47	EVM0023907.1	674054	677446	Molecular Function: nucleotide binding (GO:0000166);; Biological Process: sulfur compound metabolic process (GO:0006790);; Molecular Function: kinase activity (GO:0016301);; Molecular Function: oxidoreductase activity (GO:0016491);;	K00860|0|mdm:103419026|adenylyl-sulfate kinase 3-like; K00860 adenylylsulfate kinase [EC:2.7.1.25] (A)	[P]	Inorganic ion transport and metabolism	Adenylyl-sulfate kinase {ECO:0000256|RuleBase:RU004347} OS=Prunus persica (Peach) PE=3 SV=1	PREDICTED: adenylyl-sulfate kinase 3-like [Malus domestica]
color	fastlmm	3.16418e-08	7.5	--	G/A	G:49_A:45	0.48	EVM0019909.1	278228	278767	--	--	[R]	General function prediction only	Uncharacterized protein {ECO:0000313|EMBL:EMJ25886.1} (Fragment) OS=Prunus persica (Peach) PE=4 SV=1	PREDICTED: putative ribonuclease H protein At1g65750 [Malus domestica]
color	fastlmm	3.16418e-08	7.5	--	G/A	G:49_A:45	0.48	EVM0039202.1	328135	334424	Biological Process: mitotic nuclear division (GO:0007067);; Molecular Function: zinc ion binding (GO:0008270);; Biological Process: response to abscisic acid (GO:0009737);;	--	[O]	Posttranslational modification, protein turnover, chaperones	Uncharacterized protein {ECO:0000313|EMBL:EMJ01809.1} OS=Prunus persica (Peach) PE=4 SV=1	PREDICTED: zinc finger protein-like 1 [Pyrus x bretschneideri]
color	fastlmm	3.16418e-08	7.5	--	G/A	G:49_A:45	0.48	EVM0024103.1	266726	267903	Molecular Function: metal ion binding (GO:0046872);;	--	[R]	General function prediction only	C2H2L domain class transcription factor {ECO:0000313|EMBL:ADL36636.1} OS=Malus domestica (Apple) PE=2 SV=1	PREDICTED: zinc finger protein ZAT10-like [Malus domestica]
color	fastlmm	3.16418e-08	7.5	--	G/A	G:49_A:45	0.48	EVM0017536.1	405687	412130	Cellular Component: nucleosome (GO:0000786);; Molecular Function: DNA binding (GO:0003677);; Molecular Function: chromatin binding (GO:0003682);; Cellular Component: nucleus (GO:0005634);; Biological Process: nucleosome assembly (GO:0006334);;	K09422|0|pxb:103964453|telomere repeat-binding factor 1-like; K09422 myb proto-oncogene protein, plant (A)	--	--	Putative MYB transcription factor {ECO:0000313|EMBL:CCA29117.1} OS=Rosa hybrid cultivar PE=2 SV=1	PREDICTED: telomere repeat-binding factor 1-like [Pyrus x bretschneideri]
color	fastlmm	3.16418e-08	7.5	--	G/A	G:49_A:45	0.48	EVM0038056.1	370177	371867	--	--	--	--	Coffea canephora DH200=94 genomic scaffold, scaffold_1 {ECO:0000313|EMBL:CDO97289.1} OS=Coffea canephora (Robusta coffee) PE=4 SV=1	PREDICTED: CYSTM1 family protein A-like [Malus domestica]
color	fastlmm	3.16418e-08	7.5	--	G/A	G:49_A:45	0.48	EVM0026354.1	309112	309866	--	--	--	--	Uncharacterized protein {ECO:0000313|EMBL:AFK44322.1} OS=Lotus japonicus (Lotus corniculatus var. japonicus) PE=2 SV=1	PREDICTED: uncharacterized protein LOC103439537 [Malus domestica]
color	fastlmm	3.16418e-08	7.5	--	G/A	G:49_A:45	0.48	EVM0024780.1	300333	304239	Molecular Function: serine-type endopeptidase activity (GO:0004252);; Biological Process: proteolysis (GO:0006508);;	K01358|0|pxb:103938798|ATP-dependent Clp protease proteolytic subunit-related protein 1, chloroplastic-like; K01358 ATP-dependent Clp protease, protease subunit [EC:3.4.21.92] (A)	[O]	Posttranslational modification, protein turnover, chaperones	ATP-dependent Clp protease proteolytic subunit {ECO:0000256|RuleBase:RU003567} OS=Prunus persica (Peach) PE=3 SV=1	PREDICTED: ATP-dependent Clp protease proteolytic subunit-related protein 1, chloroplastic-like [Pyrus x bretschneideri]
color	fastlmm	3.16418e-08	7.5	--	G/A	G:49_A:45	0.48	EVM0009950.1	398086	399372	--	--	--	--	Putative uncharacterized protein {ECO:0000313|EMBL:CAN68581.1} OS=Vitis vinifera (Grape) PE=4 SV=1	PREDICTED: uncharacterized protein LOC103401792 [Malus domestica]
color	fastlmm	3.16418e-08	7.5	--	G/A	G:49_A:45	0.48	EVM0040646.1	304356	307655	--	K02180|0|pxb:103938797|mitotic checkpoint protein BUB3.2; K02180 cell cycle arrest protein BUB3 (A)	[D]	Cell cycle control, cell division, chromosome partitioning	Uncharacterized protein {ECO:0000313|EMBL:EMJ02441.1} OS=Prunus persica (Peach) PE=4 SV=1	PREDICTED: mitotic checkpoint protein BUB3.2 [Pyrus x bretschneideri]
color	fastlmm	3.26995e-08	7.49	--	G/A	G:90_A:16	0.15	EVM0031152.1	68558	71941	--	--	--	--	Uncharacterized protein {ECO:0000313|EMBL:EMJ21389.1} OS=Prunus persica (Peach) PE=4 SV=1	PREDICTED: protein SUPPRESSOR OF npr1-1, CONSTITUTIVE 1-like [Malus domestica]
color	fastlmm	3.26995e-08	7.49	--	G/A	G:90_A:16	0.15	EVM0025621.1	151689	153967	--	--	--	--	Uncharacterized protein {ECO:0000313|EMBL:EMJ12826.1} OS=Prunus persica (Peach) PE=4 SV=1	PREDICTED: integrator complex subunit 6 homolog [Pyrus x bretschneideri]
color	fastlmm	3.26995e-08	7.49	--	G/A	G:90_A:16	0.15	EVM0040172.1	205425	208067	--	--	--	--	MdTCP4A protein {ECO:0000313|EMBL:BAJ07175.1} OS=Malus domestica (Apple) PE=2 SV=1	PREDICTED: transcription factor TCP4-like [Malus domestica]
color	fastlmm	3.26995e-08	7.49	--	G/A	G:90_A:16	0.15	EVM0037651.1	190220	191494	--	--	[R]	General function prediction only	Uncharacterized protein {ECO:0000313|EMBL:EMJ13941.1} OS=Prunus persica (Peach) PE=4 SV=1	PREDICTED: uncharacterized protein LOC103430580 [Malus domestica]
color	fastlmm	3.26995e-08	7.49	--	G/A	G:90_A:16	0.15	EVM0006196.1	119193	125418	Cellular Component: membrane (GO:0016020);;	--	--	--	Uncharacterized protein {ECO:0000313|EMBL:EMJ14698.1} (Fragment) OS=Prunus persica (Peach) PE=4 SV=1	PREDICTED: uncharacterized protein LOC103932516 [Pyrus x bretschneideri]
color	fastlmm	3.26995e-08	7.49	--	G/A	G:90_A:16	0.15	EVM0008803.1	137471	144056	--	--	--	--	Uncharacterized protein {ECO:0000313|EMBL:EMJ13213.1} OS=Prunus persica (Peach) PE=4 SV=1	PREDICTED: uncharacterized protein LOC103932481 [Pyrus x bretschneideri]
color	fastlmm	3.26995e-08	7.49	--	G/A	G:90_A:16	0.15	EVM0011638.1	126207	128274	--	--	--	--	Uncharacterized protein {ECO:0000313|EMBL:EMJ07067.1} OS=Prunus persica (Peach) PE=4 SV=1	PREDICTED: uncharacterized protein At5g64816-like [Malus domestica]
color	fastlmm	3.26995e-08	7.49	--	G/A	G:90_A:16	0.15	EVM0004889.1	77629	81336	Molecular Function: extracellular ligand-gated ion channel activity (GO:0005230);; Biological Process: transport (GO:0006810);; Cellular Component: membrane (GO:0016020);; Biological Process: single-organism process (GO:0044699);;	K05387|0|pxb:103933288|glutamate receptor 2.8-like; K05387 glutamate receptor, ionotropic, plant (A)	[PET]	--	Uncharacterized protein {ECO:0000313|EMBL:EMJ15259.1} OS=Prunus persica (Peach) PE=4 SV=1	PREDICTED: glutamate receptor 2.8-like [Pyrus x bretschneideri]
color	fastlmm	3.26995e-08	7.49	--	G/A	G:90_A:16	0.15	EVM0031152.1	68558	71941	--	--	--	--	Uncharacterized protein {ECO:0000313|EMBL:EMJ21389.1} OS=Prunus persica (Peach) PE=4 SV=1	PREDICTED: protein SUPPRESSOR OF npr1-1, CONSTITUTIVE 1-like [Malus domestica]
color	fastlmm	3.26995e-08	7.49	--	G/A	G:90_A:16	0.15	EVM0025621.1	151689	153967	--	--	--	--	Uncharacterized protein {ECO:0000313|EMBL:EMJ12826.1} OS=Prunus persica (Peach) PE=4 SV=1	PREDICTED: integrator complex subunit 6 homolog [Pyrus x bretschneideri]
color	fastlmm	3.26995e-08	7.49	--	G/A	G:90_A:16	0.15	EVM0040172.1	205425	208067	--	--	--	--	MdTCP4A protein {ECO:0000313|EMBL:BAJ07175.1} OS=Malus domestica (Apple) PE=2 SV=1	PREDICTED: transcription factor TCP4-like [Malus domestica]
color	fastlmm	3.26995e-08	7.49	--	G/A	G:90_A:16	0.15	EVM0037651.1	190220	191494	--	--	[R]	General function prediction only	Uncharacterized protein {ECO:0000313|EMBL:EMJ13941.1} OS=Prunus persica (Peach) PE=4 SV=1	PREDICTED: uncharacterized protein LOC103430580 [Malus domestica]
color	fastlmm	3.26995e-08	7.49	--	G/A	G:90_A:16	0.15	EVM0006196.1	119193	125418	Cellular Component: membrane (GO:0016020);;	--	--	--	Uncharacterized protein {ECO:0000313|EMBL:EMJ14698.1} (Fragment) OS=Prunus persica (Peach) PE=4 SV=1	PREDICTED: uncharacterized protein LOC103932516 [Pyrus x bretschneideri]
color	fastlmm	3.26995e-08	7.49	--	G/A	G:90_A:16	0.15	EVM0008803.1	137471	144056	--	--	--	--	Uncharacterized protein {ECO:0000313|EMBL:EMJ13213.1} OS=Prunus persica (Peach) PE=4 SV=1	PREDICTED: uncharacterized protein LOC103932481 [Pyrus x bretschneideri]
color	fastlmm	3.26995e-08	7.49	--	G/A	G:90_A:16	0.15	EVM0011638.1	126207	128274	--	--	--	--	Uncharacterized protein {ECO:0000313|EMBL:EMJ07067.1} OS=Prunus persica (Peach) PE=4 SV=1	PREDICTED: uncharacterized protein At5g64816-like [Malus domestica]
color	fastlmm	3.26995e-08	7.49	--	G/A	G:90_A:16	0.15	EVM0004889.1	77629	81336	Molecular Function: extracellular ligand-gated ion channel activity (GO:0005230);; Biological Process: transport (GO:0006810);; Cellular Component: membrane (GO:0016020);; Biological Process: single-organism process (GO:0044699);;	K05387|0|pxb:103933288|glutamate receptor 2.8-like; K05387 glutamate receptor, ionotropic, plant (A)	[PET]	--	Uncharacterized protein {ECO:0000313|EMBL:EMJ15259.1} OS=Prunus persica (Peach) PE=4 SV=1	PREDICTED: glutamate receptor 2.8-like [Pyrus x bretschneideri]
color	fastlmm	3.33237e-08	7.48	--	G/A	G:84_A:20	0.19	EVM0032496.1	172421	174823	--	--	--	--	Auxin response factor {ECO:0000256|RuleBase:RU004561} OS=Prunus persica (Peach) PE=3 SV=1	PREDICTED: auxin response factor 18-like [Malus domestica]
color	fastlmm	3.33237e-08	7.48	--	G/A	G:84_A:20	0.19	EVM0019818.1	153994	157016	--	--	[G]	Carbohydrate transport and metabolism	Uncharacterized protein {ECO:0000313|EMBL:EMJ21742.1} OS=Prunus persica (Peach) PE=4 SV=1	PREDICTED: uncharacterized protein LOC103936642 isoform X1 [Pyrus x bretschneideri]
color	fastlmm	3.33237e-08	7.48	--	G/A	G:84_A:20	0.19	EVM0025155.1	216776	222964	Cellular Component: plasma membrane (GO:0005886);; Biological Process: signal transduction (GO:0007165);; Molecular Function: phosphatidylinositol binding (GO:0035091);;	--	--	--	Uncharacterized protein {ECO:0000313|EMBL:EMJ21430.1} OS=Prunus persica (Peach) PE=4 SV=1	PREDICTED: LOW QUALITY PROTEIN: protein ENHANCED DISEASE RESISTANCE 2-like [Malus domestica]
color	fastlmm	3.33237e-08	7.48	--	G/A	G:84_A:20	0.19	EVM0005307.1	133157	134035	Molecular Function: binding (GO:0005488);; Biological Process: cellular process (GO:0009987);; Biological Process: macromolecule metabolic process (GO:0043170);; Biological Process: primary metabolic process (GO:0044238);;	--	[R]	General function prediction only	Putative uncharacterized protein {ECO:0000313|EMBL:CAN66208.1} OS=Vitis vinifera (Grape) PE=4 SV=1	PREDICTED: uncharacterized protein LOC103438923 [Malus domestica]
color	fastlmm	3.33237e-08	7.48	--	G/A	G:84_A:20	0.19	EVM0028457.1	117643	122646	Molecular Function: magnesium ion binding (GO:0000287);; Cellular Component: cytoplasmic mRNA processing body (GO:0000932);; Molecular Function: mRNA binding (GO:0003729);; Biological Process: fatty acid beta-oxidation (GO:0006635);; Biological Process: primary shoot apical meristem specification (GO:0010072);; Biological Process: posttranscriptional gene silencing (GO:0016441);; Biological Proce…	K12613|0|mdm:103440663|mRNA-decapping enzyme subunit 2-like; K12613 mRNA-decapping enzyme subunit 2 [EC:3.6.1.62] (A)	[A]	RNA processing and modification	Uncharacterized protein {ECO:0000313|EMBL:EMJ19931.1} OS=Prunus persica (Peach) PE=4 SV=1	PREDICTED: mRNA-decapping enzyme subunit 2-like isoform X1 [Malus domestica]
color	fastlmm	3.33237e-08	7.48	--	G/A	G:84_A:20	0.19	EVM0033379.1	38891	39250	--	--	--	--	Uncharacterized protein {ECO:0000313|EMBL:EMJ21143.1} OS=Prunus persica (Peach) PE=4 SV=1	hypothetical protein PRUPE_ppb019282mg [Prunus persica]
color	fastlmm	3.33237e-08	7.48	--	G/A	G:84_A:20	0.19	EVM0037607.1	43555	45270	Molecular Function: catalytic activity (GO:0003824);; Cellular Component: cytoplasm (GO:0005737);; Cellular Component: plasma membrane (GO:0005886);; Biological Process: chromatin silencing (GO:0006342);; Biological Process: histone H3-K9 methylation (GO:0051567);;	--	[I]	Lipid transport and metabolism	Uncharacterized protein {ECO:0000313|EMBL:EMJ19483.1} OS=Prunus persica (Peach) PE=4 SV=1	PREDICTED: caffeoylshikimate esterase-like [Malus domestica]
color	fastlmm	3.33237e-08	7.48	--	G/A	G:84_A:20	0.19	EVM0012501.1	194184	197430	Molecular Function: DNA binding (GO:0003677);; Biological Process: regulation of transcription, DNA-templated (GO:0006355);;	--	[K]	Transcription	Uncharacterized protein {ECO:0000313|EMBL:EMJ19428.1} OS=Prunus persica (Peach) PE=4 SV=1	PREDICTED: GATA transcription factor 8-like [Pyrus x bretschneideri]
color	fastlmm	3.33237e-08	7.48	--	G/A	G:84_A:20	0.19	EVM0029496.1	143415	149718	Biological Process: proteolysis (GO:0006508);; Molecular Function: peptidase activity (GO:0008233);;	--	[OR]	--	Uncharacterized protein {ECO:0000313|EMBL:EMJ21465.1} OS=Prunus persica (Peach) PE=4 SV=1	PREDICTED: endoplasmic reticulum metallopeptidase 1-like [Malus domestica]
color	fastlmm	3.33237e-08	7.48	--	G/A	G:84_A:20	0.19	EVM0002175.1	150948	153383	Molecular Function: N-acetyltransferase activity (GO:0008080);; Biological Process: metabolic process (GO:0008152);;	--	--	--	Uncharacterized protein {ECO:0000313|EMBL:EMJ19954.1} OS=Prunus persica (Peach) PE=4 SV=1	PREDICTED: uncharacterized protein LOC103420999 [Malus domestica]
color	fastlmm	3.33237e-08	7.48	--	G/A	G:84_A:20	0.19	EVM0021287.1	94088	98097	Molecular Function: transporter activity (GO:0005215);; Biological Process: transport (GO:0006810);; Cellular Component: integral component of membrane (GO:0016021);;	K09872|0|pxb:103937187|probable aquaporin PIP2-5; K09872 aquaporin PIP (A)	[G]	Carbohydrate transport and metabolism	Plasma membrane intrinsic protein 2-2 {ECO:0000313|EMBL:BAB40143.1} OS=Pyrus communis (Pear) PE=2 SV=1	plasma membrane intrinsic protein 2-2 [Pyrus communis]
color	fastlmm	3.33237e-08	7.48	--	G/A	G:84_A:20	0.19	EVM0034567.1	39599	42818	--	--	--	--	Uncharacterized protein {ECO:0000313|EMBL:EMJ21369.1} (Fragment) OS=Prunus persica (Peach) PE=4 SV=1	PREDICTED: uncharacterized protein LOC103937196 [Pyrus x bretschneideri]
color	fastlmm	3.72761e-08	7.43	--	C/T	C:83_T:17	0.17	EVM0012220.1	237467	238228	--	--	--	--	Uncharacterized protein {ECO:0000313|EMBL:KDO43260.1} OS=Citrus sinensis (Sweet orange) PE=4 SV=1	PREDICTED: uncharacterized protein LOC103966487 [Pyrus x bretschneideri]
color	fastlmm	3.72761e-08	7.43	--	C/T	C:83_T:17	0.17	EVM0022679.1	224689	227055	Molecular Function: nucleic acid binding (GO:0003676);; Cellular Component: cytoplasm (GO:0005737);; Biological Process: DNA repair (GO:0006281);; Biological Process: DNA recombination (GO:0006310);; Molecular Function: hydrolase activity, acting on ester bonds (GO:0016788);;	K07447|9.43161e-170|pxb:103964537|uncharacterized LOC103964537; K07447 putative holliday junction resolvase [EC:3.1.-.-] (A)	[G]	Carbohydrate transport and metabolism	Uncharacterized protein {ECO:0000313|EMBL:EMJ19515.1} OS=Prunus persica (Peach) PE=3 SV=1	PREDICTED: uncharacterized protein LOC103964537 isoform X1 [Pyrus x bretschneideri]
color	fastlmm	3.72761e-08	7.43	--	C/T	C:83_T:17	0.17	EVM0029053.1	245460	254172	--	--	[K]	Transcription	Uncharacterized protein {ECO:0000313|EMBL:EMJ21508.1} OS=Prunus persica (Peach) PE=4 SV=1	PREDICTED: uncharacterized protein LOC103964536 isoform X1 [Pyrus x bretschneideri]
color	fastlmm	3.72761e-08	7.43	--	C/T	C:83_T:17	0.17	EVM0019233.1	228947	232530	--	--	--	--	Uncharacterized protein {ECO:0000313|EMBL:EMJ20490.1} OS=Prunus persica (Peach) PE=4 SV=1	hypothetical protein PRUPE_ppa018574mg [Prunus persica]
color	fastlmm	3.72761e-08	7.43	--	C/T	C:83_T:17	0.17	EVM0036354.1	289957	294298	Molecular Function: ATP binding (GO:0005524);; Cellular Component: mitochondrion (GO:0005739);; Biological Process: folic acid-containing compound biosynthetic process (GO:0009396);; Molecular Function: 5-formyltetrahydrofolate cyclo-ligase activity (GO:0030272);; Biological Process: tetrahydrofolate metabolic process (GO:0046653);;	K01934|2.1708e-106|mdm:103437782|5-formyltetrahydrofolate cyclo-ligase, mitochondrial-like; K01934 5-formyltetrahydrofolate cyclo-ligase [EC:6.3.3.2] (A)	[H]	Coenzyme transport and metabolism	Uncharacterized protein {ECO:0000313|EMBL:EMJ10620.1} OS=Prunus persica (Peach) PE=4 SV=1	PREDICTED: 5-formyltetrahydrofolate cyclo-ligase, mitochondrial-like [Malus domestica]
color	fastlmm	3.72761e-08	7.43	--	C/T	C:83_T:17	0.17	EVM0019121.1	318011	319340	--	--	[R]	General function prediction only	Uncharacterized protein {ECO:0000313|EMBL:EMJ20657.1} OS=Prunus persica (Peach) PE=4 SV=1	PREDICTED: zinc finger protein ZAT9-like [Malus domestica]
color	fastlmm	3.72761e-08	7.43	--	C/T	C:83_T:17	0.17	EVM0020847.1	407170	408639	Molecular Function: metal ion binding (GO:0046872);;	--	[R]	General function prediction only	Uncharacterized protein {ECO:0000313|EMBL:EMJ20275.1} OS=Prunus persica (Peach) PE=4 SV=1	PREDICTED: zinc finger protein ZAT9-like [Malus domestica]
color	fastlmm	3.72761e-08	7.43	--	C/T	C:83_T:17	0.17	EVM0024904.1	422463	422869	--	--	--	--	--	PREDICTED: uncharacterized protein LOC103966487 [Pyrus x bretschneideri]
color	fastlmm	3.87033e-08	7.41	--	T/C	T:77_C:17	0.18	EVM0012506.1	100321	105508	Biological Process: carbohydrate metabolic process (GO:0005975);; Molecular Function: transferase activity, transferring hexosyl groups (GO:0016758);;	K05841|0|pxb:103938530|sterol 3-beta-glucosyltransferase UGT80A2-like; K05841 sterol 3beta-glucosyltransferase [EC:2.4.1.173] (A)	[GC]	--	Uncharacterized protein {ECO:0000313|EMBL:EMJ08818.1} OS=Prunus persica (Peach) PE=4 SV=1	PREDICTED: sterol 3-beta-glucosyltransferase UGT80A2-like [Pyrus x bretschneideri]
color	fastlmm	3.87033e-08	7.41	--	T/C	T:77_C:17	0.18	EVM0012233.1	82063	84974	Biological Process: defense response (GO:0006952);; Molecular Function: ADP binding (GO:0043531);;	--	[T]	Signal transduction mechanisms	Putative CC-NBS-LRR protein {ECO:0000313|EMBL:AEJ72566.1} OS=Malus domestica (Apple) PE=4 SV=1	PREDICTED: putative disease resistance protein At1g50180 [Pyrus x bretschneideri]
color	fastlmm	3.87033e-08	7.41	--	T/C	T:77_C:17	0.18	EVM0008509.1	89801	94041	Molecular Function: DNA binding (GO:0003677);;	--	[R]	General function prediction only	Putative chromatin remodeling complex subunit {ECO:0000313|EMBL:AEJ72573.1} OS=Malus domestica (Apple) PE=4 SV=1	PREDICTED: uncharacterized protein LOC103414019 [Malus domestica]
color	fastlmm	3.87033e-08	7.41	--	T/C	T:77_C:17	0.18	EVM0040352.1	87351	88490	Molecular Function: protein serine/threonine kinase activity (GO:0004674);; Molecular Function: ATP binding (GO:0005524);; Biological Process: protein phosphorylation (GO:0006468);;	K04730|0|mdm:103414020|receptor-like protein kinase FERONIA; K04730 interleukin-1 receptor-associated kinase 1 [EC:2.7.11.1] (A)	[T]	Signal transduction mechanisms	Putative serine/threonine kinase {ECO:0000313|EMBL:AEJ72567.1} OS=Malus domestica (Apple) PE=4 SV=1	PREDICTED: receptor-like protein kinase FERONIA [Malus domestica]
color	fastlmm	3.87033e-08	7.41	--	T/C	T:77_C:17	0.18	EVM0025207.1	95628	98954	Molecular Function: ferrochelatase activity (GO:0004325);; Biological Process: heme biosynthetic process (GO:0006783);;	K01772|0|mdm:103414022|ferrochelatase-2, chloroplastic-like; K01772 ferrochelatase [EC:4.99.1.1] (A)	[H]	Coenzyme transport and metabolism	Ferrochelatase {ECO:0000256|RuleBase:RU000607} OS=Prunus persica (Peach) PE=3 SV=1	PREDICTED: ferrochelatase-2, chloroplastic-like [Malus domestica]
color	fastlmm	3.87033e-08	7.41	--	T/C	T:77_C:17	0.18	EVM0027568.1	72334	73569	Molecular Function: protein serine/threonine kinase activity (GO:0004674);; Molecular Function: ATP binding (GO:0005524);; Biological Process: protein phosphorylation (GO:0006468);;	K04730|0|mdm:103414020|receptor-like protein kinase FERONIA; K04730 interleukin-1 receptor-associated kinase 1 [EC:2.7.11.1] (A)	[T]	Signal transduction mechanisms	Putative serine/threonine kinase {ECO:0000313|EMBL:AEJ72567.1} OS=Malus domestica (Apple) PE=4 SV=1	PREDICTED: receptor-like protein kinase FERONIA [Malus domestica]
color	fastlmm	3.87033e-08	7.41	--	T/C	T:77_C:17	0.18	EVM0029097.1	20372	57770	Biological Process: defense response (GO:0006952);; Molecular Function: ADP binding (GO:0043531);;	--	[T]	Signal transduction mechanisms	Putative CC-NBS-LRR protein {ECO:0000313|EMBL:AEJ72566.1} OS=Malus domestica (Apple) PE=4 SV=1	putative CC-NBS-LRR protein [Malus domestica]
color	fastlmm	4.11127e-08	7.39	--	C/T	C:76_T:16	0.17	EVM0028600.1	1487394	1488199	--	K06995|6.93268e-76|pxb:103935710|uncharacterized LOC103935710; K06995 (A)	--	--	Uncharacterized protein {ECO:0000313|EMBL:EMJ09116.1} OS=Prunus persica (Peach) PE=4 SV=1	PREDICTED: uncharacterized protein LOC103935710 [Pyrus x bretschneideri]
color	fastlmm	4.11127e-08	7.39	--	C/T	C:76_T:16	0.17	EVM0045084.1	1494309	1496506	--	--	[T]	Signal transduction mechanisms	Uncharacterized protein {ECO:0000313|EMBL:EMJ09521.1} OS=Prunus persica (Peach) PE=3 SV=1	PREDICTED: probable receptor-like protein kinase At1g67000 [Malus domestica]
color	fastlmm	4.11127e-08	7.39	--	C/T	C:76_T:16	0.17	EVM0021087.1	1547223	1556225	--	--	[J]	Translation, ribosomal structure and biogenesis	Uncharacterized protein {ECO:0000313|EMBL:EMJ09608.1} OS=Prunus persica (Peach) PE=4 SV=1	PREDICTED: translational activator GCN1 [Malus domestica]
color	fastlmm	4.11127e-08	7.39	--	C/T	C:76_T:16	0.17	EVM0029558.1	1524082	1525794	Cellular Component: plasma membrane (GO:0005886);; Molecular Function: ammonium transmembrane transporter activity (GO:0008519);; Biological Process: response to nematode (GO:0009624);; Biological Process: methylammonium transport (GO:0015843);; Cellular Component: integral component of membrane (GO:0016021);; Biological Process: ammonium transmembrane transport (GO:0072488);;	K03320|0|mdm:103414323|ammonium transporter 1 member 2-like; K03320 ammonium transporter, Amt family (A)	[P]	Inorganic ion transport and metabolism	AMT1;2 {ECO:0000313|EMBL:AEZ06601.1} OS=Pyrus betulifolia PE=2 SV=1	AMT1;2 [Pyrus betulifolia]
color	fastlmm	4.11127e-08	7.39	--	C/T	C:76_T:16	0.17	EVM0027204.1	1447440	1448959	--	--	[R]	General function prediction only	Uncharacterized protein {ECO:0000313|EMBL:ERP46396.1} (Fragment) OS=Populus trichocarpa (Western balsam poplar) PE=4 SV=1	PREDICTED: uncharacterized protein LOC103403351 [Malus domestica]
color	fastlmm	4.11127e-08	7.39	--	C/T	C:76_T:16	0.17	EVM0040878.1	1422234	1425812	--	--	--	--	Uncharacterized protein {ECO:0000313|EMBL:EMJ06191.1} OS=Prunus persica (Peach) PE=4 SV=1	PREDICTED: vacuolar protein sorting-associated protein 62-like [Pyrus x bretschneideri]
color	fastlmm	4.11127e-08	7.39	--	C/T	C:76_T:16	0.17	EVM0036825.1	1408842	1410719	--	--	--	--	Uncharacterized protein {ECO:0000313|EMBL:EMJ08955.1} OS=Prunus persica (Peach) PE=4 SV=1	PREDICTED: cysteine-rich repeat secretory protein 11 [Pyrus x bretschneideri]
color	fastlmm	4.11127e-08	7.39	--	C/T	C:76_T:16	0.17	EVM0016861.1	1572426	1573081	--	--	--	--	Uncharacterized protein {ECO:0000313|EMBL:EMJ09717.1} (Fragment) OS=Prunus persica (Peach) PE=4 SV=1	PREDICTED: dehydration-responsive element-binding protein 2D [Malus domestica]
color	fastlmm	4.11127e-08	7.39	--	C/T	C:76_T:16	0.17	EVM0035217.1	1556247	1570573	--	--	[J]	Translation, ribosomal structure and biogenesis	Uncharacterized protein {ECO:0000313|EMBL:EMJ09608.1} OS=Prunus persica (Peach) PE=4 SV=1	PREDICTED: translational activator GCN1 [Malus domestica]
color	fastlmm	4.11127e-08	7.39	--	C/T	C:76_T:16	0.17	EVM0017673.1	1490052	1490924	Biological Process: cellular process (GO:0009987);; Cellular Component: macromolecular complex (GO:0032991);; Cellular Component: intracellular part (GO:0044424);;	K07573|2.34987e-47|pxb:103968117|exosome complex component csl4; K07573 exosome complex component CSL4 (A)	[J]	Translation, ribosomal structure and biogenesis	Uncharacterized protein {ECO:0000313|EMBL:EMJ07143.1} OS=Prunus persica (Peach) PE=4 SV=1	PREDICTED: exosome complex component csl4 [Pyrus x bretschneideri]
color	fastlmm	4.11127e-08	7.39	--	C/T	C:76_T:16	0.17	EVM0002438.1	1603100	1605805	Biological Process: lipid metabolic process (GO:0006629);; Molecular Function: hydrolase activity, acting on ester bonds (GO:0016788);;	--	--	--	Uncharacterized protein {ECO:0000313|EMBL:EMJ08064.1} OS=Prunus persica (Peach) PE=4 SV=1	PREDICTED: GDSL esterase/lipase At5g33370-like [Malus domestica]
color	fastlmm	4.11127e-08	7.39	--	C/T	C:76_T:16	0.17	EVM0011771.1	1537784	1542521	--	--	--	--	Uncharacterized protein {ECO:0000313|EMBL:EXB93133.1} OS=Morus notabilis PE=4 SV=1	PREDICTED: uncharacterized protein LOC103940365 [Pyrus x bretschneideri]
color	fastlmm	4.11127e-08	7.39	--	C/T	C:76_T:16	0.17	EVM0031803.1	1461156	1465219	Molecular Function: nucleic acid binding (GO:0003676);; Cellular Component: endosome (GO:0005768);; Cellular Component: Golgi apparatus (GO:0005794);; Cellular Component: trans-Golgi network (GO:0005802);; Biological Process: nucleobase-containing compound metabolic process (GO:0006139);; Molecular Function: 3'-5' exonuclease activity (GO:0008408);; Molecular Function: glycogenin glucosyltransfer…	--	[G]	Carbohydrate transport and metabolism	Uncharacterized protein {ECO:0000313|EMBL:EMJ06220.1} OS=Prunus persica (Peach) PE=4 SV=1	PREDICTED: putative glucuronosyltransferase PGSIP6 [Malus domestica]
color	fastlmm	4.11127e-08	7.39	--	C/T	C:76_T:16	0.17	EVM0017541.1	1428487	1436724	Molecular Function: metalloendopeptidase activity (GO:0004222);; Molecular Function: ATP binding (GO:0005524);; Biological Process: obsolete ATP catabolic process (GO:0006200);; Biological Process: proteolysis (GO:0006508);; Molecular Function: microtubule-severing ATPase activity (GO:0008568);; Cellular Component: plasmodesma (GO:0009506);; Biological Process: embryo development ending in seed d…	--	[O]	Posttranslational modification, protein turnover, chaperones	Uncharacterized protein {ECO:0000313|EMBL:EMJ09588.1} OS=Prunus persica (Peach) PE=4 SV=1	PREDICTED: uncharacterized protein LOC103935704 isoform X1 [Pyrus x bretschneideri]
color	fastlmm	4.11127e-08	7.39	--	C/T	C:76_T:16	0.17	EVM0002590.1	1491387	1494221	Molecular Function: ATP binding (GO:0005524);; Biological Process: protein phosphorylation (GO:0006468);; Molecular Function: RNA polymerase II carboxy-terminal domain kinase activity (GO:0008353);;	--	[T]	Signal transduction mechanisms	Uncharacterized protein {ECO:0000313|EMBL:KCW47328.1} OS=Eucalyptus grandis (Flooded gum) PE=3 SV=1	PREDICTED: probable LRR receptor-like serine/threonine-protein kinase At2g28960 isoform X1 [Malus domestica]
color	fastlmm	4.11127e-08	7.39	--	C/T	C:76_T:16	0.17	EVM0015154.1	1411784	1421921	Biological Process: microtubule cytoskeleton organization (GO:0000226);; Biological Process: cytokinesis by cell plate formation (GO:0000911);; Molecular Function: DNA binding (GO:0003677);; Molecular Function: helicase activity (GO:0004386);; Molecular Function: ATP binding (GO:0005524);; Biological Process: gravitropism (GO:0009630);; Biological Process: vernalization response (GO:0010048);;	K10779|0|pxb:103935701|transcriptional regulator ATRX-like; K10779 transcriptional regulator ATRX [EC:3.6.4.12] (A)	[K]	Transcription	Uncharacterized protein {ECO:0000313|EMBL:EMJ09339.1} OS=Prunus persica (Peach) PE=4 SV=1	PREDICTED: transcriptional regulator ATRX-like isoform X1 [Pyrus x bretschneideri]
color	fastlmm	4.11127e-08	7.39	--	C/T	C:76_T:16	0.17	EVM0030666.1	1436826	1439958	Biological Process: response to molecule of bacterial origin (GO:0002237);; Molecular Function: protein serine/threonine kinase activity (GO:0004674);; Molecular Function: ATP binding (GO:0005524);; Biological Process: protein phosphorylation (GO:0006468);; Biological Process: signal transduction (GO:0007165);; Biological Process: procambium histogenesis (GO:0010067);; Biological Process: stomata…	--	--	--	Uncharacterized protein {ECO:0000313|EMBL:EMJ09619.1} OS=Prunus persica (Peach) PE=4 SV=1	PREDICTED: leucine-rich repeat receptor-like protein kinase PXL1 [Pyrus x bretschneideri]
color	fastlmm	4.11127e-08	7.39	--	C/T	C:76_T:16	0.17	EVM0003901.1	1474153	1478599	--	--	--	--	Uncharacterized protein {ECO:0000313|EMBL:EMJ09221.1} OS=Prunus persica (Peach) PE=4 SV=1	PREDICTED: uncharacterized protein LOC103434223 [Malus domestica]
color	fastlmm	4.11127e-08	7.39	--	C/T	C:76_T:16	0.17	EVM0017711.1	1480526	1481837	--	K07573|8.44763e-12|mdm:103451396|uncharacterized LOC103451396; K07573 exosome complex component CSL4 (A)	--	--	--	PREDICTED: uncharacterized protein LOC103451396 [Malus domestica]
color	fastlmm	4.14639e-08	7.38	--	G/C	G:87_C:17	0.16	EVM0028600.1	1487394	1488199	--	K06995|6.93268e-76|pxb:103935710|uncharacterized LOC103935710; K06995 (A)	--	--	Uncharacterized protein {ECO:0000313|EMBL:EMJ09116.1} OS=Prunus persica (Peach) PE=4 SV=1	PREDICTED: uncharacterized protein LOC103935710 [Pyrus x bretschneideri]
color	fastlmm	4.14639e-08	7.38	--	G/C	G:87_C:17	0.16	EVM0045084.1	1494309	1496506	--	--	[T]	Signal transduction mechanisms	Uncharacterized protein {ECO:0000313|EMBL:EMJ09521.1} OS=Prunus persica (Peach) PE=3 SV=1	PREDICTED: probable receptor-like protein kinase At1g67000 [Malus domestica]
color	fastlmm	4.14639e-08	7.38	--	G/C	G:87_C:17	0.16	EVM0021087.1	1547223	1556225	--	--	[J]	Translation, ribosomal structure and biogenesis	Uncharacterized protein {ECO:0000313|EMBL:EMJ09608.1} OS=Prunus persica (Peach) PE=4 SV=1	PREDICTED: translational activator GCN1 [Malus domestica]
color	fastlmm	4.14639e-08	7.38	--	G/C	G:87_C:17	0.16	EVM0029558.1	1524082	1525794	Cellular Component: plasma membrane (GO:0005886);; Molecular Function: ammonium transmembrane transporter activity (GO:0008519);; Biological Process: response to nematode (GO:0009624);; Biological Process: methylammonium transport (GO:0015843);; Cellular Component: integral component of membrane (GO:0016021);; Biological Process: ammonium transmembrane transport (GO:0072488);;	K03320|0|mdm:103414323|ammonium transporter 1 member 2-like; K03320 ammonium transporter, Amt family (A)	[P]	Inorganic ion transport and metabolism	AMT1;2 {ECO:0000313|EMBL:AEZ06601.1} OS=Pyrus betulifolia PE=2 SV=1	AMT1;2 [Pyrus betulifolia]
color	fastlmm	4.14639e-08	7.38	--	G/C	G:87_C:17	0.16	EVM0027204.1	1447440	1448959	--	--	[R]	General function prediction only	Uncharacterized protein {ECO:0000313|EMBL:ERP46396.1} (Fragment) OS=Populus trichocarpa (Western balsam poplar) PE=4 SV=1	PREDICTED: uncharacterized protein LOC103403351 [Malus domestica]
color	fastlmm	4.14639e-08	7.38	--	G/C	G:87_C:17	0.16	EVM0040878.1	1422234	1425812	--	--	--	--	Uncharacterized protein {ECO:0000313|EMBL:EMJ06191.1} OS=Prunus persica (Peach) PE=4 SV=1	PREDICTED: vacuolar protein sorting-associated protein 62-like [Pyrus x bretschneideri]
color	fastlmm	4.14639e-08	7.38	--	G/C	G:87_C:17	0.16	EVM0016861.1	1572426	1573081	--	--	--	--	Uncharacterized protein {ECO:0000313|EMBL:EMJ09717.1} (Fragment) OS=Prunus persica (Peach) PE=4 SV=1	PREDICTED: dehydration-responsive element-binding protein 2D [Malus domestica]
color	fastlmm	4.14639e-08	7.38	--	G/C	G:87_C:17	0.16	EVM0035217.1	1556247	1570573	--	--	[J]	Translation, ribosomal structure and biogenesis	Uncharacterized protein {ECO:0000313|EMBL:EMJ09608.1} OS=Prunus persica (Peach) PE=4 SV=1	PREDICTED: translational activator GCN1 [Malus domestica]
color	fastlmm	4.14639e-08	7.38	--	G/C	G:87_C:17	0.16	EVM0017673.1	1490052	1490924	Biological Process: cellular process (GO:0009987);; Cellular Component: macromolecular complex (GO:0032991);; Cellular Component: intracellular part (GO:0044424);;	K07573|2.34987e-47|pxb:103968117|exosome complex component csl4; K07573 exosome complex component CSL4 (A)	[J]	Translation, ribosomal structure and biogenesis	Uncharacterized protein {ECO:0000313|EMBL:EMJ07143.1} OS=Prunus persica (Peach) PE=4 SV=1	PREDICTED: exosome complex component csl4 [Pyrus x bretschneideri]
color	fastlmm	4.14639e-08	7.38	--	G/C	G:87_C:17	0.16	EVM0002438.1	1603100	1605805	Biological Process: lipid metabolic process (GO:0006629);; Molecular Function: hydrolase activity, acting on ester bonds (GO:0016788);;	--	--	--	Uncharacterized protein {ECO:0000313|EMBL:EMJ08064.1} OS=Prunus persica (Peach) PE=4 SV=1	PREDICTED: GDSL esterase/lipase At5g33370-like [Malus domestica]
color	fastlmm	4.14639e-08	7.38	--	G/C	G:87_C:17	0.16	EVM0011771.1	1537784	1542521	--	--	--	--	Uncharacterized protein {ECO:0000313|EMBL:EXB93133.1} OS=Morus notabilis PE=4 SV=1	PREDICTED: uncharacterized protein LOC103940365 [Pyrus x bretschneideri]
color	fastlmm	4.14639e-08	7.38	--	G/C	G:87_C:17	0.16	EVM0031803.1	1461156	1465219	Molecular Function: nucleic acid binding (GO:0003676);; Cellular Component: endosome (GO:0005768);; Cellular Component: Golgi apparatus (GO:0005794);; Cellular Component: trans-Golgi network (GO:0005802);; Biological Process: nucleobase-containing compound metabolic process (GO:0006139);; Molecular Function: 3'-5' exonuclease activity (GO:0008408);; Molecular Function: glycogenin glucosyltransfer…	--	[G]	Carbohydrate transport and metabolism	Uncharacterized protein {ECO:0000313|EMBL:EMJ06220.1} OS=Prunus persica (Peach) PE=4 SV=1	PREDICTED: putative glucuronosyltransferase PGSIP6 [Malus domestica]
color	fastlmm	4.14639e-08	7.38	--	G/C	G:87_C:17	0.16	EVM0017541.1	1428487	1436724	Molecular Function: metalloendopeptidase activity (GO:0004222);; Molecular Function: ATP binding (GO:0005524);; Biological Process: obsolete ATP catabolic process (GO:0006200);; Biological Process: proteolysis (GO:0006508);; Molecular Function: microtubule-severing ATPase activity (GO:0008568);; Cellular Component: plasmodesma (GO:0009506);; Biological Process: embryo development ending in seed d…	--	[O]	Posttranslational modification, protein turnover, chaperones	Uncharacterized protein {ECO:0000313|EMBL:EMJ09588.1} OS=Prunus persica (Peach) PE=4 SV=1	PREDICTED: uncharacterized protein LOC103935704 isoform X1 [Pyrus x bretschneideri]
color	fastlmm	4.14639e-08	7.38	--	G/C	G:87_C:17	0.16	EVM0024299.1	1611230	1612911	Biological Process: lipid metabolic process (GO:0006629);; Molecular Function: hydrolase activity, acting on ester bonds (GO:0016788);;	--	--	--	Uncharacterized protein {ECO:0000313|EMBL:EMJ06591.1} OS=Prunus persica (Peach) PE=4 SV=1	PREDICTED: GDSL esterase/lipase LTL1-like [Malus domestica]
color	fastlmm	4.14639e-08	7.38	--	G/C	G:87_C:17	0.16	EVM0002590.1	1491387	1494221	Molecular Function: ATP binding (GO:0005524);; Biological Process: protein phosphorylation (GO:0006468);; Molecular Function: RNA polymerase II carboxy-terminal domain kinase activity (GO:0008353);;	--	[T]	Signal transduction mechanisms	Uncharacterized protein {ECO:0000313|EMBL:KCW47328.1} OS=Eucalyptus grandis (Flooded gum) PE=3 SV=1	PREDICTED: probable LRR receptor-like serine/threonine-protein kinase At2g28960 isoform X1 [Malus domestica]
color	fastlmm	4.14639e-08	7.38	--	G/C	G:87_C:17	0.16	EVM0015154.1	1411784	1421921	Biological Process: microtubule cytoskeleton organization (GO:0000226);; Biological Process: cytokinesis by cell plate formation (GO:0000911);; Molecular Function: DNA binding (GO:0003677);; Molecular Function: helicase activity (GO:0004386);; Molecular Function: ATP binding (GO:0005524);; Biological Process: gravitropism (GO:0009630);; Biological Process: vernalization response (GO:0010048);;	K10779|0|pxb:103935701|transcriptional regulator ATRX-like; K10779 transcriptional regulator ATRX [EC:3.6.4.12] (A)	[K]	Transcription	Uncharacterized protein {ECO:0000313|EMBL:EMJ09339.1} OS=Prunus persica (Peach) PE=4 SV=1	PREDICTED: transcriptional regulator ATRX-like isoform X1 [Pyrus x bretschneideri]
color	fastlmm	4.14639e-08	7.38	--	G/C	G:87_C:17	0.16	EVM0030666.1	1436826	1439958	Biological Process: response to molecule of bacterial origin (GO:0002237);; Molecular Function: protein serine/threonine kinase activity (GO:0004674);; Molecular Function: ATP binding (GO:0005524);; Biological Process: protein phosphorylation (GO:0006468);; Biological Process: signal transduction (GO:0007165);; Biological Process: procambium histogenesis (GO:0010067);; Biological Process: stomata…	--	--	--	Uncharacterized protein {ECO:0000313|EMBL:EMJ09619.1} OS=Prunus persica (Peach) PE=4 SV=1	PREDICTED: leucine-rich repeat receptor-like protein kinase PXL1 [Pyrus x bretschneideri]
color	fastlmm	4.14639e-08	7.38	--	G/C	G:87_C:17	0.16	EVM0003901.1	1474153	1478599	--	--	--	--	Uncharacterized protein {ECO:0000313|EMBL:EMJ09221.1} OS=Prunus persica (Peach) PE=4 SV=1	PREDICTED: uncharacterized protein LOC103434223 [Malus domestica]
color	fastlmm	4.14639e-08	7.38	--	G/C	G:87_C:17	0.16	EVM0017711.1	1480526	1481837	--	K07573|8.44763e-12|mdm:103451396|uncharacterized LOC103451396; K07573 exosome complex component CSL4 (A)	--	--	--	PREDICTED: uncharacterized protein LOC103451396 [Malus domestica]
color	fastlmm	4.16165e-08	7.38	--	T/C	T:89_C:13	0.13	EVM0004092.1	952692	955591	--	--	[R]	General function prediction only	T4.5 protein {ECO:0000313|EMBL:CCH50966.1} OS=Malus x robusta PE=4 SV=1	PREDICTED: uncharacterized protein LOC103411964 [Malus domestica]
color	fastlmm	4.16165e-08	7.38	--	T/C	T:89_C:13	0.13	EVM0011779.1	834253	834833	--	--	--	--	Uncharacterized protein {ECO:0000313|EMBL:EMJ24705.1} OS=Prunus persica (Peach) PE=4 SV=1	PREDICTED: uncharacterized protein LOC103451835 [Malus domestica]
color	fastlmm	4.16165e-08	7.38	--	T/C	T:89_C:13	0.13	EVM0026392.1	795506	797547	Biological Process: protein peptidyl-prolyl isomerization (GO:0000413);; Molecular Function: peptidyl-prolyl cis-trans isomerase activity (GO:0003755);; Cellular Component: extracellular region (GO:0005576);; Cellular Component: endosome (GO:0005768);; Cellular Component: Golgi apparatus (GO:0005794);; Cellular Component: trans-Golgi network (GO:0005802);; Biological Process: protein folding (GO:…	--	[O]	Posttranslational modification, protein turnover, chaperones	BnaA09g29400D protein {ECO:0000313|EMBL:CDY16206.1} OS=Brassica napus (Rape) PE=3 SV=1	PREDICTED: peptidyl-prolyl cis-trans isomerase-like 3 [Malus domestica]
color	fastlmm	4.16165e-08	7.38	--	T/C	T:89_C:13	0.13	EVM0000702.1	854653	856735	--	K17279|1.78076e-130|pxb:103950837|HVA22-like protein c; K17279 receptor expression-enhancing protein 5/6 (A)	[U]	Intracellular trafficking, secretion, and vesicular transport	Uncharacterized protein {ECO:0000313|EMBL:EMJ24759.1} OS=Prunus persica (Peach) PE=4 SV=1	PREDICTED: HVA22-like protein c [Pyrus x bretschneideri]
color	fastlmm	4.16165e-08	7.38	--	T/C	T:89_C:13	0.13	EVM0039126.1	881983	884594	Molecular Function: DNA binding (GO:0003677);; Cellular Component: nuclear origin of replication recognition complex (GO:0005664);; Biological Process: DNA-dependent DNA replication (GO:0006261);;	K02608|0|mdm:103451820|origin recognition complex subunit 6; K02608 origin recognition complex subunit 6 (A)	[L]	Replication, recombination and repair	Uncharacterized protein {ECO:0000313|EMBL:EMJ25164.1} OS=Prunus persica (Peach) PE=4 SV=1	PREDICTED: origin recognition complex subunit 6 isoform X3 [Pyrus x bretschneideri]
color	fastlmm	4.16165e-08	7.38	--	T/C	T:89_C:13	0.13	EVM0038613.1	937603	938671	--	--	--	--	Uncharacterized protein {ECO:0000313|EMBL:EMJ25964.1} OS=Prunus persica (Peach) PE=4 SV=1	PREDICTED: zinc-finger homeodomain protein 8 [Pyrus x bretschneideri]
color	fastlmm	4.16165e-08	7.38	--	T/C	T:89_C:13	0.13	EVM0044940.1	817884	820717	--	--	[R]	General function prediction only	Uncharacterized protein {ECO:0000313|EMBL:EMJ23422.1} OS=Prunus persica (Peach) PE=4 SV=1	PREDICTED: F-box/kelch-repeat protein SKIP11 [Malus domestica]
color	fastlmm	4.16165e-08	7.38	--	T/C	T:89_C:13	0.13	EVM0009603.1	779345	781372	Molecular Function: sugar:proton symporter activity (GO:0005351);; Molecular Function: sucrose transmembrane transporter activity (GO:0008515);; Biological Process: carbohydrate transport (GO:0008643);; Biological Process: response to endogenous stimulus (GO:0009719);; Biological Process: response to organic substance (GO:0010033);; Cellular Component: integral component of membrane (GO:0016021);…	--	--	--	Uncharacterized protein {ECO:0000313|EMBL:EMJ27250.1} OS=Prunus persica (Peach) PE=4 SV=1	PREDICTED: protein vip1 isoform X1 [Malus domestica]
color	fastlmm	4.16165e-08	7.38	--	T/C	T:89_C:13	0.13	EVM0038605.2	964792	968136	--	--	[A]	RNA processing and modification	Uncharacterized protein {ECO:0000313|EMBL:KDP41198.1} OS=Jatropha curcas (Barbados nut) PE=4 SV=1	PREDICTED: uncharacterized protein LOC103451817 isoform X1 [Malus domestica]
color	fastlmm	4.16165e-08	7.38	--	T/C	T:89_C:13	0.13	EVM0017718.1	895235	896737	--	--	--	--	Uncharacterized protein {ECO:0000313|EMBL:EMJ28355.1} OS=Prunus persica (Peach) PE=4 SV=1	PREDICTED: protein PHYTOCHROME KINASE SUBSTRATE 2 [Pyrus x bretschneideri]
color	fastlmm	4.16165e-08	7.38	--	T/C	T:89_C:13	0.13	EVM0033511.1	874872	877071	--	--	[T]	Signal transduction mechanisms	Uncharacterized protein {ECO:0000313|EMBL:EMJ24669.1} OS=Prunus persica (Peach) PE=4 SV=1	PREDICTED: probable ran guanine nucleotide release factor [Malus domestica]
color	fastlmm	4.16165e-08	7.38	--	T/C	T:89_C:13	0.13	EVM0015074.1	909204	912413	Biological Process: proteolysis (GO:0006508);; Molecular Function: peptidase activity (GO:0008233);; Biological Process: photosystem II assembly (GO:0010207);; Cellular Component: membrane (GO:0016020);; Biological Process: isopentenyl diphosphate biosynthetic process, methylerythritol 4-phosphate pathway (GO:0019288);;	K07052|0|pxb:103950826|uncharacterized LOC103950826; K07052 (A)	--	--	Uncharacterized protein {ECO:0000313|EMBL:EMJ25890.1} OS=Prunus persica (Peach) PE=4 SV=1	PREDICTED: uncharacterized protein LOC103950826 [Pyrus x bretschneideri]
color	fastlmm	4.16165e-08	7.38	--	T/C	T:89_C:13	0.13	EVM0028684.1	926209	928380	Molecular Function: structural constituent of ribosome (GO:0003735);; Cellular Component: nucleolus (GO:0005730);; Cellular Component: plasma membrane (GO:0005886);; Biological Process: translation (GO:0006412);; Cellular Component: chloroplast (GO:0009507);; Cellular Component: cytosolic large ribosomal subunit (GO:0022625);;	K02915|1.483e-79|pxb:103950827|60S ribosomal protein L34; K02915 large subunit ribosomal protein L34e (A)	[J]	Translation, ribosomal structure and biogenesis	Uncharacterized protein {ECO:0000313|EMBL:EMJ10969.1} OS=Prunus persica (Peach) PE=4 SV=1	PREDICTED: 60S ribosomal protein L34-like [Malus domestica]
color	fastlmm	4.16165e-08	7.38	--	T/C	T:89_C:13	0.13	EVM0023206.1	843381	845587	Biological Process: embryo sac egg cell differentiation (GO:0009560);;	--	--	--	Uncharacterized protein {ECO:0000313|EMBL:EMJ24179.1} OS=Prunus persica (Peach) PE=4 SV=1	PREDICTED: uncharacterized protein LOC103950840 [Pyrus x bretschneideri]
color	fastlmm	4.16165e-08	7.38	--	T/C	T:89_C:13	0.13	EVM0029849.1	885665	888313	Molecular Function: sphingosine hydroxylase activity (GO:0000170);; Molecular Function: C-4 methylsterol oxidase activity (GO:0000254);; Molecular Function: iron ion binding (GO:0005506);; Cellular Component: endoplasmic reticulum (GO:0005783);; Cellular Component: Golgi apparatus (GO:0005794);; Biological Process: fatty acid biosynthetic process (GO:0006633);; Biological Process: photomorphogene…	K04713|0|pxb:103950829|sphinganine C(4)-monooxygenase 1-like; K04713 sphinganine C4-monooxygenase [EC:1.14.13.169] (A)	[I]	Lipid transport and metabolism	Uncharacterized protein {ECO:0000313|EMBL:EMJ27194.1} OS=Prunus persica (Peach) PE=4 SV=1	PREDICTED: sphinganine C(4)-monooxygenase 1-like [Pyrus x bretschneideri]
color	fastlmm	4.16165e-08	7.38	--	T/C	T:89_C:13	0.13	EVM0028863.1	958715	959011	--	--	--	--	Uncharacterized protein {ECO:0000313|EMBL:EMJ25831.1} OS=Prunus persica (Peach) PE=4 SV=1	hypothetical protein PRUPE_ppa026459mg [Prunus persica]
color	fastlmm	4.16165e-08	7.38	--	T/C	T:89_C:13	0.13	EVM0042658.1	785466	786124	Molecular Function: protein dimerization activity (GO:0046983);;	--	--	--	Uncharacterized protein {ECO:0000313|EMBL:EMJ28114.1} OS=Prunus persica (Peach) PE=4 SV=1	hypothetical protein PRUPE_ppa016030mg [Prunus persica]
color	fastlmm	4.16165e-08	7.38	--	T/C	T:89_C:13	0.13	EVM0000499.1	877295	880818	Biological Process: ubiquitin-dependent protein catabolic process (GO:0006511);; Biological Process: response to red or far red light (GO:0009639);; Biological Process: embryo development ending in seed dormancy (GO:0009793);; Biological Process: positive regulation of flower development (GO:0009911);; Biological Process: endosperm development (GO:0009960);; Cellular Component: cullin-RING ubiqui…	K03869|0|mdm:103451827|cullin-3A; K03869 cullin 3 (A)	[D]	Cell cycle control, cell division, chromosome partitioning	Uncharacterized protein {ECO:0000313|EMBL:EMJ26413.1} OS=Prunus persica (Peach) PE=3 SV=1	PREDICTED: cullin-3A [Malus domestica]
color	fastlmm	4.16165e-08	7.38	--	T/C	T:89_C:13	0.13	EVM0043250.1	918845	920707	--	--	--	--	Uncharacterized protein {ECO:0000313|EMBL:EMJ26090.1} OS=Prunus persica (Peach) PE=4 SV=1	PREDICTED: protein FEZ-like [Malus domestica]
color	fastlmm	4.16165e-08	7.38	--	T/C	T:89_C:13	0.13	EVM0040993.1	772752	778492	Cellular Component: integral component of membrane (GO:0016021);; Biological Process: transmembrane transport (GO:0055085);;	K15378|0|pxb:103950847|sucrose transport protein SUC3; K15378 solute carrier family 45, member 1/2/4 (A)	[G]	Carbohydrate transport and metabolism	Uncharacterized protein {ECO:0000313|EMBL:EMJ23234.1} OS=Prunus persica (Peach) PE=4 SV=1	PREDICTED: sucrose transport protein SUC3 isoform X1 [Pyrus x bretschneideri]
color	fastlmm	4.16165e-08	7.38	--	T/C	T:89_C:13	0.13	EVM0028821.1	846291	848264	--	--	[R]	General function prediction only	Uncharacterized protein {ECO:0000313|EMBL:EMJ23502.1} OS=Prunus persica (Peach) PE=4 SV=1	PREDICTED: pentatricopeptide repeat-containing protein At1g26900, mitochondrial-like [Malus domestica]
color	fastlmm	4.16165e-08	7.38	--	T/C	T:89_C:13	0.13	EVM0044312.1	899359	904351	Molecular Function: methyltransferase activity (GO:0008168);; Biological Process: methylation (GO:0032259);;	--	--	--	Putative uncharacterized protein {ECO:0000313|EMBL:AAF27920.1} OS=Malus domestica (Apple) PE=2 SV=1	PREDICTED: probable methyltransferase PMT2 [Malus domestica]
color	fastlmm	4.16165e-08	7.38	--	T/C	T:89_C:13	0.13	EVM0010838.1	848414	852353	--	--	--	--	Uncharacterized protein {ECO:0000313|EMBL:EMJ26187.1} OS=Prunus persica (Peach) PE=4 SV=1	PREDICTED: uncharacterized protein LOC103402905 [Malus domestica]
color	fastlmm	4.16165e-08	7.38	--	T/C	T:89_C:13	0.13	EVM0023252.1	861743	863440	Biological Process: response to stimulus (GO:0050896);;	--	--	--	TCP domain class transcription factor {ECO:0000313|EMBL:ADL36839.1} OS=Malus domestica (Apple) PE=2 SV=1	PREDICTED: transcription factor TCP15-like [Malus domestica]
color	fastlmm	4.28658e-08	7.37	--	A/G	A:88_G:14	0.14	EVM0031152.1	68558	71941	--	--	--	--	Uncharacterized protein {ECO:0000313|EMBL:EMJ21389.1} OS=Prunus persica (Peach) PE=4 SV=1	PREDICTED: protein SUPPRESSOR OF npr1-1, CONSTITUTIVE 1-like [Malus domestica]
color	fastlmm	4.28658e-08	7.37	--	A/G	A:88_G:14	0.14	EVM0025621.1	151689	153967	--	--	--	--	Uncharacterized protein {ECO:0000313|EMBL:EMJ12826.1} OS=Prunus persica (Peach) PE=4 SV=1	PREDICTED: integrator complex subunit 6 homolog [Pyrus x bretschneideri]
color	fastlmm	4.28658e-08	7.37	--	A/G	A:88_G:14	0.14	EVM0040172.1	205425	208067	--	--	--	--	MdTCP4A protein {ECO:0000313|EMBL:BAJ07175.1} OS=Malus domestica (Apple) PE=2 SV=1	PREDICTED: transcription factor TCP4-like [Malus domestica]
color	fastlmm	4.28658e-08	7.37	--	A/G	A:88_G:14	0.14	EVM0037651.1	190220	191494	--	--	[R]	General function prediction only	Uncharacterized protein {ECO:0000313|EMBL:EMJ13941.1} OS=Prunus persica (Peach) PE=4 SV=1	PREDICTED: uncharacterized protein LOC103430580 [Malus domestica]
color	fastlmm	4.28658e-08	7.37	--	A/G	A:88_G:14	0.14	EVM0006196.1	119193	125418	Cellular Component: membrane (GO:0016020);;	--	--	--	Uncharacterized protein {ECO:0000313|EMBL:EMJ14698.1} (Fragment) OS=Prunus persica (Peach) PE=4 SV=1	PREDICTED: uncharacterized protein LOC103932516 [Pyrus x bretschneideri]
color	fastlmm	4.28658e-08	7.37	--	A/G	A:88_G:14	0.14	EVM0008803.1	137471	144056	--	--	--	--	Uncharacterized protein {ECO:0000313|EMBL:EMJ13213.1} OS=Prunus persica (Peach) PE=4 SV=1	PREDICTED: uncharacterized protein LOC103932481 [Pyrus x bretschneideri]
color	fastlmm	4.28658e-08	7.37	--	A/G	A:88_G:14	0.14	EVM0011638.1	126207	128274	--	--	--	--	Uncharacterized protein {ECO:0000313|EMBL:EMJ07067.1} OS=Prunus persica (Peach) PE=4 SV=1	PREDICTED: uncharacterized protein At5g64816-like [Malus domestica]
color	fastlmm	4.28658e-08	7.37	--	A/G	A:88_G:14	0.14	EVM0004889.1	77629	81336	Molecular Function: extracellular ligand-gated ion channel activity (GO:0005230);; Biological Process: transport (GO:0006810);; Cellular Component: membrane (GO:0016020);; Biological Process: single-organism process (GO:0044699);;	K05387|0|pxb:103933288|glutamate receptor 2.8-like; K05387 glutamate receptor, ionotropic, plant (A)	[PET]	--	Uncharacterized protein {ECO:0000313|EMBL:EMJ15259.1} OS=Prunus persica (Peach) PE=4 SV=1	PREDICTED: glutamate receptor 2.8-like [Pyrus x bretschneideri]
color	fastlmm	4.37093e-08	7.36	--	G/A	G:86_A:10	0.1	EVM0031176.1	114771	116655	--	--	[R]	General function prediction only	Uncharacterized protein {ECO:0000313|EMBL:EMJ20684.1} (Fragment) OS=Prunus persica (Peach) PE=4 SV=1	PREDICTED: pentatricopeptide repeat-containing protein At2g17525, mitochondrial [Pyrus x bretschneideri]
color	fastlmm	4.37093e-08	7.36	--	G/A	G:86_A:10	0.1	EVM0037177.1	84756	87805	--	--	[O]	Posttranslational modification, protein turnover, chaperones	Uncharacterized protein {ECO:0000313|EMBL:EMJ02454.1} OS=Prunus persica (Peach) PE=4 SV=1	PREDICTED: uncharacterized protein OsI_027940-like isoform X2 [Malus domestica]
color	fastlmm	4.37093e-08	7.36	--	G/A	G:86_A:10	0.1	EVM0038958.1	267642	274647	Molecular Function: copper ion binding (GO:0005507);; Biological Process: lignin catabolic process (GO:0046274);; Cellular Component: apoplast (GO:0048046);; Molecular Function: hydroquinone:oxygen oxidoreductase activity (GO:0052716);; Biological Process: oxidation-reduction process (GO:0055114);;	--	[Q]	Secondary metabolites biosynthesis, transport and catabolism	Laccase {ECO:0000256|RuleBase:RU361119} OS=Prunus persica (Peach) PE=3 SV=1	PREDICTED: putative laccase-9 [Pyrus x bretschneideri]
color	fastlmm	4.37093e-08	7.36	--	G/A	G:86_A:10	0.1	EVM0003656.1	143675	155098	Molecular Function: transferase activity, transferring phosphorus-containing groups (GO:0016772);;	K08869|0|fve:101305140|uncharacterized aarF domain-containing protein kinase At1g71810, chloroplastic-like; K08869 aarF domain-containing kinase (A)	[R]	General function prediction only	Uncharacterized protein {ECO:0000313|EMBL:EMJ02401.1} OS=Prunus persica (Peach) PE=4 SV=1	PREDICTED: uncharacterized aarF domain-containing protein kinase At1g71810, chloroplastic-like [Fragaria vesca subsp. vesca]
color	fastlmm	4.37093e-08	7.36	--	G/A	G:86_A:10	0.1	EVM0034001.1	126530	132102	--	K14407|0|mdm:103443911|uncharacterized LOC103443911; K14407 cleavage stimulation factor subunit 2 (A)	[A]	RNA processing and modification	Uncharacterized protein {ECO:0000313|EMBL:EMJ01495.1} OS=Prunus persica (Peach) PE=4 SV=1	PREDICTED: LOW QUALITY PROTEIN: uncharacterized protein LOC103443911 [Malus domestica]
color	fastlmm	4.37093e-08	7.36	--	G/A	G:86_A:10	0.1	EVM0021237.1	139678	142445	--	--	[CR]	--	Uncharacterized protein {ECO:0000313|EMBL:EMJ01313.1} OS=Prunus persica (Peach) PE=4 SV=1	PREDICTED: zeaxanthin epoxidase, chloroplastic-like isoform X2 [Pyrus x bretschneideri]
color	fastlmm	4.37093e-08	7.36	--	G/A	G:86_A:10	0.1	EVM0042210.1	136738	139131	--	--	[CR]	--	Uncharacterized protein {ECO:0000313|EMBL:EMJ01313.1} OS=Prunus persica (Peach) PE=4 SV=1	PREDICTED: zeaxanthin epoxidase, chloroplastic-like isoform X2 [Pyrus x bretschneideri]
color	fastlmm	4.37093e-08	7.36	--	G/A	G:86_A:10	0.1	EVM0035334.1	106581	108843	Molecular Function: phosphoprotein phosphatase activity (GO:0004721);;	--	[R]	General function prediction only	Uncharacterized protein {ECO:0000313|EMBL:EMJ02361.1} OS=Prunus persica (Peach) PE=4 SV=1	PREDICTED: plant intracellular Ras-group-related LRR protein 1-like [Pyrus x bretschneideri]
color	fastlmm	4.37093e-08	7.36	--	G/A	G:86_A:10	0.1	EVM0033661.1	217336	223662	Molecular Function: copper ion binding (GO:0005507);; Biological Process: lignin catabolic process (GO:0046274);; Cellular Component: apoplast (GO:0048046);; Molecular Function: hydroquinone:oxygen oxidoreductase activity (GO:0052716);; Biological Process: oxidation-reduction process (GO:0055114);;	--	[Q]	Secondary metabolites biosynthesis, transport and catabolism	Laccase {ECO:0000256|RuleBase:RU361119} OS=Prunus persica (Peach) PE=3 SV=1	PREDICTED: putative laccase-9 [Pyrus x bretschneideri]
color	fastlmm	4.37093e-08	7.36	--	G/A	G:86_A:10	0.1	EVM0007325.1	238895	241350	--	--	--	--	Uncharacterized protein {ECO:0000313|EnsemblPlants:GRMZM2G116142_P01} OS=Zea mays (Maize) PE=4 SV=1	PREDICTED: LOW QUALITY PROTEIN: zinc finger MYM-type protein 1-like [Malus domestica]
color	fastlmm	4.37093e-08	7.36	--	G/A	G:86_A:10	0.1	EVM0007109.1	88678	91563	--	--	[R]	General function prediction only	Uncharacterized protein {ECO:0000313|EMBL:EMJ00471.1} OS=Prunus persica (Peach) PE=4 SV=1	PREDICTED: pentatricopeptide repeat-containing protein At1g34160 [Prunus mume]
color	fastlmm	4.37093e-08	7.36	--	G/A	G:86_A:10	0.1	EVM0026706.1	155435	163134	Biological Process: metabolic process (GO:0008152);;	--	[GQ]	--	Uncharacterized protein {ECO:0000313|EMBL:EMJ01801.1} OS=Prunus persica (Peach) PE=4 SV=1	PREDICTED: uncharacterized oxidoreductase At4g09670 [Pyrus x bretschneideri]
color	fastlmm	4.37093e-08	7.36	--	G/A	G:86_A:10	0.1	EVM0032984.1	98190	102146	--	--	--	--	Uncharacterized protein {ECO:0000313|EMBL:EMJ02375.1} OS=Prunus persica (Peach) PE=4 SV=1	PREDICTED: uncharacterized protein LOC103443912 [Malus domestica]
color	fastlmm	4.37093e-08	7.36	--	G/A	G:86_A:10	0.1	EVM0012106.1	132843	134946	--	--	[CR]	--	Uncharacterized protein {ECO:0000313|EMBL:EMJ01313.1} OS=Prunus persica (Peach) PE=4 SV=1	PREDICTED: zeaxanthin epoxidase, chloroplastic-like isoform X1 [Pyrus x bretschneideri]
color	fastlmm	4.37093e-08	7.36	--	G/A	G:86_A:10	0.1	EVM0009975.1	91552	95199	Molecular Function: iron ion binding (GO:0005506);; Biological Process: fatty acid biosynthetic process (GO:0006633);; Cellular Component: integral component of membrane (GO:0016021);; Molecular Function: oxidoreductase activity (GO:0016491);; Biological Process: oxidation-reduction process (GO:0055114);;	K04713|0|pxb:103931957|sphinganine C(4)-monooxygenase 1-like; K04713 sphinganine C4-monooxygenase [EC:1.14.13.169] (A)	[I]	Lipid transport and metabolism	Sphingoid base hydroxylase 2 {ECO:0000313|EMBL:EOY17417.1} OS=Theobroma cacao (Cacao) PE=4 SV=1	PREDICTED: sphinganine C(4)-monooxygenase 1-like [Pyrus x bretschneideri]
color	fastlmm	4.37093e-08	7.36	--	G/A	G:86_A:10	0.1	EVM0030669.1	168773	169793	--	--	[Q]	Secondary metabolites biosynthesis, transport and catabolism	Laccase {ECO:0000256|RuleBase:RU361119} OS=Prunus persica (Peach) PE=3 SV=1	hypothetical protein PRUPE_ppa016123mg [Prunus persica]
color	fastlmm	4.43742e-08	7.35	--	A/G	A:83_G:15	0.15	EVM0036648.1	105719	107746	Molecular Function: catalytic activity (GO:0003824);;	K18195|0|mdm:103451413|probable rhamnogalacturonate lyase B; K18195 rhamnogalacturonan endolyase [EC:4.2.2.23] (A)	--	--	Uncharacterized protein {ECO:0000313|EMBL:EMJ09354.1} (Fragment) OS=Prunus persica (Peach) PE=4 SV=1	PREDICTED: probable rhamnogalacturonate lyase B [Malus domestica]
color	fastlmm	4.43742e-08	7.35	--	A/G	A:83_G:15	0.15	EVM0012506.1	100321	105508	Biological Process: carbohydrate metabolic process (GO:0005975);; Molecular Function: transferase activity, transferring hexosyl groups (GO:0016758);;	K05841|0|pxb:103938530|sterol 3-beta-glucosyltransferase UGT80A2-like; K05841 sterol 3beta-glucosyltransferase [EC:2.4.1.173] (A)	[GC]	--	Uncharacterized protein {ECO:0000313|EMBL:EMJ08818.1} OS=Prunus persica (Peach) PE=4 SV=1	PREDICTED: sterol 3-beta-glucosyltransferase UGT80A2-like [Pyrus x bretschneideri]
color	fastlmm	4.43742e-08	7.35	--	A/G	A:83_G:15	0.15	EVM0019361.1	119448	124259	--	K01772|9.61382e-69|mdm:103419579|uncharacterized LOC103419579; K01772 ferrochelatase [EC:4.99.1.1] (A)	--	--	Uncharacterized protein {ECO:0000313|EMBL:EOY09943.1} OS=Theobroma cacao (Cacao) PE=4 SV=1	PREDICTED: uncharacterized protein LOC103419579 [Malus domestica]
color	fastlmm	4.43742e-08	7.35	--	A/G	A:83_G:15	0.15	EVM0032300.1	113299	118076	Molecular Function: iron ion binding (GO:0005506);; Molecular Function: electron carrier activity (GO:0009055);; Molecular Function: heme binding (GO:0020037);; Biological Process: oxidation-reduction process (GO:0055114);; Molecular Function: aromatase activity (GO:0070330);;	K15747|0|mdm:103451121|protein LUTEIN DEFICIENT 5, chloroplastic; K15747 beta-ring hydroxylase [EC:1.14.-.-] (A)	[QI]	--	Uncharacterized protein {ECO:0000313|EMBL:EMJ06187.1} OS=Prunus persica (Peach) PE=3 SV=1	PREDICTED: protein LUTEIN DEFICIENT 5, chloroplastic isoform X1 [Malus domestica]
color	fastlmm	4.43742e-08	7.35	--	A/G	A:83_G:15	0.15	EVM0012233.1	82063	84974	Biological Process: defense response (GO:0006952);; Molecular Function: ADP binding (GO:0043531);;	--	[T]	Signal transduction mechanisms	Putative CC-NBS-LRR protein {ECO:0000313|EMBL:AEJ72566.1} OS=Malus domestica (Apple) PE=4 SV=1	PREDICTED: putative disease resistance protein At1g50180 [Pyrus x bretschneideri]
color	fastlmm	4.43742e-08	7.35	--	A/G	A:83_G:15	0.15	EVM0008509.1	89801	94041	Molecular Function: DNA binding (GO:0003677);;	--	[R]	General function prediction only	Putative chromatin remodeling complex subunit {ECO:0000313|EMBL:AEJ72573.1} OS=Malus domestica (Apple) PE=4 SV=1	PREDICTED: uncharacterized protein LOC103414019 [Malus domestica]
color	fastlmm	4.43742e-08	7.35	--	A/G	A:83_G:15	0.15	EVM0040352.1	87351	88490	Molecular Function: protein serine/threonine kinase activity (GO:0004674);; Molecular Function: ATP binding (GO:0005524);; Biological Process: protein phosphorylation (GO:0006468);;	K04730|0|mdm:103414020|receptor-like protein kinase FERONIA; K04730 interleukin-1 receptor-associated kinase 1 [EC:2.7.11.1] (A)	[T]	Signal transduction mechanisms	Putative serine/threonine kinase {ECO:0000313|EMBL:AEJ72567.1} OS=Malus domestica (Apple) PE=4 SV=1	PREDICTED: receptor-like protein kinase FERONIA [Malus domestica]
color	fastlmm	4.43742e-08	7.35	--	A/G	A:83_G:15	0.15	EVM0008958.1	145265	146004	--	--	--	--	Uncharacterized protein {ECO:0000313|EMBL:EMJ08603.1} OS=Prunus persica (Peach) PE=4 SV=1	PREDICTED: uncharacterized protein At4g13230-like [Malus domestica]
color	fastlmm	4.43742e-08	7.35	--	A/G	A:83_G:15	0.15	EVM0025207.1	95628	98954	Molecular Function: ferrochelatase activity (GO:0004325);; Biological Process: heme biosynthetic process (GO:0006783);;	K01772|0|mdm:103414022|ferrochelatase-2, chloroplastic-like; K01772 ferrochelatase [EC:4.99.1.1] (A)	[H]	Coenzyme transport and metabolism	Ferrochelatase {ECO:0000256|RuleBase:RU000607} OS=Prunus persica (Peach) PE=3 SV=1	PREDICTED: ferrochelatase-2, chloroplastic-like [Malus domestica]
color	fastlmm	4.43742e-08	7.35	--	A/G	A:83_G:15	0.15	EVM0027568.1	72334	73569	Molecular Function: protein serine/threonine kinase activity (GO:0004674);; Molecular Function: ATP binding (GO:0005524);; Biological Process: protein phosphorylation (GO:0006468);;	K04730|0|mdm:103414020|receptor-like protein kinase FERONIA; K04730 interleukin-1 receptor-associated kinase 1 [EC:2.7.11.1] (A)	[T]	Signal transduction mechanisms	Putative serine/threonine kinase {ECO:0000313|EMBL:AEJ72567.1} OS=Malus domestica (Apple) PE=4 SV=1	PREDICTED: receptor-like protein kinase FERONIA [Malus domestica]
color	fastlmm	4.43742e-08	7.35	--	A/G	A:83_G:15	0.15	EVM0029097.1	20372	57770	Biological Process: defense response (GO:0006952);; Molecular Function: ADP binding (GO:0043531);;	--	[T]	Signal transduction mechanisms	Putative CC-NBS-LRR protein {ECO:0000313|EMBL:AEJ72566.1} OS=Malus domestica (Apple) PE=4 SV=1	putative CC-NBS-LRR protein [Malus domestica]
color	fastlmm	4.43742e-08	7.35	--	A/G	A:83_G:15	0.15	EVM0038483.1	133143	140731	Molecular Function: nucleic acid binding (GO:0003676);; Molecular Function: ATP binding (GO:0005524);; Molecular Function: ATP-dependent helicase activity (GO:0008026);;	K12854|0|pxb:103938533|U5 small nuclear ribonucleoprotein 200 kDa helicase-like; K12854 pre-mRNA-splicing helicase BRR2 [EC:3.6.4.13] (A)	[A]	RNA processing and modification	Uncharacterized protein {ECO:0000313|EMBL:EMJ09609.1} OS=Prunus persica (Peach) PE=4 SV=1	PREDICTED: U5 small nuclear ribonucleoprotein 200 kDa helicase-like [Pyrus x bretschneideri]
color	fastlmm	4.44809e-08	7.35	--	T/G	T:93_G:13	0.12	EVM0030180.1	4665	5872	Molecular Function: hydrolase activity (GO:0016787);;	--	--	--	Carbohydrate-binding X8 domain-containing protein {ECO:0000313|EMBL:AEE82721.1} OS=Arabidopsis thaliana (Mouse-ear cress) PE=2 SV=1	PREDICTED: major pollen allergen Ole e 10-like [Pyrus x bretschneideri]
color	fastlmm	4.44809e-08	7.35	--	T/G	T:93_G:13	0.12	EVM0023303.1	22399	31377	Molecular Function: ATP binding (GO:0005524);; Biological Process: obsolete ATP catabolic process (GO:0006200);; Molecular Function: organic phosphonate transmembrane-transporting ATPase activity (GO:0015416);; Cellular Component: membrane (GO:0016020);;	--	[Q]	Secondary metabolites biosynthesis, transport and catabolism	Pleiotropic drug resistance protein 3 {ECO:0000313|EMBL:EXB80290.1} OS=Morus notabilis PE=4 SV=1	PREDICTED: pleiotropic drug resistance protein 3-like [Pyrus x bretschneideri]
color	fastlmm	4.44809e-08	7.35	--	T/G	T:93_G:13	0.12	EVM0019258.1	15102	22286	Molecular Function: ATP binding (GO:0005524);; Biological Process: obsolete ATP catabolic process (GO:0006200);; Cellular Component: membrane (GO:0016020);; Molecular Function: ATPase activity (GO:0016887);;	--	[Q]	Secondary metabolites biosynthesis, transport and catabolism	Uncharacterized protein {ECO:0000313|EMBL:EMJ26712.1} OS=Prunus persica (Peach) PE=4 SV=1	PREDICTED: pleiotropic drug resistance protein 3-like [Malus domestica]
color	fastlmm	4.44809e-08	7.35	--	T/G	T:93_G:13	0.12	EVM0038641.1	32322	35496	Cellular Component: chloroplast (GO:0009507);; Biological Process: embryo sac development (GO:0009553);; Biological Process: pollen development (GO:0009555);; Biological Process: embryo development ending in seed dormancy (GO:0009793);; Molecular Function: rRNA binding (GO:0019843);; Biological Process: pollen tube development (GO:0048868);;	--	[R]	General function prediction only	Uncharacterized protein {ECO:0000313|EMBL:EMJ25531.1} (Fragment) OS=Prunus persica (Peach) PE=4 SV=1	PREDICTED: pentatricopeptide repeat-containing protein At3g06430, chloroplastic-like [Malus domestica]
color	fastlmm	4.44809e-08	7.35	--	T/G	T:93_G:13	0.12	EVM0022232.1	43529	50506	--	--	--	--	Uncharacterized protein {ECO:0000313|EMBL:EMJ26594.1} OS=Prunus persica (Peach) PE=4 SV=1	PREDICTED: squamosa promoter-binding-like protein 1 [Malus domestica]
color	fastlmm	4.44809e-08	7.35	--	T/G	T:93_G:13	0.12	EVM0029856.1	36243	42158	--	--	--	--	Uncharacterized protein {ECO:0000313|EMBL:EMJ26579.1} OS=Prunus persica (Peach) PE=4 SV=1	PREDICTED: squamosa promoter-binding-like protein 1 [Pyrus x bretschneideri]
color	fastlmm	4.5165e-08	7.35	--	T/C	T:86_C:18	0.17	EVM0035638.1	11117	15235	Molecular Function: ATP binding (GO:0005524);; Biological Process: protein folding (GO:0006457);; Biological Process: response to stress (GO:0006950);; Molecular Function: unfolded protein binding (GO:0051082);;	--	[O]	Posttranslational modification, protein turnover, chaperones	Uncharacterized protein {ECO:0000313|EMBL:EMJ14816.1} OS=Prunus persica (Peach) PE=3 SV=1	PREDICTED: stromal 70 kDa heat shock-related protein, chloroplastic [Malus domestica]
color	fastlmm	4.5165e-08	7.35	--	T/C	T:86_C:18	0.17	EVM0009228.2	65138	68973	Molecular Function: nucleotide binding (GO:0000166);; Molecular Function: nucleic acid binding (GO:0003676);;	K14838|3.27173e-168|pxb:103944993|uncharacterized RNA-binding protein C1827.05c-like; K14838 nucleolar protein 15 (A)	[R]	General function prediction only	Uncharacterized protein {ECO:0000313|EMBL:EMJ27704.1} (Fragment) OS=Prunus persica (Peach) PE=4 SV=1	PREDICTED: uncharacterized RNA-binding protein C1827.05c-like [Pyrus x bretschneideri]
color	fastlmm	4.5165e-08	7.35	--	T/C	T:86_C:18	0.17	EVM0000199.1	72848	76787	--	--	--	--	Uncharacterized protein {ECO:0000313|EMBL:EMJ01986.1} (Fragment) OS=Prunus persica (Peach) PE=4 SV=1	PREDICTED: probable leucine-rich repeat receptor-like protein kinase At1g35710 [Pyrus x bretschneideri]
color	fastlmm	4.5165e-08	7.35	--	T/C	T:86_C:18	0.17	EVM0003259.1	102204	103553	--	--	--	--	Uncharacterized protein {ECO:0000313|EMBL:EMJ05334.1} (Fragment) OS=Prunus persica (Peach) PE=4 SV=1	PREDICTED: F-box/FBD/LRR-repeat protein At1g16930-like [Malus domestica]
color	fastlmm	4.5165e-08	7.35	--	T/C	T:86_C:18	0.17	EVM0004304.1	149556	153280	Molecular Function: translation elongation factor activity (GO:0003746);; Cellular Component: eukaryotic translation elongation factor 1 complex (GO:0005853);; Biological Process: translational elongation (GO:0006414);;	K03233|0|pxb:103945010|elongation factor 1-gamma; K03233 elongation factor 1-gamma (A)	[O]	Posttranslational modification, protein turnover, chaperones	Putative uncharacterized protein {ECO:0000313|EMBL:CCB55041.1} OS=Vitis vinifera (Grape) PE=4 SV=1	PREDICTED: elongation factor 1-gamma [Pyrus x bretschneideri]
color	fastlmm	4.5165e-08	7.35	--	T/C	T:86_C:18	0.17	EVM0030951.2	53084	64499	Cellular Component: intracellular (GO:0005622);; Biological Process: ER to Golgi vesicle-mediated transport (GO:0006888);;	--	[U]	Intracellular trafficking, secretion, and vesicular transport	Uncharacterized protein {ECO:0000313|EMBL:KDO63967.1} OS=Citrus sinensis (Sweet orange) PE=4 SV=1	hypothetical protein CISIN_1g032720mg [Citrus sinensis]
color	fastlmm	4.5165e-08	7.35	--	T/C	T:86_C:18	0.17	EVM0005560.1	25057	28452	--	--	--	--	Uncharacterized protein {ECO:0000313|EMBL:EMJ10932.1} OS=Prunus persica (Peach) PE=4 SV=1	PREDICTED: lipid transfer-like protein VAS [Pyrus x bretschneideri]
color	fastlmm	4.5165e-08	7.35	--	T/C	T:86_C:18	0.17	EVM0025938.1	1443	3757	Cellular Component: cytoplasm (GO:0005737);; Biological Process: autophagy (GO:0006914);;	K08339|1.07502e-48|mdm:103431802|autophagy protein 5-like; K08339 autophagy-related protein 5 (A)	[O]	Posttranslational modification, protein turnover, chaperones	Autophagy protein 5 {ECO:0000256|RuleBase:RU361202} OS=Prunus persica (Peach) PE=3 SV=1	PREDICTED: autophagy protein 5-like [Malus domestica]
color	fastlmm	4.5165e-08	7.35	--	T/C	T:86_C:18	0.17	EVM0003454.1	6588	10009	Molecular Function: ATP binding (GO:0005524);; Biological Process: protein folding (GO:0006457);; Molecular Function: unfolded protein binding (GO:0051082);;	--	[O]	Posttranslational modification, protein turnover, chaperones	Uncharacterized protein {ECO:0000313|EMBL:EMJ14816.1} OS=Prunus persica (Peach) PE=3 SV=1	PREDICTED: heat shock 70 kDa protein 6, chloroplastic-like [Pyrus x bretschneideri]
color	fastlmm	4.5165e-08	7.35	--	T/C	T:86_C:18	0.17	EVM0040347.2	108401	115146	Molecular Function: protein serine/threonine kinase activity (GO:0004674);; Molecular Function: ATP binding (GO:0005524);; Biological Process: protein phosphorylation (GO:0006468);;	K03083|0|pxb:103945005|shaggy-related protein kinase kappa-like; K03083 glycogen synthase kinase 3 beta [EC:2.7.11.26] (A)	[G]	Carbohydrate transport and metabolism	Uncharacterized protein {ECO:0000313|EMBL:EMJ23748.1} OS=Prunus persica (Peach) PE=4 SV=1	PREDICTED: shaggy-related protein kinase kappa-like [Pyrus x bretschneideri]
color	fastlmm	4.5165e-08	7.35	--	T/C	T:86_C:18	0.17	EVM0028027.1	132273	137576	Molecular Function: RNA binding (GO:0003723);;	K14945|0|pxb:103945008|KH domain-containing protein At1g09660/At1g09670-like; K14945 protein quaking (A)	[A]	RNA processing and modification	Uncharacterized protein {ECO:0000313|EMBL:EMJ26951.1} OS=Prunus persica (Peach) PE=4 SV=1	PREDICTED: KH domain-containing protein At1g09660/At1g09670-like [Pyrus x bretschneideri]
color	fastlmm	4.5165e-08	7.35	--	T/C	T:86_C:18	0.17	EVM0038669.1	35311	39130	Molecular Function: monooxygenase activity (GO:0004497);; Molecular Function: iron ion binding (GO:0005506);; Molecular Function: electron carrier activity (GO:0009055);; Molecular Function: oxidoreductase activity, acting on paired donors, with incorporation or reduction of molecular oxygen (GO:0016705);; Molecular Function: heme binding (GO:0020037);; Biological Process: oxidation-reduction pro…	K09754|0|pxb:103944999|cytochrome P450 98A2-like; K09754 coumaroylquinate(coumaroylshikimate) 3'-monooxygenase [EC:1.14.13.36] (A)	[Q]	Secondary metabolites biosynthesis, transport and catabolism	Uncharacterized protein {ECO:0000313|EMBL:EMJ24434.1} OS=Prunus persica (Peach) PE=3 SV=1	PREDICTED: cytochrome P450 98A2-like [Pyrus x bretschneideri]
color	fastlmm	4.5165e-08	7.35	--	T/C	T:86_C:18	0.17	EVM0042139.1	138831	142127	Cellular Component: chloroplast (GO:0009507);; Cellular Component: cytoplasmic, membrane-bounded vesicle (GO:0016023);;	--	--	--	Uncharacterized protein {ECO:0000313|EMBL:EMJ28081.1} OS=Prunus persica (Peach) PE=4 SV=1	PREDICTED: uncharacterized protein LOC103431793 [Malus domestica]
color	fastlmm	4.5165e-08	7.35	--	T/C	T:86_C:18	0.17	EVM0004381.1	46332	49981	Molecular Function: iron ion binding (GO:0005506);; Molecular Function: electron carrier activity (GO:0009055);; Molecular Function: flavonoid 3'-monooxygenase activity (GO:0016711);; Molecular Function: heme binding (GO:0020037);; Biological Process: oxidation-reduction process (GO:0055114);;	K09754|0|mdm:103402429|cytochrome P450 98A2; K09754 coumaroylquinate(coumaroylshikimate) 3'-monooxygenase [EC:1.14.13.36] (A)	[Q]	Secondary metabolites biosynthesis, transport and catabolism	Uncharacterized protein {ECO:0000313|EMBL:EMJ24434.1} OS=Prunus persica (Peach) PE=3 SV=1	PREDICTED: cytochrome P450 98A2 [Malus domestica]
color	fastlmm	4.5165e-08	7.35	--	T/C	T:86_C:18	0.17	EVM0042532.1	103767	107320	Molecular Function: phosphoribosylamine-glycine ligase activity (GO:0004637);; Molecular Function: ATP binding (GO:0005524);; Biological Process: purine nucleobase biosynthetic process (GO:0009113);; Molecular Function: metal ion binding (GO:0046872);;	K01945|0|pxb:103945003|phosphoribosylamine--glycine ligase-like; K01945 phosphoribosylamine--glycine ligase [EC:6.3.4.13] (A)	[F]	Nucleotide transport and metabolism	Uncharacterized protein {ECO:0000313|EMBL:EMJ26946.1} OS=Prunus persica (Peach) PE=3 SV=1	PREDICTED: phosphoribosylamine--glycine ligase-like [Pyrus x bretschneideri]
color	fastlmm	4.5165e-08	7.35	--	T/C	T:86_C:18	0.17	EVM0009532.1	30895	33156	Biological Process: metabolic process (GO:0008152);;	--	[R]	General function prediction only	Uncharacterized protein {ECO:0000313|EMBL:EMJ27210.1} OS=Prunus persica (Peach) PE=4 SV=1	PREDICTED: putative methyltransferase DDB_G0268948 [Pyrus x bretschneideri]
color	fastlmm	4.5165e-08	7.35	--	T/C	T:86_C:18	0.17	EVM0016852.1	156325	158245	Molecular Function: catalytic activity (GO:0003824);;	--	[GMW]	--	Uncharacterized protein {ECO:0000313|EMBL:EMJ27768.1} (Fragment) OS=Prunus persica (Peach) PE=4 SV=1	PREDICTED: xyloglucan galactosyltransferase KATAMARI1-like [Pyrus x bretschneideri]
color	fastlmm	4.5165e-08	7.35	--	T/C	T:86_C:18	0.17	EVM0002526.2	118654	130326	--	K14328|0|pxb:103945007|regulator of nonsense transcripts UPF3-like; K14328 regulator of nonsense transcripts 3 (A)	[A]	RNA processing and modification	Uncharacterized protein {ECO:0000313|EMBL:EMJ23015.1} OS=Prunus persica (Peach) PE=4 SV=1	PREDICTED: regulator of nonsense transcripts UPF3-like isoform X1 [Pyrus x bretschneideri]
color	fastlmm	4.5165e-08	7.35	--	T/C	T:86_C:18	0.17	EVM0010683.1	5040	6221	--	--	--	--	Uncharacterized protein {ECO:0000313|EMBL:EMJ27581.1} OS=Prunus persica (Peach) PE=4 SV=1	PREDICTED: uncharacterized protein LOC103402428 [Malus domestica]
color	fastlmm	4.57795e-08	7.34	--	C/T	C:67_T:39	0.37	EVM0016806.1	679900	680628	--	K11699|9.38983e-69|mdm:103418041|probable RNA-dependent RNA polymerase 3; K11699 RNA-dependent RNA polymerase [EC:2.7.7.48] (A)	[A]	RNA processing and modification	Uncharacterized protein {ECO:0000313|EMBL:EMJ05474.1} OS=Prunus persica (Peach) PE=4 SV=1	PREDICTED: probable RNA-dependent RNA polymerase 3 [Malus domestica]
color	fastlmm	4.57795e-08	7.34	--	C/T	C:67_T:39	0.37	EVM0044422.1	675037	676565	--	K11699|9.33874e-74|mdm:103452960|probable RNA-dependent RNA polymerase 3; K11699 RNA-dependent RNA polymerase [EC:2.7.7.48] (A)	[A]	RNA processing and modification	Uncharacterized protein {ECO:0000313|EMBL:EMJ05474.1} OS=Prunus persica (Peach) PE=4 SV=1	PREDICTED: probable RNA-dependent RNA polymerase 3 [Malus domestica]
color	fastlmm	4.57795e-08	7.34	--	C/T	C:67_T:39	0.37	EVM0033884.1	577955	578587	--	--	--	--	Uncharacterized protein {ECO:0000313|EMBL:EMJ03764.1} OS=Prunus persica (Peach) PE=4 SV=1	PREDICTED: uncharacterized protein LOC103452938 [Malus domestica]
color	fastlmm	4.57795e-08	7.34	--	C/T	C:67_T:39	0.37	EVM0032509.1	652299	655682	--	--	--	--	Putative RNA-dependent RNA polymerase 4 {ECO:0000313|EMBL:EXB59781.1} OS=Morus notabilis PE=4 SV=1	PREDICTED: uncharacterized protein LOC103452970 [Malus domestica]
color	fastlmm	4.57795e-08	7.34	--	C/T	C:67_T:39	0.37	EVM0032136.1	746229	751125	Biological Process: malate metabolic process (GO:0006108);; Molecular Function: malate dehydrogenase (decarboxylating) (NAD+) activity (GO:0016619);; Molecular Function: metal ion binding (GO:0046872);; Molecular Function: NAD binding (GO:0051287);; Biological Process: oxidation-reduction process (GO:0055114);;	K00029|0|mdm:103426653|NADP-dependent malic enzyme; K00029 malate dehydrogenase (oxaloacetate-decarboxylating)(NADP+) [EC:1.1.1.40] (A)	[C]	Energy production and conversion	Malic enzyme {ECO:0000256|RuleBase:RU003426} OS=Prunus persica (Peach) PE=3 SV=1	PREDICTED: NADP-dependent malic enzyme [Malus domestica]
color	fastlmm	4.57795e-08	7.34	--	C/T	C:67_T:39	0.37	EVM0001419.1	598261	605301	--	K11699|0|mdm:103452960|probable RNA-dependent RNA polymerase 3; K11699 RNA-dependent RNA polymerase [EC:2.7.7.48] (A)	[A]	RNA processing and modification	Uncharacterized protein {ECO:0000313|EMBL:EMJ05474.1} OS=Prunus persica (Peach) PE=4 SV=1	PREDICTED: probable RNA-dependent RNA polymerase 3 [Malus domestica]
color	fastlmm	4.57795e-08	7.34	--	C/T	C:67_T:39	0.37	EVM0042039.1	660089	664569	--	--	--	--	Putative RNA-dependent RNA polymerase 4 {ECO:0000313|EMBL:EXB59781.1} OS=Morus notabilis PE=4 SV=1	PREDICTED: uncharacterized protein LOC103452970 [Malus domestica]
color	fastlmm	4.57795e-08	7.34	--	C/T	C:67_T:39	0.37	EVM0002559.1	544174	551021	Cellular Component: anaphase-promoting complex (GO:0005680);; Cellular Component: spindle (GO:0005819);; Biological Process: mitotic recombination (GO:0006312);; Biological Process: regulation of mitotic cell cycle (GO:0007346);; Cellular Component: cell plate (GO:0009504);; Biological Process: embryo sac egg cell differentiation (GO:0009560);; Biological Process: response to auxin (GO:0009733);;…	K03350|0|pxb:103943892|cell division cycle protein 27 homolog B; K03350 anaphase-promoting complex subunit 3 (A)	[D]	Cell cycle control, cell division, chromosome partitioning	Uncharacterized protein {ECO:0000313|EMBL:EMJ04983.1} OS=Prunus persica (Peach) PE=4 SV=1	PREDICTED: cell division cycle protein 27 homolog B isoform X1 [Pyrus x bretschneideri]
color	fastlmm	4.57795e-08	7.34	--	C/T	C:67_T:39	0.37	EVM0006810.1	551715	552221	--	--	--	--	Uncharacterized protein {ECO:0000313|EMBL:EMJ03860.1} OS=Prunus persica (Peach) PE=4 SV=1	PREDICTED: lachrymatory-factor synthase-like [Malus domestica]
color	fastlmm	4.57795e-08	7.34	--	C/T	C:67_T:39	0.37	EVM0024260.1	643030	650094	--	K11699|0|mdm:103452960|probable RNA-dependent RNA polymerase 3; K11699 RNA-dependent RNA polymerase [EC:2.7.7.48] (A)	[A]	RNA processing and modification	Uncharacterized protein {ECO:0000313|EMBL:EMJ05474.1} OS=Prunus persica (Peach) PE=4 SV=1	PREDICTED: probable RNA-dependent RNA polymerase 3 [Malus domestica]
color	fastlmm	4.57795e-08	7.34	--	C/T	C:67_T:39	0.37	EVM0038507.1	620247	632016	--	K11699|0|mdm:103452960|probable RNA-dependent RNA polymerase 3; K11699 RNA-dependent RNA polymerase [EC:2.7.7.48] (A)	[A]	RNA processing and modification	Uncharacterized protein {ECO:0000313|EMBL:EMJ05474.1} OS=Prunus persica (Peach) PE=4 SV=1	PREDICTED: probable RNA-dependent RNA polymerase 3 [Malus domestica]
color	fastlmm	4.57795e-08	7.34	--	C/T	C:67_T:39	0.37	EVM0014012.1	728951	734576	--	--	--	--	--	PREDICTED: uncharacterized protein LOC103406921 [Malus domestica]
color	fastlmm	4.57795e-08	7.34	--	C/T	C:67_T:39	0.37	EVM0011785.1	714720	726173	--	K11699|0|mdm:103452960|probable RNA-dependent RNA polymerase 3; K11699 RNA-dependent RNA polymerase [EC:2.7.7.48] (A)	[A]	RNA processing and modification	Uncharacterized protein {ECO:0000313|EMBL:EMJ05474.1} OS=Prunus persica (Peach) PE=4 SV=1	PREDICTED: probable RNA-dependent RNA polymerase 3 [Malus domestica]
color	fastlmm	4.57795e-08	7.34	--	C/T	C:67_T:39	0.37	EVM0035602.2	588370	594509	--	--	--	--	Uncharacterized protein {ECO:0000313|EMBL:EMJ04737.1} OS=Prunus persica (Peach) PE=4 SV=1	PREDICTED: golgin candidate 1-like isoform X2 [Malus domestica]
color	fastlmm	4.57795e-08	7.34	--	C/T	C:67_T:39	0.37	EVM0041747.1	606631	609134	--	--	--	--	Putative RNA-dependent RNA polymerase 4 {ECO:0000313|EMBL:EXB59781.1} OS=Morus notabilis PE=4 SV=1	PREDICTED: uncharacterized protein LOC103418173 [Malus domestica]
color	fastlmm	4.57795e-08	7.34	--	C/T	C:67_T:39	0.37	EVM0029633.1	706064	711210	--	--	--	--	Putative RNA-dependent RNA polymerase 4 {ECO:0000313|EMBL:EXB59781.1} OS=Morus notabilis PE=4 SV=1	PREDICTED: uncharacterized protein LOC103452970 [Malus domestica]
color	fastlmm	4.57795e-08	7.34	--	C/T	C:67_T:39	0.37	EVM0021049.1	554666	557052	--	--	--	--	Uncharacterized protein {ECO:0000313|EMBL:EMJ03290.1} OS=Prunus persica (Peach) PE=4 SV=1	PREDICTED: high mobility group nucleosome-binding domain-containing protein 5-like [Malus domestica]
color	fastlmm	4.87016e-08	7.31	--	A/C	A:88_C:14	0.14	EVM0030180.1	4665	5872	Molecular Function: hydrolase activity (GO:0016787);;	--	--	--	Carbohydrate-binding X8 domain-containing protein {ECO:0000313|EMBL:AEE82721.1} OS=Arabidopsis thaliana (Mouse-ear cress) PE=2 SV=1	PREDICTED: major pollen allergen Ole e 10-like [Pyrus x bretschneideri]
color	fastlmm	4.87016e-08	7.31	--	A/C	A:88_C:14	0.14	EVM0023303.1	22399	31377	Molecular Function: ATP binding (GO:0005524);; Biological Process: obsolete ATP catabolic process (GO:0006200);; Molecular Function: organic phosphonate transmembrane-transporting ATPase activity (GO:0015416);; Cellular Component: membrane (GO:0016020);;	--	[Q]	Secondary metabolites biosynthesis, transport and catabolism	Pleiotropic drug resistance protein 3 {ECO:0000313|EMBL:EXB80290.1} OS=Morus notabilis PE=4 SV=1	PREDICTED: pleiotropic drug resistance protein 3-like [Pyrus x bretschneideri]
color	fastlmm	4.87016e-08	7.31	--	A/C	A:88_C:14	0.14	EVM0019258.1	15102	22286	Molecular Function: ATP binding (GO:0005524);; Biological Process: obsolete ATP catabolic process (GO:0006200);; Cellular Component: membrane (GO:0016020);; Molecular Function: ATPase activity (GO:0016887);;	--	[Q]	Secondary metabolites biosynthesis, transport and catabolism	Uncharacterized protein {ECO:0000313|EMBL:EMJ26712.1} OS=Prunus persica (Peach) PE=4 SV=1	PREDICTED: pleiotropic drug resistance protein 3-like [Malus domestica]
color	fastlmm	4.87016e-08	7.31	--	A/C	A:88_C:14	0.14	EVM0038641.1	32322	35496	Cellular Component: chloroplast (GO:0009507);; Biological Process: embryo sac development (GO:0009553);; Biological Process: pollen development (GO:0009555);; Biological Process: embryo development ending in seed dormancy (GO:0009793);; Molecular Function: rRNA binding (GO:0019843);; Biological Process: pollen tube development (GO:0048868);;	--	[R]	General function prediction only	Uncharacterized protein {ECO:0000313|EMBL:EMJ25531.1} (Fragment) OS=Prunus persica (Peach) PE=4 SV=1	PREDICTED: pentatricopeptide repeat-containing protein At3g06430, chloroplastic-like [Malus domestica]
color	fastlmm	4.87016e-08	7.31	--	A/C	A:88_C:14	0.14	EVM0022232.1	43529	50506	--	--	--	--	Uncharacterized protein {ECO:0000313|EMBL:EMJ26594.1} OS=Prunus persica (Peach) PE=4 SV=1	PREDICTED: squamosa promoter-binding-like protein 1 [Malus domestica]
color	fastlmm	4.87016e-08	7.31	--	A/C	A:88_C:14	0.14	EVM0029856.1	36243	42158	--	--	--	--	Uncharacterized protein {ECO:0000313|EMBL:EMJ26579.1} OS=Prunus persica (Peach) PE=4 SV=1	PREDICTED: squamosa promoter-binding-like protein 1 [Pyrus x bretschneideri]
color	fastlmm	4.90602e-08	7.31	--	A/G	A:82_G:12	0.13	EVM0018935.1	644000	648227	Biological Process: ion transport (GO:0006811);; Biological Process: tissue development (GO:0009888);; Molecular Function: transferase activity, transferring acyl groups other than amino-acyl groups (GO:0016747);; Cellular Component: intracellular membrane-bounded organelle (GO:0043231);; Biological Process: single-organism cellular process (GO:0044763);; Biological Process: root development (GO:…	--	--	--	Uncharacterized protein {ECO:0000313|EMBL:EMJ24001.1} OS=Prunus persica (Peach) PE=4 SV=1	PREDICTED: 3&apos;-N-debenzoyl-2&apos;-deoxytaxol N-benzoyltransferase-like [Pyrus x bretschneideri]
color	fastlmm	4.90602e-08	7.31	--	A/G	A:82_G:12	0.13	EVM0000984.1	548158	550348	Molecular Function: nucleic acid binding (GO:0003676);; Molecular Function: poly(A)-specific ribonuclease activity (GO:0004535);; Cellular Component: nucleus (GO:0005634);;	K12581|0|pxb:103953769|probable CCR4-associated factor 1 homolog 7; K12581 CCR4-NOT transcription complex subunit 7/8 (A)	[A]	RNA processing and modification	Uncharacterized protein {ECO:0000313|EMBL:ESW08956.1} OS=Phaseolus vulgaris (Kidney bean) PE=4 SV=1	PREDICTED: probable CCR4-associated factor 1 homolog 7 [Pyrus x bretschneideri]
color	fastlmm	4.90602e-08	7.31	--	A/G	A:82_G:12	0.13	EVM0015967.2	666521	668722	--	K15414|1.25503e-176|mdm:103441859|uncharacterized protein At2g39795, mitochondrial; K15414 complement component 1 Q subcomponent-binding protein, mitochondrial (A)	--	--	Uncharacterized protein {ECO:0000313|EMBL:EMJ25283.1} OS=Prunus persica (Peach) PE=4 SV=1	PREDICTED: uncharacterized protein At2g39795, mitochondrial [Malus domestica]
color	fastlmm	4.90602e-08	7.31	--	A/G	A:82_G:12	0.13	EVM0015839.1	539385	543309	Molecular Function: ATP binding (GO:0005524);; Biological Process: obsolete ATP catabolic process (GO:0006200);; Biological Process: protein folding (GO:0006457);; Biological Process: response to heat (GO:0009408);; Cellular Component: chloroplast stroma (GO:0009570);; Biological Process: response to high light intensity (GO:0009644);; Cellular Component: chloroplast envelope (GO:0009941);; Biolo…	K03695|0|mdm:103406551|chaperone protein ClpB4, mitochondrial-like; K03695 ATP-dependent Clp protease ATP-binding subunit ClpB (A)	[O]	Posttranslational modification, protein turnover, chaperones	Uncharacterized protein {ECO:0000313|EMBL:EMJ26566.1} OS=Prunus persica (Peach) PE=3 SV=1	PREDICTED: chaperone protein ClpB4, mitochondrial-like [Malus domestica]
color	fastlmm	4.90602e-08	7.31	--	A/G	A:82_G:12	0.13	EVM0028062.1	523918	526658	Molecular Function: dolichyl-phosphate-mannose-protein mannosyltransferase activity (GO:0004169);; Cellular Component: endoplasmic reticulum (GO:0005783);; Biological Process: protein folding (GO:0006457);; Biological Process: response to heat (GO:0009408);; Biological Process: systemic acquired resistance (GO:0009627);; Biological Process: response to high light intensity (GO:0009644);; Cellular…	--	[R]	General function prediction only	Stromal cell-derived factor 2-like protein {ECO:0000313|EMBL:EXB38655.1} OS=Morus notabilis PE=4 SV=1	PREDICTED: stromal cell-derived factor 2-like protein [Pyrus x bretschneideri]
color	fastlmm	4.90602e-08	7.31	--	A/G	A:82_G:12	0.13	EVM0015536.1	663917	665159	Molecular Function: transcription factor activity, sequence-specific DNA binding (GO:0003700);; Cellular Component: nucleus (GO:0005634);; Biological Process: regulation of transcription, DNA-templated (GO:0006355);; Molecular Function: metal ion binding (GO:0046872);;	--	--	--	C2H2L domain class transcription factor {ECO:0000313|EMBL:ADL36627.1} OS=Malus domestica (Apple) PE=2 SV=1	C2H2L domain class transcription factor [Malus domestica]
[truncated: 21 more rows]

## Sheet: S8-4
Trait	Model	Pvalue	log10P	MarkerR2	Allele	Count	MAF	GeneID	Start	End	GO_annotation	KEGG_annotation	KOG_class	KOG_class_annotation	TrEMBL_annotation	nr_annotation
[truncated: 273 more rows]
