# Supplementary material for: A draft genome, resequencing, and metabolomes reveal the genetic background and molecular basis of the nutritional and medicinal properties of loquat (Eriobotrya japonica (Thunb.) Lindl)
Source: Hortic Res. 2021 Nov 1;8:231. doi: 10.1038/s41438-021-00657-1 (PMC8558328; doi:10.1038/s41438-021-00657-1)
Supplement: Supplementary file 29 — Supplementary data file 9 [file 41438_2021_657_MOESM29_ESM.xlsx]

## Sheet: Sheet1
Index	Ion mode	Q1 (Da)	Q3 (Da)	Molecular Weight (Da)	Formula	Ionization model	KEGG ID	Compounds	Class I	Class II	CAS	Level	mix01	mix02	mix03	M_Loquat-F1	M_Loquat-F2	M_Loquat-F3	M_Loquat-L1	M_Loquat-L2	M_Loquat-L3	M_Loquat-R1	M_Loquat-R2	M_Loquat-R3
pme0278	Positive	191.1	128	190.095	C7H14N2O4	[M+H]+	C00666	2,6-Diaminooimelic acid	Amino acids and derivatives	Amino acids and derivatives	583-93-7	B	319140	335010	288360	116430	197000	157040	563460	793280	677380	96350	129980	140810
pme3017	Positive	104.07	58	103.063	C4H9NO2	[M+H]+	C03665	2-Aminoisobutyric acid*	Amino acids and derivatives	Amino acids and derivatives	62-57-7	A	3418600	3374000	2837700	4031300	4320700	3485000	3553800	2633100	1845800	3492100	3329600	2860600
pmb0464	Positive	458.1	116.3	457.143	C16H27NO14	[M+H]+	-	Aspartic acid di-O-glucoside	Amino acids and derivatives	Amino acids and derivatives	-	B	5965700	5369700	5266900	5183900	8869000	8547900	254640	453180	424010	455350	682440	306870
Rfmb318	Positive	144.1	84.08	144.092	C7H14NO2+	[M]+	C21514	D-Proline betaine	Amino acids and derivatives	Amino acids and derivatives	1195-94-4	A	1691500	1788600	1530400	916180	735150	539460	2492500	4463100	4624200	175110	383860	146760
mws5042	Positive	223.11	120.09	222.1	C11H14N2O3	[M+H]+	-	Glycylphenylalanine	Amino acids and derivatives	Amino acids and derivatives	721-66-4	B	55505	56736	55590	140770	128150	87788	21526	18896	25462	8386.7	6825.4	7275.2
pme2122	Positive	112.09	95	111.08	C5H9N3	[M+H]+	C00388	Histamine	Amino acids and derivatives	Amino acids and derivatives	51-45-6	B	429310	396850	364870	419150	381400	398270	447420	370780	394900	328490	333320	414240
pme3388	Positive	189.13	144	188.127	C7H16N4O2	[M+H]+	C01924	Homoarginine*	Amino acids and derivatives	Amino acids and derivatives	156-86-5	B	89527	69189	83908	117190	61743	81469	19782	9414.7	11500	192990	94289	160890
mws4176	Positive	237.12	120.09	236.116	C12H16N2O3	[M+H]+	-	L-Alanyl-L-Phenylalanine	Amino acids and derivatives	Amino acids and derivatives	3061-90-3	B	29713	27213	33334	61464	83106	58015	16683	13374	15170	2409.2	3580.4	9
mws0260	Positive	175.12	116	174.112	C6H14N4O2	[M+H]+	C00062	L-Arginine	Amino acids and derivatives	Amino acids and derivatives	74-79-3	A	13359000	13979000	14243000	30865000	14929000	18024000	2129600	695500	818940	15716000	8570900	14889000
mws0001	Positive	133.06	74	132.054	C4H8N2O3	[M+H]+	C00152	L-Asparagine	Amino acids and derivatives	Amino acids and derivatives	70-47-3	A	9353900	9952400	8809600	18050000	1496800	965540	2310200	85818	69538	54243000	58433000	41403000
mws0219	Negative	132.03	88	133.038	C4H7NO4	[M-H]-	C00049	L-Aspartic Acid	Amino acids and derivatives	Amino acids and derivatives	56-84-8	A	671010	700830	683990	1419500	852720	687530	366460	137930	145290	8898400	8127600	4780500
mws0629	Positive	281.11	166	280.106	C13H16N2O5	[M+H]+	-	L-Aspartyl-L-Phenylalanine	Amino acids and derivatives	Amino acids and derivatives	13433-09-5	B	100620	76020	59711	79174	250180	227950	34263	22263	16549	15551	15012	18915
pme0008	Positive	176.1	113	175.096	C6H13N3O3	[M+H]+	C00327	L-Citrulline	Amino acids and derivatives	Amino acids and derivatives	372-75-8	B	409560	446580	445810	858870	422290	475370	231180	143810	209420	274390	246620	310660
mws5035	Positive	279.17	120.08	278.163	C15H22N2O3	[M+H]+	-	Leucylphenylalanine	Amino acids and derivatives	Amino acids and derivatives	56217-82-4	A	78176	72918	79688	126740	213240	140600	25517	25838	30411	8078.4	7393.4	9500.7
pme0014	Positive	148.06	84	147.053	C5H9NO4	[M+H]+	C00025	L-Glutamic acid*	Amino acids and derivatives	Amino acids and derivatives	56-86-0	A	8891000	9938800	8970200	6081900	2353900	2352400	6059200	10370000	12926000	49745000	47388000	51078000
pme0193	Positive	147.08	84	146.069	C5H10N2O3	[M+H]+	C00064	L-Glutamine	Amino acids and derivatives	Amino acids and derivatives	56-85-9	A	10273000	11034000	9639700	16697000	4564600	2967900	5314100	5441300	5709500	9531100	16338000	7601200
mws0254	Positive	156.08	110	155.069	C6H9N3O2	[M+H]+	C00135	L-Histidine	Amino acids and derivatives	Amino acids and derivatives	71-00-1	A	2087900	2042900	2077800	3699300	1511200	1399900	640870	515360	620020	7070200	4208400	4405100
pme2890	Positive	269.06	136	268.055	C8H16N2O4S2	[M+H]+	C01817	L-Homocystine	Amino acids and derivatives	Amino acids and derivatives	626-72-2	B	16481	15563	14417	24213	25455	20284	6488.6	9552.1	7217.1	9	9	9
mws0258	Positive	132.1	86	131.095	C6H13NO2	[M+H]+	C00407	L-Isoleucine*	Amino acids and derivatives	Amino acids and derivatives	73-32-5	A	13847000	12742000	11684000	14173000	18053000	13131000	3901100	4104500	3881000	9189400	11834000	7425400
Lmrj002087	Positive	247.13	86.09	246.121	C10H18N2O5	[M+H]+	-	L-Isoleucyl-L-Aspartate	Amino acids and derivatives	Amino acids and derivatives	-	A	89584	87501	87529	283140	211530	96828	9	9	9	9	9	9
mws0227	Positive	132.1	86.2	131.095	C6H13NO2	[M+H]+	C00123	L-Leucine*	Amino acids and derivatives	Amino acids and derivatives	61-90-5	A	14115000	11819000	11323000	14495000	18253000	12989000	3901500	3968900	3700500	9300200	12293000	7504500
Lmhp002031	Positive	245.18	86.1	245.186	C12H24N2O3	[M+H]+	-	L-Leucyl-L-Leucine	Amino acids and derivatives	Amino acids and derivatives	3303-31-9	B	130840	122560	104340	252290	375050	187000	42535	42382	41785	9012.7	9015.4	12971
pme0026	Positive	147.11	84	146.106	C6H14N2O2	[M+H]+	C00047	L-Lysine	Amino acids and derivatives	Amino acids and derivatives	56-87-1	A	10093000	10857000	9852700	16354000	4596300	3014500	5426300	5513900	5693700	10581000	16218000	7628800
pmb0962	Positive	235.1	118.3	234.158	C10H22N2O4	[M+H]+	-	L-Lysine butyrate	Amino acids and derivatives	Amino acids and derivatives	80407-71-2	B	46370	101430	77956	31513	20347	15990	201880	308310	317800	491210	373360	593460
pme1210	Positive	150.06	61	149.051	C5H11NO2S	[M+H]+	C00073	L-Methionine	Amino acids and derivatives	Amino acids and derivatives	63-68-3	A	143210	127800	123770	131140	288020	213480	42567	34163	32765	11994	15585	12125
pme2527	Positive	133	116	132.09	C5H12N2O2	[M+H]+	C00077	L-Ornithine	Amino acids and derivatives	Amino acids and derivatives	70-26-8	A	573950	642010	524330	1125100	113240	78984	134310	19133	15911	6085600	7577300	3446800
pme0021	Positive	166.09	120.08	165.07	C9H11NO2	[M+H]+	C00079	L-Phenylalanine	Amino acids and derivatives	Amino acids and derivatives	63-91-2	A	12259000	12230000	10477000	15519000	25857000	27078000	2408600	3025700	2845600	1696500	2153800	1456300
mws0636	Positive	313.15	166	312.147	C18H20N2O3	[M+H]+	-	L-Phenylalanyl-L-phenylalanine	Amino acids and derivatives	Amino acids and derivatives	2577-40-4	B	11775	10761	6600.5	12212	23552	23745	9	9	2525.6	9	9	9
pme0006	Positive	116.07	70.1	115.063	C5H9NO2	[M+H]+	C00148	L-Proline	Amino acids and derivatives	Amino acids and derivatives	147-85-3	A	5431200	5572800	5052300	6851600	7326300	7405500	215920	315880	320880	371170	586190	279670
Lmhp001732	Positive	263.13	70.07	263.139	C14H18N2O3	[M+H]+	-	L-Prolyl-L-Phenylalanine	Amino acids and derivatives	Amino acids and derivatives	13589-02-1	B	104370	94816	89183	172940	175930	293330	9	9	9	9	9	9
pme0010	Positive	106	60	105.043	C3H7NO3	[M+H]+	C00065	L-Serine	Amino acids and derivatives	Amino acids and derivatives	56-45-1	A	346970	370110	300250	274480	223600	228570	204390	206600	183950	2837500	2877800	2216900
mws1401	Positive	175.11	84	174.1	C7H14N2O3	[M+H]+	C01047	L-Theanine	Amino acids and derivatives	Amino acids and derivatives	3081-61-6	B	13797	13904	9343.8	2898	62810	9	8074.1	8859.9	8375.6	2955.7	3607.7	4149.6
mws0230	Positive	120.07	74	119.058	C4H9NO3	[M+H]+	C00188	L-Threonine*	Amino acids and derivatives	Amino acids and derivatives	72-19-5	A	567180	634970	561500	1011800	178620	192040	198750	260150	246960	4066400	3563500	2656300
mws0282	Negative	203.08	116.05	204.09	C11H12N2O2	[M-H]-	C00078	L-Tryptophan	Amino acids and derivatives	Amino acids and derivatives	73-22-3	A	1557200	1366300	1637000	1384300	1016300	691170	162280	220610	207340	3681200	2487300	2719200
pme1002	Positive	138.09	103	137.084	C8H11NO	[M+H]+	C00483	L-Tyramine*	Amino acids and derivatives	Amino acids and derivatives	51-67-2	A	1129100	1000700	983870	2213500	1422200	1977700	555300	184170	90109	89364	85841	136730
mws0250	Positive	182.08	136.1	181.074	C9H11NO3	[M+H]+	C00082	L-Tyrosine	Amino acids and derivatives	Amino acids and derivatives	60-18-4	A	4672800	4197500	3663800	6144100	4836500	4072700	3545400	3641600	3971200	2306500	800810	1642300
mws0256	Positive	118.09	72.1	117.079	C5H11NO2	[M+H]+	C00183	L-Valine*	Amino acids and derivatives	Amino acids and derivatives	72-18-4	A	18678000	18161000	15895000	35181000	24226000	21517000	2724400	2581100	2824200	9274900	12835000	8236000
Lmhp001670	Positive	231.16	72.08	231.17	C11H22N2O3	[M+H]+	-	L-Valyl-L-Leucine	Amino acids and derivatives	Amino acids and derivatives	3989-97-7	B	431270	408030	388380	1170000	933880	512300	99175	90654	99185	14482	14287	15195
Lmhp002001	Positive	265.15	72.08	265.155	C14H20N2O3	[M+H]+	-	L-Valyl-L-Phenylalanine*	Amino acids and derivatives	Amino acids and derivatives	3918-92-1	B	154600	155670	152500	287340	260860	148410	36523	28997	34831	8067.2	6198.8	4820.6
pme2617	Positive	166.05	102	165.046	C5H11NO3S	[M+H]+	-	Methionine sulfoxide	Amino acids and derivatives	Amino acids and derivatives	62697-73-8	A	3973500	3416400	3530700	3103800	3547900	3704100	3725600	3436700	3597200	2574800	2508400	2592000
pme3033	Positive	104.07	86	103.063	C4H9NO2	[M+H]+	C01026	N,N-Dimethylglycine*	Amino acids and derivatives	Amino acids and derivatives	1118-68-9	A	2418800	2404500	2320000	3048900	2847900	2907800	3554300	1614900	1264100	507130	661460	600840
pme0122	Positive	189.12	126	188.116	C8H16N2O3	[M+H]+	C02727	N6-Acetyl-L-lysine	Amino acids and derivatives	Amino acids and derivatives	692-04-6	B	53950	55252	52057	97354	48064	53020	57997	53193	58686	39650	54715	18971
pme3382	Negative	160.06	98	161.069	C6H11NO4	[M-H]-	-	N-Acetylthreonine	Amino acids and derivatives	Amino acids and derivatives	17093-74-2	B	39447	27623	27074	29159	34385	29775	23701	43666	42845	25745	33863	24141
mws0736	Positive	189.12	86	188.116	C8H16N2O3	[M+H]+	C02155	N-Glycyl-L-leucine*	Amino acids and derivatives	Amino acids and derivatives	869-19-2	B	172570	163260	159490	440490	397680	212950	65807	56165	82661	14722	18543	16547
mws1375	Positive	304.15	185.09	303.143	C12H21N3O6	[M+H]+	C05324	Nicotianamine	Amino acids and derivatives	Amino acids and derivatives	34441-14-0	B	180340	215430	155950	113680	76442	68184	153570	69988	69496	367050	425540	226880
pme0170	Positive	217.13	158	216.122	C8H16N4O3	[M+H]+	-	N-α-Acetyl-L-arginine	Amino acids and derivatives	Amino acids and derivatives	155-84-0	A	256510	245820	248830	73909	67006	68690	434110	936770	839240	38252	34741	68044
pme0137	Negative	187.07	125	188.08	C7H12N2O4	[M-H]-	-	N-α-Acetyl-L-glutamine	Amino acids and derivatives	Amino acids and derivatives	2490-97-3	B	1531600	1712300	1739200	1743000	1112500	1089600	2314700	2100800	2153400	9	9	9
mws1050	Positive	148.06	88	147.053	C5H9NO4	[M+H]+	C00979	O-Acetylserine*	Amino acids and derivatives	Amino acids and derivatives	5147-00-2	B	382300	362910	299210	314160	304430	285280	157900	139510	122110	344610	618410	702390
mws4134	Negative	611.14	306.08	612.152	C20H32N6O12S2	[M-H]-	C00127	Oxidized Glutathione	Amino acids and derivatives	Amino acids and derivatives	121-24-4	B	22123	28365	30038	20488	25703	30005	9706	15114	10380	5316.4	3351.4	4861.6
Rfmb319	Positive	130.09	84.08	129.079	C6H11NO2	[M+H]+	C00408	Pipecolic acid	Amino acids and derivatives	Amino acids and derivatives	4043-87-2	B	8219600	8710400	7554500	11444000	8627100	7314700	6301200	5138600	4628300	8518300	5836900	11248000
mws0216	Positive	132.07	86	131.058	C5H9NO3	[M+H]+	C01157	Trans-4-Hydroxy-L-proline	Amino acids and derivatives	Amino acids and derivatives	51-35-4	A	898560	852520	726050	667980	429270	529360	557370	346940	384010	1484600	1492000	1758700
mws1565	Positive	389.14	209.08	388.137	C17H24O10	[M+H]+	C09781	Geniposide	Terpenoids	Sesquiterpenoids	24512-63-8	B	160260	203660	158690	117190	30932	27129	345670	479780	574120	9	9	9
Zmtp004523	Positive	207.14	151.07	206.131	C13H18O2	[M+H]+	-	Ligupleurol	Terpenoids	Sesquiterpenoids	-	B	565230	572660	477640	928320	964890	1065600	680310	364040	336920	192980	246440	320610
pmp000966	Positive	144.1	84.1	143.095	C7H13NO2	[M+H]+	C10172	Stachydrine*	Alkaloids	Pyrrole alkaloids	471-87-4	A	3650200	3579200	3800500	1885800	1757800	1434600	5119700	7925000	9649000	338040	648750	304730
pme1201	Negative	273.08	167	274.084	C15H14O5	[M-H]-	C00774	Phloretin	Flavonoids	Chalcones	60-82-2	B	29764	24014	28680	30714	46002	41185	22142	17232	27066	1515.4	2771.3	58759
mws2118	Negative	435.13	166.7	436.137	C21H24O10	[M-H]-	C01604	Phlorizin*	Flavonoids	Chalcones	60-81-1	A	1856500	1937100	1927200	1299000	1563100	1298800	2170900	3861400	3291600	1093600	829220	1079700
pmp000565	Positive	271.1	167	270.089	C16H14O4	[M+H]+	-	Alpinetin	Flavonoids	Dihydroflavone	1090-65-9	A	80151	88737	79607	5188	2198.6	4658.3	226070	50212	342000	9	9	9
pme0001	Negative	609.18	301	610.19	C28H34O15	[M-H]-	C09806	Hesperetin-7-O-neohesperidoside(Neohesperidin)*	Flavonoids	Dihydroflavone	13241-33-3	A	904750	1019400	876520	1437500	230210	1387300	501750	577940	290760	1286800	889110	1330900
pme0376	Negative	271.06	151	272.068	C15H12O5	[M-H]-	C00509	Naringenin	Flavonoids	Dihydroflavone	480-41-1	B	14784	11012	12520	5115.8	23896	14532	8354.5	12463	12456	1491	1843.9	28255
mws0046	Negative	579.17	271.06	580.179	C27H32O14	[M-H]-	C09789	Naringenin-7-O-Neohesperidoside(Naringin)	Flavonoids	Dihydroflavone	10236-47-2	B	69749	87791	60804	17462	5791	17899	165640	341480	375670	62877	62265	139510
mws0789	Negative	255.07	151	256.074	C15H12O4	[M-H]-	C09827	Pinocembrin(Dihydrochrysin)	Flavonoids	Dihydroflavone	480-39-7	B	32360	32302	26703	30290	6259.8	9845.3	67015	29013	106430	9	9	9
mws1174	Negative	313.07	253	314.079	C17H14O6	[M-H]-	C16418	3-O-Acetylpinobanksin	Flavonoids	Dihydroflavonol	52117-69-8	A	408020	448470	456300	130690	60136	159670	1674800	294500	1181400	9	9	9
mws0044	Negative	303.05	125.02	304.058	C15H12O7	[M-H]-	C01617	Dihydroquercetin(Taxifolin)	Flavonoids	Dihydroflavonol	480-18-2	A	127410	111950	160050	139210	347980	472940	28773	33044	29786	9937.7	7276.5	21740
pme1598	Negative	463.12	301	464.132	C22H24O11	[M-H]-	-	Hesperetin-5-O-glucoside	Flavonoids	Dihydroflavonol	69651-80-5	A	21507000	21423000	17395000	15345000	32428000	26652000	6191500	5208500	4714400	197220	123440	141150
pmb0501	Positive	131.13	114.1	130.122	C5H14N4	[M+H]+	C00179	Agmatine	Alkaloids	Phenolamine	306-60-5	B	23649	19750	24624	25273	28610	26610	11648	10169	9257.9	31126	39605	31959
pme1841	Positive	103.12	86.1	102.116	C5H14N2	[M+H]+	C01672	Cadaverine	Alkaloids	Phenolamine	462-94-2	B	417030	427400	453480	400820	228870	246300	839830	1061000	916300	6806.5	8043	9543.2
pmb0492	Positive	584.28	325	583.268	C34H37N3O6	[M+H]+	-	N',N'',N'''-p-Coumaroyl-cinnamoyl-caffeoyl spermidine	Alkaloids	Phenolamine	-	B	30149	27907	24523	52316	58356	62053	20571	8680.1	5964.5	2888.5	2289.9	2166.9
pma0702	Positive	558.28	207.07	557.274	C29H39N3O8	[M+H]+	C21170	N,N'-Bis(Sinapoyl)Spermidine	Alkaloids	Phenolamine	-	B	21571	21580	29556	6992.8	9118.4	5413.6	54774	96372	90988	1555.7	2967.8	3250.1
pmb0896	Positive	265.15	177.05	264.147	C14H20N2O3	[M+H]+	C10497	N-Feruloylputrescine*	Alkaloids	Phenolamine	501-13-3	B	62303	64151	58675	74983	168810	151930	9	9	9	9	9	9
pmb0500	Positive	411.19	177.05	410.184	C23H26N2O5	[M+H]+	-	N-p-Coumaroyl-N'-feruloylputrescine	Alkaloids	Phenolamine	380302-96-5	A	379570	354330	332660	430320	926030	974100	9	9	9	9	9	9
mws0018	Positive	203.22	83	202.216	C10H26N4	[M+H]+	C00750	Spermine	Alkaloids	Phenolamine	71-44-3	A	29980000	28968000	32112000	27909000	35507000	32481000	38219000	31970000	30323000	24015000	22299000	26918000
Lmtn000940	Negative	345.08	139.04	346.09	C14H18O10	[M-H]-	-	1-O-(3,4-Dihydroxy-5-methoxy-benzoyl)-glucoside	Phenolic acids	Phenolic acids	-	B	49012	38734	52266	18741	16619	12610	22532	22685	22949	143700	159520	122980
pmn001420	Negative	341.09	179.04	342.095	C15H18O9	[M-H]-	-	1-O-[(E)-Caffeoyl]-glucose*	Phenolic acids	Phenolic acids	-	A	246510	277470	224590	108080	159250	142660	395880	838200	1025900	150900	204000	227280
pmn001419	Negative	325.09	163.04	326.1	C15H18O8	[M-H]-	-	1-O-[(E)-p-Cumaroyl]-glucose*	Phenolic acids	Phenolic acids	-	A	4895800	3648200	4176700	315600	678090	279490	5828800	12327000	14546000	57902	83698	96541
pma3724	Positive	369.1	177.1	368.111	C17H20O9	[M+H]+	-	1-O-Feruloylquinic acid	Phenolic acids	Phenolic acids	-	A	8262200	7962400	6717200	13689000	12844000	12402000	5984700	5335800	4600600	559630	511470	687200
pmb3068	Negative	337.09	173.1	338.1	C16H18O8	[M-H]-	-	1-O-p-Coumaroylquinic acid*	Phenolic acids	Phenolic acids	-	A	4451600	5035100	4637100	4969200	4416300	7092000	4596500	4158400	3976900	2824400	2819600	3140900
HJN003	Negative	385.11	223.06	386.122	C17H22O10	[M-H]-	C01175	1-O-Sinapoyl-D-glucose*	Phenolic acids	Phenolic acids	-	B	90263	108600	118160	38727	88729	92109	134010	256690	248610	9	9	9
Lmtn002565	Negative	329.11	167.03	330.095	C14H18O9	[M-H]-	C20470	1-O-Vanilloyl-β-D-Glucose	Phenolic acids	Phenolic acids	-	A	2247600	2178000	2116800	2118100	3429700	3043200	2275200	2882700	2880000	1985800	1431200	1682500
pme3083	Negative	164.04	120	165.043	C8H7NO3	[M-H]-	C05653	2-(Formylamino)benzoic acid	Phenolic acids	Phenolic acids	3342-77-6	B	43622	34852	40620	52832	96128	78522	53124	20848	55837	6506.1	6176.5	33488
Lmln010063	Negative	205.16	189.13	206.167	C14H22O	[M-H]-	-	2,6-Di-t-butylphenol	Phenolic acids	Phenolic acids	128-39-2	A	793450	740410	781080	902800	844790	849570	709350	571980	599420	696930	669460	733660
Lmtn003441	Negative	311.11	149.06	312.121	C15H20O7	[M-H]-	-	2-Acetyl-3-hydroxyphenyl-1-O-glucoside	Phenolic acids	Phenolic acids	-	B	67473	61838	75123	220280	47819	2649	5633.9	3728.6	2806.7	43964	33570	189670
mws0145	Negative	151.04	93	152.047	C8H8O3	[M-H]-	-	2-Methoxybenzoic acid*	Phenolic acids	Phenolic acids	529-75-9	A	18896	25222	31715	65360	45896	19450	90141	23098	33882	9	9	9
mws0467	Negative	165.06	119	166.063	C9H10O3	[M-H]-	C01744	3-(4-Hydroxyphenyl)-propionic acid	Phenolic acids	Phenolic acids	501-97-3	B	57280	74876	73340	87887	241080	240580	9	9	9	9	9	9
pmn001517	Negative	329.12	167	330.131	C15H22O8	[M-H]-	-	3,4,5-Trimethoxyphenyl-Glucoside	Phenolic acids	Phenolic acids	-	A	22178000	22775000	22892000	12392000	22694000	20344000	18536000	20846000	21538000	27897000	31156000	25211000
Li512115	Negative	515.12	353.09	516.127	C25H24O12	[M-H]-	-	3,4-Dicaffeoylquinic acid	Phenolic acids	Phenolic acids	14534-61-3	A	1137200	1186700	1395000	1166100	4929500	830500	621660	392240	175830	33494	25954	28823
pme2598	Negative	167.03	123	168.042	C8H8O4	[M-H]-	C01161	3,4-Dihydroxybenzeneacetic acid	Phenolic acids	Phenolic acids	102-32-9	B	273680	295570	245800	51987	39218	36773	198280	137340	138680	173050	286020	1564900
Lmyp003951	Positive	227.09	181.09	226.084	C11H14O5	[M+H]+	-	3-Hydroxy-1-(4-hydroxy-3,5-dimethoxyphenyl)propan-1-one	Phenolic acids	Phenolic acids	-	B	241310	232290	253340	427630	111300	117990	183090	101040	111810	197480	270130	1084300
pmn001690	Negative	327.14	165.09	328.152	C16H24O7	[M-H]-	-	3-Hydroxy-4-isopropylbenzylalcohol 3-glucoside	Phenolic acids	Phenolic acids	-	A	663990	760620	708680	640130	538440	488900	591090	643210	639620	1093300	1220100	1262700
pmn001511	Negative	285.1	123	286.105	C13H18O7	[M-H]-	-	3-Hydroxy-5-Methylphenol-1-Oxy-Glucose	Phenolic acids	Phenolic acids	-	B	135250	143920	124140	25078	45722	21346	43928	74441	46927	312970	398400	314790
pmb0752	Positive	369.12	177.1	368.111	C17H20O9	[M+H]+	C02572	3-O-Feruloylquinic acid	Phenolic acids	Phenolic acids	1899-29-2	A	2988900	2942800	2906400	7130200	4058600	5753900	4619300	4166500	3816700	81894	96475	111040
pmb3064	Negative	499.15	163.2	500.153	C22H28O13	[M-H]-	-	3-O-p-Coumaroyl quinic acid O-glucoside	Phenolic acids	Phenolic acids	-	B	102320	112490	117460	12813	15410	10954	176540	355980	303150	9	9	9
pmb3074	Negative	337.09	191.1	338.1	C16H18O8	[M-H]-	C12208	3-O-p-Coumaroyl quinic acid*	Phenolic acids	Phenolic acids	1899-30-5	A	6010500	4720600	5142200	7793900	11594000	11785000	3569300	1730800	1890800	296370	350770	492300
Lmtn003598	Negative	367.14	205.08	368.147	C18H24O8	[M-H]-	-	3-Prenyl-4-O-glucosyloxy-4-hydroxyl-benzoic acid	Phenolic acids	Phenolic acids	-	A	1247200	1156800	1036400	1487400	1811200	2321500	1633200	855200	1048600	364990	508150	668540
mws0628	Negative	121.03	92	122.037	C7H6O2	[M-H]-	C00633	4-Hydroxybenzaldehyde	Phenolic acids	Phenolic acids	123-08-0	A	73642	76684	87358	70253	106260	88174	115350	122400	144150	11969	28102	84309
mws0749	Negative	137.02	93	138.032	C7H6O3	[M-H]-	C00156	4-Hydroxybenzoic acid*	Phenolic acids	Phenolic acids	99-96-7	A	1860400	1835000	1786500	582440	8306000	8380400	468610	396540	535710	66953	78239	235020
HJN037	Negative	183.03	124.02	184.037	C8H8O5	[M-H]-	-	4-Methoxy-3,5-dihydroxybenzoic acid	Phenolic acids	Phenolic acids	-	B	25778	35164	26703	1249.4	75484	117400	33870	17424	5259.2	3431	1880	7056.1
pmf0440	Positive	163.08	91.1	162.068	C10H10O2	[M+H]+	-	4-MethoxycinnaMaldehyde	Phenolic acids	Phenolic acids	1963-36-6	B	142090	138020	130220	167180	335040	252570	96100	102930	92233	119440	106520	82591
Zmhn003098	Negative	785.23	447.13	786.238	C38H42O18	[M-H]-	-	4-O-(6'-O-Glucosylcaffeoylglucosylferuloyl)-4-hydroxybenzyl alcohol	Phenolic acids	Phenolic acids	-	B	146220	123640	126250	218050	395670	399910	47583	59302	49507	9	9	9
Zmhn000892	Negative	301.09	139.05	302.1	C13H18O8	[M-H]-	-	4-O-Glucosyl-3,4-dihydroxybenzyl alcohol	Phenolic acids	Phenolic acids	-	B	371230	300770	305820	268100	271350	191180	373780	521620	581180	243740	179660	216890
Zmhn001358	Negative	299.08	137.02	300.084	C13H16O8	[M-H]-	-	4-O-Glucosyl-4-hydroxybenzoic acid*	Phenolic acids	Phenolic acids	-	A	528900	514560	590280	461910	317520	259370	1118600	813580	765990	328060	202790	230030
Zmhn002227	Negative	385.11	223.06	386.121	C17H22O10	[M-H]-	C02919	4-O-Glucosyl-sinapate	Phenolic acids	Phenolic acids	-	B	187110	157860	138790	98974	370510	393560	55826	121700	122140	76085	115840	71251
Zmhn002508	Negative	471.15	309.1	472.158	C21H28O12	[M-H]-	-	4-p-Cumaroyl-rhamnosyl-(1→6)-glucose	Phenolic acids	Phenolic acids	-	B	63842	49885	50744	9	9	9	166790	194120	248600	9	9	9
Hmtn001120	Negative	315.11	153.06	316.116	C14H20O8	[M-H]-	-	5-(2-Hydroxyethyl)-2-O-glucosylohenol*	Phenolic acids	Phenolic acids	-	B	1863200	1982800	2077300	941570	754680	657490	1844500	1821900	1532400	3376500	3580500	3063500
Lmzn001582	Negative	387.17	207.1	388.174	C18H28O9	[M-H]-	-	5'-Glucosyloxyjasmanic acid	Phenolic acids	Phenolic acids	-	B	427160	410490	418870	332740	1271500	1220800	99324	75512	58910	223740	221020	237760
pmp001086	Positive	127.04	97	126.032	C6H6O3	[M+H]+	C11101	5-Hydroxymethylfurfural	Phenolic acids	Phenolic acids	67-47-0	B	68639	80871	68414	55553	39731	49390	30323	94749	74049	481050	429280	391370
Hmln002806	Negative	335.08	179.03	336.085	C16H16O8	[M-H]-	C10434	5-O-Caffeoylshikimic acid	Phenolic acids	Phenolic acids	180981-12-8	A	13129000	12367000	13147000	21158000	25575000	22338000	21206000	12748000	12693000	2069100	2342300	2485200
pmb3061	Negative	499.15	163.1	500.153	C22H28O13	[M-H]-	-	5-O-p-Coumaroylquinic acid O-glucoside*	Phenolic acids	Phenolic acids	-	B	119620	122140	154130	15811	13082	10463	210880	417200	388680	9	9	9
Cmzn005251	Negative	433.11	271.06	434.121	C21H22O10	[M-H]-	-	6-O-Caffeoylarbutin*	Phenolic acids	Phenolic acids	136172-60-6	B	4018800	4554900	4054100	7026700	2373600	2196400	9690800	2069700	1759200	6651000	6701700	5327000
Zmhn002334	Negative	355.1	193.05	356.111	C16H20O9	[M-H]-	-	6-O-Feruloyl-glucose	Phenolic acids	Phenolic acids	137887-25-3	B	112100	157940	203410	163470	104850	189740	285840	426050	295970	21058	9	9
Hmbn002692	Negative	517.16	175.04	518.164	C22H30O14	[M-H]-	-	6'-O-Feruloylsucrose	Phenolic acids	Phenolic acids	118230-77-6	B	16576	14289	11916	5300.8	32136	29607	21881	11501	32299	8152.7	12117	837.08
pmb2654	Negative	460.1	117.9	461.153	C19H27NO12	[M-H]-	-	Anthranilate O-glucosyl-O-glucoside	Phenolic acids	Phenolic acids	-	B	42728	35280	46923	73986	77076	64982	27160	18766	18492	119280	108120	93774
pme0241	Positive	123.04	79	122.037	C7H6O2	[M+H]+	C00180	Benzoic acid	Phenolic acids	Phenolic acids	65-85-0	B	132940	159190	64894	133800	326520	202430	78117	34180	24839	17853	25716	46237
Lmhn004093	Negative	429.08	193.05	430.09	C21H18O10	[M-H]-	-	Benzoylferuloyltartaric acid	Phenolic acids	Phenolic acids	-	B	45859	51497	55508	27635	63042	54775	79996	124660	97927	3205.1	3933	3279.7
Lmhn003240	Negative	237.04	121.03	238.048	C11H10O6	[M-H]-	-	Benzoylmalic acid	Phenolic acids	Phenolic acids	-	B	45259	61560	50368	44826	112450	61210	52813	64560	56134	6412.5	6940	9
mws2212	Negative	179.03	135.05	180.042	C9H8O4	[M-H]-	C01197	Caffeic acid	Phenolic acids	Phenolic acids	331-39-5	A	1576300	1421200	1445800	1791900	1777700	1640200	2809200	974130	1971600	230330	261030	3019100
pmb0142	Positive	165.1	95.2	164.047	C9H8O3	[M+H]+	C10945	Caffeic aldehyde	Phenolic acids	Phenolic acids	141632-15-7	B	66762	68316	63697	11315	18275	19501	92065	130260	146820	49962	61731	57779
mad2085	Negative	457.08	295.04	458.085	C22H18O11	[M-H]-	-	Caffeoyl-p-coumaroyltartaric acid	Phenolic acids	Phenolic acids	-	A	193990	260420	216320	9	9	9	538170	786700	921400	9	9	9
Lmhn002574	Negative	431.06	137.03	432.069	C20H16O11	[M-H]-	-	Caffeoylp-Hydroxybenzoyltartaric acid	Phenolic acids	Phenolic acids	-	B	80143	68115	93530	95821	50390	29142	159810	267070	226870	40535	36152	27999
Lmhn001982	Negative	311.04	179.04	312.048	C13H12O9	[M-H]-	-	Caffeoyltartaric acid (Caftaric acid)isomer	Phenolic acids	Phenolic acids	-	B	142610	169510	161440	305580	352420	486920	66803	32213	20551	9	9	9
mws0179	Negative	367.1	190.9	368.111	C17H20O9	[M-H]-	-	Chlorogenic acid methyl ester	Phenolic acids	Phenolic acids	29708-87-0	A	1587100	1644100	1569600	2884200	2846800	3056500	1381600	1115400	893170	129360	115770	138000
mws0178	Negative	353.09	191.01	354.095	C16H18O9	[M-H]-	C00852	Chlorogenic acid*	Phenolic acids	Phenolic acids	327-97-9	A	18263000	20787000	20188000	29725000	30515000	30453000	18914000	13248000	10021000	2675400	2298700	3239200
pmn001660	Negative	381.19	235.1	382.199	C20H30O7	[M-H]-	C17645	Cinncassiol A	Phenolic acids	Phenolic acids	73599-11-8	B	17860	22799	18952	13632	3177.1	9	12384	3921.2	5551	101400	91798	74008
mws0009	Positive	179.07	91	178.063	C10H10O3	[M+H]+	C02666	Coniferaldehyde	Phenolic acids	Phenolic acids	20649-42-7	A	58508	63087	45719	49843	30172	34215	28545	9	12225	90085	93027	278640
mws0906	Negative	341.12	179	342.131	C16H22O8	[M-H]-	C00761	Coniferin	Phenolic acids	Phenolic acids	531-29-3	A	758740	751620	680940	85510	275110	120580	1133700	2209700	1733800	271310	200340	162150
mws0093	Negative	179.07	146	180.079	C10H12O3	[M-H]-	C00590	Coniferyl alcohol	Phenolic acids	Phenolic acids	458-35-5	A	307610	330400	309820	59948	57562	65068	82913	18497	18841	541770	644870	1381200
mws1584	Negative	515.12	191	516.127	C25H24O12	[M-H]-	C10445	Cynarin	Phenolic acids	Phenolic acids	30964-13-7	B	80039	66935	45524	45775	92906	83469	80749	143950	144030	8010.7	10901	9
Lmlp012720	Positive	279.16	149.02	278.152	C16H22O4	[M+H]+	C14214	Dibutyl phthalate*	Phenolic acids	Phenolic acids	84-74-2	A	13294000	13675000	13547000	14903000	12224000	13259000	12393000	12614000	11680000	18353000	15794000	13484000
Lmgn002250	Negative	677.17	191.06	678.18	C31H34O17	[M-H]-	-	Dicaffeoylquinic acid-glucoside	Phenolic acids	Phenolic acids	-	B	20403	21398	20190	9	9	5030.5	16929	18480	36167	23329	18993	21299
Lmgp003989	Positive	499.13	163.04	498.116	C25H22O11	[M+H]+	-	Dicaffeoylshikimic acid	Phenolic acids	Phenolic acids	-	A	272190	265130	194840	511800	886810	137480	136390	62148	28265	9	9	9
Zmhn00785	Negative	515.16	341.11	516.169	C19H32O16	[M-H]-	-	Di-O-Glucose-quinic acid	Phenolic acids	Phenolic acids	-	A	126830	131400	140880	98840	102570	100830	195510	464880	340450	9	9	9
Cmzn005999	Negative	449.11	287.06	450.116	C21H22O11	[M-H]-	-	Dunalianoside B*	Phenolic acids	Phenolic acids	-	B	1249200	1389300	1235900	689080	1393700	1333900	1521200	2983900	2704800	511750	591890	475010
mws0014	Negative	193.05	134.01	194.058	C10H10O4	[M-H]-	C01494	Ferulic acid*	Phenolic acids	Phenolic acids	537-98-4	A	243590	233980	218020	467920	648090	609320	190770	88290	177930	16114	28147	104790
pmb3107	Negative	359.1	182.1	360.106	C15H20O10	[M-H]-	-	Glucosyringic Acid	Phenolic acids	Phenolic acids	-	A	2562400	2712600	2715500	888730	1258200	1238100	1206800	1787900	1710100	5600200	6102100	5287800
Zmxn001997	Negative	299.08	137.02	300.084	C13H16O8	[M-H]-	-	Isosalicylic acid O-glycoside*	Phenolic acids	Phenolic acids	-	A	774560	706380	700910	68169	1435800	613630	382280	936430	975690	103700	69752	129850
Lmdn003756	Negative	193.05	135.05	194.058	C10H10O4	[M-H]-	C10477	Methyl caffeate*	Phenolic acids	Phenolic acids	3843-74-1	B	600530	544390	534770	101720	140940	126400	1188900	1538100	1606800	7052	5902.4	6909.7
mws1195	Positive	179.07	147.1	178.063	C10H10O3	[M+H]+	-	Methyl p-coumarate*	Phenolic acids	Phenolic acids	3943-97-3	B	268210	263580	221060	227560	839280	624590	186970	228460	105430	13228	10149	25835
Hmtn001288	Negative	181.05	135.04	182.058	C9H10O4	[M-H]-	-	Methyl-(2,4-dihydroxyphenyl)acetate	Phenolic acids	Phenolic acids	-	B	20940	19658	16558	31671	31415	32177	15531	14930	14218	5567.4	9	9
pme1816	Negative	353.09	191	354.095	C16H18O9	[M-H]-	C17147	Neochlorogenic acid(5-O-Caffeoylquinic acid)*	Phenolic acids	Phenolic acids	906-33-2	A	3916300	4467500	4322000	6963900	6023300	7057700	4823800	3483500	2958600	971200	1001900	1318700
pmb2819	Negative	665.1	218.1	666.201	C27H38O19	[M-H]-	-	O-Caffeoyl maltotriose	Phenolic acids	Phenolic acids	-	B	5372	5756.5	6139.1	2822.7	40684	30400	1995	1781.4	2176.5	2171.6	1659.4	636.7
pme1439	Positive	165.05	119	164.047	C9H8O3	[M+H]+	C00811	p-Coumaric acid*	Phenolic acids	Phenolic acids	501-98-4	B	113250	112780	84539	114490	167540	143060	148220	83423	108750	17461	28540	187050
mws0921	Negative	149.06	131	150.068	C9H10O2	[M-H]-	C02646	p-Coumaryl alcohol	Phenolic acids	Phenolic acids	3690-5-9	B	18211	12522	23204	11727	14659	9294.6	8559.8	6422.9	3590.1	19274	31599	38683
pmp001285	Positive	149.02	65.04	148.016	C8H4O3	[M+H]+	-	Phthalic anhydride	Phenolic acids	Phenolic acids	85-44-9	A	989280	946000	1005000	1159200	852930	969900	904220	885640	851490	1393200	1100800	958620
HJN025	Negative	123.04	122.04	124.052	C7H8O2	[M-H]-	-	p-Hydroxybenzyl alcohol	Phenolic acids	Phenolic acids	-	B	59879	64797	57881	9	9	9	9	9	9	9	5486.1	546750
Lmtp002625	Positive	165.05	147.04	164.047	C9H8O3	[M+H]+	-	p-Hydroxycinnamic acid*	Phenolic acids	Phenolic acids	-	B	31975	31287	23471	29355	42227	40235	47515	25875	31346	4898.6	3687.9	35578
mws0182	Negative	151.04	106.9	152.047	C8H8O3	[M-H]-	C00642	p-Hydroxyphenyl acetic acid	Phenolic acids	Phenolic acids	156-38-7	B	23148	27904	30802	14697	15965	4687	118370	43124	42844	6821.7	3575	10043
HJN100	Negative	389.12	227.07	390.131	C20H22O8	[M-H]-	C10275	Piceid	Phenolic acids	Phenolic acids	65914-17-2	B	40443	41142	55440	1799	17022	6048.5	65562	101090	138850	9	9	9
mws0183	Negative	153.02	109	154.027	C7H6O4	[M-H]-	C00230	Protocatechuic acid*	Phenolic acids	Phenolic acids	99-50-3	B	380500	448900	419380	147660	303420	264970	289970	130810	168060	932130	1277600	3132500
pme2482	Positive	139.04	92.8	138.032	C7H6O3	[M+H]+	C16700	Protocatechuic aldehyde*	Phenolic acids	Phenolic acids	139-85-5	B	360920	371590	315990	280920	388160	425120	246640	198410	152100	161400	210610	1279800
Wmhn001892	Negative	125	79	126.032	C6H6O3	[M-H]-	C01108	Pyrogallic acid	Phenolic acids	Phenolic acids	87-66-1	B	97387	125810	117020	129720	128350	102080	101340	150820	98175	133350	86936	85710
pmn001710	Negative	521.13	359.08	522.137	C24H26O13	[M-H]-	-	Rosmarinyl Glucoside	Phenolic acids	Phenolic acids	-	B	54612	52959	89081	67910	33379	31827	120630	120570	103610	81336	90930	94472
Zmhn001926	Negative	299.08	137.02	300.084	C13H16O8	[M-H]-	-	Salicylic acid O-glycoside*	Phenolic acids	Phenolic acids	-	A	5682300	5877600	5669800	11494000	2566500	2134700	10905000	9472000	8558000	2781400	1596600	3516100
Lmgn001670	Negative	137.03	108.02	138.032	C7H6O3	[M-H]-	C00805	Salicylic acid*	Phenolic acids	Phenolic acids	69-72-7	B	294680	307080	310120	211180	241940	284570	225940	181700	169640	113480	179620	1095800
mws2367	Negative	299.11	119	300.121	C14H20O7	[M-H]-	C06046	Salidroside	Phenolic acids	Phenolic acids	10338-51-9	B	441730	462470	582120	423300	259410	230180	1689700	678470	407700	73053	129760	94961
pme3443	Negative	207.07	192	208.074	C11H12O4	[M-H]-	C05610	Sinapinaldehyde	Phenolic acids	Phenolic acids	4206-58-0	A	1444600	1344700	1385000	1939300	613600	582260	558760	132520	119380	1522200	1759500	5909400
pma0149	Positive	341.08	207.07	340.079	C15H16O9	[M+H]+	C02887	Sinapoyl malate	Phenolic acids	Phenolic acids	92344-58-6	B	11972	14395	7726.9	3579.3	8035	5206.8	19181	25942	29391	9	3676.8	9
mad2394	Negative	501.1	337.05	502.111	C24H22O12	[M-H]-	-	Sinapoyl-p-coumaroyltartaric acid	Phenolic acids	Phenolic acids	-	B	52491	51268	44922	9	16772	9	53669	131780	113680	9	9	9
Lmhn003802	Negative	561.13	337.06	562.132	C26H26O14	[M-H]-	-	Sinapoylsinapoyltartaric acid	Phenolic acids	Phenolic acids	-	B	73766	69954	61987	263810	144600	178330	36411	10651	5444.8	14834	12760	21848
mws0853	Negative	209.08	179	210.089	C11H14O4	[M-H]-	C02325	Sinapyl alcohol	Phenolic acids	Phenolic acids	537-33-7	B	117770	133250	120450	23575	6190	5710.5	23712	8511.8	14018	97754	115670	755780
mws0027	Negative	197.05	123	198.053	C9H10O5	[M-H]-	C10833	Syringic acid	Phenolic acids	Phenolic acids	530-57-4	B	67395	73705	81867	52480	54242	61752	48086	22403	37926	49607	56428	234870
mws1350	Negative	181.05	151	182.058	C9H10O4	[M-H]-	-	Syringic Aldehyde	Phenolic acids	Phenolic acids	134-96-3	A	237800	220100	220160	67637	36200	29921	96804	35260	53275	175810	231260	1046900
Lmgn002253	Negative	695.2	353.09	696.19	C31H36O18	[M-H]-	-	Syringoylcaffeoylquinic acid O-glucose	Phenolic acids	Phenolic acids	-	B	272120	288030	272620	70502	106660	71669	503540	715960	881750	103260	86892	121360
pme0281	Negative	165.02	121	166.027	C8H6O4	[M-H]-	C06337	Terephthalic acid*	Phenolic acids	Phenolic acids	100-21-0	A	219280	186340	204570	181350	127720	169830	245990	149450	240630	211870	289240	302020
Lmzn004190	Negative	487.35	469.33	488.35	C30H48O5	[M-H]-	-	Tormentic Acid*	Phenolic acids	Phenolic acids	13850-16-3	B	5811800	5842600	6173900	5456800	6300400	4720000	6200100	5782900	5428600	5408500	6489700	6484200
pmb0751	Positive	321.1	147.3	320.09	C16H16O7	[M+H]+	C02947	Trans-5-O-(4-Coumaroyl)shikimate	Phenolic acids	Phenolic acids	-	B	325500	321880	282240	884480	614440	964820	100650	28122	24033	9014.4	16389	35472
pmn001695	Negative	371.1	249.06	372.106	C16H20O10	[M-H]-	-	Trihydroxycinnamoylquinic acid	Phenolic acids	Phenolic acids	-	A	20659000	22011000	23793000	20423000	9527100	7213900	21065000	21276000	22112000	35986000	38189000	28008000
mws2368	Negative	137.06	119.05	138.068	C8H10O2	[M-H]-	C06044	Tyrosol	Phenolic acids	Phenolic acids	501-94-0	B	36093	32529	36351	38862	31494	43344	42470	24910	22721	15686	17451	111240
mws0028	Negative	167.03	108	168.042	C8H8O4	[M-H]-	C06672	Vanillic acid	Phenolic acids	Phenolic acids	121-34-6	B	72429	125870	89907	107910	163280	131030	70458	51097	73312	36348	45177	150250
mws0458	Negative	151.04	136	152.047	C8H8O3	[M-H]-	C00755	Vanillin*	Phenolic acids	Phenolic acids	121-33-5	A	446820	460780	428430	261950	167750	138300	368410	217280	252530	326220	395990	1300500
Lmhn002321	Negative	461.07	167.04	462.08	C21H18O12	[M-H]-	-	Vnilloylcaffeoyltartaric acid	Phenolic acids	Phenolic acids	-	B	2590000	2764300	2141700	596370	1348100	1183600	870550	996550	1068400	8019700	9526700	6417900
Cmbp005523	Positive	417.12	163.04	416.111	C21H20O9	[M+H]+	-	1,3-O-Dicaffeoylglycerol	Lipids	Glycerol ester	-	B	59504	72097	61292	30529	16139	15956	224170	137860	104950	9	9	9
pmb2804	Negative	311.1	171.3	312.23	C18H32O4	[M-H]-	C04717	13-HPODE*	Lipids	Glycerol ester	33964-75-9	B	94019	90046	90628	174510	137600	123140	86309	67732	83993	35566	39501	35950
pmb2789	Negative	309	209	310.214	C18H30O4	[M-H]-	-	13-HpOTrE(r)	Lipids	Glycerol ester	121107-97-9	B	51600	53620	55462	64086	79458	77086	45932	41828	47532	12297	10158	69393
pmf0297	Negative	297.32	183.1	298.324	C20H42O	[M-H]-	-	1-Eicosanol	Lipids	Glycerol ester	629-96-9	B	35421	35402	32875	47113	71624	92265	22132	14105	14688	7910.9	6667.3	21339
Lmhp112042	Positive	355.28	263.24	354.277	C21H38O4	[M+H]+	-	1-Linoleoylglycerol*	Lipids	Glycerol ester	2277-28-3	B	1034100	911310	656770	1718200	2125900	2281000	323220	155870	154100	140550	114650	79103
Hmbn005456	Negative	399.11	163.04	400.116	C21H20O8	[M-H]-	-	1-O-Caffeoyl-3-O-p-coumaroylglycerol	Lipids	Glycerol ester	-	B	237640	253320	268410	552400	598300	638690	410470	263390	210580	46658	20237	57295
Lmhp011562	Positive	353.27	261.22	352.261	C21H36O4	[M+H]+	-	1-α-Linolenoyl-glycerol*	Lipids	Glycerol ester	-	B	3703100	3613600	2934500	5197700	6282600	6146600	3000600	2600400	2226500	323820	285710	266170
Lmhp009773	Positive	515.32	261.22	514.314	C27H46O9	[M+H]+	-	1-α-Linolenoyl-glycerol-glucoside*	Lipids	Glycerol ester	-	B	137290	91773	97524	126920	178340	99644	221600	211000	87358	9343.1	8930.7	9960.7
pmb0302	Positive	126.1	96	125.024	C2H8NO3P	[M+H]+	C03557	2-Aminoethylphosphonate	Lipids	Glycerol ester	2041-14-7	B	17812	18303	12718	17546	11410	15385	22283	29911	35199	2224.9	2289.3	9
Lmhp009190	Positive	679.39	263.24	678.383	C33H58O14	[M+H]+	-	2-Linoleoylglycerol-diglucoside*	Lipids	Glycerol ester	-	B	201320	183900	173220	286360	211570	158080	254440	146360	115550	188190	247350	167290
Lmhp010334	Positive	517.34	263.24	516.33	C27H48O9	[M+H]+	-	2-Linoleoylglycerol-glucoside	Lipids	Glycerol ester	-	B	35602	20626	23464	54083	76257	24663	42865	33204	17771	6741.9	16986	11932
Lmhp011388	Positive	353.27	261.22	352.261	C21H36O4	[M+H]+	-	2-γ-Linolenoyl-glycerol*	Lipids	Glycerol ester	-	B	4934000	4493800	4062300	5023800	8241700	6909900	4457500	3952200	3566500	684800	624340	639890
Lmhp008513	Positive	677.37	261.22	676.367	C33H56O14	[M+H]+	-	2-γ-Linolenoyl-glycerol-diglucoside*	Lipids	Glycerol ester	-	B	1093500	874050	1137100	821910	910790	729810	1871700	1280200	2029800	100800	97705	89451
Lmhp009526	Positive	515.32	261.22	514.314	C27H46O9	[M+H]+	-	2-γ-Linolenoyl-glycerol-glucoside*	Lipids	Glycerol ester	-	B	670820	728030	733630	563790	474510	311990	1341600	1305700	1079700	22483	22305	20715
pmb0885	Positive	291	190.9	290.188	C18H26O3	[M+H]+	-	4-O-9Z,11Z,13E,15E-octadecatetraenoic acid	Lipids	Glycerol ester	-	B	22770	21138	25908	5748	5342.4	4628.5	38298	73089	94466	2438.5	3026.7	3895.3
pma3606	Positive	295.2	179.2	294.219	C18H30O3	[M+H]+	-	9(S)-HOTrE	Lipids	Glycerol ester	-	B	2044800	2001500	1905700	2219900	5850700	3364400	1180000	1099700	1254600	232530	394260	292650
pmb2791	Negative	309.21	209.1	310.1	C18H30O4	[M-H]-	C16321	9-HpOTrE	Lipids	Glycerol ester	111004-08-1	B	45170	42798	39266	54147	67910	65507	35846	34716	38017	8833.4	8064	39971
Lmyn005812	Negative	675.36	397.14	676.367	C33H56O14	[M-H]-	-	Gingerglycolipid A*	Lipids	Glycerol ester	145937-22-0	A	12099000	10125000	11856000	6532100	8978700	6101000	19776000	22917000	15274000	609970	827660	576550
Lmyn006011	Negative	677.38	397.13	678.383	C33H58O14	[M-H]-	-	Gingerglycolipid B*	Lipids	Glycerol ester	88168-90-5	B	1134700	1385800	1234900	916650	1085000	863070	1560400	1064400	533100	1030800	1036100	782500
pmp001283	Positive	355.28	337.27	354.277	C21H38O4	[M+H]+	-	Glyceryl linoleate	Lipids	Glycerol ester	26545-74-4	B	16497	21256	15004	33011	36995	26648	22233	20866	15865	13563	11395	8160.8
pmb2363	Positive	357.3	265.3	356.293	C21H40O4	[M+H]+	-	MAG(18:1)isomer1*	Lipids	Glycerol ester	-	B	190420	180190	180410	183700	150870	93835	336920	176960	128880	274200	245110	221010
pmb0296	Positive	357.3	265.4	356.293	C21H40O4	[M+H]+	-	MAG(18:1)isomer2*	Lipids	Glycerol ester	-	B	155550	186200	160820	154670	152680	71318	277330	155770	94303	274620	241650	220980
pmb0890	Positive	355.28	263.3	354.277	C21H38O4	[M+H]+	-	MAG(18:2)*	Lipids	Glycerol ester	-	A	6908000	6521200	5078100	8172400	13634000	11452000	2976100	1941100	1494000	1526300	1497700	1216800
pmp001284	Positive	331.28	313.27	330.277	C19H38O4	[M+H]+	-	Monopalmitin	Lipids	Glycerol ester	542-44-9	A	125500	134180	130620	186470	210010	206430	109510	77656	79342	83034	52087	66212
pmb1650	Positive	279.2	149.4	278.225	C18H30O2	[M+H]+	-	Octadeca-11E,13E,15Z-trienoic acid	Lipids	Glycerol ester	25575-00-2	A	3169500	3282900	3480000	3721400	2990100	3287700	2881300	3059000	2934000	4435100	3977400	3097500
pmb1574	Positive	277.2	93	276.209	C18H28O2	[M+H]+	-	Octadecadien-6-ynoic acid	Lipids	Glycerol ester	-	B	76002	67521	68784	73349	98742	98758	70433	92001	95267	7378.8	7008.5	9504
pmb0128	Positive	213.3	81	212.178	C13H24O2	[M+H]+	-	δ-Tridecalactone	Lipids	Glycerol ester	7370-92-5	B	155560	153220	146930	150390	284910	269250	103080	139710	130400	9	9	9
pme3967	Positive	312.13	180	311.123	C12H17N5O5	[M+H]+	-	2-(Dimethylamino)guanosine	Nucleotides and derivatives	Nucleotides and derivatives	2140-67-2	B	388090	436160	349320	413520	1060600	995040	86022	153520	137850	58760	67798	53424
pme3184	Positive	332.08	136	331.068	C10H14N5O6P	[M+H]+	C00360	2'-Deoxyadenosine-5'-monophosphate	Nucleotides and derivatives	Nucleotides and derivatives	653-63-4	B	140570	146290	138600	18254	26599	12575	204450	467510	493350	121920	65073	87722
pmc0066	Positive	333.05	137.05	332.052	C10H13N4O7P	[M+H]+	C06196	2'-Deoxyinosine-5'-monophosphate	Nucleotides and derivatives	Nucleotides and derivatives	3393-18-8	A	1037500	1395600	1395600	538290	407410	243600	860550	1039800	698510	4939400	4158700	3147700
pme0183	Positive	152.06	135	151.049	C5H5N5O	[M+H]+	-	2-Hydroxy-6-aminopurine	Nucleotides and derivatives	Nucleotides and derivatives	3373-53-3	B	111540	135340	124460	174950	214930	155590	107080	117060	141570	3021.9	13417	53357
Lmqp000329	Positive	296.07	104.11	295.056	C8H14N3O7P	[M+H]+	-	5-Aminoimidazole ribonucleotide	Nucleotides and derivatives	Nucleotides and derivatives	25635-88-5	A	1116800	1026900	1014400	792470	2447600	2368400	410640	528480	322090	14092	24486	32131
pme1474	Positive	298.1	136	297.09	C11H15N5O3S	[M+H]+	C00170	5'-Deoxy-5'-(methylthio)adenosine	Nucleotides and derivatives	Nucleotides and derivatives	2457-80-9	A	4347700	3980500	3703000	5123800	7026500	8532800	2179500	2269300	2309300	1642600	1938400	1862800
pme2879	Negative	141	123	142.038	C5H6N2O3	[M-H]-	C03088	5-Hydroxymethyluracil	Nucleotides and derivatives	Nucleotides and derivatives	4433-40-3	B	37043	35445	64551	20599	36191	28119	5907.9	10981	24718	9	34722	9
pmc0274	Positive	167.1	121.1	166.031	C6H6N4S	[M+H]+	C16614	6-Methylmercaptopurine	Nucleotides and derivatives	Nucleotides and derivatives	50-66-8	B	14566000	13629000	12901000	17236000	29432000	32602000	2785600	3233600	3184300	1944300	2707700	1795700
mws1060	Negative	267.07	135	268.081	C10H12N4O5	[M-H]-	-	9-(Arabinofuranosyl)hypoxanthine	Nucleotides and derivatives	Nucleotides and derivatives	7013-16-3	A	476010	446170	458330	600080	929190	1297500	316580	246290	271870	29743	24842	28800
pme0040	Positive	136.06	119	135.054	C5H5N5	[M+H]+	C00147	Adenine	Nucleotides and derivatives	Nucleotides and derivatives	73-24-5	A	6051800	6049700	6107800	3645900	5752700	3838400	11025000	16284000	19768000	126420	131440	993360
pme2117	Negative	426	159	427.029	C10H15N5O10P2	[M-H]-	C00008	Adenosine 5'-diphosphate	Nucleotides and derivatives	Nucleotides and derivatives	58-64-0	A	21683	18552	17175	5918.8	19187	18908	12876	27668	45970	17432	18818	15775
pmb0981	Positive	348.07	136	347.063	C10H14N5O7P	[M+H]+	C00020	Adenosine 5'-monophosphate	Nucleotides and derivatives	Nucleotides and derivatives	61-19-8	A	1039800	660080	518910	355180	800800	793850	903110	807070	1032500	1090100	912220	993930
pme0230	Positive	268.1	136.06	267.097	C10H13N5O4	[M+H]+	C00212	Adenosine*	Nucleotides and derivatives	Nucleotides and derivatives	58-61-7	A	3930800	4045800	3801100	6921600	8327700	8048100	3017100	1697900	1292300	677500	540700	487740
pme1173	Positive	137.05	110	136.039	C5H4N4O	[M+H]+	-	Allopurinol	Nucleotides and derivatives	Nucleotides and derivatives	315-30-0	B	57479	51031	37621	27934	54153	55972	101790	96826	135610	9	9	9
mws0884	Negative	328.05	134.2	329.053	C10H12N5O6P	[M-H]-	C00575	Cyclic AMP	Nucleotides and derivatives	Nucleotides and derivatives	60-92-4	B	170300	169330	169530	341990	325770	394000	121100	69382	42989	32555	28064	23661
pme3732	Positive	244.09	112	243.086	C9H13N3O5	[M+H]+	C00475	Cytidine	Nucleotides and derivatives	Nucleotides and derivatives	65-46-3	A	1672200	1758900	1686300	2568800	2328100	1958500	1389700	1305800	1363900	323930	289300	246120
mws0255	Positive	112.05	95	111.043	C4H5N3O	[M+H]+	C00380	Cytosine	Nucleotides and derivatives	Nucleotides and derivatives	71-30-7	A	410850	394540	468480	468960	445070	467970	452530	386270	403660	448110	433070	487240
pme3961	Positive	252.11	136	251.102	C10H13N5O3	[M+H]+	C00559	Deoxyadenosine	Nucleotides and derivatives	Nucleotides and derivatives	958-09-8	B	270110	272220	280000	361760	586190	523010	220950	105620	112330	105140	110340	95081
pme1194	Positive	228.1	112	227.091	C9H13N3O4	[M+H]+	C00881	Deoxycytidine	Nucleotides and derivatives	Nucleotides and derivatives	951-77-9	B	73245	73515	64953	92569	117970	108060	77478	59787	55161	20117	30843	23871
pme1184	Positive	268.1	152	267.097	C10H13N5O4	[M+H]+	C00330	Deoxyguanosine*	Nucleotides and derivatives	Nucleotides and derivatives	961-07-9	B	136140	125080	109470	136930	187200	205350	125570	80448	98061	75587	90076	70032
pme1109	Positive	152.06	135	151.049	C5H5N5O	[M+H]+	C00242	Guanine	Nucleotides and derivatives	Nucleotides and derivatives	73-40-5	A	1292800	1210800	1016600	1280500	1960200	1382800	1211900	1420900	2039800	46126	52471	525370
pme1178	Positive	284.1	152	283.092	C10H13N5O5	[M+H]+	C00387	Guanosine	Nucleotides and derivatives	Nucleotides and derivatives	118-00-3	A	7184200	7115100	6495500	11136000	14920000	14710000	4044500	2115400	1684400	772300	665050	635920
pmb0998	Positive	364.07	152.1	363.058	C10H14N5O8P	[M+H]+	C00144	Guanosine 5'-monophosphate	Nucleotides and derivatives	Nucleotides and derivatives	85-32-5	B	14572	5797.5	8073.5	7267.5	11267	6957	9606.5	8257.5	6351.8	34426	29491	32152
pme0033	Positive	137.05	119	136.039	C5H4N4O	[M+H]+	C00262	Hypoxanthine	Nucleotides and derivatives	Nucleotides and derivatives	68-94-0	B	59588	49697	49178	32719	76329	61610	94579	121880	150060	9	9	9
pmb0964	Positive	366.2	204.1	365.17	C16H23N5O5	[M+H]+	-	Isopentenyladenine-7-N-glucoside	Nucleotides and derivatives	Nucleotides and derivatives	-	B	139730	140970	62617	77450	44438	66824	64251	70303	134190	319520	357220	299240
pme3337	Positive	384.12	252	383.108	C14H17N5O8	[M+H]+	-	N6-Succinyl Adenosine	Nucleotides and derivatives	Nucleotides and derivatives	4542-23-8	A	1895600	1805800	1473400	1405400	3016400	3196500	1213700	1405300	1346400	471400	359690	528670
pmb0197	Positive	298.1	166.3	297.107	C11H15N5O5	[M+H]+	C20674	N7-Methylguanosine	Nucleotides and derivatives	Nucleotides and derivatives	20244-86-4	B	233480	259380	246630	77817	66660	58051	255880	896100	614160	9	9	9
pme2651	Negative	742.1	620.1	743.075	C21H28N7O17P3	[M-H]-	C00006	NADP (Nicotinamide adenine dinucleotide phosphate)	Nucleotides and derivatives	Nucleotides and derivatives	53-59-8	B	27623	40880	33656	9413.9	28513	30609	19715	38551	41151	9818.4	10187	16481
pmb0530	Positive	664.12	136.2	663.109	C21H27N7O14P2	[M+H]+	C00003	Nicotinic acid adenine dinucleotide	Nucleotides and derivatives	Nucleotides and derivatives	53-84-9	B	70435	55255	45534	2174.3	90015	65645	13831	80957	122050	15794	13910	14742
pme0264	Positive	243.1	127	242.09	C10H14N2O5	[M+H]+	C00214	Thymidine	Nucleotides and derivatives	Nucleotides and derivatives	50-89-5	B	68421	64253	63448	119460	139900	174230	77323	23877	28673	14006	13653	15073
pme0257	Negative	111.02	80	112.027	C4H4N2O2	[M-H]-	C00106	Uracil	Nucleotides and derivatives	Nucleotides and derivatives	66-22-8	A	62803	119670	134280	72066	58303	56094	84631	132520	135000	80542	73260	120070
pmb2922	Negative	565.05	323.1	566.055	C15H24N2O17P2	[M-H]-	C00029	Uridine 5'-diphospho-D-glucose	Nucleotides and derivatives	Nucleotides and derivatives	133-89-1	A	244920	181430	244380	50194	175870	199390	83420	263420	233060	603490	579040	475020
pme3188	Negative	323.03	211	324.036	C9H13N2O9P	[M-H]-	C00105	Uridine 5'-monophosphate	Nucleotides and derivatives	Nucleotides and derivatives	58-97-9	A	13089	14830	12467	11633	13010	11586	15456	9400.9	6468.1	43111	47764	43650
mws0248	Negative	243.06	110	244.07	C9H12N2O6	[M-H]-	C00299	Uridine*	Nucleotides and derivatives	Nucleotides and derivatives	58-96-8	A	1460200	1659300	1424600	3042300	3413900	2973200	1194100	586030	475570	290450	272250	315870
pme0256	Negative	151.03	151	152.033	C5H4N4O2	[M-H]-	C00385	Xanthine	Nucleotides and derivatives	Nucleotides and derivatives	69-89-6	A	298390	377300	277400	1893500	451260	463840	33139	30463	30353	13701	22822	20555
mws0668	Negative	283.07	151	284.076	C10H12N4O6	[M-H]-	C01762	Xanthosine	Nucleotides and derivatives	Nucleotides and derivatives	146-80-5	A	287000	244350	291290	310840	638020	818960	176340	165850	98883	63398	51736	80316
mws0675	Positive	335.06	123	334.057	C11H15N2O8P	[M+H]+	C00455	β-Nicotinamide mononucleotide	Nucleotides and derivatives	Nucleotides and derivatives	1094-61-7	B	195990	302910	162940	93367	96064	91005	325350	487290	508180	180830	144990	155490
mws0976	Negative	243.06	153	244.07	C9H12N2O6	[M-H]-	C02067	β-Pseudouridine*	Nucleotides and derivatives	Nucleotides and derivatives	1445-07-4	B	116590	133450	84735	226070	240920	252490	83663	55684	46361	31021	25153	21888
Lmpp003789	Positive	595.14	287.06	595.145	C30H27O13+	[M]+	C12095	Cyanidin-3-O-(6''-p-Coumaroylglucoside)	Flavonoids	Anthocyanins	-	B	793030	653280	770530	712520	1487600	1527800	436280	581220	582580	6714.1	6679.2	11538
Zmmp003478	Positive	771.21	317.07	771.213	C37H39O18+	[M]+	-	Petunidin-3-p-coumaroylrhamnoside-5-glucoside	Flavonoids	Anthocyanins	-	B	294440	271050	246310	567620	456920	626270	266530	232580	243150	88719	103710	103380
mws1474	Positive	345.1	284	344.09	C18H16O7	[M+H]+	C19807	5,7-Dihydroxy-3',4',5'-trimethoxyflavone*	Flavonoids	Flavonoid	18103-42-9	B	5641.7	5705.4	6794.5	4731.8	3954.4	3899.7	17916	4353.3	9991.6	1432.1	9	9
pmp000008	Positive	359.11	344.08	358.105	C19H18O7	[M+H]+	-	5-Hydroxy-6,7,3',4'-tetramethoxyflavone	Flavonoids	Flavonoid	21763-80-4	B	2382.6	2537.9	2863.6	2451.4	955.44	4830.8	3918.2	2679.6	1230.7	9	9	9
pmp000113	Positive	389.12	374.1	388.116	C20H20O8	[M+H]+	-	5-Hydroxy-6,7,8,3',4'-pentamethoxyflavone*	Flavonoids	Flavonoid	2174-59-6	B	17164	18054	16023	11266	2971.4	25680	13576	17613	5696.2	27516	30038	22331
mws1073	Positive	595.17	457.2	594.158	C27H30O15	[M+H]+	C10195	Apigenin-6,8-C-diglucoside*	Flavonoids	Flavonoid	23666-13-9	A	135490	134410	115300	111000	173970	173490	66082	76093	80789	120440	164140	120220
mws0040	Positive	255.07	153	254.058	C15H10O4	[M+H]+	C10028	Chrysin	Flavonoids	Flavonoid	480-40-0	B	12514	11264	11594	5838.6	4768.5	5994.3	41792	11580	25393	1821.8	1724.8	2176.7
mws0058	Negative	299.06	284	300.063	C16H12O6	[M-H]-	C10038	Diosmetin*	Flavonoids	Flavonoid	520-34-3	B	104830	106130	108450	73327	201500	151530	221810	116950	45753	27308	24359	31234
pmp000579	Positive	463.12	301.07	462.116	C22H22O11	[M+H]+	-	Diosmetin-7-O-galactoside*	Flavonoids	Flavonoid	-	A	2390200	2155600	2130300	2750100	3198800	3288800	1254000	1100800	975410	2244800	2474800	1961700
HJN086	Negative	449.11	287.06	450.116	C21H22O11	[M-H]-	-	Eriodictyol-3'-O-glucoside*	Flavonoids	Flavonoid	-	B	602010	525770	634430	301880	486540	355380	867570	1051500	1017600	259770	221660	243050
pmp000006	Positive	345.1	330.07	344.09	C18H16O7	[M+H]+	C10040	Eupatilin*	Flavonoids	Flavonoid	22368-21-4	B	4839.2	5424	4019.5	3872.4	3490	3886.6	11082	4945	5911.7	1615.5	9	9
pmp000001	Positive	301.07	286.05	300.063	C16H12O6	[M+H]+	C10058	Hispidulin*	Flavonoids	Flavonoid	1447-88-7	A	98242	101450	94757	40845	144200	97360	260150	186600	59744	18056	12396	18749
HJAP064	Positive	565.12	317.08	564.088	C25H24O15	[M+H]+	-	Isorhamnetin-3-O-(6''-malonylglucoside)*	Flavonoids	Flavonoid	-	B	7375100	7458900	6650300	7182100	18839000	21026000	18067	18412	5158.6	9	9	9
pmp001076	Positive	373.13	343.08	372.121	C20H20O7	[M+H]+	-	Isosinensetin	Flavonoids	Flavonoid	17290-70-9	B	20414	25246	23331	23146	8691.8	68355	11622	15030	6878.7	22928	21384	19325
HJAP148	Positive	581.15	287.06	580.142	C26H28O15	[M+H]+	-	Kaempferol-3-O-Sambubioside	Flavonoids	Flavonoid	27661-51-4	A	1507800	1680700	1471400	197290	127110	97444	4027700	7410100	7539400	9	9	9
Xmyp005654	Positive	449.11	287.06	448.101	C21H20O11	[M+H]+	-	Kaempferol-4'-O-glucoside*	Flavonoids	Flavonoid	-	A	2090500	1963400	1824300	1058500	4469500	4955000	314360	554200	610170	7430.5	3208.3	3693.9
Hmcp003223	Positive	347.07	332.05	346.069	C17H14O8	[M+H]+	-	Limocitrin	Flavonoids	Flavonoid	489-33-8	A	194380	192880	158940	77261	694830	421710	18920	16793	11641	11480	12237	13735
Hmcp002187	Positive	509.13	347.07	508.121	C23H24O13	[M+H]+	-	Limocitrin-3-O-galactoside	Flavonoids	Flavonoid	-	A	3576300	3395000	3073300	3580900	7651100	8128400	25743	49057	23875	9	9	9
Hmpp002612	Positive	611.16	287.05	610.153	C27H30O16	[M+H]+	-	Luteolin-7-O-gentiobioside*	Flavonoids	Flavonoid	-	B	23024000	22673000	22481000	4980300	6408700	7068700	40114000	50454000	52666000	15088	7645.7	8511.2
pme2459	Positive	449.11	287.2	448.101	C21H20O11	[M+H]+	C03951	Luteolin-7-O-glucoside (Cynaroside)*	Flavonoids	Flavonoid	5373-11-5	A	214500	274830	252180	109030	113270	98752	493050	834310	770940	9	9	9
pmb0566	Positive	581.15	383.2	580.143	C26H28O15	[M+H]+	-	Luteolin-7-O-glucoside-5-O-arabinoside	Flavonoids	Flavonoid	-	B	47667	39623	42282	104410	52243	58963	59494	27969	31725	38063	43214	33059
pmp001079	Positive	595.17	449.1	594.158	C27H30O15	[M+H]+	C12630	Luteolin-7-O-neohesperidoside (Lonicerin)*	Flavonoids	Flavonoid	25694-72-8	B	129690	146470	124140	73113	55273	50375	276390	426680	448560	5852.4	7755.9	10625
mws0043	Positive	403.14	373.1	402.131	C21H22O8	[M+H]+	C10112	Nobiletin	Flavonoids	Flavonoid	478-01-3	A	629420	590790	626060	548570	258760	1663300	227830	386700	156990	784160	755590	623470
Zmpn004068	Negative	567.17	273.08	568.179	C26H32O14	[M-H]-	-	Phloretin-2'-xylosyl-glucoside	Flavonoids	Flavonoid	-	B	257240	289020	277630	153560	338370	349330	306490	334100	320680	282260	374760	256640
Lmbp002336	Positive	611.16	303.05	610.153	C27H30O16	[M+H]+	-	Quercetin-3-O-(2-O-rhamnosyl)-galactoside	Flavonoids	Flavonoid	-	B	25604	22731	27394	11419	19188	19481	42249	75722	57306	9	9	9
Lmyp004516	Positive	611.14	303.05	610.132	C30H26O14	[M+H]+	-	Quercetin-3-O-(6''-trans-p-Coumaroyl)-glucoside	Flavonoids	Flavonoid	-	B	36109	33505	32895	31870	90851	100520	9	9	9	9	9	9
Lmlp002975	Positive	597.14	303.05	596.137	C26H28O16	[M+H]+	-	Quercetin-3-O-xylosyl-(1→2)-galactoside*	Flavonoids	Flavonoid	-	A	776150	808520	824210	473830	773130	836130	1120500	2168000	1919400	173060	140660	154340
HJN004	Negative	447.09	301.03	448.101	C21H20O11	[M-H]-	-	Quercetin-O-rhamnoside*	Flavonoids	Flavonoid	-	A	5748500	5271100	5403500	4592800	12097000	13491000	2312600	4643800	3525600	15676	5592.1	11537
Zmhp005139	Positive	565.12	317.07	564.112	C25H24O15	[M+H]+	-	Tamarixetin-malonylglucoside*	Flavonoids	Flavonoid	-	A	7508200	6578700	7266100	6902100	19827000	20031000	14640	19663	8438.1	3960.2	2500	2100.5
Xmsn002700	Negative	465.13	303.06	466.111	C21H22O12	[M-H]-	-	Taxifolin-3'-O-glucoside	Flavonoids	Flavonoid	-	B	1996900	1880200	1805200	1195900	2797800	2686700	537540	541140	405070	20473	25801	6516.4
mws1662	Positive	269.08	226	268.074	C16H12O4	[M+H]+	C11621	Tectochrysin	Flavonoids	Flavonoid	520-28-5	B	11540	11122	12461	5993.7	1981.5	5179.8	62836	8874.4	26985	9	9	9
Lmsp009872	Positive	343.12	299.09	342.11	C19H18O6	[M+H]+	-	Tetramethylluteolin (3',4',5,7-Tetramethoxyflavone)	Flavonoids	Flavonoid	855-97-0	B	10094	8969.9	9580.3	14166	6303.1	18907	4725.2	7518.3	4963.3	9087.7	10269	10357
pmp000117	Positive	433.15	418.1	432.142	C22H24O9	[M+H]+	-	3,5,6,7,8,3',4'-Heptamethoxyflavone	Flavonoids	Flavonols	1178-24-1	B	5734.8	5589.3	6695.4	13716	8795.8	6496.2	5875.4	8350.2	8017.5	9	9	9
pmp001161	Positive	389.12	328.1	388.116	C20H20O8	[M+H]+	-	5-Hydroxyauranetin*	Flavonoids	Flavonols	50439-46-8	B	7237.8	7573.3	7818.2	3737.7	1499	9928.5	5913	7348.8	3011.1	13257	11083	10663
pmp001310	Positive	627.16	303.1	626.148	C27H30O17	[M+H]+	-	6-Hydroxykaempferol-3,6-O-Diglucoside	Flavonoids	Flavonols	-	A	1579000	1528400	1447100	1192500	2508500	2858800	1454400	2104200	1992600	1694.1	1554.4	658.6
pmp001309	Positive	465.1	303.1	464.095	C21H20O12	[M+H]+	-	6-Hydroxykaempferol-7-O-glucoside*	Flavonoids	Flavonols	-	A	1904600	1816100	1751700	1606900	3362600	3498400	416670	349020	273410	7593.5	7893.8	5182.6
Lmpn006208	Negative	461.11	315.05	462.116	C22H22O11	[M-H]-	-	8-Methoxykaempferol-7-O-rhamnoside*	Flavonoids	Flavonols	-	B	1037400	1039000	1032500	463490	2121900	1854400	1198800	2027500	1688000	40015	20109	25161
mws2186	Positive	435.09	303	434.085	C20H18O11	[M+H]+	-	Avicularin*	Flavonoids	Flavonols	572-30-5	A	1648300	1581000	1463500	1158000	3983500	4322700	309730	347580	312920	9	9	9
Lmdp003808	Positive	317.07	302.04	316.058	C16H12O7	[M+H]+	C10022	Azaleatin (5-O-Methylquercetin)	Flavonoids	Flavonols	529-51-1	B	1109000	1033700	735830	892080	2403200	2174500	56770	14912	14238	5264.9	7787.3	6430.7
Lmmn004625	Negative	449.11	287.06	450.116	C21H22O11	[M-H]-	-	Dihydrokaempferol-7-O-glucoside*	Flavonoids	Flavonols	-	A	1362000	1503500	1165900	669040	1654500	1506900	1514100	2826600	2860200	531190	515640	541320
Li512111	Negative	519.11	315.05	520.122	C24H24O13	[M-H]-	-	Isorhamnetin-3-O-(6''-acetylglucoside)	Flavonoids	Flavonols	-	B	1025600	1028200	899250	1243400	6794100	4722200	9	9	9	9	9	9
Hmmp002121	Positive	469.12	317.08	468.113	C23H16O11	[M+H]+	-	Isorhamnetin-3-O-gallate	Flavonoids	Flavonols	-	B	1008700	891530	1249800	1460800	610370	273350	2776700	1996400	2270000	245620	261130	244980
Lmjp003044	Positive	479.12	317.06	478.111	C22H22O12	[M+H]+	-	Isorhamnetin-3-O-Glucoside*	Flavonoids	Flavonols	5041-82-7	A	5045600	4613400	4077400	3962400	11210000	11590000	271550	41629	29616	27694	29216	18791
Hmcp002539	Positive	463.12	317.06	462.116	C22H22O11	[M+H]+	-	Isorhamnetin-3-O-rhamnoside	Flavonoids	Flavonols	-	B	4083600	3835300	3309200	2678400	11112000	11078000	425890	605210	525010	8638.8	9917.4	5893.6
Hmcp002207	Positive	479.12	317.06	478.111	C22H22O12	[M+H]+	-	Isorhamnetin-7-O-glucoside (Brassicin)*	Flavonoids	Flavonols	6743-96-0	A	4776100	4657100	4257500	3753800	11321000	11626000	282030	35609	32197	31343	52665	37298
pme2493	Positive	579.17	287.1	578.164	C27H30O14	[M+H]+	C16981	Kaempferol-3,7-O-dirhamnoside(Kaempferitrin)	Flavonoids	Flavonols	482-38-2	A	2710600	2535400	2628900	4075700	4133000	3247100	2568300	2984500	3046500	2099100	1961700	1874900
pmn001637	Negative	417.08	285	418.09	C20H18O10	[M-H]-	-	Kaempferol-3-O-arabinoside (Juglanin)*	Flavonoids	Flavonols	5041-67-8	A	447350	405600	410570	87845	408080	596720	567830	922490	1061100	9	9	9
mws0913	Negative	447.09	285	448.101	C21H20O11	[M-H]-	C12626	Kaempferol-3-O-galactoside (Trifolin)*	Flavonoids	Flavonols	23627-87-4	A	1435300	1459100	1122900	1194700	3400900	5249100	453640	616820	624170	9	9	9
Lmjp002867	Positive	595.17	287.05	594.158	C27H30O15	[M+H]+	-	Kaempferol-3-O-neohesperidoside	Flavonoids	Flavonols	32602-81-6	A	793050	836800	875580	686140	1408000	1624200	399930	650630	543490	7707.3	6463.3	7144.5
mws0919	Negative	431.1	285	432.106	C21H20O10	[M-H]-	C16911	Kaempferol-3-O-rhamnoside (Afzelin)(Kaempferin)	Flavonoids	Flavonols	482-39-3	A	18864000	18475000	18346000	12266000	17077000	21839000	22371000	32762000	33194000	17987	9244.7	6779
pme0321	Negative	431.1	285	432.106	C21H20O10	[M-H]-	-	Kaempferol-7-O-rhamnoside	Flavonoids	Flavonols	20196-89-8	A	15681000	17059000	17934000	11227000	16046000	22484000	18802000	30873000	32267000	22688	5746.1	10668
Lmmp002963	Positive	625.18	317.06	624.169	C28H32O16	[M+H]+	-	Methylquercetin-glu-rha	Flavonoids	Flavonols	-	A	1578700	1670300	1461500	2017700	2193100	2751100	2025200	3263800	3683000	152230	144400	185530
pme3514	Negative	301.04	151	302.043	C15H10O7	[M-H]-	C10105	Morin	Flavonoids	Flavonols	6472-38-4	A	128070	149160	137890	66002	365370	407030	61940	44291	33951	12823	17587	110630
pmn001644	Negative	519.08	300	520.085	C23H20O14	[M-H]-	-	Quercetin-3-O-(2''-acetyl)-glucuronide	Flavonoids	Flavonols	-	B	916120	872620	1200200	1198000	5488600	3496500	9	9	9	9	9	9
mws4183	Negative	433.08	300.03	434.085	C20H18O11	[M-H]-	-	Quercetin-3-O-arabinoside(guaijaverin)*	Flavonoids	Flavonols	22255-13-6	A	8862500	9531200	8896700	7278800	21001000	24430000	2218400	2494200	1982100	60745	22514	27146
Lmtp003677	Positive	627.16	303.04	626.148	C27H30O17	[M+H]+	-	Quercetin-3-O-galactoside-7-O-glucoside	Flavonoids	Flavonols	56782-99-1	B	1339000	1328300	1261000	1128300	2125400	2513800	1382800	1799000	1637200	9	9	9
mws0091	Negative	463.09	300.03	464.095	C21H20O12	[M-H]-	C05623	Quercetin-3-O-glucoside(Isoquercitrin)*	Flavonoids	Flavonols	482-35-9	A	12553000	13089000	11143000	9795400	18551000	18732000	3053800	3006900	2380700	106820	94470	67162
Lmjp002461	Positive	611.16	303.05	610.153	C27H30O16	[M+H]+	-	Quercetin-3-O-neohesperidoside*	Flavonoids	Flavonols	117611-67-3	B	105230	110220	98233	107490	87907	113010	191350	263590	213810	2386.5	2386.8	1885.2
pmn001583	Negative	609.15	300	610.153	C27H30O16	[M-H]-	-	Quercetin-3-O-robinobioside*	Flavonoids	Flavonols	52525-35-6	A	2559600	2023700	2733700	2090800	2958000	3862000	3753000	6135900	7292200	51873	41980	56857
mws0059	Negative	609.15	301	610.153	C27H30O16	[M-H]-	C05625	Quercetin-3-O-rutinoside (Rutin)*	Flavonoids	Flavonols	153-18-4	A	4745400	5230800	5073500	5757300	13531000	12839000	3063400	3669500	4311500	595150	727190	836370
Hmbp001825	Positive	597.15	303.05	596.138	C26H28O16	[M+H]+	-	Quercetin-3-O-sambubioside*	Flavonoids	Flavonols	83048-35-5	A	2038100	1852600	1715300	1754500	3302000	3801400	2331100	3382000	3186000	9	9	9
Lmdp003509	Positive	435.09	303.06	434.084	C20H18O11	[M+H]+	-	Quercetin-3-O-xyloside*	Flavonoids	Flavonols	549-32-6	A	1535600	1566800	1397900	1144400	3704100	4039300	290930	309290	294820	6872.3	1683.3	1993.8
Lmjp002596	Positive	597.14	303.05	596.138	C26H28O16	[M+H]+	-	Quercetin-3-O-xylosyl(1→2)-galactoside*	Flavonoids	Flavonols	-	A	861490	853720	789170	553720	865450	906410	1295400	2145600	1907200	185880	133870	136190
Hmjp003123	Positive	479.08	303.06	478.075	C21H18O13	[M+H]+	-	Quercetin-5-O-glucuronide	Flavonoids	Flavonols	-	B	11432	14824	12806	1866.9	5529.8	7384.9	48470	14529	9473.8	2703.8	6903.2	4383.2
pmb0706	Positive	713.16	465.1	712.149	C30H32O20	[M+H]+	-	Quercetin-5-O-malonylglucosyl-glucoside	Flavonoids	Flavonols	-	B	7757.6	6633.5	6816	690.01	1028.4	1809.3	17111	16711	17541	9	9	9
pmp000589	Positive	551.1	303.05	550.096	C24H22O15	[M+H]+	-	Quercetin-7-O-(6'-O-malonyl)-glucoside	Flavonoids	Flavonols	-	B	21191	20754	18253	11540	28385	30020	23215	34903	27897	9	9	9
Lmjp002906	Positive	479.12	317.07	478.111	C22H22O12	[M+H]+	-	Rhamnetin 3-O-Glucoside*	Flavonoids	Flavonols	27875-34-9	A	4576900	4364900	3886300	3551200	10832000	11061000	262840	37255	30104	17665	26158	23303
Lmmp002463	Positive	625.18	317.07	624.169	C28H32O16	[M+H]+	-	Sexangularetin 3-glucoside-7-rhamnoside*	Flavonoids	Flavonols	-	A	5155600	5075900	4496300	5537400	12080000	12531000	1430000	1287700	1265200	913900	1309500	998310
mws0055	Positive	373.13	343	372.121	C20H20O7	[M+H]+	C10190	Tangeretin	Flavonoids	Flavonols	481-53-8	A	1298100	1268300	1246900	1605400	315830	2774800	414420	790730	168200	2375700	2251800	1543900
Lmyp004444	Positive	479.12	317.06	478.111	C22H22O12	[M+H]+	-	Tricin-4'-methyl ether-3'-O-glucoside*	Flavonoids	Flavonols	-	A	4472400	4388700	4048200	3452300	10796000	11043000	274110	42483	24779	20399	32056	19937
pme1611	Negative	433.11	313	434.121	C21H22O10	[M-H]-	-	Isohemiphloin*	Flavonoids	Flavonoid carbonoside	3682-2-8	A	6520400	8076100	6166300	20282000	6709200	6986100	8365900	3099200	2411900	5225800	5384700	5619200
pmp001111	Positive	579.17	561.16	578.164	C27H30O14	[M+H]+	C10196	Violanthin	Flavonoids	Flavonoid carbonoside	40581-17-7	B	136460	101340	118340	85326	75052	76131	42667	39640	44082	288120	371240	289850
pmp001106	Positive	595.17	577.16	594.158	C27H30O15	[M+H]+	-	Vitexin-2-O-glucoside*	Flavonoids	Flavonoid carbonoside	-	B	22621	28776	23277	15621	36251	31755	10275	17390	12697	26237	29523	26247
mws0054	Negative	289.07	245	290.079	C15H14O6	[M-H]-	C06562	Catechin	Flavonoids	Flavanols	154-23-4	A	2023100	2304400	2107700	2016300	5504900	5113200	1401500	1399600	1012400	897520	884360	2558900
pmn001415	Negative	451.1	341.06	452.111	C24H20O9	[M-H]-	-	Catechin-(7,8-bc)-4β-(3,4-dihydroxyphenyl)-dihydro-2-(3H)-ne	Flavonoids	Flavanols	-	A	46249000	45520000	44082000	34451000	10452000	7519400	46204000	49463000	48653000	55176000	56944000	53399000
pmb2947	Negative	865.2	407.1	866.206	C45H38O18	[M-H]-	-	Catechin-catechin-catechin*	Flavonoids	Flavanols	-	A	863890	994450	966250	329850	284880	341040	677960	727820	707620	1940000	1581400	1587900
pmn001417	Negative	451.1	341.06	452.111	C24H20O9	[M-H]-	-	Cinchonain Ic	Flavonoids	Flavanols	85081-22-7	A	24663000	22135000	21810000	15885000	10887000	7000100	22458000	25298000	25557000	29865000	30315000	28400000
pmn001418	Negative	451.1	341.06	452.111	C24H20O9	[M-H]-	-	Cinchonain Id*	Flavonoids	Flavanols	85022-67-9	A	39114000	41068000	39230000	31882000	7505600	5698600	39914000	44575000	41678000	45091000	51189000	45622000
pme0460	Positive	291.09	139.04	290.079	C15H14O6	[M+H]+	C09727	Epicatechin	Flavonoids	Flavanols	490-46-0	A	3130600	3017100	2875100	3397100	4504300	3947100	1813200	1839200	1617400	3014700	3219600	2813700
HJN041	Negative	451.12	289.07	452.131	C21H24O11	[M-H]-	-	Epicatechin glucoside	Flavonoids	Flavanols	-	B	742760	757390	776570	266720	239030	167350	1129300	1296500	1327100	843100	1188100	925010
pmb3114	Negative	561.14	289.2	562.148	C30H26O11	[M-H]-	-	Epicatechin-epiafzelechin	Flavonoids	Flavanols	-	A	629790	614300	656010	581720	473460	434120	543140	458790	413080	1074900	1129700	915860
mws0042	Negative	305.07	125	306.074	C15H14O7	[M-H]-	C12136	Epigallocatechin	Flavonoids	Flavanols	970-74-1	B	181730	190430	187920	207550	464660	461330	134590	98775	83670	8583.9	8028.8	26427
HJN069	Negative	575.12	449.09	576.126	C30H24O12	[M-H]-	-	Tetrahydroxyflavan-(4α-8-epicatechin)*	Flavonoids	Flavanols	-	B	360880	426340	445300	965650	961840	888610	279660	247010	265600	62793	80466	9
mws0120	Positive	258.11	104.11	257.103	C8H20NO6P	[M+H]+	C00670	Choline alfoscerate	Lipids	PC	28319-77-9	A	1357200	1482700	1280000	628440	877970	856530	534150	862620	651980	582670	929290	759870
Lmyp005839	Positive	357.13	325.11	356.126	C20H20O6	[M+H]+	-	Balanophonin	Lignans and Coumarins	Lignans	118916-57-7	B	41395	30751	33687	36914	28958	21289	50937	78597	77345	8059.9	9167.2	8687.7
Hmcn002743	Negative	417.15	181.04	418.162	C22H26O8	[M-H]-	-	Lirioresinol A*	Lignans and Coumarins	Lignans	21453-71-4	B	140750	152360	144670	328150	65092	58210	99053	40264	45134	313250	190890	500620
pmn001422	Negative	551.21	419.17	552.221	C27H36O12	[M-H]-	-	Lyoniside	Lignans and Coumarins	Lignans	34425-25-7	A	7877200	7575100	9718500	2700400	99422	20032	5123600	3409800	2150700	16666000	20127000	22762000
pmn001502	Negative	387.14	181.05	388.152	C21H24O7	[M-H]-	-	Medioresinol	Lignans and Coumarins	Lignans	40957-99-1	B	21097	21540	21204	42839	5652.4	8405.7	13116	5973.9	6585.3	29927	33889	41642
pmn001370	Negative	681.24	519.19	682.247	C32H42O16	[M-H]-	-	Pinoresinol diglucoside	Lignans and Coumarins	Lignans	63902-38-5	B	16741	16464	14067	10268	25834	11275	9867.6	13660	22467	7732.5	8807.6	4865.7
mws0097	Negative	357.13	151	358.142	C20H22O6	[M-H]-	C05366	Pinoresinol*	Lignans and Coumarins	Lignans	487-36-5	A	211030	240290	205240	325130	74275	86746	64441	12441	14057	1066100	1150400	1656700
pmn001663	Negative	417.16	402.1	418.163	C22H26O8	[M-H]-	C10889	Syringaresinol*	Lignans and Coumarins	Lignans	21453-69-0	A	37188	38465	34760	69018	16836	12661	20897	10629	10465	70287	63273	123040
Rfmb26201	Negative	621.22	417.16	622.226	C30H38O14	[M-H]-	-	Syringaresinol-acetylGlucoside	Lignans and Coumarins	Lignans	-	B	25634	27582	31852	25296	8838.1	10014	65021	60785	45981	11472	8477.7	17807
Rfmb26203	Negative	579.21	417.16	580.216	C28H36O13	[M-H]-	-	Syringaresinol-Glucoside	Lignans and Coumarins	Lignans	-	B	299360	366080	398930	413930	377230	409130	537640	617340	523080	71218	70784	65728
pmn001378	Negative	519.19	357.14	520.194	C26H32O11	[M-H]-	-	Terpineol mono-glucoside	Lignans and Coumarins	Lignans	-	B	1000300	890750	971000	866460	1060400	864740	904510	1461000	1292900	847610	807160	922590
Zmfn002862	Negative	293.21	125.1	294.219	C18H30O3	[M-H]-	C14765	13-OxoODE	Others	Others	54739-30-9	A	86549	101190	84170	135900	257650	161610	53804	45451	60342	18713	20467	23761
mws4052	Positive	102.06	56.05	101.048	C4H7NO2	[M+H]+	C01234	1-Aminocyclopropane-1-carboxylic acid	Others	Others	22059-21-8	B	115950	113680	107420	74513	56761	47409	59453	91794	110930	912840	848670	753580
Xmgp006913	Positive	341.14	137.06	340.131	C20H20O5	[M+H]+	-	2,4,2',4'-tetrahydroxy-3'-prenylchalcone	Others	Others	-	B	815700	820100	714700	822970	1372400	1116300	242850	68430	52831	786870	1073900	1494500
Zmsp001834	Positive	169.05	65	168.042	C8H8O4	[M+H]+	-	2,6-Dimethoxy-1,4-benzoquinone	Others	Others	-	B	2678800	2889700	2403700	1800700	2976700	2779600	2235900	2513600	2184900	3865000	3961300	3705300
Zmgn00204	Negative	145.01	57.03	146.022	C5H6O5	[M-H]-	C06030	2-methyl-3-oxosuccinic acid	Others	Others	-	A	206960	243790	206370	82734	354190	309020	182610	269720	285190	44288	25940	26913
Hmln003398	Negative	503.34	485.33	504.346	C30H48O6	[M-H]-	-	2α,3α,19α,23-Tetraydroxy-urs-12-en 28-oic acid	Others	Others	-	A	168440	175120	158940	242610	218490	160550	166480	133780	96093	273050	187640	295980
Hmyp002315	Positive	303.04	257.04	302.042	C15H10O7	[M+H]+	-	3,5,7,4'--Tetrahydroxy-Coumaronochromone	Others	Others	-	B	451870	735530	516920	484500	1047300	1200200	104860	101690	137110	9346	4969.5	9
Lmjp003822	Positive	531.15	177.06	530.142	C26H26O12	[M+H]+	-	3,5-Dicaffeoylquinic Acid Methyl Ester	Others	Others	159934-13-1	B	20917	16320	14957	20639	60594	23780	9	9	9	9	9	9
Lmtp001399	Positive	312.11	150.05	311.101	C14H17NO7	[M+H]+	-	5,6-Dihydroxyindole-5-O-β-glucoside	Others	Others	-	B	14130	13546	12071	7567.7	16811	10541	19674	28187	18490	15632	11279	14030
Zmjn004133	Negative	311.22	293.21	312.23	C18H32O4	[M-H]-	C14827	9-HpODE*	Others	Others	5502-91-0	B	50065	47550	49918	65170	97641	82760	39431	52048	51297	8051	9208.8	11571
pmb0069	Positive	122	105	121.053	C7H7NO	[M+H]+	C09815	Benzamide	Others	Others	55-21-0	B	3597300	3288000	2788900	8071500	5955200	8245900	251510	38039	36810	12631	10895	20830
Cmjn004337	Negative	401.14	269.1	402.153	C18H26O10	[M-H]-	-	Benzyl-O-glucose-xyranoside	Others	Others	-	B	1147100	778750	1182900	425880	642960	644930	1912200	2031500	2572200	392910	273850	351680
ML10174588	Negative	233.16	233.16	234.162	C15H22O2	[M-H]-	C09376	Confertifoline	Others	Others	1811-23-0	B	764520	841680	786800	837000	873540	998320	643030	466220	512480	879430	814240	790100
ML10181668	Positive	130.09	84.08	129.079	C6H11NO2	[M+H]+	C03969	CYCLOLEUCINE	Others	Others	52-52-8	A	851120	957040	821870	1287100	9	9	505470	615320	646680	4631300	5812200	3590200
pme2433	Positive	106.09	88	105.079	C4H11NO2	[M+H]+	C06772	Diethanolamine	Others	Others	111-42-2	B	32056	38742	37620	31545	24723	17219	35990	27685	26094	240710	252800	195440
Cmyp007180	Positive	181.12	107.09	180.115	C11H16O2	[M+H]+	-	Dihydroactinidiolide	Others	Others	17092-92-1	B	252300	247730	248580	52009	59762	47393	275710	440100	520310	284440	275090	233540
HJN055	Negative	435.13	273.08	436.136	C21H24O10	[M-H]-	-	Dihydrocharcone-4'-O-β-Dglucoside*	Others	Others	-	A	2356000	2462400	2032600	1593800	1588600	2067500	2652200	4417300	3993700	1636500	1173000	1478900
mws2104	Negative	193.07	99.01	194.079	C7H14O6	[M-H]-	C03844	D-Pinitol	Others	Others	10284-63-6	B	132750	148780	163910	152300	113670	139800	144450	201360	184170	59882	49270	66151
pmn001380	Negative	187.1	169.09	188.105	C9H16O4	[M-H]-	C17878	Eucommiol*	Others	Others	55930-44-4	B	95625	87828	92109	111980	180660	135520	82664	84576	104540	33312	38682	37549
pma2987	Positive	142.1	124.09	141.09	C6H11N3O	[M+H]+	C00860	Histidinol	Others	Others	501-28-0	B	31504000	32208000	38343000	25438000	32141000	30395000	33964000	37733000	37058000	19868000	22889000	24521000
Zmjp00182	Positive	189.13	70.07	188.127	C7H16N4O2	[M+H]+	C03884	L-NMMA*	Others	Others	17035-90-4	B	573180	554060	421230	927890	581930	651510	155550	73595	41169	1053500	572390	1019200
mws2608	Positive	222.1	84.05	221.09	C8H15NO6	[M+H]+	-	N-Acetyl-D-galactosamine*	Others	Others	1811-31-0	B	73389	106840	69150	67357	89699	69131	70155	59462	96273	89353	120920	62260
mws4174	Positive	222.1	138	221.09	C8H15NO6	[M+H]+	-	N-Acetyl-mannosamine*	Others	Others	7772-94-3	B	117040	151350	121710	85675	146590	107250	37928	50255	81602	87802	119320	89494
pmb1452	Positive	275.1	213.2	273.267	C16H35NO2	[M+H]+	-	N-Lauryldiethanolamine	Others	Others	1541-67-9	B	12296	9321.9	14239	11392	14808	11380	10257	12243	9527.2	15234	9967.5	11182
mws0983	Positive	326.31	62.06	325.298	C20H39NO2	[M+H]+	C20792	N-Oleoylethanolamine	Others	Others	111-58-0	B	106390	97379	79926	157740	254690	182140	77695	46114	49603	44556	37610	41655
YC512118	Positive	282.28	247.24	281.272	C18H35NO	[M+H]+	-	Octadecenoic amide	Others	Others	-	A	184720	190640	183400	147070	185430	117060	139470	199610	189460	42855	52231	121350
pme2827	Negative	239	223	240.245	C16H32O	[M-H]-	C00517	Palmitaldehyde	Others	Others	629-80-1	B	9163600	9228600	10671000	3867000	4235400	4094200	3231900	2146300	1838400	4957300	4788700	4563600
mws0491	Positive	122.1	105	121.089	C8H11N	[M+H]+	C05332	Phenethylamine	Others	Others	64-04-0	A	15325000	14022000	13777000	38296000	26334000	28419000	908010	163940	134660	42091	29688	92433
pma0948	Positive	138.09	121.1	137.084	C8H11NO	[M+H]+	C02735	Phenylethanolamine*	Others	Others	7568-93-6	B	4420900	3914500	3801700	8551700	5341200	8263000	2005600	664220	304410	318780	326770	582500
pmp001282	Positive	544.34	485.27	543.333	C28H50NO7P	[M+H]+	-	Propyl 2-(trimethylammonio)ethyl phosphate	Others	Others	-	A	134990	126620	149740	217480	280480	192330	115360	143400	141830	27007	34323	35825
Lmdp003146	Positive	167.11	93.07	166.099	C10H14O2	[M+H]+	-	Rhododendrol	Others	Others	501-96-2	B	332400	354300	296750	827230	561770	653910	335770	226190	162460	47975	66210	55357
pmp001230	Positive	279.16	121	278.152	C16H22O4	[M+H]+	-	Senkyunolide M*	Others	Others	-	A	1684800	1698400	1745600	1923100	1514200	1669300	1631100	1566600	1468400	2351300	1951500	1641700
Hmln002597	Negative	193.05	161.02	216.04	C10H9NaO4	[M-Na]-	-	Sodium ferulate	Others	Others	-	A	1511800	1429800	1456000	2015800	5213600	3437300	1374400	739220	226410	15528	12289	21979
Zmjp00966	Positive	268.11	136.06	267.097	C10H13N5O4	[M+H]+	C06298	Vidarabine	Others	Others	5536-17-4	B	3877200	4094300	3714700	6744100	8421300	7935100	3080200	1745700	1201700	691450	590390	493130
pmd0130	Positive	468.31	184.07	467.301	C22H46NO7P	[M+H]+	-	LysoPC 14:0(2n isomer)	Lipids	LPC	-	A	48351	51647	43779	23137	60559	34589	126550	108410	82147	1405.2	1118.2	9
pmb2319	Positive	482.32	184.07	481.317	C23H48NO7P	[M+H]+	-	LysoPC 15:0	Lipids	LPC	-	A	329670	313420	299000	481800	495910	487760	231930	299410	264470	43074	29730	50191
pmb0855	Positive	496.34	184.07	495.332	C24H50NO7P	[M+H]+	-	LysoPC 16:0	Lipids	LPC	17364-16-8	A	22077000	21936000	19223000	23447000	46332000	42173000	11266000	18837000	16559000	1808300	1639100	1970400
Lmhp008833	Positive	494.32	184.07	493.317	C24H48NO7P	[M+H]+	-	LysoPC 16:1(2n isomer)*	Lipids	LPC	-	B	524880	529830	519430	440010	1025400	722180	798540	693840	616050	31291	35839	26126
pmp001270	Positive	494.32	184.07	493.317	C24H48NO7P	[M+H]+	-	LysoPC 16:1*	Lipids	LPC	-	A	552610	548540	498260	475220	982080	719600	793040	739260	647510	31053	28154	23172
pmb0863	Positive	492.31	184.07	491.301	C24H46NO7P	[M+H]+	-	LysoPC 16:2(2n isomer)	Lipids	LPC	-	B	35082	33257	34603	22714	87643	40594	29779	41385	41858	3670.9	3454.3	2976.3
Lmhp009590	Positive	508.34	184.07	507.332	C25H50NO7P	[M+H]+	-	LysoPC 17:1	Lipids	LPC	-	B	190880	185090	196040	118850	245330	152990	225840	429580	431700	30265	31287	33878
Lmhp008718	Positive	506.32	184.07	505.317	C25H48NO7P	[M+H]+	-	LysoPC 17:2	Lipids	LPC	-	B	249320	259280	233530	159350	436640	237200	290400	414030	506320	15216	19669	14866
mws0126	Positive	524.37	184.07	523.364	C26H54NO7P	[M+H]+	-	LysoPC 18:0	Lipids	LPC	19420-57-6	A	1116600	1194000	1049900	1322900	1830800	1844700	982090	1468400	1194200	224410	169270	153160
pmp001281	Positive	522.36	184.07	521.348	C26H52NO7P	[M+H]+	-	LysoPC 18:1	Lipids	LPC	-	A	1651400	1436800	1481700	4357700	3345300	3131600	1350200	1067800	9	9	9	232870
Lmhp010190	Positive	522.36	184.07	521.348	C26H52NO7P	[M+H]+	-	LysoPC 18:1(2n isomer)	Lipids	LPC	-	B	11363000	10883000	11460000	12243000	25091000	12027000	12390000	17074000	18757000	2791400	2356300	3136800
pmp001251	Positive	520.34	184.07	519.332	C26H50NO7P	[M+H]+	-	LysoPC 18:2(isomer)	Lipids	LPC	-	A	4525700	4776800	4211400	2578200	10840000	7199100	2584300	3915800	4027600	698170	693920	607750
pmb0865	Positive	518.32	184.07	517.317	C26H48NO7P	[M+H]+	-	LysoPC 18:3(2n isomer)	Lipids	LPC	-	A	3359000	3554900	3526300	1921800	6194500	4592800	2224000	4721500	5071800	228820	270330	246980
Lmhp007598	Positive	534.36	184.07	533.348	C27H52NO7P	[M+H]+	-	LysoPC 19:2(2n isomer)*	Lipids	LPC	-	B	186680	173810	174410	34120	238790	118070	157160	363390	441120	10208	14348	14308
Lmhp007840	Positive	534.36	184.07	533.348	C27H52NO7P	[M+H]+	-	LysoPC 19:2*	Lipids	LPC	-	B	35769	34976	33471	12201	64020	36224	28035	55911	61073	6266.4	10256	7266.2
pmd0147	Positive	548.37	184.07	547.364	C28H54NO7P	[M+H]+	-	LysoPC 20:2	Lipids	LPC	-	B	150070	149500	119540	219450	294290	363250	73767	80404	70985	9190.6	8852.2	7967.8
Lmhp009890	Positive	546.36	184.07	545.348	C28H52NO7P	[M+H]+	-	LysoPC 20:3	Lipids	LPC	-	B	65172	94961	84538	29081	200890	116160	94230	78025	67363	4891.9	33763	6132.9
pmc0960	Positive	544.34	184.07	543.332	C28H50NO7P	[M+H]+	-	LysoPC 20:4	Lipids	LPC	-	B	47463	36332	42191	32142	113310	32095	78764	51483	27740	3168	11102	5876.5
Lmhp008742	Positive	542.32	184.07	541.317	C28H48NO7P	[M+H]+	-	LysoPC 20:5	Lipids	LPC	162440-04-2	B	45578	38035	33262	27941	129540	26152	56350	28017	11372	1910.5	25714	1934.3
Lmhp010099	Positive	570.36	184.07	569.348	C30H52NO7P	[M+H]+	-	LysoPC 22:5	Lipids	LPC	-	B	7758.6	8206.2	8195.9	4489.2	8184	7481.3	21004	15589	17499	9	9	9
Lmhp008337	Positive	426.26	285.24	425.254	C19H40NO7P	[M+H]+	-	LysoPE 14:0(2n isomer)*	Lipids	LPE	-	B	8890.6	10199	9699.6	6463.5	12987	10240	27840	12123	6417	2127.1	1392.3	1550.2
pmb0864	Positive	426.26	285.24	425.254	C19H40NO7P	[M+H]+	-	LysoPE 14:0*	Lipids	LPE	-	B	13517	16321	12912	17010	29215	31642	7574.7	8495.2	4449.1	9	9	9
Lmhp009187	Positive	440.28	299.26	439.27	C20H42NO7P	[M+H]+	-	LysoPE 15:0	Lipids	LPE	-	B	77858	57803	69412	136810	100370	99084	47449	40729	36510	9	9	9
Lmhp008273	Positive	438.26	297.24	437.254	C20H40NO7P	[M+H]+	-	LysoPE 15:1(2n isomer)*	Lipids	LPE	-	B	65925	72907	65426	67018	108520	110210	187690	62684	40724	9	9	9
Lmhp008440	Positive	438.26	297.24	437.254	C20H40NO7P	[M+H]+	-	LysoPE 15:1*	Lipids	LPE	-	B	64330	69810	63571	67704	106720	96291	183150	74958	43807	9	9	9
pmd0160	Positive	454.29	313.27	453.286	C21H44NO7P	[M+H]+	-	LysoPE 16:0(2n isomer)	Lipids	LPE	-	B	5130800	4367900	4326300	5435400	12406000	10805000	1998700	2770500	2173800	486490	374060	458380
pmb0876	Positive	454.29	313.27	453.286	C21H44NO7P	[M+H]+	-	LysoPE 16:0*	Lipids	LPE	53862-35-4	A	5095300	5154100	4909100	5902700	12565000	10614000	2199100	2662800	2329600	585530	384950	438250
Lmhp008763	Positive	452.28	311.26	451.27	C21H42NO7P	[M+H]+	-	LysoPE 16:1(2n isomer)*	Lipids	LPE	-	B	827480	813930	818480	677350	1564400	1391900	1216400	737710	599670	66201	70258	37937
Lmhp009034	Positive	452.28	311.26	451.27	C21H42NO7P	[M+H]+	-	LysoPE 16:1*	Lipids	LPE	-	B	93574	79284	83304	148800	172320	144870	79124	47783	38109	10939	10031	5412.5
Lmhp009464	Positive	466.29	325.27	465.286	C22H44NO7P	[M+H]+	-	LysoPE 17:1(2n isomer)	Lipids	LPE	-	B	40029	41701	42239	28607	86466	36331	44355	44670	38858	11780	18341	11963
pmb0883	Positive	482.32	341.31	481.317	C23H48NO7P	[M+H]+	-	LysoPE 18:0	Lipids	LPE	69747-55-3	B	118790	119170	120400	175240	283860	208700	89401	103630	67587	34313	21265	29674
pmb0856	Positive	480.31	339.29	479.301	C23H46NO7P	[M+H]+	-	LysoPE 18:1(2n isomer)*	Lipids	LPE	-	A	1222900	1141300	1147300	1110300	2239400	1135100	1144500	1342800	1173500	454130	330610	396430
mws0289	Positive	480.31	339.29	479.301	C23H46NO7P	[M+H]+	-	LysoPE 18:1*	Lipids	LPE	89576-29-4	B	285560	251730	259490	331730	796350	636700	157430	90533	108330	9	9	9
pmb0874	Positive	478.29	337.27	477.286	C23H44NO7P	[M+H]+	-	LysoPE 18:2(2n isomer)*	Lipids	LPE	-	A	1023100	914370	826790	729010	2136300	1550400	451680	655170	521540	179950	164040	143870
pmb0881	Positive	478.29	337.27	477.286	C23H44NO7P	[M+H]+	-	LysoPE 18:2*	Lipids	LPE	-	A	910540	869470	820900	683520	2187100	1546200	375980	580100	474330	160380	155120	129520
Lmhp008589	Positive	476.28	335.26	475.27	C23H42NO7P	[M+H]+	-	LysoPE 18:3(2n isomer)*	Lipids	LPE	-	B	4177000	3895000	4476500	2848700	8943000	6454600	1798700	3283300	4066800	293670	290560	288760
Lmhp008801	Positive	476.28	335.26	475.27	C23H42NO7P	[M+H]+	-	LysoPE 18:3*	Lipids	LPE	-	A	559550	491260	514770	353320	1058600	820070	242790	443760	454040	36086	35223	32114
Lmhp009802	Positive	504.31	363.29	503.301	C25H46NO7P	[M+H]+	-	LysoPE 20:3(2n isomer)*	Lipids	LPE	-	B	22518	16812	17641	18435	79175	43443	9	9	9	9	9	9
HmLn000659	Negative	331.07	169.01	332.075	C13H16O10	[M-H]-	-	3-O-Galloyl-glucose*	Tannins	Tannin	-	A	976760	1090000	1100600	1087400	819130	632120	1930100	1610600	1544600	289960	321470	553880
Lmfn000604	Negative	331.07	169.01	332.074	C13H16O10	[M-H]-	-	6-O-Galloyl-glucose*	Tannins	Tannin	13186-19-1	A	1122200	1126700	1143000	1168000	919040	672320	2056100	1654200	1633800	285520	366570	568540
pmn001627	Negative	331.07	169	332.074	C13H16O10	[M-H]-	C01158	Glucogallin*	Tannins	Tannin	58511-73-2	A	1024500	1012700	1095000	1039800	944420	670750	1993500	1679000	1462000	267800	319140	577320
pmp000271	Positive	505.35	423.33	504.345	C30H48O6	[M+H]+	-	1β,2α,3α,19α-Tetrahydroxyurs-12-en-28-oic acid	Terpenoids	Triterpene	120211-98-5	A	607080	584460	555060	323500	765280	440450	451880	416810	286480	1385900	1304200	1184800
pmn001704	Negative	469.33	423.33	470.34	C30H46O4	[M-H]-	-	2,3-Dihydroxy 5(6),12(13)diene ursolic acid*	Terpenoids	Triterpene	-	A	132410	122190	133080	36882	26092	21042	262720	244430	274370	4095.4	6241.5	5135.7
pmn001700	Negative	455.35	455.35	456.36	C30H48O3	[M-H]-	-	24,30-Dihydroxy-12(13)-enolupinol*	Terpenoids	Triterpene	-	A	7226400	9323200	7250500	7337200	8930500	9023500	8123700	7402800	6687900	3548800	4069100	2611200
pmp000444	Positive	487.34	469.33	486.335	C30H46O5	[M+H]+	-	27,28-Dicarboxyl ursolic acid	Terpenoids	Triterpene	-	A	54784	75544	77127	16186	41346	21255	111960	146890	168640	100900	159540	361720
pmn001706	Negative	471.35	471.35	472.355	C30H48O4	[M-H]-	-	2-Hydroxyoleanolic acid*	Terpenoids	Triterpene	26707-60-8	A	7973500	7053300	6373400	6327300	6582800	6945500	6801500	5641400	7115000	4107900	5539800	4899000
pmn001406	Negative	695.4	473.3	696.408	C37H60O12	[M-H]-	-	3-O-Glucosyl platycodigenin methylester	Terpenoids	Triterpene	-	B	470220	497620	507910	20280	59861	9637.8	674310	910570	1018900	51416	49826	29227
pmp000780	Positive	665.4	409.3	664.398	C40H56O8	[M+H]+	-	3-O-Trans-feruloyl euscaphic acid	Terpenoids	Triterpene	-	A	1713800	1885000	1799100	633350	382740	114990	2835100	3990000	3344800	1093400	1927000	1243800
pmn001708	Negative	487.34	425.34	488.35	C30H48O5	[M-H]-	C08617	Asiatic acid*	Terpenoids	Triterpene	464-92-6	A	4575800	4679600	4571300	2534700	3857500	2286900	5488300	6276900	5779800	1907300	2424400	2383100
HJN110	Negative	455.36	455.36	456.36	C30H48O3	[M-H]-	C08619	Betulinic acid*	Terpenoids	Triterpene	-	A	7478600	9796100	7742900	7923100	9196500	9739700	8835500	7678000	6879000	3611600	4160300	2665200
Lmzn106829	Negative	453.34	453.34	454.345	C30H46O3	[M-H]-	-	Betulonic acid*	Terpenoids	Triterpene	4481-62-3	B	699780	1359900	617600	81592	177150	123970	6693900	943960	591500	26801	81335	9
pmp000782	Positive	635.39	435.32	634.387	C39H54O7	[M+H]+	-	Caffeoyl hawthorn acid*	Terpenoids	Triterpene	-	A	4986900	5549200	5508500	562240	839510	123490	7840100	8859700	8739300	5703500	5937600	7017100
Hmjn008136	Negative	469.33	469.33	470.34	C30H46O4	[M-H]-	-	Camaldulenic acid*	Terpenoids	Triterpene	71850-15-2	A	2313700	2352700	2346600	1228400	735030	669290	4377900	3965000	4405600	9	9	9
pmn001426	Negative	487.34	469.23	488.35	C30H48O5	[M-H]-	C17890	Euscaphic acid	Terpenoids	Triterpene	53155-25-2	A	575610	647030	538600	156280	462480	289680	675290	879620	952940	268910	475610	229750
mws1610	Negative	471.35	471.35	472.355	C30H48O4	[M-H]-	C16939	Maslinic acid*	Terpenoids	Triterpene	4373-41-5	A	6877800	6681300	7175900	6339700	5730400	5906300	6413600	6844000	5324100	3930700	5454900	4740000
Lmzn206829	Negative	453.34	453.34	454.345	C30H46O3	[M-H]-	-	Oleanonic acid*	Terpenoids	Triterpene	17990-42-0	B	715940	1389900	562380	80029	152600	117240	6515400	999810	668160	33252	88413	9
pmp000781	Positive	619.4	437.34	618.392	C39H54O6	[M+H]+	-	p-Coumaroyleuscaphic acid	Terpenoids	Triterpene	-	A	395010	374390	319560	78685	70942	10073	820830	1105600	706840	30112	37188	46891
pmn001407	Negative	503.34	279.2	504.345	C30H48O6	[M-H]-	-	Platycogenic acid C	Terpenoids	Triterpene	26121-81-3	A	2959200	3849300	3851600	7155400	7194300	5986200	3573800	1360800	926550	939130	632790	956390
Lmzn006169	Negative	471.35	471.35	472.355	C30H48O4	[M-H]-	-	Pomolic acid*	Terpenoids	Triterpene	13849-91-7	A	12789000	12512000	13044000	22038000	10154000	12192000	15520000	11325000	11740000	9	9	9
pmp000268	Positive	487.34	405.31	486.335	C30H46O5	[M+H]+	-	Rosamultic acid	Terpenoids	Triterpene	14285-76-4	A	2963300	3316600	2420800	2668600	3882300	2519600	2157700	1666900	1404000	3624500	4256300	4008400
mws4053	Negative	455.35	455.36	456.36	C30H48O3	[M-H]-	C08988	Ursolic acid	Terpenoids	Triterpene	77-52-1	B	3024300	3437700	2645700	4798500	3461300	3969300	5107700	2935700	2730000	723430	795590	431340
Li512114	Negative	485.36	453.34	486.371	C31H50O4	[M-H]-	-	Ursolic acid-OCH3	Terpenoids	Triterpene	-	A	65575	71045	76307	22607	26860	20194	114210	125880	128670	3965.5	4175.7	3261.6
Lmzn006795	Negative	453.34	453.34	454.345	C30H46O3	[M-H]-	-	Ursonic acid*	Terpenoids	Triterpene	6246-46-4	A	1303200	1922500	907040	53481	137910	68089	10217000	1556500	947840	9	9	9
Lmzn006024	Negative	483.31	483.31	484.319	C30H44O5	[M-H]-	-	Zizyberanal acid	Terpenoids	Triterpene	-	B	435850	466520	460170	9	293330	133350	1143800	622020	970820	9	9	9
Hmcp005589	Positive	425.38	203.17	424.37	C30H48O	[M+H]+	-	β-Amyrenone*	Terpenoids	Triterpene	638-97-1	B	176330	183980	192610	9	9	9	287740	497660	409560	9	9	9
Hmcp005697	Positive	425.37	191.18	424.37	C30H48O	[M+H]+	-	δ-Amyrenone*	Terpenoids	Triterpene	-	B	422390	444750	474130	118300	162160	76727	911560	1306200	1058400	9	9	9
Lmmn005092	Negative	955.46	955.46	956.462	C47H72O20	[M-H]-	-	Medicagenic acid 3-O-GlcA-28-O-Rha(1,2)-Ara	Terpenoids	Triterpene Saponin	-	B	337480	333780	359160	76452	142880	106900	370840	537310	557840	7025.8	9	9
pmb1912	Positive	474.17	327	473.166	C20H23N7O7	[M+H]+	C00234	10-Formyltetrahydrofuran	Alkaloids	Alkaloids	2800-34-2	B	118360	119110	105500	200640	263290	236560	43556	19555	16082	29716	33488	42751
Lmlp006927	Positive	593.28	533.25	592.269	C35H36N4O5	[M+H]+	-	2-[4-(2-{[3-(2-Amino-2-oxoethyl)-5-methoxy-2-methyl-1H-indol-1-yl]methyl } phenoxy)butoxy]-N-(pyridin-3-yl)benzamide	Alkaloids	Alkaloids	-	B	129880	132320	132510	10596	87862	59040	274940	401090	236670	9	9	9
pmb0374	Positive	136.06	118.9	135.054	C5H5N5	[M+H]+	-	2-Aminopurine	Alkaloids	Alkaloids	452-06-2	A	524750	538820	460160	1025600	1175700	1091700	376930	203920	157330	82472	71745	53772
pmp001274	Positive	542.32	483.25	541.317	C28H48NO7P	[M+H]+	-	2-Hydroxy-5,8,11,14,17-icosapentaenoyloxy]propyl-2-(trimethylammonio)ethyl phosphate	Alkaloids	Alkaloids	-	A	270610	291030	286420	523190	992480	1250400	61542	144970	82718	38026	33350	34646
pmp001277	Positive	454.29	313.28	453.286	C21H44NO7P	[M+H]+	-	3-{(2-Aminoethoxy)(hydroxy)phosphoryl]oxy}-2-hydroxypropyl palmitate*	Alkaloids	Alkaloids	-	A	4480100	4849700	4207600	5830300	11665000	8903100	2075200	2591300	1926700	448910	350970	387920
pmp001275	Positive	672.42	331.29	671.409	C31H61O14N	[M+H]+	-	3-Hydroxypropyl palmitate glc-glucosamine	Alkaloids	Alkaloids	-	A	398520	347850	539390	468840	556240	500580	746430	653880	848790	172310	190360	202800
pmp001198	Positive	132.1	57.1	131.095	C6H13NO2	[M+H]+	-	6-Deoxyfagomine*	Alkaloids	Alkaloids	197449-09-5	A	762120	660250	553100	824770	1162500	811610	188330	247200	228940	495160	576790	411920
pme1691	Positive	147.13	87.2	146.118	C7H16NO2	[M+H]+	C08201	Acetylcholine	Alkaloids	Alkaloids	60-31-1	B	416640	435530	428680	264260	498130	607690	363290	338760	381960	603870	633110	783430
mws0191	Positive	118.09	59	117.079	C5H11NO2	[M+H]+	C00719	Betaine*	Alkaloids	Alkaloids	107-43-7	A	2463200	2737400	2438300	1416100	1228000	1029600	4009600	5400500	5160000	5003400	4179900	3985900
pmb0484	Positive	104.1	60.1	103.091	C5H13NO	[M+H]+	C00114	Choline	Alkaloids	Alkaloids	62-49-7	A	6893000	6824200	6864300	8497600	8729900	8336700	6829100	5373000	4549400	7783300	7412500	6005300
pmb2211	Positive	343.3	240.7	342.288	C19H38N2O3	[M+H]+	-	Cocamidopropyl betaine	Alkaloids	Alkaloids	4292-10-8	A	23901	26159	27231	53866	13606	16656	24058	23171	24427	40089	37635	32145
mws1346	Positive	162.08	98	161.069	C6H11NO4	[M+H]+	C00956	DL-2-Aminoadipic acid	Alkaloids	Alkaloids	542-32-5	B	414030	438020	370630	263080	270570	162260	188080	185920	195490	821760	1180100	625430
pmp001287	Positive	120.08	103.05	119.073	C8H9N	[M+H]+	-	N-Benzylmethylene isomethylamine	Alkaloids	Alkaloids	-	A	10793000	10157000	8896700	13307000	22326000	24183000	1947700	2340900	2345800	1389900	1775400	1173600
YC512115	Positive	325.15	163.13	324.147	C19H20N2O3	[M+H]+	-	Nicotine-Hex	Alkaloids	Alkaloids	-	B	113470	121950	110290	73777	126060	126200	116570	136450	124530	71661	66780	96148
mws0146	Positive	138.06	78	137.048	C7H7NO2	[M+H]+	-	Nicotinic Acid Methyl Ester(Methyl Nicotinate)	Alkaloids	Alkaloids	93-60-7	B	260880	223280	203380	97124	1016200	779650	20324	21300	22793	9	9	9
pmb1754	Positive	184.07	125	184.073	C5H15NO4P+	[M]+	C00588	O-Phosphocholine	Alkaloids	Alkaloids	107-73-3	B	129770	95783	98375	86303	93463	107260	86799	74930	55222	123000	106820	135290
pmb0782	Positive	86.1	69.2	85.089	C5H11N	[M+H]+	C01746	Piperidine	Alkaloids	Alkaloids	110-89-4	B	570950	461970	431820	525350	769360	625560	167330	188990	162830	400100	521150	321280
Lmtn003032	Negative	294.1	161.04	295.106	C14H17NO6	[M-H]-	C00844	Sambunigrin	Alkaloids	Alkaloids	99-19-4	B	106310	114840	101140	212970	287260	320660	9	9	9	9	9	9
Lmqn000780	Negative	606.08	384.98	607.082	C17H27N3O17P2	[M-H]-	-	UDP-N-acetylglucosamine	Alkaloids	Alkaloids	528-04-1	B	12610	11616	11749	4418.9	14724	11251	12678	15851	15289	9228.2	15577	8641.4
mws0773	Negative	537.08	375	538.09	C30H18O10	[M-H]-	C10018	Amentoflavone	Flavonoids	Biflavones	1617-53-4	A	789890	821520	829510	20712	26005	41134	3644900	1196300	613760	6377.3	9	2335.7
Lmqn000432	Negative	333.06	333.06	334.067	C9H19O11P	[M-H]-	-	1-(sn-Glycero-3-phospho)-1D-myo-inositol	Others	Saccharides and Alcohols	-	B	471150	385840	559340	727930	595770	432520	182680	187670	90171	88977	145030	159020
pme2529	Negative	163.2	101	164.068	C6H12O5	[M-H]-	C07326	1,5-Anhydro-D-glucitol	Others	Saccharides and Alcohols	154-58-5	B	113840	96006	120190	96875	140020	133640	129830	139380	134310	91655	142920	101380
Cmbn003496	Negative	325.09	119.05	326.1	C15H18O8	[M-H]-	-	5-O-Feruloyl-L-arabinose*	Others	Saccharides and Alcohols	-	A	3518000	3680000	3461400	261440	489600	243020	4665700	10817000	10104000	72602	70520	67140
mws1499	Negative	149.05	59.01	150.053	C5H10O5	[M-H]-	C00216	D-(-)-Arabinose	Others	Saccharides and Alcohols	10323-20-3	B	96702	80996	99728	102870	199710	164410	45414	52596	72094	155960	160410	131830
pma0134	Positive	121.04	93.06	120.042	C4H8O4	[M+H]+	C06463	D-(-)-Threose	Others	Saccharides and Alcohols	95-43-2	B	7115100	6586300	6483600	15224000	8528500	13477000	3562700	1088800	623730	538270	576500	1001500
pmb2653	Negative	649.1	145	650.227	C24H42O20	[M-H]-	-	D(+)-Melezitose O-rhamnoside	Others	Saccharides and Alcohols	-	B	9227.8	16829	10512	31893	6945.2	3760	8317.8	2660.7	4368.9	4743.9	9996.1	7941.2
pme0500	Negative	503.16	323	504.169	C18H32O16	[M-H]-	C08243	D-(+)-Melezitose*	Others	Saccharides and Alcohols	597-12-6	B	22167	18824	18152	21440	17590	15363	25644	20279	21707	42366	65904	16862
pme0519	Negative	341.11	119	342.116	C12H22O11	[M-H]-	C00089	D-(+)-Sucrose*	Others	Saccharides and Alcohols	57-50-1	A	2396300	2636800	2608000	1952700	3214000	2897000	3646200	2850200	2399100	4608400	6715800	3345000
mws0264	Negative	341.11	119	342.116	C12H22O11	[M-H]-	C01083	D-(+)-Trehalose*	Others	Saccharides and Alcohols	99-20-7	A	1007400	1029300	1108600	821440	1497300	1431900	1464300	918820	783530	1618100	2389800	1332800
mws0437	Negative	151.06	71	152.068	C5H12O5	[M-H]-	C01904	D-Arabitol*	Others	Saccharides and Alcohols	488-82-4	B	32433	42437	41362	36374	46550	39427	44636	35271	31409	18988	25518	24719
pme3705	Negative	193.04	73	194.043	C6H10O7	[M-H]-	C00191	D-Glucoronic acid*	Others	Saccharides and Alcohols	6556-12-3	B	207330	173010	198530	232740	164340	183440	154980	187270	198000	348050	400610	457030
mws0866	Negative	259.02	97	260.03	C6H13O9P	[M-H]-	C00092	D-Glucose 6-phosphate*	Others	Saccharides and Alcohols	56-73-5	A	574280	648190	587920	820930	999180	990450	525450	610120	402700	618710	477140	750830
mws4170	Negative	179.06	59.01	180.063	C6H12O6	[M-H]-	C00031	D-Glucose*	Others	Saccharides and Alcohols	14431-43-7	B	2599100	2696000	2643500	2339600	4882200	4486000	1844300	1260600	1204600	4882100	5078200	3182400
mws0214	Negative	181.07	71	182.079	C6H14O6	[M-H]-	C00794	D-Sorbitol*	Others	Saccharides and Alcohols	50-70-4	A	10300000	11273000	9072000	9646900	14788000	14360000	15541000	9286800	9157200	12287000	11606000	16008000
pme2237	Negative	181.07	101	182.079	C6H14O6	[M-H]-	C01697	Dulcitol*	Others	Saccharides and Alcohols	608-66-2	A	365910	330540	329340	364340	445880	556390	517720	281650	310010	364440	356510	441250
mws1080	Negative	341.11	179	342.116	C12H22O11	[M-H]-	C01235	Galactinol*	Others	Saccharides and Alcohols	3687-64-7	A	3329500	3587500	3067900	2601600	3500600	3476400	4403800	3421100	2935300	5831000	8607600	4323500
pme0534	Negative	195.05	74.9	196.058	C6H12O7	[M-H]-	C00257	Gluconic acid	Others	Saccharides and Alcohols	526-95-4	A	942990	904120	956830	1022000	820840	751130	660790	568470	607180	1273700	1319700	1141300
mws1090	Negative	259.02	97	260.03	C6H13O9P	[M-H]-	C00103	Glucose-1-phosphate*	Others	Saccharides and Alcohols	59-56-3	A	584040	644060	607690	909550	1028800	1042700	551320	618030	432240	493590	549920	774550
pme0516	Negative	179.06	87	180.063	C6H12O6	[M-H]-	C00137	Inositol*	Others	Saccharides and Alcohols	87-89-8	B	102830	105200	105650	32114	36446	40770	137910	233580	329170	210160	283110	267620
mws5038	Negative	341.11	89.02	342.116	C12H22O11	[M-H]-	C01742	Isomaltulose*	Others	Saccharides and Alcohols	13718-94-0	A	1203900	1230900	1014400	1194800	1452600	1147800	1385700	1271800	990240	1748000	2908900	1486000
mws1155	Negative	181.07	101.02	182.079	C6H14O6	[M-H]-	C00392	Mannitol*	Others	Saccharides and Alcohols	69-65-8	A	6851400	7238100	6942300	6783600	10201000	9787700	9098600	6034500	5553600	7603400	8830400	8323200
mws1333	Negative	341.11	113	342.116	C12H22O11	[M-H]-	C05402	Melibiose*	Others	Saccharides and Alcohols	585-99-9	A	624440	606550	536290	456900	675470	600500	768760	613210	586390	1049800	1640400	902840
pme2755	Positive	222	144	221.09	C8H15NO6	[M+H]+	C00140	N-Acetyl-D-glucosamine	Others	Saccharides and Alcohols	7512-17-6	B	940010	732390	905180	704490	745000	852530	747720	891820	917350	463100	560960	700960
mws1589	Negative	503.16	179	504.169	C18H32O16	[M-H]-	C00713	Panose*	Others	Saccharides and Alcohols	33401-87-5	B	52779	57194	55067	66706	26175	36181	77977	46333	40485	164260	195710	98380
pme1261	Positive	206.14	76	205.131	C9H19NO4	[M+H]+	C05944	Pantothenol	Others	Saccharides and Alcohols	16485-10-2	B	3856.8	3047.5	3750.6	3777.6	8567.2	1658.5	1755.7	924.06	1942	2115.4	2759.6	4634.8
pme2125	Negative	503.44	179	504.169	C18H32O16	[M-H]-	C00492	Raffinose*	Others	Saccharides and Alcohols	512-69-6	B	46701	50788	69140	50638	52057	36653	104790	53859	42324	205840	237330	113700
Hmcn000192	Negative	209.07	59.01	210.073	C7H14O7	[M-H]-	C02076	Sedoheptulose	Others	Saccharides and Alcohols	3019-74-7	B	108410	132220	137320	100430	145920	127340	152410	162990	156210	213230	252070	199380
Lmmn000214	Negative	487.17	341.11	488.174	C18H32O15	[M-H]-	-	Solatriose	Others	Saccharides and Alcohols	528-40-5	B	32552	32067	20534	66194	56068	28234	15430	7946.2	3530.7	53368	88939	32189
mws0889	Negative	135.03	75.01	136.037	C4H8O5	[M-H]-	C01620	Threonate	Others	Saccharides and Alcohols	70753-61-6	B	376080	382210	391800	244040	434960	425260	319080	353550	488790	156970	189950	129630
mws2523	Negative	421.08	241.1	422.083	C12H23O14P	[M-H]-	C00689	Trehalose 6-phosphate	Others	Saccharides and Alcohols	4484-88-2	B	18995	18498	20941	15639	36694	31714	24881	18826	17589	60203	76529	47557
mws5040	Positive	365.11	203.05	364.078	C12H21O11Na	[M+H]+	C19636	Turanose	Others	Saccharides and Alcohols	547-25-1	B	1470900	1058800	1368200	681670	971000	737900	820860	1331100	1214500	1476200	1928700	1251200
pme2596	Positive	184.06	148	183.053	C8H9NO4	[M+H]+	C00847	4-Pyridoxic acid	Others	Vitamin	82-82-6	A	296870	289930	289090	128980	142130	154790	512370	721240	909590	67801	57823	42733
mws1337	Positive	220.12	202.1	219.111	C9H17NO5	[M+H]+	C00864	D-Pantothenic Acid	Others	Vitamin	79-83-4	A	2294200	2358900	2214100	2366200	3951400	3521700	2467700	2555700	2164800	530470	515350	781580
mws0133	Positive	123.06	79.9	122.048	C6H6N2O	[M+H]+	C00153	Nicotinamide	Others	Vitamin	98-92-0	A	689450	742690	675130	1032600	1180800	1109800	728190	460470	602030	157830	183880	417800
pma3101	Positive	256.08	124.1	256.082	C11H14NO6+	[M]+	C05841	Nicotinate D-ribonucleoside	Others	Vitamin	17720-18-2	B	1147700	1116100	1067100	1538600	1286200	1376800	1206900	868470	1108800	266940	276070	270630
pme0490	Positive	124.04	78	123.032	C6H5NO2	[M+H]+	C00253	Nicotinic acid*	Others	Vitamin	59-67-6	B	592800	557440	495940	264890	1104600	917710	305020	261790	362800	130510	99175	177140
pme1383	Positive	170.08	134.1	169.074	C8H11NO3	[M+H]+	C00314	Pyridoxine	Others	Vitamin	65-23-6	A	800890	728910	789250	405300	1269700	1031100	653220	1221000	1496900	190380	177020	174180
pmb0789	Positive	332.13	152.07	331.127	C14H21NO8	[M+H]+	C03996	Pyridoxine-5'-O-glucoside	Others	Vitamin	-	B	389710	394990	391340	55019	58341	32397	611680	1284900	1387200	258240	201040	217220
mws0232	Positive	377.15	243	376.138	C17H20N4O6	[M+H]+	C00255	Riboflavin	Others	Vitamin	83-88-5	A	719100	592130	624490	1328800	1058700	923210	682250	711280	677850	44589	48010	45156
mws1013	Negative	177.02	133.2	178.027	C9H6O4	[M-H]-	C09263	Esculetin	Lignans and Coumarins	Coumarins	305-01-1	A	109400	132740	104450	182210	110180	165340	124660	35963	55829	9	9	50403
mws1015	Negative	339.07	177	340.079	C15H16O9	[M-H]-	C09264	Esculin(6,7-DihydroxyCoumarin-6-glucoside)*	Lignans and Coumarins	Coumarins	531-75-9	A	1453000	1835800	1690400	125430	111750	111600	3042800	5175000	5879600	122330	109170	122860
pmp000021	Positive	287.09	203.04	286.084	C16H14O5	[M+H]+	-	Isooxypeucedanine	Lignans and Coumarins	Coumarins	5058-15-1	B	675630	641600	669080	202700	858460	822610	317270	503210	395140	599160	921790	912320
Lmgp003270	Positive	369.16	177.06	368.074	C16H16O10	[M+H]+	-	Scopoletin-O-Glucuronide	Lignans and Coumarins	Coumarins	132752-65-9	B	6929100	7195900	6102100	12460000	11383000	10967000	5498300	4981200	4046500	383230	343360	561970
Lmhp002800	Positive	641.16	317.06	640.164	C28H32O17	[M+H]+	-	2'-Hydoxy,5-methoxyGenistein-4',7-O-diglucoside	Flavonoids	Isoflavones	-	B	2024500	1918600	1781400	1393000	6765800	5540900	27933	37815	28539	9	9	9
pmp001163	Positive	463.12	286	462.116	C22H22O11	[M+H]+	C10533	Tectoridin	Flavonoids	Isoflavones	611-40-5	B	3278	5910.7	4027.4	2476.5	3768.1	7062.3	7950.6	3894.3	4941.3	3974.8	3588.4	3974.4
pmc0682	Positive	133.1	105.1	132.069	C8H8N2	[M+H]+	-	4-Aminoindole	Alkaloids	Plumerane	5192-23-4	B	139490	150810	181010	17540	17320	9	267020	463960	463330	6037.5	9	9
pmb1096	Positive	118.07	91	117.058	C8H7N	[M+H]+	C00463	Indole	Alkaloids	Plumerane	120-72-9	B	54617	46267	40555	78059	66403	58073	15637	13316	11443	45586	32148	39863
mws0103	Positive	146.06	91	145.053	C9H7NO	[M+H]+	C08493	Indole-3-carboxaldehyde	Alkaloids	Plumerane	487-89-8	B	56620	68486	63751	79834	104260	94482	55290	47925	46424	31731	34013	61947
mws1417	Negative	160.04	116	161.048	C9H7NO2	[M-H]-	-	Indole-3-carboxylic acid*	Alkaloids	Plumerane	771-50-6	B	17806	15295	15225	18458	36429	30445	14124	12832	17845	8005.4	8293.9	21282
pmb0818	Positive	206.1	147.5	205.074	C11H11NO3	[M+H]+	C05660	Methoxyindoleacetic acid	Alkaloids	Plumerane	3471-31-6	B	89036	83018	83824	169260	132140	94043	7963.3	10259	8749.9	92817	66689	77652
mws0005	Positive	161.11	144	160.1	C10H12N2	[M+H]+	C00398	Tryptamine	Alkaloids	Plumerane	61-54-1	B	21771	26100	17521	27501	21188	22589	12324	9070.9	8011.3	28375	15884	47895
pmn001686	Negative	287.22	241.22	288.23	C16H32O4	[M-H]-	C08285	10,16-Dihydroxypalmitic acid	Lipids	Free fatty acids	3233-90-7	A	97187	93824	86328	108200	346900	355670	32344	26286	25634	9	9	9
mws2623	Negative	281.25	281.25	282.256	C18H34O2	[M-H]-	-	11-Octadecanoic acid(Vaccenic acid)	Lipids	Free fatty acids	506-17-2	A	4164100	5235700	4007800	7697000	8821900	9377000	5311800	2196300	2246100	1980700	1480700	1109600
pmb2799	Negative	295.23	195.2	296.235	C18H32O3	[M-H]-	-	12,13-EODE	Lipids	Free fatty acids	6799-85-5	A	158140	159760	144230	235860	503410	439950	68393	61046	79334	14869	17808	17486
pmb2792	Negative	293.21	193.1	294.219	C18H30O3	[M-H]-	-	13-HOTrE(r)	Lipids	Free fatty acids	74784-20-6	B	36237	35888	36021	29942	35263	30066	25696	27849	27202	35065	36695	39648
Rfmb087	Negative	311.22	293.21	312.23	C18H32O4	[M-H]-	-	13-Oxo-9-hydroxy-10-octadecenoic acid*	Lipids	Free fatty acids	-	B	129780	126790	128430	224940	273930	181600	89950	93312	104590	61664	56039	54342
pmp001276	Positive	677.37	677.37	676.367	C33H56O14	[M+H]+	-	2,3-Dihydroxypropyl-9,12,15-octadecatrienoate-hexose-hexose	Lipids	Free fatty acids	-	A	888440	995880	1016100	911380	1161800	1339900	1153600	896720	786960	349840	375010	482940
pmp001271	Positive	679.39	263.24	678.383	C33H58O14	[M+H]+	-	2,3-Dihydroxypropyl-9,12-octadecadienoate-hexose-hexose*	Lipids	Free fatty acids	-	A	140200	134600	178210	168870	325240	146990	323750	105110	88868	167910	191530	133980
Lmqn008288	Negative	299.26	299.26	300.267	C18H36O3	[M-H]-	-	3-Hydroxy-stearic acid	Lipids	Free fatty acids	17773-30-7	B	433960	453640	421790	466290	294260	299890	295330	256760	191230	1082800	765920	712680
Rfmb091	Negative	295.23	195.14	296.235	C18H32O3	[M-H]-	C14767	9(S)-HODE*	Lipids	Free fatty acids	15514-85-9	A	607990	616690	567790	963590	1589100	1235600	369530	328030	336240	83496	97871	103670
pmn001694	Negative	329.23	229.15	330.241	C18H34O5	[M-H]-	-	9,10,13-Trihyroxy-11-octadecadienoic acid	Lipids	Free fatty acids	-	A	487480	478190	484960	969030	1135500	863140	318220	231930	267160	247790	281750	203830
Rfmb089	Negative	313.24	295.23	314.246	C18H34O4	[M-H]-	-	9,10-Dihydroxy-12-octadecenoic acid	Lipids	Free fatty acids	263399-34-4	A	382510	391840	383730	229870	585070	426820	394720	681400	645210	15486	16968	36333
pmb2778	Negative	295.23	277.3	296.235	C18H32O3	[M-H]-	-	9,10-EODE*	Lipids	Free fatty acids	65167-83-1	A	1328200	1309700	1303500	2265700	3022500	2403200	1050400	870410	855940	311270	365200	460120
pmn001691	Negative	327.22	291.2	328.225	C18H32O5	[M-H]-	-	9,12,13-Trihyroxy-10,15-octadecadienoic acid	Lipids	Free fatty acids	-	A	93183	79894	87881	160260	155900	136200	97695	77091	101090	22735	26590	18008
pmb2786	Negative	293.21	275	294.219	C18H30O3	[M-H]-	-	9-HOTrE	Lipids	Free fatty acids	89886-42-0	B	268870	257190	270180	448310	337250	369240	292270	260850	377360	37404	40207	63572
pmn001689	Negative	311.22	223.17	312.23	C18H32O4	[M-H]-	-	9-Hydroxy-12-oxo-10-octadecenoic acid*	Lipids	Free fatty acids	-	B	29054	25202	24637	40441	67969	63304	16908	12788	18162	4280.1	4862.3	5150.9
mws0383	Negative	267.23	267.23	268.24	C17H32O2	[M-H]-	-	Cis-10-Heptadecenoic Acid	Lipids	Free fatty acids	29743-97-3	A	249780	343270	198510	433490	428010	422230	571090	315530	267790	296730	93489	78180
pmn001610	Negative	307.26	307.3	308.272	C20H36O2	[M-H]-	C16525	Eicosadienoic acid	Lipids	Free fatty acids	5598-38-9	A	107370	122550	100080	154320	158170	130620	127020	80497	75005	39820	44107	42318
mws0396	Negative	281.25	281.25	282.256	C18H34O2	[M-H]-	C01712	Elaidic Acid	Lipids	Free fatty acids	112-79-8	A	12045000	14842000	11654000	21478000	25971000	26391000	15556000	6456700	6447400	5550500	4112000	3097100
pmb2640	Negative	199.17	181	200.178	C12H24O2	[M-H]-	C02679	Lauric acid	Lipids	Free fatty acids	143-07-7	A	7851.6	9008.7	8388.8	8475.3	14540	14756	8095.4	6512.9	6948.3	6323.7	5565.1	6385.9
mws1491	Negative	279.23	279.23	280.24	C18H32O2	[M-H]-	C01595	Linoleic acid	Lipids	Free fatty acids	60-33-3	A	24434000	32905000	26262000	27252000	34138000	40252000	33011000	18489000	16198000	18601000	18235000	14922000
Hmsn000210	Negative	133.01	115.01	266.224	C17H30O2	[M-H]-	-	Methyl 7,10-hexadecadienoate	Lipids	Free fatty acids	-	A	8099500	7800600	7570400	8881700	11445000	10809000	7438900	4102100	3891200	1749400	2087700	2354100
mws0119	Negative	227.2	227.2	228.209	C14H28O2	[M-H]-	C06424	Myristic Acid	Lipids	Free fatty acids	544-63-8	A	10363000	10321000	10188000	12104000	11865000	12087000	9937800	8220400	12794000	11620000	7357900	7839500
pmn001578	Negative	255.23	255.23	256.24	C16H32O2	[M-H]-	C00249	Palmitic acid	Lipids	Free fatty acids	1957-10-3	A	36798000	51600000	35915000	40678000	55408000	62745000	55500000	33240000	30558000	37934000	31541000	21836000
mws0359	Negative	241.22	241.22	242.225	C15H30O2	[M-H]-	-	Pentadecanoic Acid	Lipids	Free fatty acids	1002-84-2	B	142610	189930	158520	151440	180810	166300	240810	164140	428920	259480	103030	98803
pmb0889	Positive	279.23	95.1	278.225	C18H30O2	[M+H]+	C08364	Punicic acid	Lipids	Free fatty acids	544-72-9	A	1379500	1366100	1284600	2116700	3107900	2372000	868260	775700	700600	243370	278710	318750
mws1489	Negative	283.26	283.26	284.272	C18H36O2	[M-H]-	C01530	Stearic Acid	Lipids	Free fatty acids	1957-11-4	A	2095000	2638300	2258600	26880000	31929000	41286000	33485000	26272000	22307000	39496000	31668000	24148000
mws0752	Negative	185.15	185.16	186.162	C11H22O2	[M-H]-	-	Undecylic Acid	Lipids	Free fatty acids	112-37-8	A	346240	320050	344750	324040	330950	353990	377110	300780	261570	276940	304910	315970
mws0367	Negative	277.22	277.22	278.225	C18H30O2	[M-H]-	C06427	α-Linolenic Acid*	Lipids	Free fatty acids	463-40-1	A	13317000	14850000	13287000	14500000	16128000	16611000	18836000	14444000	13080000	4142100	4012200	4334800
mws0639	Negative	153.02	109	154.027	C7H6O4	[M-H]-	C00196	2,3-Dihydroxybenzoic Acid*	Organic acids	Organic acids	303-38-8	B	370100	457910	420050	141050	332130	251460	351350	143270	155820	949470	1339500	3177200
Lmrn003000	Negative	165.06	103.06	166.063	C9H10O3	[M-H]-	-	2-Hydroxy-3-phenylpropanoic acid	Organic acids	Organic acids	828-01-3	B	49220	48822	36927	69805	159700	191840	7085	2355.8	583.5	9	592.25	16918
Lmmn001643	Negative	163.04	119.05	164.047	C9H8O3	[M-H]-	-	2-Hydroxycinnamic acid*	Organic acids	Organic acids	583-17-5	B	115920	104450	115240	45261	76012	40475	232830	235190	340070	9	9	80762
Lmmn003323	Negative	271.23	225.22	272.235	C16H32O3	[M-H]-	-	2-Hydroxyhexadecanoic acid	Organic acids	Organic acids	764-67-0	A	603800	603030	590070	802500	1559800	1586700	476210	480910	697710	123900	84662	100820
pmb3101	Negative	175.1	115	176.068	C7H12O5	[M-H]-	C02504	2-Isopropylmalate	Organic acids	Organic acids	-	A	920570	1002400	1010400	666360	2630500	2825900	924520	486000	905340	37282	197600	59828
mws0473	Negative	131.03	87	132.042	C5H8O4	[M-H]-	-	2-Methylsuccinic acid*	Organic acids	Organic acids	498-21-5	A	1287900	1382300	1320300	1264300	4615600	4271200	828830	185030	160720	202350	170380	192950
pme1216	Negative	122.03	78	123.032	C6H5NO2	[M-H]-	C10164	2-Picolinic acid*	Organic acids	Organic acids	98-98-6	B	149780	161060	162110	157990	423320	407010	71311	49540	89946	31618	28285	42233
mws0147	Negative	117.06	59	118.063	C5H10O3	[M-H]-	-	3-Hydroxy-3-methyl butyric acid	Organic acids	Organic acids	625-08-1	B	42712	41135	43600	63475	117700	89693	30814	17147	18646	11959	10429	7712.4
mws0596	Positive	154.05	136.04	153.043	C7H7NO3	[M+H]+	C00632	3-Hydroxyanthranilic acid	Organic acids	Organic acids	548-93-6	B	67947	55582	54468	56640	24944	18394	76726	67941	58093	62669	31959	51655
mws0823	Negative	115.04	71	116.047	C5H8O3	[M-H]-	C00141	3-Methyl-2-Oxobutanoic acid	Organic acids	Organic acids	759-05-7	B	23048	36516	26766	26304	47377	37504	26701	15413	21644	17382	20170	40120
pme0295	Positive	146.08	86	145.074	C6H11NO3	[M+H]+	C02946	4-Acetamidobutyric acid	Organic acids	Organic acids	3025-96-5	B	128760	137010	132000	100560	148030	140720	227620	202870	214720	24831	35791	90682
mws0567	Positive	146.09	87	145.085	C5H11N3O2	[M+H]+	C01035	4-Guanidinobutyric acid	Organic acids	Organic acids	463-00-3	A	621020	725560	671190	426020	566170	483390	364180	302280	287990	1397200	1466500	1423900
mws0208	Negative	145.05	101	146.058	C6H10O4	[M-H]-	C06104	Adipic Acid*	Organic acids	Organic acids	124-04-9	B	62898	70570	56059	103020	164560	174160	27806	22655	9	24228	27487	34010
pme3096	Negative	118	74	119.022	C3H5NO4	[M-H]-	C00872	Aminomalonic acid	Organic acids	Organic acids	1068-84-4	B	497990	514780	516680	382870	833370	849080	430950	572500	599890	209620	281650	338570
mws0237	Negative	187.1	125	188.105	C9H16O4	[M-H]-	C08261	Anchoic Acid*	Organic acids	Organic acids	123-99-9	A	857770	911850	889070	1129700	1899800	1418500	708100	906510	1063000	282830	375370	368740
pmb2657	Negative	289.1	97.1	290.123	C10H18N4O6	[M-H]-	C03406	Argininosuccinic acid	Organic acids	Organic acids	2387-71-5	B	70868	81956	60245	110680	107460	121820	56043	49627	67282	9	9	9
pmb2826	Negative	147	87.1	148.037	C5H8O5	[M-H]-	C00815	Citramalate	Organic acids	Organic acids	2306-22-1	A	44982	60801	69104	30670	80509	58389	103050	66514	61269	11885	16396	14698
mws0281	Negative	191.02	111.01	192.027	C6H8O7	[M-H]-	C00158	Citric Acid	Organic acids	Organic acids	77-92-9	A	7977400	10089000	8567900	6563400	11895000	11060000	13039000	10407000	12014000	2664900	2543200	4609900
mws1189	Negative	193.04	72.8	194.033	C6H10O7	[M-H]-	C00333	D-Galacturonic acid(Gal A)*	Organic acids	Organic acids	685-73-4	B	161980	147530	149180	193180	141540	173180	130310	146210	146570	342600	391300	493490
pmb3099	Negative	153.03	125	154.039	C4H11O4P	[M-H]-	C06608	Diethyl phosphate	Organic acids	Organic acids	598-02-7	B	97057	101110	95906	114270	114720	77339	87841	101030	79512	119210	78634	75172
Lmmn000806	Negative	131.03	87.05	132.042	C5H8O4	[M-H]-	-	Dimethylmalonic acid*	Organic acids	Organic acids	595-46-0	B	115090	123380	115830	106490	434020	375410	74033	15959	12128	18878	12552	17734
mws0344	Negative	165.04	75	166.048	C5H10O6	[M-H]-	C00502	D-Xylonic acid	Organic acids	Organic acids	526-91-0	A	2200500	2087300	2052900	2489900	1545900	1412500	1824000	2114100	2094600	1009900	1024000	1260000
pme0243	Negative	131.04	87	132.042	C5H8O4	[M-H]-	C00489	Glutaric acid*	Organic acids	Organic acids	110-94-1	B	58727	62092	54558	65649	83007	1217.9	63833	56010	69797	36613	35686	51599
pme1654	Negative	209.12	59.02	210.126	C12H18O3	[M-H]-	C08491	Jasmonic acid	Organic acids	Organic acids	77026-92-7	B	61238	71991	58469	133810	185880	228440	54262	12331	14336	36355	33379	43762
mws0671	Positive	120.07	74.1	119.058	C4H9NO3	[M+H]+	C00263	L-Homoserine*	Organic acids	Organic acids	672-15-1	A	632410	659560	564530	1028700	210990	165300	217470	250730	249770	4130800	3734800	2858300
mws1709	Negative	133.01	71	134.022	C4H6O5	[M-H]-	-	Malic acid	Organic acids	Organic acids	636-61-3	A	2928100	3102700	3046000	3662500	4652300	4685600	2719400	1602000	1589300	637730	733090	869020
pme1975	Negative	103	59	104.06	C3H4O4	[M-H]-	C00383	Malonic acid	Organic acids	Organic acids	141-82-2	A	99507	121290	84082	43013	89771	54945	135970	150850	179750	138580	110440	138230
mws2628	Positive	118.09	87.05	117.07	C5H11NO2	[M+H]+	C15987	N-Methyl-4-aminobutyric acid*	Organic acids	Organic acids	1119-48-8	B	39090	47613	41799	57604	46855	56751	29478	17280	12370	69124	73467	58886
pme0282	Negative	165.02	77	166.027	C8H6O4	[M-H]-	C01606	Phthalic acid*	Organic acids	Organic acids	88-99-3	B	37865	35311	32893	51119	52817	37986	72729	54355	68915	16924	10355	15854
mws0277	Negative	191.06	85	192.063	C7H12O6	[M-H]-	C00296	Quinic Acid	Organic acids	Organic acids	77-95-2	A	412420	366840	360770	209880	530750	534670	725850	312300	366460	95755	141160	144490
mws0154	Negative	173.05	93	174.053	C7H10O5	[M-H]-	C00493	Shikimic acid	Organic acids	Organic acids	138-59-0	A	1088000	1099200	1230300	981690	576330	415520	2162900	4115300	3822400	112120	100340	194740
mws0851	Negative	143.11	143.11	166.097	C8H15NaO2	[M-Na]-	-	Sodium Valproate	Organic acids	Organic acids	1069-66-5	A	1560400	1568000	1554900	1804600	1599100	1950700	1096600	742180	849860	1591000	1452300	1479400
mws0192	Negative	117.02	73	118.027	C4H6O4	[M-H]-	C00042	Succinic acid*	Organic acids	Organic acids	110-15-6	A	11758000	12198000	12299000	8982700	20919000	19669000	9797700	14409000	14870000	5073100	6315000	7849600
pme3207	Negative	141.02	59	142.027	C6H6O4	[M-H]-	-	Trans,trans-Muconic acid	Organic acids	Organic acids	3588-17-8	B	113770	106160	130780	59977	9036.6	7877	36893	60702	72185	2024400	2364200	1631000
pme2380	Negative	145.01	101	146.022	C5H6O5	[M-H]-	C00026	α-Ketoglutaric acid	Organic acids	Organic acids	328-50-7	A	279430	185800	287740	75510	115480	179790	179930	437240	494640	424710	426960	420020
pme3011	Positive	104.07	68.8	103.063	C4H9NO2	[M+H]+	C00334	γ-Aminobutyric acid*	Organic acids	Organic acids	1956-12-2	A	3070500	3382300	3086900	4145100	3771100	3788200	4418700	2031900	1445500	378780	642360	247420
HJN049	Negative	575.12	449.09	576.126	C30H24O12	[M-H]-	-	2α,3α-Epoxy-5,7,3',4'-tetrahydroxyflavan-(4β-8-catechin)*	Tannins	Proanthocyanidins	-	B	390250	377450	360140	833320	837890	1122000	304460	286020	210840	63950	85751	9
HJN053	Negative	575.12	449.09	576.126	C30H24O12	[M-H]-	-	2α,3α-Epoxy-5,7,3',4'-tetrahydroxyflavan-(4β-8-epicatechin)*	Tannins	Proanthocyanidins	-	B	721720	543770	671850	880830	1124400	1231000	323100	376360	348150	100560	80513	45971
HJN046	Negative	863.19	575.12	864.19	C45H36O18	[M-H]-	-	Aesculitannin A	Tannins	Proanthocyanidins	-	B	636210	578430	628910	1349100	858400	963950	562730	574920	443650	96913	107510	114930
pmn001649	Negative	1153.26	1001.2	1154.27	C60H50O24	[M-H]-	C17625	Cinnamtannin A2	Tannins	Proanthocyanidins	86631-38-1	A	611110	622220	448500	408280	517830	474790	419840	456090	493900	577910	727240	561590
pmn001650	Negative	1153.26	575.1	1154.27	C60H50O24	[M-H]-	C17629	Cinnamtannin B2	Tannins	Proanthocyanidins	88038-12-4	A	1330500	1182200	1146200	556090	734200	577290	726320	1013900	1016100	2101400	2017700	1877800
pmn001648	Negative	863.18	411.1	864.19	C45H36O18	[M-H]-	C17632	Cinnamtannin D1	Tannins	Proanthocyanidins	97233-06-2	A	498520	548120	430860	736240	761230	715530	414810	476740	469280	335090	407190	388110
HJN048	Negative	863.19	575.12	864.19	C45H36O18	[M-H]-	-	Procyanidin	Tannins	Proanthocyanidins	-	B	755540	817300	721300	1943500	1141100	1245500	567490	769050	664520	143780	167110	174990
HJN074	Negative	591.15	289.07	592.158	C31H28O12	[M-H]-	-	Procyanidin A6	Tannins	Proanthocyanidins	-	B	217170	217280	249990	76441	62416	32566	290740	426540	462700	133000	162610	136020
pmp000274	Positive	579.15	409.09	578.142	C30H26O12	[M+H]+	-	Procyanidin B3	Tannins	Proanthocyanidins	23567-23-9	B	17772000	16602000	17340000	16026000	16621000	16238000	11924000	12622000	14019000	22544000	23285000	21307000
pmn001667	Negative	577.14	407.1	578.142	C30H26O12	[M-H]-	C10238	Procyanidin B4	Tannins	Proanthocyanidins	29106-51-2	A	10886000	7848000	8278800	8648500	9582600	9495900	6622600	7827300	7901100	8900300	9274900	8925800
pmn001646	Negative	865.2	577.1	866.206	C45H38O18	[M-H]-	C17624	Procyanidin C1*	Tannins	Proanthocyanidins	37064-30-5	A	4808100	4887800	5057900	3480700	2910600	3206600	5143700	6178700	6538200	7283700	8728100	7984500
pmn001647	Negative	865.2	713.2	866.206	C45H38O18	[M-H]-	-	Procyanidin C2*	Tannins	Proanthocyanidins	37064-31-6	A	1400700	1348300	1749800	780950	859740	644870	988330	1412100	974490	2586000	2686000	2064700
Hmbn006558	Negative	1043.51	983.48	1044.51	C51H80O22	[M-H]-	-	27-O-(3-Hydroxy-3-methylglutaroyl)spirost-5-ene-3β,27-diol(isonarthogenin)-3-O-rha-(1→2)-O-[glu-(1→4)]-glucoside	Steroids	Steroidal saponins	-	B	409480	456840	419810	2732.3	36975	854.54	442060	572090	690110	9	9	9
