# Supplementary material for: A draft genome, resequencing, and metabolomes reveal the genetic background and molecular basis of the nutritional and medicinal properties of loquat (Eriobotrya japonica (Thunb.) Lindl)
Source: Hortic Res. 2021 Nov 1;8:231. doi: 10.1038/s41438-021-00657-1 (PMC8558328; doi:10.1038/s41438-021-00657-1)
Supplement: Supplementary file 30 — Supplementary data file 10 [file 41438_2021_657_MOESM30_ESM.xlsx]

## Sheet: Sheet1
#ID	Compounds	M_Loquat-F1	M_Loquat-F2	M_Loquat-F3	M_Loquat-L1	M_Loquat-L2	M_Loquat-L3	M_Loquat-R1	M_Loquat-R2	M_Loquat-R3	R_vs_L_log2FC	R_vs_L_Pvalue	R_vs_L_VIP	R_vs_L_(FC_2_Pvalue_0.05_VIP_1)_regulated	L_vs_F_log2FC	L_vs_F_Pvalue	L_vs_F_VIP	L_vs_F_(FC_2_Pvalue_0.05_VIP_1)_regulated	F_vs_R_log2FC	F_vs_R_Pvalue	F_vs_R_VIP	F_vs_R_(FC_2_Pvalue_0.05_VIP_1)_regulated	HMDB_taxonomy	KEGG_annotation	KEGG_pathway_annotation
pmb0782	Piperidine	0.000374482	0.000460963	0.000385246	0.000140039	0.000164444	0.000145634	0.00042915	0.00054365	0.000367393	-1.57407	0.0269581	1.13915	down	1.43932	0.00755772	1.27763	up	0.134743	0.543443	0.387054	unchanged	Piperidines	C01746	Tropane, piperidine and pyridine alkaloid biosynthesis(ko00960)
mws4052	1-Aminocyclopropane-1-carboxylic acid	5.31146e-05	3.40084e-05	2.91964e-05	4.97563e-05	7.9872e-05	9.92152e-05	0.000979118	0.000885311	0.00086174	-3.57444	0.000496698	1.20173	down	-0.976269	0.103675	0.991023	unchanged	4.55071	0.00116697	1.19072	up	Carboxylic acids and derivatives	C01234	Metabolic pathways(ko01100);;Cysteine and methionine metabolism(ko00270);;Biosynthesis of secondary metabolites(ko01110)
pme1841	Cadaverine	0.000285714	0.000137128	0.000151682	0.000702856	0.0009232	0.000819534	7.30069e-06	8.39025e-06	1.09129e-05	6.5224	0.00616109	1.19234	up	-2.08974	0.00195309	1.26736	down	-4.43266	0.0609037	1.06119	unchanged	Organonitrogen compounds	C01672	Tropane, piperidine and pyridine alkaloid biosynthesis(ko00960);;Lysine degradation(ko00310);;Biosynthesis of secondary metabolites(ko01110);;Glutathione metabolism(ko00480);;Metabolic pathways(ko01100)
pme3033	N,N-Dimethylglycine*	0.00217333	0.00170632	0.00179074	0.0029746	0.00140516	0.0011306	0.000543951	0.000690018	0.000687077	1.52026	0.171815	0.86886	unchanged	0.041301	0.935607	0.059539	unchanged	-1.56156	0.00766471	1.16124	down	--	--	--
pme3011	γ-Aminobutyric acid*	0.00295473	0.00225946	0.00233293	0.00369802	0.001768	0.00129285	0.000406282	0.000670094	0.000282932	2.31391	0.131004	0.929967	unchanged	0.159144	0.760351	0.221297	unchanged	-2.47305	0.00365499	1.16185	down	--	--	--
pme3017	2-Aminoisobutyric acid*	0.00287361	0.00258875	0.00214621	0.00297418	0.00229112	0.00165087	0.00374565	0.00347335	0.00327118	-0.600993	0.0756459	0.997454	unchanged	0.13765	0.63248	0.335738	unchanged	0.463343	0.0250899	1.05751	unchanged	--	--	--
pmb0484	Choline	0.00605729	0.00523053	0.00513409	0.00571529	0.00467517	0.00406896	0.00834841	0.00773253	0.00686723	-0.66637	0.012124	1.09792	unchanged	0.183612	0.322217	0.657889	unchanged	0.482758	0.0179751	1.07739	unchanged	Organonitrogen compounds	C00114	ABC transporters(ko02010);;Metabolic pathways(ko01100);;Glycine, serine and threonine metabolism(ko00260);;Glycerophospholipid metabolism(ko00564)
pme1975	Malonic acid	3.06607e-05	5.37864e-05	3.38374e-05	0.000113794	0.000131258	0.000160767	0.000148642	0.000115208	0.00015807	-0.0561325	0.79051	0.168	unchanged	-1.77858	0.00823703	1.24399	down	1.83471	0.00566852	1.14638	up	Carboxylic acids and derivatives	C00383	Pyrimidine metabolism(ko00240);;beta-Alanine metabolism(ko00410)
pme0010	L-Serine	0.000195656	0.00013397	0.000140763	0.000171054	0.000179767	0.000164524	0.00304352	0.00300205	0.00253509	-4.05748	0.00363573	1.1982	down	-0.131686	0.525867	0.457777	unchanged	4.18916	0.00324271	1.18628	up	Carboxylic acids and derivatives	C00065	Aminoacyl-tRNA biosynthesis(ko00970);;Biosynthesis of secondary metabolites(ko01110);;Vancomycin resistance(ko01502);;Cysteine and methionine metabolism(ko00270);;Cyanoamino acid metabolism(ko00460);;Sphingolipid metabolism(ko00600);;ABC transporters(ko02010);;Glyoxylate and dicarboxylate metabolism(ko00630);;Monobactam biosynthesis(ko00261);;Carbon metabolism(ko01200);;Biosynthesis of amino acid…
pme2433	Diethanolamine	2.2486e-05	1.48128e-05	1.06042e-05	3.01201e-05	2.40893e-05	2.33383e-05	0.000258187	0.000263715	0.000223491	-3.26484	0.00253806	1.19921	down	-0.694969	0.0858461	1.00623	unchanged	3.95981	0.00161758	1.18764	up	Organonitrogen compounds	C06772	Glycerophospholipid metabolism(ko00564)
mws0255	Cytosine	0.000334286	0.000266664	0.000288195	0.000378723	0.000336102	0.000361031	0.000480646	0.000451768	0.000557172	-0.469425	0.0346262	1.08442	unchanged	-0.274995	0.0686438	1.04391	unchanged	0.74442	0.00918435	1.12036	unchanged	Diazines	C00380	Pyrimidine metabolism(ko00240);;Metabolic pathways(ko01100)
pme2122	Histamine	0.00029878	0.000228516	0.000245271	0.000374447	0.000322624	0.000353196	0.00035234	0.000347711	0.000473695	-0.160364	0.429284	0.513837	unchanged	-0.443023	0.0279413	1.13998	unchanged	0.603388	0.0636569	0.982925	unchanged	Organonitrogen compounds	C00388	Metabolic pathways(ko01100);;Histidine metabolism(ko00340);;Biosynthesis of secondary metabolites(ko01110)
pme0257	Uracil	5.13703e-05	3.49323e-05	3.4545e-05	7.08279e-05	0.000115309	0.000120743	8.63898e-05	7.6423e-05	0.000137303	0.0321523	0.931526	0.0541564	unchanged	-1.34448	0.0468055	1.15053	down	1.31233	0.076592	0.999183	unchanged	Diazines	C00106	beta-Alanine metabolism(ko00410);;Pyrimidine metabolism(ko00240);;Metabolic pathways(ko01100);;Pantothenate and CoA biosynthesis(ko00770)
pme0006	L-Proline	0.00488398	0.00438956	0.00456061	0.000180704	0.000274854	0.000286993	0.000398119	0.000611499	0.00031981	-0.840243	0.141845	0.873549	unchanged	4.2196	0.000651979	1.3046	up	-3.37936	7.7752e-05	1.19125	down	Carboxylic acids and derivatives	C00148	Metabolic pathways(ko01100);;Biosynthesis of amino acids(ko01230);;Aminoacyl-tRNA biosynthesis(ko00970);;Arginine and proline metabolism(ko00330);;ABC transporters(ko02010);;Carbapenem biosynthesis(ko00332);;Biosynthesis of secondary metabolites(ko01110)
mws0823	3-Methyl-2-Oxobutanoic acid	1.87501e-05	2.8386e-05	2.30965e-05	2.23461e-05	1.34112e-05	1.93583e-05	1.8644e-05	2.10408e-05	4.58783e-05	-0.63453	0.365013	0.590029	unchanged	0.349681	0.258707	0.719803	unchanged	0.284849	0.623867	0.323541	unchanged	Keto acids and derivatives	C00141	Valine, leucine and isoleucine degradation(ko00280);;2-Oxocarboxylic acid metabolism(ko01210);;Glucosinolate biosynthesis(ko00966);;Valine, leucine and isoleucine biosynthesis(ko00290);;Pantothenate and CoA biosynthesis(ko00770);;Biosynthesis of secondary metabolites(ko01110);;Biosynthesis of amino acids(ko01230);;Metabolic pathways(ko01100)
pmb1096	Indole	5.56423e-05	3.97854e-05	3.57638e-05	1.30866e-05	1.15865e-05	1.02346e-05	4.88958e-05	3.3536e-05	4.55844e-05	-1.87471	0.0192984	1.15396	down	1.91006	0.031962	1.22232	up	-0.0353473	0.897131	0.0837796	unchanged	Indoles and derivatives	C00463	Tryptophan metabolism(ko00380);;Benzoxazinoid biosynthesis(ko00402);;Biosynthesis of secondary metabolites(ko01110);;Metabolic pathways(ko01100);;Phenylalanine, tyrosine and tryptophan biosynthesis(ko00400)
mws2628	N-Methyl-4-aminobutyric acid*	4.10615e-05	2.80732e-05	3.49496e-05	2.46702e-05	1.50357e-05	1.10637e-05	7.41428e-05	7.66389e-05	6.73378e-05	-2.10308	0.000644616	1.18902	down	1.03572	0.0324225	1.11106	up	1.06737	0.00173998	1.16057	up	--	--	--
mws0191	Betaine*	0.00100943	0.000735758	0.00063407	0.00335564	0.00469909	0.00461508	0.00536668	0.00436037	0.00455799	-0.173109	0.374954	0.542699	unchanged	-2.41281	0.0116083	1.26512	down	2.58592	0.00267244	1.17871	up	--	--	--
mws0256	L-Valine*	0.0250778	0.014515	0.0132511	0.00228006	0.00224587	0.00252595	0.00994831	0.0133891	0.00941809	-2.21566	0.0200294	1.15944	down	2.90566	0.0552982	1.17419	unchanged	-0.689999	0.209347	0.772077	unchanged	--	--	--
mws0192	Succinic acid*	0.00640308	0.0125336	0.012113	0.00819972	0.0125376	0.0132996	0.00544144	0.00658765	0.00897623	0.696347	0.0946697	0.907904	unchanged	-0.132522	0.715496	0.252892	unchanged	-0.563825	0.230106	0.715798	unchanged	--	--	--
mws0147	3-Hydroxy-3-methyl butyric acid	4.52465e-05	7.05201e-05	5.52367e-05	2.57883e-05	1.492e-05	1.66769e-05	1.28273e-05	1.08793e-05	8.81934e-06	0.819089	0.121329	0.916436	unchanged	1.57527	0.0213193	1.20318	up	-2.39436	0.0222064	1.13763	down	--	--	--
pme3096	Aminomalonic acid	0.000272919	0.000499315	0.000522899	0.000360663	0.000498145	0.000536538	0.00022484	0.00029381	0.000387164	0.623337	0.0846014	0.908649	unchanged	-0.107524	0.747594	0.2257	unchanged	-0.515812	0.248905	0.685242	unchanged	--	--	--
mws0230	L-Threonine*	0.000721235	0.00010702	0.000118266	0.000166334	0.000226362	0.00022088	0.00436165	0.00371735	0.00303755	-4.17932	0.0115579	1.17864	down	0.625393	0.639803	0.344409	unchanged	3.55393	0.00411299	1.15743	up	--	--	--
mws0671	L-Homoserine*	0.000733282	0.000126415	0.000101799	0.000182001	0.000218166	0.000223393	0.00443072	0.00389605	0.00326854	-4.21687	0.00825302	1.18674	down	0.624752	0.640383	0.344476	unchanged	3.59212	0.00191549	1.16618	up	--	--	--
pmp001287	N-Benzylmethylene isomethylamine	0.00948554	0.0133766	0.0148929	0.00163003	0.00203687	0.00209807	0.00149082	0.00185205	0.00134204	0.299292	0.163154	0.783445	unchanged	2.71128	0.0213167	1.25081	up	-3.01058	0.0199254	1.14696	down	--	--	--
pma0134	D-(-)-Threose	0.010852	0.00510986	0.0082997	0.00298163	0.000947389	0.000557861	0.000577352	0.00060139	0.00114524	0.949112	0.440658	0.508826	unchanged	2.43489	0.041024	1.14393	up	-3.384	0.0463577	1.08707	down	--	--	--
pmb0069	Benzamide	0.00575356	0.00356806	0.00507817	0.000210489	3.30986e-05	3.29227e-05	1.35481e-05	1.13654e-05	2.38197e-05	2.50436	0.327833	0.650886	unchanged	5.70257	0.0176466	1.26027	up	-8.20693	0.0177523	1.15397	down	--	--	--
mws0491	Phenethylamine	0.0272983	0.015778	0.0175016	0.000759915	0.000142648	0.000120439	4.51471e-05	3.09698e-05	0.0001057	2.49225	0.312264	0.66829	unchanged	5.88791	0.0307744	1.22975	up	-8.38017	0.0303135	1.12581	down	Benzene and substituted derivatives	C05332	Phenylalanine metabolism(ko00360)
mws0628	4-Hydroxybenzaldehyde	5.0078e-05	6.36658e-05	5.43012e-05	9.65367e-05	0.000106503	0.000128927	1.2838e-05	2.93153e-05	9.64097e-05	1.2605	0.114465	0.920012	unchanged	-0.98219	0.0176299	1.22222	unchanged	-0.278306	0.739066	0.220818	unchanged	Organooxygen compounds	C00633	Metabolic pathways(ko01100)
pme0241	Benzoic acid	9.53758e-05	0.000195635	0.000124665	6.53763e-05	2.97408e-05	2.22159e-05	1.91492e-05	2.68263e-05	5.28733e-05	0.247313	0.733163	0.215998	unchanged	1.82485	0.0614897	1.09444	unchanged	-2.07216	0.0585067	1.02617	unchanged	Benzene and substituted derivatives	C00180	Metabolic pathways(ko01100);;Phenylalanine metabolism(ko00360);;Biosynthesis of secondary metabolites(ko01110)
mws0133	Nicotinamide	0.000736062	0.000707478	0.000683461	0.000609424	0.000400665	0.000538452	0.000169289	0.000191819	0.000477766	0.884383	0.126549	0.858539	unchanged	0.45791	0.0801662	1.09458	unchanged	-1.34229	0.0466422	1.0818	down	Pyridines and derivatives	C00153	Nicotinate and nicotinamide metabolism(ko00760);;Metabolic pathways(ko01100)
pme0490	Nicotinic acid*	0.00018882	0.000661822	0.000565164	0.000255272	0.000227789	0.000324486	0.000139986	0.000103457	0.000202564	0.85648	0.0418259	1.00019	unchanged	0.810005	0.293604	0.741699	unchanged	-1.66648	0.149656	0.883828	unchanged	--	--	--
pme1216	2-Picolinic acid*	0.000112619	0.000253633	0.000250654	5.96803e-05	4.31058e-05	8.04472e-05	3.39137e-05	2.95062e-05	4.82946e-05	0.713867	0.144954	0.844634	unchanged	1.75137	0.0828968	1.09055	unchanged	-2.46523	0.0665055	1.04444	unchanged	--	--	--
HJN025	p-Hydroxybenzyl alcohol	6.41541e-09	5.39236e-09	5.54257e-09	7.53212e-09	7.8311e-09	8.04955e-09	9.65345e-09	5.72296e-06	0.000625224	-14.718	0.417395	0.547836	unchanged	-0.432331	0.0121776	0	unchanged	15.1503	0.417391	0.541827	unchanged	--	--	--
pmb0302	2-Aminoethylphosphonate	1.25072e-05	6.83631e-06	9.47472e-06	1.86487e-05	2.60262e-05	3.14818e-05	2.38644e-06	2.38814e-06	1.02917e-08	3.99242	0.0198121	1.15042	up	-1.40199	0.0353508	1.16286	down	-2.59043	0.0235335	1.08853	down	Organic phosphonic acids and derivatives	C03557	ABC transporters(ko02010);;Metabolic pathways(ko01100)
Wmhn001892	Pyrogallic acid	9.24675e-05	7.6901e-05	6.28651e-05	8.48117e-05	0.000131232	8.78072e-05	0.000143032	9.06894e-05	9.80118e-05	-0.126661	0.6971	0.245731	unchanged	-0.387786	0.25598	0.743033	unchanged	0.514447	0.169805	0.796399	unchanged	--	--	--
pmp001086	5-Hydroxymethylfurfural	3.95995e-05	2.38049e-05	3.04164e-05	2.53774e-05	8.24432e-05	6.6229e-05	0.000515977	0.000447814	0.000447542	-3.01949	0.000213632	1.19559	down	-0.891519	0.252253	0.792137	unchanged	3.91101	0.00193075	1.1882	up	--	--	--
Rfmb319	Pipecolic acid	0.00815755	0.00516894	0.0045047	0.00527349	0.00447121	0.00413953	0.00913678	0.00608891	0.0128624	-1.01651	0.133073	0.925029	unchanged	0.360956	0.363155	0.641172	unchanged	0.655556	0.221969	0.721542	unchanged	Carboxylic acids and derivatives	C00408	Tropane, piperidine and pyridine alkaloid biosynthesis(ko00960);;Lysine degradation(ko00310);;Biosynthesis of secondary metabolites(ko01110);;Metabolic pathways(ko01100)
ML10181668	CYCLOLEUCINE	0.000917475	5.39236e-09	5.54257e-09	0.000423029	0.000535404	0.000578387	0.00496756	0.00606314	0.00410549	-3.29998	0.0147767	1.17102	down	-0.744189	0.570553	0.413081	unchanged	4.04417	0.00476206	1.15359	up	--	--	--
pmb0501	Agmatine	1.80152e-05	1.71417e-05	1.63875e-05	9.74824e-06	8.84827e-06	8.28022e-06	3.33859e-05	4.13149e-05	3.6546e-05	-2.04934	0.0053523	1.19138	down	0.93946	0.000217213	1.29263	unchanged	1.10988	0.0106988	1.16392	up	Organonitrogen compounds	C00179	Metabolic pathways(ko01100);;Arginine and proline metabolism(ko00330)
mws0216	Trans-4-Hydroxy-L-proline	0.000476152	0.000257198	0.000326002	0.000466464	0.00030188	0.000343457	0.00159239	0.00155642	0.00201112	-2.21445	0.0065678	1.17736	down	-0.0697171	0.841064	0.139323	unchanged	2.28417	0.00459439	1.16418	up	Carboxylic acids and derivatives	C01157	Metabolic pathways(ko01100);;Arginine and proline metabolism(ko00330)
pmp001198	6-Deoxyfagomine*	0.000587916	0.000696513	0.000499823	0.000157614	0.000215094	0.000204763	0.000531112	0.000601693	0.000471042	-1.47372	0.00463854	1.17296	down	1.6275	0.0132157	1.25464	up	-0.153783	0.435092	0.480831	unchanged	--	--	--
mws0227	L-Leucine*	0.0103324	0.0109363	0.00799917	0.00326517	0.00345343	0.00330971	0.00997545	0.0128237	0.0085816	-1.6458	0.0291954	1.1393	down	1.54524	0.0186142	1.2602	up	0.100565	0.672744	0.268388	unchanged	--	--	--
mws0258	L-Isoleucine*	0.0101028	0.0108165	0.00808661	0.00326484	0.00357142	0.00347115	0.00985661	0.0123449	0.00849115	-1.57421	0.0258441	1.14556	down	1.49267	0.0158533	1.26523	up	0.0815466	0.709049	0.237696	unchanged	--	--	--
mws0473	2-Methylsuccinic acid*	0.000901223	0.00276544	0.00263038	0.00069365	0.000160999	0.000143747	0.000217042	0.000177736	0.000220644	0.698036	0.553008	0.401451	unchanged	2.65699	0.0881618	1.06607	unchanged	-3.35503	0.0873742	1.00959	unchanged	--	--	--
Lmmn000806	Dimethylmalonic acid*	7.59086e-05	0.000260044	0.000231193	6.19584e-05	1.38863e-05	1.08472e-05	2.02487e-05	1.30939e-05	2.02793e-05	0.693074	0.575205	0.377912	unchanged	2.70975	0.0975232	1.04925	unchanged	-3.40282	0.0955594	0.993684	unchanged	--	--	--
pme0243	Glutaric acid*	4.67962e-05	4.97337e-05	7.50033e-07	5.3422e-05	4.87355e-05	6.24261e-05	3.92713e-05	3.72267e-05	5.90049e-05	0.280496	0.308473	0.623848	unchanged	-0.758606	0.29079	0.736661	unchanged	0.47811	0.51973	0.413963	unchanged	--	--	--
mws0001	L-Asparagine	0.0128665	0.000896809	0.00059462	0.00193341	7.46721e-05	6.21944e-05	0.0581814	0.0609558	0.0473455	-6.3294	0.0049024	1.19312	down	2.79395	0.417876	0.586657	unchanged	3.53546	0.000942712	1.16508	up	Carboxylic acids and derivatives	C00152	Biosynthesis of secondary metabolites(ko01110);;Alanine, aspartate and glutamate metabolism(ko00250);;Cyanoamino acid metabolism(ko00460);;Aminoacyl-tRNA biosynthesis(ko00970);;Biosynthesis of amino acids(ko01230);;Metabolic pathways(ko01100)
pmc0682	4-Aminoindole	1.25029e-05	1.03773e-05	5.54257e-09	0.00022347	0.000403702	0.0004144	6.47586e-06	9.38857e-09	1.02917e-08	7.3251	0.0306174	1.13629	up	-5.50817	0.0312779	1.22833	down	-1.81693	0.30107	0.629154	unchanged	--	--	--
pme2527	L-Ornithine	0.000801998	6.78479e-05	4.86416e-05	0.000112404	1.6648e-05	1.42307e-05	0.00652745	0.00790445	0.00394151	-7.00261	0.0345651	1.12728	down	2.68039	0.40699	0.601241	unchanged	4.32222	0.0328651	1.10644	up	Carboxylic acids and derivatives	C00077	Biosynthesis of secondary metabolites(ko01110);;Arginine and proline metabolism(ko00330);;ABC transporters(ko02010);;Metabolic pathways(ko01100);;Biosynthesis of amino acids(ko01230);;Arginine biosynthesis(ko00220);;D-Arginine and D-ornithine metabolism(ko00472);;2-Oxocarboxylic acid metabolism(ko01210);;Glutathione metabolism(ko00480)
mws0219	L-Aspartic Acid	0.00101185	0.000510908	0.00042341	0.000306691	0.000120016	0.000129947	0.00954448	0.00847851	0.00546663	-5.3991	0.0243412	1.14897	down	1.80579	0.116021	1.00538	unchanged	3.59331	0.0255486	1.1295	up	Carboxylic acids and derivatives	C00049	Pantothenate and CoA biosynthesis(ko00770);;beta-Alanine metabolism(ko00410);;Alanine, aspartate and glutamate metabolism(ko00250);;2-Oxocarboxylic acid metabolism(ko01210);;Arginine biosynthesis(ko00220);;Monobactam biosynthesis(ko00261);;Histidine metabolism(ko00340);;Carbon metabolism(ko01200);;Biosynthesis of amino acids(ko01230);;Metabolic pathways(ko01100);;Nicotinate and nicotinamide metab…
mws1709	Malic acid	0.00261072	0.00278743	0.00288559	0.00227587	0.00139394	0.00142146	0.000684033	0.000764741	0.000993748	1.05965	0.0811982	0.993794	unchanged	0.702256	0.0576815	1.13868	unchanged	-1.76191	0.000105621	1.18565	down	Hydroxy acids and derivatives	C00149	Biosynthesis of secondary metabolites(ko01110);;Metabolic pathways(ko01100);;Carbon fixation in photosynthetic organisms(ko00710);;Pyruvate metabolism(ko00620);;Carbon metabolism(ko01200);;Citrate cycle (TCA cycle)(ko00020);;Glyoxylate and dicarboxylate metabolism(ko00630)
pmb0374	2-Aminopurine	0.000731072	0.000704422	0.000672314	0.000315454	0.000177435	0.000140715	8.846e-05	7.48426e-05	6.14898e-05	1.49499	0.121642	0.947781	unchanged	1.73409	0.00695947	1.27544	up	-3.22908	9.68598e-05	1.19315	down	--	--	--
pme0040	Adenine	0.00259888	0.00344674	0.00236385	0.00922685	0.0141691	0.0176804	0.000135599	0.000137115	0.00113593	4.86592	0.0307637	1.13092	up	-2.28822	0.0449408	1.19056	down	-2.5777	0.00757556	1.10864	down	Imidazopyrimidines	C00147	Zeatin biosynthesis(ko00908);;Metabolic pathways(ko01100);;Purine metabolism(ko00230)
mws0889	Threonate	0.000173957	0.000260607	0.000261893	0.000267039	0.000307632	0.000437171	0.000168367	0.000198151	0.000148235	0.97503	0.0744085	1.01611	unchanged	-0.538877	0.167851	0.870595	unchanged	-0.436153	0.161386	0.814583	unchanged	Organooxygen compounds	C01620	Ascorbate and aldarate metabolism(ko00053)
pme1173	Allopurinol	1.9912e-05	3.24458e-05	3.44699e-05	8.51883e-05	8.42504e-05	0.000121289	9.65345e-09	9.38857e-09	1.02917e-08	13.2748	0.0154668	1.17127	up	-1.74344	0.0202904	1.22137	down	-11.5314	0.0238794	1.1402	down	--	--	--
pme0033	Hypoxanthine	2.33229e-05	4.57326e-05	3.7942e-05	7.91534e-05	0.00010605	0.000134213	9.65345e-09	9.38857e-09	1.02917e-08	13.4106	0.0215741	1.15715	up	-1.57786	0.0325329	1.17634	down	-11.8327	0.0323009	1.1215	down	Imidazopyrimidines	C00262	Purine metabolism(ko00230);;Metabolic pathways(ko01100)
mws0146	Nicotinic Acid Methyl Ester(Methyl Nicotinate)	6.92323e-05	0.000608857	0.000480141	1.70092e-05	1.85336e-05	2.03859e-05	9.65345e-09	9.38857e-09	1.02917e-08	10.8968	0.00273414	1.20084	up	4.37219	0.152491	0.978736	unchanged	-15.269	0.141021	0.913881	unchanged	--	--	--
pma0948	Phenylethanolamine*	0.00609585	0.00320019	0.0050887	0.00167849	0.000577952	0.000272263	0.000341925	0.000340878	0.000666105	0.906607	0.456847	0.49111	unchanged	2.50807	0.0260816	1.17809	up	-3.41467	0.0342944	1.11215	down	--	--	--
pme1002	L-Tyramine*	0.00157784	0.000852113	0.00121795	0.000464732	0.00016025	8.0593e-05	9.58524e-05	8.95472e-05	0.000156355	1.04584	0.40954	0.547448	unchanged	2.37019	0.0242873	1.17437	up	-3.41603	0.033153	1.1165	down	--	--	--
pme2482	Protocatechuic aldehyde*	0.000200246	0.000232566	0.000261807	0.000206414	0.000172641	0.000136037	0.000173119	0.000219703	0.00146349	-1.84953	0.400981	0.566123	unchanged	0.431393	0.0921739	0.969953	unchanged	1.41814	0.456258	0.49902	unchanged	--	--	--
mws0749	4-Hydroxybenzoic acid*	0.000415177	0.00497655	0.005161	0.000392181	0.000345038	0.000479136	7.18142e-05	8.16169e-05	0.000268752	1.52662	0.0330881	1.04943	up	3.11698	0.182737	0.924888	unchanged	-4.6436	0.161344	0.879722	unchanged	--	--	--
Lmgn001670	Salicylic acid*	0.000150534	0.000144959	0.00017525	0.00018909	0.000158101	0.000151725	0.000121719	0.000187375	0.00125308	-1.64668	0.435741	0.5273	unchanged	-0.083858	0.562318	0.396446	unchanged	1.73054	0.42567	0.53261	unchanged	--	--	--
mws2368	Tyrosol	2.77018e-05	1.88697e-05	2.6693e-05	3.55432e-05	2.16747e-05	2.03215e-05	1.68249e-05	1.82044e-05	0.000127206	-1.06508	0.521668	0.433606	unchanged	-0.0818184	0.81493	0.165312	unchanged	1.1469	0.502746	0.44952	unchanged	Phenols	C06044	Tyrosine metabolism(ko00350)
pma2987	Histidinol	0.0181328	0.0192573	0.0187185	0.0284245	0.0328323	0.0331445	0.0213105	0.0238772	0.0280404	0.366408	0.0501255	0.985849	unchanged	-0.750585	0.0112155	1.27045	unchanged	0.384177	0.0968132	0.982308	unchanged	Organonitrogen compounds	C00860	Histidine metabolism(ko00340);;Metabolic pathways(ko01100);;Biosynthesis of amino acids(ko01230);;Biosynthesis of secondary metabolites(ko01110)
pme3207	Trans,trans-Muconic acid	4.2753e-05	5.41429e-06	4.85098e-06	3.08758e-05	5.28181e-05	6.45619e-05	0.00217138	0.00246627	0.00186509	-5.45489	0.00650989	1.19128	down	-1.48353	0.121467	0.921756	unchanged	6.93842	0.00623901	1.17991	up	Fatty Acyls	C02480	Metabolic pathways(ko01100)
pme2879	5-Hydroxymethyluracil	1.46835e-05	2.16839e-05	1.73168e-05	4.94433e-06	9.55481e-06	2.21076e-05	9.65345e-09	3.62211e-05	1.02917e-08	0.0144864	0.993227	0.00458816	unchanged	0.552386	0.388109	0.599466	unchanged	-0.566872	0.679381	0.274025	unchanged	--	--	--
pmp000966	Stachydrine*	0.00134424	0.00105319	0.000883486	0.00428469	0.00689572	0.00863001	0.000362584	0.00067676	0.000348467	3.83538	0.0389334	1.11626	up	-2.59409	0.047293	1.18765	down	-1.24129	0.0233101	1.04861	down	--	--	--
Rfmb318	D-Proline betaine	0.000653075	0.000440466	0.000332222	0.00208598	0.00388344	0.00413586	0.000187824	0.000400433	0.000167824	3.74042	0.0387516	1.11437	up	-2.8253	0.0437479	1.19223	down	-0.915121	0.140408	0.812522	unchanged	--	--	--
mws0103	Indole-3-carboxaldehyde	5.69076e-05	6.24675e-05	5.81859e-05	4.62723e-05	4.17006e-05	4.15214e-05	3.40349e-05	3.54815e-05	7.08381e-05	-0.116186	0.792776	0.18044	unchanged	0.455426	0.0022459	1.25777	unchanged	-0.33924	0.411304	0.541741	unchanged	Purine nucleosides	C00294	Purine metabolism(ko00230);;Metabolic pathways(ko01100)
pme0295	4-Acetamidobutyric acid	7.16815e-05	8.86923e-05	8.66612e-05	0.000190496	0.000176522	0.000192044	2.66339e-05	3.73363e-05	0.000103697	1.7374	0.0283432	1.12883	up	-1.17829	0.000146384	1.29501	down	-0.559113	0.387412	0.56269	unchanged	Carboxylic acids and derivatives	C02946	Metabolic pathways(ko01100);;Arginine and proline metabolism(ko00330)
mws0567	4-Guanidinobutyric acid	0.000303677	0.000339221	0.000297692	0.000304783	0.00026302	0.000257577	0.00149865	0.00152982	0.00162827	-2.49619	0.000231285	1.20488	down	0.188507	0.125214	0.912978	unchanged	2.30768	0.000342233	1.19275	up	Carboxylic acids and derivatives	C01035	Arginine and proline metabolism(ko00330);;Metabolic pathways(ko01100)
pme2380	α-Ketoglutaric acid	5.38253e-05	6.919e-05	0.000110722	0.000150584	0.000380452	0.000442403	0.000455547	0.000445394	0.000480304	-0.504806	0.26446	0.730495	unchanged	-2.0582	0.103982	1.05529	unchanged	2.56301	0.000165195	1.18876	up	Keto acids and derivatives	C00026	Biosynthesis of secondary metabolites(ko01110);;Butanoate metabolism(ko00650);;Taurine and hypotaurine metabolism(ko00430);;Citrate cycle (TCA cycle)(ko00020);;Glyoxylate and dicarboxylate metabolism(ko00630);;Histidine metabolism(ko00340);;Carbon metabolism(ko01200);;Lysine biosynthesis(ko00300);;Metabolic pathways(ko01100);;Biosynthesis of amino acids(ko01230);;C5-Branched dibasic acid metaboli…
Zmgn00204	2-methyl-3-oxosuccinic acid	5.89747e-05	0.000212213	0.000190307	0.000152827	0.000234689	0.000255072	4.75036e-05	2.70599e-05	3.07758e-05	2.60885	0.0253173	1.13781	up	-0.477579	0.359229	0.611406	unchanged	-2.13127	0.128889	0.927794	unchanged	--	--	--
mws0208	Adipic Acid*	7.34351e-05	9.85963e-05	0.000107255	2.32709e-05	1.97126e-05	8.04955e-09	2.59871e-05	2.86737e-05	3.88914e-05	-1.12172	0.130602	0.8656	unchanged	2.69962	0.00446985	1.24635	up	-1.5779	0.0158715	1.1275	down	--	--	--
pme0193	L-Glutamine	0.011902	0.00273489	0.00182776	0.00444738	0.0047346	0.00510655	0.0102231	0.0170434	0.00869218	-1.33148	0.105687	0.983763	unchanged	0.204516	0.842716	0.147458	unchanged	1.12697	0.193018	0.741526	unchanged	Carboxylic acids and derivatives	C00064	Pyrimidine metabolism(ko00240);;Aminoacyl-tRNA biosynthesis(ko00970);;Arginine biosynthesis(ko00220);;Alanine, aspartate and glutamate metabolism(ko00250);;Metabolic pathways(ko01100);;Biosynthesis of amino acids(ko01230);;Glyoxylate and dicarboxylate metabolism(ko00630);;Nitrogen metabolism(ko00910);;ABC transporters(ko02010);;Purine metabolism(ko00230)
pme0026	L-Lysine	0.0116575	0.00275388	0.00185645	0.00454128	0.00479777	0.00509242	0.0113492	0.0169182	0.00872374	-1.35796	0.0889273	1.01532	unchanged	0.172806	0.86303	0.128419	unchanged	1.18516	0.159993	0.78717	unchanged	Carboxylic acids and derivatives	C00047	2-Oxocarboxylic acid metabolism(ko01210);;Tropane, piperidine and pyridine alkaloid biosynthesis(ko00960);;Aminoacyl-tRNA biosynthesis(ko00970);;Lysine degradation(ko00310);;Biosynthesis of secondary metabolites(ko01110);;ABC transporters(ko02010);;Biotin metabolism(ko00780);;Lysine biosynthesis(ko00300);;Biosynthesis of amino acids(ko01230);;Metabolic pathways(ko01100)
pme1691	Acetylcholine	0.000188371	0.000298455	0.000374241	0.000304038	0.000294763	0.000341623	0.000647715	0.000660444	0.000895874	-1.22876	0.031489	1.12582	down	-0.127186	0.677177	0.303578	unchanged	1.35595	0.0136552	1.09701	up	Organonitrogen compounds	C01996	Glycerophospholipid metabolism(ko00564)
mws1050	O-Acetylserine*	0.000223941	0.0001824	0.000175687	0.000132147	0.000121391	0.000109215	0.000369631	0.00064511	0.000803202	-2.32525	0.0615584	1.0716	unchanged	0.682103	0.0256412	1.19266	unchanged	1.64315	0.0809508	1.01792	unchanged	--	--	--
pme0014	L-Glutamic acid*	0.00433532	0.00141034	0.00144871	0.00507096	0.00902317	0.0115609	0.0533568	0.049434	0.0584091	-2.65153	0.000258792	1.19524	down	-1.8343	0.0629179	1.07643	unchanged	4.48584	0.000878894	1.18831	up	--	--	--
pmp001285	Phthalic anhydride	0.000826305	0.000511034	0.000597305	0.000756744	0.000770615	0.000761568	0.00149435	0.00114833	0.00109621	-0.707939	0.0606456	1.07047	unchanged	-0.242603	0.336076	0.694688	unchanged	0.950542	0.0210611	1.05903	unchanged	--	--	--
pmb2826	Citramalate	2.18623e-05	4.82371e-05	3.59584e-05	8.62428e-05	5.78753e-05	5.47987e-05	1.27479e-05	1.71039e-05	1.68076e-05	2.09193	0.0345734	1.12129	up	-0.907315	0.0741036	1.0142	unchanged	-1.18461	0.117201	0.940683	unchanged	--	--	--
pme1210	L-Methionine	9.34797e-05	0.000172567	0.00013147	3.56244e-05	2.9726e-05	2.93048e-05	1.28648e-05	1.62579e-05	1.38653e-05	1.13875	0.00525055	1.16687	up	2.07026	0.0465419	1.19097	up	-3.20901	0.0351509	1.11458	down	Carboxylic acids and derivatives	C00073	2-Oxocarboxylic acid metabolism(ko01210);;Glucosinolate biosynthesis(ko00966);;Cysteine and methionine metabolism(ko00270);;Biosynthesis of secondary metabolites(ko01110);;Biosynthesis of amino acids(ko01230);;Metabolic pathways(ko01100);;Aminoacyl-tRNA biosynthesis(ko00970)
mws1499	D-(-)-Arabinose	7.33282e-05	0.000119656	0.000101251	3.80071e-05	4.57649e-05	6.44805e-05	0.000167284	0.000167336	0.000150751	-1.71103	0.000550683	1.18958	down	0.988913	0.0476588	1.10107	unchanged	0.722117	0.0283075	1.08692	unchanged	--	--	--
mws0921	p-Coumaryl alcohol	8.35928e-06	8.78296e-06	5.724e-06	7.16371e-06	5.58871e-06	3.21097e-06	2.06734e-05	3.29633e-05	4.42351e-05	-2.61613	0.0532385	1.0792	unchanged	0.518452	0.200942	0.799424	unchanged	2.09767	0.0640588	1.049	unchanged	Cinnamyl alcohols	C02646	Biosynthesis of secondary metabolites(ko01110);;Phenylpropanoid biosynthesis(ko00940);;Metabolic pathways(ko01100)
pme0183	2-Hydroxy-6-aminopurine	0.000124708	0.000128776	9.58188e-05	8.96155e-05	0.000101856	0.000126619	3.24131e-06	1.39963e-05	6.10152e-05	2.02323	0.0259755	1.07011	up	0.135037	0.527142	0.429543	unchanged	-2.15826	0.0187406	1.08698	down	--	--	--
pme1109	Guanine	0.000912771	0.00117446	0.000851586	0.00101424	0.00123636	0.00182439	4.9475e-05	5.47364e-05	0.000600775	2.53113	0.0234935	1.06243	up	-0.471561	0.25413	0.76693	unchanged	-2.05957	0.0357289	1.04258	down	Imidazopyrimidines	C00242	Metabolic pathways(ko01100);;Purine metabolism(ko00230)
pme0256	Xanthine	0.00134973	0.000270373	0.000285652	2.77341e-05	2.65065e-05	2.71476e-05	1.46958e-05	2.38073e-05	2.35052e-05	0.392358	0.161415	0.880702	unchanged	4.5494	0.230836	0.848257	unchanged	-4.94176	0.227524	0.779167	unchanged	Imidazopyrimidines	C00385	Biosynthesis of secondary metabolites(ko01110);;Purine metabolism(ko00230);;Caffeine metabolism(ko00232);;Metabolic pathways(ko01100)
mws0458	Vanillin*	0.000186724	0.000100508	8.51709e-05	0.000308323	0.00018906	0.000225861	0.000349906	0.000413087	0.00148716	-1.63747	0.301367	0.685213	unchanged	-0.957621	0.06971	1.0153	unchanged	2.59509	0.231286	0.772808	unchanged	--	--	--
mws0182	p-Hydroxyphenyl acetic acid	1.04764e-05	9.56545e-06	2.88645e-06	9.90641e-05	3.75231e-05	3.83194e-05	7.317e-06	3.72935e-06	1.14844e-05	2.95662	0.128634	0.939256	unchanged	-2.93139	0.128968	1.01538	unchanged	-0.025229	0.969706	0.0236442	unchanged	--	--	--
mws0145	2-Methoxybenzoic acid*	4.65901e-05	2.74986e-05	1.19781e-05	7.54392e-05	2.00981e-05	3.03039e-05	9.65345e-09	9.38857e-09	1.02917e-08	12.0668	0.132489	0.937921	unchanged	-0.548073	0.546467	0.414765	unchanged	-11.5187	0.10328	0.979722	unchanged	--	--	--
mws0437	D-Arabitol*	2.59282e-05	2.78905e-05	2.42808e-05	3.7356e-05	3.06901e-05	2.8092e-05	2.03666e-05	2.66197e-05	2.82669e-05	0.353354	0.131307	0.829596	unchanged	-0.299794	0.149726	0.932259	unchanged	-0.05356	0.743741	0.209117	unchanged	--	--	--
mws0596	3-Hydroxyanthranilic acid	4.03743e-05	1.49452e-05	1.13278e-05	6.42122e-05	5.9117e-05	5.19581e-05	6.72192e-05	3.33388e-05	5.90689e-05	0.135017	0.668571	0.28528	unchanged	-1.3951	0.0439207	1.14918	down	1.26008	0.0873189	0.894143	unchanged	Benzene and substituted derivatives	C00632	Metabolic pathways(ko01100);;Tryptophan metabolism(ko00380)
mws0183	Protocatechuic acid*	0.000105256	0.000181794	0.00016318	0.000242677	0.000113821	0.000150312	0.000999808	0.00133276	0.0035821	-3.54478	0.156	0.898738	unchanged	-0.170782	0.699479	0.269234	unchanged	3.71556	0.153671	0.893783	unchanged	--	--	--
mws0639	2,3-Dihydroxybenzoic Acid*	0.000100544	0.000198996	0.00015486	0.000294046	0.000124662	0.000139365	0.00101841	0.00139733	0.00363322	-3.43816	0.153465	0.902066	unchanged	-0.296492	0.611463	0.354464	unchanged	3.73465	0.149429	0.900635	unchanged	--	--	--
pmb3099	Diethyl phosphate	8.14544e-05	6.87346e-05	4.76286e-05	7.35143e-05	8.79084e-05	7.11151e-05	0.000127865	8.2029e-05	8.59613e-05	-0.347428	0.284728	0.674591	unchanged	-0.233295	0.375328	0.599414	unchanged	0.580723	0.148282	0.809321	unchanged	--	--	--
mws0254	L-Histidine	0.00263695	0.000905437	0.000862117	0.000536345	0.000448426	0.000554543	0.00758354	0.0043901	0.00503735	-3.46611	0.0337851	1.1278	down	1.51669	0.243629	0.827386	unchanged	1.94942	0.0295968	1.04981	up	Carboxylic acids and derivatives	C00135	Metabolic pathways(ko01100);;Biosynthesis of amino acids(ko01230);;Aminoacyl-tRNA biosynthesis(ko00970);;Histidine metabolism(ko00340);;ABC transporters(ko02010);;beta-Alanine metabolism(ko00410);;Biosynthesis of secondary metabolites(ko01110)
mws0005	Tryptamine	1.96034e-05	1.26948e-05	1.39112e-05	1.0314e-05	7.89279e-06	7.16526e-06	3.04352e-05	1.65698e-05	5.47693e-05	-2.00406	0.149126	0.906947	unchanged	0.864948	0.0649032	1.08593	unchanged	1.13911	0.236339	0.7552	unchanged	Indoles and derivatives	C00398	Metabolic pathways(ko01100);;Biosynthesis of secondary metabolites(ko01110);;Indole alkaloid biosynthesis(ko00901);;Tryptophan metabolism(ko00380)
mws1417	Indole-3-carboxylic acid*	1.31573e-05	2.18265e-05	1.87493e-05	1.18204e-05	1.11654e-05	1.59605e-05	8.58664e-06	8.65199e-06	2.43366e-05	-0.0942368	0.885163	0.0983101	unchanged	0.464324	0.186174	0.838795	unchanged	-0.370088	0.53816	0.391525	unchanged	--	--	--
pme3382	N-Acetylthreonine	2.07852e-05	2.06018e-05	1.83367e-05	1.98354e-05	3.79948e-05	3.83203e-05	2.76142e-05	3.5325e-05	2.76059e-05	0.0866569	0.798291	0.167923	unchanged	-0.686991	0.183314	0.918162	unchanged	0.600334	0.0471983	1.05995	unchanged	--	--	--
mws1346	DL-2-Aminoadipic acid	0.00018753	0.000162112	9.99264e-05	0.000157405	0.000161773	0.000174845	0.000881425	0.00123105	0.000715196	-2.51696	0.035997	1.12454	down	-0.136037	0.629088	0.348774	unchanged	2.653	0.0317779	1.1143	up	Carboxylic acids and derivatives	C00956	Lysine degradation(ko00310);;Biosynthesis of secondary metabolites(ko01110);;2-Oxocarboxylic acid metabolism(ko01210);;Metabolic pathways(ko01100);;Biosynthesis of amino acids(ko01230);;Lysine biosynthesis(ko00300)
pmf0440	4-MethoxycinnaMaldehyde	0.00011917	0.00020074	0.000155543	8.04263e-05	8.95617e-05	8.24927e-05	0.000128112	0.000111119	9.44451e-05	-0.402276	0.0988428	0.965523	unchanged	0.913128	0.0857552	1.10229	unchanged	-0.510853	0.172738	0.812788	unchanged	--	--	--
pme1439	p-Coumaric acid*	8.16112e-05	0.000100382	8.81023e-05	0.000124046	7.25882e-05	9.72654e-05	1.87288e-05	2.97722e-05	0.000213897	0.163566	0.885218	0.095081	unchanged	-0.121853	0.656668	0.316532	unchanged	-0.0417125	0.971407	0.0223358	unchanged	--	--	--
Lmmn001643	2-Hydroxycinnamic acid*	3.22631e-05	4.55427e-05	2.49262e-05	0.000194856	0.000204644	0.000304157	9.65345e-09	9.38857e-09	9.23536e-05	2.92933	0.012317	1.09808	up	-2.77599	0.0261871	1.23266	down	-0.153348	0.921751	0.0639679	unchanged	--	--	--
pmb0142	Caffeic aldehyde	8.0656e-06	1.09495e-05	1.20095e-05	7.70494e-05	0.000113342	0.000131315	5.35895e-05	6.43962e-05	6.60719e-05	0.805588	0.0951478	0.981379	unchanged	-3.37426	0.0255416	1.24187	down	2.56867	0.00328901	1.18072	up	--	C10945	Biosynthesis of secondary metabolites(ko01110);;Phenylpropanoid biosynthesis(ko00940)
Lmtp002625	p-Hydroxycinnamic acid*	2.09249e-05	2.53004e-05	2.47784e-05	3.97654e-05	2.25144e-05	2.80357e-05	5.25427e-06	3.84712e-06	4.06844e-05	0.859239	0.385458	0.55243	unchanged	-0.34708	0.332572	0.681149	unchanged	-0.512159	0.617512	0.333122	unchanged	--	--	--
pme2529	1,5-Anhydro-D-glucitol	6.90548e-05	8.38931e-05	8.23011e-05	0.000108655	0.000121278	0.000120126	9.83097e-05	0.000149091	0.000115931	-0.0536876	0.79811	0.174258	unchanged	-0.573409	0.00376114	1.2444	unchanged	0.627096	0.0918514	0.966472	unchanged	--	--	--
pme3083	2-(Formylamino)benzoic acid	3.76599e-05	5.75952e-05	4.83571e-05	4.44596e-05	1.81403e-05	4.99403e-05	6.97848e-06	6.44317e-06	3.82945e-05	1.12176	0.232083	0.69502	unchanged	0.351738	0.425465	0.542257	unchanged	-1.47349	0.0811223	0.939903	unchanged	Benzene and substituted derivatives	C05653	Tryptophan metabolism(ko00380)
pme2617	Methionine sulfoxide	0.00221246	0.00212573	0.00228114	0.00311796	0.00299035	0.00321732	0.00276175	0.0026167	0.00296402	0.160726	0.0621084	0.973748	unchanged	-0.494516	0.000662928	1.28803	unchanged	0.33379	0.0167827	1.11565	unchanged	--	--	--
pme0021	L-Phenylalanine	0.0110623	0.0154922	0.0166758	0.00201576	0.00263273	0.00254509	0.00181968	0.00224679	0.00166532	0.327726	0.134473	0.825678	unchanged	2.58726	0.0185889	1.25669	up	-2.91499	0.0173538	1.15258	down	Carboxylic acids and derivatives	C00079	Tropane, piperidine and pyridine alkaloid biosynthesis(ko00960);;2-Oxocarboxylic acid metabolism(ko01210);;Glucosinolate biosynthesis(ko00966);;Aminoacyl-tRNA biosynthesis(ko00970);;Phenylalanine, tyrosine and tryptophan biosynthesis(ko00400);;Biosynthesis of secondary metabolites(ko01110);;Cyanoamino acid metabolism(ko00460);;Phenylpropanoid biosynthesis(ko00940);;ABC transporters(ko02010);;Phen…
pme0282	Phthalic acid*	3.64388e-05	3.16454e-05	2.33934e-05	6.08671e-05	4.72955e-05	6.16372e-05	1.81528e-05	1.08021e-05	1.81295e-05	1.85051	0.0042951	1.16986	up	-0.892345	0.0133433	1.18664	unchanged	-0.95817	0.0389314	1.01978	unchanged	--	--	--
pme0281	Terephthalic acid*	0.000129271	7.65236e-05	0.000104588	0.00020587	0.00013004	0.000215218	0.000227253	0.000301728	0.000345368	-0.665823	0.0732662	0.938044	unchanged	-0.828339	0.0768954	1.03511	unchanged	1.49416	0.0189756	1.11044	up	--	--	--
pmc0274	6-Methylmercaptopurine	0.0122862	0.0176342	0.0200777	0.00233127	0.00281363	0.00284802	0.00208547	0.0028246	0.00205343	0.19891	0.328329	0.595059	unchanged	2.64508	0.02544	1.24134	up	-2.84399	0.0236514	1.13755	down	--	--	--
mws0344	D-Xylonic acid	0.00177486	0.000926228	0.000869876	0.00152651	0.00183953	0.0018734	0.00108322	0.00106821	0.00144084	0.544511	0.0292553	1.03507	unchanged	-0.553098	0.189156	0.868065	unchanged	0.00858671	0.983685	0.0142389	unchanged	--	--	--
Lmrn003000	2-Hydroxy-3-phenylpropanoic acid	4.97587e-05	9.56844e-05	0.000118143	5.92945e-06	2.04983e-06	5.21879e-07	9.65345e-09	6.1782e-07	1.93462e-05	-1.23237	0.6123	0.340755	unchanged	4.95447	0.0508768	1.18039	unchanged	-3.7221	0.0457484	1.06054	down	--	--	--
mws0467	3-(4-Hydroxyphenyl)-propionic acid	6.26479e-05	0.000144443	0.000148159	7.53212e-09	7.8311e-09	8.04955e-09	9.65345e-09	9.38857e-09	1.02917e-08	-0.325267	0.00664102	0	unchanged	13.8893	0.0513024	1.18237	unchanged	-13.564	0.051304	1.08127	unchanged	--	--	--
mws0851	Sodium Valproate	0.00128636	0.000958103	0.00120132	0.000917747	0.000645787	0.00076011	0.00170652	0.001515	0.00169173	-1.08029	0.00127558	1.17567	down	0.568444	0.0437215	1.08385	unchanged	0.511846	0.0194496	1.07919	unchanged	--	--	--
Lmdp003146	Rhododendrol	0.000589669	0.000336585	0.000402705	0.000281007	0.000196813	0.000145303	5.14583e-05	6.90686e-05	6.33023e-05	1.76115	0.0635048	1.05947	unchanged	1.09271	0.0702331	1.05806	unchanged	-2.85386	0.0366883	1.11039	down	--	--	--
Zmsp001834	2,6-Dimethoxy-1,4-benzoquinone	0.00128358	0.00178349	0.00171179	0.00187123	0.00218714	0.00195416	0.00414562	0.00413233	0.00423711	-1.05762	0.000690028	1.20235	down	-0.331304	0.101643	0.978555	unchanged	1.38892	0.00261481	1.18619	up	--	--	--
mws0028	Vanillic acid	7.69208e-05	9.78294e-05	8.06937e-05	5.89664e-05	4.44606e-05	6.55699e-05	3.89871e-05	4.71275e-05	0.000171815	-0.60998	0.562862	0.391875	unchanged	0.596009	0.0324342	1.11134	unchanged	0.0139709	0.986455	0.0132305	unchanged	--	--	--
pme2598	3,4-Dihydroxybenzeneacetic acid	3.70576e-05	2.34975e-05	2.26463e-05	0.000165941	0.000119503	0.000124035	0.000185614	0.000298369	0.00178951	-2.47305	0.35232	0.623847	unchanged	-2.29911	0.0119343	1.25728	down	4.77216	0.293305	0.690982	unchanged	--	--	--
pme1383	Pyridoxine	0.000288907	0.000760742	0.000634994	0.000546681	0.00106242	0.00133882	0.000204203	0.000184663	0.00019918	2.3257	0.0770439	1.04009	unchanged	-0.807254	0.210684	0.801517	unchanged	-1.51844	0.121981	0.945939	unchanged	Pyridines and derivatives	C00314	Metabolic pathways(ko01100);;Vitamin B6 metabolism(ko00750)
mws0154	Shikimic acid	0.000699772	0.000345309	0.000255894	0.00181014	0.00358081	0.00341873	0.000120261	0.000104672	0.000222691	4.29873	0.0382311	1.11836	up	-2.7595	0.0410008	1.18611	down	-1.53924	0.163479	0.84979	unchanged	Organooxygen compounds	C00493	Phenylalanine, tyrosine and tryptophan biosynthesis(ko00400);;Biosynthesis of amino acids(ko01230);;Metabolic pathways(ko01100);;Biosynthesis of secondary metabolites(ko01110)
mws1401	L-Theanine	2.06576e-06	3.76327e-05	5.54257e-09	6.75723e-06	7.70919e-06	7.49109e-06	3.1703e-06	3.76346e-06	4.74518e-06	0.910805	0.00564438	1.15012	unchanged	0.854569	0.676028	0.310106	unchanged	-1.76537	0.524343	0.425966	unchanged	--	--	--
mws0260	L-Arginine	0.0220013	0.00894473	0.0110999	0.00178227	0.00060517	0.000732456	0.0168571	0.00894095	0.017026	-3.77885	0.0360965	1.11755	down	3.7524	0.0836132	1.1089	unchanged	0.0264527	0.960227	0.0309327	unchanged	Carboxylic acids and derivatives	C00062	Biosynthesis of amino acids(ko01230);;Metabolic pathways(ko01100);;Monobactam biosynthesis(ko00261);;Arginine and proline metabolism(ko00330);;ABC transporters(ko02010);;Biosynthesis of secondary metabolites(ko01110);;Aminoacyl-tRNA biosynthesis(ko00970);;Arginine biosynthesis(ko00220);;D-Arginine and D-ornithine metabolism(ko00472)
pme0008	L-Citrulline	0.000612223	0.000253016	0.000292753	0.000193475	0.000125132	0.000187304	0.000294312	0.000257268	0.000355248	-0.841945	0.0230906	1.06296	unchanged	1.19467	0.192466	0.895552	unchanged	-0.352722	0.5419	0.401747	unchanged	Carboxylic acids and derivatives	C00327	Arginine biosynthesis(ko00220);;Biosynthesis of secondary metabolites(ko01110);;Metabolic pathways(ko01100);;Biosynthesis of amino acids(ko01230)
pmb3101	2-Isopropylmalate	0.000474997	0.00157607	0.00174031	0.000773733	0.000422879	0.000809731	3.99889e-05	0.000206131	6.8415e-05	2.67328	0.0304957	1.09137	up	0.918151	0.269715	0.759751	unchanged	-3.59143	0.0977876	0.983217	unchanged	Fatty Acyls	C02504	Biosynthesis of amino acids(ko01230);;Metabolic pathways(ko01100);;Valine, leucine and isoleucine biosynthesis(ko00290);;Pyruvate metabolism(ko00620);;2-Oxocarboxylic acid metabolism(ko01210);;Biosynthesis of secondary metabolites(ko01110)
mws1013	Esculetin	0.000129884	6.60145e-05	0.000101823	0.000104328	3.12922e-05	4.99332e-05	9.65345e-09	9.38857e-09	5.76372e-05	1.68629	0.218442	0.711921	unchanged	0.682127	0.263929	0.714227	unchanged	-2.36841	0.0399433	0.994143	unchanged	--	--	--
mws0009	Coniferaldehyde	3.55293e-05	1.80776e-05	2.1071e-05	2.38894e-05	7.8311e-09	1.0934e-05	9.66257e-05	9.70434e-05	0.000318633	-3.87854	0.163129	0.884146	unchanged	1.1003	0.207985	0.790857	unchanged	2.77824	0.186609	0.83942	unchanged	--	C02666	Metabolic pathways(ko01100);;Phenylpropanoid biosynthesis(ko00940);;Biosynthesis of secondary metabolites(ko01110)
mws1195	Methyl p-coumarate*	0.00016221	0.000502856	0.000384648	0.000156476	0.000198788	9.4296e-05	1.41884e-05	1.05872e-05	2.9543e-05	3.04899	0.0448191	1.09194	up	1.22341	0.175238	0.904904	unchanged	-4.27241	0.0793846	1.02351	unchanged	--	--	--
mws2212	Caffeic acid	0.00127731	0.00106511	0.0010101	0.00235103	0.000847612	0.00176339	0.000247053	0.0002723	0.00345242	0.321145	0.795105	0.169839	unchanged	-0.565682	0.34435	0.674346	unchanged	0.244538	0.864333	0.116675	unchanged	Cinnamic acids and derivatives	C01197	Biosynthesis of secondary metabolites(ko01110);;Phenylpropanoid biosynthesis(ko00940);;Metabolic pathways(ko01100)
mws4170	D-Glucose*	0.00166772	0.00292518	0.00276267	0.0015435	0.00109688	0.00107739	0.00523657	0.00529745	0.00363916	-1.93066	0.0175015	1.14803	down	0.984401	0.076797	1.07209	unchanged	0.946256	0.0318013	1.02839	unchanged	--	--	--
pme0516	Inositol*	2.28916e-05	2.18367e-05	2.51079e-05	0.000115417	0.000203243	0.000294408	0.000225419	0.000295333	0.000306031	-0.431461	0.306214	0.636143	unchanged	-3.134	0.0726182	1.13591	unchanged	3.56546	0.0098064	1.17262	up	--	--	--
mws0093	Coniferyl alcohol	4.27323e-05	3.44883e-05	4.00716e-05	6.93901e-05	1.60946e-05	1.68513e-05	0.000581106	0.000672712	0.00157944	-4.79108	0.103331	0.989974	unchanged	0.196794	0.804945	0.181726	unchanged	4.59428	0.104744	0.978457	unchanged	Phenols	C00590	Metabolic pathways(ko01100);;Phenylpropanoid biosynthesis(ko00940);;Biosynthesis of secondary metabolites(ko01110)
Cmyp007180	Dihydroactinidiolide	3.70732e-05	3.58065e-05	2.91866e-05	0.000230742	0.000382941	0.000465363	0.000305092	0.000286967	0.000267059	0.328827	0.398024	0.563861	unchanged	-3.40218	0.0416042	1.2048	down	3.07335	0.00122595	1.19025	up	--	--	--
mws0250	L-Tyrosine	0.00437966	0.00289779	0.00250814	0.00296715	0.00316864	0.00355182	0.00247397	0.000835385	0.00187802	0.901139	0.075003	1.00108	unchanged	0.0145183	0.960551	0.0373269	unchanged	-0.915657	0.110694	0.858465	unchanged	Carboxylic acids and derivatives	C00082	Monobactam biosynthesis(ko00261);;Biosynthesis of amino acids(ko01230);;Metabolic pathways(ko01100);;Tyrosine metabolism(ko00350);;Thiamine metabolism(ko00730);;Glucosinolate biosynthesis(ko00966);;2-Oxocarboxylic acid metabolism(ko01210);;Isoquinoline alkaloid biosynthesis(ko00950);;Phenylalanine metabolism(ko00360);;Betalain biosynthesis(ko00965);;Biosynthesis of secondary metabolites(ko01110);…
Hmtn001288	Methyl-(2,4-dihydroxyphenyl)acetate	2.25758e-05	1.88223e-05	1.98159e-05	1.29979e-05	1.29909e-05	1.27165e-05	5.97163e-06	9.38857e-09	1.02917e-08	2.69159	0.0314074	1.13549	up	0.661331	0.0210689	1.25243	unchanged	-3.35292	0.00329067	1.16087	down	--	--	--
mws1350	Syringic Aldehyde	4.82132e-05	2.16893e-05	1.84266e-05	8.10155e-05	3.06805e-05	4.76489e-05	0.000188575	0.000241245	0.00119716	-3.35197	0.273969	0.723469	unchanged	-0.851192	0.26001	0.73044	unchanged	4.20316	0.258041	0.737695	unchanged	--	--	--
mws0214	D-Sorbitol*	0.00687654	0.00886025	0.00884348	0.0130063	0.00808065	0.00819015	0.0131791	0.0121071	0.0183056	-0.574284	0.131857	0.83283	unchanged	-0.252272	0.445493	0.533138	unchanged	0.826556	0.0674675	1.0079	unchanged	--	--	--
pme2237	Dulcitol*	0.00025971	0.000267149	0.000342648	0.000433281	0.00024507	0.000277271	0.000390901	0.000371902	0.000504582	-0.407342	0.226332	0.711211	unchanged	-0.136241	0.685658	0.287428	unchanged	0.543583	0.0645606	0.960364	unchanged	--	--	--
mws1155	Mannitol*	0.00483551	0.00611194	0.00602767	0.00761464	0.00525075	0.00496711	0.00815545	0.00921165	0.00951781	-0.592288	0.0503693	1.0272	unchanged	-0.071087	0.780403	0.197359	unchanged	0.663375	0.00479164	1.12782	unchanged	--	--	--
pme2596	4-Pyridoxic acid	9.194e-05	8.51573e-05	9.53261e-05	0.000428804	0.000627567	0.000813532	7.27238e-05	6.03195e-05	4.88664e-05	3.36167	0.0363907	1.12313	up	-2.77904	0.0407799	1.20697	down	-0.582629	0.0330134	1.07141	unchanged	Pyridines and derivatives	C00847	Vitamin B6 metabolism(ko00750);;Metabolic pathways(ko01100)
HJN037	4-Methoxy-3,5-dihydroxybenzoic acid	8.90602e-07	4.52263e-05	7.22998e-05	2.83459e-05	1.5161e-05	4.7038e-06	3.68011e-06	1.96117e-06	8.06885e-06	1.81411	0.230273	0.760213	unchanged	1.29645	0.380049	0.614337	unchanged	-3.11056	0.234908	0.76659	unchanged	--	--	--
pmb1754	O-Phosphocholine	6.15188e-05	5.59985e-05	6.60552e-05	7.26423e-05	6.51982e-05	4.93903e-05	0.000131931	0.000111432	0.000154708	-1.08821	0.0147629	1.11913	down	-0.0284682	0.88141	0.107674	unchanged	1.11667	0.0243216	1.12481	up	Organonitrogen compounds	C00588	Metabolic pathways(ko01100);;Glycerophospholipid metabolism(ko00564)
mws0752	Undecylic Acid	0.000230983	0.000198289	0.000218002	0.000315604	0.000261715	0.000233947	0.000297048	0.000318074	0.00036132	-0.267359	0.149594	0.810314	unchanged	-0.325799	0.137469	0.951108	unchanged	0.593158	0.0145531	1.11585	unchanged	--	--	--
pme0137	N-α-Acetyl-L-glutamine	0.00124245	0.000666556	0.000671021	0.00193718	0.00182795	0.00192599	9.65345e-09	9.38857e-09	1.02917e-08	17.5658	0.000334311	1.20653	up	-1.14133	0.0290425	1.22409	down	-16.4245	0.0460533	1.092	down	--	--	--
pmn001380	Eucommiol*	7.9822e-05	0.000108243	8.34588e-05	6.91817e-05	7.35914e-05	9.35e-05	3.57307e-05	4.03521e-05	4.29383e-05	0.989239	0.0274032	1.12207	unchanged	0.200621	0.371798	0.590141	unchanged	-1.18986	0.0244461	1.12378	down	--	--	--
mws0237	Anchoic Acid*	0.000805277	0.00113827	0.000873571	0.00059261	0.000788774	0.000950742	0.000303365	0.000391576	0.000421664	1.06253	0.0474332	1.06204	up	0.272573	0.327447	0.637454	unchanged	-1.3351	0.0211139	1.11686	down	--	--	--
pme0122	N6-Acetyl-L-lysine	6.93962e-05	2.87976e-05	3.26519e-05	4.85378e-05	4.62844e-05	5.24884e-05	4.25288e-05	5.70773e-05	2.16939e-05	0.280282	0.488673	0.464435	unchanged	-0.170995	0.713886	0.268085	unchanged	-0.109288	0.857087	0.114487	unchanged	Carboxylic acids and derivatives	C02727	Lysine degradation(ko00310)
mws0736	N-Glycyl-L-leucine*	0.000313992	0.00023827	0.000131143	5.5074e-05	4.88704e-05	7.39316e-05	1.57909e-05	1.93436e-05	1.8922e-05	1.71833	0.0294813	1.13311	up	1.94187	0.0836093	1.10493	unchanged	-3.6602	0.0583264	1.06619	unchanged	--	--	--
Zmjp00182	L-NMMA*	0.000661422	0.000348664	0.000401227	0.00013018	6.40366e-05	3.68213e-05	0.00112999	0.000597103	0.00116548	-3.64615	0.0377576	1.11287	down	2.61084	0.0463835	1.16455	up	1.03532	0.0970696	0.913481	unchanged	--	--	--
pme3388	Homoarginine*	8.35358e-05	3.69934e-05	5.0172e-05	1.65556e-05	8.19194e-06	1.02855e-05	0.000207002	9.83599e-05	0.000183982	-3.80406	0.0437654	1.10492	down	2.28468	0.0779418	1.11021	unchanged	1.51938	0.0682583	0.98933	unchanged	--	--	--
pme0278	2,6-Diaminooimelic acid	8.29941e-05	0.000118033	9.67118e-05	0.000471561	0.00069025	0.000605845	0.000103346	0.000135592	0.00016102	2.14392	0.014265	1.1594	up	-2.56972	0.0146483	1.2647	down	0.425801	0.171143	0.787329	unchanged	--	--	--
mws0281	Citric Acid	0.00467855	0.0071269	0.00681121	0.0109124	0.00905536	0.0107453	0.00285839	0.002653	0.00527155	1.5101	0.0042433	1.15305	up	-0.722255	0.0161911	1.17817	unchanged	-0.787844	0.0842032	0.899966	unchanged	Carboxylic acids and derivatives	C00158	2-Oxocarboxylic acid metabolism(ko01210);;Alanine, aspartate and glutamate metabolism(ko00250);;Biosynthesis of secondary metabolites(ko01110);;Metabolic pathways(ko01100);;Biosynthesis of amino acids(ko01230);;Glyoxylate and dicarboxylate metabolism(ko00630);;Citrate cycle (TCA cycle)(ko00020);;Carbon metabolism(ko01200)
mws0277	Quinic Acid	0.000149607	0.000317999	0.000329272	0.000607465	0.000271739	0.00032776	0.000102707	0.000147255	0.000165228	1.53954	0.121975	0.942742	unchanged	-0.598951	0.33055	0.651316	unchanged	-0.940588	0.150452	0.862147	unchanged	--	C00296	Phenylalanine, tyrosine and tryptophan biosynthesis(ko00400)
mws1189	D-Galacturonic acid(Gal A)*	0.000137703	8.48038e-05	0.000106651	0.000109057	0.000127221	0.000131091	0.000367475	0.000408194	0.000564319	-1.86692	0.031207	1.13233	down	-0.158446	0.507561	0.464517	unchanged	2.02537	0.0244124	1.12258	up	--	--	--
pme3705	D-Glucoronic acid*	0.000165903	9.84645e-05	0.00011297	0.000129703	0.000162948	0.00017709	0.000373321	0.000417906	0.000522626	-1.48387	0.0166301	1.14732	down	-0.316012	0.290922	0.689002	unchanged	1.79988	0.00928351	1.14153	up	--	--	--
Lmdn003756	Methyl caffeate*	7.25084e-05	8.44444e-05	7.78424e-05	0.000994993	0.00133833	0.00143711	7.56402e-06	6.15723e-06	7.90143e-06	7.44604	0.0113002	1.18056	up	-4.00526	0.0126348	1.27521	down	-3.44078	0.00192332	1.18948	down	--	--	--
mws0014	Ferulic acid*	0.000333544	0.000388304	0.000375245	0.000159656	7.68231e-05	0.00015914	1.7284e-05	2.93622e-05	0.00011983	1.24879	0.148421	0.806592	unchanged	1.4715	0.00394999	1.26108	up	-2.7203	0.00348095	1.16334	down	--	--	--
mws2104	D-Pinitol	0.000108563	6.81055e-05	8.60946e-05	0.000120891	0.000175208	0.000164721	6.42298e-05	5.13972e-05	7.56455e-05	1.26857	0.0201343	1.12011	up	-0.810437	0.0368324	1.11374	unchanged	-0.458134	0.171303	0.786637	unchanged	--	--	--
pme0534	Gluconic acid	0.000728506	0.000491807	0.000462577	0.000553017	0.000494638	0.000543059	0.00136618	0.00137668	0.00130511	-1.34752	1.31737e-05	1.20415	down	0.0812669	0.752785	0.231089	unchanged	1.26626	0.00782114	1.16708	up	--	--	--
mws0027	Syringic acid	3.7409e-05	3.24992e-05	3.80294e-05	4.02433e-05	1.94933e-05	3.39208e-05	5.32088e-05	5.88643e-05	0.00026858	-2.02301	0.309209	0.67548	unchanged	0.204732	0.524098	0.456642	unchanged	1.81828	0.328134	0.646532	unchanged	--	--	--
pmb2640	Lauric acid	6.04139e-06	8.71166e-06	9.08736e-06	6.77506e-06	5.66702e-06	6.21452e-06	6.78284e-06	5.80537e-06	7.30245e-06	-0.0924054	0.49462	0.426664	unchanged	0.353723	0.206439	0.848798	unchanged	-0.261318	0.305971	0.633543	unchanged	Fatty Acyls	C02679	Fatty acid biosynthesis(ko00061);;Metabolic pathways(ko01100)
mws0018	Spermine	0.0198942	0.0212741	0.0200031	0.0319856	0.0278178	0.0271207	0.0257586	0.0232618	0.0307815	0.123334	0.432107	0.487574	unchanged	-0.506899	0.0227221	1.22654	unchanged	0.383565	0.101549	0.967372	unchanged	Organonitrogen compounds	C00750	Glutathione metabolism(ko00480);;Metabolic pathways(ko01100);;beta-Alanine metabolism(ko00410);;Arginine and proline metabolism(ko00330)
mws0282	L-Tryptophan	0.000986762	0.000608917	0.000425651	0.000135812	0.000191958	0.000185444	0.00394848	0.00259469	0.00310948	-4.23329	0.0162061	1.16772	down	1.97767	0.0914905	1.09195	unchanged	2.25562	0.0129725	1.13188	up	Indoles and derivatives	C00078	Aminoacyl-tRNA biosynthesis(ko00970);;Phenylalanine, tyrosine and tryptophan biosynthesis(ko00400);;Indole alkaloid biosynthesis(ko00901);;Tryptophan metabolism(ko00380);;2-Oxocarboxylic acid metabolism(ko01210);;Glucosinolate biosynthesis(ko00966);;Glycine, serine and threonine metabolism(ko00260);;Biosynthesis of amino acids(ko01230);;Metabolic pathways(ko01100);;Biosynthesis of secondary metab…
pmb0818	Methoxyindoleacetic acid	0.000120653	7.91718e-05	5.79156e-05	6.6645e-06	8.92658e-06	7.82586e-06	9.95561e-05	6.95683e-05	8.87972e-05	-3.46131	0.0120056	1.17718	down	3.46029	0.0512099	1.18341	unchanged	0.0010163	0.997827	0.000906017	unchanged	Indoles and derivatives	C05660	Tryptophan metabolism(ko00380)
pme1261	Pantothenol	2.69276e-06	5.13305e-06	1.02137e-06	1.46935e-06	8.04045e-07	1.73691e-06	2.26899e-06	2.87874e-06	5.30002e-06	-1.38141	0.137055	0.898487	unchanged	1.1415	0.307962	0.721262	unchanged	0.239903	0.742827	0.209837	unchanged	Fatty Acyls	C05944	Pantothenate and CoA biosynthesis(ko00770)
Zmtp004523	Ligupleurol	0.000661728	0.000578115	0.000656241	0.000569353	0.000316759	0.000301339	0.000206992	0.00025708	0.000366626	0.515473	0.313122	0.620869	unchanged	0.675154	0.10203	1.03589	unchanged	-1.19063	0.00603533	1.14236	down	--	--	--
Lmln010063	2,6-Di-t-butylphenol	0.000643537	0.000506157	0.0005232	0.000593657	0.000497692	0.000536118	0.000747531	0.000698364	0.00083896	-0.489475	0.0154886	1.09941	unchanged	0.0397181	0.785488	0.191276	unchanged	0.449757	0.0269789	1.0316	unchanged	--	--	--
pme3443	Sinapinaldehyde	0.00138238	0.000367639	0.00035858	0.000467627	0.000115309	0.000106773	0.00163272	0.00183547	0.00675756	-3.89008	0.197704	0.831459	unchanged	1.61222	0.297106	0.718982	unchanged	2.27785	0.244996	0.74304	unchanged	--	--	--
Hmcn000192	Sedoheptulose	7.15889e-05	8.74281e-05	7.84213e-05	0.000127552	0.000141821	0.000139713	0.000228712	0.000262953	0.000227997	-0.814911	0.00613701	1.17465	unchanged	-0.784855	0.000863616	1.27616	unchanged	1.59977	0.00191186	1.18153	up	Organooxygen compounds	C02076	Carbon fixation in photosynthetic organisms(ko00710)
mws0853	Sinapyl alcohol	1.68048e-05	3.70875e-06	3.51676e-06	1.98446e-05	7.40631e-06	1.25376e-05	0.000104852	0.000120664	0.000864255	-4.77553	0.297237	0.693135	unchanged	-0.727497	0.409942	0.546977	unchanged	5.50302	0.291951	0.692553	unchanged	Phenols	C02325	Metabolic pathways(ko01100);;Phenylpropanoid biosynthesis(ko00940);;Biosynthesis of secondary metabolites(ko01110)
pme1654	Jasmonic acid	9.53829e-05	0.00011137	0.000140683	4.5412e-05	1.07295e-05	1.2822e-05	3.89946e-05	3.48201e-05	5.00431e-05	-0.84478	0.239995	0.728015	unchanged	2.33284	0.00638491	1.22399	up	-1.48806	0.0210677	1.11884	down	Fatty Acyls	C08491	Plant hormone signal transduction(ko04075);;alpha-Linolenic acid metabolism(ko00592);;Metabolic pathways(ko01100);;Biosynthesis of secondary metabolites(ko01110)
pmb0128	δ-Tridecalactone	0.000107202	0.000170704	0.000165815	8.62679e-05	0.000121565	0.000116629	9.65345e-09	9.38857e-09	1.02917e-08	13.4332	0.010253	1.18285	up	0.451605	0.182744	0.850131	unchanged	-13.8848	0.0185022	1.15223	down	--	--	--
Hmln002597	Sodium ferulate	0.00143691	0.00312373	0.00211683	0.00115024	0.000643212	0.0002025	1.66554e-05	1.28196e-05	2.51336e-05	5.1918	0.141875	0.920799	unchanged	1.74223	0.0655442	1.06224	unchanged	-6.93403	0.0458903	1.0923	down	Cinnamic acids and derivatives	C01494	Phenylpropanoid biosynthesis(ko00940);;Biosynthesis of secondary metabolites(ko01110);;Metabolic pathways(ko01100)
pme0170	N-α-Acetyl-L-arginine	5.26841e-05	4.01467e-05	4.23022e-05	0.000363308	0.000815104	0.000750612	4.10293e-05	3.62409e-05	7.78102e-05	3.63678	0.0513566	1.08853	unchanged	-3.83542	0.0513132	1.1828	unchanged	0.198637	0.668838	0.283239	unchanged	--	--	--
mws1337	D-Pantothenic Acid	0.00168668	0.00236749	0.00216881	0.00206522	0.00222377	0.00193619	0.000568985	0.0005376	0.000893758	1.63787	0.000869984	1.18321	up	-0.000510428	0.997556	0.00231527	unchanged	-1.63736	0.00777451	1.13494	down	Alcohols and polyols	C00864	Metabolic pathways(ko01100);;Pantothenate and CoA biosynthesis(ko00770);;Biosynthesis of secondary metabolites(ko01110);;beta-Alanine metabolism(ko00410)
mws2608	N-Acetyl-D-galactosamine*	4.80137e-05	5.37433e-05	4.25737e-05	5.87129e-05	5.17392e-05	8.61061e-05	9.58406e-05	0.000126141	7.1196e-05	-0.576817	0.176909	0.778734	unchanged	-0.445578	0.233835	0.811918	unchanged	1.0224	0.0836086	1.00089	unchanged	--	--	--
pme2755	N-Acetyl-D-glucosamine	0.000502177	0.000446368	0.000525023	0.000625768	0.000775992	0.000820473	0.000496724	0.000585179	0.000801567	0.238617	0.363751	0.557216	unchanged	-0.592697	0.0373556	1.16666	unchanged	0.35408	0.267438	0.706872	unchanged	Organooxygen compounds	C00140	Amino sugar and nucleotide sugar metabolism(ko00520);;Metabolic pathways(ko01100);;ABC transporters(ko02010)
mws4174	N-Acetyl-mannosamine*	6.10712e-05	8.78296e-05	6.6049e-05	3.1742e-05	4.3728e-05	7.29844e-05	9.4177e-05	0.000124472	0.000102339	-1.1125	0.0226441	1.06702	down	0.533979	0.217209	0.786162	unchanged	0.578517	0.0449854	0.984418	unchanged	--	--	--
mws5042	Glycylphenylalanine	0.000100344	7.67812e-05	5.40635e-05	1.80152e-05	1.64418e-05	2.27731e-05	8.99563e-06	7.12008e-06	8.31939e-06	1.22782	0.0220581	1.13606	up	2.01423	0.0466929	1.18656	up	-3.24205	0.0353966	1.11408	down	--	--	--
Lmyp003951	3-Hydroxy-1-(4-hydroxy-3,5-dimethoxyphenyl)propan-1-one	0.000304825	6.66855e-05	7.26631e-05	0.000153228	8.79171e-05	0.000100002	0.000211818	0.000281793	0.00123993	-2.34525	0.296432	0.693264	unchanged	0.380726	0.708332	0.272456	unchanged	1.96452	0.323439	0.639036	unchanged	--	--	--
pme1194	Deoxycytidine	6.59854e-05	7.06819e-05	6.65478e-05	6.48415e-05	5.2022e-05	4.93357e-05	2.15776e-05	3.21746e-05	2.72971e-05	1.03604	0.0113385	1.11999	up	0.290094	0.112684	1.016	unchanged	-1.32613	0.00150334	1.17833	down	Pyrimidine nucleosides	C00881	Pyrimidine metabolism(ko00240)
mws0119	Myristic Acid	0.00862802	0.00710893	0.00744368	0.00831697	0.00715275	0.0114429	0.0124637	0.00767557	0.00896468	-0.112933	0.723195	0.221318	unchanged	-0.215363	0.43991	0.543327	unchanged	0.328295	0.299958	0.653278	unchanged	Fatty Acyls	C06424	Metabolic pathways(ko01100);;Fatty acid biosynthesis(ko00061)
Lmhp001670	L-Valyl-L-Leucine	0.000834004	0.000559535	0.000315496	8.29998e-05	7.888e-05	8.87105e-05	1.55335e-05	1.49038e-05	1.73759e-05	2.38985	0.000980014	1.20288	up	2.76978	0.0831755	1.11453	unchanged	-5.15963	0.0659881	1.05097	unchanged	--	--	--
pmb0962	L-Lysine butyrate	2.24632e-05	1.21909e-05	9.84731e-06	0.000168954	0.000268267	0.000284239	0.000526875	0.00038948	0.000678638	-1.14456	0.0564313	1.02396	unchanged	-4.01899	0.0235257	1.24504	down	5.16355	0.0249184	1.13713	up	--	--	--
ML10174588	Confertifoline	0.000596633	0.000523382	0.000614807	0.000538153	0.000405668	0.000458359	0.000943282	0.000849395	0.000903501	-0.943243	0.00128361	1.17888	unchanged	0.307116	0.0865341	0.991598	unchanged	0.636127	0.00119953	1.16065	unchanged	--	--	--
mws4176	L-Alanyl-L-Phenylalanine	4.3813e-05	4.97931e-05	3.5728e-05	1.3962e-05	1.1637e-05	1.3568e-05	2.58412e-06	3.73498e-06	1.02917e-08	2.6295	0.002132	1.17432	up	1.72339	0.0156068	1.26164	up	-4.35289	0.00656811	1.17051	down	--	--	--
Lmhn003240	Benzoylmalic acid	3.1953e-05	6.73745e-05	3.76957e-05	4.41993e-05	5.61751e-05	5.0206e-05	6.87809e-06	7.23963e-06	1.02917e-08	3.4139	0.000776714	1.18743	up	-0.136113	0.726823	0.250307	unchanged	-3.27779	0.0591175	1.04804	unchanged	--	--	--
pme2827	Palmitaldehyde	0.00275649	0.00253764	0.00252138	0.00270478	0.00186754	0.00164426	0.00531723	0.00499545	0.0052186	-1.32098	0.00679233	1.17981	down	0.330219	0.236923	0.819843	unchanged	0.990765	4.32852e-05	1.1897	unchanged	Fatty Acyls	C00517	Fatty acid degradation(ko00071)
pme0264	Thymidine	8.51539e-05	8.38212e-05	0.000107298	6.47118e-05	2.07759e-05	2.5645e-05	1.50229e-05	1.42425e-05	1.72364e-05	1.25693	0.261121	0.738442	unchanged	1.31381	0.0382639	1.13261	up	-2.57074	0.00900353	1.17213	down	Pyrimidine nucleosides	C00214	Pyrimidine metabolism(ko00240);;Metabolic pathways(ko01100)
mws0359	Pentadecanoic Acid	0.00010795	0.000108333	0.000102414	0.000201534	0.000142822	0.000383624	0.00027832	0.000107478	0.000112984	0.545489	0.454085	0.468424	unchanged	-1.19171	0.200479	0.895875	unchanged	0.646224	0.3963	0.560652	unchanged	--	--	--
pme3732	Cytidine	0.0018311	0.00139488	0.00120613	0.00116304	0.00113621	0.00121986	0.000347449	0.00030179	0.000281445	1.91885	1.64872e-05	1.20439	up	0.332782	0.24043	0.827627	unchanged	-2.25163	0.0232033	1.13868	down	Pyrimidine nucleosides	C00475	Metabolic pathways(ko01100);;Pyrimidine metabolism(ko00240)
mws0976	β-Pseudouridine*	0.000161148	0.000144347	0.000155494	7.00177e-05	4.84519e-05	4.1465e-05	3.32733e-05	2.6239e-05	2.50295e-05	0.919746	0.0893216	0.982957	unchanged	1.52725	0.00156842	1.28283	up	-2.447	0.000186622	1.19073	down	--	--	--
mws0248	Uridine*	0.00216862	0.00204544	0.00183102	0.000999345	0.000509918	0.000425347	0.000311538	0.000284004	0.000361206	1.01583	0.208505	0.809116	unchanged	1.64372	0.00601581	1.25367	up	-2.65955	0.00226298	1.18671	down	--	--	--
Lmhp002031	L-Leucyl-L-Leucine	0.000179838	0.000224712	0.000115162	3.55976e-05	3.68775e-05	3.73723e-05	9.66708e-06	9.40464e-06	1.48327e-05	1.69596	0.00266229	1.1944	up	2.24221	0.0500893	1.18693	unchanged	-3.93817	0.0361013	1.11193	down	--	--	--
Lmrj002087	L-Isoleucyl-L-Aspartate	0.000201829	0.000126738	5.96307e-05	7.53212e-09	7.8311e-09	8.04955e-09	9.65345e-09	9.38857e-09	1.02917e-08	-0.325267	0.00664102	0	unchanged	14.0172	0.0877001	1.1053	unchanged	-13.6919	0.0877025	1.00872	unchanged	--	--	--
pme3961	Deoxyadenosine	0.000257871	0.000351216	0.000322091	0.000184914	9.19023e-05	0.000100467	0.000112774	0.000115104	0.000108728	0.164589	0.692834	0.26851	unchanged	1.30341	0.0104895	1.19764	up	-1.468	0.0184375	1.15128	down	Purine nucleosides	C00559	Purine metabolism(ko00230);;Metabolic pathways(ko01100)
mws0040	Chrysin	4.16189e-06	2.85705e-06	3.69154e-06	3.49758e-05	1.0076e-05	2.27114e-05	1.95407e-06	1.79927e-06	2.48912e-06	3.44032	0.10392	0.989012	unchanged	-2.66148	0.117684	1.04224	unchanged	-0.778837	0.0396693	1.03198	unchanged	Flavonoids	C10028	Flavonoid biosynthesis(ko00941)
mws0789	Pinocembrin(Dihydrochrysin)	2.15914e-05	3.75057e-06	6.06314e-06	5.6085e-05	2.52449e-05	9.51904e-05	9.65345e-09	9.38857e-09	1.02917e-08	12.555	0.100773	0.995891	unchanged	-2.49076	0.130925	0.987187	unchanged	-10.0642	0.202851	0.815519	unchanged	--	--	--
pma3101	Nicotinate D-ribonucleoside	0.00109675	0.000770628	0.000847891	0.00101006	0.000755675	0.000991705	0.000286321	0.000287989	0.000309473	1.64156	0.0161389	1.16788	up	-0.0222327	0.918026	0.0711561	unchanged	-1.61933	0.0244558	1.13722	down	Organooxygen compounds	C05841	Nicotinate and nicotinamide metabolism(ko00760);;Metabolic pathways(ko01100)
pmn001578	Palmitic acid	0.0289962	0.0331978	0.038641	0.0464481	0.0289229	0.0273309	0.0406882	0.0329028	0.0249701	0.059372	0.865812	0.110808	unchanged	-0.0264658	0.932556	0.0609339	unchanged	-0.0329062	0.895058	0.0877954	unchanged	Fatty Acyls	C00249	Fatty acid metabolism(ko01212);;Fatty acid elongation(ko00062);;Cutin, suberine and wax biosynthesis(ko00073);;Fatty acid biosynthesis(ko00061);;Fatty acid degradation(ko00071);;Biosynthesis of unsaturated fatty acids(ko01040);;Metabolic pathways(ko01100)
mws0120	Choline alfoscerate	0.000447967	0.000526037	0.000527487	0.000447031	0.000750585	0.000583127	0.000624975	0.000969412	0.000868932	-0.468124	0.168285	0.781526	unchanged	-0.246085	0.402481	0.593027	unchanged	0.714209	0.0802537	1.0001	unchanged	Glycerophospholipids	C00670	Ether lipid metabolism(ko00565);;Glycerophospholipid metabolism(ko00564)
mws0866	D-Glucose 6-phosphate*	0.000585178	0.00059866	0.00060996	0.00043975	0.000530879	0.000360173	0.000663632	0.00049774	0.000858595	-0.602036	0.145228	0.852797	unchanged	0.430722	0.0857834	1.09818	unchanged	0.171314	0.545069	0.405276	unchanged	--	--	--
mws1090	Glucose-1-phosphate*	0.000648349	0.000616407	0.000642138	0.000461401	0.000537762	0.000386593	0.000529428	0.000573663	0.000885719	-0.521232	0.207455	0.776496	unchanged	0.460551	0.0516487	1.16231	unchanged	0.060681	0.830615	0.145848	unchanged	--	--	--
Lmhp001732	L-Prolyl-L-Phenylalanine	0.000123276	0.000105409	0.000180645	7.53212e-09	7.8311e-09	8.04955e-09	9.65345e-09	9.38857e-09	1.02917e-08	-0.325267	0.00664102	0	unchanged	14.0937	0.0265714	1.2397	up	-13.7684	0.0265721	1.13439	down	--	--	--
pmb0896	N-Feruloylputrescine*	5.34497e-05	0.000101143	9.35648e-05	7.53212e-09	7.8311e-09	8.04955e-09	9.65345e-09	9.38857e-09	1.02917e-08	-0.325267	0.00664102	0	unchanged	13.3717	0.0305473	1.23104	up	-13.0464	0.0305487	1.12539	down	--	--	--
Lmhp002001	L-Valyl-L-Phenylalanine*	0.000204823	0.000156295	9.1397e-05	3.05662e-05	2.52309e-05	3.11527e-05	8.65293e-06	6.46643e-06	5.51249e-06	2.07531	0.00206382	1.18671	up	2.37971	0.065167	1.15184	unchanged	-4.45502	0.0482406	1.08698	down	--	--	--
Hmsn000210	Methyl 7,10-hexadecadienoate	0.00633109	0.00685728	0.00665663	0.00622563	0.00356933	0.00348027	0.00187642	0.00217784	0.00269198	0.976583	0.129012	0.916462	unchanged	0.580039	0.131844	1.00449	unchanged	-1.55662	0.000280902	1.18499	down	--	--	--
pme1184	Deoxyguanosine*	9.76069e-05	0.000112161	0.000126463	0.00010509	6.99996e-05	8.77052e-05	8.10751e-05	9.3965e-05	8.00835e-05	0.0427394	0.833464	0.138826	unchanged	0.355517	0.138045	0.891393	unchanged	-0.398257	0.0629988	0.979242	unchanged	--	--	--
Zmjp00966	Vidarabine	0.00480735	0.00504563	0.00488676	0.00257783	0.00151897	0.00107479	0.000741653	0.00061588	0.000563908	1.42842	0.133818	0.929377	unchanged	1.51103	0.0170668	1.25845	up	-2.93945	2.36326e-06	1.19429	down	--	--	--
pme0230	Adenosine*	0.00493388	0.00498955	0.00495635	0.00252502	0.00147738	0.00115583	0.000726691	0.000564045	0.000557744	1.48054	0.113902	0.962999	unchanged	1.52841	0.0157701	1.26716	up	-3.00894	5.14748e-05	1.19489	down	--	--	--
pme2890	L-Homocystine	1.72596e-05	1.52514e-05	1.24917e-05	5.43032e-06	8.31149e-06	6.45494e-06	9.65345e-09	9.38857e-09	1.02917e-08	9.42734	0.0153709	1.17065	up	1.15589	0.0113947	1.21835	up	-10.5832	0.00839239	1.17528	down	Carboxylic acids and derivatives	C01817	Cysteine and methionine metabolism(ko00270)
mws1662	Tectochrysin	4.27245e-06	1.18722e-06	3.18994e-06	5.25876e-05	7.72181e-06	2.41352e-05	9.65345e-09	9.38857e-09	1.02917e-08	11.4912	0.164893	0.883883	unchanged	-3.2873	0.193175	0.905941	unchanged	-8.20393	0.0863067	1.0119	unchanged	--	--	--
mws1060	9-(Arabinofuranosyl)hypoxanthine	0.000427751	0.000556725	0.000799054	0.000264946	0.000214302	0.000243159	3.19025e-05	2.59145e-05	3.29336e-05	2.99283	0.00412343	1.19567	up	1.30385	0.0805132	1.10942	unchanged	-4.29668	0.0352035	1.11537	down	--	--	--
mws0383	Cis-10-Heptadecenoic Acid	0.000309002	0.000256443	0.000260027	0.000477946	0.00027455	0.00023951	0.000318274	9.75254e-05	8.9401e-05	0.973492	0.199112	0.737715	unchanged	-0.265131	0.535977	0.446616	unchanged	-0.708361	0.288562	0.684711	unchanged	--	--	--
pmp000565	Alpinetin	3.69813e-06	1.31729e-06	2.86877e-06	0.000189198	4.36906e-05	0.000305883	9.65345e-09	9.38857e-09	1.02917e-08	14.1648	0.141468	0.923769	unchanged	-6.09457	0.144801	0.992665	unchanged	-8.07026	0.0642483	1.05493	unchanged	--	--	--
pme0376	Naringenin	3.64666e-06	1.43173e-05	8.94941e-06	6.9919e-06	1.08443e-05	1.11406e-05	1.59926e-06	1.92351e-06	3.23104e-05	-0.306396	0.843955	0.135696	unchanged	-0.106575	0.852015	0.132753	unchanged	0.41297	0.802497	0.16701	unchanged	Flavonoids	C00509	Isoflavonoid biosynthesis(ko00943);;Biosynthesis of secondary metabolites(ko01110);;Metabolic pathways(ko01100);;Flavonoid biosynthesis(ko00941)
Lmmn003323	2-Hydroxyhexadecanoic acid	0.000572041	0.000934556	0.000977156	0.000398541	0.00041845	0.000624028	0.000132896	8.83173e-05	0.00011529	2.0984	0.0328106	1.12268	up	0.785431	0.0955107	0.996579	unchanged	-2.88383	0.0297002	1.12445	down	--	--	--
pmb1452	N-Lauryldiethanolamine	8.12049e-06	8.87223e-06	7.00828e-06	8.58411e-06	1.06529e-05	8.52108e-06	1.63401e-05	1.03978e-05	1.27869e-05	-0.509852	0.13815	0.873498	unchanged	-0.209814	0.234331	0.753786	unchanged	0.719666	0.0843861	0.977691	unchanged	--	--	--
pme1201	Phloretin	2.18937e-05	2.75621e-05	2.53634e-05	1.85307e-05	1.49939e-05	2.42077e-05	1.62543e-06	2.89095e-06	6.71925e-05	-0.312773	0.850147	0.130173	unchanged	0.37403	0.15932	0.877133	unchanged	-0.0612569	0.966208	0.0268722	unchanged	--	--	--
pmb1574	Octadecadien-6-ynoic acid	5.22849e-05	5.91614e-05	6.08193e-05	5.89455e-05	8.00521e-05	8.52063e-05	7.91455e-06	7.31109e-06	1.08681e-05	3.10304	0.0132213	1.1725	up	-0.380177	0.154441	0.936601	unchanged	-2.72286	0.000797522	1.18721	down	--	--	--
pmp001230	Senkyunolide M*	0.00137083	0.000907235	0.00102802	0.00136507	0.00136313	0.00131333	0.00252202	0.00203576	0.00187733	-0.671061	0.0533211	1.08329	unchanged	-0.289777	0.218137	0.861694	unchanged	0.960837	0.0148371	1.08571	unchanged	--	--	--
Lmlp012720	Dibutyl phthalate*	0.0106232	0.00732402	0.00816544	0.0103717	0.0109757	0.0104465	0.0196855	0.0164759	0.0154193	-0.69808	0.0334182	1.12218	unchanged	-0.284003	0.192228	0.895339	unchanged	0.982083	0.00752096	1.11564	unchanged	--	--	--
mws5035	Leucylphenylalanine	9.03433e-05	0.000127763	8.65873e-05	2.13552e-05	2.24822e-05	2.71994e-05	8.66494e-06	7.71261e-06	1.08643e-05	1.38274	0.00537824	1.16388	up	2.10072	0.0255291	1.23862	up	-3.48346	0.0191835	1.14927	down	--	--	--
pmb0889	Punicic acid	0.00150883	0.0018621	0.00146078	0.000726649	0.000674954	0.000626613	0.00026104	0.000290743	0.000364499	1.14635	0.000942627	1.17648	up	1.25232	0.0142461	1.26067	up	-2.39867	0.00667779	1.17187	down	--	--	--
mws0367	α-Linolenic Acid*	0.0103359	0.00966311	0.0102297	0.0157639	0.012568	0.0116987	0.00444284	0.00418543	0.00495696	1.55906	0.0165407	1.16082	up	-0.40518	0.114415	1.03731	unchanged	-1.15388	5.88757e-05	1.18791	down	--	--	--
pmb1650	Octadeca-11E,13E,15Z-trienoic acid	0.0026527	0.00179152	0.0020247	0.00241137	0.0026617	0.00262415	0.00475712	0.00414912	0.00354208	-0.69354	0.0401878	1.09795	unchanged	-0.250812	0.248149	0.792525	unchanged	0.944352	0.0124337	1.09445	unchanged	--	--	--
mws0629	L-Aspartyl-L-Phenylalanine	5.64371e-05	0.000149896	0.000140381	2.86748e-05	1.93715e-05	1.48013e-05	1.66801e-05	1.56601e-05	2.16298e-05	0.219699	0.559363	0.377344	unchanged	2.46381	0.0833239	1.1043	unchanged	-2.68351	0.0808885	1.02052	unchanged	--	--	--
mws1491	Linoleic acid	0.0194259	0.0204538	0.0247889	0.027627	0.0160877	0.0144874	0.0199515	0.0190223	0.0170637	0.0546764	0.879041	0.103009	unchanged	0.151994	0.66596	0.307003	unchanged	-0.20667	0.217859	0.735025	unchanged	Fatty Acyls	C01595	Linoleic acid metabolism(ko00591);;Biosynthesis of unsaturated fatty acids(ko01040);;Metabolic pathways(ko01100)
YC512118	Octadecenoic amide	0.000104835	0.000111101	7.20904e-05	0.000116723	0.000173685	0.000169452	4.59665e-05	5.44861e-05	0.000138767	0.942858	0.115998	0.875081	unchanged	-0.674995	0.0688076	1.03697	unchanged	-0.267863	0.65035	0.292528	unchanged	--	--	--
mws0396	Elaidic Acid	0.01531	0.0155606	0.0162527	0.0130188	0.00561812	0.00576652	0.0059535	0.00428953	0.00354162	0.824024	0.281771	0.690244	unchanged	0.949352	0.0882735	1.09689	unchanged	-1.77338	0.00144404	1.18449	down	--	--	--
mws2623	11-Octadecanoic acid(Vaccenic acid)	0.0054866	0.00528565	0.00577475	0.00444546	0.00191105	0.0020089	0.00212451	0.00154463	0.00126886	0.760509	0.300406	0.66545	unchanged	0.984062	0.0773058	1.11302	unchanged	-1.74457	0.000700008	1.18259	down	--	--	--
pme1178	Guanosine	0.007938	0.00893933	0.00905903	0.00338485	0.00184066	0.00150652	0.000828374	0.000693763	0.000727192	1.58155	0.122179	0.953567	unchanged	1.94586	0.00164743	1.27915	up	-3.52741	0.00180338	1.19041	down	Purine nucleosides	C00387	Metabolic pathways(ko01100);;Purine metabolism(ko00230)
mws0668	Xanthosine	0.000221574	0.00038227	0.00050435	0.000147579	0.00014431	8.84404e-05	6.80011e-05	5.39697e-05	9.18436e-05	0.830891	0.0820837	0.942309	unchanged	1.54289	0.0905058	1.07338	unchanged	-2.37378	0.0653722	1.04564	unchanged	Purine nucleosides	C01762	Purine metabolism(ko00230);;Biosynthesis of secondary metabolites(ko01110);;Caffeine metabolism(ko00232);;Metabolic pathways(ko01100)
mws1489	Stearic Acid	0.0191607	0.0191303	0.0254256	0.0280237	0.0228598	0.0199513	0.0423637	0.0330353	0.0276139	-0.540294	0.113989	0.888309	unchanged	-0.152788	0.494411	0.461983	unchanged	0.693082	0.0745192	0.962769	unchanged	Fatty Acyls	C01530	Fatty acid biosynthesis(ko00061);;Biosynthesis of unsaturated fatty acids(ko01040)
pmp000021	Isooxypeucedanine	0.000144489	0.000514347	0.000506597	0.000265524	0.000437854	0.000353411	0.000642663	0.000961588	0.00104326	-1.32495	0.0348934	1.08264	down	0.14118	0.803467	0.176905	unchanged	1.18377	0.0458999	0.980934	unchanged	--	--	--
pmn001511	3-Hydroxy-5-Methylphenol-1-Oxy-Glucose	1.78762e-05	2.73944e-05	1.31458e-05	3.67634e-05	6.47728e-05	4.19713e-05	0.000335694	0.000415601	0.000359971	-2.95301	0.0023271	1.19334	down	-1.29668	0.0619192	1.08359	unchanged	4.24969	0.0036124	1.1846	up	--	--	--
pmn001686	10,16-Dihydroxypalmitic acid	7.71275e-05	0.000207846	0.000219036	2.70688e-05	2.2872e-05	2.29269e-05	9.65345e-09	9.38857e-09	1.02917e-08	11.2785	0.00326086	1.19943	up	2.7901	0.0873478	1.10363	unchanged	-14.0686	0.0662976	1.05081	unchanged	--	--	--
mws0054	Catechin	0.00143727	0.00329827	0.00314892	0.00117292	0.00121782	0.000905485	0.000962685	0.000922542	0.00292617	-0.545641	0.525898	0.428964	unchanged	1.2582	0.120986	1.02511	unchanged	-0.712554	0.314916	0.594822	unchanged	Flavonoids	C09727	Biosynthesis of secondary metabolites(ko01110);;Flavonoid biosynthesis(ko00941)
pme0460	Epicatechin	0.00242153	0.00269876	0.00243079	0.00151747	0.00160033	0.00144659	0.00323359	0.00335861	0.00321754	-1.10379	9.99062e-06	1.20435	down	0.726259	0.00255676	1.28184	unchanged	0.377532	0.00558525	1.15455	unchanged	Flavonoids	C06562	Biosynthesis of secondary metabolites(ko01110);;Flavonoid biosynthesis(ko00941)
pmb2657	Argininosuccinic acid	7.88953e-05	6.43848e-05	7.50218e-05	4.69025e-05	4.31815e-05	6.01767e-05	9.65345e-09	9.38857e-09	1.02917e-08	12.3226	0.0104432	1.18289	up	0.538857	0.0294449	1.12358	unchanged	-12.8615	0.00353579	1.18686	down	--	--	--
pmb0885	4-O-9Z,11Z,13E,15E-octadecatetraenoic acid	4.09731e-06	3.2009e-06	2.85042e-06	3.20517e-05	6.35964e-05	8.44899e-05	2.61555e-06	3.15738e-06	4.45438e-06	4.1386	0.0652141	1.06334	unchanged	-4.14974	0.0652562	1.15173	unchanged	0.0111407	0.970447	0.0260932	unchanged	--	--	--
pma3606	9(S)-HOTrE	0.0015824	0.00350545	0.00207194	0.000987545	0.000956873	0.00112211	0.000249413	0.000411282	0.000334653	1.62333	0.000579715	1.18371	up	1.22331	0.14073	0.997904	unchanged	-2.84664	0.069676	1.04095	unchanged	--	C16326	alpha-Linolenic acid metabolism(ko00592)
pmb2792	13-HOTrE(r)	2.13434e-05	2.11279e-05	1.85159e-05	2.1505e-05	2.4232e-05	2.43293e-05	3.76109e-05	3.82793e-05	4.53386e-05	-0.790938	0.0121192	1.15395	unchanged	-0.200218	0.0799969	0.991597	unchanged	0.991156	0.00827375	1.15662	unchanged	--	--	--
Zmfn002862	13-OxoODE	9.68727e-05	0.000154371	9.95261e-05	4.50287e-05	3.95479e-05	5.39696e-05	2.00717e-05	2.13507e-05	2.71714e-05	1.01422	0.0159725	1.11876	up	1.34016	0.0573416	1.15025	unchanged	-2.35438	0.0359346	1.10898	down	Fatty Acyls	C14765	Linoleic acid metabolism(ko00591)
pmb2786	9-HOTrE	0.000319566	0.000202064	0.000227393	0.000244601	0.000226971	0.000337509	4.01198e-05	4.19429e-05	7.26963e-05	2.38626	0.0169219	1.14722	up	-0.111275	0.70662	0.258987	unchanged	-2.27499	0.0234953	1.11858	down	--	--	--
Lmqp000329	5-Aminoimidazole ribonucleotide	0.000564891	0.00146648	0.00145856	0.000343665	0.000459842	0.000288076	1.51152e-05	2.55432e-05	3.67427e-05	3.81793	0.0203677	1.15507	up	1.67678	0.112329	1.04089	unchanged	-5.4947	0.0626901	1.05781	unchanged	--	--	--
Lmtn003032	Sambunigrin	0.00015181	0.000172112	0.000197476	7.53212e-09	7.8311e-09	8.04955e-09	9.65345e-09	9.38857e-09	1.02917e-08	-0.325267	0.00664102	0	unchanged	14.4428	0.0057276	1.2924	up	-14.1175	0.00572773	1.18175	down	--	--	--
pmb2778	9,10-EODE*	0.00161504	0.00181093	0.00147999	0.000879082	0.000757363	0.000765548	0.00033387	0.000380967	0.00052616	0.952732	0.00752328	1.13456	unchanged	1.03031	0.00621429	1.26977	up	-1.98304	0.00109225	1.17522	down	--	--	--
pmb2799	12,13-EODE	0.000168127	0.000301619	0.000270939	5.72382e-05	5.31175e-05	7.09559e-05	1.59486e-05	1.85769e-05	1.99957e-05	1.73358	0.0127497	1.1684	up	2.03039	0.041682	1.19821	up	-3.76397	0.0296747	1.127	down	--	--	--
Rfmb091	9(S)-HODE*	0.00068687	0.000952111	0.000760934	0.00030926	0.000285426	0.000300731	8.95583e-05	0.000102097	0.00011855	1.52934	7.29621e-05	1.19959	up	1.42235	0.0232148	1.24725	up	-2.95169	0.0119122	1.16512	down	--	--	--
pme1474	5'-Deoxy-5'-(methylthio)adenosine	0.00365237	0.00420994	0.00525485	0.00182403	0.00197457	0.00206543	0.00176186	0.00202209	0.00213016	-0.012272	0.905	0.0801852	unchanged	1.16149	0.0332914	1.21602	up	-1.14922	0.0307638	1.10906	down	5'-deoxyribonucleosides	C00170	Cysteine and methionine metabolism(ko00270);;Metabolic pathways(ko01100);;Zeatin biosynthesis(ko00908)
pmb0197	N7-Methylguanosine	5.54698e-05	3.99394e-05	3.57502e-05	0.000214147	0.000779716	0.000549301	9.65345e-09	9.38857e-09	1.02917e-08	15.683	0.088569	1.01712	unchanged	-3.5565	0.103008	1.07254	unchanged	-12.1265	0.0183153	1.15249	down	--	--	--
pmf0297	1-Eicosanol	3.35833e-05	4.29136e-05	5.68206e-05	1.85223e-05	1.22731e-05	1.31369e-05	8.48528e-06	6.95516e-06	2.44017e-05	0.140984	0.83523	0.136555	unchanged	1.60151	0.038957	1.18157	up	-1.7425	0.0250459	1.04175	down	--	--	--
pmp000001	Hispidulin*	2.91153e-05	8.63976e-05	5.99583e-05	0.00021772	0.000162365	5.34347e-05	1.9367e-05	1.29312e-05	2.144e-05	3.01208	0.119361	0.958667	unchanged	-1.30486	0.209805	0.842419	unchanged	-1.70722	0.130652	0.921742	unchanged	--	--	--
mws0058	Diosmetin*	5.22692e-05	0.000120729	9.33185e-05	0.000185633	0.000101761	4.09212e-05	2.92907e-05	2.54107e-05	3.57169e-05	1.86039	0.198734	0.82736	unchanged	-0.301939	0.687792	0.283478	unchanged	-1.55845	0.095237	0.985403	unchanged	--	--	--
Zmxn001997	Isosalicylic acid O-glycoside*	4.85925e-05	0.000860261	0.000377899	0.000319931	0.000814808	0.000872652	0.000111229	7.27635e-05	0.000148487	2.59398	0.0839382	1.02014	unchanged	-0.641587	0.463	0.49432	unchanged	-1.9524	0.309257	0.666365	unchanged	--	--	--
Zmhn001358	4-O-Glucosyl-4-hydroxybenzoic acid*	0.00032926	0.000190242	0.000159731	0.000936159	0.000707914	0.000685097	0.000351879	0.000211545	0.000263046	1.49478	0.0116713	1.13659	up	-1.77784	0.00712329	1.23464	down	0.283055	0.502679	0.412808	unchanged	--	--	--
Zmhn001926	Salicylic acid O-glycoside*	0.00819319	0.00153772	0.00131464	0.00912642	0.0082418	0.00765423	0.00298335	0.00166553	0.00402076	1.52918	0.00452351	1.15773	up	-1.17976	0.171075	0.930335	unchanged	-0.349422	0.764445	0.19791	unchanged	--	--	--
mws2367	Salidroside	0.000301738	0.000155426	0.000141754	0.00141411	0.000590352	0.000364645	7.83571e-05	0.000135362	0.000108591	2.87782	0.16547	0.880848	unchanged	-1.98391	0.203039	0.881306	unchanged	-0.893911	0.206896	0.776804	unchanged	--	C06046	Tyrosine metabolism(ko00350)
Lmqn008288	3-Hydroxy-stearic acid	0.000332383	0.000176306	0.000184685	0.000247162	0.000223413	0.000171035	0.00116142	0.000798988	0.000814969	-2.11291	0.0232657	1.14238	down	0.111936	0.777693	0.201925	unchanged	2.00098	0.0161212	1.11951	up	--	--	--
Hmyp002315	3,5,7,4'--Tetrahydroxy-Coumaronochromone	0.000345363	0.000627491	0.000739133	8.77576e-05	8.84827e-05	0.00012263	1.00246e-05	5.18406e-06	1.02917e-08	4.29558	0.0107855	1.17165	up	2.51808	0.0553841	1.16881	unchanged	-6.81366	0.0402638	1.10436	down	--	--	--
pme3514	Morin	4.70478e-05	0.000218912	0.000250666	5.18377e-05	3.85386e-05	3.03656e-05	1.3754e-05	1.83463e-05	0.000126508	-0.393547	0.766141	0.203475	unchanged	2.09719	0.171057	0.940801	unchanged	-1.70365	0.195367	0.754781	unchanged	--	--	--
Zmhn000892	4-O-Glucosyl-3,4-dihydroxybenzyl alcohol	0.000191108	0.00016258	0.000117737	0.000312817	0.000453873	0.000519804	0.000261437	0.000187417	0.00024802	0.884477	0.070138	1.00706	unchanged	-1.44835	0.0354206	1.18049	down	0.563871	0.0740241	0.918429	unchanged	--	--	--
mws1375	Nicotianamine	8.10338e-05	4.58003e-05	4.19905e-05	0.000128523	6.08981e-05	6.21569e-05	0.0003937	0.000443913	0.000259444	-2.12456	0.0235651	1.11197	down	-0.57548	0.356549	0.619924	unchanged	2.70004	0.0255063	1.12262	up	--	--	--
mws0044	Dihydroquercetin(Taxifolin)	9.92322e-05	0.000208493	0.000291256	2.40802e-05	2.87523e-05	2.66404e-05	1.06592e-05	7.59066e-06	2.48603e-05	0.882435	0.143248	0.893653	unchanged	2.91397	0.089405	1.09891	unchanged	-3.79641	0.0781723	1.02381	unchanged	--	--	--
mws0042	Epigallocatechin	0.000147947	0.000278402	0.000284106	0.000112639	8.59463e-05	7.4834e-05	9.20714e-06	8.37544e-06	3.022e-05	2.51595	0.00778789	1.13758	up	1.37763	0.0739653	1.10608	unchanged	-3.89358	0.0353576	1.10676	down	Flavonoids	C12136	Biosynthesis of secondary metabolites(ko01110);;Flavonoid biosynthesis(ko00941)
pmn001610	Eicosadienoic acid	0.000110003	9.47677e-05	8.04412e-05	0.000106303	7.00422e-05	6.70841e-05	4.27112e-05	4.60113e-05	4.83918e-05	0.828126	0.104314	0.980419	unchanged	0.22853	0.418693	0.54562	unchanged	-1.05666	0.0251227	1.12694	down	Fatty Acyls	C16525	Biosynthesis of unsaturated fatty acids(ko01040)
pmb2791	9-HpOTrE	3.85973e-05	4.06884e-05	4.03419e-05	2.99996e-05	3.02072e-05	3.40022e-05	9.47476e-06	8.41216e-06	4.57079e-05	0.566954	0.493175	0.459926	unchanged	0.344613	0.0106996	1.23681	unchanged	-0.911567	0.266877	0.722465	unchanged	--	--	--
pmb2789	13-HpOTrE(r)	4.5682e-05	4.76073e-05	4.74728e-05	3.84406e-05	3.63955e-05	4.25124e-05	1.31898e-05	1.05966e-05	7.93528e-05	0.186205	0.853005	0.124061	unchanged	0.262461	0.0376625	1.1754	unchanged	-0.448666	0.633358	0.319344	unchanged	--	--	--
Lmtp001399	5,6-Dihydroxyindole-5-O-β-glucoside	5.39444e-06	1.00723e-05	6.49159e-06	1.64652e-05	2.45261e-05	1.65374e-05	1.6767e-05	1.1766e-05	1.60437e-05	0.367994	0.251746	0.689941	unchanged	-1.38951	0.0289225	1.16462	down	1.02152	0.0235102	1.0428	up	--	--	--
pme3967	2-(Dimethylamino)guanosine	0.000294767	0.00063546	0.000612787	7.1992e-05	0.000133581	0.000123292	6.30263e-05	7.07252e-05	6.10918e-05	0.755183	0.140588	0.913755	unchanged	2.23018	0.0626164	1.14458	unchanged	-2.98536	0.0549029	1.07352	unchanged	--	--	--
Lmhn001982	Caffeoyltartaric acid (Caftaric acid)isomer	0.000217825	0.000211153	0.000299866	5.59076e-05	2.80292e-05	1.83807e-05	9.65345e-09	9.38857e-09	1.02917e-08	11.7682	0.0938162	1.00727	unchanged	2.83255	0.00997228	1.25384	up	-14.6008	0.0135071	1.16377	down	--	--	--
Lmtn003441	2-Acetyl-3-hydroxyphenyl-1-O-glucoside	0.000157021	2.86508e-05	1.63136e-06	4.71502e-06	3.24434e-06	2.5103e-06	4.71561e-05	3.50194e-05	0.000216893	-4.83619	0.242941	0.766678	unchanged	4.16109	0.343817	0.686192	unchanged	0.675101	0.649753	0.286562	unchanged	--	--	--
mws0636	L-Phenylalanyl-L-phenylalanine	8.705e-06	1.41112e-05	1.46232e-05	7.53212e-09	7.8311e-09	2.25888e-06	9.65345e-09	9.38857e-09	1.02917e-08	6.27668	0.423726	0.540503	unchanged	4.0411	0.015051	1.23481	up	-10.3178	0.0222812	1.14376	down	--	--	--
pmb2804	13-HPODE*	0.000124395	8.24432e-05	7.58347e-05	7.22322e-05	5.89351e-05	7.51229e-05	3.81483e-05	4.12064e-05	4.11098e-05	0.776066	0.0252434	1.13797	unchanged	0.454458	0.230628	0.815277	unchanged	-1.23052	0.0701713	1.04091	unchanged	--	--	--
Rfmb087	13-Oxo-9-hydroxy-10-octadecenoic acid*	0.000160343	0.000164125	0.000111837	7.52793e-05	8.11928e-05	9.35447e-05	6.61412e-05	5.84585e-05	6.21416e-05	0.420985	0.0439359	1.05832	unchanged	0.803311	0.0550784	1.138	unchanged	-1.2243	0.0366225	1.1064	down	--	--	--
Zmjn004133	9-HpODE*	4.64547e-05	5.85017e-05	5.0967e-05	3.29999e-05	4.52881e-05	4.58798e-05	8.63555e-06	9.60639e-06	1.32318e-05	1.98007	0.0114473	1.1604	up	0.328547	0.127513	0.909116	unchanged	-2.30862	0.00292873	1.17563	down	--	--	--
pmn001689	9-Hydroxy-12-oxo-10-octadecenoic acid*	2.88273e-05	4.07237e-05	3.89852e-05	1.41503e-05	1.11271e-05	1.6244e-05	4.59086e-06	5.07223e-06	5.8902e-06	1.41664	0.0225711	1.13846	up	1.38625	0.015991	1.23109	up	-2.80289	0.0133189	1.16202	down	--	--	--
mws1174	3-O-Acetylpinobanksin	9.31589e-05	3.60306e-05	9.83314e-05	0.00140164	0.000256251	0.00105664	9.65345e-09	9.38857e-09	1.02917e-08	16.4978	0.116509	0.966786	unchanged	-3.57663	0.134008	1.01094	unchanged	-12.9211	0.06283	1.05792	unchanged	--	--	--
Rfmb089	9,10-Dihydroxy-12-octadecenoic acid	0.000163857	0.000350545	0.000262853	0.000330342	0.000592901	0.000577072	1.66104e-05	1.77006e-05	4.15478e-05	4.30581	0.0296276	1.13593	up	-0.948805	0.086542	1.0037	unchanged	-3.357	0.0464953	1.08297	down	--	--	--
Lmdp003808	Azaleatin (5-O-Methylquercetin)	0.000635896	0.00143988	0.00133915	4.75109e-05	1.29753e-05	1.27344e-05	5.64716e-06	8.12351e-06	7.35368e-06	1.79334	0.2714	0.724162	unchanged	5.54346	0.0476015	1.19021	up	-7.3368	0.0465105	1.09119	down	--	--	--
Hmtn001120	5-(2-Hydroxyethyl)-2-O-glucosylohenol*	0.000671173	0.000452167	0.00040491	0.00154367	0.00158528	0.00137057	0.00362165	0.00373509	0.0035032	-1.27118	2.27786e-05	1.20269	down	-1.55789	0.000880718	1.2789	down	2.82906	1.14187e-05	1.19249	up	--	--	--
pmb0751	Trans-5-O-(4-Coumaroyl)shikimate	0.000630478	0.000368142	0.000594176	8.42342e-05	2.44696e-05	2.1495e-05	9.6689e-06	1.70966e-05	4.05632e-05	0.951422	0.424071	0.509236	unchanged	3.61277	0.0218889	1.23482	up	-4.5642	0.023865	1.13683	down	--	C02947	Stilbenoid, diarylheptanoid and gingerol biosynthesis(ko00945);;Flavonoid biosynthesis(ko00941);;Metabolic pathways(ko01100);;Biosynthesis of secondary metabolites(ko01110);;Phenylpropanoid biosynthesis(ko00940)
pme3188	Uridine 5'-monophosphate	8.29228e-06	7.79496e-06	7.13514e-06	1.29352e-05	8.17993e-06	5.78503e-06	4.62411e-05	4.98262e-05	4.9915e-05	-2.44011	0.000343888	1.1987	down	-0.212097	0.620224	0.36106	unchanged	2.65221	0.000402033	1.19321	up	Pyrimidine nucleotides	C00105	Metabolic pathways(ko01100);;Pyrimidine metabolism(ko00240)
YC512115	Nicotine-Hex	5.259e-05	7.5529e-05	7.77192e-05	9.75577e-05	0.000118728	0.000111379	7.6864e-05	6.96632e-05	0.000109948	0.353402	0.187404	0.783456	unchanged	-0.67071	0.0182209	1.1702	unchanged	0.317308	0.326882	0.593264	unchanged	--	--	--
mws0983	N-Oleoylethanolamine	0.000112441	0.000152598	0.000112169	6.50231e-05	4.01248e-05	4.43647e-05	4.7791e-05	3.92338e-05	4.76336e-05	0.150962	0.595462	0.350054	unchanged	1.33509	0.0141002	1.21173	up	-1.48606	0.0225885	1.13172	down	--	--	--
pmn001419	1-O-[(E)-p-Cumaroyl]-glucose*	0.000224967	0.000406278	0.000172122	0.00487814	0.010726	0.0130099	6.2106e-05	8.73116e-05	0.000110397	6.78309	0.0598042	1.07475	unchanged	-5.15452	0.0618351	1.15914	unchanged	-1.62857	0.120088	0.93353	unchanged	--	--	--
Cmbn003496	5-O-Feruloyl-L-arabinose*	0.000186361	0.000293344	0.000149662	0.00390473	0.00941211	0.00903696	7.78733e-05	7.35647e-05	7.67764e-05	6.61399	0.0534184	1.08761	unchanged	-5.15048	0.0551679	1.17414	unchanged	-1.46351	0.0899424	1.00408	unchanged	--	--	--
pmn001690	3-Hydroxy-4-isopropylbenzylalcohol 3-glucoside	0.0004563	0.000322607	0.000301085	0.000494684	0.000559671	0.000572073	0.00117268	0.00127278	0.00144393	-1.25784	0.00678916	1.17988	down	-0.590687	0.0453676	1.12343	unchanged	1.84852	0.00133451	1.17286	up	--	--	--
pmn001691	9,12,13-Trihyroxy-10,15-octadecadienoic acid	0.000114237	9.34077e-05	8.38776e-05	8.17612e-05	6.70786e-05	9.04144e-05	2.43857e-05	2.7738e-05	2.05926e-05	1.71819	0.00972345	1.17001	up	0.285063	0.20165	0.801644	unchanged	-2.00325	0.0115283	1.15879	down	--	--	--
mws0884	Cyclic AMP	0.000243779	0.000195185	0.000242642	0.000101349	6.03708e-05	3.84491e-05	3.49187e-05	2.92757e-05	2.7057e-05	1.1333	0.185934	0.843411	unchanged	1.76772	0.00296754	1.25069	up	-2.90102	0.0057194	1.17956	down	Purine nucleotides	C00575	Purine metabolism(ko00230)
Lmtn002565	1-O-Vanilloyl-β-D-Glucose	0.00150983	0.00205491	0.00187413	0.00190412	0.0025083	0.00257586	0.00212998	0.00149299	0.00192399	0.33324	0.167478	0.780814	unchanged	-0.36163	0.130726	0.909371	unchanged	0.0283901	0.89116	0.0847301	unchanged	--	--	--
pmn001517	3,4,5-Trimethoxyphenyl-Glucoside	0.00883331	0.0135971	0.0125287	0.0155128	0.0181386	0.0192635	0.0299225	0.0325011	0.0288295	-0.786201	0.00119859	1.17301	unchanged	-0.598004	0.0332987	1.11731	unchanged	1.3842	0.000702371	1.17376	up	--	--	--
pmn001694	9,10,13-Trihyroxy-11-octadecadienoic acid	0.000690747	0.000680336	0.000531557	0.000266319	0.000201807	0.000238946	0.000265781	0.000293914	0.000233085	-0.165063	0.328142	0.586197	unchanged	1.42807	0.00937619	1.26188	up	-1.26301	0.0118272	1.14652	down	--	--	--
pmp001284	Monopalmitin	0.00013292	0.000125828	0.000127128	9.16492e-05	6.75702e-05	7.09631e-05	8.90628e-05	5.43358e-05	7.57152e-05	0.0710969	0.785459	0.177371	unchanged	0.74536	0.0146442	1.25206	unchanged	-0.816457	0.0270838	1.12121	unchanged	--	--	--
pme3184	2'-Deoxyadenosine-5'-monophosphate	1.30119e-05	1.59368e-05	7.74421e-06	0.000171105	0.000406791	0.00044125	0.000130772	6.78825e-05	0.000100313	1.7693	0.0996521	0.978848	unchanged	-4.79571	0.0609899	1.16105	unchanged	3.02641	0.0385108	1.10111	up	Purine nucleotides	C00360	Purine metabolism(ko00230);;Metabolic pathways(ko01100)
pmb0789	Pyridoxine-5'-O-glucoside	3.92188e-05	3.49551e-05	1.99514e-05	0.000511916	0.00111802	0.0012407	0.00027699	0.00020972	0.000248397	1.96535	0.0861672	1.01939	unchanged	-4.93065	0.0543662	1.17588	unchanged	2.9653	0.00495127	1.17357	up	--	--	--
pmc0066	2'-Deoxyinosine-5'-monophosphate	0.000383706	0.0002441	0.000150019	0.000720196	0.000904753	0.000624744	0.00529803	0.00433825	0.00359948	-2.55664	0.015504	1.16399	down	-1.53221	0.0108728	1.19885	down	4.08885	0.0124949	1.16173	up	--	--	--
pmn001627	Glucogallin*	0.000741194	0.00056585	0.000413076	0.00166836	0.00146093	0.00130761	0.000287244	0.000332919	0.000660181	1.79302	0.00271938	1.15597	up	-1.36704	0.0031297	1.24784	down	-0.425978	0.388679	0.520398	unchanged	--	--	--
Lmfn000604	6-O-Galloyl-glucose*	0.000832578	0.000550644	0.000414043	0.00172075	0.00143936	0.00146126	0.00030625	0.000382397	0.000650141	1.78739	0.00148774	1.17009	up	-1.36252	0.00466072	1.24313	down	-0.424875	0.398758	0.509674	unchanged	--	--	--
HmLn000659	3-O-Galloyl-glucose*	0.000775124	0.000490783	0.000389286	0.0016153	0.00140142	0.00138148	0.000311013	0.000335349	0.000633377	1.78107	0.00184172	1.17183	up	-1.40992	0.00452106	1.25162	down	-0.371149	0.465621	0.445584	unchanged	--	--	--
mws0675	β-Nicotinamide mononucleotide	6.65542e-05	5.75569e-05	5.60447e-05	0.000272286	0.000424002	0.000454513	0.000193959	0.00015125	0.000177807	1.13771	0.0593751	1.05766	unchanged	-2.67532	0.0286669	1.23483	down	1.53761	0.00820755	1.16534	up	Pyridine nucleotides	C00455	Nicotinate and nicotinamide metabolism(ko00760);;Metabolic pathways(ko01100)
Lmqn000432	1-(sn-Glycero-3-phospho)-1D-myo-inositol	0.000518886	0.000356956	0.000266364	0.000152885	0.000163296	8.06485e-05	9.54373e-05	0.000151292	0.000181844	-0.11102	0.784995	0.178447	unchanged	1.52523	0.0649734	1.10733	unchanged	-1.41421	0.0716292	0.9983	unchanged	--	--	--
Hmln002806	5-O-Caffeoylshikimic acid	0.0150819	0.0153233	0.0137567	0.0177473	0.0110923	0.0113526	0.00221933	0.00244343	0.00284189	2.42106	0.036845	1.12049	up	0.135885	0.608263	0.373261	unchanged	-2.55694	0.00047729	1.19077	down	Cinnamic acids and derivatives	C10434	Phenylpropanoid biosynthesis(ko00940);;Biosynthesis of secondary metabolites(ko01110);;Stilbenoid, diarylheptanoid and gingerol biosynthesis(ko00945);;Flavonoid biosynthesis(ko00941);;Metabolic pathways(ko01100)
pmb3068	1-O-p-Coumaroylquinic acid*	0.00354216	0.00264603	0.00436755	0.00384682	0.00361832	0.00355692	0.00302947	0.00294134	0.00359171	0.204932	0.125082	0.890548	unchanged	-0.0623652	0.785743	0.202064	unchanged	-0.142567	0.586501	0.352307	unchanged	--	--	--
pmb3074	3-O-p-Coumaroyl quinic acid*	0.00555568	0.00694656	0.00725769	0.00298715	0.00150601	0.00169112	0.000317888	0.000365914	0.000562959	2.31042	0.0681519	1.04715	unchanged	1.6759	0.003097	1.24892	up	-3.98632	0.0062588	1.17807	down	--	--	--
mws1015	Esculin(6,7-DihydroxyCoumarin-6-glucoside)*	8.94095e-05	6.69551e-05	6.87279e-05	0.00254653	0.00450288	0.00525868	0.000131212	0.000113883	0.000140494	4.9964	0.0389355	1.11859	up	-5.77295	0.0379672	1.21379	down	0.776546	0.00741069	1.11068	unchanged	--	--	--
pma0149	Sinapoyl malate	2.55141e-06	4.81418e-06	3.20656e-06	1.60526e-05	2.25727e-05	2.62872e-05	9.65345e-09	3.83554e-06	1.02917e-08	4.07351	0.0111204	1.15002	up	-2.61823	0.0218394	1.23866	down	-1.45528	0.21727	0.731415	unchanged	--	C02887	Phenylpropanoid biosynthesis(ko00940)
Xmgp006913	2,4,2',4'-tetrahydroxy-3'-prenylchalcone	0.000586632	0.000822275	0.000687464	0.000203242	5.95425e-05	4.72518e-05	0.000844002	0.00112027	0.001709	-3.56656	0.0435518	1.09657	down	2.75739	0.00295578	1.25813	up	0.80917	0.168646	0.844989	unchanged	--	--	--
pmn001420	1-O-[(E)-Caffeoyl]-glucose*	7.7042e-05	9.54148e-05	8.7856e-05	0.000331313	0.000729336	0.00091756	0.000161856	0.000212808	0.000259901	1.64036	0.11859	0.95115	unchanged	-2.92588	0.0801214	1.11967	unchanged	1.28552	0.0436536	1.08639	up	--	--	--
Lmsp009872	Tetramethylluteolin (3',4',5,7-Tetramethoxyflavone)	1.00979e-05	3.77651e-06	1.16437e-05	3.95453e-06	6.54184e-06	4.43915e-06	9.74752e-06	1.07124e-05	1.18435e-05	-1.11294	0.00541108	1.14239	down	0.772773	0.277617	0.744673	unchanged	0.340166	0.448855	0.495661	unchanged	--	--	--
mws1333	Melibiose*	0.000325689	0.000404709	0.000369813	0.000643377	0.000533568	0.000524464	0.00112602	0.00171122	0.00103242	-1.18548	0.072238	1.03722	unchanged	-0.62895	0.0170142	1.19463	unchanged	1.81443	0.0476044	1.08543	up	--	--	--
pme0519	D-(+)-Sucrose*	0.00139193	0.00192567	0.00178409	0.00305151	0.00248002	0.00214574	0.004943	0.00700575	0.0038251	-1.03887	0.0917648	0.981244	unchanged	-0.589618	0.062234	1.06119	unchanged	1.62849	0.0584365	1.05591	unchanged	--	--	--
mws0264	D-(+)-Trehalose*	0.000585542	0.000897109	0.000881823	0.00122548	0.000799486	0.000700785	0.00173558	0.00249298	0.00152409	-1.07758	0.0549065	1.00608	unchanged	-0.205132	0.567129	0.394499	unchanged	1.28271	0.0493155	1.0475	up	--	--	--
mws1080	Galactinol*	0.00185448	0.00209739	0.00214091	0.00368555	0.00297677	0.00262532	0.00625437	0.00897923	0.00494404	-1.11937	0.0840606	1.00016	unchanged	-0.608211	0.0664328	1.11678	unchanged	1.72758	0.0577496	1.06621	unchanged	--	--	--
mws5038	Isomaltulose*	0.000851682	0.000870327	0.000706863	0.0011597	0.00110662	0.000885665	0.00187492	0.00303449	0.00169928	-1.0681	0.105379	0.970764	unchanged	-0.375973	0.0836368	1.01107	unchanged	1.44408	0.0775878	1.02322	unchanged	--	--	--
mws0906	Coniferin	6.09535e-05	0.000164832	7.42582e-05	0.000948796	0.00192271	0.0015507	0.000291009	0.00020899	0.000185423	2.6897	0.0465788	1.09729	up	-3.88152	0.0385504	1.20764	down	1.19182	0.0483108	0.972584	unchanged	Carbohydrates and carbohydrate conjugates	C00761	Phenylpropanoid biosynthesis(ko00940)
pmb2211	Cocamidopropyl betaine	3.8397e-05	8.15205e-06	1.02575e-05	2.01342e-05	2.01616e-05	2.18474e-05	4.29997e-05	3.92599e-05	3.67587e-05	-0.937515	0.00531506	1.1829	unchanged	-0.129541	0.872156	0.117819	unchanged	1.06706	0.163353	0.863471	unchanged	--	--	--
pmp000006	Eupatilin*	2.76034e-06	2.09104e-06	2.39353e-06	9.27455e-06	4.30275e-06	5.28739e-06	1.7328e-06	9.38857e-09	1.02917e-08	3.42822	0.0501648	1.04985	unchanged	-1.38065	0.123409	1.02513	unchanged	-2.04757	0.073444	0.998604	unchanged	--	--	--
mws1474	5,7-Dihydroxy-3',4',5'-trimethoxyflavone*	3.37294e-06	2.36928e-06	2.4016e-06	1.49939e-05	3.7879e-06	8.93643e-06	1.53608e-06	9.38857e-09	1.02917e-08	4.15515	0.111298	0.965942	unchanged	-1.76706	0.180309	0.925139	unchanged	-2.38809	0.0289931	1.04789	down	--	--	--
Hmcp003223	Limocitrin	5.50735e-05	0.000416308	0.000259707	1.58342e-05	1.4612e-05	1.04116e-05	1.23135e-05	1.27653e-05	1.57064e-05	0.00256577	0.990817	0.00458096	unchanged	4.16136	0.158791	0.967865	unchanged	-4.16393	0.158784	0.88428	unchanged	--	--	--
Lmtn000940	1-O-(3,4-Dihydroxy-5-methoxy-benzoyl)-glucoside	1.3359e-05	9.95729e-06	7.76576e-06	1.88571e-05	1.97387e-05	2.05255e-05	0.000154133	0.000166407	0.000140631	-2.96356	0.00297017	1.19982	down	-0.927594	0.0217557	1.22844	unchanged	3.89115	0.00182925	1.18856	up	--	--	--
pmb0981	Adenosine 5'-monophosphate	0.000253181	0.0004798	0.000488886	0.000755815	0.000702249	0.000923463	0.00116925	0.000951605	0.00113659	-0.451852	0.0372235	1.01004	unchanged	-0.9628	0.0199552	1.15712	unchanged	1.41465	0.00287526	1.14345	up	Purine nucleotides	C00020	Zeatin biosynthesis(ko00908);;Metabolic pathways(ko01100);;Biosynthesis of secondary metabolites(ko01110);;Purine metabolism(ko00230)
Lmhp011388	2-γ-Linolenoyl-glycerol*	0.00358108	0.00493802	0.0042554	0.00373049	0.0034389	0.00318986	0.000734521	0.000651296	0.000731732	2.29045	0.0025405	1.19922	up	0.302349	0.165439	0.903557	unchanged	-2.5928	0.01164	1.16703	down	--	--	--
Lmhp011562	1-α-Linolenoyl-glycerol*	0.00370504	0.00376423	0.00378533	0.00251121	0.00226267	0.00199137	0.000347331	0.000298045	0.000304373	2.83252	0.00553881	1.19277	up	0.734301	0.00859673	1.2815	unchanged	-3.56682	2.56978e-07	1.1951	down	--	--	--
mws0178	Chlorogenic acid*	0.0211887	0.0182831	0.0187542	0.0158292	0.0115274	0.00896273	0.00286965	0.00239795	0.00370411	2.01728	0.0408694	1.10157	up	0.680928	0.0502674	1.1209	unchanged	-2.69821	0.000831493	1.1868	down	--	--	--
pme1816	Neochlorogenic acid(5-O-Caffeoylquinic acid)*	0.00496403	0.00360887	0.00434642	0.00403705	0.00303107	0.00264616	0.00104172	0.00104516	0.00150797	1.43418	0.0272333	1.10691	up	0.411352	0.134603	0.893653	unchanged	-1.84553	0.00813248	1.15351	down	--	--	--
Lmhp112042	1-Linoleoylglycerol*	0.00122477	0.00127374	0.00140473	0.000270504	0.000135626	0.000137826	0.000150755	0.0001196	9.04565e-05	0.592245	0.304422	0.650124	unchanged	2.84311	0.00011064	1.29736	up	-3.43536	0.000866056	1.18996	down	--	--	--
pmb0890	MAG(18:2)*	0.00582548	0.00816883	0.00705262	0.0024907	0.00168899	0.00133623	0.00163712	0.00156236	0.00139144	0.264817	0.463684	0.48749	unchanged	1.93193	0.00672594	1.25519	up	-2.19675	0.0140739	1.16006	down	--	--	--
pmp001283	Glyceryl linoleate	2.3531e-05	2.21656e-05	1.64109e-05	1.86068e-05	1.8156e-05	1.41896e-05	1.45478e-05	1.1887e-05	9.3321e-06	0.510527	0.0700592	0.9375	unchanged	0.285619	0.236602	0.764027	unchanged	-0.796147	0.0353129	1.02373	unchanged	--	--	--
Zmhn002334	6-O-Feruloyl-glucose	0.000116525	6.2821e-05	0.00011685	0.00023922	0.000370716	0.000264714	2.25869e-05	9.38857e-09	1.02917e-08	5.27389	0.0168341	1.15974	up	-1.56215	0.02611	1.18985	down	-3.71174	0.0235014	1.10002	down	--	--	--
Lmyp005839	Balanophonin	2.63132e-05	1.73502e-05	1.31106e-05	4.26293e-05	6.8389e-05	6.9177e-05	8.6451e-06	9.56299e-06	9.93462e-06	2.67873	0.0281537	1.14144	up	-1.66626	0.0270969	1.18597	down	-1.01247	0.132394	0.923914	unchanged	--	--	--
pmb2363	MAG(18:1)isomer1*	0.000130946	9.03939e-05	5.77875e-05	0.000281969	0.000153977	0.00011527	0.000294109	0.000255693	0.000252731	-0.541943	0.233902	0.756047	unchanged	-0.981694	0.206044	0.834052	unchanged	1.52364	0.00409243	1.14854	up	--	--	--
pmb0296	MAG(18:1)isomer2*	0.000110252	9.14784e-05	4.39206e-05	0.000232098	0.000135539	8.43441e-05	0.000294559	0.000252083	0.000252697	-0.822545	0.10467	0.948598	unchanged	-0.87965	0.25053	0.764322	unchanged	1.70219	0.00237784	1.15563	up	--	--	--
pmp000008	5-Hydroxy-6,7,3',4'-tetramethoxyflavone	1.74742e-06	5.72453e-07	2.97501e-06	3.27915e-06	2.33158e-06	1.10073e-06	9.65345e-09	9.38857e-09	1.02917e-08	7.83792	0.071651	1.04988	unchanged	-0.34203	0.641168	0.321491	unchanged	-7.49589	0.127074	0.938242	unchanged	--	--	--
mws0097	Pinoresinol*	0.00023176	4.45019e-05	5.34218e-05	5.39308e-05	1.08252e-05	1.25725e-05	0.00114351	0.00120007	0.00189448	-5.77626	0.0286436	1.14074	down	2.09201	0.300167	0.730142	unchanged	3.68425	0.0267208	1.11707	up	--	--	--
pmb3107	Glucosyringic Acid	0.000633508	0.000753852	0.000762473	0.00100997	0.00155569	0.0015295	0.00600681	0.00636556	0.00604675	-2.16921	7.9098e-05	1.2027	down	-0.929698	0.0607837	1.13996	unchanged	3.09891	9.79356e-05	1.19413	up	--	--	--
pmb0998	Guanosine 5'-monophosphate	5.18045e-06	6.75064e-06	4.28441e-06	8.0397e-06	7.18503e-06	5.68102e-06	3.69255e-05	3.07643e-05	3.67667e-05	-2.32093	0.00251519	1.19304	down	-0.366527	0.192208	0.804669	unchanged	2.68746	0.00206631	1.18236	up	Purine nucleotides	C00144	Purine metabolism(ko00230);;Metabolic pathways(ko01100)
mws5040	Turanose	0.00048591	0.000581776	0.000454429	0.000686979	0.00115822	0.00108624	0.00158338	0.00201197	0.00143078	-0.777839	0.0387438	1.01194	unchanged	-0.945532	0.0766759	1.09889	unchanged	1.72337	0.0177003	1.14365	up	--	--	--
pmb0964	Isopentenyladenine-7-N-glucoside	5.52082e-05	2.66251e-05	4.1153e-05	5.37718e-05	6.11722e-05	0.000120019	0.000342719	0.000372643	0.000342189	-2.17022	0.00159629	1.19012	down	-0.933935	0.209624	0.83468	unchanged	3.10416	2.46834e-05	1.1912	up	--	--	--
Lmgp003270	Scopoletin-O-Glucuronide	0.00888178	0.00682014	0.00675393	0.00460154	0.00433425	0.00361917	0.000411055	0.000358184	0.000642628	3.15258	0.00356196	1.19088	up	0.838834	0.0279968	1.18887	unchanged	-3.99141	0.00894754	1.17177	down	--	--	--
mws0179	Chlorogenic acid methyl ester	0.00205593	0.00170566	0.00188232	0.00115626	0.000970534	0.000798847	0.000138752	0.000120768	0.000157807	2.8095	0.0141434	1.17144	up	0.94794	0.0033043	1.24576	unchanged	-3.75744	0.00307307	1.18719	down	--	--	--
pma3724	1-O-Feruloylquinic acid	0.00975784	0.0076955	0.00763767	0.00500861	0.0046428	0.00411475	0.000600263	0.000533553	0.000785832	2.84221	0.00238538	1.1959	up	0.866044	0.021797	1.21698	unchanged	-3.70826	0.00750321	1.17592	down	--	--	--
pmb0752	3-O-Feruloylquinic acid	0.00508257	0.00243171	0.00354349	0.0038659	0.00362536	0.00341364	8.784e-05	0.00010064	0.000126977	5.11139	0.00126923	1.20385	up	0.020085	0.953537	0.0423289	unchanged	-5.13147	0.0430814	1.09832	down	--	--	--
Lmtn003598	3-Prenyl-4-O-glucosyloxy-4-hydroxyl-benzoic acid	0.00106025	0.00108518	0.00142968	0.00136683	0.000744128	0.000937862	0.00039149	0.000530089	0.000764494	0.854583	0.116697	0.878325	unchanged	0.229738	0.475339	0.484626	unchanged	-1.08432	0.0178055	1.06301	down	--	--	--
pmn001695	Trihydroxycinnamoylquinic acid	0.014558	0.00570817	0.00444262	0.0176293	0.0185127	0.0197769	0.0385988	0.0398378	0.0320279	-0.982175	0.013004	1.16346	unchanged	-1.17831	0.0770835	1.10904	unchanged	2.16049	0.00261743	1.1509	up	--	--	--
pmp001076	Isosinensetin	1.6499e-05	5.2077e-06	4.20958e-05	9.72648e-06	1.30779e-05	6.15227e-06	2.45927e-05	2.23072e-05	2.20987e-05	-1.25267	0.0124094	1.14914	down	1.13972	0.399035	0.603421	unchanged	0.112953	0.888625	0.093139	unchanged	--	--	--
mws0055	Tangeretin	0.00114437	0.00018923	0.00170884	0.000346829	0.000688032	0.000150437	0.00254819	0.00234902	0.00176549	-2.49086	0.00466259	1.15294	down	1.35998	0.296124	0.716154	unchanged	1.13088	0.0943346	0.917758	unchanged	--	--	--
mws0232	Riboflavin	0.0009472	0.000634321	0.000568551	0.000570976	0.0006189	0.000606265	4.78264e-05	5.00828e-05	5.16371e-05	3.58624	0.000638936	1.20558	up	0.259483	0.419045	0.587245	unchanged	-3.84572	0.02933	1.12786	down	Pteridines and derivatives	C00255	Riboflavin metabolism(ko00740);;Biosynthesis of secondary metabolites(ko01110);;Metabolic pathways(ko01100);;Oxidative phosphorylation(ko00190)
pmn001660	Cinncassiol A	9.71721e-06	1.90356e-06	5.54257e-09	1.03642e-05	3.41192e-06	4.96478e-06	0.000108762	9.57613e-05	8.46302e-05	-3.94757	0.00334746	1.19122	down	-0.688796	0.55419	0.403125	unchanged	4.63637	0.00192723	1.17904	up	--	--	--
pme3337	N6-Succinyl Adenosine	0.0010018	0.00180728	0.00196854	0.00101575	0.00122278	0.00120421	0.000505627	0.000375219	0.000604549	1.21271	0.00223804	1.16033	up	0.472733	0.272831	0.76727	unchanged	-1.68545	0.0607009	1.04388	unchanged	--	--	--
Zmhn002227	4-O-Glucosyl-sinapate	7.0551e-05	0.000221991	0.000242371	4.67209e-05	0.000105894	0.000109241	8.16092e-05	0.000120841	8.14775e-05	-0.116751	0.778377	0.182513	unchanged	1.03053	0.229352	0.807111	unchanged	-0.913779	0.259676	0.717136	unchanged	--	--	--
HJN003	1-O-Sinapoyl-D-glucose*	2.76055e-05	5.31621e-05	5.67245e-05	0.000112153	0.000223352	0.000222355	9.65345e-09	9.38857e-09	1.02917e-08	14.2151	0.0372001	1.12214	up	-2.02055	0.0554861	1.14976	unchanged	-12.1945	0.0377982	1.10976	down	--	--	--
pmp001161	5-Hydroxyauranetin*	2.66432e-06	8.98127e-07	6.11438e-06	4.9486e-06	6.39435e-06	2.69311e-06	1.42195e-05	1.15615e-05	1.21934e-05	-1.43589	0.00514552	1.14407	down	-0.536532	0.485672	0.475738	unchanged	1.97242	0.0118963	1.12133	up	--	--	--
pmp000113	5-Hydroxy-6,7,8,3',4'-pentamethoxyflavone*	8.03067e-06	1.78032e-06	1.58148e-05	1.13618e-05	1.53255e-05	5.09465e-06	2.95138e-05	3.13349e-05	2.55361e-05	-1.44257	0.0111967	1.12999	down	-0.310608	0.706234	0.263863	unchanged	1.75318	0.024452	1.09559	up	--	--	--
mws1565	Geniposide	8.35358e-05	1.85329e-05	1.67072e-05	0.000289292	0.000417467	0.00051349	9.65345e-09	9.38857e-09	1.02917e-08	15.3443	0.0245575	1.15038	up	-3.36086	0.0209161	1.22505	down	-11.9834	0.213504	0.799595	unchanged	--	--	--
pmn001502	Medioresinol	3.05366e-05	3.38664e-06	5.17658e-06	1.09768e-05	5.19802e-06	5.88986e-06	3.20999e-05	3.53521e-05	4.76188e-05	-2.38271	0.0133582	1.14839	down	0.825424	0.586286	0.39612	unchanged	1.55729	0.0825343	0.940211	unchanged	--	--	--
Lmzn001582	5'-Glucosyloxyjasmanic acid	0.000237185	0.000761821	0.000751819	8.31245e-05	6.57047e-05	5.26888e-05	0.000239985	0.000230562	0.000271885	-1.88135	0.000531465	1.19055	down	3.11905	0.096129	1.08496	unchanged	-1.2377	0.191291	0.831266	unchanged	--	--	--
HJN100	Piceid	1.28237e-06	1.01987e-05	3.72492e-06	5.4869e-05	8.79606e-05	0.000124187	9.65345e-09	9.38857e-09	1.02917e-08	13.1521	0.0470485	1.10152	up	-4.13421	0.0501909	1.17844	unchanged	-9.01787	0.197562	0.823288	unchanged	--	--	--
Hmbn005456	1-O-Caffeoyl-3-O-p-coumaroylglycerol	0.000393764	0.000358472	0.000393332	0.000343523	0.000229181	0.000188342	5.00457e-05	2.11107e-05	6.55184e-05	2.47724	0.0381496	1.09513	up	0.590007	0.102219	1.04747	unchanged	-3.06724	4.69908e-05	1.18892	down	--	--	--
mws0043	Nobiletin	0.000391034	0.000155036	0.00102433	0.000190671	0.000336476	0.000140411	0.000841095	0.000788212	0.000712955	-1.81094	0.00258608	1.17144	down	1.23416	0.366049	0.640627	unchanged	0.576771	0.426392	0.525326	unchanged	Flavonoids	C09789	Flavonoid biosynthesis(ko00941)
Cmjn004337	Benzyl-O-glucose-xyranoside	0.000303577	0.00038523	0.000397175	0.00160032	0.00176765	0.00230056	0.000421438	0.000285673	0.000402156	2.35337	0.0157866	1.16212	up	-2.38398	0.0170606	1.25964	down	0.030606	0.888579	0.0873252	unchanged	--	--	--
pmb0500	N-p-Coumaroyl-N'-feruloylputrescine	0.000306742	0.000554832	0.000599891	7.53212e-09	7.8311e-09	8.04955e-09	9.65345e-09	9.38857e-09	1.02917e-08	-0.325267	0.00664102	0	unchanged	15.9298	0.0332653	1.22421	up	-15.6045	0.0332655	1.11955	down	--	--	--
Cmbp005523	1,3-O-Dicaffeoylglycerol	2.17618e-05	9.6697e-06	9.82637e-06	0.000187608	0.000119955	9.38667e-05	9.65345e-09	9.38857e-09	1.02917e-08	13.7403	0.0409279	1.1138	up	-3.28241	0.0475425	1.18312	down	-10.4579	0.0754376	1.03251	unchanged	--	--	--
pmn001637	Kaempferol-3-O-arabinoside (Juglanin)*	6.2618e-05	0.000244502	0.000367485	0.000475218	0.000802679	0.000949042	9.65345e-09	9.38857e-09	1.02917e-08	16.2121	0.0338117	1.12978	up	-1.72295	0.0445983	1.10204	down	-14.4892	0.126358	0.939306	unchanged	--	--	--
Hmcn002743	Lirioresinol A*	0.000233913	3.89999e-05	3.58481e-05	8.28977e-05	3.50346e-05	4.03676e-05	0.000335994	0.000199132	0.000572473	-2.8067	0.0983658	0.991444	unchanged	0.963831	0.526838	0.458098	unchanged	1.84287	0.119675	0.864425	unchanged	--	--	--
pmn001663	Syringaresinol*	4.91977e-05	1.00873e-05	7.79717e-06	1.74887e-05	9.24853e-06	9.35984e-06	7.53903e-05	6.60048e-05	0.0001407	-2.96622	0.0712921	1.04669	unchanged	0.894045	0.524576	0.462163	unchanged	2.07218	0.0724626	0.954525	unchanged	--	--	--
mws2523	Trehalose 6-phosphate	1.11478e-05	2.19853e-05	1.95308e-05	2.0823e-05	1.63809e-05	1.57315e-05	6.45741e-05	7.98331e-05	5.43827e-05	-1.90894	0.0186181	1.15282	down	-0.00741825	0.981827	0.016177	unchanged	1.91636	0.0116319	1.13448	up	Organooxygen compounds	C00689	Starch and sucrose metabolism(ko00500);;Metabolic pathways(ko01100)
Hmcp005589	β-Amyrenone*	6.41541e-09	5.39236e-09	5.54257e-09	0.00024081	0.000433025	0.000366308	9.65345e-09	9.38857e-09	1.02917e-08	15.1139	0.0254098	1.14793	up	-15.8715	0.0254092	1.24382	down	0.757598	0.000761276	0	unchanged	--	--	--
Hmcp005697	δ-Amyrenone*	8.4327e-05	9.71583e-05	4.72517e-05	0.000762886	0.00113655	0.000946627	9.65345e-09	9.38857e-09	1.02917e-08	16.566	0.0126842	1.17698	up	-3.63721	0.0136299	1.26876	down	-12.9288	0.0364295	1.11225	down	--	--	--
pmb0864	LysoPE 14:0*	1.21251e-05	1.75042e-05	1.94865e-05	6.33928e-06	7.39186e-06	3.97925e-06	9.65345e-09	9.38857e-09	1.02917e-08	9.23782	0.028078	1.14146	up	1.47159	0.02605	1.18626	up	-10.7094	0.0175895	1.15437	down	--	--	--
Lmhp008337	LysoPE 14:0(2n isomer)*	4.60734e-06	7.78118e-06	6.30622e-06	2.32994e-05	1.05485e-05	5.73933e-06	2.28154e-06	1.45241e-06	1.7727e-06	2.84579	0.16213	0.886647	unchanged	-1.0824	0.314178	0.715692	unchanged	-1.76338	0.0338079	1.09775	down	--	--	--
pme2117	Adenosine 5'-diphosphate	4.21906e-06	1.14959e-05	1.16443e-05	1.0776e-05	2.40745e-05	4.11153e-05	1.86977e-05	1.96305e-05	1.80391e-05	0.430492	0.534533	0.421676	unchanged	-1.47332	0.200311	0.869145	unchanged	1.04283	0.0541851	1.06217	unchanged	Purine nucleotides	C00008	Photosynthesis(ko00195);;Zeatin biosynthesis(ko00908);;Oxidative phosphorylation(ko00190);;Metabolic pathways(ko01100);;Purine metabolism(ko00230);;Biosynthesis of secondary metabolites(ko01110)
Lmhn004093	Benzoylferuloyltartaric acid	1.96989e-05	3.77717e-05	3.37327e-05	6.69488e-05	0.000108469	8.75854e-05	3.43781e-06	4.10281e-06	3.75043e-06	4.54183	0.019781	1.1605	up	-1.52793	0.0258751	1.18819	down	-3.01391	0.0396191	1.1053	down	--	--	--
Lmhn002574	Caffeoylp-Hydroxybenzoyltartaric acid	6.83035e-05	3.01912e-05	1.79469e-05	0.000133745	0.000232384	0.000202911	4.34781e-05	3.77128e-05	3.20176e-05	2.32955	0.0336641	1.12575	up	-2.28892	0.019477	1.19835	down	-0.0406228	0.950466	0.0416961	unchanged	--	--	--
pme0321	Kaempferol-7-O-rhamnoside	0.00800287	0.00961398	0.0138466	0.0157354	0.0268633	0.0288594	2.43353e-05	5.99419e-06	1.21992e-05	10.7144	0.0281783	1.14209	up	-1.18342	0.0655818	1.08936	unchanged	-9.53103	0.0265823	1.13433	down	--	--	--
mws0919	Kaempferol-3-O-rhamnoside (Afzelin)(Kaempferin)	0.00874349	0.0102317	0.0134494	0.0187223	0.0285069	0.0296885	1.9293e-05	9.64384e-06	7.75197e-06	11.0338	0.0178974	1.16526	up	-1.24623	0.0365957	1.16817	down	-9.78753	0.0161461	1.15772	down	--	--	--
pmp000117	3,5,6,7,8,3',4'-Heptamethoxyflavone	9.77709e-06	5.27001e-06	4.00063e-06	4.91713e-06	7.26569e-06	7.17081e-06	9.65345e-09	9.38857e-09	1.02917e-08	9.36583	0.0139025	1.17439	up	-0.0229856	0.961142	0.0335574	unchanged	-9.34284	0.0686561	1.04576	unchanged	--	--	--
Lmdp003509	Quercetin-3-O-xyloside*	0.000815755	0.00221932	0.00248757	0.00024348	0.00026912	0.000263685	7.37127e-06	1.75598e-06	2.27997e-06	6.08857	0.000548772	1.20494	up	2.8307	0.0926389	1.09288	unchanged	-8.91927	0.0712199	1.04109	unchanged	--	--	--
mws2186	Avicularin*	0.00082545	0.00238672	0.0026621	0.000259214	0.000302437	0.000279874	9.65345e-09	9.38857e-09	1.02917e-08	14.8082	0.00197418	1.20242	up	2.80333	0.0991432	1.07953	unchanged	-17.6115	0.0757347	1.03224	unchanged	--	--	--
mws4183	Quercetin-3-O-arabinoside(guaijaverin)*	0.0051885	0.0125828	0.015045	0.00185658	0.00217026	0.00177278	6.51555e-05	2.3486e-05	3.10422e-05	5.59866	0.00373506	1.19721	up	2.50038	0.0930268	1.09125	unchanged	-8.09904	0.0665538	1.05037	unchanged	--	--	--
pme1611	Isohemiphloin*	0.0144575	0.00401982	0.00430233	0.00700144	0.00269668	0.00215719	0.00560522	0.00561718	0.00642571	-0.573981	0.334224	0.636927	unchanged	0.942211	0.409623	0.570932	unchanged	-0.368231	0.668095	0.287724	unchanged	--	--	--
Cmzn005251	6-O-Caffeoylarbutin*	0.0050088	0.00142215	0.00135263	0.00811025	0.00180089	0.00157342	0.0071339	0.00699104	0.00609157	-0.815839	0.306282	0.672932	unchanged	-0.561191	0.648801	0.317136	unchanged	1.37703	0.0665961	1.02316	unchanged	--	--	--
HJN055	Dihydrocharcone-4'-O-β-Dglucoside*	0.0011361	0.000951811	0.00127325	0.00221963	0.00384359	0.00357194	0.00175532	0.00122364	0.00169116	1.04485	0.0687792	1.01719	unchanged	-1.51935	0.0489033	1.17552	down	0.474502	0.103705	0.896135	unchanged	--	--	--
mws2118	Phlorizin*	0.000925958	0.000936533	0.000799855	0.00181683	0.00335989	0.00294399	0.001173	0.000865021	0.00123467	1.31113	0.0650232	1.0407	unchanged	-1.60891	0.0573785	1.16555	unchanged	0.297779	0.209936	0.762726	unchanged	--	--	--
Lmhp008440	LysoPE 15:1*	4.8261e-05	6.39414e-05	5.93e-05	0.000153279	6.52226e-05	3.91807e-05	9.65345e-09	9.38857e-09	1.02917e-08	13.1007	0.130639	0.940576	unchanged	-0.587363	0.49361	0.497961	unchanged	-12.5134	0.00655466	1.1797	down	--	--	--
Lmhp008273	LysoPE 15:1(2n isomer)*	4.7772e-05	6.50199e-05	6.78719e-05	0.000157078	5.45427e-05	3.64233e-05	9.65345e-09	9.38857e-09	1.02917e-08	13.0457	0.158719	0.893193	unchanged	-0.45729	0.612332	0.369489	unchanged	-12.5885	0.0107	1.17012	down	--	--	--
Lmhp009187	LysoPE 15:0	9.75214e-05	6.01368e-05	6.102e-05	3.97102e-05	3.54392e-05	3.26544e-05	9.65345e-09	9.38857e-09	1.02917e-08	11.8436	0.00324624	1.19937	up	1.0204	0.0916208	1.08405	unchanged	-12.864	0.0273918	1.13222	down	--	--	--
pme2459	Luteolin-7-O-glucoside (Cynaroside)*	7.77192e-05	6.78658e-05	6.08156e-05	0.000412635	0.000725952	0.000689525	9.65345e-09	9.38857e-09	1.02917e-08	15.9274	0.0253585	1.14821	up	-3.14683	0.0316307	1.22799	down	-12.7806	0.00503953	1.18318	down	--	--	--
mws0913	Kaempferol-3-O-galactoside (Trifolin)*	0.00085161	0.00203765	0.00323261	0.000379652	0.000536709	0.000558254	9.65345e-09	9.38857e-09	1.02917e-08	15.6174	0.0128614	1.17688	up	2.05364	0.152075	0.974913	unchanged	-17.6711	0.0971946	0.99164	unchanged	--	--	--
Xmyp005654	Kaempferol-4'-O-glucoside*	0.000754524	0.00267791	0.00305149	0.000263089	0.000482222	0.000545733	7.97e-06	3.34682e-06	4.22408e-06	6.37632	0.0382063	1.12008	up	2.32833	0.133546	1.00614	unchanged	-8.70465	0.0938449	0.997719	unchanged	--	--	--
HJN004	Quercetin-O-rhamnoside*	0.00327386	0.00724793	0.00830832	0.00193542	0.00404067	0.00315328	1.68142e-05	5.83354e-06	1.31929e-05	7.99278	0.0382165	1.11958	up	1.04445	0.158	0.914113	unchanged	-9.03723	0.0549408	1.07383	unchanged	--	--	--
Cmzn005999	Dunalianoside B*	0.000491192	0.000835037	0.000821471	0.0012731	0.00259636	0.00241916	0.000548906	0.000617445	0.000543187	1.87914	0.0660748	1.06023	unchanged	-1.54995	0.0707411	1.11055	unchanged	-0.329186	0.322524	0.640858	unchanged	--	--	--
HJN086	Eriodictyol-3'-O-glucoside*	0.000215187	0.000291511	0.000218858	0.000726071	0.000914933	0.000910136	0.000278631	0.00023123	0.000277934	1.69525	0.00790438	1.17963	up	-1.81398	0.00470949	1.27705	down	0.118734	0.525862	0.397188	unchanged	--	--	--
Lmmn004625	Dihydrokaempferol-7-O-glucoside*	0.000476907	0.000991295	0.000928012	0.00126715	0.00245949	0.00255815	0.000569758	0.000537903	0.000619014	1.86387	0.0666799	1.05927	unchanged	-1.39111	0.0738409	1.07818	unchanged	-0.472761	0.301225	0.673442	unchanged	--	--	--
Lmhp009034	LysoPE 16:1*	0.000106068	0.000103246	8.9217e-05	6.6219e-05	4.1577e-05	3.40845e-05	1.17332e-05	1.04641e-05	6.18934e-06	2.32139	0.0561444	1.07074	unchanged	1.0732	0.0169754	1.20557	up	-3.39459	0.001559	1.18647	down	--	--	--
Lmhp008763	LysoPE 16:1(2n isomer)*	0.000482831	0.000937312	0.00085719	0.00101801	0.000641898	0.000536342	7.10076e-05	7.32914e-05	4.3382e-05	3.54869	0.0439696	1.10585	up	0.0523047	0.900249	0.0872143	unchanged	-3.60099	0.0375843	1.10862	down	--	--	--
pmn001415	Catechin-(7,8-bc)-4β-(3,4-dihydroxyphenyl)-dihydro-2-(3H)-ne	0.0245575	0.00626233	0.00463076	0.0386682	0.0430388	0.043515	0.0591821	0.0594025	0.0610632	-0.520683	0.00310607	1.18784	unchanged	-1.82061	0.0364613	1.19684	down	2.34129	0.0165414	1.15492	up	--	--	--
pmn001417	Cinchonain Ic	0.0113232	0.00652296	0.00431095	0.0187951	0.0220123	0.022858	0.0320334	0.0316238	0.0324762	-0.594525	0.0105246	1.17563	unchanged	-1.52274	0.00828439	1.23432	down	2.11727	0.0063776	1.17858	up	--	--	--
pmn001418	Cinchonain Id*	0.0227262	0.00449699	0.00350943	0.0334041	0.0387857	0.0372766	0.0483649	0.0533991	0.05217	-0.491824	0.00258186	1.15799	unchanged	-1.83264	0.0448602	1.17314	down	2.32447	0.0178168	1.14097	up	--	--	--
HJN041	Epicatechin glucoside	0.000190124	0.000143215	0.000103061	0.000945114	0.00112811	0.00118695	0.000904314	0.0012394	0.00105777	0.0262097	0.880121	0.0949087	unchanged	-2.90123	0.00285313	1.29044	down	2.87502	0.00764377	1.16873	up	--	--	--
pmb0876	LysoPE 16:0*	0.00420758	0.00752833	0.00653654	0.00184043	0.00231696	0.00208358	0.000628043	0.00040157	0.000501151	2.02752	0.00238094	1.18526	up	1.54983	0.0527609	1.17163	unchanged	-3.57735	0.0292587	1.12696	down	--	--	--
pmd0160	LysoPE 16:0(2n isomer)	0.00387448	0.00743307	0.00665417	0.00167272	0.00241067	0.00194424	0.000521812	0.00039021	0.00052417	2.06934	0.0161159	1.16001	up	1.57526	0.0613489	1.14379	unchanged	-3.6446	0.0361648	1.11266	down	--	--	--
pmp001277	3-{(2-Aminoethoxy)(hydroxy)phosphoryl]oxy}-2-hydroxypropyl palmitate*	0.00415598	0.0069891	0.0054829	0.00173674	0.00225475	0.00172323	0.000481504	0.000366123	0.000443597	2.14594	0.0114782	1.17315	up	1.54086	0.0418494	1.18827	up	-3.6868	0.0245172	1.13817	down	--	--	--
Lmzn206829	Oleanonic acid*	5.70466e-05	9.14305e-05	7.22013e-05	0.00545275	0.000869957	0.000597599	3.56663e-05	9.22302e-05	1.02917e-08	5.75767	0.287105	0.70441	unchanged	-4.97082	0.291958	0.755769	unchanged	-0.786852	0.371927	0.567158	unchanged	--	--	--
Lmzn106829	Betulonic acid*	5.81607e-05	0.00010614	7.63459e-05	0.00560214	0.00082136	0.000529034	2.87469e-05	8.48466e-05	1.02917e-08	5.93546	0.29998	0.687517	unchanged	-4.85255	0.306711	0.734935	unchanged	-1.0829	0.230762	0.710851	unchanged	--	--	--
Lmzn006795	Ursonic acid*	3.81225e-05	8.26289e-05	4.1932e-05	0.00855063	0.00135434	0.000847743	9.65345e-09	9.38857e-09	1.02917e-08	18.4837	0.286316	0.705534	unchanged	-6.04649	0.291673	0.756176	unchanged	-12.4372	0.0626007	1.05781	unchanged	--	--	--
pmn001700	24,30-Dihydroxy-12(13)-enolupinol*	0.00523013	0.00535072	0.00555705	0.00679874	0.00644134	0.00598162	0.00380646	0.00424478	0.00298598	0.800359	0.00568608	1.14944	unchanged	-0.252284	0.0348934	1.17168	unchanged	-0.548075	0.0369377	1.09086	unchanged	--	--	--
HJN110	Betulinic acid*	0.00564777	0.00551009	0.00599811	0.00739445	0.0066808	0.00615254	0.00387382	0.00433992	0.00304773	0.844943	0.00463156	1.13977	unchanged	-0.237627	0.089064	1.04263	unchanged	-0.607316	0.023476	1.10531	unchanged	--	--	--
mws4053	Ursolic acid	0.00342048	0.00207384	0.00244446	0.00427464	0.00255442	0.0024417	0.000775955	0.000829939	0.000493249	2.14289	0.0524997	1.07821	unchanged	-0.223769	0.573242	0.386567	unchanged	-1.91912	0.0331833	1.09956	down	--	--	--
pmb0464	Aspartic acid di-O-glucoside	0.00369521	0.00531387	0.00526415	0.000213109	0.000394322	0.000379232	0.000488411	0.000711904	0.000350914	-0.652783	0.211939	0.744637	unchanged	3.85461	0.0132904	1.2709	up	-3.20183	0.012785	1.15803	down	--	--	--
mad2085	Caffeoyl-p-coumaroyltartaric acid	6.41541e-09	5.39236e-09	5.54257e-09	0.000450396	0.000684525	0.000824095	9.65345e-09	9.38857e-09	1.02917e-08	16.0272	0.0267611	1.14541	up	-16.7848	0.0267608	1.2405	down	0.757598	0.000761276	0	unchanged	--	--	--
pmb2654	Anthranilate O-glucosyl-O-glucoside	5.2739e-05	4.61802e-05	4.00186e-05	2.27303e-05	1.63287e-05	1.65391e-05	0.00012794	0.000112788	0.000107233	-2.64582	0.00180819	1.19606	down	1.32133	0.00597815	1.25164	up	1.32449	0.00165532	1.16996	up	--	--	--
Lmhn002321	Vnilloylcaffeoyltartaric acid	0.000425107	0.000807716	0.00072891	0.000728565	0.00086712	0.000955571	0.00860198	0.00993801	0.00733905	-3.3425	0.00878117	1.18519	down	-0.37908	0.234394	0.773487	unchanged	3.72158	0.00759705	1.17418	up	--	--	--
pmp001163	Tectoridin	1.76531e-06	2.25766e-06	4.34926e-06	6.65387e-06	3.38852e-06	4.41947e-06	4.26339e-06	3.74333e-06	4.54484e-06	0.204387	0.580491	0.369653	unchanged	-0.78857	0.181686	0.826419	unchanged	0.584183	0.214965	0.769609	unchanged	--	--	--
pmp000579	Diosmetin-7-O-galactoside*	0.00196034	0.00191656	0.00202538	0.00104948	0.00095783	0.000872402	0.00240779	0.00258165	0.00224326	-1.32861	0.000918234	1.19363	down	1.03535	0.000246159	1.29828	up	0.29326	0.0350959	1.08461	unchanged	--	--	--
Hmcp002539	Isorhamnetin-3-O-rhamnoside	0.00190923	0.00665777	0.00682229	0.000356428	0.000526607	0.000469566	9.26603e-06	1.03456e-05	6.73949e-06	5.68173	0.0125256	1.17736	up	3.50812	0.100777	1.0762	unchanged	-9.18985	0.0863383	1.0118	unchanged	--	--	--
Lmpn006208	8-Methoxykaempferol-7-O-rhamnoside*	0.000330387	0.00127134	0.00114202	0.00100328	0.00176417	0.00150974	4.29203e-05	2.09772e-05	2.87723e-05	5.52842	0.0246749	1.1494	up	-0.640518	0.243834	0.744229	unchanged	-4.8879	0.0953452	0.994629	unchanged	--	--	--
mws0091	Quercetin-3-O-glucoside(Isoquercitrin)*	0.00698239	0.0111149	0.0115359	0.00255573	0.00261637	0.00212929	0.000114576	9.85487e-05	7.68016e-05	4.65441	0.00411636	1.19673	up	2.02097	0.0347916	1.21679	up	-6.67538	0.0213513	1.14584	down	--	--	--
pmp001309	6-Hydroxykaempferol-7-O-glucoside*	0.00114544	0.00201471	0.00215446	0.000348712	0.00030369	0.000244536	8.14483e-06	8.23461e-06	5.92645e-06	5.32951	0.0104999	1.18195	up	2.56688	0.0418942	1.20047	up	-7.89639	0.0305532	1.12546	down	--	--	--
pme1598	Hesperetin-5-O-glucoside	0.0109383	0.0194293	0.0164134	0.00518168	0.00453203	0.00421653	0.000211539	0.000128769	0.000161409	4.7952	0.00379724	1.19753	up	1.7477	0.0462081	1.18952	up	-6.5429	0.0249751	1.13762	down	--	--	--
Lmhp009464	LysoPE 17:1(2n isomer)	2.03917e-05	5.18062e-05	2.23741e-05	3.71208e-05	3.88684e-05	3.47544e-05	1.26353e-05	1.91329e-05	1.368e-05	1.28493	0.00189554	1.17961	up	-0.227736	0.649517	0.331124	unchanged	-1.05719	0.245657	0.740449	unchanged	--	--	--
Xmsn002700	Taxifolin-3'-O-glucoside	0.000852466	0.0016763	0.00165458	0.000449868	0.000470858	0.000362292	2.19595e-05	2.69149e-05	7.45168e-06	4.50959	0.00538175	1.19084	up	1.70512	0.0683341	1.13807	unchanged	-6.21471	0.0366472	1.11205	down	--	--	--
pmd0130	LysoPC 14:0(2n isomer)	1.64926e-05	3.6284e-05	2.13013e-05	0.00010591	9.43299e-05	7.34718e-05	1.50723e-06	1.16648e-06	1.02917e-08	6.67213	0.0107224	1.18114	up	-1.88554	0.00685021	1.23886	down	-4.78659	0.0565902	1.06793	unchanged	--	--	--
Hmmp002121	Isorhamnetin-3-O-gallate	0.00104129	0.000365704	0.00016834	0.00232383	0.00173711	0.00203028	0.000263454	0.000272404	0.000280141	2.90009	0.0091074	1.18564	up	-1.95107	0.0128387	1.2062	down	-0.949021	0.439302	0.515668	unchanged	--	--	--
Hmjn008136	Camaldulenic acid*	0.000875632	0.000440394	0.000412177	0.00366387	0.00345003	0.00394035	9.65345e-09	9.38857e-09	1.02917e-08	18.5236	0.00148026	1.20388	up	-2.67726	0.000115771	1.29613	down	-15.8464	0.0616069	1.05994	unchanged	--	--	--
pmn001704	2,3-Dihydroxy 5(6),12(13)diene ursolic acid*	2.62904e-05	1.56331e-05	1.29585e-05	0.000219871	0.000212684	0.000245395	4.39275e-06	6.51097e-06	5.87281e-06	5.33666	0.00195217	1.20256	up	-3.62678	0.000621054	1.30067	down	-1.70989	0.0859414	1.00217	unchanged	--	--	--
Zmhn002508	4-p-Cumaroyl-rhamnosyl-(1→6)-glucose	6.41541e-09	5.39236e-09	5.54257e-09	0.000139587	0.000168908	0.000222347	9.65345e-09	9.38857e-09	1.02917e-08	14.1434	0.0182361	1.1648	up	-14.901	0.0182353	1.26132	down	0.757598	0.000761276	0	unchanged	--	--	--
mws1610	Maslinic acid*	0.00451909	0.00343338	0.00363734	0.00536756	0.00595512	0.00476185	0.00421609	0.00569041	0.00542032	0.0696136	0.681767	0.257052	unchanged	-0.472816	0.0353628	1.10147	unchanged	0.403202	0.0971652	0.889121	unchanged	--	--	--
Lmzn006169	Pomolic acid*	0.0157092	0.00608378	0.00750834	0.0129887	0.00985413	0.0105002	9.65345e-09	9.38857e-09	1.02917e-08	20.1164	0.00731086	1.18988	up	-0.18642	0.704054	0.272924	unchanged	-19.93	0.0827649	1.0184	unchanged	--	--	--
pmn001706	2-Hydroxyoleanolic acid*	0.00451025	0.00394409	0.00427733	0.00569219	0.00490871	0.00636362	0.00440616	0.00577898	0.00560214	0.103758	0.550209	0.372786	unchanged	-0.414099	0.0633495	1.10159	unchanged	0.310341	0.129272	0.888047	unchanged	--	--	--
pmb1912	10-Formyltetrahydrofuran	0.000143021	0.00015775	0.000145683	3.64521e-05	1.70152e-05	1.43837e-05	3.18736e-05	3.49338e-05	4.88869e-05	-0.769876	0.146508	0.816686	unchanged	2.71807	0.000283736	1.29668	up	-1.9482	0.000104378	1.18566	down	--	--	--
Lmhp008589	LysoPE 18:3(2n isomer)*	0.00203062	0.00535821	0.00397501	0.00150534	0.00285687	0.00363732	0.000314992	0.000303105	0.000330205	3.0765	0.06356	1.06715	unchanged	0.506463	0.392806	0.573741	unchanged	-3.58296	0.0693273	1.04455	unchanged	--	--	--
Lmhp008801	LysoPE 18:3*	0.000251855	0.000634261	0.000505033	0.000203191	0.000386125	0.000406091	3.87061e-05	3.67437e-05	3.67232e-05	3.14956	0.0448651	1.10573	up	0.482918	0.379406	0.593157	unchanged	-3.63248	0.0629129	1.05742	unchanged	--	--	--
pmb0874	LysoPE 18:2(2n isomer)*	0.000519656	0.00127997	0.000954801	0.000378012	0.000570078	0.000466463	0.000193015	0.000171122	0.000164519	1.41994	0.0310302	1.1282	up	0.961404	0.173656	0.917008	unchanged	-2.38135	0.0777377	1.02753	unchanged	--	--	--
pmb0881	LysoPE 18:2*	0.000487229	0.0013104	0.000952214	0.000314658	0.000504758	0.000424238	0.000172025	0.000161817	0.00014811	1.36763	0.0420921	1.10593	up	1.14477	0.164091	0.936864	unchanged	-2.51239	0.0865205	1.01091	unchanged	--	--	--
Hmjp003123	Quercetin-5-O-glucuronide	1.33077e-06	3.31319e-06	4.54793e-06	4.05646e-05	1.2642e-05	8.47332e-06	2.90011e-06	7.20124e-06	5.01231e-06	2.02895	0.262286	0.732682	unchanged	-2.74637	0.223783	0.854946	unchanged	0.717421	0.278048	0.642333	unchanged	--	--	--
Lmjp002906	Rhamnetin 3-O-Glucoside*	0.00253138	0.00649	0.00681182	0.000219971	3.24164e-05	2.69249e-05	1.89476e-05	2.72874e-05	2.66476e-05	1.93823	0.3915	0.574785	unchanged	5.82493	0.0635025	1.15413	unchanged	-7.76316	0.0622907	1.05884	unchanged	--	--	--
Lmjp003044	Isorhamnetin-3-O-Glucoside*	0.00282449	0.00671648	0.0071376	0.000227261	3.62223e-05	2.64884e-05	2.97048e-05	3.04774e-05	2.1488e-05	1.82803	0.399415	0.565806	unchanged	5.84594	0.0574348	1.16753	unchanged	-7.67397	0.0564223	1.07076	unchanged	--	--	--
Hmcp002207	Isorhamnetin-7-O-glucoside (Brassicin)*	0.0026758	0.00678299	0.00715977	0.000236032	3.09842e-05	2.87968e-05	3.36187e-05	5.49388e-05	4.26513e-05	1.17282	0.508699	0.445721	unchanged	5.81197	0.062812	1.15558	unchanged	-6.98479	0.0619886	1.05944	unchanged	--	--	--
Lmyp004444	Tricin-4'-methyl ether-3'-O-glucoside*	0.00246088	0.00646844	0.00680074	0.000229403	3.69654e-05	2.21622e-05	2.18801e-05	3.344e-05	2.27985e-05	1.88499	0.403623	0.560517	unchanged	5.76865	0.065876	1.14884	unchanged	-7.65364	0.0645975	1.0542	unchanged	--	--	--
pmb0856	LysoPE 18:1(2n isomer)*	0.000791448	0.00134174	0.000699042	0.000957834	0.0011684	0.00104957	0.000487103	0.000344884	0.000453329	1.305	0.00170109	1.17496	up	-0.165185	0.632096	0.342221	unchanged	-1.13982	0.118087	0.935205	unchanged	--	--	--
mws0289	LysoPE 18:1*	0.000236465	0.000477134	0.000392106	0.000131754	7.87748e-05	9.68898e-05	9.65345e-09	9.38857e-09	1.02917e-08	13.3554	0.0222552	1.15546	up	1.84669	0.0574784	1.14965	unchanged	-15.202	0.0346643	1.11637	down	--	--	--
pmb0883	LysoPE 18:0	0.000124915	0.000170075	0.000128526	7.48199e-05	9.01707e-05	6.04495e-05	3.68043e-05	2.21831e-05	3.3933e-05	1.27868	0.0195482	1.10544	up	0.909674	0.0254932	1.16566	unchanged	-2.18835	0.0112425	1.15244	down	--	--	--
pmb2319	LysoPC 15:0	0.000343438	0.000297125	0.000300383	0.000194103	0.000260523	0.000236541	4.62014e-05	3.10136e-05	5.73948e-05	2.36025	0.00511013	1.17769	up	0.445079	0.0301479	1.12704	unchanged	-2.80533	0.000546353	1.18604	down	--	--	--
Lmzn006024	Zizyberanal acid	6.41541e-09	0.000175749	8.21225e-05	0.000957249	0.000541233	0.000868296	9.65345e-09	9.38857e-09	1.02917e-08	16.3	0.0247527	1.15013	up	-3.19816	0.0194247	1.21888	down	-13.1018	0.23254	0.77203	unchanged	--	--	--
pmp000444	27,28-Dicarboxyl ursolic acid	1.15378e-05	2.47725e-05	1.30897e-05	9.36996e-05	0.000127812	0.000150831	0.000108226	0.000166428	0.000413637	-0.886388	0.377543	0.587161	unchanged	-2.91405	0.0180393	1.24617	down	3.80044	0.150485	0.898677	unchanged	--	--	--
pmp000268	Rosamultic acid	0.00190224	0.00232608	0.00155167	0.00180578	0.00145041	0.00125573	0.00388766	0.00444006	0.00458372	-1.51684	0.000661382	1.1867	down	0.357328	0.207147	0.79776	unchanged	1.15951	0.00154347	1.15768	up	--	--	--
Li512114	Ursolic acid-OCH3	1.61148e-05	1.60932e-05	1.24363e-05	9.55826e-05	0.000109531	0.000115082	4.25342e-06	4.35598e-06	3.72973e-06	4.69764	0.00315166	1.19971	up	-2.8424	0.0028691	1.29688	down	-1.85524	0.0111259	1.16468	down	--	--	--
Lmmn000214	Solatriose	4.71846e-05	3.35932e-05	1.73877e-05	1.29134e-05	6.91416e-06	3.15784e-06	5.72428e-05	9.27789e-05	3.6809e-05	-3.02294	0.075067	1.03196	unchanged	2.0945	0.0885928	1.06087	unchanged	0.928444	0.207179	0.747288	unchanged	--	--	--
Lmzn004190	Tormentic Acid*	0.00388974	0.00377489	0.00290677	0.00518888	0.00503183	0.00485531	0.00580119	0.00676989	0.00741486	-0.40673	0.0677237	1.04407	unchanged	-0.512089	0.0310491	1.1988	unchanged	0.918819	0.00762463	1.12625	unchanged	--	--	--
pmn001708	Asiatic acid*	0.00180679	0.00231123	0.00140837	0.00459317	0.00546167	0.00516942	0.00204578	0.00252907	0.00272514	1.0604	0.00155396	1.17152	up	-1.46196	0.000901322	1.2751	down	0.401559	0.152364	0.799388	unchanged	--	--	--
pmn001426	Euscaphic acid	0.0001114	0.000277095	0.000178397	0.000565152	0.000765377	0.000852304	0.000288435	0.000496144	0.000262725	1.05952	0.0291416	1.03723	up	-1.94505	0.0102119	1.22925	down	0.885534	0.155163	0.804724	unchanged	--	--	--
pmb0863	LysoPC 16:2(2n isomer)	1.61911e-05	5.25114e-05	2.49995e-05	2.49221e-05	3.601e-05	3.74376e-05	3.93743e-06	3.60344e-06	3.40348e-06	3.16803	0.0178037	1.16517	up	-0.0701348	0.903554	0.0858611	unchanged	-3.09789	0.12775	0.936193	unchanged	--	--	--
Lmhp008833	LysoPC 16:1(2n isomer)*	0.00031365	0.00061437	0.000444748	0.0006683	0.000603725	0.000550992	3.35629e-05	3.73863e-05	2.98758e-05	4.1764	0.00336569	1.19877	up	-0.409241	0.220423	0.81801	unchanged	-3.76716	0.0395868	1.10548	down	--	--	--
pmp001270	LysoPC 16:1*	0.000338748	0.000588414	0.00044316	0.000663697	0.000643246	0.00057913	3.33076e-05	2.93695e-05	2.64978e-05	4.4026	0.00170898	1.20279	up	-0.460871	0.12911	0.974695	unchanged	-3.94173	0.0274789	1.13182	down	--	--	--
pmb0855	LysoPC 16:0	0.0167136	0.0277599	0.0259719	0.00942854	0.0163905	0.0148103	0.00193959	0.00170987	0.00225321	2.78308	0.0309788	1.1339	up	0.793983	0.0815776	1.01617	unchanged	-3.57706	0.0241931	1.13887	down	--	--	--
Lmgp003989	Dicaffeoylshikimic acid	0.000364823	0.000531333	8.46659e-05	0.000114145	5.40763e-05	2.52801e-05	9.65345e-09	9.38857e-09	1.02917e-08	12.6875	0.132734	0.936795	unchanged	2.34165	0.177461	0.921123	unchanged	-15.0291	0.128891	0.933999	unchanged	--	--	--
pmb3061	5-O-p-Coumaroylquinic acid O-glucoside*	1.12705e-05	7.83809e-06	6.44355e-06	0.000176486	0.000363015	0.000347633	9.65345e-09	9.38857e-09	1.02917e-08	14.8843	0.0385212	1.11922	up	-5.11764	0.0406277	1.20741	down	-9.76666	0.0272621	1.13242	down	--	--	--
pmb3064	3-O-p-Coumaroyl quinic acid O-glucoside	9.13341e-06	9.23292e-06	6.74593e-06	0.000147747	0.000309746	0.000271136	9.65345e-09	9.38857e-09	1.02917e-08	14.6003	0.0381612	1.11987	up	-4.85872	0.0407301	1.20729	down	-9.74161	0.00932128	1.17308	down	--	--	--
mad2394	Sinapoyl-p-coumaroyltartaric acid	6.41541e-09	1.0049e-05	5.54257e-09	4.49157e-05	0.000114665	0.000101675	9.65345e-09	9.38857e-09	1.02917e-08	13.1206	0.0555001	1.08317	unchanged	-4.69863	0.056452	1.16138	unchanged	-8.42198	0.423087	0.533477	unchanged	--	--	--
Lmhp009802	LysoPE 20:3(2n isomer)*	1.31409e-05	4.74378e-05	2.6754e-05	7.53212e-09	7.8311e-09	8.04955e-09	9.65345e-09	9.38857e-09	1.02917e-08	-0.325267	0.00664102	0	unchanged	11.865	0.100063	1.07939	unchanged	-11.5397	0.100075	0.985776	unchanged	--	--	--
pme2125	Raffinose*	3.6096e-05	3.119e-05	2.25724e-05	8.7699e-05	4.68639e-05	3.78544e-05	0.000220785	0.000247577	0.000130019	-1.79516	0.0413188	1.05924	down	-0.940179	0.209532	0.856678	unchanged	2.73534	0.0398642	1.10079	up	--	--	--
pme0500	D-(+)-Melezitose*	1.52829e-05	1.05391e-05	9.46117e-06	2.14615e-05	1.76452e-05	1.94146e-05	4.5442e-05	6.87494e-05	1.92822e-05	-1.18952	0.221903	0.792967	unchanged	-0.729982	0.0289875	1.14864	unchanged	1.9195	0.147073	0.897488	unchanged	--	--	--
mws1589	Panose*	4.75496e-05	1.56828e-05	2.22818e-05	6.52591e-05	4.03154e-05	3.62096e-05	0.000176186	0.00020416	0.0001125	-1.79744	0.0386792	1.08422	down	-0.72946	0.231365	0.753312	unchanged	2.5269	0.0267789	1.10009	up	--	--	--
pmn001407	Platycogenic acid C	0.00510054	0.00431047	0.00368655	0.00299092	0.00118406	0.000828701	0.00100732	0.00066011	0.00109366	0.857755	0.380487	0.579774	unchanged	1.38824	0.0354261	1.13126	up	-2.24599	0.0085407	1.15961	down	--	--	--
pmp000271	1β,2α,3α,19α-Tetrahydroxyurs-12-en-28-oic acid	0.000230598	0.000458518	0.000271247	0.000378179	0.000362676	0.000256226	0.00148652	0.00136051	0.00135485	-2.07525	5.46571e-05	1.20013	down	-0.0541293	0.887799	0.0979951	unchanged	2.12938	0.000567575	1.18136	up	--	--	--
Hmln003398	2α,3α,19α,23-Tetraydroxy-urs-12-en 28-oic acid	0.000172938	0.000130909	9.88734e-05	0.000139327	0.000116405	8.59451e-05	0.000292875	0.000195741	0.000338461	-1.27539	0.0480579	1.05591	down	0.237142	0.488439	0.471629	unchanged	1.03825	0.0585816	0.99355	unchanged	--	--	--
Lmhp008718	LysoPC 17:2	0.000113588	0.000261613	0.000146078	0.000243036	0.000360257	0.00045285	1.63208e-05	2.05182e-05	1.69997e-05	4.29402	0.0314157	1.13499	up	-1.01868	0.0831526	0.997321	unchanged	-3.27534	0.0738746	1.03507	unchanged	--	--	--
Lmhp009590	LysoPC 17:1	8.47191e-05	0.00014699	9.42176e-05	0.000189006	0.000373787	0.00038611	3.24624e-05	3.26378e-05	3.87404e-05	3.19189	0.0474524	1.09982	up	-1.54171	0.0720245	1.10058	unchanged	-1.65017	0.060602	1.05738	unchanged	--	--	--
Hmcp002187	Limocitrin-3-O-galactoside	0.00255255	0.00458416	0.00500581	2.15444e-05	4.26856e-05	2.13537e-05	9.65345e-09	9.38857e-09	1.02917e-08	11.5106	0.0564513	1.08048	unchanged	7.14852	0.0337127	1.22309	up	-18.6591	0.0332724	1.11954	down	--	--	--
Lmhp009773	1-α-Linolenoyl-glycerol-glucoside*	9.04716e-05	0.000106853	6.13649e-05	0.000185458	0.000183596	7.81325e-05	1.00215e-05	9.31628e-06	1.13903e-05	3.86324	0.0594731	1.0741	unchanged	-0.789655	0.211459	0.833733	unchanged	-3.07359	0.0290824	1.12766	down	--	--	--
Lmhp009526	2-γ-Linolenoyl-glycerol-glucoside*	0.000401883	0.000284303	0.000192136	0.00112279	0.00113612	0.000965678	2.41154e-05	2.3268e-05	2.36882e-05	5.5037	0.00269915	1.20057	up	-1.87629	0.000701194	1.27963	down	-3.62741	0.0472978	1.08924	down	--	--	--
Li512115	3,4-Dicaffeoylquinic acid	0.000831224	0.00295352	0.000511456	0.000520269	0.000341297	0.000157261	3.59259e-05	2.70746e-05	3.29599e-05	3.40833	0.0990076	0.99697	unchanged	2.07615	0.289142	0.756556	unchanged	-5.48448	0.209217	0.805624	unchanged	--	--	--
mws1584	Cynarin	3.26295e-05	5.56647e-05	5.14037e-05	6.7579e-05	0.000125254	0.00012882	8.59233e-06	1.13716e-05	1.02917e-08	4.00929	0.0336108	1.12088	up	-1.20319	0.0789925	1.07432	unchanged	-2.8061	0.0161972	1.11223	down	--	--	--
Zmhn00785	Di-O-Glucose-quinic acid	7.04555e-05	6.14549e-05	6.20953e-05	0.000163623	0.000404502	0.000304497	9.65345e-09	9.38857e-09	1.02917e-08	14.8605	0.0531435	1.08783	unchanged	-2.16926	0.0833596	1.11258	unchanged	-12.6912	0.00200466	1.19043	down	--	--	--
Lmhp010334	2-Linoleoylglycerol-glucoside	3.85516e-05	4.56895e-05	1.51885e-05	3.58738e-05	2.88915e-05	1.58943e-05	7.2314e-06	1.77194e-05	1.36446e-05	1.06342	0.123357	0.876818	unchanged	0.301829	0.602309	0.363317	unchanged	-1.36525	0.148632	0.862118	unchanged	--	--	--
pmb0865	LysoPC 18:3(2n isomer)	0.0013699	0.00371144	0.00282844	0.00186127	0.00410828	0.00453619	0.000245434	0.000282001	0.000282428	3.69736	0.0599833	1.07416	unchanged	-0.409468	0.467293	0.488733	unchanged	-3.28789	0.0740414	1.03515	unchanged	--	--	--
Hmbn002692	6'-O-Feruloylsucrose	3.77854e-06	1.92543e-05	1.82332e-05	1.83123e-05	1.00073e-05	2.88881e-05	8.74464e-06	1.26401e-05	9.57224e-07	1.35645	0.159414	0.809679	unchanged	-0.47125	0.512929	0.442056	unchanged	-0.885197	0.363874	0.551898	unchanged	--	--	--
pmp001251	LysoPC 18:2(isomer)	0.0018378	0.0064948	0.0044335	0.00216281	0.00340722	0.00360226	0.000748861	0.00072388	0.000694979	2.0811	0.0351846	1.1263	up	0.476964	0.47364	0.508308	unchanged	-2.55807	0.119833	0.950237	unchanged	--	--	--
pmn001644	Quercetin-3-O-(2''-acetyl)-glucuronide	0.000853963	0.0032885	0.00215329	7.53212e-09	7.8311e-09	8.04955e-09	9.65345e-09	9.38857e-09	1.02917e-08	-0.325267	0.00664102	0	unchanged	18.0367	0.0963598	1.08658	unchanged	-17.7115	0.0963599	0.992724	unchanged	--	--	--
Li512111	Isorhamnetin-3-O-(6''-acetylglucoside)	0.000886325	0.00407069	0.00290813	7.53212e-09	7.8311e-09	8.04955e-09	9.65345e-09	9.38857e-09	1.02917e-08	-0.325267	0.00664102	0	unchanged	18.3578	0.106234	1.06653	unchanged	-18.0326	0.106234	0.97465	unchanged	--	--	--
pmn001378	Terpineol mono-glucoside	0.000617633	0.00063534	0.000532543	0.000756986	0.00127125	0.00115636	0.000909152	0.000842009	0.00105501	0.18251	0.514217	0.42349	unchanged	-0.83477	0.0903857	1.08029	unchanged	0.65226	0.0174833	1.10464	unchanged	--	--	--
pmp001281	LysoPC 18:1	0.00310627	0.00200434	0.00192857	0.00112999	0.000929116	8.04955e-09	9.65345e-09	9.38857e-09	0.000266293	2.95083	0.223642	0.770315	unchanged	1.77339	0.0326834	1.11126	up	-4.72422	0.0225099	1.12924	down	--	--	--
Lmhp010190	LysoPC 18:1(2n isomer)	0.0087271	0.0150333	0.00740673	0.0103692	0.0148565	0.0167762	0.00299407	0.00245803	0.00358702	2.2162	0.0257535	1.1395	up	-0.430428	0.300992	0.668973	unchanged	-1.78577	0.0857888	1.00443	unchanged	--	--	--
pmn001710	Rosmarinyl Glucoside	4.84078e-05	1.99991e-05	1.96004e-05	0.000100956	0.000104911	9.26682e-05	8.72415e-05	9.48559e-05	0.000108031	0.041204	0.716189	0.230969	unchanged	-1.7622	0.0102561	1.25545	down	1.721	0.00660956	1.13364	up	--	--	--
mws0126	LysoPC 18:0	0.000942994	0.00109693	0.00113604	0.000821913	0.00127769	0.00106809	0.000240704	0.000176578	0.000175143	2.41873	0.0204393	1.15273	up	0.0037645	0.986038	0.0112196	unchanged	-2.42249	0.00193179	1.18297	down	--	--	--
Lmjp003822	3,5-Dicaffeoylquinic Acid Methyl Ester	1.4712e-05	3.6305e-05	1.46447e-05	7.53212e-09	7.8311e-09	8.04955e-09	9.65345e-09	9.38857e-09	1.02917e-08	-0.325267	0.00664102	0	unchanged	11.4535	0.0935715	1.09321	unchanged	-11.1283	0.0935861	0.997646	unchanged	--	--	--
Lmhp007598	LysoPC 19:2(2n isomer)*	2.43215e-05	0.000143071	7.27124e-05	0.000131528	0.000316194	0.000394535	1.09492e-05	1.49675e-05	1.63616e-05	4.31627	0.0758181	1.04245	unchanged	-1.81059	0.107679	0.996666	unchanged	-2.50568	0.195666	0.82528	unchanged	--	--	--
Lmhp007840	LysoPC 19:2*	8.69716e-06	3.83577e-05	2.23082e-05	2.34626e-05	4.86494e-05	5.46234e-05	6.72138e-06	1.06988e-05	8.3091e-06	2.30034	0.0698318	1.04831	unchanged	-0.869579	0.211172	0.781215	unchanged	-1.43076	0.230305	0.768653	unchanged	--	--	--
mws0773	Amentoflavone	1.4764e-05	1.55809e-05	2.5332e-05	0.00305042	0.00104093	0.000548944	6.84033e-06	9.38857e-09	2.67094e-06	8.92894	0.181151	0.857022	unchanged	-6.38099	0.183866	0.923617	unchanged	-2.54795	0.0259974	1.06532	down	--	--	--
pmp001274	2-Hydroxy-5,8,11,14,17-icosapentaenoyloxy]propyl-2-(trimethylammonio)ethyl phosphate	0.000372942	0.000594645	0.000770048	5.15046e-05	0.000126142	7.39825e-05	4.07869e-05	3.47899e-05	3.96187e-05	1.12721	0.175108	0.863282	unchanged	2.78776	0.0454069	1.18131	up	-3.91497	0.0422596	1.10028	down	--	--	--
Lmhp008742	LysoPC 20:5	1.9917e-05	7.7614e-05	1.61055e-05	4.71594e-05	2.43782e-05	1.01711e-05	2.04921e-06	2.68242e-05	2.21193e-06	1.39426	0.285527	0.636299	unchanged	0.475865	0.669418	0.301746	unchanged	-1.87012	0.301242	0.642314	unchanged	--	--	--
pmc0960	LysoPC 20:4	2.29116e-05	6.78898e-05	1.97654e-05	6.59178e-05	4.47965e-05	2.48105e-05	3.39802e-06	1.15813e-05	6.71994e-06	2.64284	0.0801655	1.01682	unchanged	-0.293638	0.69387	0.269822	unchanged	-2.3492	0.194571	0.818683	unchanged	--	--	--
pmp001282	Propyl 2-(trimethylammonio)ethyl phosphate	0.000155025	0.00016805	0.000118445	9.6545e-05	0.000124776	0.000126852	2.89679e-05	3.58049e-05	4.09669e-05	1.71929	0.00819251	1.16909	up	0.342675	0.166046	0.863116	unchanged	-2.06196	0.0134861	1.15275	down	--	--	--
Lmhp009890	LysoPC 20:3	2.07296e-05	0.000120363	7.15362e-05	7.88613e-05	6.78913e-05	6.02491e-05	5.24708e-06	3.52207e-05	7.01314e-06	2.12422	0.0157461	1.11304	up	0.0386976	0.954381	0.0427159	unchanged	-2.16292	0.187689	0.802117	unchanged	--	--	--
pmd0147	LysoPC 20:2	0.000156429	0.000176324	0.000223704	6.17358e-05	6.99613e-05	6.34886e-05	9.85789e-06	9.23439e-06	9.1114e-06	2.79089	0.00186824	1.20227	up	1.51143	0.0248724	1.23934	up	-4.30232	0.0125901	1.16584	down	--	--	--
pmp000589	Quercetin-7-O-(6'-O-malonyl)-glucoside	8.22598e-06	1.70069e-05	1.84876e-05	1.94287e-05	3.03699e-05	2.49509e-05	9.65345e-09	9.38857e-09	1.02917e-08	11.3153	0.0157037	1.16996	up	-0.773755	0.0829974	0.987652	unchanged	-10.5415	0.0451051	1.09424	down	--	--	--
pmn001422	Lyoniside	0.00192491	5.95688e-05	1.23365e-05	0.00428795	0.00296694	0.00192357	0.0178761	0.020996	0.026029	-2.82192	0.0110765	1.16757	down	-2.20055	0.0621004	1.03199	unchanged	5.02247	0.00891391	1.16432	up	--	--	--
pma0702	N,N'-Bis(Sinapoyl)Spermidine	4.98463e-06	5.4633e-06	3.33392e-06	4.58405e-05	8.38554e-05	8.13792e-05	1.66865e-06	3.09593e-06	3.71658e-06	4.63735	0.0312468	1.13433	up	-3.93691	0.0328368	1.22498	down	-0.700435	0.116914	0.842146	unchanged	--	--	--
Lmhn003802	Sinapoylsinapoyltartaric acid	0.00018805	8.66372e-05	0.000109823	3.04724e-05	9.26767e-06	4.8698e-06	1.5911e-05	1.33109e-05	2.49838e-05	-0.281081	0.738256	0.220242	unchanged	3.10759	0.0581828	1.1415	unchanged	-2.8265	0.0677892	1.04233	unchanged	--	--	--
pmb3114	Epicatechin-epiafzelechin	0.000414664	0.000283674	0.000267349	0.000454555	0.000399203	0.000369457	0.00115294	0.00117847	0.00104731	-1.4658	0.000334406	1.19685	down	-0.34105	0.201216	0.823063	unchanged	1.80685	0.000225196	1.18142	up	--	--	--
HJAP064	Isorhamnetin-3-O-(6''-malonylglucoside)*	0.00511957	0.0112874	0.0129487	1.51203e-05	1.60207e-05	4.61382e-06	9.65345e-09	9.38857e-09	1.02917e-08	10.2514	0.0829435	1.0273	unchanged	9.68129	0.0545671	1.17475	unchanged	-19.9326	0.0544453	1.07485	unchanged	--	--	--
Zmhp005139	Tamarixetin-malonylglucoside*	0.00491998	0.0118794	0.0123359	1.22522e-05	1.71092e-05	7.54699e-06	4.24773e-06	2.60794e-06	2.40198e-06	1.99523	0.0733651	1.02889	unchanged	9.6246	0.0560993	1.17151	unchanged	-11.6198	0.0560018	1.0716	unchanged	--	--	--
pmb2922	Uridine 5'-diphospho-D-glucose	3.57795e-05	0.000105373	0.000122793	6.98144e-05	0.000229208	0.000208448	0.000647307	0.00060404	0.000543198	-1.82223	0.00380591	1.1644	down	-0.943085	0.246045	0.762648	unchanged	2.76531	0.000244528	1.18025	up	--	--	--
Zmpn004068	Phloretin-2'-xylosyl-glucoside	0.000109461	0.000202735	0.000215132	0.000256502	0.000290708	0.000286814	0.000302754	0.00039094	0.000293475	-0.243207	0.236802	0.741385	unchanged	-0.661389	0.0801772	1.07923	unchanged	0.904597	0.0284322	1.02785	unchanged	--	--	--
Lmhp010099	LysoPC 22:5	3.20001e-06	4.90345e-06	4.6073e-06	1.75783e-05	1.35643e-05	1.5651e-05	9.65345e-09	9.38857e-09	1.02917e-08	10.6395	0.00548306	1.19431	up	-1.88026	0.00392854	1.27593	down	-8.75927	0.0151027	1.15994	down	--	--	--
HJN053	2α,3α-Epoxy-5,7,3',4'-tetrahydroxyflavan-(4β-8-epicatechin)*	0.000627876	0.000673685	0.000758101	0.000270403	0.000327479	0.000311384	0.000107861	8.39891e-05	5.25691e-05	1.89534	0.000698981	1.18175	up	1.17963	0.00376573	1.27709	up	-3.07498	0.00123164	1.18445	down	--	--	--
HJN049	2α,3α-Epoxy-5,7,3',4'-tetrahydroxyflavan-(4β-8-catechin)*	0.00059401	0.000502023	0.000690974	0.000254803	0.000248872	0.000188574	6.85932e-05	8.94533e-05	1.02917e-08	2.13085	0.00763809	1.12647	up	1.36818	0.0126736	1.24426	up	-3.49903	0.00327949	1.16651	down	--	--	--
HJN069	Tetrahydroxyflavan-(4α-8-epicatechin)*	0.000688338	0.000576287	0.000547243	0.000234048	0.000214929	0.000237551	6.73522e-05	8.39401e-05	1.02917e-08	2.18188	0.0148599	1.15749	up	1.40009	0.0112705	1.27409	up	-3.58197	0.00107202	1.17614	down	--	--	--
pmn001667	Procyanidin B4	0.00616485	0.00574143	0.00584797	0.00554247	0.00681071	0.0070667	0.00954652	0.00967534	0.0102069	-0.599692	0.00997854	1.1542	unchanged	-0.12937	0.3603	0.646946	unchanged	0.729062	0.00025346	1.18655	unchanged	--	--	--
pmp000274	Procyanidin B3	0.0114237	0.00995849	0.01	0.00997922	0.0109827	0.0125385	0.0241808	0.0242903	0.0243651	-1.12048	0.00308087	1.19939	down	-0.0942311	0.477405	0.483522	unchanged	1.21471	0.00107486	1.19233	up	--	--	--
pmp001111	Violanthin	6.08224e-05	4.49675e-05	4.68846e-05	3.57081e-05	3.44916e-05	3.94267e-05	0.000309039	0.000387268	0.000331451	-3.22883	0.00557151	1.1939	down	0.477863	0.0925897	1.05832	unchanged	2.75097	0.00469658	1.1801	up	--	--	--
pme2493	Kaempferol-3,7-O-dirhamnoside(Kaempferitrin)	0.00290526	0.00247629	0.0019997	0.00214942	0.00259688	0.00272477	0.00225151	0.0020464	0.002144	0.213828	0.179512	0.823925	unchanged	-0.0174503	0.92934	0.0603633	unchanged	-0.196377	0.353677	0.602715	unchanged	--	--	--
HJAP148	Kaempferol-3-O-Sambubioside	0.000140633	7.61581e-05	6.00101e-05	0.00337079	0.00644769	0.0067432	9.65345e-09	9.38857e-09	1.02917e-08	19.1069	0.0360963	1.12462	up	-5.90286	0.0372042	1.21544	down	-13.204	0.0644499	1.05416	unchanged	--	--	--
pmb0566	Luteolin-7-O-glucoside-5-O-arabinoside	7.44259e-05	3.13015e-05	3.63119e-05	4.97907e-05	2.43364e-05	2.83747e-05	4.08266e-05	4.50797e-05	3.78039e-05	-0.271316	0.468377	0.478931	unchanged	0.470641	0.46025	0.505767	unchanged	-0.199325	0.699071	0.258436	unchanged	--	--	--
mws0046	Naringenin-7-O-Neohesperidoside(Naringin)	1.24473e-05	3.46968e-06	1.10229e-05	0.000138624	0.000297129	0.000335997	6.74423e-05	6.49533e-05	0.000159534	1.40252	0.100054	0.919863	unchanged	-4.84032	0.0540584	1.17604	unchanged	3.4378	0.103793	0.976581	unchanged	--	--	--
Rfmb26203	Syringaresinol-Glucoside	0.000295059	0.000226018	0.000251959	0.000449952	0.000537161	0.00046784	7.63889e-05	7.38401e-05	7.51618e-05	2.69047	0.00416051	1.19703	up	-0.912365	0.00312494	1.25491	unchanged	-1.77811	0.0118637	1.16717	down	--	--	--
pmb0492	N',N'',N'''-p-Coumaroyl-cinnamoyl-caffeoyl spermidine	3.72921e-05	3.49641e-05	3.82148e-05	1.72159e-05	7.55275e-06	5.33462e-06	3.09822e-06	2.38877e-06	2.47791e-06	1.91819	0.179936	0.857628	unchanged	1.87567	0.0134013	1.25861	up	-3.79387	0.000459905	1.1933	down	--	--	--
HJN074	Procyanidin A6	5.44889e-05	3.73966e-05	2.00555e-05	0.000243321	0.000371142	0.000413836	0.000142657	0.000169631	0.000155543	1.1362	0.0645444	1.05578	unchanged	-3.19945	0.0235694	1.23744	down	2.06324	0.000929937	1.16956	up	--	--	--
Lmlp006927	2-[4-(2-{[3-(2-Amino-2-oxoethyl)-5-methoxy-2-methyl-1H-indol-1-yl]methyl } phenoxy)butoxy]-N-(pyridin-3-yl)benzamide	7.55308e-06	5.26426e-05	3.63593e-05	0.000230098	0.000348997	0.000211676	9.65345e-09	9.38857e-09	1.02917e-08	14.7184	0.0256346	1.147	up	-3.03384	0.0247549	1.21883	down	-11.6846	0.13475	0.924444	unchanged	--	--	--
Lmjp002867	Kaempferol-3-O-neohesperidoside	0.000489097	0.000843605	0.00100025	0.000334702	0.000566128	0.000486095	8.2669e-06	6.74235e-06	8.16993e-06	5.90292	0.0215598	1.15662	up	0.750267	0.160647	0.899846	unchanged	-6.65318	0.0364671	1.11268	down	--	--	--
pmp001106	Vitexin-2-O-glucoside*	1.1135e-05	2.17198e-05	1.9556e-05	8.59917e-06	1.51314e-05	1.13561e-05	2.8142e-05	3.07976e-05	3.00142e-05	-1.34213	0.00484465	1.17754	down	0.578941	0.214156	0.798227	unchanged	0.763189	0.0564337	1.04957	unchanged	--	--	--
pmp001079	Luteolin-7-O-neohesperidoside (Lonicerin)*	5.21167e-05	3.31169e-05	3.1023e-05	0.000231311	0.000371264	0.00040119	6.27732e-06	8.09076e-06	1.215e-05	5.2423	0.0247666	1.1494	up	-3.11004	0.0282543	1.23173	down	-2.13227	0.0395768	1.08405	down	--	--	--
mws1073	Apigenin-6,8-C-diglucoside*	7.91234e-05	0.000104234	0.000106842	5.53042e-05	6.62102e-05	7.22573e-05	0.000129185	0.000171227	0.000137475	-1.1762	0.0145815	1.1441	down	0.582691	0.0472051	1.10537	unchanged	0.593508	0.0405821	1.01062	unchanged	--	--	--
Lmpp003789	Cyanidin-3-O-(6''-p-Coumaroylglucoside)	0.000507901	0.000891297	0.000940883	0.000365124	0.000505732	0.000521056	7.20158e-06	6.96757e-06	1.3194e-05	5.66869	0.0115883	1.17952	up	0.74949	0.135347	0.960889	unchanged	-6.41818	0.0300585	1.12647	down	--	--	--
Lmlp002975	Quercetin-3-O-xylosyl-(1→2)-galactoside*	0.000337757	0.000463222	0.000514924	0.000937749	0.00188642	0.0017167	0.000185625	0.000146733	0.000176492	3.15766	0.0439226	1.10699	up	-1.78692	0.0623026	1.14523	unchanged	-1.37074	0.0311128	1.10988	down	--	--	--
Hmbp001825	Quercetin-3-O-sambubioside*	0.00125065	0.0019784	0.00234106	0.0019509	0.00294275	0.00284954	9.65345e-09	9.38857e-09	1.02917e-08	18.01	0.0146812	1.17256	up	-0.475225	0.183008	0.821034	unchanged	-17.5348	0.0285456	1.12992	down	--	--	--
Lmjp002596	Quercetin-3-O-xylosyl(1→2)-galactoside*	0.000394705	0.000518535	0.000558205	0.00108412	0.00186693	0.00170579	0.000199376	0.00013965	0.000155737	3.23454	0.0277701	1.14124	up	-1.66212	0.0420913	1.18887	down	-1.57242	0.0138015	1.1383	down	--	--	--
Lmqn000780	UDP-N-acetylglucosamine	3.1499e-06	8.8219e-06	6.92883e-06	1.06102e-05	1.37923e-05	1.36744e-05	9.89822e-06	1.62495e-05	9.88168e-06	0.0797419	0.791953	0.171028	unchanged	-1.01048	0.0404165	1.11394	down	0.930742	0.105512	0.870012	unchanged	Pyrimidine nucleotides	C00043	Metabolic pathways(ko01100);;Amino sugar and nucleotide sugar metabolism(ko00520);;Vancomycin resistance(ko01502)
Lmyp004516	Quercetin-3-O-(6''-trans-p-Coumaroyl)-glucoside	2.27177e-05	5.44335e-05	6.19044e-05	7.53212e-09	7.8311e-09	8.04955e-09	9.65345e-09	9.38857e-09	1.02917e-08	-0.325267	0.00664102	0	unchanged	12.5361	0.0610916	1.1602	unchanged	-12.2108	0.0610963	1.06129	unchanged	--	--	--
Lmbp002336	Quercetin-3-O-(2-O-rhamnosyl)-galactoside	8.13973e-06	1.14965e-05	1.19972e-05	3.53583e-05	6.58874e-05	5.12542e-05	9.65345e-09	9.38857e-09	1.02917e-08	12.344	0.028793	1.14026	up	-2.26928	0.0424262	1.1965	down	-10.0747	0.0129587	1.16491	down	--	--	--
pmn001583	Quercetin-3-O-robinobioside*	0.00149037	0.00177229	0.00237838	0.00314089	0.00533898	0.0065221	5.56393e-05	4.37925e-05	6.50175e-05	6.51137	0.0378498	1.12102	up	-1.41112	0.0791303	1.09369	unchanged	-5.10025	0.0199321	1.14903	down	--	--	--
mws0059	Quercetin-3-O-rutinoside (Rutin)*	0.00410394	0.00810711	0.00790679	0.00256377	0.00319291	0.00385618	0.000638362	0.000758586	0.000956412	2.03024	0.01815	1.1507	up	1.06544	0.105419	1.03364	unchanged	-3.09568	0.0444858	1.09362	down	--	--	--
Lmjp002461	Quercetin-3-O-neohesperidoside*	7.66214e-05	5.26696e-05	6.95962e-05	0.000160141	0.000229355	0.000191231	2.55977e-06	2.48985e-06	2.15578e-06	6.33264	0.0107816	1.18141	up	-1.54591	0.0153807	1.24076	down	-4.78673	0.0121328	1.16678	down	--	--	--
Hmpp002612	Luteolin-7-O-gentiobioside*	0.00355008	0.00383978	0.0043532	0.0335715	0.0439011	0.0471042	1.61835e-05	7.9758e-06	9.73279e-06	11.8438	0.00953549	1.18469	up	-3.40716	0.0113782	1.27794	down	-8.43664	0.00359699	1.18675	down	--	--	--
pme0001	Hesperetin-7-O-neohesperidoside(Neohesperidin)*	0.00102468	0.000137931	0.000854357	0.000419916	0.000502878	0.000260054	0.00138023	0.000927497	0.00152192	-1.69495	0.0262193	1.10612	down	0.769926	0.415596	0.578419	unchanged	0.925021	0.147961	0.812234	unchanged	--	--	--
mws4134	Oxidized Glutathione	1.46043e-05	1.54e-05	1.84783e-05	8.12297e-06	1.3151e-05	9.28382e-06	5.7024e-06	3.4961e-06	5.55937e-06	1.05006	0.0557793	1.01767	unchanged	0.665927	0.039085	1.09791	unchanged	-1.71598	0.00274302	1.16122	down	Carboxylic acids and derivatives	C00127	Glutathione metabolism(ko00480)
pmp000781	p-Coumaroyleuscaphic acid	5.60885e-05	4.2505e-05	6.20337e-06	0.000686954	0.000962007	0.000632194	3.22983e-05	3.87936e-05	5.36212e-05	4.19308	0.0192414	1.16058	up	-4.4441	0.0175344	1.25781	down	0.251017	0.711846	0.242	unchanged	--	--	--
Rfmb26201	Syringaresinol-acetylGlucoside	1.80316e-05	5.29536e-06	6.16704e-06	5.44162e-05	5.28904e-05	4.11252e-05	1.23049e-05	8.84372e-06	2.03628e-05	1.83822	0.00317364	1.15456	up	-2.33131	0.00251717	1.25356	down	0.493089	0.496212	0.420184	unchanged	--	--	--
Lmmp002463	Sexangularetin 3-glucoside-7-rhamnoside*	0.00394719	0.00723775	0.00771711	0.00119677	0.00112046	0.00113159	0.000980255	0.00136604	0.0011416	-0.0162528	0.918961	0.0716737	unchanged	2.45437	0.0489969	1.18736	up	-2.43812	0.0481432	1.08452	down	--	--	--
Lmmp002963	Methylquercetin-glu-rha	0.00143826	0.001314	0.00169424	0.00169489	0.0028399	0.00329406	0.000163283	0.000150634	0.000212159	3.89546	0.0359638	1.12454	up	-0.81613	0.134821	0.988872	unchanged	-3.07933	0.00610506	1.17771	down	--	--	--
pmp001310	6-Hydroxykaempferol-3,6-O-Diglucoside	0.000850042	0.00150297	0.00176057	0.00121719	0.00183091	0.00178217	1.8171e-06	1.62151e-06	7.53127e-07	10.1703	0.0146602	1.17261	up	-0.23171	0.518661	0.440984	unchanged	-9.93863	0.0369772	1.11157	down	--	--	--
Lmtp003677	Quercetin-3-O-galactoside-7-O-glucoside	0.000804279	0.00127344	0.0015481	0.00115727	0.00156535	0.0014643	9.65345e-09	9.38857e-09	1.02917e-08	17.123	0.00764141	1.18895	up	-0.207584	0.505267	0.46114	unchanged	-16.9154	0.0307999	1.12499	down	--	--	--
pmp000782	Caffeoyl hawthorn acid*	0.000400778	0.000502993	7.60503e-05	0.0065614	0.00770902	0.00781638	0.00611761	0.00619395	0.00802425	0.119162	0.482134	0.44047	unchanged	-4.49452	0.00151822	1.2983	down	4.37536	0.00723623	1.17299	up	--	--	--
Lmhp002800	2'-Hydoxy,5-methoxyGenistein-4',7-O-diglucoside	0.000992963	0.00405374	0.00341232	2.33772e-05	3.29037e-05	2.55251e-05	9.65345e-09	9.38857e-09	1.02917e-08	11.4454	0.0110162	1.18077	up	6.69214	0.0956648	1.08744	unchanged	-18.1376	0.094077	0.997115	unchanged	--	--	--
pmb2653	D(+)-Melezitose O-rhamnoside	2.27341e-05	4.16122e-06	2.31556e-06	6.96118e-06	2.31513e-06	3.90752e-06	5.08834e-06	1.04277e-05	9.08098e-06	-0.899712	0.146757	0.811421	unchanged	1.14773	0.500795	0.48798	unchanged	-0.248023	0.838066	0.134793	unchanged	--	--	--
pmb0530	Nicotinic acid adenine dinucleotide	1.54989e-06	5.39326e-05	4.04269e-05	1.15752e-05	7.04425e-05	0.000109161	1.69407e-05	1.45106e-05	1.68579e-05	1.98455	0.235158	0.776747	unchanged	-0.995177	0.397093	0.575552	unchanged	-0.989375	0.418654	0.538579	unchanged	--	--	--
pmp000780	3-O-Trans-feruloyl euscaphic acid	0.000451467	0.000229319	7.08156e-05	0.0023727	0.00347179	0.00299157	0.00117279	0.0020102	0.00142232	0.940107	0.0274467	1.04662	unchanged	-3.55536	0.00790825	1.26861	down	2.61526	0.0215465	1.10195	up	--	--	--
pmb2819	O-Caffeoyl maltotriose	2.01209e-06	2.43759e-05	1.87216e-05	1.66962e-06	1.55004e-06	1.94665e-06	2.32927e-06	1.73104e-06	7.28084e-07	0.109589	0.815695	0.160274	unchanged	3.12623	0.185775	0.920549	unchanged	-3.23582	0.182673	0.844701	unchanged	--	--	--
pmp001275	3-Hydroxypropyl palmitate glc-glucosamine	0.0003342	0.000333272	0.000308278	0.000624689	0.000568955	0.000759153	0.000184821	0.000198579	0.000231907	1.66616	0.0118598	1.16853	up	-1.00096	0.0265407	1.23383	down	-0.665205	0.0037476	1.15256	unchanged	--	--	--
Lmhp008513	2-γ-Linolenoyl-glycerol-diglucoside*	0.000585877	0.000545701	0.000449447	0.00156643	0.00111393	0.00181544	0.000108119	0.000101923	0.00010229	3.84743	0.0209916	1.15874	up	-1.50772	0.0375572	1.20059	down	-2.33971	0.00890866	1.17374	down	--	--	--
Lmyn005812	Gingerglycolipid A*	0.00465623	0.0053796	0.00375725	0.0165506	0.0199406	0.013661	0.000654258	0.000863394	0.000659301	4.52593	0.0125393	1.17677	up	-1.86237	0.0167206	1.24908	down	-2.66356	0.0129423	1.16061	down	--	--	--
pmp001276	2,3-Dihydroxypropyl-9,12,15-octadecatrienoate-hexose-hexose	0.000649653	0.000696094	0.000825166	0.00096545	0.000780256	0.000703853	0.000375241	0.000391201	0.000552255	0.893409	0.0204111	1.0747	unchanged	-0.17422	0.385043	0.581604	unchanged	-0.719189	0.021371	1.04988	unchanged	--	--	--
Lmgn002250	Dicaffeoylquinic acid-glucoside	6.41541e-09	5.39236e-09	3.09799e-06	1.41679e-05	1.60799e-05	3.23476e-05	2.50228e-05	1.9813e-05	2.4356e-05	-0.144546	0.744606	0.215355	unchanged	-4.33116	0.0709234	1.12616	unchanged	4.47571	0.000830902	1.17675	up	--	--	--
Lmhp009190	2-Linoleoylglycerol-diglucoside*	0.000204124	0.000126762	9.73522e-05	0.000212941	0.000127351	0.000103347	0.000201854	0.000258029	0.000191301	-0.553676	0.166001	0.799863	unchanged	-0.0509732	0.916607	0.0710794	unchanged	0.604649	0.133626	0.836749	unchanged	--	--	--
Lmyn006011	Gingerglycolipid B*	0.00065341	0.000650079	0.000531514	0.0013059	0.000926158	0.000476802	0.00110564	0.00108083	0.00089481	-0.185846	0.661252	0.292905	unchanged	-0.561904	0.347762	0.671514	unchanged	0.74775	0.0101128	1.11908	unchanged	--	--	--
pmp001271	2,3-Dihydroxypropyl-9,12-octadecadienoate-hexose-hexose*	0.000120375	0.000194868	9.05225e-05	0.000270947	9.14585e-05	7.94831e-05	0.000180101	0.000199799	0.00015321	-0.270751	0.675071	0.281697	unchanged	-0.123039	0.873243	0.111348	unchanged	0.39379	0.306299	0.635693	unchanged	--	--	--
pmn001370	Pinoresinol diglucoside	7.31927e-06	1.54785e-05	6.94361e-06	8.25822e-06	1.18859e-05	2.00944e-05	8.29393e-06	9.18786e-06	5.56406e-06	0.804067	0.238514	0.744896	unchanged	-0.436104	0.479879	0.475096	unchanged	-0.367963	0.517143	0.417586	unchanged	--	--	--
Lmgn002253	Syringoylcaffeoylquinic acid O-glucose	5.02555e-05	6.39055e-05	4.41367e-05	0.000421414	0.000622973	0.000788633	0.000110757	9.06435e-05	0.000138779	2.42985	0.04059	1.10932	up	-3.53351	0.0339831	1.22209	down	1.10366	0.0343069	1.06954	up	--	--	--
pmn001406	3-O-Glucosyl platycodigenin methylester	1.44561e-05	3.58658e-05	5.93536e-06	0.000564331	0.000792307	0.000911299	5.51491e-05	5.19772e-05	3.34219e-05	4.01224	0.0196136	1.16049	up	-5.3332	0.01792	1.2602	down	1.32096	0.0703768	0.934559	unchanged	--	--	--
pmb0706	Quercetin-5-O-malonylglucosyl-glucoside	4.91855e-07	6.16167e-07	1.11424e-06	1.43202e-05	1.45406e-05	1.56886e-05	9.65345e-09	9.38857e-09	1.02917e-08	10.5686	0.000816025	1.20541	up	-4.3253	0.000139656	1.30492	down	-6.24332	0.0614985	1.06067	unchanged	--	--	--
pme2651	NADP (Nicotinamide adenine dinucleotide phosphate)	6.71045e-06	1.70836e-05	1.88503e-05	1.64995e-05	3.35441e-05	3.68052e-05	1.05313e-05	1.06268e-05	1.88465e-05	1.11834	0.116113	0.90585	unchanged	-1.02615	0.130733	0.926834	unchanged	-0.0921892	0.860933	0.111128	unchanged	--	--	--
Zmmp003478	Petunidin-3-p-coumaroylrhamnoside-5-glucoside	0.000404613	0.000273764	0.000385683	0.00022306	0.000202373	0.000217472	9.51605e-05	0.000108188	0.000118218	0.999489	0.000307581	1.18995	unchanged	0.726903	0.0720382	1.12612	unchanged	-1.72639	0.0236867	1.13355	down	--	--	--
Zmhn003098	4-O-(6'-O-Glucosylcaffeoylglucosylferuloyl)-4-hydroxybenzyl alcohol	0.000155431	0.000237066	0.000246281	3.98223e-05	5.16e-05	4.42788e-05	9.65345e-09	9.38857e-09	1.02917e-08	12.1756	0.00571409	1.19339	up	2.23488	0.0269757	1.23504	up	-14.4105	0.0178939	1.15364	down	--	--	--
HJN046	Aesculitannin A	0.00096167	0.000514311	0.00059364	0.00047095	0.000500251	0.000396798	0.000103949	0.000112152	0.000131426	1.97687	0.00540639	1.18611	up	0.5973	0.228192	0.834348	unchanged	-2.57417	0.0526277	1.07699	unchanged	--	--	--
pmn001648	Cinnamtannin D1	0.000524809	0.000456092	0.000440653	0.000347155	0.000414822	0.000419722	0.00035942	0.00042477	0.000443814	-0.0554532	0.679292	0.265127	unchanged	0.266607	0.0843662	0.98568	unchanged	-0.211153	0.150689	0.791087	unchanged	--	--	--
HJN048	Procyanidin	0.00138537	0.000683691	0.000767031	0.000474934	0.000669167	0.000594343	0.000154219	0.000174325	0.000200106	1.71741	0.0151782	1.15964	up	0.706109	0.23607	0.817777	unchanged	-2.42352	0.0732362	1.0353	unchanged	--	--	--
pmn001647	Procyanidin C2*	0.00055668	0.000515114	0.000397138	0.000827135	0.0012287	0.000871579	0.00277376	0.00280197	0.00236104	-1.43893	0.000998794	1.17682	down	-0.994859	0.0481757	1.14135	unchanged	2.43378	0.0020274	1.18362	up	--	--	--
pmb2947	Catechin-catechin-catechin*	0.000235125	0.000170686	0.000210027	0.000567386	0.000633292	0.000632892	0.00208086	0.00164968	0.00181581	-1.59688	0.00857537	1.18173	down	-1.57403	0.00017115	1.29483	down	3.17091	0.00499061	1.18066	up	--	--	--
pmn001646	Procyanidin C1*	0.00248113	0.00174389	0.00197476	0.00430477	0.00537622	0.00584773	0.00781254	0.00910493	0.0091305	-0.746231	0.00515816	1.13678	unchanged	-1.32465	0.00988441	1.24368	down	2.07088	0.000949969	1.18299	up	--	--	--
Lmmn005092	Medicagenic acid 3-O-GlcA-28-O-Rha(1,2)-Ara	5.44968e-05	8.56067e-05	6.58335e-05	0.000310357	0.000467525	0.000498929	7.53592e-06	9.38857e-09	1.02917e-08	7.40078	0.0183321	1.16392	up	-2.63227	0.0234472	1.24162	down	-4.76851	0.013381	1.14957	down	--	--	--
Hmbn006558	27-O-(3-Hydroxy-3-methylglutaroyl)spirost-5-ene-3β,27-diol(isonarthogenin)-3-O-rha-(1→2)-O-[glu-(1→4)]-glucoside	1.94765e-06	2.21536e-05	5.26261e-07	0.000369961	0.000497788	0.000617231	9.65345e-09	9.38857e-09	1.02917e-08	15.6275	0.0201765	1.1603	up	-5.91403	0.0200205	1.25437	down	-9.71349	0.361272	0.604478	unchanged	--	--	--
pmn001649	Cinnamtannin A2	0.000291032	0.000310258	0.000292395	0.000351365	0.000396854	0.000441742	0.00061987	0.000758638	0.000642194	-0.763943	0.00917992	1.13515	unchanged	-0.413075	0.0563897	1.14911	unchanged	1.17702	0.0115773	1.16505	up	--	--	--
pmn001650	Cinnamtannin B2	0.000396394	0.000439897	0.000355519	0.000607859	0.000882217	0.000908794	0.00225397	0.00210481	0.00214732	-1.43944	0.00136735	1.19279	down	-1.0092	0.0454111	1.17267	down	2.44864	3.88317e-05	1.19311	up	--	--	--
