# Supplementary material for: A draft genome, resequencing, and metabolomes reveal the genetic background and molecular basis of the nutritional and medicinal properties of loquat (Eriobotrya japonica (Thunb.) Lindl)
Source: Hortic Res. 2021 Nov 1;8:231. doi: 10.1038/s41438-021-00657-1 (PMC8558328; doi:10.1038/s41438-021-00657-1)
Supplement: Supplementary file 31 — Supplementary data file 11 [file 41438_2021_657_MOESM31_ESM.xls]

#ID	Class I	Class II	Compounds	M_Loquat-F1	M_Loquat-F2	M_Loquat-F3	M_Loquat-R1	M_Loquat-R2	M_Loquat-R3	F_Mean	R_Mean	Fold_change	log2FC	Pvalue	VIP	regulated
mws0001	Amino acids and derivatives	Amino acids and derivatives	L-Asparagine	0.012866466	0.000896809	0.00059462	0.058181372	0.060955823	0.047345473	0.004785965	0.055494223	11.59520053	3.535455866	0.000942712	1.165079072	up
mws0216	Amino acids and derivatives	Amino acids and derivatives	Trans-4-Hydroxy-L-proline	0.000476152	0.000257198	0.000326002	0.001592391	0.001556417	0.002011122	0.000353117	0.001719977	4.870838669	2.284170199	0.004594394	1.164177013	up
mws0219	Amino acids and derivatives	Amino acids and derivatives	L-Aspartic Acid	0.001011853	0.000510908	0.00042341	0.009544478	0.008478506	0.005466634	0.000648724	0.007829873	12.06965946	3.593313066	0.025548601	1.129503289	up
mws0230	Amino acids and derivatives	Amino acids and derivatives	L-Threonine*	0.000721235	0.00010702	0.000118266	0.004361645	0.003717353	0.003037552	0.000315507	0.003705517	11.74463635	3.553930139	0.004112995	1.157426581	up
mws0254	Amino acids and derivatives	Amino acids and derivatives	L-Histidine	0.002636948	0.000905437	0.000862117	0.00758354	0.004390096	0.005037353	0.001468167	0.00567033	3.862182205	1.949416228	0.029596758	1.049808402	up
mws0282	Amino acids and derivatives	Amino acids and derivatives	L-Tryptophan	0.000986762	0.000608917	0.000425651	0.003948478	0.002594688	0.00310948	0.000673777	0.003217549	4.775393145	2.255619511	0.012972494	1.13188121	up
mws1375	Amino acids and derivatives	Amino acids and derivatives	Nicotianamine	8.10E-05	4.58E-05	4.20E-05	0.0003937	0.000443913	0.000259444	5.63E-05	0.000365685	6.498199529	2.700040043	0.025506288	1.122624537	up
pmb0962	Amino acids and derivatives	Amino acids and derivatives	L-Lysine butyrate	2.25E-05	1.22E-05	9.85E-06	0.000526875	0.00038948	0.000678638	1.48E-05	0.000531664	35.8413639	5.163553633	0.024918389	1.137134337	up
pme0010	Amino acids and derivatives	Amino acids and derivatives	L-Serine	0.000195656	0.00013397	0.000140763	0.00304352	0.003002048	0.002535086	0.000156796	0.002860218	18.24161689	4.189161707	0.003242713	1.186283436	up
pme0014	Amino acids and derivatives	Amino acids and derivatives	L-Glutamic acid*	0.004335322	0.001410342	0.001448706	0.05335679	0.049433959	0.058409103	0.002398123	0.053733284	22.40639165	4.485838429	0.000878894	1.188312793	up
pme2527	Amino acids and derivatives	Amino acids and derivatives	L-Ornithine	0.000801998	6.78E-05	4.86E-05	0.006527452	0.007904447	0.003941511	0.000306162	0.00612447	20.00398851	4.322215776	0.032865104	1.106443091	up
Hmtn001120	Phenolic acids	Phenolic acids	5-(2-Hydroxyethyl)-2-O-glucosylohenol*	0.000671173	0.000452167	0.00040491	0.003621654	0.003735087	0.003503197	0.000509417	0.003619979	7.106125282	2.829063124	1.14E-05	1.192494386	up
Lmgn002250	Phenolic acids	Phenolic acids	Dicaffeoylquinic acid-glucoside	6.42E-09	5.39E-09	3.10E-06	2.50E-05	1.98E-05	2.44E-05	1.04E-06	2.31E-05	22.24962083	4.475708845	0.000830902	1.176754002	up
Lmgn002253	Phenolic acids	Phenolic acids	Syringoylcaffeoylquinic acid O-glucose	5.03E-05	6.39E-05	4.41E-05	0.000110757	9.06E-05	0.000138779	5.28E-05	0.000113393	2.148984894	1.103655342	0.03430694	1.069543377	up
Lmhn002321	Phenolic acids	Phenolic acids	Vnilloylcaffeoyltartaric acid	0.000425107	0.000807716	0.00072891	0.008601979	0.009938012	0.007339046	0.000653911	0.008626346	13.19193132	3.721583888	0.007597054	1.174177151	up
Lmtn000940	Phenolic acids	Phenolic acids	1-O-(3,4-Dihydroxy-5-methoxy-benzoyl)-glucoside	1.34E-05	9.96E-06	7.77E-06	0.000154133	0.000166407	0.000140631	1.04E-05	0.000153724	14.8372223	3.891149123	0.001829247	1.188561721	up
pmb0142	Phenolic acids	Phenolic acids	Caffeic aldehyde	8.07E-06	1.09E-05	1.20E-05	5.36E-05	6.44E-05	6.61E-05	1.03E-05	6.14E-05	5.932633373	2.568672629	0.003289007	1.180717627	up
pmb2654	Phenolic acids	Phenolic acids	Anthranilate O-glucosyl-O-glucoside	5.27E-05	4.62E-05	4.00E-05	0.00012794	0.000112788	0.000107233	4.63E-05	0.000115987	2.504442853	1.324489692	0.001655318	1.169960077	up
pmb3107	Phenolic acids	Phenolic acids	Glucosyringic Acid	0.000633508	0.000753852	0.000762473	0.006006809	0.006365556	0.006046745	0.000716611	0.006139703	8.56769332	3.09890684	9.79E-05	1.19413357	up
pme0281	Phenolic acids	Phenolic acids	Terephthalic acid*	0.000129271	7.65E-05	0.000104588	0.000227253	0.000301728	0.000345368	0.000103461	0.00029145	2.817005112	1.494162182	0.018975565	1.110441087	up
pmn001420	Phenolic acids	Phenolic acids	1-O-[(E)-Caffeoyl]-glucose*	7.70E-05	9.54E-05	8.79E-05	0.000161856	0.000212808	0.000259901	8.68E-05	0.000211522	2.437701847	1.285521682	0.043653599	1.086390198	up
pmn001511	Phenolic acids	Phenolic acids	3-Hydroxy-5-Methylphenol-1-Oxy-Glucose	1.79E-05	2.74E-05	1.31E-05	0.000335694	0.000415601	0.000359971	1.95E-05	0.000370422	19.02319723	4.249687836	0.003612399	1.184596739	up
pmn001517	Phenolic acids	Phenolic acids	3,4,5-Trimethoxyphenyl-Glucoside	0.00883331	0.013597135	0.01252868	0.029922492	0.032501149	0.028829474	0.011653042	0.030417705	2.610280325	1.38420475	0.000702371	1.173761667	up
pmn001660	Phenolic acids	Phenolic acids	Cinncassiol A	9.72E-06	1.90E-06	5.54E-09	0.000108762	9.58E-05	8.46E-05	3.88E-06	9.64E-05	24.87062767	4.636371013	0.00192723	1.179038796	up
pmn001690	Phenolic acids	Phenolic acids	3-Hydroxy-4-isopropylbenzylalcohol 3-glucoside	0.0004563	0.000322607	0.000301085	0.00117268	0.001272777	0.001443932	0.000359997	0.001296463	3.601314977	1.848523785	0.001334512	1.172864266	up
pmn001695	Phenolic acids	Phenolic acids	Trihydroxycinnamoylquinic acid	0.014557996	0.005708172	0.004442619	0.038598803	0.039837796	0.032027921	0.008236263	0.036821507	4.470657218	2.160486933	0.002617427	1.150903089	up
pmn001710	Phenolic acids	Phenolic acids	Rosmarinyl Glucoside	4.84E-05	2.00E-05	1.96E-05	8.72E-05	9.49E-05	0.000108031	2.93E-05	9.67E-05	3.296643468	1.720997868	0.006609559	1.133644139	up
pmp001086	Phenolic acids	Phenolic acids	5-Hydroxymethylfurfural	3.96E-05	2.38E-05	3.04E-05	0.000515977	0.000447814	0.000447542	3.13E-05	0.000470445	15.04286857	3.9110078	0.001930754	1.188201706	up
mws0675	Nucleotides and derivatives	Nucleotides and derivatives	β-Nicotinamide mononucleotide	6.66E-05	5.76E-05	5.60E-05	0.000193959	0.00015125	0.000177807	6.01E-05	0.000174339	2.903135083	1.537611702	0.008207555	1.165336309	up
pmb0964	Nucleotides and derivatives	Nucleotides and derivatives	Isopentenyladenine-7-N-glucoside	5.52E-05	2.66E-05	4.12E-05	0.000342719	0.000372643	0.000342189	4.10E-05	0.000352517	8.598937542	3.104158416	2.47E-05	1.191195918	up
pmb0981	Nucleotides and derivatives	Nucleotides and derivatives	Adenosine 5'-monophosphate	0.000253181	0.0004798	0.000488886	0.001169248	0.000951605	0.001136586	0.000407289	0.001085813	2.665952956	1.414651322	0.002875261	1.143451577	up
pmb0998	Nucleotides and derivatives	Nucleotides and derivatives	Guanosine 5'-monophosphate	5.18E-06	6.75E-06	4.28E-06	3.69E-05	3.08E-05	3.68E-05	5.41E-06	3.48E-05	6.441772539	2.68745772	0.002066309	1.182360296	up
pmb2922	Nucleotides and derivatives	Nucleotides and derivatives	Uridine 5'-diphospho-D-glucose	3.58E-05	0.000105373	0.000122793	0.000647307	0.00060404	0.000543198	8.80E-05	0.000598182	6.798941676	2.765310194	0.000244528	1.180252446	up
pmc0066	Nucleotides and derivatives	Nucleotides and derivatives	2'-Deoxyinosine-5'-monophosphate	0.000383706	0.0002441	0.000150019	0.005298031	0.00433825	0.003599482	0.000259275	0.004411921	17.01637713	4.088852007	0.012494872	1.161733579	up
pme3184	Nucleotides and derivatives	Nucleotides and derivatives	2'-Deoxyadenosine-5'-monophosphate	1.30E-05	1.59E-05	7.74E-06	0.000130772	6.79E-05	0.000100313	1.22E-05	9.97E-05	8.147818612	3.026413863	0.038510784	1.10111131	up
pme3188	Nucleotides and derivatives	Nucleotides and derivatives	Uridine 5'-monophosphate	8.29E-06	7.79E-06	7.14E-06	4.62E-05	4.98E-05	4.99E-05	7.74E-06	4.87E-05	6.286278244	2.65220613	0.000402033	1.193210193	up
HJN041	Flavonoids	Flavanols	Epicatechin glucoside	0.000190124	0.000143215	0.000103061	0.000904314	0.001239396	0.001057774	0.000145467	0.001067161	7.33611591	2.875016434	0.007643768	1.168729022	up
pmb2947	Flavonoids	Flavanols	Catechin-catechin-catechin*	0.000235125	0.000170686	0.000210027	0.002080856	0.001649676	0.001815807	0.000205279	0.00184878	9.00617228	3.170914075	0.004990613	1.180656374	up
pmb3114	Flavonoids	Flavanols	Epicatechin-epiafzelechin	0.000414664	0.000283674	0.000267349	0.001152944	0.001178474	0.001047311	0.000321896	0.001126243	3.498783859	1.806853543	0.000225196	1.18142121	up
pmn001415	Flavonoids	Flavanols	Catechin-(7,8-bc)-4β-(3,4-dihydroxyphenyl)-dihydro-2-(3H)-ne	0.024557485	0.006262327	0.004630759	0.059182114	0.059402536	0.061063231	0.011816857	0.059882627	5.067559516	2.341291128	0.016541416	1.154915391	up
pmn001417	Flavonoids	Flavanols	Cinchonain Ic	0.011323203	0.006522958	0.004310952	0.032033381	0.031623839	0.032476184	0.007385704	0.032044468	4.338715261	2.117267909	0.006377597	1.178579492	up
pmn001418	Flavonoids	Flavanols	Cinchonain Id*	0.022726242	0.004496988	0.003509434	0.048364881	0.053399066	0.052170016	0.010244222	0.051311321	5.008806296	2.32446682	0.017816785	1.14097468	up
pmp000113	Flavonoids	Flavonoid	5-Hydroxy-6,7,8,3',4'-pentamethoxyflavone*	8.03E-06	1.78E-06	1.58E-05	2.95E-05	3.13E-05	2.55E-05	8.54E-06	2.88E-05	3.371010066	1.753180935	0.024451972	1.095590119	up
pmp001111	Flavonoids	Flavonoid carbonoside	Violanthin	6.08E-05	4.50E-05	4.69E-05	0.000309039	0.000387268	0.000331451	5.09E-05	0.000342586	6.731699571	2.750970792	0.004696578	1.180100971	up
pmp001161	Flavonoids	Flavonols	5-Hydroxyauranetin*	2.66E-06	8.98E-07	6.11E-06	1.42E-05	1.16E-05	1.22E-05	3.23E-06	1.27E-05	3.924268122	1.972423616	0.011896276	1.121327367	up
mws0097	Lignans and Coumarins	Lignans	Pinoresinol*	0.00023176	4.45E-05	5.34E-05	0.001143505	0.001200068	0.001894482	0.000109895	0.001412685	12.85489967	3.684246446	0.026720846	1.117066302	up
pmn001422	Lignans and Coumarins	Lignans	Lyoniside	0.001924909	5.96E-05	1.23E-05	0.017876053	0.020995976	0.026028975	0.000665605	0.021633668	32.50227573	5.02246883	0.00891391	1.164317434	up
Hmcn000192	Others	Saccharides and Alcohols	Sedoheptulose	7.16E-05	8.74E-05	7.84E-05	0.000228712	0.000262953	0.000227997	7.91E-05	0.000239887	3.030941016	1.599765777	0.00191186	1.181531006	up
Cmyp007180	Others	Others	Dihydroactinidiolide	3.71E-05	3.58E-05	2.92E-05	0.000305092	0.000286967	0.000267059	3.40E-05	0.000286373	8.417259503	3.073350596	0.001225953	1.190249403	up
Lmtp001399	Others	Others	5,6-Dihydroxyindole-5-O-β-glucoside	5.39E-06	1.01E-05	6.49E-06	1.68E-05	1.18E-05	1.60E-05	7.32E-06	1.49E-05	2.03005409	1.021518168	0.023510209	1.04280093	up
ML10181668	Others	Others	CYCLOLEUCINE	0.000917475	5.39E-09	5.54E-09	0.004967561	0.00606314	0.004105493	0.000305829	0.005045398	16.49746164	4.044172158	0.004762065	1.153589314	up
mws4052	Others	Others	1-Aminocyclopropane-1-carboxylic acid	5.31E-05	3.40E-05	2.92E-05	0.000979118	0.000885311	0.00086174	3.88E-05	0.000908723	23.43690436	4.55071012	0.001166968	1.190723888	up
pme2433	Others	Others	Diethanolamine	2.25E-05	1.48E-05	1.06E-05	0.000258187	0.000263715	0.000223491	1.60E-05	0.000248464	15.56045496	3.959812337	0.001617583	1.187641495	up
Zmsp001834	Others	Others	2,6-Dimethoxy-1,4-benzoquinone	0.001283581	0.001783493	0.001711793	0.004145623	0.004132328	0.004237113	0.001592956	0.004171688	2.618834447	1.388924861	0.002614814	1.18619292	up
mws0264	Others	Saccharides and Alcohols	D-(+)-Trehalose*	0.000585542	0.000897109	0.000881823	0.001735584	0.002492979	0.001524094	0.000788158	0.001917552	2.432953683	1.282708855	0.049315548	1.04750074	up
mws1333	Others	Saccharides and Alcohols	Melibiose*	0.000325689	0.000404709	0.000369813	0.001126022	0.001711224	0.001032422	0.000366737	0.001289889	3.517206876	1.814430194	0.047604394	1.085430207	up
mws1589	Others	Saccharides and Alcohols	Panose*	4.75E-05	1.57E-05	2.23E-05	0.000176186	0.00020416	0.0001125	2.85E-05	0.000164282	5.763329428	2.526902486	0.02677886	1.100089091	up
mws2523	Others	Saccharides and Alcohols	Trehalose 6-phosphate	1.11E-05	2.20E-05	1.95E-05	6.46E-05	7.98E-05	5.44E-05	1.76E-05	6.63E-05	3.774691434	1.916358715	0.011631896	1.1344843	up
mws5040	Others	Saccharides and Alcohols	Turanose	0.00048591	0.000581776	0.000454429	0.001583381	0.002011971	0.001430782	0.000507372	0.001675378	3.302070933	1.723371112	0.017700335	1.143645546	up
pme0516	Others	Saccharides and Alcohols	Inositol*	2.29E-05	2.18E-05	2.51E-05	0.000225419	0.000295333	0.000306031	2.33E-05	0.000275594	11.83889844	3.565462945	0.009806404	1.172616738	up
pme0534	Others	Saccharides and Alcohols	Gluconic acid	0.000728506	0.000491807	0.000462577	0.001366178	0.001376678	0.001305108	0.000560963	0.001349321	2.405364676	1.266255637	0.007821137	1.167077284	up
pme2125	Others	Saccharides and Alcohols	Raffinose*	3.61E-05	3.12E-05	2.26E-05	0.000220785	0.000247577	0.000130019	3.00E-05	0.00019946	6.659153784	2.735338858	0.039864219	1.100788006	up
pme3705	Others	Saccharides and Alcohols	D-Glucoronic acid*	0.000165903	9.85E-05	0.00011297	0.000373321	0.000417906	0.000522626	0.000125779	0.000437951	3.481908978	1.799878489	0.009283509	1.141529657	up
pmb0789	Others	Vitamin	Pyridoxine-5'-O-glucoside	3.92E-05	3.50E-05	2.00E-05	0.00027699	0.00020972	0.000248397	3.14E-05	0.000245036	7.809870835	2.965298688	0.004951274	1.173567743	up
HJN074	Tannins	Proanthocyanidins	Procyanidin A6	5.45E-05	3.74E-05	2.01E-05	0.000142657	0.000169631	0.000155543	3.73E-05	0.000155943	4.179251757	2.063244669	0.000929937	1.169561804	up
pmn001646	Tannins	Proanthocyanidins	Procyanidin C1*	0.002481125	0.001743889	0.001974757	0.007812541	0.009104932	0.009130496	0.002066591	0.008682657	4.201440169	2.070883939	0.000949969	1.182987344	up
pmn001647	Tannins	Proanthocyanidins	Procyanidin C2*	0.00055668	0.000515114	0.000397138	0.002773759	0.002801967	0.002361041	0.000489644	0.002645589	5.403089288	2.433784523	0.002027404	1.183621093	up
pmn001649	Tannins	Proanthocyanidins	Cinnamtannin A2	0.000291032	0.000310258	0.000292395	0.00061987	0.000758638	0.000642194	0.000297895	0.000673567	2.26108844	1.177017422	0.01157735	1.165053843	up
pmn001650	Tannins	Proanthocyanidins	Cinnamtannin B2	0.000396394	0.000439897	0.000355519	0.002253974	0.002104813	0.002147316	0.00039727	0.002168701	5.459011323	2.448639689	3.88E-05	1.193112272	up
pmp000274	Tannins	Proanthocyanidins	Procyanidin B3	0.011423711	0.00995849	0.010000035	0.024180832	0.024290321	0.024365143	0.010460745	0.024278765	2.320940302	1.214709415	0.001074863	1.192333808	up
mws0191	Alkaloids	Alkaloids	Betaine*	0.001009429	0.000735758	0.00063407	0.005366677	0.004360366	0.004557987	0.000793086	0.004761677	6.003986499	2.585920733	0.002672436	1.178707601	up
mws1346	Alkaloids	Alkaloids	DL-2-Aminoadipic acid	0.00018753	0.000162112	9.99E-05	0.000881425	0.00123105	0.000715196	0.000149856	0.000942557	6.2897475	2.653002102	0.031777865	1.114297342	up
pmb0501	Alkaloids	Phenolamine	Agmatine	1.80E-05	1.71E-05	1.64E-05	3.34E-05	4.13E-05	3.65E-05	1.72E-05	3.71E-05	2.158270686	1.109875816	0.010698781	1.163921781	up
pmb1754	Alkaloids	Alkaloids	O-Phosphocholine	6.15E-05	5.60E-05	6.61E-05	0.000131931	0.000111432	0.000154708	6.12E-05	0.00013269	2.168464536	1.116673849	0.024321572	1.124809462	up
pme1691	Alkaloids	Alkaloids	Acetylcholine	0.000188371	0.000298455	0.000374241	0.000647715	0.000660444	0.000895874	0.000287022	0.000734678	2.559654144	1.355948889	0.013655154	1.09700574	up
pmp000268	Terpenoids	Triterpene	Rosamultic acid	0.001902241	0.002326084	0.001551674	0.003887661	0.004440064	0.004583716	0.001926667	0.004303814	2.233813473	1.159508723	0.001543468	1.157681916	up
pmp000271	Terpenoids	Triterpene	1β,2α,3α,19α-Tetrahydroxyurs-12-en-28-oic acid	0.000230598	0.000458518	0.000271247	0.001486525	0.001360508	0.001354852	0.000320121	0.001400628	4.375303388	2.129383058	0.000567575	1.1813591	up
pmp000780	Terpenoids	Triterpene	3-O-Trans-feruloyl euscaphic acid	0.000451467	0.000229319	7.08E-05	0.001172787	0.002010198	0.00142232	0.000250534	0.001535102	6.127322107	2.615256694	0.021546454	1.101952203	up
pmp000782	Terpenoids	Triterpene	Caffeoyl hawthorn acid*	0.000400778	0.000502993	7.61E-05	0.006117609	0.006193954	0.008024248	0.000326607	0.006778603	20.75460605	4.375359643	0.007236233	1.172985428	up
mws0567	Organic acids	Organic acids	4-Guanidinobutyric acid	0.000303677	0.000339221	0.000297692	0.001498645	0.001529816	0.001628269	0.00031353	0.001552243	4.950859811	2.307679098	0.000342233	1.192753198	up
mws0671	Organic acids	Organic acids	L-Homoserine*	0.000733282	0.000126415	0.000101799	0.004430721	0.003896049	0.003268545	0.000320498	0.003865105	12.05967102	3.592118647	0.001915492	1.16617968	up
mws1189	Organic acids	Organic acids	D-Galacturonic acid(Gal A)*	0.000137703	8.48E-05	0.000106651	0.000367475	0.000408194	0.000564319	0.00010972	0.000446663	4.070951691	2.025366101	0.024412432	1.122578871	up
mws2628	Organic acids	Organic acids	N-Methyl-4-aminobutyric acid*	4.11E-05	2.81E-05	3.49E-05	7.41E-05	7.66E-05	6.73E-05	3.47E-05	7.27E-05	2.095603508	1.067365782	0.001739975	1.160571435	up
pme1975	Organic acids	Organic acids	Malonic acid	3.07E-05	5.38E-05	3.38E-05	0.000148642	0.000115208	0.00015807	3.94E-05	0.00014064	3.566991688	1.834707854	0.005668525	1.146375206	up
pme2380	Organic acids	Organic acids	α-Ketoglutaric acid	5.38E-05	6.92E-05	0.000110722	0.000455547	0.000445394	0.000480304	7.79E-05	0.000460415	5.909386761	2.563008424	0.000165195	1.188759245	up
pme3207	Organic acids	Organic acids	Trans,trans-Muconic acid	4.28E-05	5.41E-06	4.85E-06	0.002171384	0.002466273	0.001865094	1.77E-05	0.002167584	122.6510779	6.938416103	0.006239011	1.179911955	up
Lmqn008288	Lipids	Free fatty acids	3-Hydroxy-stearic acid	0.000332383	0.000176306	0.000184685	0.001161418	0.000798988	0.000814969	0.000231124	0.000925125	4.002713895	2.000978499	0.016121218	1.119508316	up
pmb0296	Lipids	Glycerol ester	MAG(18:1)isomer2*	0.000110252	9.15E-05	4.39E-05	0.000294559	0.000252083	0.000252697	8.19E-05	0.000266446	3.253956489	1.70219496	0.002377844	1.155630151	up
pmb2363	Lipids	Glycerol ester	MAG(18:1)isomer1*	0.000130946	9.04E-05	5.78E-05	0.000294109	0.000255693	0.000252731	9.30E-05	0.000267511	2.875149484	1.523636966	0.004092425	1.148538041	up
Lmhp001732	Amino acids and derivatives	Amino acids and derivatives	L-Prolyl-L-Phenylalanine	0.000123276	0.000105409	0.000180645	9.65E-09	9.39E-09	1.03E-08	0.000136443	9.78E-09	7.17E-05	-13.76841107	0.026572109	1.134391037	down
Lmhp002001	Amino acids and derivatives	Amino acids and derivatives	L-Valyl-L-Phenylalanine*	0.000204823	0.000156295	9.14E-05	8.65E-06	6.47E-06	5.51E-06	0.000150838	6.88E-06	0.045593801	-4.455018512	0.048240565	1.086975495	down
Lmhp002031	Amino acids and derivatives	Amino acids and derivatives	L-Leucyl-L-Leucine	0.000179838	0.000224712	0.000115162	9.67E-06	9.40E-06	1.48E-05	0.000173237	1.13E-05	0.065236889	-3.938168206	0.036101267	1.111931308	down
mws0636	Amino acids and derivatives	Amino acids and derivatives	L-Phenylalanyl-L-phenylalanine	8.71E-06	1.41E-05	1.46E-05	9.65E-09	9.39E-09	1.03E-08	1.25E-05	9.78E-09	0.000783501	-10.31777751	0.022281231	1.143756851	down
mws4134	Amino acids and derivatives	Amino acids and derivatives	Oxidized Glutathione	1.46E-05	1.54E-05	1.85E-05	5.70E-06	3.50E-06	5.56E-06	1.62E-05	4.92E-06	0.304395013	-1.715983374	0.002743021	1.161221097	down
mws4176	Amino acids and derivatives	Amino acids and derivatives	L-Alanyl-L-Phenylalanine	4.38E-05	4.98E-05	3.57E-05	2.58E-06	3.73E-06	1.03E-08	4.31E-05	2.11E-06	0.04893835	-4.352890719	0.006568106	1.170513329	down
mws5035	Amino acids and derivatives	Amino acids and derivatives	Leucylphenylalanine	9.03E-05	0.000127763	8.66E-05	8.66E-06	7.71E-06	1.09E-05	0.000101565	9.08E-06	0.089407407	-3.483461829	0.01918348	1.14926826	down
mws5042	Amino acids and derivatives	Amino acids and derivatives	Glycylphenylalanine	0.000100344	7.68E-05	5.41E-05	9.00E-06	7.12E-06	8.32E-06	7.71E-05	8.15E-06	0.105693237	-3.242045024	0.035396637	1.114076946	down
pmb0464	Amino acids and derivatives	Amino acids and derivatives	Aspartic acid di-O-glucoside	0.003695206	0.005313871	0.005264152	0.000488411	0.000711904	0.000350914	0.004757743	0.000517077	0.108681056	-3.201827608	0.012784983	1.158032966	down
pme0006	Amino acids and derivatives	Amino acids and derivatives	L-Proline	0.004883982	0.004389561	0.004560614	0.000398119	0.000611499	0.00031981	0.004611386	0.000443143	0.096097514	-3.379357083	7.78E-05	1.191253826	down
pme0021	Amino acids and derivatives	Amino acids and derivatives	L-Phenylalanine	0.011062309	0.01549225	0.016675757	0.001819676	0.00224679	0.001665319	0.014410105	0.001910595	0.132587165	-2.914986972	0.01735385	1.152583265	down
pme0137	Amino acids and derivatives	Amino acids and derivatives	N-α-Acetyl-L-glutamine	0.001242452	0.000666556	0.000671021	9.65E-09	9.39E-09	1.03E-08	0.000860009	9.78E-09	1.14E-05	-16.42446447	0.046053259	1.091997924	down
pme1002	Amino acids and derivatives	Amino acids and derivatives	L-Tyramine*	0.001577835	0.000852113	0.00121795	9.59E-05	8.95E-05	0.000156355	0.001215966	0.000113918	0.093685214	-3.416034825	0.033153037	1.116499797	down
pme1210	Amino acids and derivatives	Amino acids and derivatives	L-Methionine	9.35E-05	0.000172567	0.00013147	1.29E-05	1.63E-05	1.39E-05	0.000132506	1.43E-05	0.108141244	-3.209011236	0.035150936	1.114583992	down
pme2890	Amino acids and derivatives	Amino acids and derivatives	L-Homocystine	1.73E-05	1.53E-05	1.25E-05	9.65E-09	9.39E-09	1.03E-08	1.50E-05	9.78E-09	0.000651822	-10.58323368	0.00839239	1.175279844	down
pme3033	Amino acids and derivatives	Amino acids and derivatives	N,N-Dimethylglycine*	0.002173328	0.001706322	0.001790744	0.000543951	0.000690018	0.000687077	0.001890131	0.000640349	0.33878529	-1.561556861	0.00766471	1.161242937	down
HJN003	Phenolic acids	Phenolic acids	1-O-Sinapoyl-D-glucose*	2.76E-05	5.32E-05	5.67E-05	9.65E-09	9.39E-09	1.03E-08	4.58E-05	9.78E-09	0.000213349	-12.19449881	0.037798224	1.109760588	down
Hmln002806	Phenolic acids	Phenolic acids	5-O-Caffeoylshikimic acid	0.015081921	0.015323289	0.013756668	0.002219329	0.002443428	0.002841895	0.014720626	0.002501551	0.169935072	-2.556944463	0.00047729	1.190765046	down
Hmtn001288	Phenolic acids	Phenolic acids	Methyl-(2,4-dihydroxyphenyl)acetate	2.26E-05	1.88E-05	1.98E-05	5.97E-06	9.39E-09	1.03E-08	2.04E-05	2.00E-06	0.097874631	-3.352921223	0.003290666	1.160865963	down
Lmdn003756	Phenolic acids	Phenolic acids	Methyl caffeate*	7.25E-05	8.44E-05	7.78E-05	7.56E-06	6.16E-06	7.90E-06	7.83E-05	7.21E-06	0.092091706	-3.440784966	0.001923318	1.189483638	down
Lmhn001982	Phenolic acids	Phenolic acids	Caffeoyltartaric acid (Caftaric acid)isomer	0.000217825	0.000211153	0.000299866	9.65E-09	9.39E-09	1.03E-08	0.000242948	9.78E-09	4.02E-05	-14.60075774	0.013507107	1.163773425	down
Lmhn004093	Phenolic acids	Phenolic acids	Benzoylferuloyltartaric acid	1.97E-05	3.78E-05	3.37E-05	3.44E-06	4.10E-06	3.75E-06	3.04E-05	3.76E-06	0.123800841	-3.013906975	0.039619145	1.105295616	down
Lmtn003598	Phenolic acids	Phenolic acids	3-Prenyl-4-O-glucosyloxy-4-hydroxyl-benzoic acid	0.001060254	0.001085182	0.001429676	0.00039149	0.000530089	0.000764494	0.001191704	0.000562025	0.471614167	-1.08432104	0.017805463	1.063014102	down
mws0014	Phenolic acids	Phenolic acids	Ferulic acid*	0.000333544	0.000388304	0.000375245	1.73E-05	2.94E-05	0.00011983	0.000365698	5.55E-05	0.151743288	-2.720295392	0.003480952	1.163335709	down
mws0178	Phenolic acids	Phenolic acids	Chlorogenic acid*	0.021188681	0.018283096	0.018754222	0.00286965	0.002397946	0.003704115	0.019408666	0.00299057	0.15408427	-2.698208507	0.000831493	1.186802897	down
mws0179	Phenolic acids	Phenolic acids	Chlorogenic acid methyl ester	0.002055926	0.001705663	0.00188232	0.000138752	0.000120768	0.000157807	0.001881303	0.000139109	0.073942985	-3.757442898	0.003073066	1.187189627	down
mws1584	Phenolic acids	Phenolic acids	Cynarin	3.26E-05	5.57E-05	5.14E-05	8.59E-06	1.14E-05	1.03E-08	4.66E-05	6.66E-06	0.142981842	-2.806096155	0.016197174	1.112230664	down
pma3724	Phenolic acids	Phenolic acids	1-O-Feruloylquinic acid	0.009757842	0.007695497	0.007637666	0.000600263	0.000533553	0.000785832	0.008363668	0.000639882	0.076507387	-3.708257143	0.007503206	1.175923364	down
pmb0751	Phenolic acids	Phenolic acids	Trans-5-O-(4-Coumaroyl)shikimate	0.000630478	0.000368142	0.000594176	9.67E-06	1.71E-05	4.06E-05	0.000530932	2.24E-05	0.04227074	-4.564196812	0.023865038	1.13682586	down
pmb0752	Phenolic acids	Phenolic acids	3-O-Feruloylquinic acid	0.005082575	0.002431715	0.00354349	8.78E-05	0.00010064	0.000126977	0.003685927	0.000105153	0.028528112	-5.131471927	0.043081444	1.098323576	down
pmb3061	Phenolic acids	Phenolic acids	5-O-p-Coumaroylquinic acid O-glucoside*	1.13E-05	7.84E-06	6.44E-06	9.65E-09	9.39E-09	1.03E-08	8.52E-06	9.78E-09	0.001147999	-9.766663304	0.027262146	1.132424304	down
pmb3064	Phenolic acids	Phenolic acids	3-O-p-Coumaroyl quinic acid O-glucoside	9.13E-06	9.23E-06	6.75E-06	9.65E-09	9.39E-09	1.03E-08	8.37E-06	9.78E-09	0.001168106	-9.741613126	0.009321282	1.173076334	down
pmb3074	Phenolic acids	Phenolic acids	3-O-p-Coumaroyl quinic acid*	0.005555676	0.006946558	0.007257692	0.000317888	0.000365914	0.000562959	0.006586642	0.000415587	0.063095443	-3.98632038	0.006258805	1.178073019	down
pme1816	Phenolic acids	Phenolic acids	Neochlorogenic acid(5-O-Caffeoylquinic acid)*	0.004964032	0.003608867	0.004346425	0.001041715	0.001045157	0.00150797	0.004306441	0.001198281	0.278253076	-1.845530457	0.008132479	1.153507089	down
Zmhn002334	Phenolic acids	Phenolic acids	6-O-Feruloyl-glucose	0.000116525	6.28E-05	0.00011685	2.26E-05	9.39E-09	1.03E-08	9.87E-05	7.54E-06	0.076323167	-3.711735151	0.023501406	1.10001644	down
Zmhn003098	Phenolic acids	Phenolic acids	4-O-(6'-O-Glucosylcaffeoylglucosylferuloyl)-4-hydroxybenzyl alcohol	0.000155431	0.000237066	0.000246281	9.65E-09	9.39E-09	1.03E-08	0.000212926	9.78E-09	4.59E-05	-14.41046534	0.01789388	1.153642618	down
Zmhn00785	Phenolic acids	Phenolic acids	Di-O-Glucose-quinic acid	7.05E-05	6.15E-05	6.21E-05	9.65E-09	9.39E-09	1.03E-08	6.47E-05	9.78E-09	0.000151201	-12.69124876	0.002004658	1.190425732	down
mws0248	Nucleotides and derivatives	Nucleotides and derivatives	Uridine*	0.002168623	0.002045442	0.00183102	0.000311538	0.000284004	0.000361206	0.002015028	0.000318916	0.158268871	-2.659550569	0.002262979	1.186709284	down
mws0884	Nucleotides and derivatives	Nucleotides and derivatives	Cyclic AMP	0.000243779	0.000195185	0.000242642	3.49E-05	2.93E-05	2.71E-05	0.000227202	3.04E-05	0.133877066	-2.90101926	0.005719401	1.179558751	down
mws0976	Nucleotides and derivatives	Nucleotides and derivatives	β-Pseudouridine*	0.000161148	0.000144347	0.000155494	3.33E-05	2.62E-05	2.50E-05	0.000153663	2.82E-05	0.183392133	-2.446996346	0.000186622	1.190727375	down
mws1060	Nucleotides and derivatives	Nucleotides and derivatives	9-(Arabinofuranosyl)hypoxanthine	0.000427751	0.000556725	0.000799054	3.19E-05	2.59E-05	3.29E-05	0.00059451	3.03E-05	0.050882589	-4.296684112	0.035203548	1.115374897	down
pmb0197	Nucleotides and derivatives	Nucleotides and derivatives	N7-Methylguanosine	5.55E-05	3.99E-05	3.58E-05	9.65E-09	9.39E-09	1.03E-08	4.37E-05	9.78E-09	0.00022365	-12.12647108	0.018315306	1.152487669	down
pmc0274	Nucleotides and derivatives	Nucleotides and derivatives	6-Methylmercaptopurine	0.012286227	0.017634215	0.020077665	0.002085468	0.002824604	0.002053433	0.016666036	0.002321168	0.139275361	-2.843988036	0.023651404	1.137553425	down
pme0033	Nucleotides and derivatives	Nucleotides and derivatives	Hypoxanthine	2.33E-05	4.57E-05	3.79E-05	9.65E-09	9.39E-09	1.03E-08	3.57E-05	9.78E-09	0.000274154	-11.83272639	0.032300932	1.121502597	down
pme0040	Nucleotides and derivatives	Nucleotides and derivatives	Adenine	0.002598884	0.003446737	0.002363846	0.000135599	0.000137115	0.001135935	0.002803155	0.000469549	0.167507461	-2.577702738	0.007575562	1.108644727	down
pme0183	Nucleotides and derivatives	Nucleotides and derivatives	2-Hydroxy-6-aminopurine	0.000124708	0.000128776	9.58E-05	3.24E-06	1.40E-05	6.10E-05	0.000116434	2.61E-05	0.224025636	-2.158264264	0.018740631	1.086979241	down
pme0230	Nucleotides and derivatives	Nucleotides and derivatives	Adenosine*	0.00493388	0.004989551	0.004956354	0.000726691	0.000564045	0.000557744	0.004959928	0.00061616	0.124227559	-3.008942831	5.15E-05	1.194894213	down
pme0264	Nucleotides and derivatives	Nucleotides and derivatives	Thymidine	8.52E-05	8.38E-05	0.000107298	1.50E-05	1.42E-05	1.72E-05	9.21E-05	1.55E-05	0.168318077	-2.570737966	0.009003531	1.172127786	down
pme1109	Nucleotides and derivatives	Nucleotides and derivatives	Guanine	0.000912771	0.001174456	0.000851586	4.95E-05	5.47E-05	0.000600775	0.000979604	0.000234996	0.239888256	-2.059565562	0.035728948	1.042582734	down
pme1173	Nucleotides and derivatives	Nucleotides and derivatives	Allopurinol	1.99E-05	3.24E-05	3.45E-05	9.65E-09	9.39E-09	1.03E-08	2.89E-05	9.78E-09	0.000337839	-11.53137732	0.023879446	1.140199507	down
pme1178	Nucleotides and derivatives	Nucleotides and derivatives	Guanosine	0.007938003	0.008939334	0.009059029	0.000828374	0.000693763	0.000727192	0.008645456	0.000749776	0.08672491	-3.527409756	0.001803384	1.190413352	down
pme1194	Nucleotides and derivatives	Nucleotides and derivatives	Deoxycytidine	6.60E-05	7.07E-05	6.65E-05	2.16E-05	3.22E-05	2.73E-05	6.77E-05	2.70E-05	0.398835603	-1.326133894	0.001503341	1.178325432	down
pme1474	Nucleotides and derivatives	Nucleotides and derivatives	5'-Deoxy-5'-(methylthio)adenosine	0.003652365	0.004209935	0.005254852	0.001761863	0.00202209	0.002130163	0.004372384	0.001971372	0.450868845	-1.149220273	0.030763841	1.109064808	down
pme3732	Nucleotides and derivatives	Nucleotides and derivatives	Cytidine	0.001831101	0.001394884	0.001206126	0.000347449	0.00030179	0.000281445	0.00147737	0.000310228	0.209986805	-2.251629419	0.023203333	1.138684571	down
pme3961	Nucleotides and derivatives	Nucleotides and derivatives	Deoxyadenosine	0.000257871	0.000351216	0.000322091	0.000112774	0.000115104	0.000108728	0.000310393	0.000112202	0.361483179	-1.467999581	0.018437497	1.151284802	down
pme1598	Flavonoids	Dihydroflavonol	Hesperetin-5-O-glucoside	0.010938278	0.019429272	0.016413408	0.000211539	0.000128769	0.000161409	0.015593653	0.000167239	0.010724829	-6.54290155	0.024975105	1.137615612	down
Lmpp003789	Flavonoids	Anthocyanins	Cyanidin-3-O-(6''-p-Coumaroylglucoside)	0.000507901	0.000891297	0.000940883	7.20E-06	6.97E-06	1.32E-05	0.000780027	9.12E-06	0.011693262	-6.418178798	0.030058529	1.126466222	down
Zmmp003478	Flavonoids	Anthocyanins	Petunidin-3-p-coumaroylrhamnoside-5-glucoside	0.000404613	0.000273764	0.000385683	9.52E-05	0.000108188	0.000118218	0.000354687	0.000107189	0.302206672	-1.726392583	0.023686744	1.133552598	down
Hmcp002187	Flavonoids	Flavonoid	Limocitrin-3-O-galactoside	0.00255255	0.004584165	0.005005806	9.65E-09	9.39E-09	1.03E-08	0.004047507	9.78E-09	2.42E-06	-18.65907382	0.033272394	1.119544732	down
Hmpp002612	Flavonoids	Flavonoid	Luteolin-7-O-gentiobioside*	0.003550075	0.00383978	0.004353199	1.62E-05	7.98E-06	9.73E-06	0.003914351	1.13E-05	0.002886138	-8.436644039	0.003596986	1.186754149	down
Lmbp002336	Flavonoids	Flavonoid	Quercetin-3-O-(2-O-rhamnosyl)-galactoside	8.14E-06	1.15E-05	1.20E-05	9.65E-09	9.39E-09	1.03E-08	1.05E-05	9.78E-09	0.000927302	-10.07467256	0.012958663	1.164910939	down
Lmlp002975	Flavonoids	Flavonoid	Quercetin-3-O-xylosyl-(1�?)-galactoside*	0.000337757	0.000463222	0.000514924	0.000185625	0.000146733	0.000176492	0.000438634	0.000169617	0.386692952	-1.370739627	0.03111285	1.109880213	down
mws1474	Flavonoids	Flavonoid	5,7-Dihydroxy-3',4',5'-trimethoxyflavone*	3.37E-06	2.37E-06	2.40E-06	1.54E-06	9.39E-09	1.03E-08	2.71E-06	5.19E-07	0.191035621	-2.388086424	0.028993127	1.047888194	down
pme2459	Flavonoids	Flavonoid	Luteolin-7-O-glucoside (Cynaroside)*	7.77E-05	6.79E-05	6.08E-05	9.65E-09	9.39E-09	1.03E-08	6.88E-05	9.78E-09	0.000142121	-12.78059668	0.005039529	1.183181254	down
pmp001079	Flavonoids	Flavonoid	Luteolin-7-O-neohesperidoside (Lonicerin)*	5.21E-05	3.31E-05	3.10E-05	6.28E-06	8.09E-06	1.21E-05	3.88E-05	8.84E-06	0.228099451	-2.132265124	0.039576843	1.08404698	down
Xmsn002700	Flavonoids	Flavonoid	Taxifolin-3'-O-glucoside	0.000852466	0.001676305	0.001654581	2.20E-05	2.69E-05	7.45E-06	0.001394451	1.88E-05	0.013464345	-6.214712117	0.036647174	1.112046338	down
Hmbp001825	Flavonoids	Flavonols	Quercetin-3-O-sambubioside*	0.001250649	0.001978397	0.00234106	9.65E-09	9.39E-09	1.03E-08	0.001856702	9.78E-09	5.27E-06	-17.53478247	0.028545639	1.129919608	down
Lmdp003808	Flavonoids	Flavonols	Azaleatin (5-O-Methylquercetin)	0.000635896	0.00143988	0.001339147	5.65E-06	8.12E-06	7.35E-06	0.001138308	7.04E-06	0.006185897	-7.336801548	0.046510518	1.091194379	down
Lmjp002461	Flavonoids	Flavonols	Quercetin-3-O-neohesperidoside*	7.66E-05	5.27E-05	6.96E-05	2.56E-06	2.49E-06	2.16E-06	6.63E-05	2.40E-06	0.036228579	-4.786727956	0.012132791	1.166777079	down
Lmjp002596	Flavonoids	Flavonols	Quercetin-3-O-xylosyl(1�?)-galactoside*	0.000394705	0.000518535	0.000558205	0.000199376	0.00013965	0.000155737	0.000490482	0.000164921	0.336242853	-1.57242449	0.01380149	1.138301798	down
Lmjp002867	Flavonoids	Flavonols	Kaempferol-3-O-neohesperidoside	0.000489097	0.000843605	0.00100025	8.27E-06	6.74E-06	8.17E-06	0.00077765	7.73E-06	0.009935561	-6.653182828	0.036467113	1.112676542	down
Lmmp002463	Flavonoids	Flavonols	Sexangularetin 3-glucoside-7-rhamnoside*	0.003947189	0.007237745	0.00771711	0.000980255	0.001366037	0.001141595	0.006300682	0.001162629	0.18452432	-2.438117121	0.048143206	1.08452063	down
Lmmp002963	Flavonoids	Flavonols	Methylquercetin-glu-rha	0.001438264	0.001313998	0.001694242	0.000163283	0.000150634	0.000212159	0.001482168	0.000175359	0.118312255	-3.079328573	0.006105057	1.17771298	down
Lmtp003677	Flavonoids	Flavonols	Quercetin-3-O-galactoside-7-O-glucoside	0.000804279	0.001273436	0.001548102	9.65E-09	9.39E-09	1.03E-08	0.001208606	9.78E-09	8.09E-06	-16.91538384	0.030799925	1.124987317	down
mws0059	Flavonoids	Flavonols	Quercetin-3-O-rutinoside (Rutin)*	0.004103939	0.008107114	0.007906789	0.000638362	0.000758586	0.000956412	0.006705947	0.000784453	0.116978743	-3.095681707	0.044485841	1.093622303	down
mws0091	Flavonoids	Flavonols	Quercetin-3-O-glucoside(Isoquercitrin)*	0.006982392	0.011114852	0.011535943	0.000114576	9.85E-05	7.68E-05	0.009877729	9.66E-05	0.009783831	-6.675384835	0.021351271	1.145835054	down
mws0919	Flavonoids	Flavonols	Kaempferol-3-O-rhamnoside (Afzelin)(Kaempferin)	0.008743494	0.010231703	0.013449363	1.93E-05	9.64E-06	7.75E-06	0.010808187	1.22E-05	0.001131512	-9.787532523	0.016146139	1.157722661	down
pme0321	Flavonoids	Flavonols	Kaempferol-7-O-rhamnoside	0.00800287	0.009613979	0.013846581	2.43E-05	5.99E-06	1.22E-05	0.01048781	1.42E-05	0.001351684	-9.531026001	0.026582259	1.134333657	down
pmn001583	Flavonoids	Flavonols	Quercetin-3-O-robinobioside*	0.001490372	0.001772289	0.00237838	5.56E-05	4.38E-05	6.50E-05	0.001880347	5.48E-05	0.029152302	-5.100246367	0.019932104	1.149029515	down
pmp000589	Flavonoids	Flavonols	Quercetin-7-O-(6'-O-malonyl)-glucoside	8.23E-06	1.70E-05	1.85E-05	9.65E-09	9.39E-09	1.03E-08	1.46E-05	9.78E-09	0.000670939	-10.54152981	0.045105115	1.094241294	down
pmp001309	Flavonoids	Flavonols	6-Hydroxykaempferol-7-O-glucoside*	0.001145436	0.002014705	0.00215446	8.14E-06	8.23E-06	5.93E-06	0.001771534	7.44E-06	0.004197096	-7.896392884	0.030553199	1.125462255	down
pmp001310	Flavonoids	Flavonols	6-Hydroxykaempferol-3,6-O-Diglucoside	0.000850042	0.001502971	0.001760568	1.82E-06	1.62E-06	7.53E-07	0.001371193	1.40E-06	0.001019	-9.938629717	0.036977162	1.111573351	down
HJN069	Flavonoids	Flavanols	Tetrahydroxyflavan-(4α-8-epicatechin)*	0.000688338	0.000576287	0.000547243	6.74E-05	8.39E-05	1.03E-08	0.000603956	5.04E-05	0.083506355	-3.581970194	0.001072016	1.176135275	down
mws0042	Flavonoids	Flavanols	Epigallocatechin	0.000147947	0.000278402	0.000284106	9.21E-06	8.38E-06	3.02E-05	0.000236818	1.59E-05	0.067284541	-3.893581122	0.035357585	1.106755735	down
mws0773	Flavonoids	Biflavones	Amentoflavone	1.48E-05	1.56E-05	2.53E-05	6.84E-06	9.39E-09	2.67E-06	1.86E-05	3.17E-06	0.170998171	-2.547947204	0.025997421	1.065315924	down
Lmgp003270	Lignans and Coumarins	Coumarins	Scopoletin-O-Glucuronide	0.008881782	0.006820137	0.006753934	0.000411055	0.000358184	0.000642628	0.007485284	0.000470622	0.062873029	-3.99141492	0.008947542	1.171772775	down
Rfmb26203	Lignans and Coumarins	Lignans	Syringaresinol-Glucoside	0.000295059	0.000226018	0.000251959	7.64E-05	7.38E-05	7.52E-05	0.000257679	7.51E-05	0.291565586	-1.77810765	0.011863709	1.167169209	down
Hmln002597	Others	Others	Sodium ferulate	0.00143691	0.003123734	0.002116832	1.67E-05	1.28E-05	2.51E-05	0.002225825	1.82E-05	0.008178029	-6.93403107	0.045890318	1.092295187	down
Hmyp002315	Others	Others	3,5,7,4'--Tetrahydroxy-Coumaronochromone	0.000345363	0.000627491	0.000739133	1.00E-05	5.18E-06	1.03E-08	0.000570662	5.07E-06	0.008889626	-6.813661483	0.040263831	1.104360989	down
Lmdp003146	Others	Others	Rhododendrol	0.000589669	0.000336585	0.000402705	5.15E-05	6.91E-05	6.33E-05	0.000442986	6.13E-05	0.138325648	-2.853859418	0.036688341	1.11039361	down
mws0491	Others	Others	Phenethylamine	0.027298292	0.015778045	0.0175016	4.51E-05	3.10E-05	0.0001057	0.020192646	6.06E-05	0.003001365	-8.380165363	0.030313539	1.125806795	down
mws0983	Others	Others	N-Oleoylethanolamine	0.000112441	0.000152598	0.000112169	4.78E-05	3.92E-05	4.76E-05	0.000125736	4.49E-05	0.35698737	-1.486055063	0.0225885	1.131716181	down
pma0948	Others	Others	Phenylethanolamine*	0.006095853	0.003200186	0.005088698	0.000341925	0.000340878	0.000666105	0.004794913	0.000449636	0.093773581	-3.41467466	0.034294432	1.112153304	down
pmb0069	Others	Others	Benzamide	0.005753556	0.003568065	0.005078168	1.35E-05	1.14E-05	2.38E-05	0.004799929	1.62E-05	0.003384297	-8.206928201	0.01775229	1.153970467	down
pmn001380	Others	Others	Eucommiol*	7.98E-05	0.000108243	8.35E-05	3.57E-05	4.04E-05	4.29E-05	9.05E-05	3.97E-05	0.438345368	-1.18986009	0.02444612	1.123775696	down
pmp001282	Others	Others	Propyl 2-(trimethylammonio)ethyl phosphate	0.000155025	0.00016805	0.000118445	2.90E-05	3.58E-05	4.10E-05	0.000147173	3.52E-05	0.239490248	-2.061961182	0.013486076	1.152749581	down
Zmfn002862	Others	Others	13-OxoODE	9.69E-05	0.000154371	9.95E-05	2.01E-05	2.14E-05	2.72E-05	0.000116923	2.29E-05	0.195551679	-2.354378172	0.035934649	1.108976068	down
Zmjn004133	Others	Others	9-HpODE*	4.65E-05	5.85E-05	5.10E-05	8.64E-06	9.61E-06	1.32E-05	5.20E-05	1.05E-05	0.201853488	-2.308619581	0.002928731	1.175628185	down
Zmjp00966	Others	Others	Vidarabine	0.004807354	0.005045631	0.004886764	0.000741653	0.00061588	0.000563908	0.00491325	0.00064048	0.130357794	-2.939451256	2.36E-06	1.194290044	down
pma0134	Others	Saccharides and Alcohols	D-(-)-Threose	0.010852026	0.00510986	0.008299696	0.000577352	0.00060139	0.001145243	0.008087194	0.000774662	0.095788671	-3.38400115	0.046357689	1.087065004	down
mws0133	Others	Vitamin	Nicotinamide	0.000736062	0.000707478	0.000683461	0.000169289	0.000191819	0.000477766	0.000709	0.000279625	0.394393107	-1.342293758	0.046642204	1.081796775	down
mws0232	Others	Vitamin	Riboflavin	0.0009472	0.000634321	0.000568551	4.78E-05	5.01E-05	5.16E-05	0.000716691	4.98E-05	0.069554117	-3.845720282	0.02933001	1.127857274	down
mws1337	Others	Vitamin	D-Pantothenic Acid	0.001686683	0.002367486	0.002168809	0.000568985	0.0005376	0.000893758	0.002074326	0.000666781	0.321444772	-1.63735721	0.007774511	1.134936924	down
pma3101	Others	Vitamin	Nicotinate D-ribonucleoside	0.00109675	0.000770628	0.000847891	0.000286321	0.000287989	0.000309473	0.00090509	0.000294595	0.325486546	-1.619330182	0.024455799	1.137218984	down
HJN049	Tannins	Proanthocyanidins	2α,3α-Epoxy-5,7,3',4'-tetrahydroxyflavan-(4β-8-catechin)*	0.00059401	0.000502023	0.000690974	6.86E-05	8.95E-05	1.03E-08	0.000595669	5.27E-05	0.088447731	-3.499031051	0.003279488	1.166509788	down
HJN053	Tannins	Proanthocyanidins	2α,3α-Epoxy-5,7,3',4'-tetrahydroxyflavan-(4β-8-epicatechin)*	0.000627876	0.000673685	0.000758101	0.000107861	8.40E-05	5.26E-05	0.000686554	8.15E-05	0.118669665	-3.074976899	0.001231641	1.184451011	down
pmp000966	Alkaloids	Pyrrole alkaloids	Stachydrine*	0.001344243	0.001053188	0.000883486	0.000362584	0.00067676	0.000348467	0.001093639	0.000462603	0.422994722	-1.241288433	0.023310068	1.048606638	down
pmb0492	Alkaloids	Phenolamine	N',N'',N'''-p-Coumaroyl-cinnamoyl-caffeoyl spermidine	3.73E-05	3.50E-05	3.82E-05	3.10E-06	2.39E-06	2.48E-06	3.68E-05	2.65E-06	0.072099479	-3.793867349	0.000459905	1.193302242	down
pmb0500	Alkaloids	Phenolamine	N-p-Coumaroyl-N'-feruloylputrescine	0.000306742	0.000554832	0.000599891	9.65E-09	9.39E-09	1.03E-08	0.000487155	9.78E-09	2.01E-05	-15.60449336	0.033265513	1.119554462	down
pmb0896	Alkaloids	Phenolamine	N-Feruloylputrescine*	5.34E-05	0.000101143	9.36E-05	9.65E-09	9.39E-09	1.03E-08	8.27E-05	9.78E-09	0.000118206	-13.04640366	0.0305487	1.125392026	down
Lmtn003032	Alkaloids	Alkaloids	Sambunigrin	0.00015181	0.000172112	0.000197476	9.65E-09	9.39E-09	1.03E-08	0.000173799	9.78E-09	5.63E-05	-14.11753448	0.005727733	1.1817496	down
pmb0374	Alkaloids	Alkaloids	2-Aminopurine	0.000731072	0.000704422	0.000672314	8.85E-05	7.48E-05	6.15E-05	0.000702603	7.49E-05	0.106647427	-3.229078935	9.69E-05	1.193148312	down
pmb1912	Alkaloids	Alkaloids	10-Formyltetrahydrofuran	0.000143021	0.00015775	0.000145683	3.19E-05	3.49E-05	4.89E-05	0.000148818	3.86E-05	0.259140054	-1.948196072	0.000104378	1.185657235	down
pmp001274	Alkaloids	Alkaloids	2-Hydroxy-5,8,11,14,17-icosapentaenoyloxy]propyl-2-(trimethylammonio)ethyl phosphate	0.000372942	0.000594645	0.000770048	4.08E-05	3.48E-05	3.96E-05	0.000579212	3.84E-05	0.066294355	-3.914970156	0.042259609	1.10027508	down
pmp001277	Alkaloids	Alkaloids	3-{(2-Aminoethoxy)(hydroxy)phosphoryl]oxy}-2-hydroxypropyl palmitate*	0.004155975	0.006989098	0.005482899	0.000481504	0.000366123	0.000443597	0.005542657	0.000430408	0.077653719	-3.686801168	0.02451715	1.138174106	down
pmp001287	Alkaloids	Alkaloids	N-Benzylmethylene isomethylamine	0.009485543	0.013376647	0.014892895	0.001490815	0.001852052	0.001342044	0.012585029	0.001561637	0.124086896	-3.01057733	0.019925387	1.146960319	down
Hmcp005697	Terpenoids	Triterpene	δ-Amyrenone*	8.43E-05	9.72E-05	4.73E-05	9.65E-09	9.39E-09	1.03E-08	7.62E-05	9.78E-09	0.000128242	-12.92883967	0.036429499	1.11224529	down
Li512114	Terpenoids	Triterpene	Ursolic acid-OCH3	1.61E-05	1.61E-05	1.24E-05	4.25E-06	4.36E-06	3.73E-06	1.49E-05	4.11E-06	0.276387625	-1.855235073	0.01112594	1.164675841	down
mws4053	Terpenoids	Triterpene	Ursolic acid	0.003420484	0.002073842	0.00244446	0.000775955	0.000829939	0.000493249	0.002646262	0.000699715	0.264416257	-1.919117212	0.033183271	1.099557092	down
pmn001407	Terpenoids	Triterpene	Platycogenic acid C	0.005100538	0.004310473	0.00368655	0.001007317	0.00066011	0.001093658	0.004365854	0.000920362	0.210809125	-2.245990779	0.008540698	1.159612361	down
Lmmn005092	Terpenoids	Triterpene Saponin	Medicagenic acid 3-O-GlcA-28-O-Rha(1,2)-Ara	5.45E-05	8.56E-05	6.58E-05	7.54E-06	9.39E-09	1.03E-08	6.86E-05	2.52E-06	0.03668888	-4.768513338	0.013380963	1.149572034	down
Zmtp004523	Terpenoids	Sesquiterpenoids	Ligupleurol	0.000661728	0.000578115	0.000656241	0.000206992	0.00025708	0.000366626	0.000632028	0.000276899	0.438112372	-1.190627139	0.006035334	1.142362423	down
Lmmn003323	Organic acids	Organic acids	2-Hydroxyhexadecanoic acid	0.000572041	0.000934556	0.000977156	0.000132896	8.83E-05	0.00011529	0.000827918	0.000112168	0.135481934	-2.883827607	0.029700224	1.124445701	down
Lmrn003000	Organic acids	Organic acids	2-Hydroxy-3-phenylpropanoic acid	4.98E-05	9.57E-05	0.000118143	9.65E-09	6.18E-07	1.93E-05	8.79E-05	6.66E-06	0.075776653	-3.722102777	0.045748388	1.060536607	down
mws0147	Organic acids	Organic acids	3-Hydroxy-3-methyl butyric acid	4.52E-05	7.05E-05	5.52E-05	1.28E-05	1.09E-05	8.82E-06	5.70E-05	1.08E-05	0.190206383	-2.394362431	0.022206427	1.137631539	down
mws0208	Organic acids	Organic acids	Adipic Acid*	7.34E-05	9.86E-05	0.000107255	2.60E-05	2.87E-05	3.89E-05	9.31E-05	3.12E-05	0.334968808	-1.577901337	0.015871458	1.127497136	down
mws0237	Organic acids	Organic acids	Anchoic Acid*	0.000805277	0.001138267	0.000873571	0.000303365	0.000391576	0.000421664	0.000939038	0.000372202	0.396365044	-1.33509836	0.021113918	1.116858625	down
mws1709	Organic acids	Organic acids	Malic acid	0.002610716	0.002787431	0.002885587	0.000684033	0.000764741	0.000993748	0.002761245	0.000814174	0.294857647	-1.761909483	0.000105621	1.185646272	down
pmb2657	Organic acids	Organic acids	Argininosuccinic acid	7.89E-05	6.44E-05	7.50E-05	9.65E-09	9.39E-09	1.03E-08	7.28E-05	9.78E-09	0.000134373	-12.86147436	0.003535792	1.186864797	down
pme1654	Organic acids	Organic acids	Jasmonic acid	9.54E-05	0.00011137	0.000140683	3.90E-05	3.48E-05	5.00E-05	0.000115812	4.13E-05	0.356490944	-1.488062667	0.021067685	1.118838456	down
pme3011	Organic acids	Organic acids	γ-Aminobutyric acid*	0.002954725	0.002259459	0.002332931	0.000406282	0.000670094	0.000282932	0.002515705	0.000453102	0.180109494	-2.473053862	0.003654995	1.161852024	down
Hmbn005456	Lipids	Glycerol ester	1-O-Caffeoyl-3-O-p-coumaroylglycerol	0.000393764	0.000358472	0.000393332	5.00E-05	2.11E-05	6.55E-05	0.000381856	4.56E-05	0.119307482	-3.067243574	4.70E-05	1.188921267	down
Lmhp008513	Lipids	Glycerol ester	2-γ-Linolenoyl-glycerol-diglucoside*	0.000585877	0.000545701	0.000449447	0.000108119	0.000101923	0.00010229	0.000527008	0.000104111	0.197550176	-2.339708963	0.008908656	1.173743364	down
Lmhp009526	Lipids	Glycerol ester	2-γ-Linolenoyl-glycerol-glucoside*	0.000401883	0.000284303	0.000192136	2.41E-05	2.33E-05	2.37E-05	0.000292774	2.37E-05	0.080917426	-3.627405761	0.047297804	1.089238714	down
Lmhp009773	Lipids	Glycerol ester	1-α-Linolenoyl-glycerol-glucoside*	9.05E-05	0.000106853	6.14E-05	1.00E-05	9.32E-06	1.14E-05	8.62E-05	1.02E-05	0.118783831	-3.073589623	0.029082373	1.127655867	down
Lmhp011388	Lipids	Glycerol ester	2-γ-Linolenoyl-glycerol*	0.003581083	0.004938024	0.004255403	0.000734521	0.000651296	0.000731732	0.00425817	0.000705849	0.165763554	-2.592801257	0.011640032	1.16702957	down
Lmhp011562	Lipids	Glycerol ester	1-α-Linolenoyl-glycerol*	0.003705043	0.003764227	0.003785331	0.000347331	0.000298045	0.000304373	0.003751534	0.000316583	0.08438766	-3.566824137	2.57E-07	1.195096259	down
Lmhp112042	Lipids	Glycerol ester	1-Linoleoylglycerol*	0.001224773	0.001273735	0.001404734	0.000150755	0.0001196	9.05E-05	0.001301081	0.00012027	0.092438824	-3.43535728	0.000866056	1.18995504	down
Lmyn005812	Lipids	Glycerol ester	Gingerglycolipid A*	0.004656235	0.005379598	0.003757249	0.000654258	0.000863394	0.000659301	0.004597694	0.000725651	0.157829287	-2.66356316	0.012942299	1.160610425	down
pmb0128	Lipids	Glycerol ester	δ-Tridecalactone	0.000107202	0.000170704	0.000165815	9.65E-09	9.39E-09	1.03E-08	0.000147907	9.78E-09	6.61E-05	-13.88480249	0.018502208	1.15222812	down
pmb0302	Lipids	Glycerol ester	2-Aminoethylphosphonate	1.25E-05	6.84E-06	9.47E-06	2.39E-06	2.39E-06	1.03E-08	9.61E-06	1.59E-06	0.166036267	-2.590429695	0.023533468	1.088525847	down
pmb0890	Lipids	Glycerol ester	MAG(18:2)*	0.005825479	0.008168826	0.007052617	0.001637119	0.001562363	0.001391444	0.007015641	0.001530309	0.218128123	-2.19675231	0.014073857	1.160056456	down
pmb1574	Lipids	Glycerol ester	Octadecadien-6-ynoic acid	5.23E-05	5.92E-05	6.08E-05	7.91E-06	7.31E-06	1.09E-05	5.74E-05	8.70E-06	0.151473823	-2.722859603	0.000797522	1.187210132	down
pmf0297	Lipids	Glycerol ester	1-Eicosanol	3.36E-05	4.29E-05	5.68E-05	8.49E-06	6.96E-06	2.44E-05	4.44E-05	1.33E-05	0.298851848	-1.742497629	0.025045859	1.041750244	down
Lmhp008833	Lipids	LPC	LysoPC 16:1(2n isomer)*	0.00031365	0.00061437	0.000444748	3.36E-05	3.74E-05	2.99E-05	0.000457589	3.36E-05	0.073446565	-3.767161171	0.039586769	1.105482068	down
Lmhp010099	Lipids	LPC	LysoPC 22:5	3.20E-06	4.90E-06	4.61E-06	9.65E-09	9.39E-09	1.03E-08	4.24E-06	9.78E-09	0.002307792	-8.75927131	0.015102692	1.15993952	down
mws0126	Lipids	LPC	LysoPC 18:0	0.000942994	0.001096926	0.001136043	0.000240704	0.000176578	0.000175143	0.001058654	0.000197475	0.186533782	-2.42249116	0.001931789	1.182966325	down
pmb0855	Lipids	LPC	LysoPC 16:0	0.016713575	0.027759869	0.025971884	0.001939594	0.001709868	0.002253207	0.023481776	0.001967556	0.083790766	-3.577064934	0.024193139	1.138867109	down
pmb2319	Lipids	LPC	LysoPC 15:0	0.000343438	0.000297125	0.000300383	4.62E-05	3.10E-05	5.74E-05	0.000313649	4.49E-05	0.143057912	-2.805328805	0.000546353	1.186039442	down
pmd0147	Lipids	LPC	LysoPC 20:2	0.000156429	0.000176324	0.000223704	9.86E-06	9.23E-06	9.11E-06	0.000185486	9.40E-06	0.050684322	-4.302316646	0.012590138	1.165837044	down
pmp001270	Lipids	LPC	LysoPC 16:1*	0.000338748	0.000588414	0.00044316	3.33E-05	2.94E-05	2.65E-05	0.000456774	2.97E-05	0.065075949	-3.941731748	0.027478939	1.131824929	down
pmp001281	Lipids	LPC	LysoPC 18:1	0.003106271	0.00200434	0.001928569	9.65E-09	9.39E-09	0.000266293	0.002346394	8.88E-05	0.037832856	-4.724216492	0.02250988	1.129239521	down
Lmhp008273	Lipids	LPE	LysoPE 15:1(2n isomer)*	4.78E-05	6.50E-05	6.79E-05	9.65E-09	9.39E-09	1.03E-08	6.02E-05	9.78E-09	0.000162367	-12.58845695	0.010700039	1.170119993	down
Lmhp008337	Lipids	LPE	LysoPE 14:0(2n isomer)*	4.61E-06	7.78E-06	6.31E-06	2.28E-06	1.45E-06	1.77E-06	6.23E-06	1.84E-06	0.294556254	-1.763384912	0.03380793	1.097752798	down
Lmhp008440	Lipids	LPE	LysoPE 15:1*	4.83E-05	6.39E-05	5.93E-05	9.65E-09	9.39E-09	1.03E-08	5.72E-05	9.78E-09	0.00017104	-12.51337848	0.006554661	1.179703832	down
Lmhp008763	Lipids	LPE	LysoPE 16:1(2n isomer)*	0.000482831	0.000937312	0.00085719	7.10E-05	7.33E-05	4.34E-05	0.000759111	6.26E-05	0.08241262	-3.600990913	0.037584346	1.108618484	down
Lmhp009034	Lipids	LPE	LysoPE 16:1*	0.000106068	0.000103246	8.92E-05	1.17E-05	1.05E-05	6.19E-06	9.95E-05	9.46E-06	0.095087888	-3.394594601	0.001558999	1.186474162	down
Lmhp009187	Lipids	LPE	LysoPE 15:0	9.75E-05	6.01E-05	6.10E-05	9.65E-09	9.39E-09	1.03E-08	7.29E-05	9.78E-09	0.000134141	-12.86395925	0.027391787	1.132217804	down
mws0289	Lipids	LPE	LysoPE 18:1*	0.000236465	0.000477134	0.000392106	9.65E-09	9.39E-09	1.03E-08	0.000368568	9.78E-09	2.65E-05	-15.20204457	0.034664327	1.116365684	down
pmb0864	Lipids	LPE	LysoPE 14:0*	1.21E-05	1.75E-05	1.95E-05	9.65E-09	9.39E-09	1.03E-08	1.64E-05	9.78E-09	0.000597237	-10.70940832	0.017589452	1.154368585	down
pmb0876	Lipids	LPE	LysoPE 16:0*	0.004207584	0.007528334	0.006536542	0.000628043	0.00040157	0.000501151	0.00609082	0.000510255	0.083774388	-3.577346941	0.029258703	1.126960137	down
pmb0883	Lipids	LPE	LysoPE 18:0	0.000124915	0.000170075	0.000128526	3.68E-05	2.22E-05	3.39E-05	0.000141172	3.10E-05	0.219402338	-2.188349198	0.011242461	1.152444644	down
pmd0160	Lipids	LPE	LysoPE 16:0(2n isomer)	0.003874481	0.007433069	0.006654168	0.000521812	0.00039021	0.00052417	0.005987239	0.000478731	0.079958513	-3.64460454	0.036164831	1.112659025	down
Hmsn000210	Lipids	Free fatty acids	Methyl 7,10-hexadecadienoate	0.006331085	0.006857284	0.006656631	0.001876417	0.002177836	0.002691978	0.006615	0.002248744	0.339946129	-1.556621952	0.000280902	1.184988281	down
mws0367	Lipids	Free fatty acids	α-Linolenic Acid*	0.010335942	0.009663109	0.010229743	0.004442842	0.004185425	0.004956963	0.010076265	0.00452841	0.449413571	-1.153884405	5.89E-05	1.187914161	down
mws0396	Lipids	Free fatty acids	Elaidic Acid	0.015310025	0.015560553	0.016252673	0.0059535	0.004289534	0.003541619	0.015707751	0.004594885	0.292523395	-1.773376085	0.001444037	1.184491855	down
mws2623	Lipids	Free fatty acids	11-Octadecanoic acid(Vaccenic acid)	0.005486603	0.005285651	0.005774746	0.002124511	0.001544629	0.001268858	0.005515667	0.001645999	0.298422539	-1.744571591	0.000700008	1.182587331	down
pmb0889	Lipids	Free fatty acids	Punicic acid	0.001508834	0.001862102	0.001460776	0.00026104	0.000290743	0.000364499	0.00161057	0.000305428	0.189639381	-2.398669506	0.006677788	1.171868565	down
pmb2778	Lipids	Free fatty acids	9,10-EODE*	0.001615044	0.001810934	0.00147999	0.00033387	0.000380967	0.00052616	0.001635323	0.000413666	0.252956636	-1.983038009	0.001092252	1.175221202	down
pmb2786	Lipids	Free fatty acids	9-HOTrE	0.000319566	0.000202064	0.000227393	4.01E-05	4.19E-05	7.27E-05	0.000249674	5.16E-05	0.206614514	-2.27498649	0.023495268	1.118576262	down
pmb2799	Lipids	Free fatty acids	12,13-EODE	0.000168127	0.000301619	0.000270939	1.59E-05	1.86E-05	2.00E-05	0.000246895	1.82E-05	0.073609132	-3.76397144	0.029674669	1.126998514	down
pmn001610	Lipids	Free fatty acids	Eicosadienoic acid	0.000110003	9.48E-05	8.04E-05	4.27E-05	4.60E-05	4.84E-05	9.51E-05	4.57E-05	0.480745323	-1.056655274	0.025122711	1.126939098	down
pmn001689	Lipids	Free fatty acids	9-Hydroxy-12-oxo-10-octadecenoic acid*	2.88E-05	4.07E-05	3.90E-05	4.59E-06	5.07E-06	5.89E-06	3.62E-05	5.18E-06	0.143300403	-2.802885424	0.013318879	1.162016438	down
pmn001691	Lipids	Free fatty acids	9,12,13-Trihyroxy-10,15-octadecadienoic acid	0.000114237	9.34E-05	8.39E-05	2.44E-05	2.77E-05	2.06E-05	9.72E-05	2.42E-05	0.249436624	-2.003254786	0.011528272	1.158789423	down
pmn001694	Lipids	Free fatty acids	9,10,13-Trihyroxy-11-octadecadienoic acid	0.000690747	0.000680336	0.000531557	0.000265781	0.000293914	0.000233085	0.000634214	0.00026426	0.416673857	-1.263009508	0.011827204	1.146522175	down
Rfmb087	Lipids	Free fatty acids	13-Oxo-9-hydroxy-10-octadecenoic acid*	0.000160343	0.000164125	0.000111837	6.61E-05	5.85E-05	6.21E-05	0.000145435	6.22E-05	0.428006327	-1.224295972	0.036622537	1.106403514	down
Rfmb089	Lipids	Free fatty acids	9,10-Dihydroxy-12-octadecenoic acid	0.000163857	0.000350545	0.000262853	1.66E-05	1.77E-05	4.15E-05	0.000259085	2.53E-05	0.097598212	-3.357001472	0.046495316	1.082966073	down
Rfmb091	Lipids	Free fatty acids	9(S)-HODE*	0.00068687	0.000952111	0.000760934	8.96E-05	0.000102097	0.00011855	0.000799971	0.000103401	0.129256427	-2.951692076	0.011912216	1.165115627	down
Lmhp001670	Amino acids and derivatives	Amino acids and derivatives	L-Valyl-L-Leucine	0.000834004	0.000559535	0.000315496	1.55E-05	1.49E-05	1.74E-05	0.000569678	1.59E-05	0.027976744	-5.159628107	0.065988134	1.050969204	unchanged
Lmrj002087	Amino acids and derivatives	Amino acids and derivatives	L-Isoleucyl-L-Aspartate	0.000201829	0.000126738	5.96E-05	9.65E-09	9.39E-09	1.03E-08	0.000129399	9.78E-09	7.56E-05	-13.69194234	0.087702469	1.008720194	unchanged
mws0227	Amino acids and derivatives	Amino acids and derivatives	L-Leucine*	0.010332378	0.010936305	0.007999165	0.009975451	0.012823746	0.008581603	0.009755949	0.010460267	1.072193605	0.100565436	0.672744303	0.26838837	unchanged
mws0250	Amino acids and derivatives	Amino acids and derivatives	L-Tyrosine	0.004379659	0.002897794	0.002508138	0.002473966	0.000835385	0.001878015	0.003261864	0.001729122	0.530102452	-0.915656881	0.110694041	0.858465478	unchanged
mws0256	Amino acids and derivatives	Amino acids and derivatives	L-Valine*	0.025077847	0.014515034	0.013251062	0.009948314	0.013389146	0.009418093	0.017614648	0.010918518	0.619854464	-0.689998571	0.209346695	0.772076737	unchanged
mws0258	Amino acids and derivatives	Amino acids and derivatives	L-Isoleucine*	0.010102849	0.010816475	0.008086615	0.009856606	0.012344929	0.00849115	0.009668646	0.010230895	1.058151763	0.081546558	0.709049392	0.2376962	unchanged
mws0260	Amino acids and derivatives	Amino acids and derivatives	L-Arginine	0.0220013	0.008944727	0.011099927	0.016857077	0.008940945	0.017025982	0.014015318	0.014274668	1.018504777	0.026452747	0.9602268	0.030932722	unchanged
mws0629	Amino acids and derivatives	Amino acids and derivatives	L-Aspartyl-L-Phenylalanine	5.64E-05	0.000149896	0.000140381	1.67E-05	1.57E-05	2.16E-05	0.000115571	1.80E-05	0.155661705	-2.683514034	0.080888513	1.020521287	unchanged
mws0736	Amino acids and derivatives	Amino acids and derivatives	N-Glycyl-L-leucine*	0.000313992	0.00023827	0.000131143	1.58E-05	1.93E-05	1.89E-05	0.000227802	1.80E-05	0.079098637	-3.660203353	0.058326372	1.066194043	unchanged
mws1050	Amino acids and derivatives	Amino acids and derivatives	O-Acetylserine*	0.000223941	0.0001824	0.000175687	0.000369631	0.00064511	0.000803202	0.000194009	0.000605981	3.123465438	1.643147566	0.080950824	1.017917137	unchanged
mws1401	Amino acids and derivatives	Amino acids and derivatives	L-Theanine	2.07E-06	3.76E-05	5.54E-09	3.17E-06	3.76E-06	4.75E-06	1.32E-05	3.89E-06	0.294150445	-1.765373876	0.524342819	0.42596636	unchanged
pme0008	Amino acids and derivatives	Amino acids and derivatives	L-Citrulline	0.000612223	0.000253016	0.000292753	0.000294312	0.000257268	0.000355248	0.000385997	0.000302276	0.783104948	-0.352722431	0.541900349	0.401747273	unchanged
pme0026	Amino acids and derivatives	Amino acids and derivatives	L-Lysine	0.011657517	0.002753878	0.001856454	0.011349245	0.016918206	0.008723743	0.005422616	0.012330398	2.273883517	1.185158352	0.159993366	0.787170231	unchanged
pme0122	Amino acids and derivatives	Amino acids and derivatives	N6-Acetyl-L-lysine	6.94E-05	2.88E-05	3.27E-05	4.25E-05	5.71E-05	2.17E-05	4.36E-05	4.04E-05	0.927045778	-0.109287514	0.857087357	0.114486601	unchanged
pme0170	Amino acids and derivatives	Amino acids and derivatives	N-α-Acetyl-L-arginine	5.27E-05	4.01E-05	4.23E-05	4.10E-05	3.62E-05	7.78E-05	4.50E-05	5.17E-05	1.147613884	0.198637327	0.668837725	0.283238797	unchanged
pme0193	Amino acids and derivatives	Amino acids and derivatives	L-Glutamine	0.011902015	0.002734885	0.001827756	0.010223116	0.017043387	0.008692182	0.005488219	0.011986228	2.183992413	1.126967845	0.193018046	0.741525949	unchanged
pme0278	Amino acids and derivatives	Amino acids and derivatives	2,6-Diaminooimelic acid	8.30E-05	0.000118033	9.67E-05	0.000103346	0.000135592	0.00016102	9.92E-05	0.000133319	1.343317932	0.425800797	0.171142614	0.787329421	unchanged
pme2122	Amino acids and derivatives	Amino acids and derivatives	Histamine	0.00029878	0.000228516	0.000245271	0.00035234	0.000347711	0.000473695	0.000257522	0.000391249	1.519279954	0.603387736	0.063656904	0.982924997	unchanged
pme2617	Amino acids and derivatives	Amino acids and derivatives	Methionine sulfoxide	0.002212462	0.002125728	0.002281139	0.002761746	0.002616699	0.002964024	0.002206443	0.002780823	1.26031951	0.333789525	0.016782688	1.115648106	unchanged
pme3017	Amino acids and derivatives	Amino acids and derivatives	2-Aminoisobutyric acid*	0.002873606	0.002588752	0.002146208	0.003745648	0.003473354	0.003271175	0.002536189	0.003496726	1.378732557	0.463342634	0.025089891	1.057511616	unchanged
pme3382	Amino acids and derivatives	Amino acids and derivatives	N-Acetylthreonine	2.08E-05	2.06E-05	1.83E-05	2.76E-05	3.53E-05	2.76E-05	1.99E-05	3.02E-05	1.516067225	0.600333726	0.047198255	1.059950149	unchanged
pme3388	Amino acids and derivatives	Amino acids and derivatives	Homoarginine*	8.35E-05	3.70E-05	5.02E-05	0.000207002	9.84E-05	0.000183982	5.69E-05	0.000163115	2.866672118	1.519376903	0.06825834	0.989330013	unchanged
Rfmb318	Amino acids and derivatives	Amino acids and derivatives	D-Proline betaine	0.000653075	0.000440466	0.000332222	0.000187824	0.000400433	0.000167824	0.000475254	0.000252027	0.530299523	-0.915120644	0.140407911	0.812521693	unchanged
Rfmb319	Amino acids and derivatives	Amino acids and derivatives	Pipecolic acid	0.008157553	0.005168936	0.004504696	0.00913678	0.006088906	0.012862398	0.005943728	0.009362695	1.57522252	0.655555642	0.221969401	0.721542199	unchanged
Cmzn005251	Phenolic acids	Phenolic acids	6-O-Caffeoylarbutin*	0.005008798	0.001422145	0.001352634	0.007133903	0.006991043	0.006091572	0.002594526	0.006738839	2.597330053	1.377029355	0.066596118	1.023158938	unchanged
Cmzn005999	Phenolic acids	Phenolic acids	Dunalianoside B*	0.000491192	0.000835037	0.000821471	0.000548906	0.000617445	0.000543187	0.0007159	0.000569846	0.795985268	-0.329186364	0.32252447	0.640858096	unchanged
HJN025	Phenolic acids	Phenolic acids	p-Hydroxybenzyl alcohol	6.42E-09	5.39E-09	5.54E-09	9.65E-09	5.72E-06	0.000625224	5.78E-09	0.000210319	36365.63437	15.15028812	0.417391054	0.541827431	unchanged
HJN037	Phenolic acids	Phenolic acids	4-Methoxy-3,5-dihydroxybenzoic acid	8.91E-07	4.52E-05	7.23E-05	3.68E-06	1.96E-06	8.07E-06	3.95E-05	4.57E-06	0.115778627	-3.11055914	0.234907965	0.766590394	unchanged
HJN100	Phenolic acids	Phenolic acids	Piceid	1.28E-06	1.02E-05	3.72E-06	9.65E-09	9.39E-09	1.03E-08	5.07E-06	9.78E-09	0.001929087	-9.017865751	0.197562026	0.823288228	unchanged
Hmbn002692	Phenolic acids	Phenolic acids	6'-O-Feruloylsucrose	3.78E-06	1.93E-05	1.82E-05	8.74E-06	1.26E-05	9.57E-07	1.38E-05	7.45E-06	0.541413424	-0.885197437	0.363873976	0.551897833	unchanged
Li512115	Phenolic acids	Phenolic acids	3,4-Dicaffeoylquinic acid	0.000831224	0.002953515	0.000511456	3.59E-05	2.71E-05	3.30E-05	0.001432065	3.20E-05	0.022336117	-5.484477816	0.209217013	0.805624102	unchanged
Lmgn001670	Phenolic acids	Phenolic acids	Salicylic acid*	0.000150534	0.000144959	0.00017525	0.000121719	0.000187375	0.001253078	0.000156914	0.000520724	3.318525903	1.730542535	0.425669651	0.532609736	unchanged
Lmgp003989	Phenolic acids	Phenolic acids	Dicaffeoylshikimic acid	0.000364823	0.000531333	8.47E-05	9.65E-09	9.39E-09	1.03E-08	0.000326941	9.78E-09	2.99E-05	-15.02914125	0.128891043	0.933999159	unchanged
Lmhn002574	Phenolic acids	Phenolic acids	Caffeoylp-Hydroxybenzoyltartaric acid	6.83E-05	3.02E-05	1.79E-05	4.35E-05	3.77E-05	3.20E-05	3.88E-05	3.77E-05	0.97223517	-0.040622771	0.95046646	0.04169614	unchanged
Lmhn003240	Phenolic acids	Phenolic acids	Benzoylmalic acid	3.20E-05	6.74E-05	3.77E-05	6.88E-06	7.24E-06	1.03E-08	4.57E-05	4.71E-06	0.103106679	-3.277790302	0.059117486	1.048043898	unchanged
Lmhn003802	Phenolic acids	Phenolic acids	Sinapoylsinapoyltartaric acid	0.00018805	8.66E-05	0.000109823	1.59E-05	1.33E-05	2.50E-05	0.00012817	1.81E-05	0.140973452	-2.826504596	0.067789225	1.042326483	unchanged
Lmln010063	Phenolic acids	Phenolic acids	2,6-Di-t-butylphenol	0.000643537	0.000506157	0.0005232	0.000747531	0.000698364	0.00083896	0.000557631	0.000761619	1.365809714	0.4497565	0.026978921	1.031603962	unchanged
Lmlp012720	Phenolic acids	Phenolic acids	Dibutyl phthalate*	0.01062321	0.007324023	0.008165443	0.01968554	0.0164759	0.015419326	0.008704225	0.017193589	1.975315235	0.982082907	0.007520962	1.115635647	unchanged
Lmtn002565	Phenolic acids	Phenolic acids	1-O-Vanilloyl-β-D-Glucose	0.001509832	0.002054909	0.001874129	0.002129981	0.001492992	0.001923985	0.001812956	0.001848986	1.019873404	0.028390083	0.891160264	0.084730053	unchanged
Lmtn003441	Phenolic acids	Phenolic acids	2-Acetyl-3-hydroxyphenyl-1-O-glucoside	0.000157021	2.87E-05	1.63E-06	4.72E-05	3.50E-05	0.000216893	6.24E-05	9.97E-05	1.596709003	0.675101408	0.64975296	0.286561664	unchanged
Lmtp002625	Phenolic acids	Phenolic acids	p-Hydroxycinnamic acid*	2.09E-05	2.53E-05	2.48E-05	5.25E-06	3.85E-06	4.07E-05	2.37E-05	1.66E-05	0.701172416	-0.512158854	0.617512457	0.333121971	unchanged
Lmyp003951	Phenolic acids	Phenolic acids	3-Hydroxy-1-(4-hydroxy-3,5-dimethoxyphenyl)propan-1-one	0.000304825	6.67E-05	7.27E-05	0.000211818	0.000281793	0.001239927	0.000148058	0.000577846	3.902840563	1.964524528	0.323439008	0.639036261	unchanged
Lmzn001582	Phenolic acids	Phenolic acids	5'-Glucosyloxyjasmanic acid	0.000237185	0.000761821	0.000751819	0.000239985	0.000230562	0.000271885	0.000583608	0.000247477	0.424047249	-1.237703069	0.191290557	0.831266064	unchanged
Lmzn004190	Phenolic acids	Phenolic acids	Tormentic Acid*	0.003889736	0.003774892	0.002906772	0.00580119	0.00676989	0.007414862	0.0035238	0.006661981	1.890567333	0.918819232	0.007624629	1.126248704	unchanged
mad2085	Phenolic acids	Phenolic acids	Caffeoyl-p-coumaroyltartaric acid	6.42E-09	5.39E-09	5.54E-09	9.65E-09	9.39E-09	1.03E-08	5.78E-09	9.78E-09	1.690673792	0.757598325	0.000761276	0	unchanged
mad2394	Phenolic acids	Phenolic acids	Sinapoyl-p-coumaroyltartaric acid	6.42E-09	1.00E-05	5.54E-09	9.65E-09	9.39E-09	1.03E-08	3.35E-06	9.78E-09	0.002915616	-8.421983806	0.423086765	0.533477244	unchanged
mws0009	Phenolic acids	Phenolic acids	Coniferaldehyde	3.55E-05	1.81E-05	2.11E-05	9.66E-05	9.70E-05	0.000318633	2.49E-05	0.000170767	6.860153548	2.778240868	0.186609154	0.839420201	unchanged
mws0027	Phenolic acids	Phenolic acids	Syringic acid	3.74E-05	3.25E-05	3.80E-05	5.32E-05	5.89E-05	0.00026858	3.60E-05	0.000126884	3.526606337	1.818280541	0.328134413	0.64653196	unchanged
mws0028	Phenolic acids	Phenolic acids	Vanillic acid	7.69E-05	9.78E-05	8.07E-05	3.90E-05	4.71E-05	0.000171815	8.51E-05	8.60E-05	1.009730946	0.013970922	0.986454783	0.013230459	unchanged
mws0093	Phenolic acids	Phenolic acids	Coniferyl alcohol	4.27E-05	3.45E-05	4.01E-05	0.000581106	0.000672712	0.00157944	3.91E-05	0.000944419	24.15554243	4.594282345	0.104743538	0.978457325	unchanged
mws0145	Phenolic acids	Phenolic acids	2-Methoxybenzoic acid*	4.66E-05	2.75E-05	1.20E-05	9.65E-09	9.39E-09	1.03E-08	2.87E-05	9.78E-09	0.000340825	-11.51868015	0.103280331	0.979721501	unchanged
mws0182	Phenolic acids	Phenolic acids	p-Hydroxyphenyl acetic acid	1.05E-05	9.57E-06	2.89E-06	7.32E-06	3.73E-06	1.15E-05	7.64E-06	7.51E-06	0.982664596	-0.025229016	0.969705561	0.023644245	unchanged
mws0183	Phenolic acids	Phenolic acids	Protocatechuic acid*	0.000105256	0.000181794	0.00016318	0.000999808	0.00133276	0.0035821	0.000150076	0.001971556	13.13700827	3.715564859	0.153670816	0.89378296	unchanged
mws0458	Phenolic acids	Phenolic acids	Vanillin*	0.000186724	0.000100508	8.52E-05	0.000349906	0.000413087	0.001487158	0.000124134	0.00075005	6.042250586	2.595086017	0.231286392	0.772808201	unchanged
mws0467	Phenolic acids	Phenolic acids	3-(4-Hydroxyphenyl)-propionic acid	6.26E-05	0.000144443	0.000148159	9.65E-09	9.39E-09	1.03E-08	0.000118417	9.78E-09	8.26E-05	-13.56398601	0.05130399	1.081267261	unchanged
mws0628	Phenolic acids	Phenolic acids	4-Hydroxybenzaldehyde	5.01E-05	6.37E-05	5.43E-05	1.28E-05	2.93E-05	9.64E-05	5.60E-05	4.62E-05	0.824558802	-0.278305714	0.739066226	0.220817534	unchanged
mws0749	Phenolic acids	Phenolic acids	4-Hydroxybenzoic acid*	0.000415177	0.004976549	0.005160998	7.18E-05	8.16E-05	0.000268752	0.003517575	0.000140728	0.040007015	-4.643603209	0.16134421	0.879721768	unchanged
mws0853	Phenolic acids	Phenolic acids	Sinapyl alcohol	1.68E-05	3.71E-06	3.52E-06	0.000104852	0.000120664	0.000864255	8.01E-06	0.000363257	45.3498181	5.503024859	0.291951454	0.692552963	unchanged
mws0906	Phenolic acids	Phenolic acids	Coniferin	6.10E-05	0.000164832	7.43E-05	0.000291009	0.00020899	0.000185423	0.000100015	0.000228474	2.284401518	1.191816249	0.048310771	0.972583757	unchanged
mws0921	Phenolic acids	Phenolic acids	p-Coumaryl alcohol	8.36E-06	8.78E-06	5.72E-06	2.07E-05	3.30E-05	4.42E-05	7.62E-06	3.26E-05	4.280186373	2.097673618	0.064058845	1.049003807	unchanged
mws1195	Phenolic acids	Phenolic acids	Methyl p-coumarate*	0.00016221	0.000502856	0.000384648	1.42E-05	1.06E-05	2.95E-05	0.000349905	1.81E-05	0.051746135	-4.272405086	0.079384575	1.02350529	unchanged
mws1350	Phenolic acids	Phenolic acids	Syringic Aldehyde	4.82E-05	2.17E-05	1.84E-05	0.000188575	0.000241245	0.001197159	2.94E-05	0.000542326	18.41950452	4.203162349	0.258041472	0.737694752	unchanged
mws2212	Phenolic acids	Phenolic acids	Caffeic acid	0.001277309	0.001065111	0.001010103	0.000247053	0.0002723	0.003452424	0.001117508	0.001323926	1.184713044	0.244537658	0.864332546	0.116674624	unchanged
mws2367	Phenolic acids	Phenolic acids	Salidroside	0.000301738	0.000155426	0.000141754	7.84E-05	0.000135362	0.000108591	0.000199639	0.000107437	0.538153364	-0.893910721	0.206895807	0.776804223	unchanged
mws2368	Phenolic acids	Phenolic acids	Tyrosol	2.77E-05	1.89E-05	2.67E-05	1.68E-05	1.82E-05	0.000127206	2.44E-05	5.41E-05	2.214380253	1.146902983	0.502745919	0.449520033	unchanged
pma0149	Phenolic acids	Phenolic acids	Sinapoyl malate	2.55E-06	4.81E-06	3.21E-06	9.65E-09	3.84E-06	1.03E-08	3.52E-06	1.29E-06	0.364683523	-1.455283076	0.217269931	0.731415467	unchanged
pmb2819	Phenolic acids	Phenolic acids	O-Caffeoyl maltotriose	2.01E-06	2.44E-05	1.87E-05	2.33E-06	1.73E-06	7.28E-07	1.50E-05	1.60E-06	0.106150499	-3.235816937	0.182672741	0.84470066	unchanged
pmb3068	Phenolic acids	Phenolic acids	1-O-p-Coumaroylquinic acid*	0.003542163	0.002646031	0.004367548	0.003029469	0.002941335	0.003591706	0.003518581	0.003187503	0.90590597	-0.142566784	0.586501229	0.352307494	unchanged
pme0241	Phenolic acids	Phenolic acids	Benzoic acid	9.54E-05	0.000195635	0.000124665	1.91E-05	2.68E-05	5.29E-05	0.000138558	3.29E-05	0.23780286	-2.072162032	0.058506662	1.026172163	unchanged
pme1439	Phenolic acids	Phenolic acids	p-Coumaric acid*	8.16E-05	0.000100382	8.81E-05	1.87E-05	2.98E-05	0.000213897	9.00E-05	8.75E-05	0.9715011	-0.041712466	0.971407073	0.022335796	unchanged
pme2482	Phenolic acids	Phenolic acids	Protocatechuic aldehyde*	0.000200246	0.000232566	0.000261807	0.000173119	0.000219703	0.001463487	0.00023154	0.000618769	2.672410476	1.418141619	0.456257927	0.49902025	unchanged
pme2598	Phenolic acids	Phenolic acids	3,4-Dihydroxybenzeneacetic acid	3.71E-05	2.35E-05	2.26E-05	0.000185614	0.000298369	0.001789506	2.77E-05	0.00075783	27.32513433	4.772156683	0.293305242	0.690982331	unchanged
pme3083	Phenolic acids	Phenolic acids	2-(Formylamino)benzoic acid	3.77E-05	5.76E-05	4.84E-05	6.98E-06	6.44E-06	3.83E-05	4.79E-05	1.72E-05	0.360109399	-1.47349284	0.081122314	0.939902915	unchanged
pme3443	Phenolic acids	Phenolic acids	Sinapinaldehyde	0.001382379	0.000367639	0.00035858	0.001632721	0.001835466	0.006757562	0.000702866	0.003408583	4.849549253	2.277850661	0.244996405	0.743040101	unchanged
pmf0440	Phenolic acids	Phenolic acids	4-MethoxycinnaMaldehyde	0.00011917	0.00020074	0.000155543	0.000128112	0.000111119	9.44E-05	0.000158484	0.000111225	0.701807448	-0.510852836	0.17273825	0.812788089	unchanged
pmn001419	Phenolic acids	Phenolic acids	1-O-[(E)-p-Cumaroyl]-glucose*	0.000224967	0.000406278	0.000172122	6.21E-05	8.73E-05	0.000110397	0.000267789	8.66E-05	0.323407552	-1.628574728	0.120088068	0.93353027	unchanged
pmp001285	Phenolic acids	Phenolic acids	Phthalic anhydride	0.000826305	0.000511034	0.000597305	0.001494355	0.001148327	0.001096208	0.000644881	0.001246297	1.932598652	0.95054206	0.021061138	1.059025844	unchanged
Wmhn001892	Phenolic acids	Phenolic acids	Pyrogallic acid	9.25E-05	7.69E-05	6.29E-05	0.000143032	9.07E-05	9.80E-05	7.74E-05	0.000110578	1.428446068	0.514446568	0.169805066	0.796399381	unchanged
Zmhn000892	Phenolic acids	Phenolic acids	4-O-Glucosyl-3,4-dihydroxybenzyl alcohol	0.000191108	0.00016258	0.000117737	0.000261437	0.000187417	0.00024802	0.000157141	0.000232291	1.478230038	0.563870795	0.074024069	0.91842864	unchanged
Zmhn001358	Phenolic acids	Phenolic acids	4-O-Glucosyl-4-hydroxybenzoic acid*	0.00032926	0.000190242	0.000159731	0.000351879	0.000211545	0.000263046	0.000226411	0.00027549	1.216768687	0.283054932	0.502679232	0.412808222	unchanged
Zmhn001926	Phenolic acids	Phenolic acids	Salicylic acid O-glycoside*	0.008193194	0.001537721	0.001314637	0.002983347	0.001665533	0.004020757	0.003681851	0.002889879	0.784898411	-0.349422155	0.764444641	0.197910259	unchanged
Zmhn002227	Phenolic acids	Phenolic acids	4-O-Glucosyl-sinapate	7.06E-05	0.000221991	0.000242371	8.16E-05	0.000120841	8.15E-05	0.000178304	9.46E-05	0.530792926	-0.913778951	0.259676305	0.717135803	unchanged
Zmhn002508	Phenolic acids	Phenolic acids	4-p-Cumaroyl-rhamnosyl-(1�?)-glucose	6.42E-09	5.39E-09	5.54E-09	9.65E-09	9.39E-09	1.03E-08	5.78E-09	9.78E-09	1.690673792	0.757598325	0.000761276	0	unchanged
Zmxn001997	Phenolic acids	Phenolic acids	Isosalicylic acid O-glycoside*	4.86E-05	0.000860261	0.000377899	0.000111229	7.28E-05	0.000148487	0.000428917	0.000110827	0.258386785	-1.952395807	0.30925685	0.666365109	unchanged
Lmqp000329	Nucleotides and derivatives	Nucleotides and derivatives	5-Aminoimidazole ribonucleotide	0.000564891	0.001466482	0.001458559	1.51E-05	2.55E-05	3.67E-05	0.001163311	2.58E-05	0.022178372	-5.494702693	0.06269007	1.057805733	unchanged
mws0255	Nucleotides and derivatives	Nucleotides and derivatives	Cytosine	0.000334286	0.000266664	0.000288195	0.000480646	0.000451768	0.000557172	0.000296382	0.000496529	1.675300507	0.744419902	0.009184347	1.120360556	unchanged
mws0668	Nucleotides and derivatives	Nucleotides and derivatives	Xanthosine	0.000221574	0.00038227	0.00050435	6.80E-05	5.40E-05	9.18E-05	0.000369398	7.13E-05	0.192939431	-2.373780076	0.065372241	1.045640369	unchanged
pmb0530	Nucleotides and derivatives	Nucleotides and derivatives	Nicotinic acid adenine dinucleotide	1.55E-06	5.39E-05	4.04E-05	1.69E-05	1.45E-05	1.69E-05	3.20E-05	1.61E-05	0.503696055	-0.989374664	0.418654421	0.53857897	unchanged
pme0256	Nucleotides and derivatives	Nucleotides and derivatives	Xanthine	0.001349731	0.000270373	0.000285652	1.47E-05	2.38E-05	2.35E-05	0.000635252	2.07E-05	0.03253738	-4.941758105	0.227523678	0.779167488	unchanged
pme0257	Nucleotides and derivatives	Nucleotides and derivatives	Uracil	5.14E-05	3.49E-05	3.45E-05	8.64E-05	7.64E-05	0.000137303	4.03E-05	0.000100039	2.483425497	1.312331467	0.076591977	0.999183208	unchanged
pme1184	Nucleotides and derivatives	Nucleotides and derivatives	Deoxyguanosine*	9.76E-05	0.000112161	0.000126463	8.11E-05	9.40E-05	8.01E-05	0.000112077	8.50E-05	0.758774603	-0.398256705	0.06299877	0.979242064	unchanged
pme2117	Nucleotides and derivatives	Nucleotides and derivatives	Adenosine 5'-diphosphate	4.22E-06	1.15E-05	1.16E-05	1.87E-05	1.96E-05	1.80E-05	9.12E-06	1.88E-05	2.060259944	1.042826374	0.054185131	1.062168826	unchanged
pme2651	Nucleotides and derivatives	Nucleotides and derivatives	NADP (Nicotinamide adenine dinucleotide phosphate)	6.71E-06	1.71E-05	1.89E-05	1.05E-05	1.06E-05	1.88E-05	1.42E-05	1.33E-05	0.938098135	-0.092189244	0.860933416	0.11112827	unchanged
pme2879	Nucleotides and derivatives	Nucleotides and derivatives	5-Hydroxymethyluracil	1.47E-05	2.17E-05	1.73E-05	9.65E-09	3.62E-05	1.03E-08	1.79E-05	1.21E-05	0.67507888	-0.56687201	0.679381379	0.274024907	unchanged
pme3337	Nucleotides and derivatives	Nucleotides and derivatives	N6-Succinyl Adenosine	0.001001802	0.001807279	0.001968537	0.000505627	0.000375219	0.000604549	0.00159254	0.000495132	0.310906901	-1.685445453	0.060700889	1.04387651	unchanged
pme3967	Nucleotides and derivatives	Nucleotides and derivatives	2-(Dimethylamino)guanosine	0.000294767	0.00063546	0.000612787	6.30E-05	7.07E-05	6.11E-05	0.000514338	6.49E-05	0.126274539	-2.985364321	0.054902876	1.073520475	unchanged
mws2118	Flavonoids	Chalcones	Phlorizin*	0.000925958	0.000936533	0.000799855	0.001173002	0.000865021	0.001234667	0.000887449	0.001090897	1.229250514	0.297778959	0.209936284	0.762725993	unchanged
pme1201	Flavonoids	Chalcones	Phloretin	2.19E-05	2.76E-05	2.54E-05	1.63E-06	2.89E-06	6.72E-05	2.49E-05	2.39E-05	0.958428749	-0.061256911	0.966207654	0.026872165	unchanged
mws0046	Flavonoids	Dihydroflavone	Naringenin-7-O-Neohesperidoside(Naringin)	1.24E-05	3.47E-06	1.10E-05	6.74E-05	6.50E-05	0.000159534	8.98E-06	9.73E-05	10.83628531	3.437798378	0.103793187	0.976580706	unchanged
mws0789	Flavonoids	Dihydroflavone	Pinocembrin(Dihydrochrysin)	2.16E-05	3.75E-06	6.06E-06	9.65E-09	9.39E-09	1.03E-08	1.05E-05	9.78E-09	0.000934044	-10.0642221	0.202851374	0.815518664	unchanged
pme0001	Flavonoids	Dihydroflavone	Hesperetin-7-O-neohesperidoside(Neohesperidin)*	0.001024684	0.000137931	0.000854357	0.00138023	0.000927497	0.001521921	0.000672324	0.001276549	1.898711788	0.925020931	0.147961418	0.81223443	unchanged
pme0376	Flavonoids	Dihydroflavone	Naringenin	3.65E-06	1.43E-05	8.95E-06	1.60E-06	1.92E-06	3.23E-05	8.97E-06	1.19E-05	1.331424343	0.412970451	0.802496688	0.167010345	unchanged
pmp000565	Flavonoids	Dihydroflavone	Alpinetin	3.70E-06	1.32E-06	2.87E-06	9.65E-09	9.39E-09	1.03E-08	2.63E-06	9.78E-09	0.003720579	-8.070257255	0.064248316	1.054931275	unchanged
mws0044	Flavonoids	Dihydroflavonol	Dihydroquercetin(Taxifolin)	9.92E-05	0.000208493	0.000291256	1.07E-05	7.59E-06	2.49E-05	0.00019966	1.44E-05	0.071972564	-3.79640914	0.078172333	1.023811055	unchanged
mws1174	Flavonoids	Dihydroflavonol	3-O-Acetylpinobanksin	9.32E-05	3.60E-05	9.83E-05	9.65E-09	9.39E-09	1.03E-08	7.58E-05	9.78E-09	0.000128928	-12.92114859	0.062829968	1.057922595	unchanged
HJAP064	Flavonoids	Flavonoid	Isorhamnetin-3-O-(6''-malonylglucoside)*	0.00511957	0.011287408	0.012948684	9.65E-09	9.39E-09	1.03E-08	0.00978522	9.78E-09	9.99E-07	-19.93264459	0.054445287	1.074847347	unchanged
HJAP148	Flavonoids	Flavonoid	Kaempferol-3-O-Sambubioside	0.000140633	7.62E-05	6.00E-05	9.65E-09	9.39E-09	1.03E-08	9.23E-05	9.78E-09	0.000105974	-13.20399943	0.064449867	1.054163156	unchanged
HJN004	Flavonoids	Flavonoid	Quercetin-O-rhamnoside*	0.003273856	0.007247931	0.008308318	1.68E-05	5.83E-06	1.32E-05	0.006276702	1.19E-05	0.001903366	-9.037231017	0.054940777	1.073830887	unchanged
HJN086	Flavonoids	Flavonoid	Eriodictyol-3'-O-glucoside*	0.000215187	0.000291511	0.000218858	0.000278631	0.00023123	0.000277934	0.000241852	0.000262598	1.085781727	0.11873411	0.525862464	0.397187607	unchanged
Hmcp003223	Flavonoids	Flavonoid	Limocitrin	5.51E-05	0.000416308	0.000259707	1.23E-05	1.28E-05	1.57E-05	0.000243696	1.36E-05	0.055786977	-4.163927814	0.158783524	0.884279929	unchanged
Lmsp009872	Flavonoids	Flavonoid	Tetramethylluteolin (3',4',5,7-Tetramethoxyflavone)	1.01E-05	3.78E-06	1.16E-05	9.75E-06	1.07E-05	1.18E-05	8.51E-06	1.08E-05	1.265902188	0.340165937	0.448854732	0.49566142	unchanged
Lmyp004516	Flavonoids	Flavonoid	Quercetin-3-O-(6''-trans-p-Coumaroyl)-glucoside	2.27E-05	5.44E-05	6.19E-05	9.65E-09	9.39E-09	1.03E-08	4.64E-05	9.78E-09	0.00021095	-12.210811	0.061096326	1.061293639	unchanged
mws0040	Flavonoids	Flavonoid	Chrysin	4.16E-06	2.86E-06	3.69E-06	1.95E-06	1.80E-06	2.49E-06	3.57E-06	2.08E-06	0.582836287	-0.778837392	0.039669301	1.031982149	unchanged
mws0043	Flavonoids	Flavonoid	Nobiletin	0.000391034	0.000155036	0.001024329	0.000841095	0.000788212	0.000712955	0.000523466	0.000780754	1.491507586	0.576771315	0.426391723	0.525326162	unchanged
mws0058	Flavonoids	Flavonoid	Diosmetin*	5.23E-05	0.000120729	9.33E-05	2.93E-05	2.54E-05	3.57E-05	8.88E-05	3.01E-05	0.339514511	-1.558454856	0.095237049	0.985403494	unchanged
mws1073	Flavonoids	Flavonoid	Apigenin-6,8-C-diglucoside*	7.91E-05	0.000104234	0.000106842	0.000129185	0.000171227	0.000137475	9.67E-05	0.000145962	1.508911547	0.593508237	0.04058206	1.010617682	unchanged
mws1662	Flavonoids	Flavonoid	Tectochrysin	4.27E-06	1.19E-06	3.19E-06	9.65E-09	9.39E-09	1.03E-08	2.88E-06	9.78E-09	0.003391343	-8.203927618	0.08630674	1.011898049	unchanged
pmb0566	Flavonoids	Flavonoid	Luteolin-7-O-glucoside-5-O-arabinoside	7.44E-05	3.13E-05	3.63E-05	4.08E-05	4.51E-05	3.78E-05	4.73E-05	4.12E-05	0.87095824	-0.199324548	0.699071008	0.258435553	unchanged
pmp000001	Flavonoids	Flavonoid	Hispidulin*	2.91E-05	8.64E-05	6.00E-05	1.94E-05	1.29E-05	2.14E-05	5.85E-05	1.79E-05	0.306250645	-1.707215215	0.130652116	0.921742153	unchanged
pmp000006	Flavonoids	Flavonoid	Eupatilin*	2.76E-06	2.09E-06	2.39E-06	1.73E-06	9.39E-09	1.03E-08	2.41E-06	5.84E-07	0.241890743	-2.047572536	0.073443962	0.998603971	unchanged
pmp000008	Flavonoids	Flavonoid	5-Hydroxy-6,7,3',4'-tetramethoxyflavone	1.75E-06	5.72E-07	2.98E-06	9.65E-09	9.39E-09	1.03E-08	1.76E-06	9.78E-09	0.005540031	-7.495890307	0.127073618	0.938242011	unchanged
pmp000579	Flavonoids	Flavonoid	Diosmetin-7-O-galactoside*	0.001960336	0.001916565	0.00202538	0.002407786	0.002581649	0.002243258	0.001967427	0.002410898	1.225406541	0.293260458	0.035095883	1.084610758	unchanged
pmp001076	Flavonoids	Flavonoid	Isosinensetin	1.65E-05	5.21E-06	4.21E-05	2.46E-05	2.23E-05	2.21E-05	2.13E-05	2.30E-05	1.08143978	0.112953332	0.888624538	0.093139023	unchanged
Xmyp005654	Flavonoids	Flavonoid	Kaempferol-4'-O-glucoside*	0.000754524	0.002677906	0.003051495	7.97E-06	3.35E-06	4.22E-06	0.002161308	5.18E-06	0.002396834	-8.704654001	0.093844941	0.997719195	unchanged
Zmhp005139	Flavonoids	Flavonoid	Tamarixetin-malonylglucoside*	0.00491998	0.011879369	0.012335921	4.25E-06	2.61E-06	2.40E-06	0.009711757	3.09E-06	0.000317747	-11.61983289	0.05600183	1.071603135	unchanged
Zmpn004068	Flavonoids	Flavonoid	Phloretin-2'-xylosyl-glucoside	0.000109461	0.000202735	0.000215132	0.000302754	0.00039094	0.000293475	0.000175776	0.000329056	1.87202102	0.904596634	0.028432158	1.027854047	unchanged
Hmcp002207	Flavonoids	Flavonols	Isorhamnetin-7-O-glucoside (Brassicin)*	0.002675797	0.00678299	0.007159773	3.36E-05	5.49E-05	4.27E-05	0.00553952	4.37E-05	0.007895316	-6.984787353	0.061988559	1.059439863	unchanged
Hmcp002539	Flavonoids	Flavonols	Isorhamnetin-3-O-rhamnoside	0.001909227	0.006657767	0.006822292	9.27E-06	1.03E-05	6.74E-06	0.005129762	8.78E-06	0.001712302	-9.189847183	0.08633825	1.01179697	unchanged
Hmjp003123	Flavonoids	Flavonols	Quercetin-5-O-glucuronide	1.33E-06	3.31E-06	4.55E-06	2.90E-06	7.20E-06	5.01E-06	3.06E-06	5.04E-06	1.644240234	0.717421102	0.278048206	0.642333055	unchanged
Hmmp002121	Flavonoids	Flavonols	Isorhamnetin-3-O-gallate	0.001041293	0.000365704	0.00016834	0.000263454	0.000272404	0.000280141	0.000525112	0.000272	0.517983885	-0.94902088	0.439302122	0.515667987	unchanged
Li512111	Flavonoids	Flavonols	Isorhamnetin-3-O-(6''-acetylglucoside)	0.000886325	0.004070692	0.002908127	9.65E-09	9.39E-09	1.03E-08	0.002621715	9.78E-09	3.73E-06	-18.03255093	0.106233897	0.974649569	unchanged
Lmdp003509	Flavonoids	Flavonols	Quercetin-3-O-xyloside*	0.000815755	0.002219316	0.002487569	7.37E-06	1.76E-06	2.28E-06	0.00184088	3.80E-06	0.002065536	-8.919267918	0.07121987	1.041093118	unchanged
Lmjp002906	Flavonoids	Flavonols	Rhamnetin 3-O-Glucoside*	0.002531379	0.006490005	0.006811823	1.89E-05	2.73E-05	2.66E-05	0.005277736	2.43E-05	0.004603147	-7.763163889	0.062290678	1.058836898	unchanged
Lmjp003044	Flavonoids	Flavonols	Isorhamnetin-3-O-Glucoside*	0.002824492	0.006716484	0.007137603	2.97E-05	3.05E-05	2.15E-05	0.005559526	2.72E-05	0.00489671	-7.673971438	0.05642227	1.070755143	unchanged
Lmmn004625	Flavonoids	Flavonols	Dihydrokaempferol-7-O-glucoside*	0.000476907	0.000991295	0.000928012	0.000569758	0.000537903	0.000619014	0.000798738	0.000575558	0.720584286	-0.472760905	0.301225134	0.673441805	unchanged
Lmpn006208	Flavonoids	Flavonols	8-Methoxykaempferol-7-O-rhamnoside*	0.000330387	0.001271339	0.001142017	4.29E-05	2.10E-05	2.88E-05	0.000914581	3.09E-05	0.033774982	-4.887901209	0.095345172	0.994628829	unchanged
Lmyp004444	Flavonoids	Flavonols	Tricin-4'-methyl ether-3'-O-glucoside*	0.002460881	0.006468435	0.006800738	2.19E-05	3.34E-05	2.28E-05	0.005243351	2.60E-05	0.004966201	-7.653641673	0.064597506	1.054204283	unchanged
mws0055	Flavonoids	Flavonols	Tangeretin	0.001144367	0.00018923	0.001708837	0.00254819	0.002349021	0.001765492	0.001014145	0.002220901	2.189925363	1.130881701	0.094334555	0.917758124	unchanged
mws0913	Flavonoids	Flavonols	Kaempferol-3-O-galactoside (Trifolin)*	0.00085161	0.002037653	0.003232614	9.65E-09	9.39E-09	1.03E-08	0.002040626	9.78E-09	4.79E-06	-17.67105179	0.09719461	0.991639872	unchanged
mws2186	Flavonoids	Flavonols	Avicularin*	0.00082545	0.002386718	0.002662098	9.65E-09	9.39E-09	1.03E-08	0.001958089	9.78E-09	4.99E-06	-17.61148638	0.075734748	1.032243379	unchanged
mws4183	Flavonoids	Flavonols	Quercetin-3-O-arabinoside(guaijaverin)*	0.0051885	0.012582772	0.015045008	6.52E-05	2.35E-05	3.10E-05	0.01093876	3.99E-05	0.003647083	-8.099041356	0.066553815	1.050370265	unchanged
pmb0706	Flavonoids	Flavonols	Quercetin-5-O-malonylglucosyl-glucoside	4.92E-07	6.16E-07	1.11E-06	9.65E-09	9.39E-09	1.03E-08	7.41E-07	9.78E-09	0.013199948	-6.243323952	0.061498472	1.060672277	unchanged
pme2493	Flavonoids	Flavonols	Kaempferol-3,7-O-dirhamnoside(Kaempferitrin)	0.002905255	0.002476291	0.001999699	0.002251507	0.002046396	0.002144	0.002460415	0.002147301	0.872739291	-0.196377345	0.353676783	0.60271517	unchanged
pme3514	Flavonoids	Flavonols	Morin	4.70E-05	0.000218912	0.000250666	1.38E-05	1.83E-05	0.000126508	0.000172209	5.29E-05	0.30700918	-1.703646299	0.195366913	0.754781034	unchanged
pmn001637	Flavonoids	Flavonols	Kaempferol-3-O-arabinoside (Juglanin)*	6.26E-05	0.000244502	0.000367485	9.65E-09	9.39E-09	1.03E-08	0.000224868	9.78E-09	4.35E-05	-14.48919161	0.126357783	0.939305959	unchanged
pmn001644	Flavonoids	Flavonols	Quercetin-3-O-(2''-acetyl)-glucuronide	0.000853963	0.003288501	0.00215329	9.65E-09	9.39E-09	1.03E-08	0.002098584	9.78E-09	4.66E-06	-17.71145673	0.096359941	0.992723529	unchanged
pmp000117	Flavonoids	Flavonols	3,5,6,7,8,3',4'-Heptamethoxyflavone	9.78E-06	5.27E-06	4.00E-06	9.65E-09	9.39E-09	1.03E-08	6.35E-06	9.78E-09	0.001540014	-9.34284071	0.068656108	1.045764602	unchanged
pme1611	Flavonoids	Flavonoid carbonoside	Isohemiphloin*	0.014457488	0.004019825	0.00430233	0.005605225	0.005617182	0.00642571	0.007593214	0.005882706	0.77473197	-0.368230821	0.668095134	0.287723534	unchanged
pmp001106	Flavonoids	Flavonoid carbonoside	Vitexin-2-O-glucoside*	1.11E-05	2.17E-05	1.96E-05	2.81E-05	3.08E-05	3.00E-05	1.75E-05	2.97E-05	1.697238455	0.763189272	0.056433683	1.049568742	unchanged
mws0054	Flavonoids	Flavanols	Catechin	0.001437266	0.003298267	0.003148921	0.000962685	0.000922542	0.002926173	0.002628151	0.0016038	0.610238855	-0.712554054	0.314916145	0.594821842	unchanged
pme0460	Flavonoids	Flavanols	Epicatechin	0.002421533	0.002698756	0.002430788	0.003233586	0.003358605	0.003217544	0.002517026	0.003269911	1.299117172	0.377531559	0.005585248	1.154551344	unchanged
Lmhp002800	Flavonoids	Isoflavones	2'-Hydoxy,5-methoxyGenistein-4',7-O-diglucoside	0.000992963	0.004053736	0.003412316	9.65E-09	9.39E-09	1.03E-08	0.002819672	9.78E-09	3.47E-06	-18.13756758	0.094077002	0.99711542	unchanged
pmp001163	Flavonoids	Isoflavones	Tectoridin	1.77E-06	2.26E-06	4.35E-06	4.26E-06	3.74E-06	4.54E-06	2.79E-06	4.18E-06	1.499190067	0.584183299	0.214965347	0.769609088	unchanged
Hmcn002743	Lignans and Coumarins	Lignans	Lirioresinol A*	0.000233913	3.90E-05	3.58E-05	0.000335994	0.000199132	0.000572473	0.00010292	0.000369199	3.587233351	1.842871596	0.119674767	0.864425286	unchanged
Lmyp005839	Lignans and Coumarins	Lignans	Balanophonin	2.63E-05	1.74E-05	1.31E-05	8.65E-06	9.56E-06	9.93E-06	1.89E-05	9.38E-06	0.495696878	-1.012469924	0.13239438	0.923913799	unchanged
pmn001370	Lignans and Coumarins	Lignans	Pinoresinol diglucoside	7.32E-06	1.55E-05	6.94E-06	8.29E-06	9.19E-06	5.56E-06	9.91E-06	7.68E-06	0.774875712	-0.36796317	0.517143201	0.417585852	unchanged
pmn001378	Lignans and Coumarins	Lignans	Terpineol mono-glucoside	0.000617633	0.00063534	0.000532543	0.000909152	0.000842009	0.001055007	0.000595172	0.000935389	1.571628606	0.652260333	0.017483342	1.104639526	unchanged
pmn001502	Lignans and Coumarins	Lignans	Medioresinol	3.05E-05	3.39E-06	5.18E-06	3.21E-05	3.54E-05	4.76E-05	1.30E-05	3.84E-05	2.942997073	1.557286107	0.082534255	0.940211006	unchanged
pmn001663	Lignans and Coumarins	Lignans	Syringaresinol*	4.92E-05	1.01E-05	7.80E-06	7.54E-05	6.60E-05	0.0001407	2.24E-05	9.40E-05	4.205213299	2.072178979	0.072462589	0.954525018	unchanged
Rfmb26201	Lignans and Coumarins	Lignans	Syringaresinol-acetylGlucoside	1.80E-05	5.30E-06	6.17E-06	1.23E-05	8.84E-06	2.04E-05	9.83E-06	1.38E-05	1.407455185	0.493088986	0.49621208	0.420184379	unchanged
mws1013	Lignans and Coumarins	Coumarins	Esculetin	0.000129884	6.60E-05	0.000101823	9.65E-09	9.39E-09	5.76E-05	9.92E-05	1.92E-05	0.193658518	-2.368413133	0.039943322	0.994142994	unchanged
mws1015	Lignans and Coumarins	Coumarins	Esculin(6,7-DihydroxyCoumarin-6-glucoside)*	8.94E-05	6.70E-05	6.87E-05	0.000131212	0.000113883	0.000140494	7.50E-05	0.00012853	1.713024914	0.776546134	0.007410689	1.110677008	unchanged
pmp000021	Lignans and Coumarins	Coumarins	Isooxypeucedanine	0.000144489	0.000514347	0.000506597	0.000642663	0.000961588	0.001043263	0.000388478	0.000882505	2.271697716	1.183770875	0.045899945	0.980934119	unchanged
Cmbn003496	Others	Saccharides and Alcohols	5-O-Feruloyl-L-arabinose*	0.000186361	0.000293344	0.000149662	7.79E-05	7.36E-05	7.68E-05	0.000209789	7.61E-05	0.362609646	-1.463510791	0.089942358	1.00407768	unchanged
Cmjn004337	Others	Others	Benzyl-O-glucose-xyranoside	0.000303577	0.00038523	0.000397175	0.000421438	0.000285673	0.000402156	0.000361994	0.000369756	1.0214411	0.030606016	0.88857852	0.087325248	unchanged
HJN055	Others	Others	Dihydrocharcone-4'-O-β-Dglucoside*	0.001136098	0.000951811	0.001273252	0.00175532	0.001223644	0.001691163	0.001120387	0.001556709	1.389438142	0.474501607	0.103705082	0.896135134	unchanged
Hmln003398	Others	Others	2α,3α,19α,23-Tetraydroxy-urs-12-en 28-oic acid	0.000172938	0.000130909	9.89E-05	0.000292875	0.000195741	0.000338461	0.00013424	0.000275693	2.0537288	1.038245683	0.058581617	0.993550075	unchanged
Lmjp003822	Others	Others	3,5-Dicaffeoylquinic Acid Methyl Ester	1.47E-05	3.63E-05	1.46E-05	9.65E-09	9.39E-09	1.03E-08	2.19E-05	9.78E-09	0.000446741	-11.1282723	0.093586066	0.997646226	unchanged
ML10174588	Others	Others	Confertifoline	0.000596633	0.000523382	0.000614807	0.000943282	0.000849395	0.000903501	0.000578274	0.000898726	1.554151704	0.636127335	0.001199527	1.160647878	unchanged
mws2104	Others	Others	D-Pinitol	0.000108563	6.81E-05	8.61E-05	6.42E-05	5.14E-05	7.56E-05	8.76E-05	6.38E-05	0.727927351	-0.458133622	0.171302977	0.786637177	unchanged
mws2608	Others	Others	N-Acetyl-D-galactosamine*	4.80E-05	5.37E-05	4.26E-05	9.58E-05	0.000126141	7.12E-05	4.81E-05	9.77E-05	2.031289072	1.022395563	0.083608575	1.00089085	unchanged
mws4174	Others	Others	N-Acetyl-mannosamine*	6.11E-05	8.78E-05	6.60E-05	9.42E-05	0.000124472	0.000102339	7.16E-05	0.000106996	1.493313935	0.578517491	0.044985371	0.984418355	unchanged
pma2987	Others	Others	Histidinol	0.018132806	0.019257315	0.018718503	0.021310538	0.023877224	0.02804044	0.018702875	0.024409401	1.305114904	0.384176829	0.096813163	0.982308129	unchanged
pmb1452	Others	Others	N-Lauryldiethanolamine	8.12E-06	8.87E-06	7.01E-06	1.63E-05	1.04E-05	1.28E-05	8.00E-06	1.32E-05	1.646800668	0.719665939	0.084386101	0.977690744	unchanged
pme2827	Others	Others	Palmitaldehyde	0.002756489	0.002537645	0.002521378	0.00531723	0.00499545	0.005218603	0.002605171	0.005177094	1.987238161	0.990764783	4.33E-05	1.189703568	unchanged
pmp001230	Others	Others	Senkyunolide M*	0.001370831	0.000907235	0.001028024	0.002522019	0.002035755	0.001877329	0.00110203	0.002145034	1.9464393	0.960837355	0.014837145	1.085710117	unchanged
Xmgp006913	Others	Others	2,4,2',4'-tetrahydroxy-3'-prenylchalcone	0.000586632	0.000822275	0.000687464	0.000844002	0.001120265	0.001709002	0.00069879	0.001224423	1.75220336	0.809170223	0.168645516	0.844989225	unchanged
YC512118	Others	Others	Octadecenoic amide	0.000104835	0.000111101	7.21E-05	4.60E-05	5.45E-05	0.000138767	9.60E-05	7.97E-05	0.830548963	-0.267862874	0.650349914	0.292528083	unchanged
Zmgn00204	Others	Others	2-methyl-3-oxosuccinic acid	5.90E-05	0.000212213	0.000190307	4.75E-05	2.71E-05	3.08E-05	0.000153832	3.51E-05	0.228256409	-2.131272729	0.12888895	0.927793937	unchanged
Zmjp00182	Others	Others	L-NMMA*	0.000661422	0.000348664	0.000401227	0.001129991	0.000597103	0.001165483	0.000470438	0.000964192	2.0495645	1.035317393	0.097069636	0.913480574	unchanged
Lmmn000214	Others	Saccharides and Alcohols	Solatriose	4.72E-05	3.36E-05	1.74E-05	5.72E-05	9.28E-05	3.68E-05	3.27E-05	6.23E-05	1.903221874	0.928443758	0.207179314	0.74728798	unchanged
Lmqn000432	Others	Saccharides and Alcohols	1-(sn-Glycero-3-phospho)-1D-myo-inositol	0.000518886	0.000356956	0.000266364	9.54E-05	0.000151292	0.000181844	0.000380735	0.000142858	0.375214946	-1.414210798	0.071629247	0.998300471	unchanged
mws0214	Others	Saccharides and Alcohols	D-Sorbitol*	0.006876538	0.008860246	0.008843484	0.013179111	0.012107085	0.01830559	0.008193423	0.014530595	1.773446282	0.826555631	0.067467519	1.007902735	unchanged
mws0437	Others	Saccharides and Alcohols	D-Arabitol*	2.59E-05	2.79E-05	2.43E-05	2.04E-05	2.66E-05	2.83E-05	2.60E-05	2.51E-05	0.963555744	-0.053559963	0.743741328	0.209116855	unchanged
mws0866	Others	Saccharides and Alcohols	D-Glucose 6-phosphate*	0.000585178	0.00059866	0.00060996	0.000663632	0.00049774	0.000858595	0.000597933	0.000673322	1.126083853	0.17131426	0.545069387	0.405275648	unchanged
mws0889	Others	Saccharides and Alcohols	Threonate	0.000173957	0.000260607	0.000261893	0.000168367	0.000198151	0.000148235	0.000232152	0.000171584	0.739103043	-0.436152581	0.161385738	0.814582626	unchanged
mws1080	Others	Saccharides and Alcohols	Galactinol*	0.001854482	0.002097388	0.002140911	0.006254366	0.00897923	0.004944042	0.002030927	0.006725879	3.311728358	1.727584342	0.057749608	1.066206834	unchanged
mws1090	Others	Saccharides and Alcohols	Glucose-1-phosphate*	0.000648349	0.000616407	0.000642138	0.000529428	0.000573663	0.000885719	0.000635631	0.000662937	1.042957961	0.060681008	0.830615219	0.145848127	unchanged
mws1155	Others	Saccharides and Alcohols	Mannitol*	0.00483551	0.00611194	0.006027672	0.008155453	0.009211649	0.009517809	0.005658374	0.008961637	1.583783061	0.663374736	0.004791638	1.127819396	unchanged
mws1499	Others	Saccharides and Alcohols	D-(-)-Arabinose	7.33E-05	0.000119656	0.000101251	0.000167284	0.000167336	0.000150751	9.81E-05	0.00016179	1.649600882	0.722117009	0.02830748	1.086917021	unchanged
mws4170	Others	Saccharides and Alcohols	D-Glucose*	0.001667722	0.002925175	0.002762665	0.00523657	0.005297449	0.003639162	0.002451854	0.004724394	1.926865781	0.946256082	0.031801332	1.028389596	unchanged
mws5038	Others	Saccharides and Alcohols	Isomaltulose*	0.000851682	0.000870327	0.000706863	0.001874915	0.003034491	0.001699282	0.000809624	0.002202896	2.720888458	1.444077815	0.077587764	1.023221789	unchanged
pmb2653	Others	Saccharides and Alcohols	D(+)-Melezitose O-rhamnoside	2.27E-05	4.16E-06	2.32E-06	5.09E-06	1.04E-05	9.08E-06	9.74E-06	8.20E-06	0.842049365	-0.248023281	0.838066234	0.134793245	unchanged
pme0500	Others	Saccharides and Alcohols	D-(+)-Melezitose*	1.53E-05	1.05E-05	9.46E-06	4.54E-05	6.87E-05	1.93E-05	1.18E-05	4.45E-05	3.7829237	1.919501678	0.147072648	0.897488059	unchanged
pme0519	Others	Saccharides and Alcohols	D-(+)-Sucrose*	0.001391931	0.001925672	0.001784093	0.004942998	0.007005752	0.0038251	0.001700565	0.00525795	3.091884085	1.628486233	0.058436463	1.055905267	unchanged
pme1261	Others	Saccharides and Alcohols	Pantothenol	2.69E-06	5.13E-06	1.02E-06	2.27E-06	2.88E-06	5.30E-06	2.95E-06	3.48E-06	1.180913471	0.239903258	0.742826602	0.209837223	unchanged
pme2237	Others	Saccharides and Alcohols	Dulcitol*	0.00025971	0.000267149	0.000342648	0.000390901	0.000371902	0.000504582	0.000289836	0.000422461	1.457588369	0.543583352	0.064560639	0.96036359	unchanged
pme2529	Others	Saccharides and Alcohols	1,5-Anhydro-D-glucitol	6.91E-05	8.39E-05	8.23E-05	9.83E-05	0.000149091	0.000115931	7.84E-05	0.00012111	1.544453265	0.627096216	0.091851363	0.966472131	unchanged
pme2755	Others	Saccharides and Alcohols	N-Acetyl-D-glucosamine	0.000502177	0.000446368	0.000525023	0.000496724	0.000585179	0.000801567	0.000491189	0.000627823	1.278169858	0.354079571	0.267437525	0.706872368	unchanged
pme0490	Others	Vitamin	Nicotinic acid*	0.00018882	0.000661822	0.000565164	0.000139986	0.000103457	0.000202564	0.000471935	0.000148669	0.315019944	-1.666484928	0.149655502	0.88382789	unchanged
pme1383	Others	Vitamin	Pyridoxine	0.000288907	0.000760742	0.000634994	0.000204203	0.000184663	0.00019918	0.000561548	0.000196015	0.349062028	-1.518444669	0.121980522	0.945938806	unchanged
pme2596	Others	Vitamin	4-Pyridoxic acid	9.19E-05	8.52E-05	9.53E-05	7.27E-05	6.03E-05	4.89E-05	9.08E-05	6.06E-05	0.667745835	-0.582629023	0.033013359	1.071408552	unchanged
HmLn000659	Tannins	Tannin	3-O-Galloyl-glucose*	0.000775124	0.000490783	0.000389286	0.000311013	0.000335349	0.000633377	0.000551731	0.00042658	0.773166317	-0.371149306	0.465621099	0.445584377	unchanged
Lmfn000604	Tannins	Tannin	6-O-Galloyl-glucose*	0.000832578	0.000550644	0.000414043	0.00030625	0.000382397	0.000650141	0.000599088	0.000446263	0.744903333	-0.424874877	0.398757963	0.509673932	unchanged
pmn001627	Tannins	Tannin	Glucogallin*	0.000741194	0.00056585	0.000413076	0.000287244	0.000332919	0.000660181	0.000573373	0.000426781	0.744334152	-0.425977662	0.388679438	0.520397592	unchanged
HJN046	Tannins	Proanthocyanidins	Aesculitannin A	0.00096167	0.000514311	0.00059364	0.000103949	0.000112152	0.000131426	0.000689874	0.000115842	0.167918007	-2.574171149	0.052627709	1.076988021	unchanged
HJN048	Tannins	Proanthocyanidins	Procyanidin	0.001385373	0.000683691	0.000767031	0.000154219	0.000174325	0.000200106	0.000945365	0.000176217	0.186400735	-2.423520546	0.073236217	1.035298174	unchanged
pmn001648	Tannins	Proanthocyanidins	Cinnamtannin D1	0.000524809	0.000456092	0.000440653	0.00035942	0.00042477	0.000443814	0.000473851	0.000409335	0.863846367	-0.211153339	0.150689057	0.79108726	unchanged
pmn001667	Tannins	Proanthocyanidins	Procyanidin B4	0.006164855	0.005741425	0.005847969	0.009546516	0.00967534	0.010206899	0.005918083	0.009809585	1.657561193	0.729062132	0.00025346	1.186550858	unchanged
mws0018	Alkaloids	Phenolamine	Spermine	0.019894194	0.021274058	0.020003148	0.025758635	0.023261751	0.030781476	0.020390467	0.026600621	1.304561653	0.383565127	0.101548698	0.967372069	unchanged
pma0702	Alkaloids	Phenolamine	N,N'-Bis(Sinapoyl)Spermidine	4.98E-06	5.46E-06	3.33E-06	1.67E-06	3.10E-06	3.72E-06	4.59E-06	2.83E-06	0.615386537	-0.700435214	0.116913598	0.842145926	unchanged
pme1841	Alkaloids	Phenolamine	Cadaverine	0.000285714	0.000137128	0.000151682	7.30E-06	8.39E-06	1.09E-05	0.000191508	8.87E-06	0.046305961	-4.432658258	0.060903674	1.061187493	unchanged
Lmlp006927	Alkaloids	Alkaloids	2-[4-(2-{[3-(2-Amino-2-oxoethyl)-5-methoxy-2-methyl-1H-indol-1-yl]methyl } phenoxy)butoxy]-N-(pyridin-3-yl)benzamide	7.55E-06	5.26E-05	3.64E-05	9.65E-09	9.39E-09	1.03E-08	3.22E-05	9.78E-09	0.000303804	-11.68457215	0.134750048	0.924444301	unchanged
Lmqn000780	Alkaloids	Alkaloids	UDP-N-acetylglucosamine	3.15E-06	8.82E-06	6.93E-06	9.90E-06	1.62E-05	9.88E-06	6.30E-06	1.20E-05	1.906255749	0.930741688	0.105512255	0.870012295	unchanged
mws0146	Alkaloids	Alkaloids	Nicotinic Acid Methyl Ester(Methyl Nicotinate)	6.92E-05	0.000608857	0.000480141	9.65E-09	9.39E-09	1.03E-08	0.000386077	9.78E-09	2.53E-05	-15.26900008	0.141021282	0.913881059	unchanged
pmb0484	Alkaloids	Alkaloids	Choline	0.00605729	0.005230529	0.005134086	0.008348415	0.007732532	0.006867226	0.005473968	0.007649391	1.397412388	0.482757835	0.017975107	1.077389852	unchanged
pmb0782	Alkaloids	Alkaloids	Piperidine	0.000374482	0.000460963	0.000385246	0.00042915	0.00054365	0.000367393	0.000406897	0.000446731	1.097897148	0.134742908	0.543442798	0.387053666	unchanged
pmb2211	Alkaloids	Alkaloids	Cocamidopropyl betaine	3.84E-05	8.15E-06	1.03E-05	4.30E-05	3.93E-05	3.68E-05	1.89E-05	3.97E-05	2.09515387	1.067056201	0.163352923	0.863470815	unchanged
pmp001198	Alkaloids	Alkaloids	6-Deoxyfagomine*	0.000587916	0.000696513	0.000499823	0.000531112	0.000601693	0.000471042	0.000594751	0.000534615	0.898890069	-0.153783404	0.435091665	0.480831206	unchanged
pmp001275	Alkaloids	Alkaloids	3-Hydroxypropyl palmitate glc-glucosamine	0.0003342	0.000333272	0.000308278	0.000184821	0.000198579	0.000231907	0.00032525	0.000205102	0.630598924	-0.665205387	0.003747602	1.15256485	unchanged
YC512115	Alkaloids	Alkaloids	Nicotine-Hex	5.26E-05	7.55E-05	7.77E-05	7.69E-05	6.97E-05	0.000109948	6.86E-05	8.55E-05	1.246003674	0.317308323	0.326882147	0.59326365	unchanged
mws0005	Alkaloids	Plumerane	Tryptamine	1.96E-05	1.27E-05	1.39E-05	3.04E-05	1.66E-05	5.48E-05	1.54E-05	3.39E-05	2.202456569	1.139113571	0.236339225	0.755200049	unchanged
mws0103	Alkaloids	Plumerane	Indole-3-carboxaldehyde	5.69E-05	6.25E-05	5.82E-05	3.40E-05	3.55E-05	7.08E-05	5.92E-05	4.68E-05	0.790457788	-0.339239674	0.411304111	0.541740735	unchanged
mws1417	Alkaloids	Plumerane	Indole-3-carboxylic acid*	1.32E-05	2.18E-05	1.87E-05	8.59E-06	8.65E-06	2.43E-05	1.79E-05	1.39E-05	0.773735483	-0.370087658	0.538159601	0.391524619	unchanged
pmb0818	Alkaloids	Plumerane	Methoxyindoleacetic acid	0.000120653	7.92E-05	5.79E-05	9.96E-05	6.96E-05	8.88E-05	8.59E-05	8.60E-05	1.000704694	0.001016301	0.997827003	0.000906017	unchanged
pmb1096	Alkaloids	Plumerane	Indole	5.56E-05	3.98E-05	3.58E-05	4.89E-05	3.35E-05	4.56E-05	4.37E-05	4.27E-05	0.975796823	-0.035347309	0.897131476	0.083779628	unchanged
pmc0682	Alkaloids	Plumerane	4-Aminoindole	1.25E-05	1.04E-05	5.54E-09	6.48E-06	9.39E-09	1.03E-08	7.63E-06	2.17E-06	0.283824443	-1.816929256	0.301070393	0.629154121	unchanged
mws1565	Terpenoids	Sesquiterpenoids	Geniposide	8.35E-05	1.85E-05	1.67E-05	9.65E-09	9.39E-09	1.03E-08	3.96E-05	9.78E-09	0.000246967	-11.98339181	0.213504332	0.799594684	unchanged
HJN110	Terpenoids	Triterpene	Betulinic acid*	0.005647773	0.005510093	0.005998112	0.003873824	0.004339919	0.00304773	0.005718659	0.003753824	0.656416897	-0.607315718	0.02347603	1.105312649	unchanged
Hmcp005589	Terpenoids	Triterpene	β-Amyrenone*	6.42E-09	5.39E-09	5.54E-09	9.65E-09	9.39E-09	1.03E-08	5.78E-09	9.78E-09	1.690673792	0.757598325	0.000761276	0	unchanged
Hmjn008136	Terpenoids	Triterpene	Camaldulenic acid*	0.000875632	0.000440394	0.000412177	9.65E-09	9.39E-09	1.03E-08	0.000576068	9.78E-09	1.70E-05	-15.8463505	0.061606927	1.059936446	unchanged
Lmzn006024	Terpenoids	Triterpene	Zizyberanal acid	6.42E-09	0.000175749	8.21E-05	9.65E-09	9.39E-09	1.03E-08	8.60E-05	9.78E-09	0.000113751	-13.10183763	0.232540248	0.772030301	unchanged
Lmzn006169	Terpenoids	Triterpene	Pomolic acid*	0.015709206	0.00608378	0.00750834	9.65E-09	9.39E-09	1.03E-08	0.009767109	9.78E-09	1.00E-06	-19.92997179	0.082764875	1.018397736	unchanged
Lmzn006795	Terpenoids	Triterpene	Ursonic acid*	3.81E-05	8.26E-05	4.19E-05	9.65E-09	9.39E-09	1.03E-08	5.42E-05	9.78E-09	0.000180312	-12.43721739	0.062600739	1.057807334	unchanged
Lmzn106829	Terpenoids	Triterpene	Betulonic acid*	5.82E-05	0.00010614	7.63E-05	2.87E-05	8.48E-05	1.03E-08	8.02E-05	3.79E-05	0.47207818	-1.082902293	0.230761987	0.710850694	unchanged
Lmzn206829	Terpenoids	Triterpene	Oleanonic acid*	5.70E-05	9.14E-05	7.22E-05	3.57E-05	9.22E-05	1.03E-08	7.36E-05	4.26E-05	0.579607521	-0.786851781	0.371926704	0.567157819	unchanged
mws1610	Terpenoids	Triterpene	Maslinic acid*	0.004519088	0.003433375	0.003637345	0.004216093	0.005690413	0.005420321	0.003863269	0.005108942	1.322440117	0.403202396	0.097165247	0.889120632	unchanged
pmn001406	Terpenoids	Triterpene	3-O-Glucosyl platycodigenin methylester	1.45E-05	3.59E-05	5.94E-06	5.51E-05	5.20E-05	3.34E-05	1.88E-05	4.68E-05	2.498314994	1.320955387	0.070376792	0.934558546	unchanged
pmn001426	Terpenoids	Triterpene	Euscaphic acid	0.0001114	0.000277095	0.000178397	0.000288435	0.000496144	0.000262725	0.000188964	0.000349101	1.847447917	0.885533693	0.15516254	0.804724492	unchanged
pmn001700	Terpenoids	Triterpene	24,30-Dihydroxy-12(13)-enolupinol*	0.005230129	0.005350719	0.005557046	0.003806464	0.004244782	0.002985979	0.005379298	0.003679075	0.683932219	-0.54807474	0.036937728	1.090860827	unchanged
pmn001704	Terpenoids	Triterpene	2,3-Dihydroxy 5(6),12(13)diene ursolic acid*	2.63E-05	1.56E-05	1.30E-05	4.39E-06	6.51E-06	5.87E-06	1.83E-05	5.59E-06	0.305684128	-1.70988645	0.08594138	1.002172223	unchanged
pmn001706	Terpenoids	Triterpene	2-Hydroxyoleanolic acid*	0.004510249	0.003944092	0.004277327	0.004406159	0.005778979	0.005602142	0.004243889	0.005262426	1.24000087	0.310341133	0.129272489	0.888046994	unchanged
pmn001708	Terpenoids	Triterpene	Asiatic acid*	0.001806794	0.002311225	0.001408368	0.002045782	0.002529073	0.002725141	0.001842129	0.002433332	1.320934356	0.401558774	0.15236432	0.799387969	unchanged
pmp000444	Terpenoids	Triterpene	27,28-Dicarboxyl ursolic acid	1.15E-05	2.48E-05	1.31E-05	0.000108226	0.000166428	0.000413637	1.65E-05	0.00022943	13.93301994	3.800436086	0.150485054	0.898677301	unchanged
pmp000781	Terpenoids	Triterpene	p-Coumaroyleuscaphic acid	5.61E-05	4.25E-05	6.20E-06	3.23E-05	3.88E-05	5.36E-05	3.49E-05	4.16E-05	1.190045489	0.251016721	0.71184594	0.241999994	unchanged
Lmmn000806	Organic acids	Organic acids	Dimethylmalonic acid*	7.59E-05	0.000260044	0.000231193	2.02E-05	1.31E-05	2.03E-05	0.000189048	1.79E-05	0.094547047	-3.402823796	0.095559359	0.993684497	unchanged
Lmmn001643	Organic acids	Organic acids	2-Hydroxycinnamic acid*	3.23E-05	4.55E-05	2.49E-05	9.65E-09	9.39E-09	9.24E-05	3.42E-05	3.08E-05	0.899161392	-0.153348004	0.921750933	0.063967907	unchanged
mws0154	Organic acids	Organic acids	Shikimic acid	0.000699772	0.000345309	0.000255894	0.000120261	0.000104672	0.000222691	0.000433658	0.000149208	0.344067565	-1.539236197	0.163479373	0.849789953	unchanged
mws0192	Organic acids	Organic acids	Succinic acid*	0.00640308	0.012533642	0.012112987	0.005441438	0.006587648	0.008976234	0.010349903	0.007001773	0.67650618	-0.563824981	0.230105843	0.715797663	unchanged
mws0277	Organic acids	Organic acids	Quinic Acid	0.000149607	0.000317999	0.000329272	0.000102707	0.000147255	0.000165228	0.000265626	0.000138397	0.521020522	-0.940587895	0.150452135	0.862146599	unchanged
mws0281	Organic acids	Organic acids	Citric Acid	0.004678546	0.007126902	0.006811207	0.002858388	0.002653002	0.005271548	0.006205552	0.003594313	0.579209162	-0.787843672	0.084203215	0.899966007	unchanged
mws0344	Organic acids	Organic acids	D-Xylonic acid	0.001774859	0.000926228	0.000869876	0.001083225	0.001068211	0.001440845	0.001190321	0.001197427	1.0059696	0.008586708	0.983685339	0.014238866	unchanged
mws0473	Organic acids	Organic acids	2-Methylsuccinic acid*	0.000901223	0.002765442	0.002630382	0.000217042	0.000177736	0.000220644	0.002099016	0.000205141	0.097731777	-3.355028467	0.087374231	1.009588787	unchanged
mws0596	Organic acids	Organic acids	3-Hydroxyanthranilic acid	4.04E-05	1.49E-05	1.13E-05	6.72E-05	3.33E-05	5.91E-05	2.22E-05	5.32E-05	2.395097586	1.260084438	0.087318923	0.894143137	unchanged
mws0639	Organic acids	Organic acids	2,3-Dihydroxybenzoic Acid*	0.000100544	0.000198996	0.00015486	0.001018407	0.001397332	0.003633216	0.000151466	0.002016319	13.31198189	3.73465347	0.149429223	0.900634701	unchanged
mws0823	Organic acids	Organic acids	3-Methyl-2-Oxobutanoic acid	1.88E-05	2.84E-05	2.31E-05	1.86E-05	2.10E-05	4.59E-05	2.34E-05	2.85E-05	1.218282999	0.284849301	0.623867052	0.323540737	unchanged
mws0851	Organic acids	Organic acids	Sodium Valproate	0.001286361	0.000958103	0.001201322	0.001706516	0.001515003	0.001691735	0.001148595	0.001637751	1.42587309	0.51184558	0.019449596	1.079188247	unchanged
pmb2826	Organic acids	Organic acids	Citramalate	2.19E-05	4.82E-05	3.60E-05	1.27E-05	1.71E-05	1.68E-05	3.54E-05	1.56E-05	0.439943278	-1.184610566	0.117200793	0.940683201	unchanged
pmb3099	Organic acids	Organic acids	Diethyl phosphate	8.15E-05	6.87E-05	4.76E-05	0.000127865	8.20E-05	8.60E-05	6.59E-05	9.86E-05	1.495598594	0.58072302	0.148282448	0.809321209	unchanged
pmb3101	Organic acids	Organic acids	2-Isopropylmalate	0.000474997	0.001576067	0.001740307	4.00E-05	0.000206131	6.84E-05	0.00126379	0.000104845	0.08296081	-3.591426214	0.097787596	0.983216518	unchanged
pme0243	Organic acids	Organic acids	Glutaric acid*	4.68E-05	4.97E-05	7.50E-07	3.93E-05	3.72E-05	5.90E-05	3.24E-05	4.52E-05	1.392917794	0.478110117	0.519729888	0.413963323	unchanged
pme0282	Organic acids	Organic acids	Phthalic acid*	3.64E-05	3.16E-05	2.34E-05	1.82E-05	1.08E-05	1.81E-05	3.05E-05	1.57E-05	0.514709306	-0.958170227	0.038931383	1.01977899	unchanged
pme0295	Organic acids	Organic acids	4-Acetamidobutyric acid	7.17E-05	8.87E-05	8.67E-05	2.66E-05	3.73E-05	0.000103697	8.23E-05	5.59E-05	0.678719416	-0.559112811	0.38741214	0.562689805	unchanged
pme1216	Organic acids	Organic acids	2-Picolinic acid*	0.000112619	0.000253633	0.000250654	3.39E-05	2.95E-05	4.83E-05	0.000205635	3.72E-05	0.181088501	-2.465233158	0.066505451	1.044439049	unchanged
pme3096	Organic acids	Organic acids	Aminomalonic acid	0.000272919	0.000499315	0.000522899	0.00022484	0.00029381	0.000387164	0.000431711	0.000301938	0.699398936	-0.515812493	0.248905321	0.685242249	unchanged
Hmbn006558	Steroids	Steroidal saponins	27-O-(3-Hydroxy-3-methylglutaroyl)spirost-5-ene-3β,27-diol(isonarthogenin)-3-O-rha-(1�?)-O-[glu-(1�?)]-glucoside	1.95E-06	2.22E-05	5.26E-07	9.65E-09	9.39E-09	1.03E-08	8.21E-06	9.78E-09	0.001191097	-9.713492953	0.361272269	0.604478091	unchanged
Cmbp005523	Lipids	Glycerol ester	1,3-O-Dicaffeoylglycerol	2.18E-05	9.67E-06	9.83E-06	9.65E-09	9.39E-09	1.03E-08	1.38E-05	9.78E-09	0.000710986	-10.45789047	0.075437623	1.032511525	unchanged
Lmhp009190	Lipids	Glycerol ester	2-Linoleoylglycerol-diglucoside*	0.000204124	0.000126762	9.74E-05	0.000201854	0.000258029	0.000191301	0.000142746	0.000217061	1.520608917	0.604649156	0.133625552	0.836749357	unchanged
Lmhp010334	Lipids	Glycerol ester	2-Linoleoylglycerol-glucoside	3.86E-05	4.57E-05	1.52E-05	7.23E-06	1.77E-05	1.36E-05	3.31E-05	1.29E-05	0.388167484	-1.365248824	0.148631929	0.862118271	unchanged
Lmyn006011	Lipids	Glycerol ester	Gingerglycolipid B*	0.00065341	0.000650079	0.000531514	0.001105642	0.001080833	0.00089481	0.000611668	0.001027095	1.679172139	0.747750134	0.010112754	1.119078289	unchanged
pma3606	Lipids	Glycerol ester	9(S)-HOTrE	0.001582397	0.003505453	0.002071937	0.000249413	0.000411282	0.000334653	0.002386596	0.000331783	0.139019274	-2.846643174	0.069675953	1.040947746	unchanged
pmb0885	Lipids	Glycerol ester	4-O-9Z,11Z,13E,15E-octadecatetraenoic acid	4.10E-06	3.20E-06	2.85E-06	2.62E-06	3.16E-06	4.45E-06	3.38E-06	3.41E-06	1.007752019	0.011140673	0.970446791	0.026093166	unchanged
pmb1650	Lipids	Glycerol ester	Octadeca-11E,13E,15Z-trienoic acid	0.002652702	0.001791522	0.002024702	0.004757115	0.004149123	0.003542077	0.002156309	0.004149438	1.924324947	0.944352437	0.012433684	1.094447888	unchanged
pmb2789	Lipids	Glycerol ester	13-HpOTrE(r)	4.57E-05	4.76E-05	4.75E-05	1.32E-05	1.06E-05	7.94E-05	4.69E-05	3.44E-05	0.732719971	-0.448666156	0.633358075	0.319343611	unchanged
pmb2791	Lipids	Glycerol ester	9-HpOTrE	3.86E-05	4.07E-05	4.03E-05	9.47E-06	8.41E-06	4.57E-05	3.99E-05	2.12E-05	0.531607193	-0.911567469	0.266876502	0.722464539	unchanged
pmb2804	Lipids	Glycerol ester	13-HPODE*	0.000124395	8.24E-05	7.58E-05	3.81E-05	4.12E-05	4.11E-05	9.42E-05	4.02E-05	0.42616263	-1.230524004	0.070171324	1.040907418	unchanged
pmp001283	Lipids	Glycerol ester	Glyceryl linoleate	2.35E-05	2.22E-05	1.64E-05	1.45E-05	1.19E-05	9.33E-06	2.07E-05	1.19E-05	0.575885319	-0.796146552	0.035312879	1.023731397	unchanged
pmp001284	Lipids	Glycerol ester	Monopalmitin	0.00013292	0.000125828	0.000127128	8.91E-05	5.43E-05	7.57E-05	0.000128625	7.30E-05	0.567834755	-0.816456941	0.027083793	1.121211309	unchanged
mws0120	Lipids	PC	Choline alfoscerate	0.000447967	0.000526037	0.000527487	0.000624975	0.000969412	0.000868932	0.000500497	0.000821106	1.640583027	0.714208608	0.080253746	1.0000996	unchanged
Lmhp007598	Lipids	LPC	LysoPC 19:2(2n isomer)*	2.43E-05	0.000143071	7.27E-05	1.09E-05	1.50E-05	1.64E-05	8.00E-05	1.41E-05	0.176082062	-2.505680151	0.195665934	0.82528043	unchanged
Lmhp007840	Lipids	LPC	LysoPC 19:2*	8.70E-06	3.84E-05	2.23E-05	6.72E-06	1.07E-05	8.31E-06	2.31E-05	8.58E-06	0.370936335	-1.430756501	0.230304972	0.76865287	unchanged
Lmhp008718	Lipids	LPC	LysoPC 17:2	0.000113588	0.000261613	0.000146078	1.63E-05	2.05E-05	1.70E-05	0.00017376	1.79E-05	0.103281771	-3.275342457	0.073874604	1.03507055	unchanged
Lmhp008742	Lipids	LPC	LysoPC 20:5	1.99E-05	7.76E-05	1.61E-05	2.05E-06	2.68E-05	2.21E-06	3.79E-05	1.04E-05	0.273550533	-1.870120726	0.301241501	0.64231385	unchanged
Lmhp009590	Lipids	LPC	LysoPC 17:1	8.47E-05	0.00014699	9.42E-05	3.25E-05	3.26E-05	3.87E-05	0.000108642	3.46E-05	0.318601535	-1.650174878	0.060602001	1.057379151	unchanged
Lmhp009890	Lipids	LPC	LysoPC 20:3	2.07E-05	0.000120363	7.15E-05	5.25E-06	3.52E-05	7.01E-06	7.09E-05	1.58E-05	0.22330385	-2.16291997	0.18768883	0.80211742	unchanged
Lmhp010190	Lipids	LPC	LysoPC 18:1(2n isomer)	0.008727099	0.0150333	0.007406726	0.002994073	0.002458032	0.003587017	0.010389042	0.003013041	0.290021051	-1.785770476	0.085788818	1.004426201	unchanged
pmb0863	Lipids	LPC	LysoPC 16:2(2n isomer)	1.62E-05	5.25E-05	2.50E-05	3.94E-06	3.60E-06	3.40E-06	3.12E-05	3.65E-06	0.116799593	-3.09789285	0.127749575	0.936193163	unchanged
pmb0865	Lipids	LPC	LysoPC 18:3(2n isomer)	0.001369904	0.003711441	0.002828437	0.000245434	0.000282001	0.000282428	0.002636594	0.000269955	0.102387587	-3.287887272	0.074041414	1.035152759	unchanged
pmc0960	Lipids	LPC	LysoPC 20:4	2.29E-05	6.79E-05	1.98E-05	3.40E-06	1.16E-05	6.72E-06	3.69E-05	7.23E-06	0.196254905	-2.349199379	0.194570507	0.818683391	unchanged
pmd0130	Lipids	LPC	LysoPC 14:0(2n isomer)	1.65E-05	3.63E-05	2.13E-05	1.51E-06	1.17E-06	1.03E-08	2.47E-05	8.95E-07	0.036232054	-4.786589575	0.056590187	1.067932261	unchanged
pmp001251	Lipids	LPC	LysoPC 18:2(isomer)	0.001837802	0.006494798	0.004433505	0.000748861	0.00072388	0.000694979	0.004255368	0.000722573	0.169802783	-2.558067994	0.119832659	0.950237499	unchanged
Lmhp008589	Lipids	LPE	LysoPE 18:3(2n isomer)*	0.002030621	0.005358208	0.003975011	0.000314992	0.000303105	0.000330205	0.003787946	0.000316101	0.083449092	-3.582959841	0.069327315	1.044554807	unchanged
Lmhp008801	Lipids	LPE	LysoPE 18:3*	0.000251855	0.000634261	0.000505033	3.87E-05	3.67E-05	3.67E-05	0.000463716	3.74E-05	0.080633363	-3.632479299	0.062912944	1.057418672	unchanged
Lmhp009464	Lipids	LPE	LysoPE 17:1(2n isomer)	2.04E-05	5.18E-05	2.24E-05	1.26E-05	1.91E-05	1.37E-05	3.15E-05	1.51E-05	0.48056663	-1.057191622	0.245656657	0.740448742	unchanged
Lmhp009802	Lipids	LPE	LysoPE 20:3(2n isomer)*	1.31E-05	4.74E-05	2.68E-05	9.65E-09	9.39E-09	1.03E-08	2.91E-05	9.78E-09	0.000335885	-11.53974339	0.100074795	0.985776406	unchanged
pmb0856	Lipids	LPE	LysoPE 18:1(2n isomer)*	0.000791448	0.001341739	0.000699042	0.000487103	0.000344884	0.000453329	0.000944076	0.000428438	0.453817595	-1.139815551	0.118086722	0.935204793	unchanged
pmb0874	Lipids	LPE	LysoPE 18:2(2n isomer)*	0.000519656	0.001279966	0.000954801	0.000193015	0.000171122	0.000164519	0.000918141	0.000176219	0.191930291	-2.381345678	0.077737718	1.027526694	unchanged
pmb0881	Lipids	LPE	LysoPE 18:2*	0.000487229	0.001310403	0.000952214	0.000172025	0.000161817	0.00014811	0.000916616	0.000160651	0.175264865	-2.512391286	0.086520491	1.010911152	unchanged
mws0119	Lipids	Free fatty acids	Myristic Acid	0.008628017	0.007108928	0.007443676	0.012463683	0.007675575	0.008964685	0.007726874	0.009701314	1.255529013	0.328295367	0.299958151	0.653277851	unchanged
mws0359	Lipids	Free fatty acids	Pentadecanoic Acid	0.00010795	0.000108333	0.000102414	0.00027832	0.000107478	0.000112984	0.000106232	0.000166261	1.565066926	0.646224352	0.396299565	0.560652292	unchanged
mws0383	Lipids	Free fatty acids	Cis-10-Heptadecenoic Acid	0.000309002	0.000256443	0.000260027	0.000318274	9.75E-05	8.94E-05	0.000275157	0.0001684	0.612014898	-0.708361323	0.288561783	0.684711197	unchanged
mws0752	Lipids	Free fatty acids	Undecylic Acid	0.000230983	0.000198289	0.000218002	0.000297048	0.000318074	0.00036132	0.000215758	0.000325481	1.508545222	0.593157945	0.014553084	1.115849916	unchanged
mws1489	Lipids	Free fatty acids	Stearic Acid	0.019160698	0.019130295	0.025425633	0.04236365	0.033035254	0.027613905	0.021238875	0.034337603	1.616733576	0.693081955	0.074519207	0.962768511	unchanged
mws1491	Lipids	Free fatty acids	Linoleic acid	0.019425868	0.02045382	0.024788853	0.019951546	0.019022289	0.017063719	0.02155618	0.018679185	0.866534997	-0.206670077	0.217859239	0.73502504	unchanged
pmb2640	Lipids	Free fatty acids	Lauric acid	6.04E-06	8.71E-06	9.09E-06	6.78E-06	5.81E-06	7.30E-06	7.95E-06	6.63E-06	0.834325617	-0.261317552	0.305970995	0.633542562	unchanged
pmb2792	Lipids	Free fatty acids	13-HOTrE(r)	2.13E-05	2.11E-05	1.85E-05	3.76E-05	3.83E-05	4.53E-05	2.03E-05	4.04E-05	1.987777224	0.991156079	0.008273749	1.156624782	unchanged
pmn001578	Lipids	Free fatty acids	Palmitic acid	0.028996238	0.033197764	0.038640976	0.040688239	0.032902771	0.024970069	0.033611659	0.032853693	0.977449308	-0.032906211	0.895058376	0.087795423	unchanged
pmn001686	Lipids	Free fatty acids	10,16-Dihydroxypalmitic acid	7.71E-05	0.000207846	0.000219036	9.65E-09	9.39E-09	1.03E-08	0.000168003	9.78E-09	5.82E-05	-14.06860022	0.066297576	1.050814141	unchanged
pmp001271	Lipids	Free fatty acids	2,3-Dihydroxypropyl-9,12-octadecadienoate-hexose-hexose*	0.000120375	0.000194868	9.05E-05	0.000180101	0.000199799	0.00015321	0.000135255	0.000177703	1.313840273	0.393789894	0.306298776	0.635693465	unchanged
pmp001276	Lipids	Free fatty acids	2,3-Dihydroxypropyl-9,12,15-octadecatrienoate-hexose-hexose	0.000649653	0.000696094	0.000825166	0.000375241	0.000391201	0.000552255	0.000723638	0.000439566	0.607438752	-0.719189146	0.021371035	1.049876794	unchanged
