# Supplementary material for: A draft genome, resequencing, and metabolomes reveal the genetic background and molecular basis of the nutritional and medicinal properties of loquat (Eriobotrya japonica (Thunb.) Lindl)
Source: Hortic Res. 2021 Nov 1;8:231. doi: 10.1038/s41438-021-00657-1 (PMC8558328; doi:10.1038/s41438-021-00657-1)
Supplement: Supplementary file 32 — Supplementary data file 12 [file 41438_2021_657_MOESM32_ESM.xls]

#ID	Class I	Class II	Compounds	M_Loquat-L1	M_Loquat-L2	M_Loquat-L3	M_Loquat-F1	M_Loquat-F2	M_Loquat-F3	L_Mean	F_Mean	Fold_change	log2FC	Pvalue	VIP	regulated
Lmhp001732	Amino acids and derivatives	Amino acids and derivatives	L-Prolyl-L-Phenylalanine	7.53E-09	7.83E-09	8.05E-09	0.000123276	0.000105409	0.000180645	7.80E-09	0.000136443	17483.15795	14.09367818	0.02657137	1.239695137	up
mws0227	Amino acids and derivatives	Amino acids and derivatives	L-Leucine*	0.003265174	0.003453427	0.003309708	0.010332378	0.010936305	0.007999165	0.00334277	0.009755949	2.918522882	1.545238379	0.018614228	1.260198565	up
mws0258	Amino acids and derivatives	Amino acids and derivatives	L-Isoleucine*	0.003264839	0.003571416	0.003471146	0.010102849	0.010816475	0.008086615	0.0034358	0.009668646	2.81408856	1.492667731	0.01585326	1.265233266	up
mws0636	Amino acids and derivatives	Amino acids and derivatives	L-Phenylalanyl-L-phenylalanine	7.53E-09	7.83E-09	2.26E-06	8.71E-06	1.41E-05	1.46E-05	7.58E-07	1.25E-05	16.46231653	4.041095457	0.015051036	1.23480973	up
mws4176	Amino acids and derivatives	Amino acids and derivatives	L-Alanyl-L-Phenylalanine	1.40E-05	1.16E-05	1.36E-05	4.38E-05	4.98E-05	3.57E-05	1.31E-05	4.31E-05	3.302117232	1.72339134	0.015606792	1.261642418	up
mws5035	Amino acids and derivatives	Amino acids and derivatives	Leucylphenylalanine	2.14E-05	2.25E-05	2.72E-05	9.03E-05	0.000127763	8.66E-05	2.37E-05	0.000101565	4.289230437	2.100718826	0.025529063	1.238621481	up
mws5042	Amino acids and derivatives	Amino acids and derivatives	Glycylphenylalanine	1.80E-05	1.64E-05	2.28E-05	0.000100344	7.68E-05	5.41E-05	1.91E-05	7.71E-05	4.039640828	2.014227026	0.046692947	1.186561696	up
pmb0464	Amino acids and derivatives	Amino acids and derivatives	Aspartic acid di-O-glucoside	0.000213109	0.000394322	0.000379232	0.003695206	0.005313871	0.005264152	0.000328888	0.004757743	14.46616464	3.854610571	0.013290411	1.270901687	up
pme0006	Amino acids and derivatives	Amino acids and derivatives	L-Proline	0.000180704	0.000274854	0.000286993	0.004883982	0.004389561	0.004560614	0.000247517	0.004611386	18.63057086	4.219599975	0.000651979	1.304600627	up
pme0021	Amino acids and derivatives	Amino acids and derivatives	L-Phenylalanine	0.002015762	0.002632728	0.00254509	0.011062309	0.01549225	0.016675757	0.00239786	0.014410105	6.00956877	2.587261471	0.018588948	1.256690146	up
pme1002	Amino acids and derivatives	Amino acids and derivatives	L-Tyramine*	0.000464732	0.00016025	8.06E-05	0.001577835	0.000852113	0.00121795	0.000235192	0.001215966	5.170104859	2.370193541	0.02428729	1.174368106	up
pme1210	Amino acids and derivatives	Amino acids and derivatives	L-Methionine	3.56E-05	2.97E-05	2.93E-05	9.35E-05	0.000172567	0.00013147	3.16E-05	0.000132506	4.199630701	2.070262469	0.046541874	1.190970875	up
pme2890	Amino acids and derivatives	Amino acids and derivatives	L-Homocystine	5.43E-06	8.31E-06	6.45E-06	1.73E-05	1.53E-05	1.25E-05	6.73E-06	1.50E-05	2.2282156	1.155888833	0.011394735	1.218354187	up
Lmhn001982	Phenolic acids	Phenolic acids	Caffeoyltartaric acid (Caftaric acid)isomer	5.59E-05	2.80E-05	1.84E-05	0.000217825	0.000211153	0.000299866	3.41E-05	0.000242948	7.12334517	2.8325549	0.009972284	1.253838284	up
mws0014	Phenolic acids	Phenolic acids	Ferulic acid*	0.000159656	7.68E-05	0.00015914	0.000333544	0.000388304	0.000375245	0.000131873	0.000365698	2.773107627	1.47150361	0.003949993	1.261078192	up
pmb0751	Phenolic acids	Phenolic acids	Trans-5-O-(4-Coumaroyl)shikimate	8.42E-05	2.45E-05	2.15E-05	0.000630478	0.000368142	0.000594176	4.34E-05	0.000530932	12.23357909	3.61277464	0.021888912	1.234816841	up
pmb2654	Phenolic acids	Phenolic acids	Anthranilate O-glucosyl-O-glucoside	2.27E-05	1.63E-05	1.65E-05	5.27E-05	4.62E-05	4.00E-05	1.85E-05	4.63E-05	2.498964922	1.321330651	0.005978152	1.251643757	up
pmb3074	Phenolic acids	Phenolic acids	3-O-p-Coumaroyl quinic acid*	0.002987155	0.001506007	0.001691121	0.005555676	0.006946558	0.007257692	0.002061428	0.006586642	3.195184342	1.675899168	0.003097	1.248921556	up
Zmhn003098	Phenolic acids	Phenolic acids	4-O-(6'-O-Glucosylcaffeoylglucosylferuloyl)-4-hydroxybenzyl alcohol	3.98E-05	5.16E-05	4.43E-05	0.000155431	0.000237066	0.000246281	4.52E-05	0.000212926	4.707246456	2.23488339	0.026975682	1.235035227	up
mws0248	Nucleotides and derivatives	Nucleotides and derivatives	Uridine*	0.000999345	0.000509918	0.000425347	0.002168623	0.002045442	0.00183102	0.00064487	0.002015028	3.124705198	1.643720084	0.006015813	1.253667433	up
mws0884	Nucleotides and derivatives	Nucleotides and derivatives	Cyclic AMP	0.000101349	6.04E-05	3.84E-05	0.000243779	0.000195185	0.000242642	6.67E-05	0.000227202	3.405153966	1.767720032	0.002967541	1.250690047	up
mws0976	Nucleotides and derivatives	Nucleotides and derivatives	β-Pseudouridine*	7.00E-05	4.85E-05	4.15E-05	0.000161148	0.000144347	0.000155494	5.33E-05	0.000153663	2.882360573	1.527250823	0.001568418	1.282833946	up
pmc0274	Nucleotides and derivatives	Nucleotides and derivatives	6-Methylmercaptopurine	0.002331275	0.002813627	0.002848021	0.012286227	0.017634215	0.020077665	0.002664307	0.016666036	6.255297583	2.645078519	0.02543998	1.241340657	up
pme0230	Nucleotides and derivatives	Nucleotides and derivatives	Adenosine*	0.002525017	0.00147738	0.001155826	0.00493388	0.004989551	0.004956354	0.001719408	0.004959928	2.884672065	1.52840732	0.015770064	1.267163752	up
pme0264	Nucleotides and derivatives	Nucleotides and derivatives	Thymidine	6.47E-05	2.08E-05	2.56E-05	8.52E-05	8.38E-05	0.000107298	3.70E-05	9.21E-05	2.485976627	1.313812732	0.038263891	1.132608163	up
pme1178	Nucleotides and derivatives	Nucleotides and derivatives	Guanosine	0.003384851	0.001840656	0.001506518	0.007938003	0.008939334	0.009059029	0.002244008	0.008645456	3.852684067	1.945863885	0.001647425	1.279150756	up
pme1474	Nucleotides and derivatives	Nucleotides and derivatives	5'-Deoxy-5'-(methylthio)adenosine	0.001824028	0.001974568	0.002065426	0.003652365	0.004209935	0.005254852	0.001954674	0.004372384	2.236886815	1.161492259	0.033291361	1.216016919	up
pme3961	Nucleotides and derivatives	Nucleotides and derivatives	Deoxyadenosine	0.000184914	9.19E-05	0.000100467	0.000257871	0.000351216	0.000322091	0.000125761	0.000310393	2.468116208	1.303410323	0.010489455	1.197637428	up
HJN069	Flavonoids	Flavanols	Tetrahydroxyflavan-(4α-8-epicatechin)*	0.000234048	0.000214929	0.000237551	0.000688338	0.000576287	0.000547243	0.000228843	0.000603956	2.639175931	1.400087526	0.011270515	1.274092626	up
pme1598	Flavonoids	Dihydroflavonol	Hesperetin-5-O-glucoside	0.005181679	0.004532031	0.004216534	0.010938278	0.019429272	0.016413408	0.004643415	0.015593653	3.358229453	1.747700807	0.046208103	1.18952132	up
Hmcp002187	Flavonoids	Flavonoid	Limocitrin-3-O-galactoside	2.15E-05	4.27E-05	2.14E-05	0.00255255	0.004584165	0.005005806	2.85E-05	0.004047507	141.8790266	7.148517527	0.033712742	1.223091347	up
pmp000579	Flavonoids	Flavonoid	Diosmetin-7-O-galactoside*	0.001049475	0.00095783	0.000872402	0.001960336	0.001916565	0.00202538	0.000959902	0.001967427	2.049611269	1.035350313	0.000246159	1.298275498	up
Lmdp003808	Flavonoids	Flavonols	Azaleatin (5-O-Methylquercetin)	4.75E-05	1.30E-05	1.27E-05	0.000635896	0.00143988	0.001339147	2.44E-05	0.001138308	46.63883712	5.543459912	0.047601465	1.190210139	up
Lmmp002463	Flavonoids	Flavonols	Sexangularetin 3-glucoside-7-rhamnoside*	0.00119677	0.001120456	0.001131588	0.003947189	0.007237745	0.00771711	0.001149605	0.006300682	5.480736995	2.454369906	0.048996857	1.187355483	up
mws0091	Flavonoids	Flavonols	Quercetin-3-O-glucoside(Isoquercitrin)*	0.002555732	0.00261637	0.002129285	0.006982392	0.011114852	0.011535943	0.002433796	0.009877729	4.058569507	2.020971321	0.034791617	1.216789849	up
pmp001309	Flavonoids	Flavonols	6-Hydroxykaempferol-7-O-glucoside*	0.000348712	0.00030369	0.000244536	0.001145436	0.002014705	0.00215446	0.000298979	0.001771534	5.925268975	2.566880646	0.041894194	1.200473345	up
mws0491	Others	Others	Phenethylamine	0.000759915	0.000142648	0.000120439	0.027298292	0.015778045	0.0175016	0.000341001	0.020192646	59.21582525	5.887910878	0.030774362	1.22974507	up
mws0983	Others	Others	N-Oleoylethanolamine	6.50E-05	4.01E-05	4.44E-05	0.000112441	0.000152598	0.000112169	4.98E-05	0.000125736	2.522917875	1.335093245	0.014100189	1.211733813	up
pma0948	Others	Others	Phenylethanolamine*	0.001678491	0.000577952	0.000272263	0.006095853	0.003200186	0.005088698	0.000842902	0.004794913	5.688576442	2.508067665	0.026081606	1.178093306	up
pmb0069	Others	Others	Benzamide	0.000210489	3.31E-05	3.29E-05	0.005753556	0.003568065	0.005078168	9.22E-05	0.004799929	52.07682174	5.702569498	0.017646554	1.260267706	up
Xmgp006913	Others	Others	2,4,2',4'-tetrahydroxy-3'-prenylchalcone	0.000203242	5.95E-05	4.73E-05	0.000586632	0.000822275	0.000687464	0.000103345	0.00069879	6.76170495	2.757387065	0.00295578	1.2581299	up
Zmjp00182	Others	Others	L-NMMA*	0.00013018	6.40E-05	3.68E-05	0.000661422	0.000348664	0.000401227	7.70E-05	0.000470438	6.108571789	2.610835111	0.046383513	1.164552073	up
Zmjp00966	Others	Others	Vidarabine	0.002577826	0.001518972	0.001074794	0.004807354	0.005045631	0.004886764	0.001723864	0.00491325	2.850137515	1.511031529	0.017066802	1.258449126	up
pma0134	Others	Saccharides and Alcohols	D-(-)-Threose	0.002981631	0.000947389	0.000557861	0.010852026	0.00510986	0.008299696	0.001495627	0.008087194	5.407226771	2.434888862	0.041023982	1.143933497	up
HJN049	Tannins	Proanthocyanidins	2α,3α-Epoxy-5,7,3',4'-tetrahydroxyflavan-(4β-8-catechin)*	0.000254803	0.000248872	0.000188574	0.00059401	0.000502023	0.000690974	0.00023075	0.000595669	2.581448595	1.36818087	0.012673555	1.244264697	up
HJN053	Tannins	Proanthocyanidins	2α,3α-Epoxy-5,7,3',4'-tetrahydroxyflavan-(4β-8-epicatechin)*	0.000270403	0.000327479	0.000311384	0.000627876	0.000673685	0.000758101	0.000303089	0.000686554	2.265193476	1.17963428	0.003765725	1.2770864	up
pmb0492	Alkaloids	Phenolamine	N',N'',N'''-p-Coumaroyl-cinnamoyl-caffeoyl spermidine	1.72E-05	7.55E-06	5.33E-06	3.73E-05	3.50E-05	3.82E-05	1.00E-05	3.68E-05	3.669731796	1.875674627	0.013401251	1.258610542	up
pmb0500	Alkaloids	Phenolamine	N-p-Coumaroyl-N'-feruloylputrescine	7.53E-09	7.83E-09	8.05E-09	0.000306742	0.000554832	0.000599891	7.80E-09	0.000487155	62421.71938	15.92976048	0.033265257	1.2242099	up
pmb0896	Alkaloids	Phenolamine	N-Feruloylputrescine*	7.53E-09	7.83E-09	8.05E-09	5.34E-05	0.000101143	9.36E-05	7.80E-09	8.27E-05	10599.22212	13.37167077	0.030547308	1.231043023	up
Lmtn003032	Alkaloids	Alkaloids	Sambunigrin	7.53E-09	7.83E-09	8.05E-09	0.00015181	0.000172112	0.000197476	7.80E-09	0.000173799	22269.80937	14.44280159	0.005727604	1.292398149	up
pmb0374	Alkaloids	Alkaloids	2-Aminopurine	0.000315454	0.000177435	0.000140715	0.000731072	0.000704422	0.000672314	0.000211201	0.000702603	3.326696555	1.734090276	0.006959474	1.275440833	up
pmb0782	Alkaloids	Alkaloids	Piperidine	0.000140039	0.000164444	0.000145634	0.000374482	0.000460963	0.000385246	0.000150039	0.000406897	2.711937674	1.439324023	0.007557721	1.277631487	up
pmb1912	Alkaloids	Alkaloids	10-Formyltetrahydrofuran	3.65E-05	1.70E-05	1.44E-05	0.000143021	0.00015775	0.000145683	2.26E-05	0.000148818	6.579930685	2.718072386	0.000283736	1.296676801	up
pmp001198	Alkaloids	Alkaloids	6-Deoxyfagomine*	0.000157614	0.000215094	0.000204763	0.000587916	0.000696513	0.000499823	0.00019249	0.000594751	3.089770401	1.627499636	0.013215668	1.254642279	up
pmp001274	Alkaloids	Alkaloids	2-Hydroxy-5,8,11,14,17-icosapentaenoyloxy]propyl-2-(trimethylammonio)ethyl phosphate	5.15E-05	0.000126142	7.40E-05	0.000372942	0.000594645	0.000770048	8.39E-05	0.000579212	6.905553389	2.787757032	0.045406903	1.181312936	up
pmp001277	Alkaloids	Alkaloids	3-{(2-Aminoethoxy)(hydroxy)phosphoryl]oxy}-2-hydroxypropyl palmitate*	0.001736739	0.002254747	0.00172323	0.004155975	0.006989098	0.005482899	0.001904906	0.005542657	2.909675479	1.540858256	0.041849399	1.18826745	up
pmp001287	Alkaloids	Alkaloids	N-Benzylmethylene isomethylamine	0.001630034	0.002036869	0.002098071	0.009485543	0.013376647	0.014892895	0.001921658	0.012585029	6.549046998	2.711284984	0.02131669	1.2508081	up
pmb1096	Alkaloids	Plumerane	Indole	1.31E-05	1.16E-05	1.02E-05	5.56E-05	3.98E-05	3.58E-05	1.16E-05	4.37E-05	3.758234762	1.910055189	0.03196198	1.222318024	up
pmn001407	Terpenoids	Triterpene	Platycogenic acid C	0.002990921	0.001184062	0.000828701	0.005100538	0.004310473	0.00368655	0.001667895	0.004365854	2.617583421	1.388235516	0.035426058	1.131264291	up
mws0147	Organic acids	Organic acids	3-Hydroxy-3-methyl butyric acid	2.58E-05	1.49E-05	1.67E-05	4.52E-05	7.05E-05	5.52E-05	1.91E-05	5.70E-05	2.979920399	1.575273793	0.021319319	1.203178654	up
mws0208	Organic acids	Organic acids	Adipic Acid*	2.33E-05	1.97E-05	8.05E-09	7.34E-05	9.86E-05	0.000107255	1.43E-05	9.31E-05	6.49630564	2.69961951	0.004469846	1.246352912	up
mws2628	Organic acids	Organic acids	N-Methyl-4-aminobutyric acid*	2.47E-05	1.50E-05	1.11E-05	4.11E-05	2.81E-05	3.49E-05	1.69E-05	3.47E-05	2.050132222	1.035716959	0.032422454	1.11105627	up
pme1654	Organic acids	Organic acids	Jasmonic acid	4.54E-05	1.07E-05	1.28E-05	9.54E-05	0.00011137	0.000140683	2.30E-05	0.000115812	5.037968827	2.332842195	0.006384907	1.223993006	up
Lmhp112042	Lipids	Glycerol ester	1-Linoleoylglycerol*	0.000270504	0.000135626	0.000137826	0.001224773	0.001273735	0.001404734	0.000181319	0.001301081	7.175664559	2.84311245	0.00011064	1.297363142	up
pmb0890	Lipids	Glycerol ester	MAG(18:2)*	0.002490704	0.001688994	0.001336226	0.005825479	0.008168826	0.007052617	0.001838641	0.007015641	3.815665785	1.931934811	0.006725944	1.255192756	up
pmf0297	Lipids	Glycerol ester	1-Eicosanol	1.85E-05	1.23E-05	1.31E-05	3.36E-05	4.29E-05	5.68E-05	1.46E-05	4.44E-05	3.034614583	1.601513296	0.038956996	1.181574214	up
Lmhp009034	Lipids	LPE	LysoPE 16:1*	6.62E-05	4.16E-05	3.41E-05	0.000106068	0.000103246	8.92E-05	4.73E-05	9.95E-05	2.10409938	1.073202847	0.016975396	1.205573234	up
pmd0147	Lipids	LPC	LysoPC 20:2	6.17E-05	7.00E-05	6.35E-05	0.000156429	0.000176324	0.000223704	6.51E-05	0.000185486	2.850915074	1.511425063	0.024872379	1.239336735	up
pmp001281	Lipids	LPC	LysoPC 18:1	0.001129985	0.000929116	8.05E-09	0.003106271	0.00200434	0.001928569	0.00068637	0.002346394	3.418555608	1.773386893	0.032683412	1.111261522	up
pmb0864	Lipids	LPE	LysoPE 14:0*	6.34E-06	7.39E-06	3.98E-06	1.21E-05	1.75E-05	1.95E-05	5.90E-06	1.64E-05	2.773274449	1.471590396	0.026050033	1.186257707	up
pmb0889	Lipids	Free fatty acids	Punicic acid	0.000726649	0.000674954	0.000626613	0.001508834	0.001862102	0.001460776	0.000676072	0.00161057	2.382247872	1.252323533	0.014246139	1.260668331	up
pmb2778	Lipids	Free fatty acids	9,10-EODE*	0.000879082	0.000757363	0.000765548	0.001615044	0.001810934	0.00147999	0.000800664	0.001635323	2.042457514	1.030306069	0.006214287	1.269770193	up
pmb2799	Lipids	Free fatty acids	12,13-EODE	5.72E-05	5.31E-05	7.10E-05	0.000168127	0.000301619	0.000270939	6.04E-05	0.000246895	4.085147273	2.03038809	0.041681975	1.198206452	up
pmn001689	Lipids	Free fatty acids	9-Hydroxy-12-oxo-10-octadecenoic acid*	1.42E-05	1.11E-05	1.62E-05	2.88E-05	4.07E-05	3.90E-05	1.38E-05	3.62E-05	2.613979247	1.386247687	0.015990967	1.231088244	up
pmn001694	Lipids	Free fatty acids	9,10,13-Trihyroxy-11-octadecadienoic acid	0.000266319	0.000201807	0.000238946	0.000690747	0.000680336	0.000531557	0.000235691	0.000634214	2.690869614	1.428072487	0.009376193	1.261875892	up
Rfmb091	Lipids	Free fatty acids	9(S)-HODE*	0.00030926	0.000285426	0.000300731	0.00068687	0.000952111	0.000760934	0.000298473	0.000799971	2.680217344	1.422349996	0.023214761	1.247252614	up
pmb0962	Amino acids and derivatives	Amino acids and derivatives	L-Lysine butyrate	0.000168954	0.000268267	0.000284239	2.25E-05	1.22E-05	9.85E-06	0.000240487	1.48E-05	0.061682501	-4.018994927	0.023525748	1.24504456	down
pme0137	Amino acids and derivatives	Amino acids and derivatives	N-α-Acetyl-L-glutamine	0.001937177	0.001827952	0.00192599	0.001242452	0.000666556	0.000671021	0.00189704	0.000860009	0.45334281	-1.14132569	0.029042508	1.22409358	down
pme0278	Amino acids and derivatives	Amino acids and derivatives	2,6-Diaminooimelic acid	0.000471561	0.00069025	0.000605845	8.30E-05	0.000118033	9.67E-05	0.000589219	9.92E-05	0.168436904	-2.569719833	0.014648279	1.264700728	down
Rfmb318	Amino acids and derivatives	Amino acids and derivatives	D-Proline betaine	0.002085979	0.003883442	0.00413586	0.000653075	0.000440466	0.000332222	0.003368427	0.000475254	0.141090842	-2.825303744	0.043747936	1.192225923	down
Hmtn001120	Phenolic acids	Phenolic acids	5-(2-Hydroxyethyl)-2-O-glucosylohenol*	0.001543666	0.001585275	0.00137057	0.000671173	0.000452167	0.00040491	0.001499837	0.000509417	0.339648025	-1.557887629	0.000880718	1.278902833	down
Lmdn003756	Phenolic acids	Phenolic acids	Methyl caffeate*	0.000994993	0.001338335	0.001437113	7.25E-05	8.44E-05	7.78E-05	0.001256814	7.83E-05	0.062272592	-4.005258863	0.012634835	1.275213224	down
Lmgn002253	Phenolic acids	Phenolic acids	Syringoylcaffeoylquinic acid O-glucose	0.000421414	0.000622973	0.000788633	5.03E-05	6.39E-05	4.41E-05	0.000611006	5.28E-05	0.08635901	-3.533509483	0.033983072	1.222088991	down
Lmhn002574	Phenolic acids	Phenolic acids	Caffeoylp-Hydroxybenzoyltartaric acid	0.000133745	0.000232384	0.000202911	6.83E-05	3.02E-05	1.79E-05	0.00018968	3.88E-05	0.204627996	-2.288924554	0.019476965	1.198348524	down
Lmhn004093	Phenolic acids	Phenolic acids	Benzoylferuloyltartaric acid	6.69E-05	0.000108469	8.76E-05	1.97E-05	3.78E-05	3.37E-05	8.77E-05	3.04E-05	0.346775757	-1.527925052	0.025875107	1.188189165	down
mad2085	Phenolic acids	Phenolic acids	Caffeoyl-p-coumaroyltartaric acid	0.000450396	0.000684525	0.000824095	6.42E-09	5.39E-09	5.54E-09	0.000653005	5.78E-09	8.86E-06	-16.78480518	0.026760805	1.240496494	down
mws0906	Phenolic acids	Phenolic acids	Coniferin	0.000948796	0.001922709	0.001550702	6.10E-05	0.000164832	7.43E-05	0.001474069	0.000100015	0.067849431	-3.881519475	0.038550437	1.207637733	down
pma0149	Phenolic acids	Phenolic acids	Sinapoyl malate	1.61E-05	2.26E-05	2.63E-05	2.55E-06	4.81E-06	3.21E-06	2.16E-05	3.52E-06	0.162867788	-2.618226802	0.02183944	1.238663544	down
pmb0142	Phenolic acids	Phenolic acids	Caffeic aldehyde	7.70E-05	0.000113342	0.000131315	8.07E-06	1.09E-05	1.20E-05	0.000107236	1.03E-05	0.096437617	-3.374260184	0.02554161	1.241874702	down
pmb3061	Phenolic acids	Phenolic acids	5-O-p-Coumaroylquinic acid O-glucoside*	0.000176486	0.000363015	0.000347633	1.13E-05	7.84E-06	6.44E-06	0.000295711	8.52E-06	0.028802969	-5.117638658	0.040627731	1.207411381	down
pmb3064	Phenolic acids	Phenolic acids	3-O-p-Coumaroyl quinic acid O-glucoside	0.000147747	0.000309746	0.000271136	9.13E-06	9.23E-06	6.75E-06	0.000242876	8.37E-06	0.034465101	-4.85871995	0.040730071	1.207287141	down
pme2598	Phenolic acids	Phenolic acids	3,4-Dihydroxybenzeneacetic acid	0.000165941	0.000119503	0.000124035	3.71E-05	2.35E-05	2.26E-05	0.000136493	2.77E-05	0.20318887	-2.299106713	0.011934336	1.257283707	down
pmn001710	Phenolic acids	Phenolic acids	Rosmarinyl Glucoside	0.000100956	0.000104911	9.27E-05	4.84E-05	2.00E-05	1.96E-05	9.95E-05	2.93E-05	0.294797904	-1.762201826	0.010256061	1.255446147	down
Zmhn000892	Phenolic acids	Phenolic acids	4-O-Glucosyl-3,4-dihydroxybenzyl alcohol	0.000312817	0.000453873	0.000519804	0.000191108	0.00016258	0.000117737	0.000428832	0.000157141	0.366440881	-1.448347633	0.035420569	1.180488402	down
Zmhn001358	Phenolic acids	Phenolic acids	4-O-Glucosyl-4-hydroxybenzoic acid*	0.000936159	0.000707914	0.000685097	0.00032926	0.000190242	0.000159731	0.00077639	0.000226411	0.291620452	-1.777836192	0.007123294	1.234635641	down
Zmhn002334	Phenolic acids	Phenolic acids	6-O-Feruloyl-glucose	0.00023922	0.000370716	0.000264714	0.000116525	6.28E-05	0.00011685	0.00029155	9.87E-05	0.338645363	-1.562152855	0.026109996	1.189853823	down
Zmhn002508	Phenolic acids	Phenolic acids	4-p-Cumaroyl-rhamnosyl-(1�?)-glucose	0.000139587	0.000168908	0.000222347	6.42E-09	5.39E-09	5.54E-09	0.000176947	5.78E-09	3.27E-05	-14.90102918	0.01823528	1.261315049	down
mws0675	Nucleotides and derivatives	Nucleotides and derivatives	β-Nicotinamide mononucleotide	0.000272286	0.000424002	0.000454513	6.66E-05	5.76E-05	5.60E-05	0.0003836	6.01E-05	0.156548046	-2.675322593	0.028666923	1.234827968	down
pmc0066	Nucleotides and derivatives	Nucleotides and derivatives	2'-Deoxyinosine-5'-monophosphate	0.000720196	0.000904753	0.000624744	0.000383706	0.0002441	0.000150019	0.000749898	0.000259275	0.345747202	-1.53221052	0.010872795	1.198850593	down
pme0033	Nucleotides and derivatives	Nucleotides and derivatives	Hypoxanthine	7.92E-05	0.00010605	0.000134213	2.33E-05	4.57E-05	3.79E-05	0.000106472	3.57E-05	0.334977698	-1.577863045	0.032532881	1.176344788	down
pme0040	Nucleotides and derivatives	Nucleotides and derivatives	Adenine	0.009226846	0.014169068	0.017680394	0.002598884	0.003446737	0.002363846	0.013692103	0.002803155	0.204727896	-2.288220399	0.044940835	1.190560654	down
pme0257	Nucleotides and derivatives	Nucleotides and derivatives	Uracil	7.08E-05	0.000115309	0.000120743	5.14E-05	3.49E-05	3.45E-05	0.000102293	4.03E-05	0.393794884	-1.344483728	0.046805453	1.150534674	down
pme1173	Nucleotides and derivatives	Nucleotides and derivatives	Allopurinol	8.52E-05	8.43E-05	0.000121289	1.99E-05	3.24E-05	3.45E-05	9.69E-05	2.89E-05	0.298656658	-1.74344021	0.020290382	1.221374109	down
HJAP148	Flavonoids	Flavonoid	Kaempferol-3-O-Sambubioside	0.003370791	0.006447692	0.006743199	0.000140633	7.62E-05	6.00E-05	0.005520561	9.23E-05	0.016713346	-5.90285556	0.037204238	1.215438211	down
HJN086	Flavonoids	Flavonoid	Eriodictyol-3'-O-glucoside*	0.000726071	0.000914933	0.000910136	0.000215187	0.000291511	0.000218858	0.00085038	0.000241852	0.284404523	-1.813983685	0.004709494	1.277048156	down
Hmpp002612	Flavonoids	Flavonoid	Luteolin-7-O-gentiobioside*	0.033571492	0.043901139	0.047104191	0.003550075	0.00383978	0.004353199	0.041525607	0.003914351	0.094263553	-3.407156123	0.011378196	1.277941695	down
Lmbp002336	Flavonoids	Flavonoid	Quercetin-3-O-(2-O-rhamnosyl)-galactoside	3.54E-05	6.59E-05	5.13E-05	8.14E-06	1.15E-05	1.20E-05	5.08E-05	1.05E-05	0.207432688	-2.269284841	0.042426166	1.196498832	down
pme2459	Flavonoids	Flavonoid	Luteolin-7-O-glucoside (Cynaroside)*	0.000412635	0.000725952	0.000689525	7.77E-05	6.79E-05	6.08E-05	0.00060937	6.88E-05	0.112903761	-3.146834554	0.031630701	1.22799493	down
pmp001079	Flavonoids	Flavonoid	Luteolin-7-O-neohesperidoside (Lonicerin)*	0.000231311	0.000371264	0.00040119	5.21E-05	3.31E-05	3.10E-05	0.000334588	3.88E-05	0.115820531	-3.110037078	0.028254309	1.231731394	down
Hmmp002121	Flavonoids	Flavonols	Isorhamnetin-3-O-gallate	0.002323826	0.001737112	0.002030276	0.001041293	0.000365704	0.00016834	0.002030405	0.000525112	0.258624453	-1.951069406	0.012838694	1.206196257	down
Lmjp002461	Flavonoids	Flavonols	Quercetin-3-O-neohesperidoside*	0.000160141	0.000229355	0.000191231	7.66E-05	5.27E-05	6.96E-05	0.000193576	6.63E-05	0.342479607	-1.545910008	0.015380719	1.240756634	down
Lmjp002596	Flavonoids	Flavonols	Quercetin-3-O-xylosyl(1�?)-galactoside*	0.001084123	0.001866934	0.00170579	0.000394705	0.000518535	0.000558205	0.001552282	0.000490482	0.315974535	-1.6621198	0.042091268	1.188865255	down
mws0919	Flavonoids	Flavonols	Kaempferol-3-O-rhamnoside (Afzelin)(Kaempferin)	0.018722337	0.028506939	0.029688537	0.008743494	0.010231703	0.013449363	0.025639271	0.010808187	0.421548125	-1.246230754	0.036595726	1.168165767	down
pmb0706	Flavonoids	Flavonols	Quercetin-5-O-malonylglucosyl-glucoside	1.43E-05	1.45E-05	1.57E-05	4.92E-07	6.16E-07	1.11E-06	1.48E-05	7.41E-07	0.049883129	-4.325304221	0.000139656	1.304922264	down
pmn001637	Flavonoids	Flavonols	Kaempferol-3-O-arabinoside (Juglanin)*	0.000475218	0.000802679	0.000949042	6.26E-05	0.000244502	0.000367485	0.000742313	0.000224868	0.302929017	-1.722948319	0.044598326	1.102040399	down
HJN041	Flavonoids	Flavanols	Epicatechin glucoside	0.000945114	0.001128113	0.001186951	0.000190124	0.000143215	0.000103061	0.001086726	0.000145467	0.133857865	-2.901226181	0.002853129	1.290438125	down
pmb2947	Flavonoids	Flavanols	Catechin-catechin-catechin*	0.000567386	0.000633292	0.000632892	0.000235125	0.000170686	0.000210027	0.00061119	0.000205279	0.335868073	-1.574033434	0.00017115	1.294833063	down
pmn001415	Flavonoids	Flavanols	Catechin-(7,8-bc)-4β-(3,4-dihydroxyphenyl)-dihydro-2-(3H)-ne	0.038668226	0.043038848	0.043514985	0.024557485	0.006262327	0.004630759	0.041740686	0.011816857	0.28310165	-1.820607937	0.036461252	1.196838152	down
pmn001417	Flavonoids	Flavanols	Cinchonain Ic	0.018795148	0.022012348	0.022858045	0.011323203	0.006522958	0.004310952	0.021221847	0.007385704	0.348023632	-1.52274282	0.00828439	1.234322332	down
pmn001418	Flavonoids	Flavanols	Cinchonain Id*	0.033404111	0.038785691	0.037276582	0.022726242	0.004496988	0.003509434	0.036488795	0.010244222	0.280749791	-1.832643147	0.044860236	1.17313648	down
Rfmb26201	Lignans and Coumarins	Lignans	Syringaresinol-acetylGlucoside	5.44E-05	5.29E-05	4.11E-05	1.80E-05	5.30E-06	6.17E-06	4.95E-05	9.83E-06	0.198703988	-2.331307267	0.002517167	1.253560654	down
Lmyp005839	Lignans and Coumarins	Lignans	Balanophonin	4.26E-05	6.84E-05	6.92E-05	2.63E-05	1.74E-05	1.31E-05	6.01E-05	1.89E-05	0.315069599	-1.666257537	0.027096906	1.185970352	down
mws1015	Lignans and Coumarins	Coumarins	Esculin(6,7-DihydroxyCoumarin-6-glucoside)*	0.002546526	0.004502882	0.005258683	8.94E-05	6.70E-05	6.87E-05	0.004102697	7.50E-05	0.018288175	-5.772945093	0.037967242	1.213792147	down
Cmjn004337	Others	Others	Benzyl-O-glucose-xyranoside	0.001600324	0.001767653	0.002300562	0.000303577	0.00038523	0.000397175	0.001889513	0.000361994	0.191580603	-2.383976596	0.017060598	1.259643774	down
Cmyp007180	Others	Others	Dihydroactinidiolide	0.000230742	0.000382941	0.000465363	3.71E-05	3.58E-05	2.92E-05	0.000359682	3.40E-05	0.094589418	-3.402177395	0.041604197	1.204800782	down
HJN055	Others	Others	Dihydrocharcone-4'-O-β-Dglucoside*	0.002219632	0.00384359	0.003571944	0.001136098	0.000951811	0.001273252	0.003211722	0.001120387	0.348843181	-1.51934946	0.048903318	1.175522709	down
Lmtp001399	Others	Others	5,6-Dihydroxyindole-5-O-β-glucoside	1.65E-05	2.45E-05	1.65E-05	5.39E-06	1.01E-05	6.49E-06	1.92E-05	7.32E-06	0.381693819	-1.389512271	0.02892249	1.1646203	down
pme2596	Others	Vitamin	4-Pyridoxic acid	0.000428804	0.000627567	0.000813532	9.19E-05	8.52E-05	9.53E-05	0.000623301	9.08E-05	0.145688553	-2.779040572	0.04077989	1.206972658	down
HmLn000659	Tannins	Tannin	3-O-Galloyl-glucose*	0.001615305	0.001401419	0.001381482	0.000775124	0.000490783	0.000389286	0.001466068	0.000551731	0.37633366	-1.409915764	0.004521064	1.251622364	down
Lmfn000604	Tannins	Tannin	6-O-Galloyl-glucose*	0.001720754	0.001439356	0.001461262	0.000832578	0.000550644	0.000414043	0.001540457	0.000599088	0.388902727	-1.362518742	0.004660716	1.243125428	down
pmn001627	Tannins	Tannin	Glucogallin*	0.001668364	0.001460935	0.001307605	0.000741194	0.00056585	0.000413076	0.001478968	0.000573373	0.3876847	-1.367044294	0.003129699	1.247836115	down
HJN074	Tannins	Proanthocyanidins	Procyanidin A6	0.000243321	0.000371142	0.000413836	5.45E-05	3.74E-05	2.01E-05	0.000342766	3.73E-05	0.108860394	-3.199448934	0.023569431	1.237442329	down
pmn001646	Tannins	Proanthocyanidins	Procyanidin C1*	0.004304773	0.005376223	0.005847731	0.002481125	0.001743889	0.001974757	0.005176243	0.002066591	0.399245297	-1.324652681	0.009884412	1.243680479	down
pmn001650	Tannins	Proanthocyanidins	Cinnamtannin B2	0.000607859	0.000882217	0.000908794	0.000396394	0.000439897	0.000355519	0.000799623	0.00039727	0.496821408	-1.009200754	0.045411119	1.172670154	down
pma0702	Alkaloids	Phenolamine	N,N'-Bis(Sinapoyl)Spermidine	4.58E-05	8.39E-05	8.14E-05	4.98E-06	5.46E-06	3.33E-06	7.04E-05	4.59E-06	0.065293604	-3.936914508	0.032836847	1.22497772	down
pme1841	Alkaloids	Phenolamine	Cadaverine	0.000702856	0.0009232	0.000819534	0.000285714	0.000137128	0.000151682	0.000815196	0.000191508	0.234922325	-2.089744271	0.001953088	1.267357788	down
Lmlp006927	Alkaloids	Alkaloids	2-[4-(2-{[3-(2-Amino-2-oxoethyl)-5-methoxy-2-methyl-1H-indol-1-yl]methyl } phenoxy)butoxy]-N-(pyridin-3-yl)benzamide	0.000230098	0.000348997	0.000211676	7.55E-06	5.26E-05	3.64E-05	0.000263591	3.22E-05	0.122102242	-3.033838408	0.024754897	1.218829892	down
Lmqn000780	Alkaloids	Alkaloids	UDP-N-acetylglucosamine	1.06E-05	1.38E-05	1.37E-05	3.15E-06	8.82E-06	6.93E-06	1.27E-05	6.30E-06	0.496379819	-1.010483633	0.040416519	1.113937204	down
mws0191	Alkaloids	Alkaloids	Betaine*	0.003355643	0.004699094	0.004615077	0.001009429	0.000735758	0.00063407	0.004223271	0.000793086	0.18778946	-2.412812003	0.011608327	1.265117895	down
pmp001275	Alkaloids	Alkaloids	3-Hydroxypropyl palmitate glc-glucosamine	0.000624689	0.000568955	0.000759153	0.0003342	0.000333272	0.000308278	0.000650933	0.00032525	0.499667755	-1.000958976	0.026540652	1.233834859	down
pmp000966	Alkaloids	Pyrrole alkaloids	Stachydrine*	0.004284688	0.006895717	0.008630014	0.001344243	0.001053188	0.000883486	0.006603473	0.001093639	0.165615713	-2.594088541	0.047293038	1.187654291	down
pmc0682	Alkaloids	Plumerane	4-Aminoindole	0.00022347	0.000403702	0.0004144	1.25E-05	1.04E-05	5.54E-09	0.00034719	7.63E-06	0.021972346	-5.508167299	0.031277932	1.228329401	down
Hmcp005589	Terpenoids	Triterpene	β-Amyrenone*	0.00024081	0.000433025	0.000366308	6.42E-09	5.39E-09	5.54E-09	0.000346714	5.78E-09	1.67E-05	-15.87145858	0.025409248	1.243821901	down
mws1565	Terpenoids	Sesquiterpenoids	Geniposide	0.000289292	0.000417467	0.00051349	8.35E-05	1.85E-05	1.67E-05	0.00040675	3.96E-05	0.09733743	-3.360861501	0.020916117	1.225051721	down
Hmcp005697	Terpenoids	Triterpene	δ-Amyrenone*	0.000762886	0.001136553	0.000946627	8.43E-05	9.72E-05	4.73E-05	0.000948689	7.62E-05	0.080369514	-3.637207834	0.01362994	1.26875713	down
Hmjn008136	Terpenoids	Triterpene	Camaldulenic acid*	0.003663874	0.003450034	0.003940345	0.000875632	0.000440394	0.000412177	0.003684751	0.000576068	0.156338297	-2.677256871	0.000115771	1.296133857	down
Li512114	Terpenoids	Triterpene	Ursolic acid-OCH3	9.56E-05	0.000109531	0.000115082	1.61E-05	1.61E-05	1.24E-05	0.000106732	1.49E-05	0.139428348	-2.842404181	0.002869098	1.296875347	down
Lmzn006024	Terpenoids	Triterpene	Zizyberanal acid	0.000957249	0.000541233	0.000868296	6.42E-09	0.000175749	8.21E-05	0.000788926	8.60E-05	0.108957345	-3.198164639	0.019424693	1.218881689	down
pmn001406	Terpenoids	Triterpene	3-O-Glucosyl platycodigenin methylester	0.000564331	0.000792307	0.000911299	1.45E-05	3.59E-05	5.94E-06	0.000755979	1.88E-05	0.02480545	-5.333199089	0.01791998	1.260204171	down
pmn001426	Terpenoids	Triterpene	Euscaphic acid	0.000565152	0.000765377	0.000852304	0.0001114	0.000277095	0.000178397	0.000727611	0.000188964	0.25970492	-1.945054751	0.010211881	1.22924981	down
pmn001704	Terpenoids	Triterpene	2,3-Dihydroxy 5(6),12(13)diene ursolic acid*	0.000219871	0.000212684	0.000245395	2.63E-05	1.56E-05	1.30E-05	0.000225983	1.83E-05	0.080952802	-3.626775165	0.000621054	1.300666026	down
pmn001708	Terpenoids	Triterpene	Asiatic acid*	0.00459317	0.005461669	0.005169422	0.001806794	0.002311225	0.001408368	0.005074754	0.001842129	0.362998707	-1.461963686	0.000901322	1.275100715	down
pmp000444	Terpenoids	Triterpene	27,28-Dicarboxyl ursolic acid	9.37E-05	0.000127812	0.000150831	1.15E-05	2.48E-05	1.31E-05	0.000124114	1.65E-05	0.132673475	-2.914048125	0.018039266	1.246173101	down
pmp000780	Terpenoids	Triterpene	3-O-Trans-feruloyl euscaphic acid	0.002372701	0.003471787	0.002991571	0.000451467	0.000229319	7.08E-05	0.002945353	0.000250534	0.085060712	-3.555363253	0.007908248	1.268610166	down
pmp000781	Terpenoids	Triterpene	p-Coumaroyleuscaphic acid	0.000686954	0.000962007	0.000632194	5.61E-05	4.25E-05	6.20E-06	0.000760385	3.49E-05	0.045940263	-4.444097079	0.017534425	1.257806747	down
pmp000782	Terpenoids	Triterpene	Caffeoyl hawthorn acid*	0.006561396	0.00770902	0.007816384	0.000400778	0.000502993	7.61E-05	0.007362267	0.000326607	0.044362313	-4.494521617	0.001518217	1.298300326	down
Lmmn005092	Terpenoids	Triterpene Saponin	Medicagenic acid 3-O-GlcA-28-O-Rha(1,2)-Ara	0.000310357	0.000467525	0.000498929	5.45E-05	8.56E-05	6.58E-05	0.000425604	6.86E-05	0.16129006	-2.632270568	0.023447205	1.241622892	down
Lmmn001643	Organic acids	Organic acids	2-Hydroxycinnamic acid*	0.000194856	0.000204644	0.000304157	3.23E-05	4.55E-05	2.49E-05	0.000234552	3.42E-05	0.145997277	-2.775986636	0.026187112	1.232656596	down
mws0154	Organic acids	Organic acids	Shikimic acid	0.001810136	0.003580813	0.003418734	0.000699772	0.000345309	0.000255894	0.002936561	0.000433658	0.147675572	-2.759496898	0.041000778	1.186112002	down
mws0596	Organic acids	Organic acids	3-Hydroxyanthranilic acid	6.42E-05	5.91E-05	5.20E-05	4.04E-05	1.49E-05	1.13E-05	5.84E-05	2.22E-05	0.38021799	-1.395101299	0.043920703	1.149177899	down
pme0295	Organic acids	Organic acids	4-Acetamidobutyric acid	0.000190496	0.000176522	0.000192044	7.17E-05	8.87E-05	8.67E-05	0.000186354	8.23E-05	0.441874432	-1.178291639	0.000146384	1.295012914	down
pme1975	Organic acids	Organic acids	Malonic acid	0.000113794	0.000131258	0.000160767	3.07E-05	5.38E-05	3.38E-05	0.000135273	3.94E-05	0.291471082	-1.778575338	0.008237026	1.243990262	down
Hmbn006558	Steroids	Steroidal saponins	27-O-(3-Hydroxy-3-methylglutaroyl)spirost-5-ene-3β,27-diol(isonarthogenin)-3-O-rha-(1�?)-O-[glu-(1�?)]-glucoside	0.000369961	0.000497788	0.000617231	1.95E-06	2.22E-05	5.26E-07	0.000494993	8.21E-06	0.016584415	-5.914028094	0.020020499	1.254368518	down
Cmbp005523	Lipids	Glycerol ester	1,3-O-Dicaffeoylglycerol	0.000187608	0.000119955	9.39E-05	2.18E-05	9.67E-06	9.83E-06	0.00013381	1.38E-05	0.102777191	-3.282407967	0.047542463	1.183118625	down
Lmhp008513	Lipids	Glycerol ester	2-γ-Linolenoyl-glycerol-diglucoside*	0.00156643	0.00111393	0.001815442	0.000585877	0.000545701	0.000449447	0.001498601	0.000527008	0.351666921	-1.50771846	0.037557239	1.200594362	down
Lmhp009526	Lipids	Glycerol ester	2-γ-Linolenoyl-glycerol-glucoside*	0.001122788	0.001136118	0.000965678	0.000401883	0.000284303	0.000192136	0.001074861	0.000292774	0.272383145	-1.876290662	0.000701194	1.279627376	down
Lmhp010099	Lipids	LPC	LysoPC 22:5	1.76E-05	1.36E-05	1.57E-05	3.20E-06	4.90E-06	4.61E-06	1.56E-05	4.24E-06	0.271634264	-1.880262624	0.003928544	1.275932081	down
Lmyn005812	Lipids	Glycerol ester	Gingerglycolipid A*	0.016550576	0.019940587	0.013660985	0.004656235	0.005379598	0.003757249	0.016717383	0.004597694	0.275024749	-1.862366646	0.016720576	1.249080009	down
pmb0302	Lipids	Glycerol ester	2-Aminoethylphosphonate	1.86E-05	2.60E-05	3.15E-05	1.25E-05	6.84E-06	9.47E-06	2.54E-05	9.61E-06	0.378407082	-1.401989006	0.03535084	1.162860087	down
pmd0130	Lipids	LPC	LysoPC 14:0(2n isomer)	0.00010591	9.43E-05	7.35E-05	1.65E-05	3.63E-05	2.13E-05	9.12E-05	2.47E-05	0.270642149	-1.88554156	0.006850214	1.23885637	down
Lmhp001670	Amino acids and derivatives	Amino acids and derivatives	L-Valyl-L-Leucine	8.30E-05	7.89E-05	8.87E-05	0.000834004	0.000559535	0.000315496	8.35E-05	0.000569678	6.82003286	2.76977869	0.083175462	1.114532465	unchanged
Lmhp002001	Amino acids and derivatives	Amino acids and derivatives	L-Valyl-L-Phenylalanine*	3.06E-05	2.52E-05	3.12E-05	0.000204823	0.000156295	9.14E-05	2.90E-05	0.000150838	5.204318973	2.379709388	0.065166999	1.151837595	unchanged
Lmhp002031	Amino acids and derivatives	Amino acids and derivatives	L-Leucyl-L-Leucine	3.56E-05	3.69E-05	3.74E-05	0.000179838	0.000224712	0.000115162	3.66E-05	0.000173237	4.731219082	2.242211967	0.050089278	1.186926375	unchanged
Lmrj002087	Amino acids and derivatives	Amino acids and derivatives	L-Isoleucyl-L-Aspartate	7.53E-09	7.83E-09	8.05E-09	0.000201829	0.000126738	5.96E-05	7.80E-09	0.000129399	16580.60986	14.01720945	0.087700135	1.105299525	unchanged
mws0001	Amino acids and derivatives	Amino acids and derivatives	L-Asparagine	0.001933411	7.47E-05	6.22E-05	0.012866466	0.000896809	0.00059462	0.000690093	0.004785965	6.93525018	2.793947927	0.417875751	0.586657172	unchanged
mws0216	Amino acids and derivatives	Amino acids and derivatives	Trans-4-Hydroxy-L-proline	0.000466464	0.00030188	0.000343457	0.000476152	0.000257198	0.000326002	0.0003706	0.000353117	0.952824789	-0.069717147	0.841064134	0.139322956	unchanged
mws0219	Amino acids and derivatives	Amino acids and derivatives	L-Aspartic Acid	0.000306691	0.000120016	0.000129947	0.001011853	0.000510908	0.00042341	0.000185551	0.000648724	3.49619655	1.805786293	0.116021242	1.005383356	unchanged
mws0230	Amino acids and derivatives	Amino acids and derivatives	L-Threonine*	0.000166334	0.000226362	0.00022088	0.000721235	0.00010702	0.000118266	0.000204525	0.000315507	1.542630528	0.625392567	0.639802929	0.344408936	unchanged
mws0250	Amino acids and derivatives	Amino acids and derivatives	L-Tyrosine	0.002967153	0.003168637	0.00355182	0.004379659	0.002897794	0.002508138	0.003229203	0.003261864	1.010114147	0.014518333	0.960550775	0.037326946	unchanged
mws0254	Amino acids and derivatives	Amino acids and derivatives	L-Histidine	0.000536345	0.000448426	0.000554543	0.002636948	0.000905437	0.000862117	0.000513105	0.001468167	2.861340497	1.516691187	0.243628866	0.827386153	unchanged
mws0256	Amino acids and derivatives	Amino acids and derivatives	L-Valine*	0.002280056	0.002245872	0.002525949	0.025077847	0.014515034	0.013251062	0.002350626	0.017614648	7.493598897	2.905658758	0.055298246	1.174189399	unchanged
mws0260	Amino acids and derivatives	Amino acids and derivatives	L-Arginine	0.001782267	0.00060517	0.000732456	0.0220013	0.008944727	0.011099927	0.001039964	0.014015318	13.47673281	3.752398878	0.083613196	1.108902444	unchanged
mws0282	Amino acids and derivatives	Amino acids and derivatives	L-Tryptophan	0.000135812	0.000191958	0.000185444	0.000986762	0.000608917	0.000425651	0.000171071	0.000673777	3.938572448	1.977672813	0.091490522	1.091949109	unchanged
mws0629	Amino acids and derivatives	Amino acids and derivatives	L-Aspartyl-L-Phenylalanine	2.87E-05	1.94E-05	1.48E-05	5.64E-05	0.000149896	0.000140381	2.09E-05	0.000115571	5.516734981	2.463814676	0.08332388	1.104296033	unchanged
mws0736	Amino acids and derivatives	Amino acids and derivatives	N-Glycyl-L-leucine*	5.51E-05	4.89E-05	7.39E-05	0.000313992	0.00023827	0.000131143	5.93E-05	0.000227802	3.842033685	1.941870168	0.083609302	1.104928563	unchanged
mws1050	Amino acids and derivatives	Amino acids and derivatives	O-Acetylserine*	0.000132147	0.000121391	0.000109215	0.000223941	0.0001824	0.000175687	0.000120917	0.000194009	1.604477208	0.682103296	0.025641221	1.19265784	unchanged
mws1375	Amino acids and derivatives	Amino acids and derivatives	Nicotianamine	0.000128523	6.09E-05	6.22E-05	8.10E-05	4.58E-05	4.20E-05	8.39E-05	5.63E-05	0.671062735	-0.57548045	0.356548738	0.619924115	unchanged
mws1401	Amino acids and derivatives	Amino acids and derivatives	L-Theanine	6.76E-06	7.71E-06	7.49E-06	2.07E-06	3.76E-05	5.54E-09	7.32E-06	1.32E-05	1.808218284	0.854568848	0.676028487	0.310105795	unchanged
mws4134	Amino acids and derivatives	Amino acids and derivatives	Oxidized Glutathione	8.12E-06	1.32E-05	9.28E-06	1.46E-05	1.54E-05	1.85E-05	1.02E-05	1.62E-05	1.586587156	0.665926775	0.039084999	1.097909808	unchanged
pme0008	Amino acids and derivatives	Amino acids and derivatives	L-Citrulline	0.000193475	0.000125132	0.000187304	0.000612223	0.000253016	0.000292753	0.000168637	0.000385997	2.288920229	1.194667184	0.192466009	0.895551929	unchanged
pme0010	Amino acids and derivatives	Amino acids and derivatives	L-Serine	0.000171054	0.000179767	0.000164524	0.000195656	0.00013397	0.000140763	0.000171782	0.000156796	0.912764068	-0.131686096	0.525867321	0.457776904	unchanged
pme0014	Amino acids and derivatives	Amino acids and derivatives	L-Glutamic acid*	0.005070957	0.009023166	0.011560946	0.004335322	0.001410342	0.001448706	0.00855169	0.002398123	0.280426809	-1.834303818	0.062917943	1.076431846	unchanged
pme0026	Amino acids and derivatives	Amino acids and derivatives	L-Lysine	0.004541282	0.004797766	0.005092415	0.011657517	0.002753878	0.001856454	0.004810488	0.005422616	1.127248793	0.172805965	0.863029837	0.128418925	unchanged
pme0122	Amino acids and derivatives	Amino acids and derivatives	N6-Acetyl-L-lysine	4.85E-05	4.63E-05	5.25E-05	6.94E-05	2.88E-05	3.27E-05	4.91E-05	4.36E-05	0.888229954	-0.17099487	0.713885801	0.268084646	unchanged
pme0170	Amino acids and derivatives	Amino acids and derivatives	N-α-Acetyl-L-arginine	0.000363308	0.000815104	0.000750612	5.27E-05	4.01E-05	4.23E-05	0.000643008	4.50E-05	0.070052512	-3.835419411	0.051313244	1.182798707	unchanged
pme0193	Amino acids and derivatives	Amino acids and derivatives	L-Glutamine	0.004447382	0.004734595	0.005106547	0.011902015	0.002734885	0.001827756	0.004762841	0.005488219	1.152299384	0.204515599	0.842715601	0.147458034	unchanged
pme2122	Amino acids and derivatives	Amino acids and derivatives	Histamine	0.000374447	0.000322624	0.000353196	0.00029878	0.000228516	0.000245271	0.000350089	0.000257522	0.735591409	-0.443023465	0.027941285	1.139976935	unchanged
pme2527	Amino acids and derivatives	Amino acids and derivatives	L-Ornithine	0.000112404	1.66E-05	1.42E-05	0.000801998	6.78E-05	4.86E-05	4.78E-05	0.000306162	6.410298358	2.680391507	0.406989563	0.601240982	unchanged
pme2617	Amino acids and derivatives	Amino acids and derivatives	Methionine sulfoxide	0.003117963	0.002990349	0.003217317	0.002212462	0.002125728	0.002281139	0.003108543	0.002206443	0.709799794	-0.494515939	0.000662928	1.288032045	unchanged
pme3017	Amino acids and derivatives	Amino acids and derivatives	2-Aminoisobutyric acid*	0.002974183	0.002291118	0.001650874	0.002873606	0.002588752	0.002146208	0.002305392	0.002536189	1.10011179	0.137650133	0.632479831	0.335738366	unchanged
pme3033	Amino acids and derivatives	Amino acids and derivatives	N,N-Dimethylglycine*	0.002974601	0.00140516	0.001130604	0.002173328	0.001706322	0.001790744	0.001836789	0.001890131	1.029041363	0.041300974	0.935606891	0.059539011	unchanged
pme3382	Amino acids and derivatives	Amino acids and derivatives	N-Acetylthreonine	1.98E-05	3.80E-05	3.83E-05	2.08E-05	2.06E-05	1.83E-05	3.21E-05	1.99E-05	0.621148195	-0.686990583	0.183314005	0.918162484	unchanged
pme3388	Amino acids and derivatives	Amino acids and derivatives	Homoarginine*	1.66E-05	8.19E-06	1.03E-05	8.35E-05	3.70E-05	5.02E-05	1.17E-05	5.69E-05	4.872571843	2.284683457	0.077941803	1.110205215	unchanged
Rfmb319	Amino acids and derivatives	Amino acids and derivatives	Pipecolic acid	0.005273488	0.004471209	0.004139527	0.008157553	0.005168936	0.004504696	0.004628075	0.005943728	1.28427672	0.36095609	0.363154993	0.641171807	unchanged
Cmzn005251	Phenolic acids	Phenolic acids	6-O-Caffeoylarbutin*	0.008110251	0.001800892	0.001573419	0.005008798	0.001422145	0.001352634	0.003828187	0.002594526	0.677742602	-0.561190634	0.648801482	0.317135839	unchanged
Cmzn005999	Phenolic acids	Phenolic acids	Dunalianoside B*	0.001273096	0.002596357	0.002419159	0.000491192	0.000835037	0.000821471	0.002096204	0.0007159	0.341522187	-1.549948788	0.070741069	1.110547707	unchanged
HJN003	Phenolic acids	Phenolic acids	1-O-Sinapoyl-D-glucose*	0.000112153	0.000223352	0.000222355	2.76E-05	5.32E-05	5.67E-05	0.000185953	4.58E-05	0.246463371	-2.020554843	0.055486124	1.149759867	unchanged
HJN025	Phenolic acids	Phenolic acids	p-Hydroxybenzyl alcohol	7.53E-09	7.83E-09	8.05E-09	6.42E-09	5.39E-09	5.54E-09	7.80E-09	5.78E-09	0.741063353	-0.432331213	0.012177625	0	unchanged
HJN037	Phenolic acids	Phenolic acids	4-Methoxy-3,5-dihydroxybenzoic acid	2.83E-05	1.52E-05	4.70E-06	8.91E-07	4.52E-05	7.23E-05	1.61E-05	3.95E-05	2.456233996	1.296448008	0.380048977	0.614337009	unchanged
HJN100	Phenolic acids	Phenolic acids	Piceid	5.49E-05	8.80E-05	0.000124187	1.28E-06	1.02E-05	3.72E-06	8.90E-05	5.07E-06	0.056947969	-4.134211809	0.050190891	1.178444457	unchanged
Hmbn002692	Phenolic acids	Phenolic acids	6'-O-Feruloylsucrose	1.83E-05	1.00E-05	2.89E-05	3.78E-06	1.93E-05	1.82E-05	1.91E-05	1.38E-05	0.721339238	-0.471250193	0.512928876	0.442056009	unchanged
Hmln002806	Phenolic acids	Phenolic acids	5-O-Caffeoylshikimic acid	0.017747346	0.011092316	0.011352552	0.015081921	0.015323289	0.013756668	0.013397405	0.014720626	1.098766993	0.135885478	0.608263211	0.373260605	unchanged
Hmtn001288	Phenolic acids	Phenolic acids	Methyl-(2,4-dihydroxyphenyl)acetate	1.30E-05	1.30E-05	1.27E-05	2.26E-05	1.88E-05	1.98E-05	1.29E-05	2.04E-05	1.581540926	0.66133089	0.021068919	1.252432983	unchanged
Li512115	Phenolic acids	Phenolic acids	3,4-Dicaffeoylquinic acid	0.000520269	0.000341297	0.000157261	0.000831224	0.002953515	0.000511456	0.000339609	0.001432065	4.216806859	2.076150944	0.289142249	0.756556036	unchanged
Lmgn001670	Phenolic acids	Phenolic acids	Salicylic acid*	0.00018909	0.000158101	0.000151725	0.000150534	0.000144959	0.00017525	0.000166305	0.000156914	0.943531092	-0.083858036	0.562317886	0.39644585	unchanged
Lmgn002250	Phenolic acids	Phenolic acids	Dicaffeoylquinic acid-glucoside	1.42E-05	1.61E-05	3.23E-05	6.42E-09	5.39E-09	3.10E-06	2.09E-05	1.04E-06	0.049680987	-4.331162354	0.070923369	1.126161041	unchanged
Lmgp003989	Phenolic acids	Phenolic acids	Dicaffeoylshikimic acid	0.000114145	5.41E-05	2.53E-05	0.000364823	0.000531333	8.47E-05	6.45E-05	0.000326941	5.068809417	2.341646921	0.177461484	0.921122501	unchanged
Lmhn002321	Phenolic acids	Phenolic acids	Vnilloylcaffeoyltartaric acid	0.000728565	0.00086712	0.000955571	0.000425107	0.000807716	0.00072891	0.000850419	0.000653911	0.768927841	-0.379079878	0.23439441	0.773486911	unchanged
Lmhn003240	Phenolic acids	Phenolic acids	Benzoylmalic acid	4.42E-05	5.62E-05	5.02E-05	3.20E-05	6.74E-05	3.77E-05	5.02E-05	4.57E-05	0.909967572	-0.136112962	0.726822958	0.250307424	unchanged
Lmhn003802	Phenolic acids	Phenolic acids	Sinapoylsinapoyltartaric acid	3.05E-05	9.27E-06	4.87E-06	0.00018805	8.66E-05	0.000109823	1.49E-05	0.00012817	8.619390313	3.107585825	0.058182775	1.141501488	unchanged
Lmln010063	Phenolic acids	Phenolic acids	2,6-Di-t-butylphenol	0.000593657	0.000497692	0.000536118	0.000643537	0.000506157	0.0005232	0.000542489	0.000557631	1.027912982	0.039718139	0.785487668	0.191275982	unchanged
Lmlp012720	Phenolic acids	Phenolic acids	Dibutyl phthalate*	0.010371728	0.01097572	0.01044653	0.01062321	0.007324023	0.008165443	0.010597993	0.008704225	0.821308858	-0.284003237	0.192228198	0.895339199	unchanged
Lmtn000940	Phenolic acids	Phenolic acids	1-O-(3,4-Dihydroxy-5-methoxy-benzoyl)-glucoside	1.89E-05	1.97E-05	2.05E-05	1.34E-05	9.96E-06	7.77E-06	1.97E-05	1.04E-05	0.525734391	-0.927593983	0.021755736	1.228437167	unchanged
Lmtn002565	Phenolic acids	Phenolic acids	1-O-Vanilloyl-β-D-Glucose	0.00190412	0.002508301	0.002575857	0.001509832	0.002054909	0.001874129	0.002329426	0.001812956	0.778284664	-0.361630166	0.130726157	0.909371317	unchanged
Lmtn003441	Phenolic acids	Phenolic acids	2-Acetyl-3-hydroxyphenyl-1-O-glucoside	4.72E-06	3.24E-06	2.51E-06	0.000157021	2.87E-05	1.63E-06	3.49E-06	6.24E-05	17.89007413	4.16108746	0.34381744	0.686192006	unchanged
Lmtn003598	Phenolic acids	Phenolic acids	3-Prenyl-4-O-glucosyloxy-4-hydroxyl-benzoic acid	0.001366829	0.000744128	0.000937862	0.001060254	0.001085182	0.001429676	0.001016273	0.001191704	1.172621955	0.229737974	0.475339092	0.484625827	unchanged
Lmtp002625	Phenolic acids	Phenolic acids	p-Hydroxycinnamic acid*	3.98E-05	2.25E-05	2.80E-05	2.09E-05	2.53E-05	2.48E-05	3.01E-05	2.37E-05	0.786173648	-0.347080088	0.33257169	0.681148917	unchanged
Lmyp003951	Phenolic acids	Phenolic acids	3-Hydroxy-1-(4-hydroxy-3,5-dimethoxyphenyl)propan-1-one	0.000153228	8.79E-05	0.000100002	0.000304825	6.67E-05	7.27E-05	0.000113716	0.000148058	1.301996935	0.380726053	0.708331875	0.272455974	unchanged
Lmzn001582	Phenolic acids	Phenolic acids	5'-Glucosyloxyjasmanic acid	8.31E-05	6.57E-05	5.27E-05	0.000237185	0.000761821	0.000751819	6.72E-05	0.000583608	8.688184663	3.119054767	0.096128987	1.08495996	unchanged
Lmzn004190	Phenolic acids	Phenolic acids	Tormentic Acid*	0.005188877	0.005031829	0.004855311	0.003889736	0.003774892	0.002906772	0.005025339	0.0035238	0.701206388	-0.512088956	0.031049102	1.198801022	unchanged
mad2394	Phenolic acids	Phenolic acids	Sinapoyl-p-coumaroyltartaric acid	4.49E-05	0.000114665	0.000101675	6.42E-09	1.00E-05	5.54E-09	8.71E-05	3.35E-06	0.038509936	-4.698625446	0.056452027	1.161381728	unchanged
mws0009	Phenolic acids	Phenolic acids	Coniferaldehyde	2.39E-05	7.83E-09	1.09E-05	3.55E-05	1.81E-05	2.11E-05	1.16E-05	2.49E-05	2.143995011	1.100301549	0.207985139	0.790857493	unchanged
mws0027	Phenolic acids	Phenolic acids	Syringic acid	4.02E-05	1.95E-05	3.39E-05	3.74E-05	3.25E-05	3.80E-05	3.12E-05	3.60E-05	1.152472122	0.204731853	0.5240979	0.45664213	unchanged
mws0028	Phenolic acids	Phenolic acids	Vanillic acid	5.90E-05	4.45E-05	6.56E-05	7.69E-05	9.78E-05	8.07E-05	5.63E-05	8.51E-05	1.511529717	0.596009343	0.032434156	1.111338445	unchanged
mws0093	Phenolic acids	Phenolic acids	Coniferyl alcohol	6.94E-05	1.61E-05	1.69E-05	4.27E-05	3.45E-05	4.01E-05	3.41E-05	3.91E-05	1.146148521	0.196794004	0.804944713	0.181726313	unchanged
mws0145	Phenolic acids	Phenolic acids	2-Methoxybenzoic acid*	7.54E-05	2.01E-05	3.03E-05	4.66E-05	2.75E-05	1.20E-05	4.19E-05	2.87E-05	0.6839329	-0.548073304	0.546466733	0.414764958	unchanged
mws0178	Phenolic acids	Phenolic acids	Chlorogenic acid*	0.015829167	0.011527377	0.008962729	0.021188681	0.018283096	0.018754222	0.012106424	0.019408666	1.60317081	0.680928146	0.050267409	1.120897792	unchanged
mws0179	Phenolic acids	Phenolic acids	Chlorogenic acid methyl ester	0.001156264	0.000970534	0.000798847	0.002055926	0.001705663	0.00188232	0.000975215	0.001881303	1.92911629	0.947940114	0.0033043	1.245760973	unchanged
mws0182	Phenolic acids	Phenolic acids	p-Hydroxyphenyl acetic acid	9.91E-05	3.75E-05	3.83E-05	1.05E-05	9.57E-06	2.89E-06	5.83E-05	7.64E-06	0.131088549	-2.931386433	0.128968087	1.015383814	unchanged
mws0183	Phenolic acids	Phenolic acids	Protocatechuic acid*	0.000242677	0.000113821	0.000150312	0.000105256	0.000181794	0.00016318	0.000168936	0.000150076	0.888361002	-0.170782033	0.699478735	0.269233762	unchanged
mws0458	Phenolic acids	Phenolic acids	Vanillin*	0.000308323	0.00018906	0.000225861	0.000186724	0.000100508	8.52E-05	0.000241082	0.000124134	0.514905403	-0.957620687	0.069709974	1.015296494	unchanged
mws0467	Phenolic acids	Phenolic acids	3-(4-Hydroxyphenyl)-propionic acid	7.53E-09	7.83E-09	8.05E-09	6.26E-05	0.000144443	0.000148159	7.80E-09	0.000118417	15173.36161	13.88925312	0.051302409	1.182365914	unchanged
mws0628	Phenolic acids	Phenolic acids	4-Hydroxybenzaldehyde	9.65E-05	0.000106503	0.000128927	5.01E-05	6.37E-05	5.43E-05	0.000110656	5.60E-05	0.506210573	-0.982190454	0.017629899	1.222217746	unchanged
mws0749	Phenolic acids	Phenolic acids	4-Hydroxybenzoic acid*	0.000392181	0.000345038	0.000479136	0.000415177	0.004976549	0.005160998	0.000405452	0.003517575	8.675693718	3.116979122	0.182736584	0.924888004	unchanged
mws0853	Phenolic acids	Phenolic acids	Sinapyl alcohol	1.98E-05	7.41E-06	1.25E-05	1.68E-05	3.71E-06	3.52E-06	1.33E-05	8.01E-06	0.603950698	-0.727497311	0.40994244	0.546977331	unchanged
mws0921	Phenolic acids	Phenolic acids	p-Coumaryl alcohol	7.16E-06	5.59E-06	3.21E-06	8.36E-06	8.78E-06	5.72E-06	5.32E-06	7.62E-06	1.43241763	0.51845218	0.200942357	0.799424474	unchanged
mws1195	Phenolic acids	Phenolic acids	Methyl p-coumarate*	0.000156476	0.000198788	9.43E-05	0.00016221	0.000502856	0.000384648	0.000149853	0.000349905	2.334982644	1.223411827	0.175238414	0.904904142	unchanged
mws1350	Phenolic acids	Phenolic acids	Syringic Aldehyde	8.10E-05	3.07E-05	4.76E-05	4.82E-05	2.17E-05	1.84E-05	5.31E-05	2.94E-05	0.554326734	-0.851191509	0.260009881	0.730439805	unchanged
mws1584	Phenolic acids	Phenolic acids	Cynarin	6.76E-05	0.000125254	0.00012882	3.26E-05	5.57E-05	5.14E-05	0.000107218	4.66E-05	0.434312803	-1.203193613	0.078992549	1.074318869	unchanged
mws2212	Phenolic acids	Phenolic acids	Caffeic acid	0.002351025	0.000847612	0.001763389	0.001277309	0.001065111	0.001010103	0.001654009	0.001117508	0.675635864	-0.565682184	0.344349586	0.674345674	unchanged
mws2367	Phenolic acids	Phenolic acids	Salidroside	0.001414114	0.000590352	0.000364645	0.000301738	0.000155426	0.000141754	0.000789703	0.000199639	0.25280313	-1.98391377	0.203039208	0.88130553	unchanged
mws2368	Phenolic acids	Phenolic acids	Tyrosol	3.55E-05	2.17E-05	2.03E-05	2.77E-05	1.89E-05	2.67E-05	2.58E-05	2.44E-05	0.944865968	-0.081818402	0.814929741	0.165311959	unchanged
pma3724	Phenolic acids	Phenolic acids	1-O-Feruloylquinic acid	0.005008608	0.004642797	0.004114752	0.009757842	0.007695497	0.007637666	0.004588719	0.008363668	1.822658567	0.866044331	0.02179699	1.216977917	unchanged
pmb0752	Phenolic acids	Phenolic acids	3-O-Feruloylquinic acid	0.003865902	0.003625364	0.003413636	0.005082575	0.002431715	0.00354349	0.003634967	0.003685927	1.014019208	0.02008498	0.953537119	0.042328909	unchanged
pmb2819	Phenolic acids	Phenolic acids	O-Caffeoyl maltotriose	1.67E-06	1.55E-06	1.95E-06	2.01E-06	2.44E-05	1.87E-05	1.72E-06	1.50E-05	8.731488047	3.126227543	0.185775237	0.920548821	unchanged
pmb3068	Phenolic acids	Phenolic acids	1-O-p-Coumaroylquinic acid*	0.003846821	0.003618316	0.003556918	0.003542163	0.002646031	0.004367548	0.003674018	0.003518581	0.95769278	-0.06236517	0.785742555	0.202064361	unchanged
pmb3107	Phenolic acids	Phenolic acids	Glucosyringic Acid	0.001009973	0.001555691	0.001529504	0.000633508	0.000753852	0.000762473	0.001365056	0.000716611	0.524968066	-0.92969843	0.060783667	1.139959724	unchanged
pme0241	Phenolic acids	Phenolic acids	Benzoic acid	6.54E-05	2.97E-05	2.22E-05	9.54E-05	0.000195635	0.000124665	3.91E-05	0.000138558	3.542700479	1.824849496	0.0614897	1.094436839	unchanged
pme0281	Phenolic acids	Phenolic acids	Terephthalic acid*	0.00020587	0.00013004	0.000215218	0.000129271	7.65E-05	0.000104588	0.000183709	0.000103461	0.563177314	-0.828338875	0.076895432	1.035105291	unchanged
pme1439	Phenolic acids	Phenolic acids	p-Coumaric acid*	0.000124046	7.26E-05	9.73E-05	8.16E-05	0.000100382	8.81E-05	9.80E-05	9.00E-05	0.919006209	-0.121853486	0.656668267	0.316532189	unchanged
pme1816	Phenolic acids	Phenolic acids	Neochlorogenic acid(5-O-Caffeoylquinic acid)*	0.004037048	0.00303107	0.002646156	0.004964032	0.003608867	0.004346425	0.003238092	0.004306441	1.329931866	0.411352337	0.134603032	0.893653111	unchanged
pme2482	Phenolic acids	Phenolic acids	Protocatechuic aldehyde*	0.000206414	0.000172641	0.000136037	0.000200246	0.000232566	0.000261807	0.000171697	0.00023154	1.348534985	0.43139295	0.09217389	0.969953294	unchanged
pme3083	Phenolic acids	Phenolic acids	2-(Formylamino)benzoic acid	4.45E-05	1.81E-05	4.99E-05	3.77E-05	5.76E-05	4.84E-05	3.75E-05	4.79E-05	1.276096785	0.351737754	0.425465057	0.54225709	unchanged
pme3443	Phenolic acids	Phenolic acids	Sinapinaldehyde	0.000467627	0.000115309	0.000106773	0.001382379	0.000367639	0.00035858	0.000229903	0.000702866	3.057228849	1.612224549	0.297106474	0.718981738	unchanged
pmf0440	Phenolic acids	Phenolic acids	4-MethoxycinnaMaldehyde	8.04E-05	8.96E-05	8.25E-05	0.00011917	0.00020074	0.000155543	8.42E-05	0.000158484	1.883124492	0.913128378	0.085755198	1.102286621	unchanged
pmn001419	Phenolic acids	Phenolic acids	1-O-[(E)-p-Cumaroyl]-glucose*	0.004878135	0.010725995	0.013009865	0.000224967	0.000406278	0.000172122	0.009537998	0.000267789	0.028076018	-5.154517861	0.061835131	1.15914191	unchanged
pmn001420	Phenolic acids	Phenolic acids	1-O-[(E)-Caffeoyl]-glucose*	0.000331313	0.000729336	0.00091756	7.70E-05	9.54E-05	8.79E-05	0.000659403	8.68E-05	0.131590132	-2.925876794	0.080121427	1.119671733	unchanged
pmn001511	Phenolic acids	Phenolic acids	3-Hydroxy-5-Methylphenol-1-Oxy-Glucose	3.68E-05	6.48E-05	4.20E-05	1.79E-05	2.74E-05	1.31E-05	4.78E-05	1.95E-05	0.407061293	-1.296682051	0.061919234	1.083587706	unchanged
pmn001517	Phenolic acids	Phenolic acids	3,4,5-Trimethoxyphenyl-Glucoside	0.015512818	0.018138565	0.019263473	0.00883331	0.013597135	0.01252868	0.017638285	0.011653042	0.660667491	-0.598003738	0.033298652	1.117306075	unchanged
pmn001660	Phenolic acids	Phenolic acids	Cinncassiol A	1.04E-05	3.41E-06	4.96E-06	9.72E-06	1.90E-06	5.54E-09	6.25E-06	3.88E-06	0.620371194	-0.688796396	0.554190434	0.403125296	unchanged
pmn001690	Phenolic acids	Phenolic acids	3-Hydroxy-4-isopropylbenzylalcohol 3-glucoside	0.000494684	0.000559671	0.000572073	0.0004563	0.000322607	0.000301085	0.000542143	0.000359997	0.664026514	-0.590687247	0.045367639	1.123426779	unchanged
pmn001695	Phenolic acids	Phenolic acids	Trihydroxycinnamoylquinic acid	0.017629343	0.018512717	0.019776855	0.014557996	0.005708172	0.004442619	0.018639639	0.008236263	0.441868146	-1.178312162	0.077083465	1.10904364	unchanged
pmp001086	Phenolic acids	Phenolic acids	5-Hydroxymethylfurfural	2.54E-05	8.24E-05	6.62E-05	3.96E-05	2.38E-05	3.04E-05	5.80E-05	3.13E-05	0.539046152	-0.891519295	0.252253482	0.792137331	unchanged
pmp001285	Phenolic acids	Phenolic acids	Phthalic anhydride	0.000756744	0.000770615	0.000761568	0.000826305	0.000511034	0.000597305	0.000762976	0.000644881	0.845218743	-0.242603335	0.336075564	0.694688353	unchanged
Wmhn001892	Phenolic acids	Phenolic acids	Pyrogallic acid	8.48E-05	0.000131232	8.78E-05	9.25E-05	7.69E-05	6.29E-05	0.000101284	7.74E-05	0.764301822	-0.387785625	0.255980169	0.743032765	unchanged
Zmhn001926	Phenolic acids	Phenolic acids	Salicylic acid O-glycoside*	0.009126418	0.008241796	0.00765423	0.008193194	0.001537721	0.001314637	0.008340815	0.003681851	0.441425811	-1.179757105	0.171074992	0.930334965	unchanged
Zmhn002227	Phenolic acids	Phenolic acids	4-O-Glucosyl-sinapate	4.67E-05	0.000105894	0.000109241	7.06E-05	0.000221991	0.000242371	8.73E-05	0.000178304	2.042774705	1.0305301	0.229352208	0.807110625	unchanged
Zmhn00785	Phenolic acids	Phenolic acids	Di-O-Glucose-quinic acid	0.000163623	0.000404502	0.000304497	7.05E-05	6.15E-05	6.21E-05	0.000290874	6.47E-05	0.222325092	-2.169257315	0.083359577	1.112575109	unchanged
Zmxn001997	Phenolic acids	Phenolic acids	Isosalicylic acid O-glycoside*	0.000319931	0.000814808	0.000872652	4.86E-05	0.000860261	0.000377899	0.00066913	0.000428917	0.641007281	-0.641587351	0.462999991	0.494319719	unchanged
Lmqp000329	Nucleotides and derivatives	Nucleotides and derivatives	5-Aminoimidazole ribonucleotide	0.000343665	0.000459842	0.000288076	0.000564891	0.001466482	0.001458559	0.000363861	0.001163311	3.197129295	1.676777089	0.112328801	1.040890368	unchanged
mws0255	Nucleotides and derivatives	Nucleotides and derivatives	Cytosine	0.000378723	0.000336102	0.000361031	0.000334286	0.000266664	0.000288195	0.000358619	0.000296382	0.826453241	-0.274994897	0.068643764	1.043907365	unchanged
mws0668	Nucleotides and derivatives	Nucleotides and derivatives	Xanthosine	0.000147579	0.00014431	8.84E-05	0.000221574	0.00038227	0.00050435	0.000126776	0.000369398	2.913773574	1.542888771	0.09050584	1.073376406	unchanged
mws1060	Nucleotides and derivatives	Nucleotides and derivatives	9-(Arabinofuranosyl)hypoxanthine	0.000264946	0.000214302	0.000243159	0.000427751	0.000556725	0.000799054	0.000240803	0.00059451	2.46886931	1.303850469	0.080513203	1.109418575	unchanged
pmb0197	Nucleotides and derivatives	Nucleotides and derivatives	N7-Methylguanosine	0.000214147	0.000779716	0.000549301	5.55E-05	3.99E-05	3.58E-05	0.000514388	4.37E-05	0.084993813	-3.556498371	0.103007513	1.072541179	unchanged
pmb0530	Nucleotides and derivatives	Nucleotides and derivatives	Nicotinic acid adenine dinucleotide	1.16E-05	7.04E-05	0.000109161	1.55E-06	5.39E-05	4.04E-05	6.37E-05	3.20E-05	0.501674485	-0.99517653	0.39709251	0.575552252	unchanged
pmb0964	Nucleotides and derivatives	Nucleotides and derivatives	Isopentenyladenine-7-N-glucoside	5.38E-05	6.12E-05	0.000120019	5.52E-05	2.66E-05	4.12E-05	7.83E-05	4.10E-05	0.5234286	-0.933935341	0.209624082	0.834680062	unchanged
pmb0981	Nucleotides and derivatives	Nucleotides and derivatives	Adenosine 5'-monophosphate	0.000755815	0.000702249	0.000923463	0.000253181	0.0004798	0.000488886	0.000793842	0.000407289	0.513060261	-0.962799808	0.019955215	1.157118091	unchanged
pmb0998	Nucleotides and derivatives	Nucleotides and derivatives	Guanosine 5'-monophosphate	8.04E-06	7.19E-06	5.68E-06	5.18E-06	6.75E-06	4.28E-06	6.97E-06	5.41E-06	0.775647403	-0.366527119	0.192208008	0.804669134	unchanged
pmb2922	Nucleotides and derivatives	Nucleotides and derivatives	Uridine 5'-diphospho-D-glucose	6.98E-05	0.000229208	0.000208448	3.58E-05	0.000105373	0.000122793	0.000169157	8.80E-05	0.520119495	-0.94308498	0.246045056	0.762647875	unchanged
pme0183	Nucleotides and derivatives	Nucleotides and derivatives	2-Hydroxy-6-aminopurine	8.96E-05	0.000101856	0.000126619	0.000124708	0.000128776	9.58E-05	0.00010603	0.000116434	1.098120809	0.13503678	0.527141675	0.429542568	unchanged
pme0256	Nucleotides and derivatives	Nucleotides and derivatives	Xanthine	2.77E-05	2.65E-05	2.71E-05	0.001349731	0.000270373	0.000285652	2.71E-05	0.000635252	23.415637	4.549400381	0.230835692	0.848256606	unchanged
pme1109	Nucleotides and derivatives	Nucleotides and derivatives	Guanine	0.001014242	0.001236356	0.001824386	0.000912771	0.001174456	0.000851586	0.001358328	0.000979604	0.721183672	-0.471561361	0.25412957	0.766929754	unchanged
pme1184	Nucleotides and derivatives	Nucleotides and derivatives	Deoxyguanosine*	0.00010509	7.00E-05	8.77E-05	9.76E-05	0.000112161	0.000126463	8.76E-05	0.000112077	1.279444295	0.355517336	0.138044907	0.891392825	unchanged
pme1194	Nucleotides and derivatives	Nucleotides and derivatives	Deoxycytidine	6.48E-05	5.20E-05	4.93E-05	6.60E-05	7.07E-05	6.65E-05	5.54E-05	6.77E-05	1.222719845	0.290093885	0.112683666	1.016002094	unchanged
pme2117	Nucleotides and derivatives	Nucleotides and derivatives	Adenosine 5'-diphosphate	1.08E-05	2.41E-05	4.11E-05	4.22E-06	1.15E-05	1.16E-05	2.53E-05	9.12E-06	0.360152845	-1.473318796	0.200311432	0.869145452	unchanged
pme2651	Nucleotides and derivatives	Nucleotides and derivatives	NADP (Nicotinamide adenine dinucleotide phosphate)	1.65E-05	3.35E-05	3.68E-05	6.71E-06	1.71E-05	1.89E-05	2.89E-05	1.42E-05	0.491017951	-1.026152325	0.130733425	0.926833947	unchanged
pme2879	Nucleotides and derivatives	Nucleotides and derivatives	5-Hydroxymethyluracil	4.94E-06	9.55E-06	2.21E-05	1.47E-05	2.17E-05	1.73E-05	1.22E-05	1.79E-05	1.466508653	0.552385583	0.388108915	0.599466137	unchanged
pme3184	Nucleotides and derivatives	Nucleotides and derivatives	2'-Deoxyadenosine-5'-monophosphate	0.000171105	0.000406791	0.00044125	1.30E-05	1.59E-05	7.74E-06	0.000339715	1.22E-05	0.036003619	-4.795714278	0.060989947	1.161054022	unchanged
pme3188	Nucleotides and derivatives	Nucleotides and derivatives	Uridine 5'-monophosphate	1.29E-05	8.18E-06	5.79E-06	8.29E-06	7.79E-06	7.14E-06	8.97E-06	7.74E-06	0.863281236	-0.212097464	0.62022368	0.361060442	unchanged
pme3337	Nucleotides and derivatives	Nucleotides and derivatives	N6-Succinyl Adenosine	0.001015748	0.001222783	0.001204213	0.001001802	0.001807279	0.001968537	0.001147581	0.00159254	1.387735919	0.472733054	0.272831067	0.767269584	unchanged
pme3732	Nucleotides and derivatives	Nucleotides and derivatives	Cytidine	0.001163043	0.001136205	0.001219865	0.001831101	0.001394884	0.001206126	0.001173038	0.00147737	1.259439597	0.332781932	0.240429653	0.827626515	unchanged
pme3967	Nucleotides and derivatives	Nucleotides and derivatives	2-(Dimethylamino)guanosine	7.20E-05	0.000133581	0.000123292	0.000294767	0.00063546	0.000612787	0.000109622	0.000514338	4.691929293	2.230181272	0.062616381	1.144579553	unchanged
mws2118	Flavonoids	Chalcones	Phlorizin*	0.001816831	0.003359889	0.00294399	0.000925958	0.000936533	0.000799855	0.002706903	0.000887449	0.327846452	-1.608907812	0.057378501	1.165545295	unchanged
pme1201	Flavonoids	Chalcones	Phloretin	1.85E-05	1.50E-05	2.42E-05	2.19E-05	2.76E-05	2.54E-05	1.92E-05	2.49E-05	1.295968169	0.374030284	0.159320126	0.877132679	unchanged
mws0046	Flavonoids	Dihydroflavone	Naringenin-7-O-Neohesperidoside(Naringin)	0.000138624	0.000297129	0.000335997	1.24E-05	3.47E-06	1.10E-05	0.00025725	8.98E-06	0.034907576	-4.840316018	0.054058443	1.176041545	unchanged
mws0789	Flavonoids	Dihydroflavone	Pinocembrin(Dihydrochrysin)	5.61E-05	2.52E-05	9.52E-05	2.16E-05	3.75E-06	6.06E-06	5.88E-05	1.05E-05	0.177912351	-2.49076143	0.130924807	0.987187492	unchanged
pme0001	Flavonoids	Dihydroflavone	Hesperetin-7-O-neohesperidoside(Neohesperidin)*	0.000419916	0.000502878	0.000260054	0.001024684	0.000137931	0.000854357	0.000394283	0.000672324	1.705181978	0.769925713	0.415596198	0.578418956	unchanged
pme0376	Flavonoids	Dihydroflavone	Naringenin	6.99E-06	1.08E-05	1.11E-05	3.65E-06	1.43E-05	8.95E-06	9.66E-06	8.97E-06	0.928790506	-0.106574869	0.852015347	0.132753427	unchanged
pmp000565	Flavonoids	Dihydroflavone	Alpinetin	0.000189198	4.37E-05	0.000305883	3.70E-06	1.32E-06	2.87E-06	0.000179591	2.63E-06	0.014633642	-6.094567305	0.144801126	0.992665494	unchanged
mws0044	Flavonoids	Dihydroflavonol	Dihydroquercetin(Taxifolin)	2.41E-05	2.88E-05	2.66E-05	9.92E-05	0.000208493	0.000291256	2.65E-05	0.00019966	7.536915911	2.913974297	0.089404971	1.098912152	unchanged
mws1174	Flavonoids	Dihydroflavonol	3-O-Acetylpinobanksin	0.001401644	0.000256251	0.001056638	9.32E-05	3.60E-05	9.83E-05	0.000904844	7.58E-05	0.083815861	-3.576632912	0.134008293	1.010936826	unchanged
Lmpp003789	Flavonoids	Anthocyanins	Cyanidin-3-O-(6''-p-Coumaroylglucoside)	0.000365124	0.000505732	0.000521056	0.000507901	0.000891297	0.000940883	0.000463971	0.000780027	1.68119832	0.74948992	0.135347238	0.960888663	unchanged
Zmmp003478	Flavonoids	Anthocyanins	Petunidin-3-p-coumaroylrhamnoside-5-glucoside	0.00022306	0.000202373	0.000217472	0.000404613	0.000273764	0.000385683	0.000214302	0.000354687	1.655082477	0.726903112	0.072038243	1.126121688	unchanged
HJAP064	Flavonoids	Flavonoid	Isorhamnetin-3-O-(6''-malonylglucoside)*	1.51E-05	1.60E-05	4.61E-06	0.00511957	0.011287408	0.012948684	1.19E-05	0.00978522	821.0266294	9.681285205	0.05456706	1.174753358	unchanged
HJN004	Flavonoids	Flavonoid	Quercetin-O-rhamnoside*	0.00193542	0.004040673	0.003153278	0.003273856	0.007247931	0.008308318	0.003043124	0.006276702	2.062585212	1.044453723	0.158000343	0.914113343	unchanged
Hmcp003223	Flavonoids	Flavonoid	Limocitrin	1.58E-05	1.46E-05	1.04E-05	5.51E-05	0.000416308	0.000259707	1.36E-05	0.000243696	17.89347946	4.161362047	0.158790671	0.967864605	unchanged
Lmlp002975	Flavonoids	Flavonoid	Quercetin-3-O-xylosyl-(1�?)-galactoside*	0.000937749	0.001886425	0.001716701	0.000337757	0.000463222	0.000514924	0.001513625	0.000438634	0.289790526	-1.786917663	0.062302615	1.145232372	unchanged
Lmsp009872	Flavonoids	Flavonoid	Tetramethylluteolin (3',4',5,7-Tetramethoxyflavone)	3.95E-06	6.54E-06	4.44E-06	1.01E-05	3.78E-06	1.16E-05	4.98E-06	8.51E-06	1.708550318	0.772772737	0.277617346	0.744672667	unchanged
Lmyp004516	Flavonoids	Flavonoid	Quercetin-3-O-(6''-trans-p-Coumaroyl)-glucoside	7.53E-09	7.83E-09	8.05E-09	2.27E-05	5.44E-05	6.19E-05	7.80E-09	4.64E-05	5939.303781	12.53607811	0.061091589	1.160203186	unchanged
mws0040	Flavonoids	Flavonoid	Chrysin	3.50E-05	1.01E-05	2.27E-05	4.16E-06	2.86E-06	3.69E-06	2.26E-05	3.57E-06	0.158057529	-2.661478337	0.117683909	1.042237196	unchanged
mws0043	Flavonoids	Flavonoid	Nobiletin	0.000190671	0.000336476	0.000140411	0.000391034	0.000155036	0.001024329	0.00022252	0.000523466	2.352451271	1.234164839	0.366048845	0.640626894	unchanged
mws0058	Flavonoids	Flavonoid	Diosmetin*	0.000185633	0.000101761	4.09E-05	5.23E-05	0.000120729	9.33E-05	0.000109438	8.88E-05	0.811161239	-0.301939379	0.687792071	0.283478381	unchanged
mws1073	Flavonoids	Flavonoid	Apigenin-6,8-C-diglucoside*	5.53E-05	6.62E-05	7.23E-05	7.91E-05	0.000104234	0.000106842	6.46E-05	9.67E-05	1.497639762	0.582690643	0.047205109	1.105374503	unchanged
mws1474	Flavonoids	Flavonoid	5,7-Dihydroxy-3',4',5'-trimethoxyflavone*	1.50E-05	3.79E-06	8.94E-06	3.37E-06	2.37E-06	2.40E-06	9.24E-06	2.71E-06	0.293806846	-1.767060083	0.180309476	0.925139226	unchanged
mws1662	Flavonoids	Flavonoid	Tectochrysin	5.26E-05	7.72E-06	2.41E-05	4.27E-06	1.19E-06	3.19E-06	2.81E-05	2.88E-06	0.102429297	-3.287299673	0.193175425	0.905941019	unchanged
pmb0566	Flavonoids	Flavonoid	Luteolin-7-O-glucoside-5-O-arabinoside	4.98E-05	2.43E-05	2.84E-05	7.44E-05	3.13E-05	3.63E-05	3.42E-05	4.73E-05	1.385724597	0.47064056	0.460249957	0.505766576	unchanged
pmp000001	Flavonoids	Flavonoid	Hispidulin*	0.00021772	0.000162365	5.34E-05	2.91E-05	8.64E-05	6.00E-05	0.000144507	5.85E-05	0.404759566	-1.304862919	0.209804615	0.842418649	unchanged
pmp000006	Flavonoids	Flavonoid	Eupatilin*	9.27E-06	4.30E-06	5.29E-06	2.76E-06	2.09E-06	2.39E-06	6.29E-06	2.41E-06	0.38404568	-1.380650174	0.123408819	1.025129104	unchanged
pmp000008	Flavonoids	Flavonoid	5-Hydroxy-6,7,3',4'-tetramethoxyflavone	3.28E-06	2.33E-06	1.10E-06	1.75E-06	5.72E-07	2.98E-06	2.24E-06	1.76E-06	0.788930491	-0.342029899	0.641167927	0.321491195	unchanged
pmp000113	Flavonoids	Flavonoid	5-Hydroxy-6,7,8,3',4'-pentamethoxyflavone*	1.14E-05	1.53E-05	5.09E-06	8.03E-06	1.78E-06	1.58E-05	1.06E-05	8.54E-06	0.806301789	-0.310608171	0.706233879	0.263863149	unchanged
pmp001076	Flavonoids	Flavonoid	Isosinensetin	9.73E-06	1.31E-05	6.15E-06	1.65E-05	5.21E-06	4.21E-05	9.65E-06	2.13E-05	2.203379474	1.139717982	0.399034943	0.603421329	unchanged
Xmsn002700	Flavonoids	Flavonoid	Taxifolin-3'-O-glucoside	0.000449868	0.000470858	0.000362292	0.000852466	0.001676305	0.001654581	0.000427673	0.001394451	3.260554291	1.705117242	0.068334053	1.138065419	unchanged
Xmyp005654	Flavonoids	Flavonoid	Kaempferol-4'-O-glucoside*	0.000263089	0.000482222	0.000545733	0.000754524	0.002677906	0.003051495	0.000430348	0.002161308	5.022237248	2.328330182	0.133546011	1.006138546	unchanged
Zmhp005139	Flavonoids	Flavonoid	Tamarixetin-malonylglucoside*	1.23E-05	1.71E-05	7.55E-06	0.00491998	0.011879369	0.012335921	1.23E-05	0.009711757	789.3929585	9.62459984	0.056099347	1.171514208	unchanged
Zmpn004068	Flavonoids	Flavonoid	Phloretin-2'-xylosyl-glucoside	0.000256502	0.000290708	0.000286814	0.000109461	0.000202735	0.000215132	0.000278008	0.000175776	0.632269104	-0.661389371	0.080177186	1.079230382	unchanged
Hmbp001825	Flavonoids	Flavonols	Quercetin-3-O-sambubioside*	0.001950903	0.002942753	0.002849541	0.001250649	0.001978397	0.00234106	0.002581066	0.001856702	0.719354801	-0.475224581	0.183007825	0.82103395	unchanged
Hmcp002207	Flavonoids	Flavonols	Isorhamnetin-7-O-glucoside (Brassicin)*	0.000236032	3.10E-05	2.88E-05	0.002675797	0.00678299	0.007159773	9.86E-05	0.00553952	56.1793695	5.811968528	0.062811965	1.155575426	unchanged
Hmcp002539	Flavonoids	Flavonols	Isorhamnetin-3-O-rhamnoside	0.000356428	0.000526607	0.000469566	0.001909227	0.006657767	0.006822292	0.000450867	0.005129762	11.37755053	3.508118088	0.100776739	1.076197496	unchanged
Hmjp003123	Flavonoids	Flavonols	Quercetin-5-O-glucuronide	4.06E-05	1.26E-05	8.47E-06	1.33E-06	3.31E-06	4.55E-06	2.06E-05	3.06E-06	0.149025441	-2.746369455	0.223783292	0.854946279	unchanged
Li512111	Flavonoids	Flavonols	Isorhamnetin-3-O-(6''-acetylglucoside)	7.53E-09	7.83E-09	8.05E-09	0.000886325	0.004070692	0.002908127	7.80E-09	0.002621715	335933.9426	18.35781805	0.106233761	1.066530721	unchanged
Lmdp003509	Flavonoids	Flavonols	Quercetin-3-O-xyloside*	0.00024348	0.00026912	0.000263685	0.000815755	0.002219316	0.002487569	0.000258762	0.00184088	7.114186731	2.830698842	0.092638854	1.092878116	unchanged
Lmjp002867	Flavonoids	Flavonols	Kaempferol-3-O-neohesperidoside	0.000334702	0.000566128	0.000486095	0.000489097	0.000843605	0.00100025	0.000462308	0.00077765	1.682104215	0.75026709	0.16064705	0.899845513	unchanged
Lmjp002906	Flavonoids	Flavonols	Rhamnetin 3-O-Glucoside*	0.000219971	3.24E-05	2.69E-05	0.002531379	0.006490005	0.006811823	9.31E-05	0.005277736	56.6863302	5.824928969	0.063502503	1.154134117	unchanged
Lmjp003044	Flavonoids	Flavonols	Isorhamnetin-3-O-Glucoside*	0.000227261	3.62E-05	2.65E-05	0.002824492	0.006716484	0.007137603	9.67E-05	0.005559526	57.51799922	5.845941587	0.057434762	1.167531717	unchanged
Lmmn004625	Flavonoids	Flavonols	Dihydrokaempferol-7-O-glucoside*	0.001267154	0.002459487	0.002558148	0.000476907	0.000991295	0.000928012	0.002094929	0.000798738	0.381272124	-1.39110704	0.073840904	1.078184721	unchanged
Lmmp002963	Flavonoids	Flavonols	Methylquercetin-glu-rha	0.001694894	0.002839904	0.003294056	0.001438264	0.001313998	0.001694242	0.002609618	0.001482168	0.567963571	-0.816129695	0.134821128	0.988872039	unchanged
Lmpn006208	Flavonoids	Flavonols	8-Methoxykaempferol-7-O-rhamnoside*	0.001003278	0.001764172	0.001509738	0.000330387	0.001271339	0.001142017	0.00142573	0.000914581	0.641482484	-0.640518223	0.243834199	0.744229138	unchanged
Lmtp003677	Flavonoids	Flavonols	Quercetin-3-O-galactoside-7-O-glucoside	0.001157268	0.00156535	0.001464303	0.000804279	0.001273436	0.001548102	0.00139564	0.001208606	0.865986516	-0.207583534	0.505266842	0.461139772	unchanged
Lmyp004444	Flavonoids	Flavonols	Tricin-4'-methyl ether-3'-O-glucoside*	0.000229403	3.70E-05	2.22E-05	0.002460881	0.006468435	0.006800738	9.62E-05	0.005243351	54.5177556	5.768654265	0.06587597	1.148841556	unchanged
mws0055	Flavonoids	Flavonols	Tangeretin	0.000346829	0.000688032	0.000150437	0.001144367	0.00018923	0.001708837	0.000395099	0.001014145	2.566809746	1.359976366	0.296124171	0.716154205	unchanged
mws0059	Flavonoids	Flavonols	Quercetin-3-O-rutinoside (Rutin)*	0.002563766	0.003192913	0.003856183	0.004103939	0.008107114	0.007906789	0.003204287	0.006705947	2.092804698	1.065437685	0.105418572	1.033639814	unchanged
mws0913	Flavonoids	Flavonols	Kaempferol-3-O-galactoside (Trifolin)*	0.000379652	0.000536709	0.000558254	0.00085161	0.002037653	0.003232614	0.000491538	0.002040626	4.15150783	2.053635419	0.152075206	0.974912563	unchanged
mws2186	Flavonoids	Flavonols	Avicularin*	0.000259214	0.000302437	0.000279874	0.00082545	0.002386718	0.002662098	0.000280508	0.001958089	6.980503548	2.803331111	0.099143229	1.079525795	unchanged
mws4183	Flavonoids	Flavonols	Quercetin-3-O-arabinoside(guaijaverin)*	0.001856584	0.002170258	0.00177278	0.0051885	0.012582772	0.015045008	0.001933207	0.01093876	5.658348348	2.500380997	0.093026763	1.091250701	unchanged
pme0321	Flavonoids	Flavonols	Kaempferol-7-O-rhamnoside	0.015735434	0.026863279	0.028859434	0.00800287	0.009613979	0.013846581	0.023819382	0.01048781	0.440305708	-1.183422547	0.065581788	1.089359329	unchanged
pme2493	Flavonoids	Flavonols	Kaempferol-3,7-O-dirhamnoside(Kaempferitrin)	0.002149416	0.002596879	0.002724773	0.002905255	0.002476291	0.001999699	0.002490356	0.002460415	0.987977235	-0.017450296	0.929339626	0.060363274	unchanged
pme3514	Flavonoids	Flavonols	Morin	5.18E-05	3.85E-05	3.04E-05	4.70E-05	0.000218912	0.000250666	4.02E-05	0.000172209	4.278760239	2.09719284	0.171056704	0.940801479	unchanged
pmn001583	Flavonoids	Flavonols	Quercetin-3-O-robinobioside*	0.003140894	0.005338982	0.006522105	0.001490372	0.001772289	0.00237838	0.00500066	0.001880347	0.376019711	-1.411119804	0.079130279	1.093693473	unchanged
pmn001644	Flavonoids	Flavonols	Quercetin-3-O-(2''-acetyl)-glucuronide	7.53E-09	7.83E-09	8.05E-09	0.000853963	0.003288501	0.00215329	7.80E-09	0.002098584	268902.5365	18.03672384	0.096359785	1.086581696	unchanged
pmp000117	Flavonoids	Flavonols	3,5,6,7,8,3',4'-Heptamethoxyflavone	4.92E-06	7.27E-06	7.17E-06	9.78E-06	5.27E-06	4.00E-06	6.45E-06	6.35E-06	0.984193861	-0.022985577	0.961142056	0.033557449	unchanged
pmp000589	Flavonoids	Flavonols	Quercetin-7-O-(6'-O-malonyl)-glucoside	1.94E-05	3.04E-05	2.50E-05	8.23E-06	1.70E-05	1.85E-05	2.49E-05	1.46E-05	0.584893021	-0.773755321	0.082997391	0.987652312	unchanged
pmp001161	Flavonoids	Flavonols	5-Hydroxyauranetin*	4.95E-06	6.39E-06	2.69E-06	2.66E-06	8.98E-07	6.11E-06	4.68E-06	3.23E-06	0.689426075	-0.53653223	0.485672385	0.475738402	unchanged
pmp001310	Flavonoids	Flavonols	6-Hydroxykaempferol-3,6-O-Diglucoside	0.00121719	0.001830911	0.001782171	0.000850042	0.001502971	0.001760568	0.001610091	0.001371193	0.851624967	-0.231709849	0.51866091	0.440984455	unchanged
pme1611	Flavonoids	Flavonoid carbonoside	Isohemiphloin*	0.007001439	0.002696682	0.002157191	0.014457488	0.004019825	0.00430233	0.003951771	0.007593214	1.921471346	0.942211462	0.40962288	0.570931608	unchanged
pmp001106	Flavonoids	Flavonoid carbonoside	Vitexin-2-O-glucoside*	8.60E-06	1.51E-05	1.14E-05	1.11E-05	2.17E-05	1.96E-05	1.17E-05	1.75E-05	1.493752872	0.578941487	0.214156081	0.798226942	unchanged
pmp001111	Flavonoids	Flavonoid carbonoside	Violanthin	3.57E-05	3.45E-05	3.94E-05	6.08E-05	4.50E-05	4.69E-05	3.65E-05	5.09E-05	1.392679468	0.477863252	0.092589726	1.058321496	unchanged
mws0042	Flavonoids	Flavanols	Epigallocatechin	0.000112639	8.59E-05	7.48E-05	0.000147947	0.000278402	0.000284106	9.11E-05	0.000236818	2.598408793	1.37762842	0.073965348	1.106083739	unchanged
mws0054	Flavonoids	Flavanols	Catechin	0.001172918	0.001217823	0.000905485	0.001437266	0.003298267	0.003148921	0.001098742	0.002628151	2.391963734	1.258195516	0.120986123	1.025110542	unchanged
pmb3114	Flavonoids	Flavanols	Epicatechin-epiafzelechin	0.000454555	0.000399203	0.000369457	0.000414664	0.000283674	0.000267349	0.000407738	0.000321896	0.789466306	-0.341050401	0.201215605	0.823063003	unchanged
pme0460	Flavonoids	Flavanols	Epicatechin	0.001517471	0.001600329	0.001446594	0.002421533	0.002698756	0.002430788	0.001521464	0.002517026	1.654344106	0.726259348	0.002556761	1.281839062	unchanged
mws0773	Flavonoids	Biflavones	Amentoflavone	0.003050425	0.001040927	0.000548944	1.48E-05	1.56E-05	2.53E-05	0.001546765	1.86E-05	0.011998579	-6.380992581	0.18386563	0.923616779	unchanged
Lmhp002800	Flavonoids	Isoflavones	2'-Hydoxy,5-methoxyGenistein-4',7-O-diglucoside	2.34E-05	3.29E-05	2.55E-05	0.000992963	0.004053736	0.003412316	2.73E-05	0.002819672	103.4033903	6.692139677	0.095664793	1.087441913	unchanged
pmp001163	Flavonoids	Isoflavones	Tectoridin	6.65E-06	3.39E-06	4.42E-06	1.77E-06	2.26E-06	4.35E-06	4.82E-06	2.79E-06	0.578917561	-0.788570174	0.181686265	0.826419449	unchanged
Hmcn002743	Lignans and Coumarins	Lignans	Lirioresinol A*	8.29E-05	3.50E-05	4.04E-05	0.000233913	3.90E-05	3.58E-05	5.28E-05	0.00010292	1.950482564	0.963831101	0.526838385	0.458098197	unchanged
mws0097	Lignans and Coumarins	Lignans	Pinoresinol*	5.39E-05	1.08E-05	1.26E-05	0.00023176	4.45E-05	5.34E-05	2.58E-05	0.000109895	4.263422278	2.092011957	0.300167221	0.73014224	unchanged
pmn001370	Lignans and Coumarins	Lignans	Pinoresinol diglucoside	8.26E-06	1.19E-05	2.01E-05	7.32E-06	1.55E-05	6.94E-06	1.34E-05	9.91E-06	0.739127782	-0.436104293	0.479878763	0.475096475	unchanged
pmn001378	Lignans and Coumarins	Lignans	Terpineol mono-glucoside	0.000756986	0.001271248	0.001156363	0.000617633	0.00063534	0.000532543	0.001061533	0.000595172	0.560672329	-0.834770226	0.090385677	1.080289122	unchanged
pmn001422	Lignans and Coumarins	Lignans	Lyoniside	0.004287952	0.002966942	0.001923575	0.001924909	5.96E-05	1.23E-05	0.00305949	0.000665605	0.217554174	-2.2005534	0.062100363	1.031989528	unchanged
pmn001502	Lignans and Coumarins	Lignans	Medioresinol	1.10E-05	5.20E-06	5.89E-06	3.05E-05	3.39E-06	5.18E-06	7.35E-06	1.30E-05	1.772056358	0.825424488	0.586286179	0.39612036	unchanged
pmn001663	Lignans and Coumarins	Lignans	Syringaresinol*	1.75E-05	9.25E-06	9.36E-06	4.92E-05	1.01E-05	7.80E-06	1.20E-05	2.24E-05	1.858379597	0.89404522	0.524576145	0.462162839	unchanged
Rfmb26203	Lignans and Coumarins	Lignans	Syringaresinol-Glucoside	0.000449952	0.000537161	0.00046784	0.000295059	0.000226018	0.000251959	0.000484984	0.000257679	0.531313364	-0.912365092	0.003124937	1.254912395	unchanged
Lmgp003270	Lignans and Coumarins	Coumarins	Scopoletin-O-Glucuronide	0.004601539	0.004334252	0.003619168	0.008881782	0.006820137	0.006753934	0.004184986	0.007485284	1.788604211	0.838834178	0.027996833	1.188871242	unchanged
mws1013	Lignans and Coumarins	Coumarins	Esculetin	0.000104328	3.13E-05	4.99E-05	0.000129884	6.60E-05	0.000101823	6.19E-05	9.92E-05	1.604503077	0.682126556	0.263928811	0.714226781	unchanged
pmp000021	Lignans and Coumarins	Coumarins	Isooxypeucedanine	0.000265524	0.000437854	0.000353411	0.000144489	0.000514347	0.000506597	0.000352263	0.000388478	1.102806502	0.141179678	0.803466504	0.176905342	unchanged
Hmln002597	Others	Others	Sodium ferulate	0.001150238	0.000643212	0.0002025	0.00143691	0.003123734	0.002116832	0.000665317	0.002225825	3.345512968	1.742227437	0.065544186	1.062242535	unchanged
Hmln003398	Others	Others	2α,3α,19α,23-Tetraydroxy-urs-12-en 28-oic acid	0.000139327	0.000116405	8.59E-05	0.000172938	0.000130909	9.89E-05	0.000113892	0.00013424	1.178655459	0.237142055	0.488438999	0.47162881	unchanged
Hmyp002315	Others	Others	3,5,7,4'--Tetrahydroxy-Coumaronochromone	8.78E-05	8.85E-05	0.00012263	0.000345363	0.000627491	0.000739133	9.96E-05	0.000570662	5.728185495	2.518078212	0.055384127	1.168810705	unchanged
Lmdp003146	Others	Others	Rhododendrol	0.000281007	0.000196813	0.000145303	0.000589669	0.000336585	0.000402705	0.000207708	0.000442986	2.132739942	1.09270806	0.070233122	1.058064042	unchanged
Lmjp003822	Others	Others	3,5-Dicaffeoylquinic Acid Methyl Ester	7.53E-09	7.83E-09	8.05E-09	1.47E-05	3.63E-05	1.46E-05	7.80E-09	2.19E-05	2804.522445	11.45353941	0.093571478	1.093208093	unchanged
ML10174588	Others	Others	Confertifoline	0.000538153	0.000405668	0.000458359	0.000596633	0.000523382	0.000614807	0.000467394	0.000578274	1.237231747	0.307115758	0.086534143	0.991598051	unchanged
ML10181668	Others	Others	CYCLOLEUCINE	0.000423029	0.000535404	0.000578387	0.000917475	5.39E-09	5.54E-09	0.000512273	0.000305829	0.597003176	-0.744189488	0.570553047	0.413081073	unchanged
mws2104	Others	Others	D-Pinitol	0.000120891	0.000175208	0.000164721	0.000108563	6.81E-05	8.61E-05	0.000153606	8.76E-05	0.570209134	-0.810436944	0.036832402	1.113740324	unchanged
mws2608	Others	Others	N-Acetyl-D-galactosamine*	5.87E-05	5.17E-05	8.61E-05	4.80E-05	5.37E-05	4.26E-05	6.55E-05	4.81E-05	0.734289925	-0.44557829	0.233834612	0.811917855	unchanged
mws4052	Others	Others	1-Aminocyclopropane-1-carboxylic acid	4.98E-05	7.99E-05	9.92E-05	5.31E-05	3.40E-05	2.92E-05	7.63E-05	3.88E-05	0.508292586	-0.976268908	0.103674943	0.991023326	unchanged
mws4174	Others	Others	N-Acetyl-mannosamine*	3.17E-05	4.37E-05	7.30E-05	6.11E-05	8.78E-05	6.60E-05	4.95E-05	7.16E-05	1.447917454	0.533979356	0.21720901	0.786162055	unchanged
pma2987	Others	Others	Histidinol	0.028424544	0.032832316	0.033144479	0.018132806	0.019257315	0.018718503	0.031467113	0.018702875	0.594362598	-0.750584761	0.011215524	1.270452251	unchanged
pmb1452	Others	Others	N-Lauryldiethanolamine	8.58E-06	1.07E-05	8.52E-06	8.12E-06	8.87E-06	7.01E-06	9.25E-06	8.00E-06	0.864648651	-0.20981408	0.234331494	0.7537861	unchanged
pme2433	Others	Others	Diethanolamine	3.01E-05	2.41E-05	2.33E-05	2.25E-05	1.48E-05	1.06E-05	2.58E-05	1.60E-05	0.617722553	-0.69496909	0.085846122	1.006231884	unchanged
pme2827	Others	Others	Palmitaldehyde	0.002704784	0.001867543	0.001644255	0.002756489	0.002537645	0.002521378	0.002072194	0.002605171	1.257203957	0.330218718	0.236922534	0.819843424	unchanged
pmn001380	Others	Others	Eucommiol*	6.92E-05	7.36E-05	9.35E-05	7.98E-05	0.000108243	8.35E-05	7.88E-05	9.05E-05	1.149193099	0.200621234	0.37179774	0.590141075	unchanged
pmp001230	Others	Others	Senkyunolide M*	0.001365071	0.001363133	0.001313329	0.001370831	0.000907235	0.001028024	0.001347178	0.00110203	0.818028581	-0.289776845	0.218137441	0.861693675	unchanged
pmp001282	Others	Others	Propyl 2-(trimethylammonio)ethyl phosphate	9.65E-05	0.000124776	0.000126852	0.000155025	0.00016805	0.000118445	0.000116058	0.000147173	1.268105696	0.342674999	0.166046235	0.863116345	unchanged
YC512118	Others	Others	Octadecenoic amide	0.000116723	0.000173685	0.000169452	0.000104835	0.000111101	7.21E-05	0.000153287	9.60E-05	0.626334257	-0.674995307	0.068807551	1.036967062	unchanged
Zmfn002862	Others	Others	13-OxoODE	4.50E-05	3.95E-05	5.40E-05	9.69E-05	0.000154371	9.95E-05	4.62E-05	0.000116923	2.531792592	1.340159222	0.057341606	1.150251944	unchanged
Zmgn00204	Others	Others	2-methyl-3-oxosuccinic acid	0.000152827	0.000234689	0.000255072	5.90E-05	0.000212213	0.000190307	0.000214196	0.000153832	0.718181946	-0.477578709	0.359229126	0.611405651	unchanged
Zmjn004133	Others	Others	9-HpODE*	3.30E-05	4.53E-05	4.59E-05	4.65E-05	5.85E-05	5.10E-05	4.14E-05	5.20E-05	1.25574837	0.328547403	0.127513383	0.909116082	unchanged
Zmsp001834	Others	Others	2,6-Dimethoxy-1,4-benzoquinone	0.001871229	0.002187139	0.001954163	0.001283581	0.001783493	0.001711793	0.002004177	0.001592956	0.794817919	-0.331303696	0.101642952	0.97855487	unchanged
Cmbn003496	Others	Saccharides and Alcohols	5-O-Feruloyl-L-arabinose*	0.003904734	0.00941211	0.009036964	0.000186361	0.000293344	0.000149662	0.00745127	0.000209789	0.02815479	-5.150475815	0.055167923	1.174142928	unchanged
Hmcn000192	Others	Saccharides and Alcohols	Sedoheptulose	0.000127552	0.000141821	0.000139713	7.16E-05	8.74E-05	7.84E-05	0.000136362	7.91E-05	0.580410403	-0.784854718	0.000863616	1.276156071	unchanged
Lmmn000214	Others	Saccharides and Alcohols	Solatriose	1.29E-05	6.91E-06	3.16E-06	4.72E-05	3.36E-05	1.74E-05	7.66E-06	3.27E-05	4.270776429	2.094498376	0.088592777	1.060867375	unchanged
Lmqn000432	Others	Saccharides and Alcohols	1-(sn-Glycero-3-phospho)-1D-myo-inositol	0.000152885	0.000163296	8.06E-05	0.000518886	0.000356956	0.000266364	0.000132277	0.000380735	2.878328213	1.525231111	0.064973441	1.107330632	unchanged
mws0214	Others	Saccharides and Alcohols	D-Sorbitol*	0.013006296	0.00808065	0.008190151	0.006876538	0.008860246	0.008843484	0.009759032	0.008193423	0.839573295	-0.252271817	0.445493338	0.533137831	unchanged
mws0264	Others	Saccharides and Alcohols	D-(+)-Trehalose*	0.001225476	0.000799486	0.000700785	0.000585542	0.000897109	0.000881823	0.000908582	0.000788158	0.86745935	-0.205131941	0.567129201	0.394499451	unchanged
mws0437	Others	Saccharides and Alcohols	D-Arabitol*	3.74E-05	3.07E-05	2.81E-05	2.59E-05	2.79E-05	2.43E-05	3.20E-05	2.60E-05	0.812368116	-0.299794477	0.149726013	0.932258592	unchanged
mws0866	Others	Saccharides and Alcohols	D-Glucose 6-phosphate*	0.00043975	0.000530879	0.000360173	0.000585178	0.00059866	0.00060996	0.000443601	0.000597933	1.347907883	0.430721905	0.085783396	1.098176788	unchanged
mws0889	Others	Saccharides and Alcohols	Threonate	0.000267039	0.000307632	0.000437171	0.000173957	0.000260607	0.000261893	0.000337281	0.000232152	0.688306365	-0.538877244	0.16785061	0.870594965	unchanged
mws1080	Others	Saccharides and Alcohols	Galactinol*	0.00368555	0.002976775	0.002625317	0.001854482	0.002097388	0.002140911	0.00309588	0.002030927	0.656009602	-0.608211164	0.066432782	1.11677582	unchanged
mws1090	Others	Saccharides and Alcohols	Glucose-1-phosphate*	0.000461401	0.000537762	0.000386593	0.000648349	0.000616407	0.000642138	0.000461919	0.000635631	1.376067551	0.460551294	0.051648654	1.162306167	unchanged
mws1155	Others	Saccharides and Alcohols	Mannitol*	0.007614638	0.005250752	0.00496711	0.00483551	0.00611194	0.006027672	0.005944167	0.005658374	0.951920525	-0.071086965	0.780403041	0.197359263	unchanged
mws1333	Others	Saccharides and Alcohols	Melibiose*	0.000643377	0.000533568	0.000524464	0.000325689	0.000404709	0.000369813	0.000567136	0.000366737	0.646646879	-0.628949994	0.017014194	1.194633509	unchanged
mws1499	Others	Saccharides and Alcohols	D-(-)-Arabinose	3.80E-05	4.58E-05	6.45E-05	7.33E-05	0.000119656	0.000101251	4.94E-05	9.81E-05	1.984689114	0.988913038	0.047658767	1.101068767	unchanged
mws1589	Others	Saccharides and Alcohols	Panose*	6.53E-05	4.03E-05	3.62E-05	4.75E-05	1.57E-05	2.23E-05	4.73E-05	2.85E-05	0.603129555	-0.729460161	0.231365175	0.753312	unchanged
mws2523	Others	Saccharides and Alcohols	Trehalose 6-phosphate	2.08E-05	1.64E-05	1.57E-05	1.11E-05	2.20E-05	1.95E-05	1.76E-05	1.76E-05	0.994871261	-0.007418245	0.981826798	0.016177001	unchanged
mws4170	Others	Saccharides and Alcohols	D-Glucose*	0.001543499	0.001096876	0.001077388	0.001667722	0.002925175	0.002762665	0.001239254	0.002451854	1.978491892	0.984401153	0.076797013	1.072092729	unchanged
mws5038	Others	Saccharides and Alcohols	Isomaltulose*	0.001159695	0.001106621	0.000885665	0.000851682	0.000870327	0.000706863	0.001050661	0.000809624	0.770585448	-0.375973154	0.083636806	1.011073695	unchanged
mws5040	Others	Saccharides and Alcohols	Turanose	0.000686979	0.001158219	0.001086242	0.00048591	0.000581776	0.000454429	0.000977147	0.000507372	0.519237965	-0.945532222	0.076675864	1.098888961	unchanged
pmb2653	Others	Saccharides and Alcohols	D(+)-Melezitose O-rhamnoside	6.96E-06	2.32E-06	3.91E-06	2.27E-05	4.16E-06	2.32E-06	4.39E-06	9.74E-06	2.215657401	1.14773482	0.500794737	0.487980472	unchanged
pme0500	Others	Saccharides and Alcohols	D-(+)-Melezitose*	2.15E-05	1.76E-05	1.94E-05	1.53E-05	1.05E-05	9.46E-06	1.95E-05	1.18E-05	0.602911233	-0.729982486	0.028987485	1.148635267	unchanged
pme0516	Others	Saccharides and Alcohols	Inositol*	0.000115417	0.000203243	0.000294408	2.29E-05	2.18E-05	2.51E-05	0.000204356	2.33E-05	0.11391251	-3.134001895	0.072618229	1.13590522	unchanged
pme0519	Others	Saccharides and Alcohols	D-(+)-Sucrose*	0.003051513	0.002480022	0.002145742	0.001391931	0.001925672	0.001784093	0.002559092	0.001700565	0.66451885	-0.589617971	0.062234	1.061187776	unchanged
pme0534	Others	Saccharides and Alcohols	Gluconic acid	0.000553017	0.000494638	0.000543059	0.000728506	0.000491807	0.000462577	0.000530238	0.000560963	1.057946651	0.081266878	0.752784945	0.231089204	unchanged
pme1261	Others	Saccharides and Alcohols	Pantothenol	1.47E-06	8.04E-07	1.74E-06	2.69E-06	5.13E-06	1.02E-06	1.34E-06	2.95E-06	2.206110255	1.141504895	0.307962339	0.721261636	unchanged
pme2125	Others	Saccharides and Alcohols	Raffinose*	8.77E-05	4.69E-05	3.79E-05	3.61E-05	3.12E-05	2.26E-05	5.75E-05	3.00E-05	0.521168354	-0.940178611	0.2095319	0.856677906	unchanged
pme2237	Others	Saccharides and Alcohols	Dulcitol*	0.000433281	0.00024507	0.000277271	0.00025971	0.000267149	0.000342648	0.000318541	0.000289836	0.909886508	-0.136241489	0.685657702	0.287427789	unchanged
pme2529	Others	Saccharides and Alcohols	1,5-Anhydro-D-glucitol	0.000108655	0.000121278	0.000120126	6.91E-05	8.39E-05	8.23E-05	0.000116686	7.84E-05	0.672027109	-0.573408663	0.00376114	1.244401803	unchanged
pme2755	Others	Saccharides and Alcohols	N-Acetyl-D-glucosamine	0.000625768	0.000775992	0.000820473	0.000502177	0.000446368	0.000525023	0.000740745	0.000491189	0.663102189	-0.592696878	0.037355567	1.166662585	unchanged
pme3705	Others	Saccharides and Alcohols	D-Glucoronic acid*	0.000129703	0.000162948	0.00017709	0.000165903	9.85E-05	0.00011297	0.00015658	0.000125779	0.803287387	-0.31601187	0.290922222	0.689001709	unchanged
mws0133	Others	Vitamin	Nicotinamide	0.000609424	0.000400665	0.000538452	0.000736062	0.000707478	0.000683461	0.00051618	0.000709	1.373550813	0.457910282	0.080166201	1.094580089	unchanged
mws0232	Others	Vitamin	Riboflavin	0.000570976	0.0006189	0.000606265	0.0009472	0.000634321	0.000568551	0.000598714	0.000716691	1.197050059	0.259483485	0.419044765	0.587244759	unchanged
mws1337	Others	Vitamin	D-Pantothenic Acid	0.002065223	0.002223771	0.001936186	0.001686683	0.002367486	0.002168809	0.00207506	0.002074326	0.999646261	-0.000510428	0.997556218	0.002315269	unchanged
pma3101	Others	Vitamin	Nicotinate D-ribonucleoside	0.001010057	0.000755675	0.000991705	0.00109675	0.000770628	0.000847891	0.000919146	0.00090509	0.984707607	-0.022232692	0.918026454	0.071156136	unchanged
pmb0789	Others	Vitamin	Pyridoxine-5'-O-glucoside	0.000511916	0.00111802	0.001240704	3.92E-05	3.50E-05	2.00E-05	0.00095688	3.14E-05	0.032788966	-4.930645776	0.054366246	1.175879975	unchanged
pme0490	Others	Vitamin	Nicotinic acid*	0.000255272	0.000227789	0.000324486	0.00018882	0.000661822	0.000565164	0.000269183	0.000471935	1.753216987	0.810004562	0.293604234	0.741698934	unchanged
pme1383	Others	Vitamin	Pyridoxine	0.000546681	0.001062419	0.001338819	0.000288907	0.000760742	0.000634994	0.00098264	0.000561548	0.571468671	-0.807253686	0.210684484	0.80151733	unchanged
HJN046	Tannins	Proanthocyanidins	Aesculitannin A	0.00047095	0.000500251	0.000396798	0.00096167	0.000514311	0.00059364	0.000456	0.000689874	1.512883022	0.597300441	0.2281915	0.834347856	unchanged
HJN048	Tannins	Proanthocyanidins	Procyanidin	0.000474934	0.000669167	0.000594343	0.001385373	0.000683691	0.000767031	0.000579481	0.000945365	1.631398173	0.706108941	0.236070381	0.817777432	unchanged
pmn001647	Tannins	Proanthocyanidins	Procyanidin C2*	0.000827135	0.001228699	0.000871579	0.00055668	0.000515114	0.000397138	0.000975805	0.000489644	0.501784749	-0.994859473	0.048175741	1.141347784	unchanged
pmn001648	Tannins	Proanthocyanidins	Cinnamtannin D1	0.000347155	0.000414822	0.000419722	0.000524809	0.000456092	0.000440653	0.0003939	0.000473851	1.202974886	0.266606525	0.08436623	0.985680111	unchanged
pmn001649	Tannins	Proanthocyanidins	Cinnamtannin A2	0.000351365	0.000396854	0.000441742	0.000291032	0.000310258	0.000292395	0.000396654	0.000297895	0.75102108	-0.413074693	0.056389689	1.149112902	unchanged
pmn001667	Tannins	Proanthocyanidins	Procyanidin B4	0.005542468	0.006810706	0.007066702	0.006164855	0.005741425	0.005847969	0.006473292	0.005918083	0.914230822	-0.129369636	0.360300004	0.646946447	unchanged
pmp000274	Tannins	Proanthocyanidins	Procyanidin B3	0.009979221	0.010982681	0.012538519	0.011423711	0.00995849	0.010000035	0.011166807	0.010460745	0.936771387	-0.094231084	0.477405412	0.48352211	unchanged
mws0018	Alkaloids	Phenolamine	Spermine	0.031985562	0.027817802	0.02712073	0.019894194	0.021274058	0.020003148	0.028974698	0.020390467	0.703733525	-0.506898853	0.022722117	1.226540088	unchanged
pmb0501	Alkaloids	Phenolamine	Agmatine	9.75E-06	8.85E-06	8.28E-06	1.80E-05	1.71E-05	1.64E-05	8.96E-06	1.72E-05	1.917809864	0.939459695	0.000217213	1.292634369	unchanged
mws0146	Alkaloids	Alkaloids	Nicotinic Acid Methyl Ester(Methyl Nicotinate)	1.70E-05	1.85E-05	2.04E-05	6.92E-05	0.000608857	0.000480141	1.86E-05	0.000386077	20.70904014	4.372188781	0.152491443	0.978735726	unchanged
mws1346	Alkaloids	Alkaloids	DL-2-Aminoadipic acid	0.000157405	0.000161773	0.000174845	0.00018753	0.000162112	9.99E-05	0.000164674	0.000149856	0.910015342	-0.136037227	0.629088208	0.348774351	unchanged
pmb0484	Alkaloids	Alkaloids	Choline	0.005715288	0.004675166	0.004068959	0.00605729	0.005230529	0.005134086	0.004819804	0.005473968	1.135724141	0.183612458	0.322217341	0.65788919	unchanged
pmb1754	Alkaloids	Alkaloids	O-Phosphocholine	7.26E-05	6.52E-05	4.94E-05	6.15E-05	5.60E-05	6.61E-05	6.24E-05	6.12E-05	0.980460778	-0.028468176	0.881410128	0.107673967	unchanged
pmb2211	Alkaloids	Alkaloids	Cocamidopropyl betaine	2.01E-05	2.02E-05	2.18E-05	3.84E-05	8.15E-06	1.03E-05	2.07E-05	1.89E-05	0.914122381	-0.129540772	0.872155945	0.117819185	unchanged
pme1691	Alkaloids	Alkaloids	Acetylcholine	0.000304038	0.000294763	0.000341623	0.000188371	0.000298455	0.000374241	0.000313475	0.000287022	0.915615598	-0.127186055	0.677177219	0.303577636	unchanged
YC512115	Alkaloids	Alkaloids	Nicotine-Hex	9.76E-05	0.000118728	0.000111379	5.26E-05	7.55E-05	7.77E-05	0.000109222	6.86E-05	0.628197376	-0.670710179	0.01822088	1.170204416	unchanged
mws0005	Alkaloids	Plumerane	Tryptamine	1.03E-05	7.89E-06	7.17E-06	1.96E-05	1.27E-05	1.39E-05	8.46E-06	1.54E-05	1.821273566	0.86494764	0.064903188	1.085926638	unchanged
mws0103	Alkaloids	Plumerane	Indole-3-carboxaldehyde	4.63E-05	4.17E-05	4.15E-05	5.69E-05	6.25E-05	5.82E-05	4.32E-05	5.92E-05	1.371187711	0.455426085	0.002245903	1.257773503	unchanged
mws1417	Alkaloids	Plumerane	Indole-3-carboxylic acid*	1.18E-05	1.12E-05	1.60E-05	1.32E-05	2.18E-05	1.87E-05	1.30E-05	1.79E-05	1.379671197	0.464324485	0.186174418	0.838795401	unchanged
pmb0818	Alkaloids	Plumerane	Methoxyindoleacetic acid	6.66E-06	8.93E-06	7.83E-06	0.000120653	7.92E-05	5.79E-05	7.81E-06	8.59E-05	11.00655465	3.460291032	0.051209897	1.183414192	unchanged
HJN110	Terpenoids	Triterpene	Betulinic acid*	0.007394449	0.006680797	0.006152541	0.005647773	0.005510093	0.005998112	0.006742596	0.005718659	0.848139107	-0.237627188	0.089063985	1.042633865	unchanged
Lmzn006169	Terpenoids	Triterpene	Pomolic acid*	0.012988721	0.009854132	0.010500194	0.015709206	0.00608378	0.00750834	0.011114349	0.009767109	0.878783698	-0.186419987	0.704054052	0.272923933	unchanged
Lmzn006795	Terpenoids	Triterpene	Ursonic acid*	0.008550629	0.001354345	0.000847743	3.81E-05	8.26E-05	4.19E-05	0.003584239	5.42E-05	0.015129523	-6.046489694	0.291672633	0.75617621	unchanged
Lmzn106829	Terpenoids	Triterpene	Betulonic acid*	0.005602139	0.00082136	0.000529034	5.82E-05	0.00010614	7.63E-05	0.002317511	8.02E-05	0.034612731	-4.852553399	0.306711287	0.734935321	unchanged
Lmzn206829	Terpenoids	Triterpene	Oleanonic acid*	0.005452752	0.000869957	0.000597599	5.70E-05	9.14E-05	7.22E-05	0.002306769	7.36E-05	0.031888507	-4.970819647	0.291958427	0.755769282	unchanged
mws1610	Terpenoids	Triterpene	Maslinic acid*	0.005367555	0.005955115	0.004761847	0.004519088	0.003433375	0.003637345	0.005361506	0.003863269	0.720556757	-0.472816022	0.035362774	1.101471332	unchanged
mws4053	Terpenoids	Triterpene	Ursolic acid	0.004274645	0.002554417	0.002441698	0.003420484	0.002073842	0.00244446	0.003090253	0.002646262	0.856325214	-0.223769289	0.573241703	0.386567143	unchanged
pmn001700	Terpenoids	Triterpene	24,30-Dihydroxy-12(13)-enolupinol*	0.006798742	0.00644134	0.005981622	0.005230129	0.005350719	0.005557046	0.006407235	0.005379298	0.839566267	-0.252283893	0.034893394	1.171680775	unchanged
pmn001706	Terpenoids	Triterpene	2-Hydroxyoleanolic acid*	0.00569219	0.004908707	0.006363618	0.004510249	0.003944092	0.004277327	0.005654838	0.004243889	0.750488182	-0.414098741	0.063349494	1.10158759	unchanged
pmp000268	Terpenoids	Triterpene	Rosamultic acid	0.001805784	0.001450406	0.00125573	0.001902241	0.002326084	0.001551674	0.001503973	0.001926667	1.281050902	0.357327801	0.207146795	0.797760071	unchanged
pmp000271	Terpenoids	Triterpene	1β,2α,3α,19α-Tetrahydroxyurs-12-en-28-oic acid	0.000378179	0.000362676	0.000256226	0.000230598	0.000458518	0.000271247	0.00033236	0.000320121	0.963175589	-0.054129267	0.887798715	0.097995091	unchanged
Zmtp004523	Terpenoids	Sesquiterpenoids	Ligupleurol	0.000569353	0.000316759	0.000301339	0.000661728	0.000578115	0.000656241	0.000395817	0.000632028	1.596767434	0.675154202	0.102030089	1.035887962	unchanged
Lmmn000806	Organic acids	Organic acids	Dimethylmalonic acid*	6.20E-05	1.39E-05	1.08E-05	7.59E-05	0.000260044	0.000231193	2.89E-05	0.000189048	6.542080528	2.709749518	0.097523164	1.049252659	unchanged
Lmmn003323	Organic acids	Organic acids	2-Hydroxyhexadecanoic acid	0.000398541	0.00041845	0.000624028	0.000572041	0.000934556	0.000977156	0.00048034	0.000827918	1.723607642	0.7854314	0.095510661	0.99657891	unchanged
Lmrn003000	Organic acids	Organic acids	2-Hydroxy-3-phenylpropanoic acid	5.93E-06	2.05E-06	5.22E-07	4.98E-05	9.57E-05	0.000118143	2.83E-06	8.79E-05	31.00588394	4.954470114	0.050876819	1.18038553	unchanged
mws0192	Organic acids	Organic acids	Succinic acid*	0.008199716	0.012537589	0.013299649	0.00640308	0.012533642	0.012112987	0.011345651	0.010349903	0.912235246	-0.132522183	0.715496496	0.252891827	unchanged
mws0237	Organic acids	Organic acids	Anchoic Acid*	0.00059261	0.000788774	0.000950742	0.000805277	0.001138267	0.000873571	0.000777375	0.000939038	1.207959981	0.272572659	0.327446924	0.637454413	unchanged
mws0277	Organic acids	Organic acids	Quinic Acid	0.000607465	0.000271739	0.00032776	0.000149607	0.000317999	0.000329272	0.000402321	0.000265626	0.66023392	-0.598950834	0.330550094	0.651315545	unchanged
mws0281	Organic acids	Organic acids	Citric Acid	0.010912367	0.00905536	0.010745258	0.004678546	0.007126902	0.006811207	0.010237662	0.006205552	0.606149347	-0.722254797	0.016191118	1.178167414	unchanged
mws0344	Organic acids	Organic acids	D-Xylonic acid	0.001526509	0.001839525	0.001873399	0.001774859	0.000926228	0.000869876	0.001746478	0.001190321	0.681555203	-0.553097581	0.189156275	0.868064815	unchanged
mws0473	Organic acids	Organic acids	2-Methylsuccinic acid*	0.00069365	0.000160999	0.000143747	0.000901223	0.002765442	0.002630382	0.000332798	0.002099016	6.307167504	2.656992248	0.088161771	1.066072755	unchanged
mws0567	Organic acids	Organic acids	4-Guanidinobutyric acid	0.000304783	0.00026302	0.000257577	0.000303677	0.000339221	0.000297692	0.000275127	0.00031353	1.139583993	0.188507262	0.12521378	0.912977519	unchanged
mws0639	Organic acids	Organic acids	2,3-Dihydroxybenzoic Acid*	0.000294046	0.000124662	0.000139365	0.000100544	0.000198996	0.00015486	0.000186024	0.000151466	0.814229878	-0.296491934	0.611462841	0.354463846	unchanged
mws0671	Organic acids	Organic acids	L-Homoserine*	0.000182001	0.000218166	0.000223393	0.000733282	0.000126415	0.000101799	0.000207853	0.000320498	1.541945389	0.62475167	0.640382955	0.344476487	unchanged
mws0823	Organic acids	Organic acids	3-Methyl-2-Oxobutanoic acid	2.23E-05	1.34E-05	1.94E-05	1.88E-05	2.84E-05	2.31E-05	1.84E-05	2.34E-05	1.274278449	0.349680563	0.258707355	0.719803054	unchanged
mws0851	Organic acids	Organic acids	Sodium Valproate	0.000917747	0.000645787	0.00076011	0.001286361	0.000958103	0.001201322	0.000774548	0.001148595	1.482923162	0.568443846	0.04372149	1.083853996	unchanged
mws1189	Organic acids	Organic acids	D-Galacturonic acid(Gal A)*	0.000109057	0.000127221	0.000131091	0.000137703	8.48E-05	0.000106651	0.000122456	0.00010972	0.895989632	-0.158446056	0.5075611	0.46451662	unchanged
mws1709	Organic acids	Organic acids	Malic acid	0.002275872	0.001393936	0.001421461	0.002610716	0.002787431	0.002885587	0.00169709	0.002761245	1.627047122	0.702256035	0.057681507	1.138678772	unchanged
pmb2657	Organic acids	Organic acids	Argininosuccinic acid	4.69E-05	4.32E-05	6.02E-05	7.89E-05	6.44E-05	7.50E-05	5.01E-05	7.28E-05	1.452820862	0.538856825	0.029444922	1.123581844	unchanged
pmb2826	Organic acids	Organic acids	Citramalate	8.62E-05	5.79E-05	5.48E-05	2.19E-05	4.82E-05	3.60E-05	6.63E-05	3.54E-05	0.533176493	-0.907314919	0.074103616	1.014196225	unchanged
pmb3099	Organic acids	Organic acids	Diethyl phosphate	7.35E-05	8.79E-05	7.11E-05	8.15E-05	6.87E-05	4.76E-05	7.75E-05	6.59E-05	0.85068956	-0.233295346	0.375328087	0.599414462	unchanged
pmb3101	Organic acids	Organic acids	2-Isopropylmalate	0.000773733	0.000422879	0.000809731	0.000474997	0.001576067	0.001740307	0.000668781	0.00126379	1.889691807	0.918150962	0.269715219	0.759751289	unchanged
pme0243	Organic acids	Organic acids	Glutaric acid*	5.34E-05	4.87E-05	6.24E-05	4.68E-05	4.97E-05	7.50E-07	5.49E-05	3.24E-05	0.59106702	-0.75860637	0.290789861	0.736661049	unchanged
pme0282	Organic acids	Organic acids	Phthalic acid*	6.09E-05	4.73E-05	6.16E-05	3.64E-05	3.16E-05	2.34E-05	5.66E-05	3.05E-05	0.538737827	-0.892344728	0.013343325	1.186638976	unchanged
pme1216	Organic acids	Organic acids	2-Picolinic acid*	5.97E-05	4.31E-05	8.04E-05	0.000112619	0.000253633	0.000250654	6.11E-05	0.000205635	3.366773182	1.751366531	0.082896838	1.090548457	unchanged
pme2380	Organic acids	Organic acids	α-Ketoglutaric acid	0.000150584	0.000380452	0.000442403	5.38E-05	6.92E-05	0.000110722	0.00032448	7.79E-05	0.240115032	-2.058202372	0.103982415	1.055293099	unchanged
pme3011	Organic acids	Organic acids	γ-Aminobutyric acid*	0.003698019	0.001768001	0.001292848	0.002954725	0.002259459	0.002332931	0.002252956	0.002515705	1.116624059	0.159143546	0.760351358	0.221297468	unchanged
pme3096	Organic acids	Organic acids	Aminomalonic acid	0.000360663	0.000498145	0.000536538	0.000272919	0.000499315	0.000522899	0.000465115	0.000431711	0.928179652	-0.107524025	0.747593781	0.225700063	unchanged
pme3207	Organic acids	Organic acids	Trans,trans-Muconic acid	3.09E-05	5.28E-05	6.46E-05	4.28E-05	5.41E-06	4.85E-06	4.94E-05	1.77E-05	0.35761347	-1.483527018	0.121466636	0.921755594	unchanged
Hmbn005456	Lipids	Glycerol ester	1-O-Caffeoyl-3-O-p-coumaroylglycerol	0.000343523	0.000229181	0.000188342	0.000393764	0.000358472	0.000393332	0.000253682	0.000381856	1.505253581	0.590006549	0.102218536	1.047473228	unchanged
Lmhp009190	Lipids	Glycerol ester	2-Linoleoylglycerol-diglucoside*	0.000212941	0.000127351	0.000103347	0.000204124	0.000126762	9.74E-05	0.00014788	0.000142746	0.965284982	-0.050973161	0.916606715	0.07107935	unchanged
Lmhp009773	Lipids	Glycerol ester	1-α-Linolenoyl-glycerol-glucoside*	0.000185458	0.000183596	7.81E-05	9.05E-05	0.000106853	6.14E-05	0.000149062	8.62E-05	0.578482343	-0.78965517	0.211459452	0.833733325	unchanged
Lmhp010334	Lipids	Glycerol ester	2-Linoleoylglycerol-glucoside	3.59E-05	2.89E-05	1.59E-05	3.86E-05	4.57E-05	1.52E-05	2.69E-05	3.31E-05	1.232705899	0.301828641	0.602309137	0.363317402	unchanged
Lmhp011388	Lipids	Glycerol ester	2-γ-Linolenoyl-glycerol*	0.003730491	0.003438896	0.003189859	0.003581083	0.004938024	0.004255403	0.003453082	0.00425817	1.233150523	0.302348911	0.165438777	0.903556917	unchanged
Lmhp011562	Lipids	Glycerol ester	1-α-Linolenoyl-glycerol*	0.002511209	0.002262665	0.00199137	0.003705043	0.003764227	0.003785331	0.002255081	0.003751534	1.663591404	0.734301136	0.008596725	1.281498389	unchanged
Lmyn006011	Lipids	Glycerol ester	Gingerglycolipid B*	0.001305902	0.000926158	0.000476802	0.00065341	0.000650079	0.000531514	0.000902954	0.000611668	0.677407393	-0.561904362	0.347762267	0.671513842	unchanged
pma3606	Lipids	Glycerol ester	9(S)-HOTrE	0.000987545	0.000956873	0.001122108	0.001582397	0.003505453	0.002071937	0.001022175	0.002386596	2.334820959	1.223311924	0.140729595	0.997904165	unchanged
pmb0128	Lipids	Glycerol ester	δ-Tridecalactone	8.63E-05	0.000121565	0.000116629	0.000107202	0.000170704	0.000165815	0.000108154	0.000147907	1.367560535	0.451604695	0.182743772	0.850131394	unchanged
pmb0296	Lipids	Glycerol ester	MAG(18:1)isomer2*	0.000232098	0.000135539	8.43E-05	0.000110252	9.15E-05	4.39E-05	0.00015066	8.19E-05	0.543499293	-0.879649936	0.250530023	0.764321502	unchanged
pmb0885	Lipids	Glycerol ester	4-O-9Z,11Z,13E,15E-octadecatetraenoic acid	3.21E-05	6.36E-05	8.45E-05	4.10E-06	3.20E-06	2.85E-06	6.00E-05	3.38E-06	0.056338151	-4.149743973	0.065256163	1.151731235	unchanged
pmb1574	Lipids	Glycerol ester	Octadecadien-6-ynoic acid	5.89E-05	8.01E-05	8.52E-05	5.23E-05	5.92E-05	6.08E-05	7.47E-05	5.74E-05	0.76834315	-0.380177318	0.1544406	0.936601464	unchanged
pmb1650	Lipids	Glycerol ester	Octadeca-11E,13E,15Z-trienoic acid	0.002411366	0.002661703	0.002624154	0.002652702	0.001791522	0.002024702	0.002565741	0.002156309	0.840423242	-0.250812035	0.248148621	0.792524528	unchanged
pmb2363	Lipids	Glycerol ester	MAG(18:1)isomer1*	0.000281969	0.000153977	0.00011527	0.000130946	9.04E-05	5.78E-05	0.000183738	9.30E-05	0.506384766	-0.981694092	0.206043724	0.83405214	unchanged
pmb2789	Lipids	Glycerol ester	13-HpOTrE(r)	3.84E-05	3.64E-05	4.25E-05	4.57E-05	4.76E-05	4.75E-05	3.91E-05	4.69E-05	1.199522891	0.26246069	0.037662468	1.175399373	unchanged
pmb2791	Lipids	Glycerol ester	9-HpOTrE	3.00E-05	3.02E-05	3.40E-05	3.86E-05	4.07E-05	4.03E-05	3.14E-05	3.99E-05	1.269810719	0.344613461	0.010699577	1.23680517	unchanged
pmb2804	Lipids	Glycerol ester	13-HPODE*	7.22E-05	5.89E-05	7.51E-05	0.000124395	8.24E-05	7.58E-05	6.88E-05	9.42E-05	1.370267602	0.454457667	0.230628085	0.815277112	unchanged
pmp001283	Lipids	Glycerol ester	Glyceryl linoleate	1.86E-05	1.82E-05	1.42E-05	2.35E-05	2.22E-05	1.64E-05	1.70E-05	2.07E-05	1.218933333	0.285619223	0.236601653	0.764026725	unchanged
pmp001284	Lipids	Glycerol ester	Monopalmitin	9.16E-05	6.76E-05	7.10E-05	0.00013292	0.000125828	0.000127128	7.67E-05	0.000128625	1.676392617	0.745360073	0.014644219	1.252063808	unchanged
mws0120	Lipids	PC	Choline alfoscerate	0.000447031	0.000750585	0.000583127	0.000447967	0.000526037	0.000527487	0.000593581	0.000500497	0.843181708	-0.246084526	0.402480707	0.593026635	unchanged
Lmhp007598	Lipids	LPC	LysoPC 19:2(2n isomer)*	0.000131528	0.000316194	0.000394535	2.43E-05	0.000143071	7.27E-05	0.000280752	8.00E-05	0.285073746	-1.810592917	0.107679297	0.996665797	unchanged
Lmhp007840	Lipids	LPC	LysoPC 19:2*	2.35E-05	4.86E-05	5.46E-05	8.70E-06	3.84E-05	2.23E-05	4.22E-05	2.31E-05	0.54730647	-0.869579182	0.211172018	0.781214554	unchanged
Lmhp008718	Lipids	LPC	LysoPC 17:2	0.000243036	0.000360257	0.00045285	0.000113588	0.000261613	0.000146078	0.000352048	0.00017376	0.493568969	-1.0186764	0.083152586	0.997321401	unchanged
Lmhp008742	Lipids	LPC	LysoPC 20:5	4.72E-05	2.44E-05	1.02E-05	1.99E-05	7.76E-05	1.61E-05	2.72E-05	3.79E-05	1.390751816	0.47586499	0.669418232	0.301746051	unchanged
Lmhp008833	Lipids	LPC	LysoPC 16:1(2n isomer)*	0.0006683	0.000603725	0.000550992	0.00031365	0.00061437	0.000444748	0.000607672	0.000457589	0.753019495	-0.409240879	0.220423397	0.818009823	unchanged
Lmhp009590	Lipids	LPC	LysoPC 17:1	0.000189006	0.000373787	0.00038611	8.47E-05	0.00014699	9.42E-05	0.000316301	0.000108642	0.34347699	-1.541714642	0.07202445	1.100576932	unchanged
Lmhp009890	Lipids	LPC	LysoPC 20:3	7.89E-05	6.79E-05	6.02E-05	2.07E-05	0.000120363	7.15E-05	6.90E-05	7.09E-05	1.027186089	0.03869757	0.954381193	0.042715855	unchanged
Lmhp010190	Lipids	LPC	LysoPC 18:1(2n isomer)	0.010369217	0.014856464	0.016776161	0.008727099	0.0150333	0.007406726	0.014000614	0.010389042	0.742041854	-0.430427532	0.300991995	0.668972666	unchanged
mws0126	Lipids	LPC	LysoPC 18:0	0.000821913	0.001277687	0.001068086	0.000942994	0.001096926	0.001136043	0.001055896	0.001058654	1.002612759	0.003764499	0.986038351	0.01121962	unchanged
pmb0855	Lipids	LPC	LysoPC 16:0	0.009428539	0.016390489	0.014810282	0.016713575	0.027759869	0.025971884	0.013543103	0.023481776	1.733854863	0.793983139	0.08157758	1.016174727	unchanged
pmb0863	Lipids	LPC	LysoPC 16:2(2n isomer)	2.49E-05	3.60E-05	3.74E-05	1.62E-05	5.25E-05	2.50E-05	3.28E-05	3.12E-05	0.952549017	-0.07013476	0.903554137	0.085861091	unchanged
pmb0865	Lipids	LPC	LysoPC 18:3(2n isomer)	0.00186127	0.004108281	0.004536191	0.001369904	0.003711441	0.002828437	0.003501914	0.002636594	0.752900866	-0.409468177	0.467292814	0.488733206	unchanged
pmb2319	Lipids	LPC	LysoPC 15:0	0.000194103	0.000260523	0.000236541	0.000343438	0.000297125	0.000300383	0.000230389	0.000313649	1.361388684	0.445079024	0.030147909	1.12704078	unchanged
pmc0960	Lipids	LPC	LysoPC 20:4	6.59E-05	4.48E-05	2.48E-05	2.29E-05	6.79E-05	1.98E-05	4.52E-05	3.69E-05	0.8158422	-0.293637961	0.69386965	0.269821792	unchanged
pmp001251	Lipids	LPC	LysoPC 18:2(isomer)	0.002162806	0.003407224	0.003602264	0.001837802	0.006494798	0.004433505	0.003057431	0.004255368	1.391811472	0.476963804	0.473640034	0.508307765	unchanged
pmp001270	Lipids	LPC	LysoPC 16:1*	0.000663697	0.000643246	0.00057913	0.000338748	0.000588414	0.00044316	0.000628691	0.000456774	0.726547715	-0.460870546	0.129110349	0.974695068	unchanged
Lmhp008273	Lipids	LPE	LysoPE 15:1(2n isomer)*	0.000157078	5.45E-05	3.64E-05	4.78E-05	6.50E-05	6.79E-05	8.27E-05	6.02E-05	0.728353119	-0.45729003	0.612331605	0.369488594	unchanged
Lmhp008337	Lipids	LPE	LysoPE 14:0(2n isomer)*	2.33E-05	1.05E-05	5.74E-06	4.61E-06	7.78E-06	6.31E-06	1.32E-05	6.23E-06	0.472242017	-1.082401687	0.314178308	0.715692227	unchanged
Lmhp008440	Lipids	LPE	LysoPE 15:1*	0.000153279	6.52E-05	3.92E-05	4.83E-05	6.39E-05	5.93E-05	8.59E-05	5.72E-05	0.665558404	-0.587362825	0.493610357	0.497961097	unchanged
Lmhp008589	Lipids	LPE	LysoPE 18:3(2n isomer)*	0.001505336	0.002856872	0.003637324	0.002030621	0.005358208	0.003975011	0.002666511	0.003787946	1.42056304	0.506462855	0.392806096	0.573741492	unchanged
Lmhp008763	Lipids	LPE	LysoPE 16:1(2n isomer)*	0.001018008	0.000641898	0.000536342	0.000482831	0.000937312	0.00085719	0.000732082	0.000759111	1.036920107	0.052304741	0.900248876	0.087214322	unchanged
Lmhp008801	Lipids	LPE	LysoPE 18:3*	0.000203191	0.000386125	0.000406091	0.000251855	0.000634261	0.000505033	0.000331803	0.000463716	1.397567238	0.482917694	0.379406393	0.593157166	unchanged
Lmhp009187	Lipids	LPE	LysoPE 15:0	3.97E-05	3.54E-05	3.27E-05	9.75E-05	6.01E-05	6.10E-05	3.59E-05	7.29E-05	2.028485007	1.02040264	0.091620774	1.084048499	unchanged
Lmhp009464	Lipids	LPE	LysoPE 17:1(2n isomer)	3.71E-05	3.89E-05	3.48E-05	2.04E-05	5.18E-05	2.24E-05	3.69E-05	3.15E-05	0.853973831	-0.227736233	0.649516594	0.331124116	unchanged
Lmhp009802	Lipids	LPE	LysoPE 20:3(2n isomer)*	7.53E-09	7.83E-09	8.05E-09	1.31E-05	4.74E-05	2.68E-05	7.80E-09	2.91E-05	3730.130781	11.8650105	0.100063191	1.079393042	unchanged
mws0289	Lipids	LPE	LysoPE 18:1*	0.000131754	7.88E-05	9.69E-05	0.000236465	0.000477134	0.000392106	0.000102473	0.000368568	3.596748061	1.846693108	0.057478377	1.149646019	unchanged
pmb0856	Lipids	LPE	LysoPE 18:1(2n isomer)*	0.000957834	0.0011684	0.001049572	0.000791448	0.001341739	0.000699042	0.001058602	0.000944076	0.891813983	-0.165185275	0.632095681	0.342220766	unchanged
pmb0874	Lipids	LPE	LysoPE 18:2(2n isomer)*	0.000378012	0.000570078	0.000466463	0.000519656	0.001279966	0.000954801	0.000471517	0.000918141	1.947204381	0.961404319	0.173656298	0.917007932	unchanged
pmb0876	Lipids	LPE	LysoPE 16:0*	0.001840431	0.002316961	0.002083582	0.004207584	0.007528334	0.006536542	0.002080325	0.00609082	2.927821532	1.549827616	0.052760927	1.17162709	unchanged
pmb0881	Lipids	LPE	LysoPE 18:2*	0.000314658	0.000504758	0.000424238	0.000487229	0.001310403	0.000952214	0.000414552	0.000916616	2.21110178	1.144765436	0.164091228	0.936863922	unchanged
pmb0883	Lipids	LPE	LysoPE 18:0	7.48E-05	9.02E-05	6.04E-05	0.000124915	0.000170075	0.000128526	7.51E-05	0.000141172	1.87862043	0.909673604	0.02549317	1.165659953	unchanged
pmd0160	Lipids	LPE	LysoPE 16:0(2n isomer)	0.001672716	0.002410673	0.001944235	0.003874481	0.007433069	0.006654168	0.002009208	0.005987239	2.979899788	1.575263815	0.061348863	1.143791158	unchanged
Hmsn000210	Lipids	Free fatty acids	Methyl 7,10-hexadecadienoate	0.006225631	0.003569328	0.003480269	0.006331085	0.006857284	0.006656631	0.004425076	0.006615	1.494889666	0.580039007	0.131844293	1.004494627	unchanged
Lmqn008288	Lipids	Free fatty acids	3-Hydroxy-stearic acid	0.000247162	0.000223413	0.000171035	0.000332383	0.000176306	0.000184685	0.00021387	0.000231124	1.080677492	0.111936042	0.777692659	0.201925327	unchanged
mws0119	Lipids	Free fatty acids	Myristic Acid	0.008316966	0.007152751	0.011442886	0.008628017	0.007108928	0.007443676	0.008970868	0.007726874	0.861329571	-0.215362732	0.439910172	0.543327251	unchanged
mws0359	Lipids	Free fatty acids	Pentadecanoic Acid	0.000201534	0.000142822	0.000383624	0.00010795	0.000108333	0.000102414	0.00024266	0.000106232	0.437782568	-1.191713584	0.200478901	0.89587527	unchanged
mws0367	Lipids	Free fatty acids	α-Linolenic Acid*	0.015763888	0.012568043	0.011698683	0.010335942	0.009663109	0.010229743	0.013343538	0.010076265	0.755141908	-0.405180311	0.114415323	1.037306068	unchanged
mws0383	Lipids	Free fatty acids	Cis-10-Heptadecenoic Acid	0.000477946	0.00027455	0.00023951	0.000309002	0.000256443	0.000260027	0.000330669	0.000275157	0.832123311	-0.26513076	0.535976926	0.446615654	unchanged
mws0396	Lipids	Free fatty acids	Elaidic Acid	0.013018849	0.005618117	0.00576652	0.015310025	0.015560553	0.016252673	0.008134496	0.015707751	1.931004849	0.949351787	0.088273461	1.096890132	unchanged
mws0752	Lipids	Free fatty acids	Undecylic Acid	0.000315604	0.000261715	0.000233947	0.000230983	0.000198289	0.000218002	0.000270422	0.000215758	0.797856577	-0.325798665	0.137468547	0.951108066	unchanged
mws1489	Lipids	Free fatty acids	Stearic Acid	0.028023668	0.022859847	0.019951262	0.019160698	0.019130295	0.025425633	0.023611592	0.021238875	0.899510508	-0.15278796	0.49441147	0.461983463	unchanged
mws1491	Lipids	Free fatty acids	Linoleic acid	0.027626976	0.016087687	0.014487405	0.019425868	0.02045382	0.024788853	0.019400689	0.02155618	1.111103837	0.151993649	0.665960407	0.307002533	unchanged
mws2623	Lipids	Free fatty acids	11-Octadecanoic acid(Vaccenic acid)	0.004445457	0.001911049	0.0020089	0.005486603	0.005285651	0.005774746	0.002788469	0.005515667	1.978027208	0.98406227	0.077305779	1.113016873	unchanged
pmb2640	Lipids	Free fatty acids	Lauric acid	6.78E-06	5.67E-06	6.21E-06	6.04E-06	8.71E-06	9.09E-06	6.22E-06	7.95E-06	1.277853977	0.353722986	0.206439294	0.848797553	unchanged
pmb2786	Lipids	Free fatty acids	9-HOTrE	0.000244601	0.000226971	0.000337509	0.000319566	0.000202064	0.000227393	0.000269694	0.000249674	0.925769487	-0.111275082	0.706619712	0.258986504	unchanged
pmb2792	Lipids	Free fatty acids	13-HOTrE(r)	2.15E-05	2.42E-05	2.43E-05	2.13E-05	2.11E-05	1.85E-05	2.34E-05	2.03E-05	0.87041903	-0.200217996	0.079996934	0.991597389	unchanged
pmn001578	Lipids	Free fatty acids	Palmitic acid	0.046448068	0.028922858	0.027330913	0.028996238	0.033197764	0.038640976	0.034233946	0.033611659	0.98182252	-0.026465837	0.93255577	0.060933853	unchanged
pmn001610	Lipids	Free fatty acids	Eicosadienoic acid	0.000106303	7.00E-05	6.71E-05	0.000110003	9.48E-05	8.04E-05	8.11E-05	9.51E-05	1.171640123	0.228529505	0.418693023	0.545620428	unchanged
pmn001686	Lipids	Free fatty acids	10,16-Dihydroxypalmitic acid	2.71E-05	2.29E-05	2.29E-05	7.71E-05	0.000207846	0.000219036	2.43E-05	0.000168003	6.916773113	2.790099133	0.087347815	1.103630448	unchanged
pmn001691	Lipids	Free fatty acids	9,12,13-Trihyroxy-10,15-octadecadienoic acid	8.18E-05	6.71E-05	9.04E-05	0.000114237	9.34E-05	8.39E-05	7.98E-05	9.72E-05	1.218463497	0.285063031	0.201649813	0.801644463	unchanged
pmp001271	Lipids	Free fatty acids	2,3-Dihydroxypropyl-9,12-octadecadienoate-hexose-hexose*	0.000270947	9.15E-05	7.95E-05	0.000120375	0.000194868	9.05E-05	0.000147296	0.000135255	0.918251593	-0.1230386	0.873242507	0.111347599	unchanged
pmp001276	Lipids	Free fatty acids	2,3-Dihydroxypropyl-9,12,15-octadecatrienoate-hexose-hexose	0.00096545	0.000780256	0.000703853	0.000649653	0.000696094	0.000825166	0.00081652	0.000723638	0.886246444	-0.174220161	0.385042772	0.581603574	unchanged
Rfmb087	Lipids	Free fatty acids	13-Oxo-9-hydroxy-10-octadecenoic acid*	7.53E-05	8.12E-05	9.35E-05	0.000160343	0.000164125	0.000111837	8.33E-05	0.000145435	1.745101178	0.803310684	0.055078426	1.137996726	unchanged
Rfmb089	Lipids	Free fatty acids	9,10-Dihydroxy-12-octadecenoic acid	0.000330342	0.000592901	0.000577072	0.000163857	0.000350545	0.000262853	0.000500105	0.000259085	0.518061383	-0.948805048	0.086541986	1.003703451	unchanged
