# Supplementary material for: A draft genome, resequencing, and metabolomes reveal the genetic background and molecular basis of the nutritional and medicinal properties of loquat (Eriobotrya japonica (Thunb.) Lindl)
Source: Hortic Res. 2021 Nov 1;8:231. doi: 10.1038/s41438-021-00657-1 (PMC8558328; doi:10.1038/s41438-021-00657-1)
Supplement: Supplementary file 33 — Supplementary data file 13 [file 41438_2021_657_MOESM33_ESM.xls]

#ID	Class I	Class II	Compounds	M_Loquat-R1	M_Loquat-R2	M_Loquat-R3	M_Loquat-L1	M_Loquat-L2	M_Loquat-L3	R_Mean	L_Mean	Fold_change	log2FC	Pvalue	VIP	regulated
Lmhp001670	Amino acids and derivatives	Amino acids and derivatives	L-Valyl-L-Leucine	1.55E-05	1.49E-05	1.74E-05	8.30E-05	7.89E-05	8.87E-05	1.59E-05	8.35E-05	5.241026547	2.389849417	0.000980014	1.202879359	up
Lmhp002001	Amino acids and derivatives	Amino acids and derivatives	L-Valyl-L-Phenylalanine*	8.65E-06	6.47E-06	5.51E-06	3.06E-05	2.52E-05	3.12E-05	6.88E-06	2.90E-05	4.214347049	2.075309124	0.002063819	1.18671128	up
Lmhp002031	Amino acids and derivatives	Amino acids and derivatives	L-Leucyl-L-Leucine	9.67E-06	9.40E-06	1.48E-05	3.56E-05	3.69E-05	3.74E-05	1.13E-05	3.66E-05	3.239915617	1.695956239	0.00266229	1.194395753	up
mws0736	Amino acids and derivatives	Amino acids and derivatives	N-Glycyl-L-leucine*	1.58E-05	1.93E-05	1.89E-05	5.51E-05	4.89E-05	7.39E-05	1.80E-05	5.93E-05	3.29056013	1.718333185	0.029481287	1.133113993	up
mws4176	Amino acids and derivatives	Amino acids and derivatives	L-Alanyl-L-Phenylalanine	2.58E-06	3.73E-06	1.03E-08	1.40E-05	1.16E-05	1.36E-05	2.11E-06	1.31E-05	6.188112304	2.629499379	0.002131999	1.174315908	up
mws5035	Amino acids and derivatives	Amino acids and derivatives	Leucylphenylalanine	8.66E-06	7.71E-06	1.09E-05	2.14E-05	2.25E-05	2.72E-05	9.08E-06	2.37E-05	2.607636913	1.382743003	0.005378238	1.163875522	up
mws5042	Amino acids and derivatives	Amino acids and derivatives	Glycylphenylalanine	9.00E-06	7.12E-06	8.32E-06	1.80E-05	1.64E-05	2.28E-05	8.15E-06	1.91E-05	2.342124874	1.227817998	0.022058095	1.13605805	up
pme0137	Amino acids and derivatives	Amino acids and derivatives	N-α-Acetyl-L-glutamine	9.65E-09	9.39E-09	1.03E-08	0.001937177	0.001827952	0.00192599	9.78E-09	0.00189704	194012.5105	17.56579016	0.000334311	1.206534771	up
pme0278	Amino acids and derivatives	Amino acids and derivatives	2,6-Diaminooimelic acid	0.000103346	0.000135592	0.00016102	0.000471561	0.00069025	0.000605845	0.000133319	0.000589219	4.419609904	2.143919036	0.014265007	1.159404937	up
pme1210	Amino acids and derivatives	Amino acids and derivatives	L-Methionine	1.29E-05	1.63E-05	1.39E-05	3.56E-05	2.97E-05	2.93E-05	1.43E-05	3.16E-05	2.201899721	1.138748767	0.005250551	1.16687149	up
pme2890	Amino acids and derivatives	Amino acids and derivatives	L-Homocystine	9.65E-09	9.39E-09	1.03E-08	5.43E-06	8.31E-06	6.45E-06	9.78E-09	6.73E-06	688.5152732	9.427344848	0.015370912	1.17065405	up
Rfmb318	Amino acids and derivatives	Amino acids and derivatives	D-Proline betaine	0.000187824	0.000400433	0.000167824	0.002085979	0.003883442	0.00413586	0.000252027	0.003368427	13.36533772	3.740424388	0.038751628	1.114372489	up
HJN003	Phenolic acids	Phenolic acids	1-O-Sinapoyl-D-glucose*	9.65E-09	9.39E-09	1.03E-08	0.000112153	0.000223352	0.000222355	9.78E-09	0.000185953	19017.68024	14.21505366	0.037200145	1.122142102	up
HJN100	Phenolic acids	Phenolic acids	Piceid	9.65E-09	9.39E-09	1.03E-08	5.49E-05	8.80E-05	0.000124187	9.78E-09	8.90E-05	9102.692057	13.15207756	0.047048494	1.101520021	up
Hmln002806	Phenolic acids	Phenolic acids	5-O-Caffeoylshikimic acid	0.002219329	0.002443428	0.002841895	0.017747346	0.011092316	0.011352552	0.002501551	0.013397405	5.355639991	2.421058985	0.036845008	1.120491425	up
Hmtn001288	Phenolic acids	Phenolic acids	Methyl-(2,4-dihydroxyphenyl)acetate	5.97E-06	9.39E-09	1.03E-08	1.30E-05	1.30E-05	1.27E-05	2.00E-06	1.29E-05	6.46025151	2.691590333	0.031407377	1.135492135	up
Lmdn003756	Phenolic acids	Phenolic acids	Methyl caffeate*	7.56E-06	6.16E-06	7.90E-06	0.000994993	0.001338335	0.001437113	7.21E-06	0.001256814	174.3743258	7.446043829	0.011300173	1.180558802	up
Lmgn002253	Phenolic acids	Phenolic acids	Syringoylcaffeoylquinic acid O-glucose	0.000110757	9.06E-05	0.000138779	0.000421414	0.000622973	0.000788633	0.000113393	0.000611006	5.388389504	2.429854141	0.040589991	1.109318952	up
Lmhn002574	Phenolic acids	Phenolic acids	Caffeoylp-Hydroxybenzoyltartaric acid	4.35E-05	3.77E-05	3.20E-05	0.000133745	0.000232384	0.000202911	3.77E-05	0.00018968	5.026476092	2.329547325	0.033664078	1.125748451	up
Lmhn003240	Phenolic acids	Phenolic acids	Benzoylmalic acid	6.88E-06	7.24E-06	1.03E-08	4.42E-05	5.62E-05	5.02E-05	4.71E-06	5.02E-05	10.65828391	3.413903263	0.000776714	1.18742558	up
Lmhn004093	Phenolic acids	Phenolic acids	Benzoylferuloyltartaric acid	3.44E-06	4.10E-06	3.75E-06	6.69E-05	0.000108469	8.76E-05	3.76E-06	8.77E-05	23.2931206	4.541832026	0.019781048	1.160504275	up
mad2085	Phenolic acids	Phenolic acids	Caffeoyl-p-coumaroyltartaric acid	9.65E-09	9.39E-09	1.03E-08	0.000450396	0.000684525	0.000824095	9.78E-09	0.000653005	66783.62815	16.02720685	0.02676112	1.145411353	up
mws0178	Phenolic acids	Phenolic acids	Chlorogenic acid*	0.00286965	0.002397946	0.003704115	0.015829167	0.011527377	0.008962729	0.00299057	0.012106424	4.048199419	2.01728036	0.040869373	1.101570521	up
mws0179	Phenolic acids	Phenolic acids	Chlorogenic acid methyl ester	0.000138752	0.000120768	0.000157807	0.001156264	0.000970534	0.000798847	0.000139109	0.000975215	7.010429253	2.809502784	0.014143369	1.171440133	up
mws0749	Phenolic acids	Phenolic acids	4-Hydroxybenzoic acid*	7.18E-05	8.16E-05	0.000268752	0.000392181	0.000345038	0.000479136	0.000140728	0.000405452	2.88110869	1.526624087	0.033088102	1.049432078	up
mws0906	Phenolic acids	Phenolic acids	Coniferin	0.000291009	0.00020899	0.000185423	0.000948796	0.001922709	0.001550702	0.000228474	0.001474069	6.451806751	2.689703227	0.046578837	1.097289535	up
mws1195	Phenolic acids	Phenolic acids	Methyl p-coumarate*	1.42E-05	1.06E-05	2.95E-05	0.000156476	0.000198788	9.43E-05	1.81E-05	0.000149853	8.276341986	3.04899326	0.044819124	1.091943239	up
mws1584	Phenolic acids	Phenolic acids	Cynarin	8.59E-06	1.14E-05	1.03E-08	6.76E-05	0.000125254	0.00012882	6.66E-06	0.000107218	16.10335924	4.009289768	0.033610803	1.120881841	up
pma0149	Phenolic acids	Phenolic acids	Sinapoyl malate	9.65E-09	3.84E-06	1.03E-08	1.61E-05	2.26E-05	2.63E-05	1.29E-06	2.16E-05	16.83637774	4.073509878	0.011120371	1.150023262	up
pma3724	Phenolic acids	Phenolic acids	1-O-Feruloylquinic acid	0.000600263	0.000533553	0.000785832	0.005008608	0.004642797	0.004114752	0.000639882	0.004588719	7.171191337	2.842212811	0.002385375	1.195895146	up
pmb0752	Phenolic acids	Phenolic acids	3-O-Feruloylquinic acid	8.78E-05	0.00010064	0.000126977	0.003865902	0.003625364	0.003413636	0.000105153	0.003634967	34.56852033	5.111386947	0.001269231	1.203851005	up
pmb3061	Phenolic acids	Phenolic acids	5-O-p-Coumaroylquinic acid O-glucoside*	9.65E-09	9.39E-09	1.03E-08	0.000176486	0.000363015	0.000347633	9.78E-09	0.000295711	30242.75525	14.88430196	0.038521163	1.119221005	up
pmb3064	Phenolic acids	Phenolic acids	3-O-p-Coumaroyl quinic acid O-glucoside	9.65E-09	9.39E-09	1.03E-08	0.000147747	0.000309746	0.000271136	9.78E-09	0.000242876	24839.23421	14.60033308	0.038161212	1.119869167	up
pme1816	Phenolic acids	Phenolic acids	Neochlorogenic acid(5-O-Caffeoylquinic acid)*	0.001041715	0.001045157	0.00150797	0.004037048	0.00303107	0.002646156	0.001198281	0.003238092	2.70228178	1.43417812	0.027233299	1.106913015	up
Zmhn001358	Phenolic acids	Phenolic acids	4-O-Glucosyl-4-hydroxybenzoic acid*	0.000351879	0.000211545	0.000263046	0.000936159	0.000707914	0.000685097	0.00027549	0.00077639	2.818214183	1.49478126	0.011671259	1.136593932	up
Zmhn001926	Phenolic acids	Phenolic acids	Salicylic acid O-glycoside*	0.002983347	0.001665533	0.004020757	0.009126418	0.008241796	0.00765423	0.002889879	0.008340815	2.886215975	1.52917926	0.004523514	1.15772791	up
Zmhn002334	Phenolic acids	Phenolic acids	6-O-Feruloyl-glucose	2.26E-05	9.39E-09	1.03E-08	0.00023922	0.000370716	0.000264714	7.54E-06	0.00029155	38.68997806	5.273888006	0.016834074	1.159738179	up
Zmhn002508	Phenolic acids	Phenolic acids	4-p-Cumaroyl-rhamnosyl-(1�?)-glucose	9.65E-09	9.39E-09	1.03E-08	0.000139587	0.000168908	0.000222347	9.78E-09	0.000176947	18096.59763	14.14343086	0.018236081	1.164804671	up
Zmhn003098	Phenolic acids	Phenolic acids	4-O-(6'-O-Glucosylcaffeoylglucosylferuloyl)-4-hydroxybenzyl alcohol	9.65E-09	9.39E-09	1.03E-08	3.98E-05	5.16E-05	4.43E-05	9.78E-09	4.52E-05	4626.103902	12.17558195	0.00571409	1.193394067	up
Lmqp000329	Nucleotides and derivatives	Nucleotides and derivatives	5-Aminoimidazole ribonucleotide	1.51E-05	2.55E-05	3.67E-05	0.000343665	0.000459842	0.000288076	2.58E-05	0.000363861	14.10295525	3.817925603	0.020367693	1.15507483	up
mws1060	Nucleotides and derivatives	Nucleotides and derivatives	9-(Arabinofuranosyl)hypoxanthine	3.19E-05	2.59E-05	3.29E-05	0.000264946	0.000214302	0.000243159	3.03E-05	0.000240803	7.960359809	2.992833642	0.004123434	1.195669715	up
pme0033	Nucleotides and derivatives	Nucleotides and derivatives	Hypoxanthine	9.65E-09	9.39E-09	1.03E-08	7.92E-05	0.00010605	0.000134213	9.78E-09	0.000106472	10889.04214	13.41058943	0.021574108	1.157152413	up
pme0040	Nucleotides and derivatives	Nucleotides and derivatives	Adenine	0.000135599	0.000137115	0.001135935	0.009226846	0.014169068	0.017680394	0.000469549	0.013692103	29.16008736	4.865923137	0.030763691	1.130919934	up
pme0183	Nucleotides and derivatives	Nucleotides and derivatives	2-Hydroxy-6-aminopurine	3.24E-06	1.40E-05	6.10E-05	8.96E-05	0.000101856	0.000126619	2.61E-05	0.00010603	4.064921477	2.023227484	0.025975504	1.070106637	up
pme1109	Nucleotides and derivatives	Nucleotides and derivatives	Guanine	4.95E-05	5.47E-05	0.000600775	0.001014242	0.001236356	0.001824386	0.000234996	0.001358328	5.780230093	2.531126923	0.023493486	1.062432555	up
pme1173	Nucleotides and derivatives	Nucleotides and derivatives	Allopurinol	9.65E-09	9.39E-09	1.03E-08	8.52E-05	8.43E-05	0.000121289	9.78E-09	9.69E-05	9911.017984	13.27481753	0.015466785	1.171267205	up
pme1194	Nucleotides and derivatives	Nucleotides and derivatives	Deoxycytidine	2.16E-05	3.22E-05	2.73E-05	6.48E-05	5.20E-05	4.93E-05	2.70E-05	5.54E-05	2.050591341	1.036040008	0.011338459	1.119989189	up
pme3337	Nucleotides and derivatives	Nucleotides and derivatives	N6-Succinyl Adenosine	0.000505627	0.000375219	0.000604549	0.001015748	0.001222783	0.001204213	0.000495132	0.001147581	2.317729819	1.212712399	0.002238038	1.160334269	up
pme3732	Nucleotides and derivatives	Nucleotides and derivatives	Cytidine	0.000347449	0.00030179	0.000281445	0.001163043	0.001136205	0.001219865	0.000310228	0.001173038	3.781208719	1.918847487	1.65E-05	1.204385585	up
pme1598	Flavonoids	Dihydroflavonol	Hesperetin-5-O-glucoside	0.000211539	0.000128769	0.000161409	0.005181679	0.004532031	0.004216534	0.000167239	0.004643415	27.76510109	4.795200743	0.003797244	1.197532196	up
Lmpp003789	Flavonoids	Anthocyanins	Cyanidin-3-O-(6''-p-Coumaroylglucoside)	7.20E-06	6.97E-06	1.32E-05	0.000365124	0.000505732	0.000521056	9.12E-06	0.000463971	50.86808501	5.668688878	0.011588333	1.179522034	up
HJAP148	Flavonoids	Flavonoid	Kaempferol-3-O-Sambubioside	9.65E-09	9.39E-09	1.03E-08	0.003370791	0.006447692	0.006743199	9.78E-09	0.005520561	564594.2811	19.10685499	0.036096327	1.124615177	up
HJN004	Flavonoids	Flavonoid	Quercetin-O-rhamnoside*	1.68E-05	5.83E-06	1.32E-05	0.00193542	0.004040673	0.003153278	1.19E-05	0.003043124	254.721565	7.992777295	0.038216488	1.119580619	up
HJN086	Flavonoids	Flavonoid	Eriodictyol-3'-O-glucoside*	0.000278631	0.00023123	0.000277934	0.000726071	0.000914933	0.000910136	0.000262598	0.00085038	3.238329024	1.695249575	0.007904378	1.17963301	up
Hmpp002612	Flavonoids	Flavonoid	Luteolin-7-O-gentiobioside*	1.62E-05	7.98E-06	9.73E-06	0.033571492	0.043901139	0.047104191	1.13E-05	0.041525607	3675.691986	11.84380016	0.009535494	1.184689323	up
Lmbp002336	Flavonoids	Flavonoid	Quercetin-3-O-(2-O-rhamnosyl)-galactoside	9.65E-09	9.39E-09	1.03E-08	3.54E-05	6.59E-05	5.13E-05	9.78E-09	5.08E-05	5198.78003	12.3439574	0.028792984	1.140257542	up
Lmlp002975	Flavonoids	Flavonoid	Quercetin-3-O-xylosyl-(1�?)-galactoside*	0.000185625	0.000146733	0.000176492	0.000937749	0.001886425	0.001716701	0.000169617	0.001513625	8.92379449	3.157657289	0.04392261	1.106993601	up
pme2459	Flavonoids	Flavonoid	Luteolin-7-O-glucoside (Cynaroside)*	9.65E-09	9.39E-09	1.03E-08	0.000412635	0.000725952	0.000689525	9.78E-09	0.00060937	62321.02017	15.92743123	0.025358525	1.1482121	up
pmp001079	Flavonoids	Flavonoid	Luteolin-7-O-neohesperidoside (Lonicerin)*	6.28E-06	8.09E-06	1.21E-05	0.000231311	0.000371264	0.00040119	8.84E-06	0.000334588	37.85212006	5.242302201	0.024766596	1.149400922	up
Xmsn002700	Flavonoids	Flavonoid	Taxifolin-3'-O-glucoside	2.20E-05	2.69E-05	7.45E-06	0.000449868	0.000470858	0.000362292	1.88E-05	0.000427673	22.7784058	4.509594875	0.005381752	1.190837633	up
Xmyp005654	Flavonoids	Flavonoid	Kaempferol-4'-O-glucoside*	7.97E-06	3.35E-06	4.22E-06	0.000263089	0.000482222	0.000545733	5.18E-06	0.000430348	83.07392526	6.376323819	0.038206349	1.12008025	up
Hmbp001825	Flavonoids	Flavonols	Quercetin-3-O-sambubioside*	9.65E-09	9.39E-09	1.03E-08	0.001950903	0.002942753	0.002849541	9.78E-09	0.002581066	263968.6465	18.01000705	0.014681157	1.172557853	up
Hmcp002539	Flavonoids	Flavonols	Isorhamnetin-3-O-rhamnoside	9.27E-06	1.03E-05	6.74E-06	0.000356428	0.000526607	0.000469566	8.78E-06	0.000450867	51.32995516	5.681729095	0.012525648	1.177359747	up
Hmmp002121	Flavonoids	Flavonols	Isorhamnetin-3-O-gallate	0.000263454	0.000272404	0.000280141	0.002323826	0.001737112	0.002030276	0.000272	0.002030405	7.464731072	2.900090286	0.009107399	1.185644264	up
Lmdp003509	Flavonoids	Flavonols	Quercetin-3-O-xyloside*	7.37E-06	1.76E-06	2.28E-06	0.00024348	0.00026912	0.000263685	3.80E-06	0.000258762	68.05216128	6.088569076	0.000548772	1.204936148	up
Lmjp002461	Flavonoids	Flavonols	Quercetin-3-O-neohesperidoside*	2.56E-06	2.49E-06	2.16E-06	0.000160141	0.000229355	0.000191231	2.40E-06	0.000193576	80.59609108	6.332637964	0.010781606	1.181408632	up
Lmjp002596	Flavonoids	Flavonols	Quercetin-3-O-xylosyl(1�?)-galactoside*	0.000199376	0.00013965	0.000155737	0.001084123	0.001866934	0.00170579	0.000164921	0.001552282	9.412280337	3.234544291	0.027770086	1.141237381	up
Lmjp002867	Flavonoids	Flavonols	Kaempferol-3-O-neohesperidoside	8.27E-06	6.74E-06	8.17E-06	0.000334702	0.000566128	0.000486095	7.73E-06	0.000462308	59.83491781	5.902915737	0.02155975	1.156622492	up
Lmmp002963	Flavonoids	Flavonols	Methylquercetin-glu-rha	0.000163283	0.000150634	0.000212159	0.001694894	0.002839904	0.003294056	0.000175359	0.002609618	14.88160543	3.895458268	0.035963802	1.124537344	up
Lmpn006208	Flavonoids	Flavonols	8-Methoxykaempferol-7-O-rhamnoside*	4.29E-05	2.10E-05	2.88E-05	0.001003278	0.001764172	0.001509738	3.09E-05	0.00142573	46.15514054	5.528419432	0.024674923	1.149401826	up
Lmtp003677	Flavonoids	Flavonols	Quercetin-3-O-galactoside-7-O-glucoside	9.65E-09	9.39E-09	1.03E-08	0.001157268	0.00156535	0.001464303	9.78E-09	0.00139564	142733.7892	17.12296738	0.007641409	1.188952504	up
mws0059	Flavonoids	Flavonols	Quercetin-3-O-rutinoside (Rutin)*	0.000638362	0.000758586	0.000956412	0.002563766	0.003192913	0.003856183	0.000784453	0.003204287	4.08473935	2.030244022	0.018150019	1.150699322	up
mws0091	Flavonoids	Flavonols	Quercetin-3-O-glucoside(Isoquercitrin)*	0.000114576	9.85E-05	7.68E-05	0.002555732	0.00261637	0.002129285	9.66E-05	0.002433796	25.18361549	4.654413514	0.004116365	1.196729294	up
mws0913	Flavonoids	Flavonols	Kaempferol-3-O-galactoside (Trifolin)*	9.65E-09	9.39E-09	1.03E-08	0.000379652	0.000536709	0.000558254	9.78E-09	0.000491538	50270.21965	15.61741637	0.012861406	1.176878569	up
mws0919	Flavonoids	Flavonols	Kaempferol-3-O-rhamnoside (Afzelin)(Kaempferin)	1.93E-05	9.64E-06	7.75E-06	0.018722337	0.028506939	0.029688537	1.22E-05	0.025639271	2096.494423	11.03376328	0.017897396	1.165261133	up
mws2186	Flavonoids	Flavonols	Avicularin*	9.65E-09	9.39E-09	1.03E-08	0.000259214	0.000302437	0.000279874	9.78E-09	0.000280508	28687.91052	14.80815527	0.001974182	1.202423184	up
mws4183	Flavonoids	Flavonols	Quercetin-3-O-arabinoside(guaijaverin)*	6.52E-05	2.35E-05	3.10E-05	0.001856584	0.002170258	0.00177278	3.99E-05	0.001933207	48.45791275	5.598660359	0.003735062	1.19721181	up
pmb0706	Flavonoids	Flavonols	Quercetin-5-O-malonylglucosyl-glucoside	9.65E-09	9.39E-09	1.03E-08	1.43E-05	1.45E-05	1.57E-05	9.78E-09	1.48E-05	1518.707344	10.56862817	0.000816025	1.205411722	up
pme0321	Flavonoids	Flavonols	Kaempferol-7-O-rhamnoside	2.43E-05	5.99E-06	1.22E-05	0.015735434	0.026863279	0.028859434	1.42E-05	0.023819382	1680.236442	10.71444855	0.02817826	1.142090876	up
pmn001583	Flavonoids	Flavonols	Quercetin-3-O-robinobioside*	5.56E-05	4.38E-05	6.50E-05	0.003140894	0.005338982	0.006522105	5.48E-05	0.00500066	91.22555837	6.511366171	0.037849763	1.121016461	up
pmn001637	Flavonoids	Flavonols	Kaempferol-3-O-arabinoside (Juglanin)*	9.65E-09	9.39E-09	1.03E-08	0.000475218	0.000802679	0.000949042	9.78E-09	0.000742313	75917.24058	16.21213993	0.033811711	1.12978334	up
pmp000117	Flavonoids	Flavonols	3,5,6,7,8,3',4'-Heptamethoxyflavone	9.65E-09	9.39E-09	1.03E-08	4.92E-06	7.27E-06	7.17E-06	9.78E-09	6.45E-06	659.7731634	9.365826286	0.013902468	1.174387487	up
pmp000589	Flavonoids	Flavonols	Quercetin-7-O-(6'-O-malonyl)-glucoside	9.65E-09	9.39E-09	1.03E-08	1.94E-05	3.04E-05	2.50E-05	9.78E-09	2.49E-05	2548.239436	11.31528513	0.015703729	1.169963283	up
pmp001309	Flavonoids	Flavonols	6-Hydroxykaempferol-7-O-glucoside*	8.14E-06	8.23E-06	5.93E-06	0.000348712	0.00030369	0.000244536	7.44E-06	0.000298979	40.21083076	5.329512238	0.010499864	1.181949535	up
pmp001310	Flavonoids	Flavonols	6-Hydroxykaempferol-3,6-O-Diglucoside	1.82E-06	1.62E-06	7.53E-07	0.00121719	0.001830911	0.001782171	1.40E-06	0.001610091	1152.33108	10.17033957	0.014660248	1.172614194	up
HJN069	Flavonoids	Flavanols	Tetrahydroxyflavan-(4α-8-epicatechin)*	6.74E-05	8.39E-05	1.03E-08	0.000234048	0.000214929	0.000237551	5.04E-05	0.000228843	4.537452902	2.181882668	0.014859949	1.157492359	up
mws0042	Flavonoids	Flavanols	Epigallocatechin	9.21E-06	8.38E-06	3.02E-05	0.000112639	8.59E-05	7.48E-05	1.59E-05	9.11E-05	5.719752423	2.515952702	0.007787891	1.137584143	up
Lmhp002800	Flavonoids	Isoflavones	2'-Hydoxy,5-methoxyGenistein-4',7-O-diglucoside	9.65E-09	9.39E-09	1.03E-08	2.34E-05	3.29E-05	2.55E-05	9.78E-09	2.73E-05	2788.798351	11.44542791	0.011016155	1.180768985	up
mws1015	Lignans and Coumarins	Coumarins	Esculin(6,7-DihydroxyCoumarin-6-glucoside)*	0.000131212	0.000113883	0.000140494	0.002546526	0.004502882	0.005258683	0.00012853	0.004102697	31.92022595	4.996398959	0.038935497	1.118589111	up
Lmgp003270	Lignans and Coumarins	Coumarins	Scopoletin-O-Glucuronide	0.000411055	0.000358184	0.000642628	0.004601539	0.004334252	0.003619168	0.000470622	0.004184986	8.892448676	3.152580743	0.00356196	1.190883841	up
Lmyp005839	Lignans and Coumarins	Lignans	Balanophonin	8.65E-06	9.56E-06	9.93E-06	4.26E-05	6.84E-05	6.92E-05	9.38E-06	6.01E-05	6.4029088	2.678727461	0.028153658	1.141443912	up
Rfmb26201	Lignans and Coumarins	Lignans	Syringaresinol-acetylGlucoside	1.23E-05	8.84E-06	2.04E-05	5.44E-05	5.29E-05	4.11E-05	1.38E-05	4.95E-05	3.575681612	1.838218281	0.003173638	1.154561416	up
Rfmb26203	Lignans and Coumarins	Lignans	Syringaresinol-Glucoside	7.64E-05	7.38E-05	7.52E-05	0.000449952	0.000537161	0.00046784	7.51E-05	0.000484984	6.455248986	2.690472743	0.004160509	1.197026044	up
Cmjn004337	Others	Others	Benzyl-O-glucose-xyranoside	0.000421438	0.000285673	0.000402156	0.001600324	0.001767653	0.002300562	0.000369756	0.001889513	5.110167502	2.353370581	0.015786639	1.162115299	up
Hmyp002315	Others	Others	3,5,7,4'--Tetrahydroxy-Coumaronochromone	1.00E-05	5.18E-06	1.03E-08	8.78E-05	8.85E-05	0.00012263	5.07E-06	9.96E-05	19.63809757	4.295583271	0.010785547	1.171653815	up
mws2104	Others	Others	D-Pinitol	6.42E-05	5.14E-05	7.56E-05	0.000120891	0.000175208	0.000164721	6.38E-05	0.000153606	2.409227392	1.268570567	0.020134319	1.120105995	up
pmp001282	Others	Others	Propyl 2-(trimethylammonio)ethyl phosphate	2.90E-05	3.58E-05	4.10E-05	9.65E-05	0.000124776	0.000126852	3.52E-05	0.000116058	3.292734487	1.719286183	0.008192509	1.169087223	up
Zmfn002862	Others	Others	13-OxoODE	2.01E-05	2.14E-05	2.72E-05	4.50E-05	3.95E-05	5.40E-05	2.29E-05	4.62E-05	2.019809108	1.01421895	0.015972482	1.118759512	up
Zmgn00204	Others	Others	2-methyl-3-oxosuccinic acid	4.75E-05	2.71E-05	3.08E-05	0.000152827	0.000234689	0.000255072	3.51E-05	0.000214196	6.100178411	2.608851437	0.025317292	1.137807191	up
Zmjn004133	Others	Others	9-HpODE*	8.64E-06	9.61E-06	1.32E-05	3.30E-05	4.53E-05	4.59E-05	1.05E-05	4.14E-05	3.945128188	1.980072178	0.011447287	1.160401059	up
mws0232	Others	Vitamin	Riboflavin	4.78E-05	5.01E-05	5.16E-05	0.000570976	0.0006189	0.000606265	4.98E-05	0.000598714	12.01060398	3.586236797	0.000638936	1.205579098	up
mws1337	Others	Vitamin	D-Pantothenic Acid	0.000568985	0.0005376	0.000893758	0.002065223	0.002223771	0.001936186	0.000666781	0.00207506	3.112055172	1.637867637	0.000869984	1.183206154	up
pma3101	Others	Vitamin	Nicotinate D-ribonucleoside	0.000286321	0.000287989	0.000309473	0.001010057	0.000755675	0.000991705	0.000294595	0.000919146	3.120036429	1.641562874	0.016138882	1.167876128	up
pme2596	Others	Vitamin	4-Pyridoxic acid	7.27E-05	6.03E-05	4.89E-05	0.000428804	0.000627567	0.000813532	6.06E-05	0.000623301	10.27929627	3.361669594	0.036390703	1.123134456	up
HJN046	Tannins	Proanthocyanidins	Aesculitannin A	0.000103949	0.000112152	0.000131426	0.00047095	0.000500251	0.000396798	0.000115842	0.000456	3.936383301	1.976870708	0.005406391	1.186111361	up
HJN048	Tannins	Proanthocyanidins	Procyanidin	0.000154219	0.000174325	0.000200106	0.000474934	0.000669167	0.000594343	0.000176217	0.000579481	3.288458822	1.717411605	0.015178151	1.15964163	up
HJN049	Tannins	Proanthocyanidins	2α,3α-Epoxy-5,7,3',4'-tetrahydroxyflavan-(4β-8-catechin)*	6.86E-05	8.95E-05	1.03E-08	0.000254803	0.000248872	0.000188574	5.27E-05	0.00023075	4.379755037	2.130850181	0.00763809	1.12647358	up
HJN053	Tannins	Proanthocyanidins	2α,3α-Epoxy-5,7,3',4'-tetrahydroxyflavan-(4β-8-epicatechin)*	0.000107861	8.40E-05	5.26E-05	0.000270403	0.000327479	0.000311384	8.15E-05	0.000303089	3.720103136	1.895342619	0.000698981	1.181749213	up
HmLn000659	Tannins	Tannin	3-O-Galloyl-glucose*	0.000311013	0.000335349	0.000633377	0.001615305	0.001401419	0.001381482	0.00042658	0.001466068	3.436798027	1.78106507	0.001841719	1.171825404	up
Lmfn000604	Tannins	Tannin	6-O-Galloyl-glucose*	0.00030625	0.000382397	0.000650141	0.001720754	0.001439356	0.001461262	0.000446263	0.001540457	3.451907054	1.787393619	0.001487737	1.170092151	up
pmn001627	Tannins	Tannin	Glucogallin*	0.000287244	0.000332919	0.000660181	0.001668364	0.001460935	0.001307605	0.000426781	0.001478968	3.465400165	1.793021956	0.002719377	1.155971999	up
pma0702	Alkaloids	Phenolamine	N,N'-Bis(Sinapoyl)Spermidine	1.67E-06	3.10E-06	3.72E-06	4.58E-05	8.39E-05	8.14E-05	2.83E-06	7.04E-05	24.88750537	4.637349722	0.031246816	1.134328512	up
pme1841	Alkaloids	Phenolamine	Cadaverine	7.30E-06	8.39E-06	1.09E-05	0.000702856	0.0009232	0.000819534	8.87E-06	0.000815196	91.92609356	6.522402529	0.006161091	1.192339151	up
Lmlp006927	Alkaloids	Alkaloids	2-[4-(2-{[3-(2-Amino-2-oxoethyl)-5-methoxy-2-methyl-1H-indol-1-yl]methyl } phenoxy)butoxy]-N-(pyridin-3-yl)benzamide	9.65E-09	9.39E-09	1.03E-08	0.000230098	0.000348997	0.000211676	9.78E-09	0.000263591	26957.71423	14.71841055	0.025634594	1.147001588	up
mws0146	Alkaloids	Alkaloids	Nicotinic Acid Methyl Ester(Methyl Nicotinate)	9.65E-09	9.39E-09	1.03E-08	1.70E-05	1.85E-05	2.04E-05	9.78E-09	1.86E-05	1906.632787	10.8968113	0.002734142	1.200837389	up
pmp001275	Alkaloids	Alkaloids	3-Hydroxypropyl palmitate glc-glucosamine	0.000184821	0.000198579	0.000231907	0.000624689	0.000568955	0.000759153	0.000205102	0.000650933	3.173696925	1.666164363	0.01185985	1.168533624	up
pmp001277	Alkaloids	Alkaloids	3-{(2-Aminoethoxy)(hydroxy)phosphoryl]oxy}-2-hydroxypropyl palmitate*	0.000481504	0.000366123	0.000443597	0.001736739	0.002254747	0.00172323	0.000430408	0.001904906	4.425814277	2.145942912	0.01147824	1.173149357	up
pmp000966	Alkaloids	Pyrrole alkaloids	Stachydrine*	0.000362584	0.00067676	0.000348467	0.004284688	0.006895717	0.008630014	0.000462603	0.006603473	14.27458575	3.835376974	0.038933362	1.116259172	up
pmc0682	Alkaloids	Plumerane	4-Aminoindole	6.48E-06	9.39E-09	1.03E-08	0.00022347	0.000403702	0.0004144	2.17E-06	0.00034719	160.3517797	7.325096556	0.030617367	1.136294477	up
Hmcp005589	Terpenoids	Triterpene	β-Amyrenone*	9.65E-09	9.39E-09	1.03E-08	0.00024081	0.000433025	0.000366308	9.78E-09	0.000346714	35458.90218	15.11386025	0.025409812	1.147929799	up
Hmcp005697	Terpenoids	Triterpene	δ-Amyrenone*	9.65E-09	9.39E-09	1.03E-08	0.000762886	0.001136553	0.000946627	9.78E-09	0.000948689	97023.56053	16.5660475	0.012684232	1.176975185	up
Hmjn008136	Terpenoids	Triterpene	Camaldulenic acid*	9.65E-09	9.39E-09	1.03E-08	0.003663874	0.003450034	0.003940345	9.78E-09	0.003684751	376843.8631	18.52360737	0.001480264	1.203884001	up
Li512114	Terpenoids	Triterpene	Ursolic acid-OCH3	4.25E-06	4.36E-06	3.73E-06	9.56E-05	0.000109531	0.000115082	4.11E-06	0.000106732	25.94957947	4.697639254	0.003151664	1.199711418	up
Lmzn006024	Terpenoids	Triterpene	Zizyberanal acid	9.65E-09	9.39E-09	1.03E-08	0.000957249	0.000541233	0.000868296	9.78E-09	0.000788926	80684.40693	16.30000226	0.024752718	1.150126462	up
Lmzn006169	Terpenoids	Triterpene	Pomolic acid*	9.65E-09	9.39E-09	1.03E-08	0.012988721	0.009854132	0.010500194	9.78E-09	0.011114349	1136677.674	20.11639178	0.007310856	1.189875937	up
pmn001406	Terpenoids	Triterpene	3-O-Glucosyl platycodigenin methylester	5.51E-05	5.20E-05	3.34E-05	0.000564331	0.000792307	0.000911299	4.68E-05	0.000755979	16.13636482	4.012243702	0.019613642	1.160485161	up
pmn001426	Terpenoids	Triterpene	Euscaphic acid	0.000288435	0.000496144	0.000262725	0.000565152	0.000765377	0.000852304	0.000349101	0.000727611	2.084239487	1.059521058	0.029141594	1.03722743	up
pmn001704	Terpenoids	Triterpene	2,3-Dihydroxy 5(6),12(13)diene ursolic acid*	4.39E-06	6.51E-06	5.87E-06	0.000219871	0.000212684	0.000245395	5.59E-06	0.000225983	40.41059291	5.336661614	0.001952173	1.202563724	up
pmn001708	Terpenoids	Triterpene	Asiatic acid*	0.002045782	0.002529073	0.002725141	0.00459317	0.005461669	0.005169422	0.002433332	0.005074754	2.085516769	1.060404912	0.001553964	1.171517099	up
pmp000781	Terpenoids	Triterpene	p-Coumaroyleuscaphic acid	3.23E-05	3.88E-05	5.36E-05	0.000686954	0.000962007	0.000632194	4.16E-05	0.000760385	18.29123217	4.193080359	0.019241425	1.16058173	up
mws1565	Terpenoids	Sesquiterpenoids	Geniposide	9.65E-09	9.39E-09	1.03E-08	0.000289292	0.000417467	0.00051349	9.78E-09	0.00040675	41598.77162	15.34425331	0.024557521	1.150379548	up
Lmmn005092	Terpenoids	Triterpene Saponin	Medicagenic acid 3-O-GlcA-28-O-Rha(1,2)-Ara	7.54E-06	9.39E-09	1.03E-08	0.000310357	0.000467525	0.000498929	2.52E-06	0.000425604	168.9888099	7.400783907	0.018332088	1.163923854	up
Lmmn001643	Organic acids	Organic acids	2-Hydroxycinnamic acid*	9.65E-09	9.39E-09	9.24E-05	0.000194856	0.000204644	0.000304157	3.08E-05	0.000234552	7.617589997	2.929334639	0.012316982	1.098079529	up
Lmmn003323	Organic acids	Organic acids	2-Hydroxyhexadecanoic acid	0.000132896	8.83E-05	0.00011529	0.000398541	0.00041845	0.000624028	0.000112168	0.00048034	4.282330688	2.098396207	0.032810603	1.122675645	up
mws0154	Organic acids	Organic acids	Shikimic acid	0.000120261	0.000104672	0.000222691	0.001810136	0.003580813	0.003418734	0.000149208	0.002936561	19.6810201	4.298733095	0.038231122	1.118363433	up
mws0237	Organic acids	Organic acids	Anchoic Acid*	0.000303365	0.000391576	0.000421664	0.00059261	0.000788774	0.000950742	0.000372202	0.000777375	2.088584771	1.0625257	0.047433197	1.062037442	up
mws0281	Organic acids	Organic acids	Citric Acid	0.002858388	0.002653002	0.005271548	0.010912367	0.00905536	0.010745258	0.003594313	0.010237662	2.848294792	1.510098469	0.004243303	1.153052895	up
pmb2657	Organic acids	Organic acids	Argininosuccinic acid	9.65E-09	9.39E-09	1.03E-08	4.69E-05	4.32E-05	6.02E-05	9.78E-09	5.01E-05	5122.447339	12.32261753	0.010443186	1.182888724	up
pmb2826	Organic acids	Organic acids	Citramalate	1.27E-05	1.71E-05	1.68E-05	8.62E-05	5.79E-05	5.48E-05	1.56E-05	6.63E-05	4.263166744	2.091925484	0.034573375	1.121290031	up
pmb3101	Organic acids	Organic acids	2-Isopropylmalate	4.00E-05	0.000206131	6.84E-05	0.000773733	0.000422879	0.000809731	0.000104845	0.000668781	6.378756702	2.673275252	0.030495732	1.091372777	up
pme0282	Organic acids	Organic acids	Phthalic acid*	1.82E-05	1.08E-05	1.81E-05	6.09E-05	4.73E-05	6.16E-05	1.57E-05	5.66E-05	3.606288849	1.850514955	0.004295103	1.169864928	up
pme0295	Organic acids	Organic acids	4-Acetamidobutyric acid	2.66E-05	3.73E-05	0.000103697	0.000190496	0.000176522	0.000192044	5.59E-05	0.000186354	3.33434746	1.73740445	0.028343226	1.128831347	up
Hmbn006558	Steroids	Steroidal saponins	27-O-(3-Hydroxy-3-methylglutaroyl)spirost-5-ene-3β,27-diol(isonarthogenin)-3-O-rha-(1�?)-O-[glu-(1�?)]-glucoside	9.65E-09	9.39E-09	1.03E-08	0.000369961	0.000497788	0.000617231	9.78E-09	0.000494993	50623.54954	15.62752105	0.020176463	1.16029959	up
Cmbp005523	Lipids	Glycerol ester	1,3-O-Dicaffeoylglycerol	9.65E-09	9.39E-09	1.03E-08	0.000187608	0.000119955	9.39E-05	9.78E-09	0.00013381	13684.91103	13.74029844	0.040927896	1.11379616	up
Hmbn005456	Lipids	Glycerol ester	1-O-Caffeoyl-3-O-p-coumaroylglycerol	5.00E-05	2.11E-05	6.55E-05	0.000343523	0.000229181	0.000188342	4.56E-05	0.000253682	5.568300326	2.477237025	0.038149565	1.095133026	up
Lmhp008513	Lipids	Glycerol ester	2-γ-Linolenoyl-glycerol-diglucoside*	0.000108119	0.000101923	0.00010229	0.00156643	0.00111393	0.001815442	0.000104111	0.001498601	14.39431693	3.847427423	0.020991601	1.158740316	up
Lmhp009526	Lipids	Glycerol ester	2-γ-Linolenoyl-glycerol-glucoside*	2.41E-05	2.33E-05	2.37E-05	0.001122788	0.001136118	0.000965678	2.37E-05	0.001074861	45.37093302	5.503696423	0.002699149	1.200569025	up
Lmhp011388	Lipids	Glycerol ester	2-γ-Linolenoyl-glycerol*	0.000734521	0.000651296	0.000731732	0.003730491	0.003438896	0.003189859	0.000705849	0.003453082	4.892094748	2.290452346	0.002540496	1.199219851	up
Lmhp011562	Lipids	Glycerol ester	1-α-Linolenoyl-glycerol*	0.000347331	0.000298045	0.000304373	0.002511209	0.002262665	0.00199137	0.000316583	0.002255081	7.123187673	2.832523001	0.005538814	1.192773922	up
Lmyn005812	Lipids	Glycerol ester	Gingerglycolipid A*	0.000654258	0.000863394	0.000659301	0.016550576	0.019940587	0.013660985	0.000725651	0.016717383	23.03778017	4.525929806	0.012539306	1.176774892	up
pma3606	Lipids	Glycerol ester	9(S)-HOTrE	0.000249413	0.000411282	0.000334653	0.000987545	0.000956873	0.001122108	0.000331783	0.001022175	3.080855996	1.62333125	0.000579715	1.183712672	up
pmb0128	Lipids	Glycerol ester	δ-Tridecalactone	9.65E-09	9.39E-09	1.03E-08	8.63E-05	0.000121565	0.000116629	9.78E-09	0.000108154	11061.02756	13.4331978	0.010252962	1.182848906	up
pmb0302	Lipids	Glycerol ester	2-Aminoethylphosphonate	2.39E-06	2.39E-06	1.03E-08	1.86E-05	2.60E-05	3.15E-05	1.59E-06	2.54E-05	15.91614123	3.992418701	0.019812114	1.150416926	up
pmb1574	Lipids	Glycerol ester	Octadecadien-6-ynoic acid	7.91E-06	7.31E-06	1.09E-05	5.89E-05	8.01E-05	8.52E-05	8.70E-06	7.47E-05	8.59225566	3.103036921	0.013221286	1.172504791	up
Lmhp008718	Lipids	LPC	LysoPC 17:2	1.63E-05	2.05E-05	1.70E-05	0.000243036	0.000360257	0.00045285	1.79E-05	0.000352048	19.61681415	4.294018856	0.03141568	1.134993306	up
Lmhp008833	Lipids	LPC	LysoPC 16:1(2n isomer)*	3.36E-05	3.74E-05	2.99E-05	0.0006683	0.000603725	0.000550992	3.36E-05	0.000607672	18.08099354	4.17640205	0.003365686	1.198771429	up
Lmhp009590	Lipids	LPC	LysoPC 17:1	3.25E-05	3.26E-05	3.87E-05	0.000189006	0.000373787	0.00038611	3.46E-05	0.000316301	9.138070169	3.191889521	0.047452437	1.099820641	up
Lmhp009890	Lipids	LPC	LysoPC 20:3	5.25E-06	3.52E-05	7.01E-06	7.89E-05	6.79E-05	6.02E-05	1.58E-05	6.90E-05	4.359680467	2.1242224	0.015746115	1.113042922	up
Lmhp010099	Lipids	LPC	LysoPC 22:5	9.65E-09	9.39E-09	1.03E-08	1.76E-05	1.36E-05	1.57E-05	9.78E-09	1.56E-05	1595.213639	10.63953393	0.005483059	1.194308108	up
Lmhp010190	Lipids	LPC	LysoPC 18:1(2n isomer)	0.002994073	0.002458032	0.003587017	0.010369217	0.014856464	0.016776161	0.003013041	0.014000614	4.646672635	2.216198008	0.025753539	1.139501342	up
mws0126	Lipids	LPC	LysoPC 18:0	0.000240704	0.000176578	0.000175143	0.000821913	0.001277687	0.001068086	0.000197475	0.001055896	5.346988822	2.418726661	0.020439261	1.152727942	up
pmb0855	Lipids	LPC	LysoPC 16:0	0.001939594	0.001709868	0.002253207	0.009428539	0.016390489	0.014810282	0.001967556	0.013543103	6.883211283	2.783081795	0.030978752	1.133897268	up
pmb0863	Lipids	LPC	LysoPC 16:2(2n isomer)	3.94E-06	3.60E-06	3.40E-06	2.49E-05	3.60E-05	3.74E-05	3.65E-06	3.28E-05	8.988171236	3.16802761	0.017803748	1.165169822	up
pmb2319	Lipids	LPC	LysoPC 15:0	4.62E-05	3.10E-05	5.74E-05	0.000194103	0.000260523	0.000236541	4.49E-05	0.000230389	5.134592492	2.360249781	0.00511013	1.177691442	up
pmd0130	Lipids	LPC	LysoPC 14:0(2n isomer)	1.51E-06	1.17E-06	1.03E-08	0.00010591	9.43E-05	7.35E-05	8.95E-07	9.12E-05	101.9792014	6.672131135	0.010722418	1.181140282	up
pmd0147	Lipids	LPC	LysoPC 20:2	9.86E-06	9.23E-06	9.11E-06	6.17E-05	7.00E-05	6.35E-05	9.40E-06	6.51E-05	6.920573432	2.790891583	0.001868244	1.202272749	up
pmp001251	Lipids	LPC	LysoPC 18:2(isomer)	0.000748861	0.00072388	0.000694979	0.002162806	0.003407224	0.003602264	0.000722573	0.003057431	4.231309425	2.08110419	0.035184591	1.126299842	up
pmp001270	Lipids	LPC	LysoPC 16:1*	3.33E-05	2.94E-05	2.65E-05	0.000663697	0.000643246	0.00057913	2.97E-05	0.000628691	21.15024242	4.402602294	0.001708983	1.202785341	up
Lmhp008763	Lipids	LPE	LysoPE 16:1(2n isomer)*	7.10E-05	7.33E-05	4.34E-05	0.001018008	0.000641898	0.000536342	6.26E-05	0.000732082	11.70202396	3.548686172	0.04396957	1.105847273	up
Lmhp008801	Lipids	LPE	LysoPE 18:3*	3.87E-05	3.67E-05	3.67E-05	0.000203191	0.000386125	0.000406091	3.74E-05	0.000331803	8.873858845	3.149561605	0.04486514	1.105730677	up
Lmhp009187	Lipids	LPE	LysoPE 15:0	9.65E-09	9.39E-09	1.03E-08	3.97E-05	3.54E-05	3.27E-05	9.78E-09	3.59E-05	3675.071519	11.84355661	0.003246244	1.199365476	up
Lmhp009464	Lipids	LPE	LysoPE 17:1(2n isomer)	1.26E-05	1.91E-05	1.37E-05	3.71E-05	3.89E-05	3.48E-05	1.51E-05	3.69E-05	2.436698672	1.284927855	0.001895537	1.179614499	up
mws0289	Lipids	LPE	LysoPE 18:1*	9.65E-09	9.39E-09	1.03E-08	0.000131754	7.88E-05	9.69E-05	9.78E-09	0.000102473	10480.00267	13.35535146	0.022255232	1.155457465	up
pmb0856	Lipids	LPE	LysoPE 18:1(2n isomer)*	0.000487103	0.000344884	0.000453329	0.000957834	0.0011684	0.001049572	0.000428438	0.001058602	2.470838689	1.305000826	0.001701092	1.1749648	up
pmb0864	Lipids	LPE	LysoPE 14:0*	9.65E-09	9.39E-09	1.03E-08	6.34E-06	7.39E-06	3.98E-06	9.78E-09	5.90E-06	603.7543743	9.237817926	0.028078018	1.14145723	up
pmb0874	Lipids	LPE	LysoPE 18:2(2n isomer)*	0.000193015	0.000171122	0.000164519	0.000378012	0.000570078	0.000466463	0.000176219	0.000471517	2.675746346	1.419941359	0.031030175	1.128199705	up
pmb0876	Lipids	LPE	LysoPE 16:0*	0.000628043	0.00040157	0.000501151	0.001840431	0.002316961	0.002083582	0.000510255	0.002080325	4.077032128	2.027519326	0.00238094	1.185263512	up
pmb0881	Lipids	LPE	LysoPE 18:2*	0.000172025	0.000161817	0.00014811	0.000314658	0.000504758	0.000424238	0.000160651	0.000414552	2.580455676	1.36762585	0.042092134	1.105926482	up
pmb0883	Lipids	LPE	LysoPE 18:0	3.68E-05	2.22E-05	3.39E-05	7.48E-05	9.02E-05	6.04E-05	3.10E-05	7.51E-05	2.42616151	1.278675594	0.019548163	1.105440613	up
pmd0160	Lipids	LPE	LysoPE 16:0(2n isomer)	0.000521812	0.00039021	0.00052417	0.001672716	0.002410673	0.001944235	0.000478731	0.002009208	4.196948397	2.069340725	0.016115856	1.160010321	up
mws0367	Lipids	Free fatty acids	α-Linolenic Acid*	0.004442842	0.004185425	0.004956963	0.015763888	0.012568043	0.011698683	0.00452841	0.013343538	2.946627546	1.559064715	0.016540681	1.160820035	up
pmb0889	Lipids	Free fatty acids	Punicic acid	0.00026104	0.000290743	0.000364499	0.000726649	0.000674954	0.000626613	0.000305428	0.000676072	2.213525469	1.146345974	0.000942627	1.176476531	up
pmb2786	Lipids	Free fatty acids	9-HOTrE	4.01E-05	4.19E-05	7.27E-05	0.000244601	0.000226971	0.000337509	5.16E-05	0.000269694	5.228008809	2.386261572	0.016921869	1.14722432	up
pmb2799	Lipids	Free fatty acids	12,13-EODE	1.59E-05	1.86E-05	2.00E-05	5.72E-05	5.31E-05	7.10E-05	1.82E-05	6.04E-05	3.325527844	1.73358335	0.012749667	1.168399605	up
pmn001686	Lipids	Free fatty acids	10,16-Dihydroxypalmitic acid	9.65E-09	9.39E-09	1.03E-08	2.71E-05	2.29E-05	2.29E-05	9.78E-09	2.43E-05	2484.088893	11.27850109	0.003260859	1.199434039	up
pmn001689	Lipids	Free fatty acids	9-Hydroxy-12-oxo-10-octadecenoic acid*	4.59E-06	5.07E-06	5.89E-06	1.42E-05	1.11E-05	1.62E-05	5.18E-06	1.38E-05	2.669626174	1.416637736	0.022571055	1.138464301	up
pmn001691	Lipids	Free fatty acids	9,12,13-Trihyroxy-10,15-octadecadienoic acid	2.44E-05	2.77E-05	2.06E-05	8.18E-05	6.71E-05	9.04E-05	2.42E-05	7.98E-05	3.290237567	1.718191755	0.009723446	1.170005544	up
Rfmb089	Lipids	Free fatty acids	9,10-Dihydroxy-12-octadecenoic acid	1.66E-05	1.77E-05	4.15E-05	0.000330342	0.000592901	0.000577072	2.53E-05	0.000500105	19.7777516	4.30580652	0.029627585	1.135932666	up
Rfmb091	Lipids	Free fatty acids	9(S)-HODE*	8.96E-05	0.000102097	0.00011855	0.00030926	0.000285426	0.000300731	0.000103401	0.000298473	2.886541726	1.52934208	7.30E-05	1.199590726	up
mws0001	Amino acids and derivatives	Amino acids and derivatives	L-Asparagine	0.058181372	0.060955823	0.047345473	0.001933411	7.47E-05	6.22E-05	0.055494223	0.000690093	0.012435396	-6.329403793	0.004902398	1.193120563	down
mws0216	Amino acids and derivatives	Amino acids and derivatives	Trans-4-Hydroxy-L-proline	0.001592391	0.001556417	0.002011122	0.000466464	0.00030188	0.000343457	0.001719977	0.0003706	0.215468212	-2.214453052	0.006567797	1.17735742	down
mws0219	Amino acids and derivatives	Amino acids and derivatives	L-Aspartic Acid	0.009544478	0.008478506	0.005466634	0.000306691	0.000120016	0.000129947	0.007829873	0.000185551	0.023697861	-5.399099359	0.02434121	1.148970021	down
mws0227	Amino acids and derivatives	Amino acids and derivatives	L-Leucine*	0.009975451	0.012823746	0.008581603	0.003265174	0.003453427	0.003309708	0.010460267	0.00334277	0.319568294	-1.645803815	0.029195385	1.139295418	down
mws0230	Amino acids and derivatives	Amino acids and derivatives	L-Threonine*	0.004361645	0.003717353	0.003037552	0.000166334	0.000226362	0.00022088	0.003705517	0.000204525	0.055194843	-4.179322705	0.011557932	1.178644111	down
mws0254	Amino acids and derivatives	Amino acids and derivatives	L-Histidine	0.00758354	0.004390096	0.005037353	0.000536345	0.000448426	0.000554543	0.00567033	0.000513105	0.090489398	-3.466107415	0.033785146	1.127800736	down
mws0256	Amino acids and derivatives	Amino acids and derivatives	L-Valine*	0.009948314	0.013389146	0.009418093	0.002280056	0.002245872	0.002525949	0.010918518	0.002350626	0.215288	-2.215660187	0.020029429	1.159438132	down
mws0258	Amino acids and derivatives	Amino acids and derivatives	L-Isoleucine*	0.009856606	0.012344929	0.00849115	0.003264839	0.003571416	0.003471146	0.010230895	0.0034358	0.335825971	-1.574214289	0.025844075	1.145556394	down
mws0260	Amino acids and derivatives	Amino acids and derivatives	L-Arginine	0.016857077	0.008940945	0.017025982	0.001782267	0.00060517	0.000732456	0.014274668	0.001039964	0.072853817	-3.778851626	0.036096474	1.117545941	down
mws0282	Amino acids and derivatives	Amino acids and derivatives	L-Tryptophan	0.003948478	0.002594688	0.00310948	0.000135812	0.000191958	0.000185444	0.003217549	0.000171071	0.053168209	-4.233292325	0.016206107	1.167721279	down
mws1375	Amino acids and derivatives	Amino acids and derivatives	Nicotianamine	0.0003937	0.000443913	0.000259444	0.000128523	6.09E-05	6.22E-05	0.000365685	8.39E-05	0.229321004	-2.124559593	0.023565055	1.111970112	down
pme0010	Amino acids and derivatives	Amino acids and derivatives	L-Serine	0.00304352	0.003002048	0.002535086	0.000171054	0.000179767	0.000164524	0.002860218	0.000171782	0.060059005	-4.057475611	0.003635731	1.198198874	down
pme0014	Amino acids and derivatives	Amino acids and derivatives	L-Glutamic acid*	0.05335679	0.049433959	0.058409103	0.005070957	0.009023166	0.011560946	0.053733284	0.00855169	0.159150698	-2.651534612	0.000258792	1.195239124	down
pme2527	Amino acids and derivatives	Amino acids and derivatives	L-Ornithine	0.006527452	0.007904447	0.003941511	0.000112404	1.66E-05	1.42E-05	0.00612447	4.78E-05	0.007798394	-7.002607283	0.03456511	1.127283354	down
pme3388	Amino acids and derivatives	Amino acids and derivatives	Homoarginine*	0.000207002	9.84E-05	0.000183982	1.66E-05	8.19E-06	1.03E-05	0.000163115	1.17E-05	0.071591873	-3.80406036	0.043765395	1.10492378	down
Hmtn001120	Phenolic acids	Phenolic acids	5-(2-Hydroxyethyl)-2-O-glucosylohenol*	0.003621654	0.003735087	0.003503197	0.001543666	0.001585275	0.00137057	0.003619979	0.001499837	0.41432205	-1.271175495	2.28E-05	1.202690197	down
Lmhn002321	Phenolic acids	Phenolic acids	Vnilloylcaffeoyltartaric acid	0.008601979	0.009938012	0.007339046	0.000728565	0.00086712	0.000955571	0.008626346	0.000850419	0.098583909	-3.342504009	0.008781169	1.185187642	down
Lmtn000940	Phenolic acids	Phenolic acids	1-O-(3,4-Dihydroxy-5-methoxy-benzoyl)-glucoside	0.000154133	0.000166407	0.000140631	1.89E-05	1.97E-05	2.05E-05	0.000153724	1.97E-05	0.128197929	-2.96355514	0.002970174	1.199817221	down
Lmzn001582	Phenolic acids	Phenolic acids	5'-Glucosyloxyjasmanic acid	0.000239985	0.000230562	0.000271885	8.31E-05	6.57E-05	5.27E-05	0.000247477	6.72E-05	0.271429287	-1.881351698	0.000531465	1.190554961	down
pmb2654	Phenolic acids	Phenolic acids	Anthranilate O-glucosyl-O-glucoside	0.00012794	0.000112788	0.000107233	2.27E-05	1.63E-05	1.65E-05	0.000115987	1.85E-05	0.159782317	-2.645820343	0.001808186	1.19606448	down
pmb3107	Phenolic acids	Phenolic acids	Glucosyringic Acid	0.006006809	0.006365556	0.006046745	0.001009973	0.001555691	0.001529504	0.006139703	0.001365056	0.222332628	-2.16920841	7.91E-05	1.202697901	down
pmn001511	Phenolic acids	Phenolic acids	3-Hydroxy-5-Methylphenol-1-Oxy-Glucose	0.000335694	0.000415601	0.000359971	3.68E-05	6.48E-05	4.20E-05	0.000370422	4.78E-05	0.129138781	-2.953005784	0.002327103	1.193338584	down
pmn001660	Phenolic acids	Phenolic acids	Cinncassiol A	0.000108762	9.58E-05	8.46E-05	1.04E-05	3.41E-06	4.96E-06	9.64E-05	6.25E-06	0.064812926	-3.947574617	0.003347456	1.1912232	down
pmn001690	Phenolic acids	Phenolic acids	3-Hydroxy-4-isopropylbenzylalcohol 3-glucoside	0.00117268	0.001272777	0.001443932	0.000494684	0.000559671	0.000572073	0.001296463	0.000542143	0.418170577	-1.257836538	0.006789164	1.179879415	down
pmp001086	Phenolic acids	Phenolic acids	5-Hydroxymethylfurfural	0.000515977	0.000447814	0.000447542	2.54E-05	8.24E-05	6.62E-05	0.000470445	5.80E-05	0.123322803	-3.019488505	0.000213632	1.195588738	down
pmb0964	Nucleotides and derivatives	Nucleotides and derivatives	Isopentenyladenine-7-N-glucoside	0.000342719	0.000372643	0.000342189	5.38E-05	6.12E-05	0.000120019	0.000352517	7.83E-05	0.222176314	-2.170223075	0.001596291	1.190124106	down
pmb0998	Nucleotides and derivatives	Nucleotides and derivatives	Guanosine 5'-monophosphate	3.69E-05	3.08E-05	3.68E-05	8.04E-06	7.19E-06	5.68E-06	3.48E-05	6.97E-06	0.20013833	-2.3209306	0.002515187	1.193043144	down
pmb2922	Nucleotides and derivatives	Nucleotides and derivatives	Uridine 5'-diphospho-D-glucose	0.000647307	0.00060404	0.000543198	6.98E-05	0.000229208	0.000208448	0.000598182	0.000169157	0.282784468	-1.822225214	0.00380591	1.164404407	down
pmc0066	Nucleotides and derivatives	Nucleotides and derivatives	2'-Deoxyinosine-5'-monophosphate	0.005298031	0.00433825	0.003599482	0.000720196	0.000904753	0.000624744	0.004411921	0.000749898	0.169970763	-2.556641488	0.015504024	1.163994929	down
pme3188	Nucleotides and derivatives	Nucleotides and derivatives	Uridine 5'-monophosphate	4.62E-05	4.98E-05	4.99E-05	1.29E-05	8.18E-06	5.79E-06	4.87E-05	8.97E-06	0.184269772	-2.440108667	0.000343888	1.198696876	down
pme0001	Flavonoids	Dihydroflavone	Hesperetin-7-O-neohesperidoside(Neohesperidin)*	0.00138023	0.000927497	0.001521921	0.000419916	0.000502878	0.000260054	0.001276549	0.000394283	0.308866082	-1.694946644	0.026219316	1.106124882	down
Lmsp009872	Flavonoids	Flavonoid	Tetramethylluteolin (3',4',5,7-Tetramethoxyflavone)	9.75E-06	1.07E-05	1.18E-05	3.95E-06	6.54E-06	4.44E-06	1.08E-05	4.98E-06	0.462351292	-1.112938674	0.005411083	1.142394892	down
mws0043	Flavonoids	Flavonoid	Nobiletin	0.000841095	0.000788212	0.000712955	0.000190671	0.000336476	0.000140411	0.000780754	0.00022252	0.285005931	-1.810936155	0.002586081	1.171442003	down
mws1073	Flavonoids	Flavonoid	Apigenin-6,8-C-diglucoside*	0.000129185	0.000171227	0.000137475	5.53E-05	6.62E-05	7.23E-05	0.000145962	6.46E-05	0.442515876	-1.17619888	0.014581548	1.14409947	down
pmp000113	Flavonoids	Flavonoid	5-Hydroxy-6,7,8,3',4'-pentamethoxyflavone*	2.95E-05	3.13E-05	2.55E-05	1.14E-05	1.53E-05	5.09E-06	2.88E-05	1.06E-05	0.367910622	-1.442572764	0.011196681	1.129986618	down
pmp000579	Flavonoids	Flavonoid	Diosmetin-7-O-galactoside*	0.002407786	0.002581649	0.002243258	0.001049475	0.00095783	0.000872402	0.002410898	0.000959902	0.398151453	-1.328610771	0.000918234	1.19362656	down
pmp001076	Flavonoids	Flavonoid	Isosinensetin	2.46E-05	2.23E-05	2.21E-05	9.73E-06	1.31E-05	6.15E-06	2.30E-05	9.65E-06	0.41967042	-1.252671314	0.012409386	1.149137761	down
mws0055	Flavonoids	Flavonols	Tangeretin	0.00254819	0.002349021	0.001765492	0.000346829	0.000688032	0.000150437	0.002220901	0.000395099	0.177900434	-2.490858067	0.004662592	1.152939403	down
pmp001161	Flavonoids	Flavonols	5-Hydroxyauranetin*	1.42E-05	1.16E-05	1.22E-05	4.95E-06	6.39E-06	2.69E-06	1.27E-05	4.68E-06	0.369618434	-1.435891386	0.005145523	1.144066004	down
pmp001106	Flavonoids	Flavonoid carbonoside	Vitexin-2-O-glucoside*	2.81E-05	3.08E-05	3.00E-05	8.60E-06	1.51E-05	1.14E-05	2.97E-05	1.17E-05	0.394437669	-1.342130759	0.004844655	1.177544573	down
pmp001111	Flavonoids	Flavonoid carbonoside	Violanthin	0.000309039	0.000387268	0.000331451	3.57E-05	3.45E-05	3.94E-05	0.000342586	3.65E-05	0.106665531	-3.228834044	0.005571507	1.193904525	down
pmb2947	Flavonoids	Flavanols	Catechin-catechin-catechin*	0.002080856	0.001649676	0.001815807	0.000567386	0.000633292	0.000632892	0.00184878	0.00061119	0.330591001	-1.596880641	0.008575365	1.181725663	down
pmb3114	Flavonoids	Flavanols	Epicatechin-epiafzelechin	0.001152944	0.001178474	0.001047311	0.000454555	0.000399203	0.000369457	0.001126243	0.000407738	0.36203394	-1.465803142	0.000334406	1.196847485	down
pme0460	Flavonoids	Flavanols	Epicatechin	0.003233586	0.003358605	0.003217544	0.001517471	0.001600329	0.001446594	0.003269911	0.001521464	0.46529226	-1.103790907	9.99E-06	1.204346518	down
mws0097	Lignans and Coumarins	Lignans	Pinoresinol*	0.001143505	0.001200068	0.001894482	5.39E-05	1.08E-05	1.26E-05	0.001412685	2.58E-05	0.018246222	-5.776258402	0.028643598	1.140737057	down
pmn001422	Lignans and Coumarins	Lignans	Lyoniside	0.017876053	0.020995976	0.026028975	0.004287952	0.002966942	0.001923575	0.021633668	0.00305949	0.141422598	-2.821915431	0.011076484	1.167570016	down
pmn001502	Lignans and Coumarins	Lignans	Medioresinol	3.21E-05	3.54E-05	4.76E-05	1.10E-05	5.20E-06	5.89E-06	3.84E-05	7.35E-06	0.191748793	-2.382710595	0.013358184	1.148393351	down
pmp000021	Lignans and Coumarins	Coumarins	Isooxypeucedanine	0.000642663	0.000961588	0.001043263	0.000265524	0.000437854	0.000353411	0.000882505	0.000352263	0.399162874	-1.324950554	0.034893422	1.082639825	down
Hmln003398	Others	Others	2α,3α,19α,23-Tetraydroxy-urs-12-en 28-oic acid	0.000292875	0.000195741	0.000338461	0.000139327	0.000116405	8.59E-05	0.000275693	0.000113892	0.413114116	-1.275387738	0.048057948	1.055905115	down
ML10181668	Others	Others	CYCLOLEUCINE	0.004967561	0.00606314	0.004105493	0.000423029	0.000535404	0.000578387	0.005045398	0.000512273	0.101532769	-3.299982671	0.014776698	1.171017206	down
mws4052	Others	Others	1-Aminocyclopropane-1-carboxylic acid	0.000979118	0.000885311	0.00086174	4.98E-05	7.99E-05	9.92E-05	0.000908723	7.63E-05	0.083943288	-3.574441213	0.000496698	1.201731419	down
mws4174	Others	Others	N-Acetyl-mannosamine*	9.42E-05	0.000124472	0.000102339	3.17E-05	4.37E-05	7.30E-05	0.000106996	4.95E-05	0.462492909	-1.112496847	0.022644054	1.067024421	down
pme2433	Others	Others	Diethanolamine	0.000258187	0.000263715	0.000223491	3.01E-05	2.41E-05	2.33E-05	0.000248464	2.58E-05	0.104036145	-3.264843247	0.002538062	1.199213542	down
pme2827	Others	Others	Palmitaldehyde	0.00531723	0.00499545	0.005218603	0.002704784	0.001867543	0.001644255	0.005177094	0.002072194	0.400261983	-1.320983501	0.006792329	1.179810203	down
Xmgp006913	Others	Others	2,4,2',4'-tetrahydroxy-3'-prenylchalcone	0.000844002	0.001120265	0.001709002	0.000203242	5.95E-05	4.73E-05	0.001224423	0.000103345	0.08440327	-3.566557288	0.043551798	1.096567595	down
Zmjp00182	Others	Others	L-NMMA*	0.001129991	0.000597103	0.001165483	0.00013018	6.40E-05	3.68E-05	0.000964192	7.70E-05	0.079872767	-3.646152504	0.037757553	1.112867974	down
Zmsp001834	Others	Others	2,6-Dimethoxy-1,4-benzoquinone	0.004145623	0.004132328	0.004237113	0.001871229	0.002187139	0.001954163	0.004171688	0.002004177	0.480423569	-1.057621165	0.000690028	1.202345934	down
mws1499	Others	Saccharides and Alcohols	D-(-)-Arabinose	0.000167284	0.000167336	0.000150751	3.80E-05	4.58E-05	6.45E-05	0.00016179	4.94E-05	0.305441914	-1.711030047	0.000550683	1.189583144	down
mws1589	Others	Saccharides and Alcohols	Panose*	0.000176186	0.00020416	0.0001125	6.53E-05	4.03E-05	3.62E-05	0.000164282	4.73E-05	0.287684157	-1.797442324	0.038679205	1.084223788	down
mws2523	Others	Saccharides and Alcohols	Trehalose 6-phosphate	6.46E-05	7.98E-05	5.44E-05	2.08E-05	1.64E-05	1.57E-05	6.63E-05	1.76E-05	0.266288039	-1.908940469	0.018618094	1.152815056	down
mws4170	Others	Saccharides and Alcohols	D-Glucose*	0.00523657	0.005297449	0.003639162	0.001543499	0.001096876	0.001077388	0.004724394	0.001239254	0.262309646	-1.930657235	0.017501459	1.148028341	down
pme0534	Others	Saccharides and Alcohols	Gluconic acid	0.001366178	0.001376678	0.001305108	0.000553017	0.000494638	0.000543059	0.001349321	0.000530238	0.392966296	-1.347522515	1.32E-05	1.204153849	down
pme2125	Others	Saccharides and Alcohols	Raffinose*	0.000220785	0.000247577	0.000130019	8.77E-05	4.69E-05	3.79E-05	0.00019946	5.75E-05	0.28813958	-1.795160247	0.041318761	1.059238254	down
pme3705	Others	Saccharides and Alcohols	D-Glucoronic acid*	0.000373321	0.000417906	0.000522626	0.000129703	0.000162948	0.00017709	0.000437951	0.00015658	0.3575293	-1.483866619	0.016630105	1.147324477	down
pmn001647	Tannins	Proanthocyanidins	Procyanidin C2*	0.002773759	0.002801967	0.002361041	0.000827135	0.001228699	0.000871579	0.002645589	0.000975805	0.368842026	-1.43892505	0.000998794	1.176816016	down
pmn001650	Tannins	Proanthocyanidins	Cinnamtannin B2	0.002253974	0.002104813	0.002147316	0.000607859	0.000882217	0.000908794	0.002168701	0.000799623	0.368710668	-1.439438935	0.001367354	1.192794305	down
pmp000274	Tannins	Proanthocyanidins	Procyanidin B3	0.024180832	0.024290321	0.024365143	0.009979221	0.010982681	0.012538519	0.024278765	0.011166807	0.459941305	-1.120478331	0.003080867	1.199394115	down
pmb0501	Alkaloids	Phenolamine	Agmatine	3.34E-05	4.13E-05	3.65E-05	9.75E-06	8.85E-06	8.28E-06	3.71E-05	8.96E-06	0.241595333	-2.049335511	0.005352305	1.191376212	down
mws1346	Alkaloids	Alkaloids	DL-2-Aminoadipic acid	0.000881425	0.00123105	0.000715196	0.000157405	0.000161773	0.000174845	0.000942557	0.000164674	0.174710125	-2.516964874	0.035996969	1.124540739	down
pmb0782	Alkaloids	Alkaloids	Piperidine	0.00042915	0.00054365	0.000367393	0.000140039	0.000164444	0.000145634	0.000446731	0.000150039	0.335860275	-1.57406693	0.026958081	1.139149573	down
pmb1754	Alkaloids	Alkaloids	O-Phosphocholine	0.000131931	0.000111432	0.000154708	7.26E-05	6.52E-05	4.94E-05	0.00013269	6.24E-05	0.470345996	-1.088205673	0.014762898	1.119130381	down
pme1691	Alkaloids	Alkaloids	Acetylcholine	0.000647715	0.000660444	0.000895874	0.000304038	0.000294763	0.000341623	0.000734678	0.000313475	0.426683186	-1.228762834	0.031489042	1.125820144	down
pmp001198	Alkaloids	Alkaloids	6-Deoxyfagomine*	0.000531112	0.000601693	0.000471042	0.000157614	0.000215094	0.000204763	0.000534615	0.00019249	0.360053643	-1.473716232	0.004638538	1.172955404	down
pmb0818	Alkaloids	Plumerane	Methoxyindoleacetic acid	9.96E-05	6.96E-05	8.88E-05	6.66E-06	8.93E-06	7.83E-06	8.60E-05	7.81E-06	0.090790973	-3.461307333	0.012005641	1.177183739	down
pmb1096	Alkaloids	Plumerane	Indole	4.89E-05	3.35E-05	4.56E-05	1.31E-05	1.16E-05	1.02E-05	4.27E-05	1.16E-05	0.272682141	-1.87470788	0.019298419	1.153964406	down
pmp000268	Terpenoids	Triterpene	Rosamultic acid	0.003887661	0.004440064	0.004583716	0.001805784	0.001450406	0.00125573	0.004303814	0.001503973	0.349451338	-1.516836524	0.000661382	1.186695161	down
pmp000271	Terpenoids	Triterpene	1β,2α,3α,19α-Tetrahydroxyurs-12-en-28-oic acid	0.001486525	0.001360508	0.001354852	0.000378179	0.000362676	0.000256226	0.001400628	0.00033236	0.237293783	-2.075253792	5.47E-05	1.200128416	down
mws0567	Organic acids	Organic acids	4-Guanidinobutyric acid	0.001498645	0.001529816	0.001628269	0.000304783	0.00026302	0.000257577	0.001552243	0.000275127	0.177244607	-2.496186361	0.000231285	1.204882958	down
mws0671	Organic acids	Organic acids	L-Homoserine*	0.004430721	0.003896049	0.003268545	0.000182001	0.000218166	0.000223393	0.003865105	0.000207853	0.053776873	-4.216870317	0.008253019	1.186744374	down
mws0851	Organic acids	Organic acids	Sodium Valproate	0.001706516	0.001515003	0.001691735	0.000917747	0.000645787	0.00076011	0.001637751	0.000774548	0.472933936	-1.080289426	0.001275576	1.175673574	down
mws1189	Organic acids	Organic acids	D-Galacturonic acid(Gal A)*	0.000367475	0.000408194	0.000564319	0.000109057	0.000127221	0.000131091	0.000446663	0.000122456	0.274158091	-1.866920045	0.031206959	1.132325461	down
mws2628	Organic acids	Organic acids	N-Methyl-4-aminobutyric acid*	7.41E-05	7.66E-05	6.73E-05	2.47E-05	1.50E-05	1.11E-05	7.27E-05	1.69E-05	0.232760355	-2.103082741	0.000644616	1.18901826	down
pme3207	Organic acids	Organic acids	Trans,trans-Muconic acid	0.002171384	0.002466273	0.001865094	3.09E-05	5.28E-05	6.46E-05	0.002167584	4.94E-05	0.022798946	-5.454889085	0.006509888	1.191280428	down
Lmqn008288	Lipids	Free fatty acids	3-Hydroxy-stearic acid	0.001161418	0.000798988	0.000814969	0.000247162	0.000223413	0.000171035	0.000925125	0.00021387	0.231179513	-2.112914541	0.023265705	1.142384615	down
Lmhp001732	Amino acids and derivatives	Amino acids and derivatives	L-Prolyl-L-Phenylalanine	9.65E-09	9.39E-09	1.03E-08	7.53E-09	7.83E-09	8.05E-09	9.78E-09	7.80E-09	0.798150596	-0.325267112	0.006641018	0	unchanged
Lmrj002087	Amino acids and derivatives	Amino acids and derivatives	L-Isoleucyl-L-Aspartate	9.65E-09	9.39E-09	1.03E-08	7.53E-09	7.83E-09	8.05E-09	9.78E-09	7.80E-09	0.798150596	-0.325267112	0.006641018	0	unchanged
mws0250	Amino acids and derivatives	Amino acids and derivatives	L-Tyrosine	0.002473966	0.000835385	0.001878015	0.002967153	0.003168637	0.00355182	0.001729122	0.003229203	1.867539229	0.901138548	0.07500298	1.001075427	unchanged
mws0629	Amino acids and derivatives	Amino acids and derivatives	L-Aspartyl-L-Phenylalanine	1.67E-05	1.57E-05	2.16E-05	2.87E-05	1.94E-05	1.48E-05	1.80E-05	2.09E-05	1.164490893	0.219699357	0.559362935	0.377344073	unchanged
mws0636	Amino acids and derivatives	Amino acids and derivatives	L-Phenylalanyl-L-phenylalanine	9.65E-09	9.39E-09	1.03E-08	7.53E-09	7.83E-09	2.26E-06	9.78E-09	7.58E-07	77.5299621	6.276682055	0.423726494	0.540502615	unchanged
mws1050	Amino acids and derivatives	Amino acids and derivatives	O-Acetylserine*	0.000369631	0.00064511	0.000803202	0.000132147	0.000121391	0.000109215	0.000605981	0.000120917	0.199539897	-2.325250863	0.061558365	1.071598341	unchanged
mws1401	Amino acids and derivatives	Amino acids and derivatives	L-Theanine	3.17E-06	3.76E-06	4.75E-06	6.76E-06	7.71E-06	7.49E-06	3.89E-06	7.32E-06	1.880094304	0.910805028	0.005644383	1.150115714	unchanged
mws4134	Amino acids and derivatives	Amino acids and derivatives	Oxidized Glutathione	5.70E-06	3.50E-06	5.56E-06	8.12E-06	1.32E-05	9.28E-06	4.92E-06	1.02E-05	2.07061108	1.0500566	0.055779323	1.017674837	unchanged
pmb0464	Amino acids and derivatives	Amino acids and derivatives	Aspartic acid di-O-glucoside	0.000488411	0.000711904	0.000350914	0.000213109	0.000394322	0.000379232	0.000517077	0.000328888	0.636052183	-0.652782964	0.211939372	0.744636802	unchanged
pmb0962	Amino acids and derivatives	Amino acids and derivatives	L-Lysine butyrate	0.000526875	0.00038948	0.000678638	0.000168954	0.000268267	0.000284239	0.000531664	0.000240487	0.452328026	-1.144558706	0.056431278	1.023962052	unchanged
pme0006	Amino acids and derivatives	Amino acids and derivatives	L-Proline	0.000398119	0.000611499	0.00031981	0.000180704	0.000274854	0.000286993	0.000443143	0.000247517	0.558549524	-0.840242893	0.141844819	0.873549165	unchanged
pme0008	Amino acids and derivatives	Amino acids and derivatives	L-Citrulline	0.000294312	0.000257268	0.000355248	0.000193475	0.000125132	0.000187304	0.000302276	0.000168637	0.557891025	-0.841944754	0.023090637	1.062960673	unchanged
pme0021	Amino acids and derivatives	Amino acids and derivatives	L-Phenylalanine	0.001819676	0.00224679	0.001665319	0.002015762	0.002632728	0.00254509	0.001910595	0.00239786	1.255033176	0.327725501	0.134472573	0.82567847	unchanged
pme0026	Amino acids and derivatives	Amino acids and derivatives	L-Lysine	0.011349245	0.016918206	0.008723743	0.004541282	0.004797766	0.005092415	0.012330398	0.004810488	0.390132389	-1.357964318	0.088927279	1.015315852	unchanged
pme0122	Amino acids and derivatives	Amino acids and derivatives	N6-Acetyl-L-lysine	4.25E-05	5.71E-05	2.17E-05	4.85E-05	4.63E-05	5.25E-05	4.04E-05	4.91E-05	1.214432567	0.280282384	0.488673137	0.464435426	unchanged
pme0170	Amino acids and derivatives	Amino acids and derivatives	N-α-Acetyl-L-arginine	4.10E-05	3.62E-05	7.78E-05	0.000363308	0.000815104	0.000750612	5.17E-05	0.000643008	12.43885757	3.636782083	0.05135664	1.08853462	unchanged
pme0193	Amino acids and derivatives	Amino acids and derivatives	L-Glutamine	0.010223116	0.017043387	0.008692182	0.004447382	0.004734595	0.005106547	0.011986228	0.004762841	0.397359449	-1.331483443	0.105687125	0.983763181	unchanged
pme1002	Amino acids and derivatives	Amino acids and derivatives	L-Tyramine*	9.59E-05	8.95E-05	0.000156355	0.000464732	0.00016025	8.06E-05	0.000113918	0.000235192	2.064569927	1.045841283	0.409540211	0.547447811	unchanged
pme2122	Amino acids and derivatives	Amino acids and derivatives	Histamine	0.00035234	0.000347711	0.000473695	0.000374447	0.000322624	0.000353196	0.000391249	0.000350089	0.894799112	-0.160364271	0.429283694	0.51383671	unchanged
pme2617	Amino acids and derivatives	Amino acids and derivatives	Methionine sulfoxide	0.002761746	0.002616699	0.002964024	0.003117963	0.002990349	0.003217317	0.002780823	0.003108543	1.117849848	0.160726415	0.062108405	0.973748277	unchanged
pme3017	Amino acids and derivatives	Amino acids and derivatives	2-Aminoisobutyric acid*	0.003745648	0.003473354	0.003271175	0.002974183	0.002291118	0.001650874	0.003496726	0.002305392	0.659300112	-0.600992767	0.075645907	0.997453667	unchanged
pme3033	Amino acids and derivatives	Amino acids and derivatives	N,N-Dimethylglycine*	0.000543951	0.000690018	0.000687077	0.002974601	0.00140516	0.001130604	0.000640349	0.001836789	2.868419216	1.520255888	0.17181504	0.868860077	unchanged
pme3382	Amino acids and derivatives	Amino acids and derivatives	N-Acetylthreonine	2.76E-05	3.53E-05	2.76E-05	1.98E-05	3.80E-05	3.83E-05	3.02E-05	3.21E-05	1.061906583	0.086656857	0.798290558	0.167922567	unchanged
Rfmb319	Amino acids and derivatives	Amino acids and derivatives	Pipecolic acid	0.00913678	0.006088906	0.012862398	0.005273488	0.004471209	0.004139527	0.009362695	0.004628075	0.494310093	-1.016511732	0.133072585	0.925029084	unchanged
Cmzn005251	Phenolic acids	Phenolic acids	6-O-Caffeoylarbutin*	0.007133903	0.006991043	0.006091572	0.008110251	0.001800892	0.001573419	0.006738839	0.003828187	0.568078135	-0.815838721	0.306282395	0.672932284	unchanged
Cmzn005999	Phenolic acids	Phenolic acids	Dunalianoside B*	0.000548906	0.000617445	0.000543187	0.001273096	0.002596357	0.002419159	0.000569846	0.002096204	3.678544776	1.879135152	0.066074769	1.060231341	unchanged
HJN025	Phenolic acids	Phenolic acids	p-Hydroxybenzyl alcohol	9.65E-09	5.72E-06	0.000625224	7.53E-09	7.83E-09	8.05E-09	0.000210319	7.80E-09	3.71E-05	-14.71795691	0.417394752	0.547835705	unchanged
HJN037	Phenolic acids	Phenolic acids	4-Methoxy-3,5-dihydroxybenzoic acid	3.68E-06	1.96E-06	8.07E-06	2.83E-05	1.52E-05	4.70E-06	4.57E-06	1.61E-05	3.516429107	1.814111132	0.230272845	0.760212609	unchanged
Hmbn002692	Phenolic acids	Phenolic acids	6'-O-Feruloylsucrose	8.74E-06	1.26E-05	9.57E-07	1.83E-05	1.00E-05	2.89E-05	7.45E-06	1.91E-05	2.560539171	1.35644763	0.15941392	0.809678914	unchanged
Li512115	Phenolic acids	Phenolic acids	3,4-Dicaffeoylquinic acid	3.59E-05	2.71E-05	3.30E-05	0.000520269	0.000341297	0.000157261	3.20E-05	0.000339609	10.61716639	3.408326872	0.099007629	0.996970037	unchanged
Lmgn001670	Phenolic acids	Phenolic acids	Salicylic acid*	0.000121719	0.000187375	0.001253078	0.00018909	0.000158101	0.000151725	0.000520724	0.000166305	0.319373275	-1.6466845	0.435741212	0.527300166	unchanged
Lmgn002250	Phenolic acids	Phenolic acids	Dicaffeoylquinic acid-glucoside	2.50E-05	1.98E-05	2.44E-05	1.42E-05	1.61E-05	3.23E-05	2.31E-05	2.09E-05	0.904663712	-0.144546491	0.744605983	0.215354933	unchanged
Lmgp003989	Phenolic acids	Phenolic acids	Dicaffeoylshikimic acid	9.65E-09	9.39E-09	1.03E-08	0.000114145	5.41E-05	2.53E-05	9.78E-09	6.45E-05	6596.542491	12.68749433	0.132733947	0.936794663	unchanged
Lmhn001982	Phenolic acids	Phenolic acids	Caffeoyltartaric acid (Caftaric acid)isomer	9.65E-09	9.39E-09	1.03E-08	5.59E-05	2.80E-05	1.84E-05	9.78E-09	3.41E-05	3488.044762	11.76820284	0.093816152	1.007267584	unchanged
Lmhn003802	Phenolic acids	Phenolic acids	Sinapoylsinapoyltartaric acid	1.59E-05	1.33E-05	2.50E-05	3.05E-05	9.27E-06	4.87E-06	1.81E-05	1.49E-05	0.822974008	-0.281081229	0.738255916	0.220242137	unchanged
Lmln010063	Phenolic acids	Phenolic acids	2,6-Di-t-butylphenol	0.000747531	0.000698364	0.00083896	0.000593657	0.000497692	0.000536118	0.000761619	0.000542489	0.712284431	-0.489474639	0.015488613	1.099406041	unchanged
Lmlp012720	Phenolic acids	Phenolic acids	Dibutyl phthalate*	0.01968554	0.0164759	0.015419326	0.010371728	0.01097572	0.01044653	0.017193589	0.010597993	0.616392123	-0.69807967	0.033418217	1.122184791	unchanged
Lmtn002565	Phenolic acids	Phenolic acids	1-O-Vanilloyl-β-D-Glucose	0.002129981	0.001492992	0.001923985	0.00190412	0.002508301	0.002575857	0.001848986	0.002329426	1.259839616	0.333240083	0.167478339	0.780813559	unchanged
Lmtn003441	Phenolic acids	Phenolic acids	2-Acetyl-3-hydroxyphenyl-1-O-glucoside	4.72E-05	3.50E-05	0.000216893	4.72E-06	3.24E-06	2.51E-06	9.97E-05	3.49E-06	0.03500758	-4.836188868	0.242940583	0.766677514	unchanged
Lmtn003598	Phenolic acids	Phenolic acids	3-Prenyl-4-O-glucosyloxy-4-hydroxyl-benzoic acid	0.00039149	0.000530089	0.000764494	0.001366829	0.000744128	0.000937862	0.000562025	0.001016273	1.808236106	0.854583066	0.116696731	0.878324803	unchanged
Lmtp002625	Phenolic acids	Phenolic acids	p-Hydroxycinnamic acid*	5.25E-06	3.85E-06	4.07E-05	3.98E-05	2.25E-05	2.80E-05	1.66E-05	3.01E-05	1.814081084	0.859238942	0.385457624	0.552429715	unchanged
Lmyp003951	Phenolic acids	Phenolic acids	3-Hydroxy-1-(4-hydroxy-3,5-dimethoxyphenyl)propan-1-one	0.000211818	0.000281793	0.001239927	0.000153228	8.79E-05	0.000100002	0.000577846	0.000113716	0.19679281	-2.34525058	0.296432003	0.693263729	unchanged
Lmzn004190	Phenolic acids	Phenolic acids	Tormentic Acid*	0.00580119	0.00676989	0.007414862	0.005188877	0.005031829	0.004855311	0.006661981	0.005025339	0.754331054	-0.406730276	0.067723692	1.044065592	unchanged
mad2394	Phenolic acids	Phenolic acids	Sinapoyl-p-coumaroyltartaric acid	9.65E-09	9.39E-09	1.03E-08	4.49E-05	0.000114665	0.000101675	9.78E-09	8.71E-05	8906.292338	13.12060925	0.055500128	1.083171325	unchanged
mws0009	Phenolic acids	Phenolic acids	Coniferaldehyde	9.66E-05	9.70E-05	0.000318633	2.39E-05	7.83E-09	1.09E-05	0.000170767	1.16E-05	0.067989585	-3.878542417	0.163128606	0.884146299	unchanged
mws0014	Phenolic acids	Phenolic acids	Ferulic acid*	1.73E-05	2.94E-05	0.00011983	0.000159656	7.68E-05	0.00015914	5.55E-05	0.000131873	2.376423207	1.248791782	0.148420686	0.806592477	unchanged
mws0027	Phenolic acids	Phenolic acids	Syringic acid	5.32E-05	5.89E-05	0.00026858	4.02E-05	1.95E-05	3.39E-05	0.000126884	3.12E-05	0.246043892	-2.023012394	0.309209333	0.675479968	unchanged
mws0028	Phenolic acids	Phenolic acids	Vanillic acid	3.90E-05	4.71E-05	0.000171815	5.90E-05	4.45E-05	6.56E-05	8.60E-05	5.63E-05	0.655205664	-0.609980265	0.562862311	0.391875154	unchanged
mws0093	Phenolic acids	Phenolic acids	Coniferyl alcohol	0.000581106	0.000672712	0.00157944	6.94E-05	1.61E-05	1.69E-05	0.000944419	3.41E-05	0.036119548	-4.791076349	0.103331463	0.989974274	unchanged
mws0145	Phenolic acids	Phenolic acids	2-Methoxybenzoic acid*	9.65E-09	9.39E-09	1.03E-08	7.54E-05	2.01E-05	3.03E-05	9.78E-09	4.19E-05	4289.974784	12.06675345	0.132489215	0.937921476	unchanged
mws0182	Phenolic acids	Phenolic acids	p-Hydroxyphenyl acetic acid	7.32E-06	3.73E-06	1.15E-05	9.91E-05	3.75E-05	3.83E-05	7.51E-06	5.83E-05	7.763006246	2.956615448	0.12863442	0.93925624	unchanged
mws0183	Phenolic acids	Phenolic acids	Protocatechuic acid*	0.000999808	0.00133276	0.0035821	0.000242677	0.000113821	0.000150312	0.001971556	0.000168936	0.085686823	-3.544782826	0.156000328	0.89873783	unchanged
mws0458	Phenolic acids	Phenolic acids	Vanillin*	0.000349906	0.000413087	0.001487158	0.000308323	0.00018906	0.000225861	0.00075005	0.000241082	0.321420682	-1.63746533	0.301367353	0.685212742	unchanged
mws0467	Phenolic acids	Phenolic acids	3-(4-Hydroxyphenyl)-propionic acid	9.65E-09	9.39E-09	1.03E-08	7.53E-09	7.83E-09	8.05E-09	9.78E-09	7.80E-09	0.798150596	-0.325267112	0.006641018	0	unchanged
mws0628	Phenolic acids	Phenolic acids	4-Hydroxybenzaldehyde	1.28E-05	2.93E-05	9.64E-05	9.65E-05	0.000106503	0.000128927	4.62E-05	0.000110656	2.395781219	1.260496168	0.114465247	0.920012352	unchanged
mws0853	Phenolic acids	Phenolic acids	Sinapyl alcohol	0.000104852	0.000120664	0.000864255	1.98E-05	7.41E-06	1.25E-05	0.000363257	1.33E-05	0.036510936	-4.775527548	0.297236928	0.693134648	unchanged
mws0921	Phenolic acids	Phenolic acids	p-Coumaryl alcohol	2.07E-05	3.30E-05	4.42E-05	7.16E-06	5.59E-06	3.21E-06	3.26E-05	5.32E-06	0.163105146	-2.616125798	0.053238511	1.079199598	unchanged
mws1350	Phenolic acids	Phenolic acids	Syringic Aldehyde	0.000188575	0.000241245	0.001197159	8.10E-05	3.07E-05	4.76E-05	0.000542326	5.31E-05	0.097939128	-3.35197084	0.273969156	0.723469259	unchanged
mws2212	Phenolic acids	Phenolic acids	Caffeic acid	0.000247053	0.0002723	0.003452424	0.002351025	0.000847612	0.001763389	0.001323926	0.001654009	1.249321274	0.321144526	0.795104752	0.169839415	unchanged
mws2367	Phenolic acids	Phenolic acids	Salidroside	7.84E-05	0.000135362	0.000108591	0.001414114	0.000590352	0.000364645	0.000107437	0.000789703	7.350408809	2.877824491	0.16547001	0.880847776	unchanged
mws2368	Phenolic acids	Phenolic acids	Tyrosol	1.68E-05	1.82E-05	0.000127206	3.55E-05	2.17E-05	2.03E-05	5.41E-05	2.58E-05	0.477944637	-1.065084581	0.521667779	0.433606016	unchanged
pmb0142	Phenolic acids	Phenolic acids	Caffeic aldehyde	5.36E-05	6.44E-05	6.61E-05	7.70E-05	0.000113342	0.000131315	6.14E-05	0.000107236	1.747857483	0.805587555	0.095147774	0.981379026	unchanged
pmb0751	Phenolic acids	Phenolic acids	Trans-5-O-(4-Coumaroyl)shikimate	9.67E-06	1.71E-05	4.06E-05	8.42E-05	2.45E-05	2.15E-05	2.24E-05	4.34E-05	1.933777988	0.951422172	0.424070513	0.509235614	unchanged
pmb2819	Phenolic acids	Phenolic acids	O-Caffeoyl maltotriose	2.33E-06	1.73E-06	7.28E-07	1.67E-06	1.55E-06	1.95E-06	1.60E-06	1.72E-06	1.07892112	0.109589393	0.815694943	0.160273971	unchanged
pmb3068	Phenolic acids	Phenolic acids	1-O-p-Coumaroylquinic acid*	0.003029469	0.002941335	0.003591706	0.003846821	0.003618316	0.003556918	0.003187503	0.003674018	1.15263198	0.204931953	0.125081559	0.890547758	unchanged
pmb3074	Phenolic acids	Phenolic acids	3-O-p-Coumaroyl quinic acid*	0.000317888	0.000365914	0.000562959	0.002987155	0.001506007	0.001691121	0.000415587	0.002061428	4.960278802	2.310421212	0.068151942	1.047146919	unchanged
pme0241	Phenolic acids	Phenolic acids	Benzoic acid	1.91E-05	2.68E-05	5.29E-05	6.54E-05	2.97E-05	2.22E-05	3.29E-05	3.91E-05	1.186993912	0.247312535	0.733162831	0.215997528	unchanged
pme0281	Phenolic acids	Phenolic acids	Terephthalic acid*	0.000227253	0.000301728	0.000345368	0.00020587	0.00013004	0.000215218	0.00029145	0.000183709	0.63032889	-0.665823307	0.073266176	0.938044022	unchanged
pme1439	Phenolic acids	Phenolic acids	p-Coumaric acid*	1.87E-05	2.98E-05	0.000213897	0.000124046	7.26E-05	9.73E-05	8.75E-05	9.80E-05	1.120052186	0.163565952	0.885217871	0.09508102	unchanged
pme2482	Phenolic acids	Phenolic acids	Protocatechuic aldehyde*	0.000173119	0.000219703	0.001463487	0.000206414	0.000172641	0.000136037	0.000618769	0.000171697	0.277481872	-1.84953457	0.400981195	0.566123405	unchanged
pme2598	Phenolic acids	Phenolic acids	3,4-Dihydroxybenzeneacetic acid	0.000185614	0.000298369	0.001789506	0.000165941	0.000119503	0.000124035	0.00075783	0.000136493	0.18010998	-2.47304997	0.352319958	0.623847062	unchanged
pme3083	Phenolic acids	Phenolic acids	2-(Formylamino)benzoic acid	6.98E-06	6.44E-06	3.83E-05	4.45E-05	1.81E-05	4.99E-05	1.72E-05	3.75E-05	2.176115431	1.121755086	0.232082892	0.695019843	unchanged
pme3443	Phenolic acids	Phenolic acids	Sinapinaldehyde	0.001632721	0.001835466	0.006757562	0.000467627	0.000115309	0.000106773	0.003408583	0.000229903	0.067448249	-3.89007521	0.197703568	0.831459307	unchanged
pmf0440	Phenolic acids	Phenolic acids	4-MethoxycinnaMaldehyde	0.000128112	0.000111119	9.44E-05	8.04E-05	8.96E-05	8.25E-05	0.000111225	8.42E-05	0.756663866	-0.402275542	0.098842833	0.965522716	unchanged
pmn001419	Phenolic acids	Phenolic acids	1-O-[(E)-p-Cumaroyl]-glucose*	6.21E-05	8.73E-05	0.000110397	0.004878135	0.010725995	0.013009865	8.66E-05	0.009537998	110.1322045	6.783092589	0.059804177	1.074745017	unchanged
pmn001420	Phenolic acids	Phenolic acids	1-O-[(E)-Caffeoyl]-glucose*	0.000161856	0.000212808	0.000259901	0.000331313	0.000729336	0.00091756	0.000211522	0.000659403	3.117425563	1.640355112	0.118589841	0.95114968	unchanged
pmn001517	Phenolic acids	Phenolic acids	3,4,5-Trimethoxyphenyl-Glucoside	0.029922492	0.032501149	0.028829474	0.015512818	0.018138565	0.019263473	0.030417705	0.017638285	0.579869028	-0.786201012	0.001198586	1.173006583	unchanged
pmn001695	Phenolic acids	Phenolic acids	Trihydroxycinnamoylquinic acid	0.038598803	0.039837796	0.032027921	0.017629343	0.018512717	0.019776855	0.036821507	0.018639639	0.506216076	-0.982174771	0.01300398	1.163459742	unchanged
pmn001710	Phenolic acids	Phenolic acids	Rosmarinyl Glucoside	8.72E-05	9.49E-05	0.000108031	0.000100956	0.000104911	9.27E-05	9.67E-05	9.95E-05	1.028972167	0.041203958	0.716188867	0.230968736	unchanged
pmp001285	Phenolic acids	Phenolic acids	Phthalic anhydride	0.001494355	0.001148327	0.001096208	0.000756744	0.000770615	0.000761568	0.001246297	0.000762976	0.612194197	-0.707938725	0.060645565	1.070471752	unchanged
Wmhn001892	Phenolic acids	Phenolic acids	Pyrogallic acid	0.000143032	9.07E-05	9.80E-05	8.48E-05	0.000131232	8.78E-05	0.000110578	0.000101284	0.915948925	-0.126660942	0.697100356	0.245730637	unchanged
Zmhn000892	Phenolic acids	Phenolic acids	4-O-Glucosyl-3,4-dihydroxybenzyl alcohol	0.000261437	0.000187417	0.00024802	0.000312817	0.000453873	0.000519804	0.000232291	0.000428832	1.846095054	0.884476838	0.070137983	1.007064441	unchanged
Zmhn002227	Phenolic acids	Phenolic acids	4-O-Glucosyl-sinapate	8.16E-05	0.000120841	8.15E-05	4.67E-05	0.000105894	0.000109241	9.46E-05	8.73E-05	0.922262186	-0.116751149	0.778377352	0.182512862	unchanged
Zmhn00785	Phenolic acids	Phenolic acids	Di-O-Glucose-quinic acid	9.65E-09	9.39E-09	1.03E-08	0.000163623	0.000404502	0.000304497	9.78E-09	0.000290874	29748.02106	14.86050608	0.053143495	1.087830766	unchanged
Zmxn001997	Phenolic acids	Phenolic acids	Isosalicylic acid O-glycoside*	0.000111229	7.28E-05	0.000148487	0.000319931	0.000814808	0.000872652	0.000110827	0.00066913	6.037633391	2.593983158	0.083938151	1.020143423	unchanged
mws0248	Nucleotides and derivatives	Nucleotides and derivatives	Uridine*	0.000311538	0.000284004	0.000361206	0.000999345	0.000509918	0.000425347	0.000318916	0.00064487	2.022066556	1.015830484	0.208504807	0.809115558	unchanged
mws0255	Nucleotides and derivatives	Nucleotides and derivatives	Cytosine	0.000480646	0.000451768	0.000557172	0.000378723	0.000336102	0.000361031	0.000496529	0.000358619	0.722252398	-0.469425005	0.034626227	1.084418831	unchanged
mws0668	Nucleotides and derivatives	Nucleotides and derivatives	Xanthosine	6.80E-05	5.40E-05	9.18E-05	0.000147579	0.00014431	8.84E-05	7.13E-05	0.000126776	1.778783965	0.830891304	0.082083708	0.942309172	unchanged
mws0675	Nucleotides and derivatives	Nucleotides and derivatives	β-Nicotinamide mononucleotide	0.000193959	0.00015125	0.000177807	0.000272286	0.000424002	0.000454513	0.000174339	0.0003836	2.200316242	1.137710891	0.059375112	1.057663998	unchanged
mws0884	Nucleotides and derivatives	Nucleotides and derivatives	Cyclic AMP	3.49E-05	2.93E-05	2.71E-05	0.000101349	6.04E-05	3.84E-05	3.04E-05	6.67E-05	2.193598102	1.133299228	0.185934409	0.843410914	unchanged
mws0976	Nucleotides and derivatives	Nucleotides and derivatives	β-Pseudouridine*	3.33E-05	2.62E-05	2.50E-05	7.00E-05	4.85E-05	4.15E-05	2.82E-05	5.33E-05	1.891781572	0.919745523	0.089321623	0.982957147	unchanged
pmb0197	Nucleotides and derivatives	Nucleotides and derivatives	N7-Methylguanosine	9.65E-09	9.39E-09	1.03E-08	0.000214147	0.000779716	0.000549301	9.78E-09	0.000514388	52607.08343	15.68296945	0.088568992	1.017121646	unchanged
pmb0530	Nucleotides and derivatives	Nucleotides and derivatives	Nicotinic acid adenine dinucleotide	1.69E-05	1.45E-05	1.69E-05	1.16E-05	7.04E-05	0.000109161	1.61E-05	6.37E-05	3.957395333	1.984551194	0.2351579	0.776746696	unchanged
pmb0981	Nucleotides and derivatives	Nucleotides and derivatives	Adenosine 5'-monophosphate	0.001169248	0.000951605	0.001136586	0.000755815	0.000702249	0.000923463	0.001085813	0.000793842	0.731103967	-0.451851514	0.037223509	1.010039211	unchanged
pmc0274	Nucleotides and derivatives	Nucleotides and derivatives	6-Methylmercaptopurine	0.002085468	0.002824604	0.002053433	0.002331275	0.002813627	0.002848021	0.002321168	0.002664307	1.147830422	0.198909517	0.328329215	0.595058502	unchanged
pme0230	Nucleotides and derivatives	Nucleotides and derivatives	Adenosine*	0.000726691	0.000564045	0.000557744	0.002525017	0.00147738	0.001155826	0.00061616	0.001719408	2.790522949	1.480535511	0.113901981	0.962998623	unchanged
pme0256	Nucleotides and derivatives	Nucleotides and derivatives	Xanthine	1.47E-05	2.38E-05	2.35E-05	2.77E-05	2.65E-05	2.71E-05	2.07E-05	2.71E-05	1.312536666	0.392357725	0.1614146	0.880702491	unchanged
pme0257	Nucleotides and derivatives	Nucleotides and derivatives	Uracil	8.64E-05	7.64E-05	0.000137303	7.08E-05	0.000115309	0.000120743	0.000100039	0.000102293	1.022536443	0.032152261	0.931526392	0.054156421	unchanged
pme0264	Nucleotides and derivatives	Nucleotides and derivatives	Thymidine	1.50E-05	1.42E-05	1.72E-05	6.47E-05	2.08E-05	2.56E-05	1.55E-05	3.70E-05	2.389858554	1.256925234	0.261120664	0.738441573	unchanged
pme1178	Nucleotides and derivatives	Nucleotides and derivatives	Guanosine	0.000828374	0.000693763	0.000727192	0.003384851	0.001840656	0.001506518	0.000749776	0.002244008	2.992903724	1.581545871	0.122178683	0.953567147	unchanged
pme1184	Nucleotides and derivatives	Nucleotides and derivatives	Deoxyguanosine*	8.11E-05	9.40E-05	8.01E-05	0.00010509	7.00E-05	8.77E-05	8.50E-05	8.76E-05	1.030067849	0.042739369	0.833464174	0.138825607	unchanged
pme1474	Nucleotides and derivatives	Nucleotides and derivatives	5'-Deoxy-5'-(methylthio)adenosine	0.001761863	0.00202209	0.002130163	0.001824028	0.001974568	0.002065426	0.001971372	0.001954674	0.991529784	-0.012271986	0.904999808	0.080185169	unchanged
pme2117	Nucleotides and derivatives	Nucleotides and derivatives	Adenosine 5'-diphosphate	1.87E-05	1.96E-05	1.80E-05	1.08E-05	2.41E-05	4.11E-05	1.88E-05	2.53E-05	1.347693494	0.430492422	0.534532533	0.421675509	unchanged
pme2651	Nucleotides and derivatives	Nucleotides and derivatives	NADP (Nicotinamide adenine dinucleotide phosphate)	1.05E-05	1.06E-05	1.88E-05	1.65E-05	3.35E-05	3.68E-05	1.33E-05	2.89E-05	2.170972677	1.118341569	0.11611313	0.90584998	unchanged
pme2879	Nucleotides and derivatives	Nucleotides and derivatives	5-Hydroxymethyluracil	9.65E-09	3.62E-05	1.03E-08	4.94E-06	9.55E-06	2.21E-05	1.21E-05	1.22E-05	1.010091808	0.014486427	0.993226598	0.004588161	unchanged
pme3184	Nucleotides and derivatives	Nucleotides and derivatives	2'-Deoxyadenosine-5'-monophosphate	0.000130772	6.79E-05	0.000100313	0.000171105	0.000406791	0.00044125	9.97E-05	0.000339715	3.408886145	1.769300415	0.099652086	0.978848339	unchanged
pme3961	Nucleotides and derivatives	Nucleotides and derivatives	Deoxyadenosine	0.000112774	0.000115104	0.000108728	0.000184914	9.19E-05	0.000100467	0.000112202	0.000125761	1.120846922	0.164589258	0.692833848	0.268509766	unchanged
pme3967	Nucleotides and derivatives	Nucleotides and derivatives	2-(Dimethylamino)guanosine	6.30E-05	7.07E-05	6.11E-05	7.20E-05	0.000133581	0.000123292	6.49E-05	0.000109622	1.687845732	0.755183048	0.140587772	0.913754735	unchanged
mws2118	Flavonoids	Chalcones	Phlorizin*	0.001173002	0.000865021	0.001234667	0.001816831	0.003359889	0.00294399	0.001090897	0.002706903	2.481356205	1.311128853	0.065023197	1.040702777	unchanged
pme1201	Flavonoids	Chalcones	Phloretin	1.63E-06	2.89E-06	6.72E-05	1.85E-05	1.50E-05	2.42E-05	2.39E-05	1.92E-05	0.805092596	-0.312773373	0.850147313	0.130172569	unchanged
mws0046	Flavonoids	Dihydroflavone	Naringenin-7-O-Neohesperidoside(Naringin)	6.74E-05	6.50E-05	0.000159534	0.000138624	0.000297129	0.000335997	9.73E-05	0.00025725	2.643625175	1.40251764	0.100053632	0.919862686	unchanged
mws0789	Flavonoids	Dihydroflavone	Pinocembrin(Dihydrochrysin)	9.65E-09	9.39E-09	1.03E-08	5.61E-05	2.52E-05	9.52E-05	9.78E-09	5.88E-05	6017.646043	12.55498353	0.100773253	0.995891045	unchanged
pme0376	Flavonoids	Dihydroflavone	Naringenin	1.60E-06	1.92E-06	3.23E-05	6.99E-06	1.08E-05	1.11E-05	1.19E-05	9.66E-06	0.808659586	-0.306395582	0.843955435	0.135696289	unchanged
pmp000565	Flavonoids	Dihydroflavone	Alpinetin	9.65E-09	9.39E-09	1.03E-08	0.000189198	4.37E-05	0.000305883	9.78E-09	0.000179591	18366.95137	14.16482456	0.141467854	0.923768734	unchanged
mws0044	Flavonoids	Dihydroflavonol	Dihydroquercetin(Taxifolin)	1.07E-05	7.59E-06	2.49E-05	2.41E-05	2.88E-05	2.66E-05	1.44E-05	2.65E-05	1.843483934	0.882434844	0.143247875	0.893652906	unchanged
mws1174	Flavonoids	Dihydroflavonol	3-O-Acetylpinobanksin	9.65E-09	9.39E-09	1.03E-08	0.001401644	0.000256251	0.001056638	9.78E-09	0.000904844	92539.48809	16.4977815	0.116509159	0.966785748	unchanged
Zmmp003478	Flavonoids	Anthocyanins	Petunidin-3-p-coumaroylrhamnoside-5-glucoside	9.52E-05	0.000108188	0.000118218	0.00022306	0.000202373	0.000217472	0.000107189	0.000214302	1.999292382	0.999489471	0.000307581	1.18994861	unchanged
HJAP064	Flavonoids	Flavonoid	Isorhamnetin-3-O-(6''-malonylglucoside)*	9.65E-09	9.39E-09	1.03E-08	1.51E-05	1.60E-05	4.61E-06	9.78E-09	1.19E-05	1218.896058	10.25135939	0.082943515	1.027302178	unchanged
Hmcp002187	Flavonoids	Flavonoid	Limocitrin-3-O-galactoside	9.65E-09	9.39E-09	1.03E-08	2.15E-05	4.27E-05	2.14E-05	9.78E-09	2.85E-05	2917.579586	11.5105563	0.056451314	1.08048218	unchanged
Hmcp003223	Flavonoids	Flavonoid	Limocitrin	1.23E-05	1.28E-05	1.57E-05	1.58E-05	1.46E-05	1.04E-05	1.36E-05	1.36E-05	1.001780037	0.002565767	0.990817186	0.004580959	unchanged
Lmyp004516	Flavonoids	Flavonoid	Quercetin-3-O-(6''-trans-p-Coumaroyl)-glucoside	9.65E-09	9.39E-09	1.03E-08	7.53E-09	7.83E-09	8.05E-09	9.78E-09	7.80E-09	0.798150596	-0.325267112	0.006641018	0	unchanged
mws0040	Flavonoids	Flavonoid	Chrysin	1.95E-06	1.80E-06	2.49E-06	3.50E-05	1.01E-05	2.27E-05	2.08E-06	2.26E-05	10.85520999	3.440315729	0.103919693	0.989011703	unchanged
mws0058	Flavonoids	Flavonoid	Diosmetin*	2.93E-05	2.54E-05	3.57E-05	0.000185633	0.000101761	4.09E-05	3.01E-05	0.000109438	3.631068724	1.860394236	0.198734315	0.827359966	unchanged
mws1474	Flavonoids	Flavonoid	5,7-Dihydroxy-3',4',5'-trimethoxyflavone*	1.54E-06	9.39E-09	1.03E-08	1.50E-05	3.79E-06	8.94E-06	5.19E-07	9.24E-06	17.81655508	4.155146507	0.111297557	0.965942166	unchanged
mws1662	Flavonoids	Flavonoid	Tectochrysin	9.65E-09	9.39E-09	1.03E-08	5.26E-05	7.72E-06	2.41E-05	9.78E-09	2.81E-05	2878.750999	11.49122729	0.164893014	0.883883075	unchanged
pmb0566	Flavonoids	Flavonoid	Luteolin-7-O-glucoside-5-O-arabinoside	4.08E-05	4.51E-05	3.78E-05	4.98E-05	2.43E-05	2.84E-05	4.12E-05	3.42E-05	0.828563394	-0.271316012	0.468377078	0.478930916	unchanged
pmp000001	Flavonoids	Flavonoid	Hispidulin*	1.94E-05	1.29E-05	2.14E-05	0.00021772	0.000162365	5.34E-05	1.79E-05	0.000144507	8.067256532	3.012078133	0.11936136	0.958667047	unchanged
pmp000006	Flavonoids	Flavonoid	Eupatilin*	1.73E-06	9.39E-09	1.03E-08	9.27E-06	4.30E-06	5.29E-06	5.84E-07	6.29E-06	10.76459928	3.42822271	0.050164788	1.049850504	unchanged
pmp000008	Flavonoids	Flavonoid	5-Hydroxy-6,7,3',4'-tetramethoxyflavone	9.65E-09	9.39E-09	1.03E-08	3.28E-06	2.33E-06	1.10E-06	9.78E-09	2.24E-06	228.7963467	7.837920206	0.071650995	1.049879506	unchanged
Zmhp005139	Flavonoids	Flavonoid	Tamarixetin-malonylglucoside*	4.25E-06	2.61E-06	2.40E-06	1.23E-05	1.71E-05	7.55E-06	3.09E-06	1.23E-05	3.986805007	1.995233045	0.073365129	1.028893796	unchanged
Zmpn004068	Flavonoids	Flavonoid	Phloretin-2'-xylosyl-glucoside	0.000302754	0.00039094	0.000293475	0.000256502	0.000290708	0.000286814	0.000329056	0.000278008	0.844864999	-0.243207263	0.236802422	0.741385228	unchanged
Hmcp002207	Flavonoids	Flavonols	Isorhamnetin-7-O-glucoside (Brassicin)*	3.36E-05	5.49E-05	4.27E-05	0.000236032	3.10E-05	2.88E-05	4.37E-05	9.86E-05	2.254517682	1.172818825	0.508698674	0.445720517	unchanged
Hmjp003123	Flavonoids	Flavonols	Quercetin-5-O-glucuronide	2.90E-06	7.20E-06	5.01E-06	4.06E-05	1.26E-05	8.47E-06	5.04E-06	2.06E-05	4.081072537	2.028948353	0.262285605	0.732682202	unchanged
Li512111	Flavonoids	Flavonols	Isorhamnetin-3-O-(6''-acetylglucoside)	9.65E-09	9.39E-09	1.03E-08	7.53E-09	7.83E-09	8.05E-09	9.78E-09	7.80E-09	0.798150596	-0.325267112	0.006641018	0	unchanged
Lmdp003808	Flavonoids	Flavonols	Azaleatin (5-O-Methylquercetin)	5.65E-06	8.12E-06	7.35E-06	4.75E-05	1.30E-05	1.27E-05	7.04E-06	2.44E-05	3.466168131	1.793341636	0.271399649	0.724161789	unchanged
Lmjp002906	Flavonoids	Flavonols	Rhamnetin 3-O-Glucoside*	1.89E-05	2.73E-05	2.66E-05	0.000219971	3.24E-05	2.69E-05	2.43E-05	9.31E-05	3.832364863	1.93823492	0.391500494	0.574785468	unchanged
Lmjp003044	Flavonoids	Flavonols	Isorhamnetin-3-O-Glucoside*	2.97E-05	3.05E-05	2.15E-05	0.000227261	3.62E-05	2.65E-05	2.72E-05	9.67E-05	3.550518814	1.828029851	0.399415244	0.565806035	unchanged
Lmmn004625	Flavonoids	Flavonols	Dihydrokaempferol-7-O-glucoside*	0.000569758	0.000537903	0.000619014	0.001267154	0.002459487	0.002558148	0.000575558	0.002094929	3.639822115	1.863867945	0.066679893	1.059271808	unchanged
Lmmp002463	Flavonoids	Flavonols	Sexangularetin 3-glucoside-7-rhamnoside*	0.000980255	0.001366037	0.001141595	0.00119677	0.001120456	0.001131588	0.001162629	0.001149605	0.988797647	-0.016252784	0.918961027	0.071673693	unchanged
Lmyp004444	Flavonoids	Flavonols	Tricin-4'-methyl ether-3'-O-glucoside*	2.19E-05	3.34E-05	2.28E-05	0.000229403	3.70E-05	2.22E-05	2.60E-05	9.62E-05	3.693497005	1.884987408	0.40362293	0.560516532	unchanged
pme2493	Flavonoids	Flavonols	Kaempferol-3,7-O-dirhamnoside(Kaempferitrin)	0.002251507	0.002046396	0.002144	0.002149416	0.002596879	0.002724773	0.002147301	0.002490356	1.159761089	0.213827641	0.179512158	0.823924521	unchanged
pme3514	Flavonoids	Flavonols	Morin	1.38E-05	1.83E-05	0.000126508	5.18E-05	3.85E-05	3.04E-05	5.29E-05	4.02E-05	0.761255926	-0.39354654	0.766141425	0.20347515	unchanged
pmn001644	Flavonoids	Flavonols	Quercetin-3-O-(2''-acetyl)-glucuronide	9.65E-09	9.39E-09	1.03E-08	7.53E-09	7.83E-09	8.05E-09	9.78E-09	7.80E-09	0.798150596	-0.325267112	0.006641018	0	unchanged
pme1611	Flavonoids	Flavonoid carbonoside	Isohemiphloin*	0.005605225	0.005617182	0.00642571	0.007001439	0.002696682	0.002157191	0.005882706	0.003951771	0.671760727	-0.573980642	0.334224302	0.636927032	unchanged
HJN041	Flavonoids	Flavanols	Epicatechin glucoside	0.000904314	0.001239396	0.001057774	0.000945114	0.001128113	0.001186951	0.001067161	0.001086726	1.01833324	0.026209747	0.880121225	0.094908672	unchanged
mws0054	Flavonoids	Flavanols	Catechin	0.000962685	0.000922542	0.002926173	0.001172918	0.001217823	0.000905485	0.0016038	0.001098742	0.685086726	-0.545641462	0.525897552	0.428964136	unchanged
pmn001415	Flavonoids	Flavanols	Catechin-(7,8-bc)-4β-(3,4-dihydroxyphenyl)-dihydro-2-(3H)-ne	0.059182114	0.059402536	0.061063231	0.038668226	0.043038848	0.043514985	0.059882627	0.041740686	0.69704167	-0.52068319	0.00310607	1.187841818	unchanged
pmn001417	Flavonoids	Flavanols	Cinchonain Ic	0.032033381	0.031623839	0.032476184	0.018795148	0.022012348	0.022858045	0.032044468	0.021221847	0.662262425	-0.594525089	0.010524571	1.175627264	unchanged
pmn001418	Flavonoids	Flavanols	Cinchonain Id*	0.048364881	0.053399066	0.052170016	0.033404111	0.038785691	0.037276582	0.051311321	0.036488795	0.711125614	-0.491823673	0.002581865	1.157992523	unchanged
mws0773	Flavonoids	Biflavones	Amentoflavone	6.84E-06	9.39E-09	2.67E-06	0.003050425	0.001040927	0.000548944	3.17E-06	0.001546765	487.3923463	8.928939786	0.181150806	0.857021924	unchanged
pmp001163	Flavonoids	Isoflavones	Tectoridin	4.26E-06	3.74E-06	4.54E-06	6.65E-06	3.39E-06	4.42E-06	4.18E-06	4.82E-06	1.152196575	0.204386875	0.580490649	0.36965294	unchanged
mws1013	Lignans and Coumarins	Coumarins	Esculetin	9.65E-09	9.39E-09	5.76E-05	0.000104328	3.13E-05	4.99E-05	1.92E-05	6.19E-05	3.218272698	1.686286577	0.218442122	0.71192133	unchanged
Hmcn002743	Lignans and Coumarins	Lignans	Lirioresinol A*	0.000335994	0.000199132	0.000572473	8.29E-05	3.50E-05	4.04E-05	0.000369199	5.28E-05	0.142921741	-2.806702698	0.098365838	0.991443629	unchanged
pmn001370	Lignans and Coumarins	Lignans	Pinoresinol diglucoside	8.29E-06	9.19E-06	5.56E-06	8.26E-06	1.19E-05	2.01E-05	7.68E-06	1.34E-05	1.746016827	0.804067463	0.238513823	0.744895511	unchanged
pmn001378	Lignans and Coumarins	Lignans	Terpineol mono-glucoside	0.000909152	0.000842009	0.001055007	0.000756986	0.001271248	0.001156363	0.000935389	0.001061533	1.134856507	0.182509893	0.514216548	0.423490249	unchanged
pmn001663	Lignans and Coumarins	Lignans	Syringaresinol*	7.54E-05	6.60E-05	0.0001407	1.75E-05	9.25E-06	9.36E-06	9.40E-05	1.20E-05	0.127960975	-2.9662242	0.071292115	1.04668668	unchanged
Cmyp007180	Others	Others	Dihydroactinidiolide	0.000305092	0.000286967	0.000267059	0.000230742	0.000382941	0.000465363	0.000286373	0.000359682	1.255991586	0.328826799	0.398024408	0.563861062	unchanged
HJN055	Others	Others	Dihydrocharcone-4'-O-β-Dglucoside*	0.00175532	0.001223644	0.001691163	0.002219632	0.00384359	0.003571944	0.001556709	0.003211722	2.063148767	1.044847853	0.068779181	1.017190561	unchanged
Hmln002597	Others	Others	Sodium ferulate	1.67E-05	1.28E-05	2.51E-05	0.001150238	0.000643212	0.0002025	1.82E-05	0.000665317	36.5501047	5.191803634	0.141874858	0.920799281	unchanged
Lmdp003146	Others	Others	Rhododendrol	5.15E-05	6.91E-05	6.33E-05	0.000281007	0.000196813	0.000145303	6.13E-05	0.000207708	3.389685345	1.761151358	0.063504784	1.059469881	unchanged
Lmjp003822	Others	Others	3,5-Dicaffeoylquinic Acid Methyl Ester	9.65E-09	9.39E-09	1.03E-08	7.53E-09	7.83E-09	8.05E-09	9.78E-09	7.80E-09	0.798150596	-0.325267112	0.006641018	0	unchanged
Lmtp001399	Others	Others	5,6-Dihydroxyindole-5-O-β-glucoside	1.68E-05	1.18E-05	1.60E-05	1.65E-05	2.45E-05	1.65E-05	1.49E-05	1.92E-05	1.290557215	0.367994103	0.251745521	0.689940559	unchanged
ML10174588	Others	Others	Confertifoline	0.000943282	0.000849395	0.000903501	0.000538153	0.000405668	0.000458359	0.000898726	0.000467394	0.520062496	-0.943243093	0.001283614	1.17887899	unchanged
mws0491	Others	Others	Phenethylamine	4.51E-05	3.10E-05	0.0001057	0.000759915	0.000142648	0.000120439	6.06E-05	0.000341001	5.626565211	2.492254484	0.31226447	0.668290418	unchanged
mws0983	Others	Others	N-Oleoylethanolamine	4.78E-05	3.92E-05	4.76E-05	6.50E-05	4.01E-05	4.44E-05	4.49E-05	4.98E-05	1.110309448	0.150961818	0.595462092	0.35005438	unchanged
mws2608	Others	Others	N-Acetyl-D-galactosamine*	9.58E-05	0.000126141	7.12E-05	5.87E-05	5.17E-05	8.61E-05	9.77E-05	6.55E-05	0.670441206	-0.576817273	0.176908947	0.778733778	unchanged
pma0948	Others	Others	Phenylethanolamine*	0.000341925	0.000340878	0.000666105	0.001678491	0.000577952	0.000272263	0.000449636	0.000842902	1.874631454	0.906606995	0.456846562	0.491109793	unchanged
pma2987	Others	Others	Histidinol	0.021310538	0.023877224	0.02804044	0.028424544	0.032832316	0.033144479	0.024409401	0.031467113	1.289139092	0.366407932	0.050125471	0.985849165	unchanged
pmb0069	Others	Others	Benzamide	1.35E-05	1.14E-05	2.38E-05	0.000210489	3.31E-05	3.29E-05	1.62E-05	9.22E-05	5.673970711	2.504358703	0.327832566	0.650885503	unchanged
pmb1452	Others	Others	N-Lauryldiethanolamine	1.63E-05	1.04E-05	1.28E-05	8.58E-06	1.07E-05	8.52E-06	1.32E-05	9.25E-06	0.702294548	-0.509851858	0.138150054	0.873498015	unchanged
pmn001380	Others	Others	Eucommiol*	3.57E-05	4.04E-05	4.29E-05	6.92E-05	7.36E-05	9.35E-05	3.97E-05	7.88E-05	1.985137386	0.989238856	0.027403217	1.122070996	unchanged
pmp001230	Others	Others	Senkyunolide M*	0.002522019	0.002035755	0.001877329	0.001365071	0.001363133	0.001313329	0.002145034	0.001347178	0.628044848	-0.67106051	0.05332111	1.083286059	unchanged
YC512118	Others	Others	Octadecenoic amide	4.60E-05	5.45E-05	0.000138767	0.000116723	0.000173685	0.000169452	7.97E-05	0.000153287	1.92233288	0.942858182	0.115998356	0.875081041	unchanged
Zmjp00966	Others	Others	Vidarabine	0.000741653	0.00061588	0.000563908	0.002577826	0.001518972	0.001074794	0.00064048	0.001723864	2.691517353	1.428419727	0.133818406	0.929377349	unchanged
Cmbn003496	Others	Saccharides and Alcohols	5-O-Feruloyl-L-arabinose*	7.79E-05	7.36E-05	7.68E-05	0.003904734	0.00941211	0.009036964	7.61E-05	0.00745127	97.95088387	6.613986606	0.053418397	1.087609379	unchanged
Hmcn000192	Others	Saccharides and Alcohols	Sedoheptulose	0.000228712	0.000262953	0.000227997	0.000127552	0.000141821	0.000139713	0.000239887	0.000136362	0.56844353	-0.814911059	0.006137011	1.174650636	unchanged
Lmmn000214	Others	Saccharides and Alcohols	Solatriose	5.72E-05	9.28E-05	3.68E-05	1.29E-05	6.91E-06	3.16E-06	6.23E-05	7.66E-06	0.123027937	-3.022942134	0.075066977	1.031955797	unchanged
Lmqn000432	Others	Saccharides and Alcohols	1-(sn-Glycero-3-phospho)-1D-myo-inositol	9.54E-05	0.000151292	0.000181844	0.000152885	0.000163296	8.06E-05	0.000142858	0.000132277	0.925932986	-0.111020312	0.784994786	0.178446506	unchanged
mws0214	Others	Saccharides and Alcohols	D-Sorbitol*	0.013179111	0.012107085	0.01830559	0.013006296	0.00808065	0.008190151	0.014530595	0.009759032	0.671619575	-0.574283814	0.131857356	0.832829985	unchanged
mws0264	Others	Saccharides and Alcohols	D-(+)-Trehalose*	0.001735584	0.002492979	0.001524094	0.001225476	0.000799486	0.000700785	0.001917552	0.000908582	0.473823969	-1.077576914	0.05490652	1.006084128	unchanged
mws0437	Others	Saccharides and Alcohols	D-Arabitol*	2.04E-05	2.66E-05	2.83E-05	3.74E-05	3.07E-05	2.81E-05	2.51E-05	3.20E-05	1.277527583	0.35335444	0.131307172	0.829595728	unchanged
mws0866	Others	Saccharides and Alcohols	D-Glucose 6-phosphate*	0.000663632	0.00049774	0.000858595	0.00043975	0.000530879	0.000360173	0.000673322	0.000443601	0.658823461	-0.602036165	0.145227577	0.852797298	unchanged
mws0889	Others	Saccharides and Alcohols	Threonate	0.000168367	0.000198151	0.000148235	0.000267039	0.000307632	0.000437171	0.000171584	0.000337281	1.965681833	0.975029824	0.074408471	1.016107443	unchanged
mws1080	Others	Saccharides and Alcohols	Galactinol*	0.006254366	0.00897923	0.004944042	0.00368555	0.002976775	0.002625317	0.006725879	0.00309588	0.46029377	-1.119373178	0.08406057	1.000160685	unchanged
mws1090	Others	Saccharides and Alcohols	Glucose-1-phosphate*	0.000529428	0.000573663	0.000885719	0.000461401	0.000537762	0.000386593	0.000662937	0.000461919	0.696776416	-0.521232302	0.207455112	0.776495749	unchanged
mws1155	Others	Saccharides and Alcohols	Mannitol*	0.008155453	0.009211649	0.009517809	0.007614638	0.005250752	0.00496711	0.008961637	0.005944167	0.663290252	-0.592287771	0.050369348	1.027202663	unchanged
mws1333	Others	Saccharides and Alcohols	Melibiose*	0.001126022	0.001711224	0.001032422	0.000643377	0.000533568	0.000524464	0.001289889	0.000567136	0.439678167	-1.1854802	0.072238018	1.037221853	unchanged
mws5038	Others	Saccharides and Alcohols	Isomaltulose*	0.001874915	0.003034491	0.001699282	0.001159695	0.001106621	0.000885665	0.002202896	0.001050661	0.476945174	-1.068104661	0.10537892	0.970763628	unchanged
mws5040	Others	Saccharides and Alcohols	Turanose	0.001583381	0.002011971	0.001430782	0.000686979	0.001158219	0.001086242	0.001675378	0.000977147	0.583239813	-0.77783889	0.038743806	1.01194005	unchanged
pma0134	Others	Saccharides and Alcohols	D-(-)-Threose	0.000577352	0.00060139	0.001145243	0.002981631	0.000947389	0.000557861	0.000774662	0.001495627	1.930684313	0.949112288	0.440657962	0.508825838	unchanged
pmb2653	Others	Saccharides and Alcohols	D(+)-Melezitose O-rhamnoside	5.09E-06	1.04E-05	9.08E-06	6.96E-06	2.32E-06	3.91E-06	8.20E-06	4.39E-06	0.53599389	-0.899711539	0.146757325	0.811421479	unchanged
pme0500	Others	Saccharides and Alcohols	D-(+)-Melezitose*	4.54E-05	6.87E-05	1.93E-05	2.15E-05	1.76E-05	1.94E-05	4.45E-05	1.95E-05	0.438448959	-1.189519192	0.221902879	0.792967455	unchanged
pme0516	Others	Saccharides and Alcohols	Inositol*	0.000225419	0.000295333	0.000306031	0.000115417	0.000203243	0.000294408	0.000275594	0.000204356	0.74151046	-0.431461051	0.306213569	0.636143081	unchanged
pme0519	Others	Saccharides and Alcohols	D-(+)-Sucrose*	0.004942998	0.007005752	0.0038251	0.003051513	0.002480022	0.002145742	0.00525795	0.002559092	0.486709128	-1.038868263	0.091764845	0.981244244	unchanged
pme1261	Others	Saccharides and Alcohols	Pantothenol	2.27E-06	2.88E-06	5.30E-06	1.47E-06	8.04E-07	1.74E-06	3.48E-06	1.34E-06	0.383843959	-1.381408153	0.137054524	0.898486531	unchanged
pme2237	Others	Saccharides and Alcohols	Dulcitol*	0.000390901	0.000371902	0.000504582	0.000433281	0.00024507	0.000277271	0.000422461	0.000318541	0.754011346	-0.407341863	0.226332496	0.711210648	unchanged
pme2529	Others	Saccharides and Alcohols	1,5-Anhydro-D-glucitol	9.83E-05	0.000149091	0.000115931	0.000108655	0.000121278	0.000120126	0.00012111	0.000116686	0.963470532	-0.053687553	0.79811005	0.174257738	unchanged
pme2755	Others	Saccharides and Alcohols	N-Acetyl-D-glucosamine	0.000496724	0.000585179	0.000801567	0.000625768	0.000775992	0.000820473	0.000627823	0.000740745	1.179861329	0.238617307	0.363751372	0.557215971	unchanged
mws0133	Others	Vitamin	Nicotinamide	0.000169289	0.000191819	0.000477766	0.000609424	0.000400665	0.000538452	0.000279625	0.00051618	1.84597559	0.884383476	0.12654948	0.858539016	unchanged
pmb0789	Others	Vitamin	Pyridoxine-5'-O-glucoside	0.00027699	0.00020972	0.000248397	0.000511916	0.00111802	0.001240704	0.000245036	0.00095688	3.905066422	1.965347088	0.086167219	1.019392781	unchanged
pme0490	Others	Vitamin	Nicotinic acid*	0.000139986	0.000103457	0.000202564	0.000255272	0.000227789	0.000324486	0.000148669	0.000269183	1.810615696	0.856480366	0.041825874	1.000190397	unchanged
pme1383	Others	Vitamin	Pyridoxine	0.000204203	0.000184663	0.00019918	0.000546681	0.001062419	0.001338819	0.000196015	0.00098264	5.013083813	2.325698355	0.07704394	1.040092957	unchanged
HJN074	Tannins	Proanthocyanidins	Procyanidin A6	0.000142657	0.000169631	0.000155543	0.000243321	0.000371142	0.000413836	0.000155943	0.000342766	2.198019621	1.136204265	0.064544435	1.05578422	unchanged
pmn001646	Tannins	Proanthocyanidins	Procyanidin C1*	0.007812541	0.009104932	0.009130496	0.004304773	0.005376223	0.005847731	0.008682657	0.005176243	0.596158867	-0.746231258	0.005158162	1.136775486	unchanged
pmn001648	Tannins	Proanthocyanidins	Cinnamtannin D1	0.00035942	0.00042477	0.000443814	0.000347155	0.000414822	0.000419722	0.000409335	0.0003939	0.962292116	-0.055453186	0.679291807	0.26512692	unchanged
pmn001649	Tannins	Proanthocyanidins	Cinnamtannin A2	0.00061987	0.000758638	0.000642194	0.000351365	0.000396854	0.000441742	0.000673567	0.000396654	0.588884771	-0.76394273	0.009179916	1.135150811	unchanged
pmn001667	Tannins	Proanthocyanidins	Procyanidin B4	0.009546516	0.00967534	0.010206899	0.005542468	0.006810706	0.007066702	0.009809585	0.006473292	0.659894594	-0.599692496	0.009978541	1.154198259	unchanged
mws0018	Alkaloids	Phenolamine	Spermine	0.025758635	0.023261751	0.030781476	0.031985562	0.027817802	0.02712073	0.026600621	0.028974698	1.089248952	0.123333726	0.432107307	0.487573553	unchanged
pmb0492	Alkaloids	Phenolamine	N',N'',N'''-p-Coumaroyl-cinnamoyl-caffeoyl spermidine	3.10E-06	2.39E-06	2.48E-06	1.72E-05	7.55E-06	5.33E-06	2.65E-06	1.00E-05	3.779493014	1.918192722	0.179935536	0.857627992	unchanged
pmb0500	Alkaloids	Phenolamine	N-p-Coumaroyl-N'-feruloylputrescine	9.65E-09	9.39E-09	1.03E-08	7.53E-09	7.83E-09	8.05E-09	9.78E-09	7.80E-09	0.798150596	-0.325267112	0.006641018	0	unchanged
pmb0896	Alkaloids	Phenolamine	N-Feruloylputrescine*	9.65E-09	9.39E-09	1.03E-08	7.53E-09	7.83E-09	8.05E-09	9.78E-09	7.80E-09	0.798150596	-0.325267112	0.006641018	0	unchanged
Lmqn000780	Alkaloids	Alkaloids	UDP-N-acetylglucosamine	9.90E-06	1.62E-05	9.88E-06	1.06E-05	1.38E-05	1.37E-05	1.20E-05	1.27E-05	1.056828988	0.079741944	0.791953052	0.17102784	unchanged
Lmtn003032	Alkaloids	Alkaloids	Sambunigrin	9.65E-09	9.39E-09	1.03E-08	7.53E-09	7.83E-09	8.05E-09	9.78E-09	7.80E-09	0.798150596	-0.325267112	0.006641018	0	unchanged
mws0191	Alkaloids	Alkaloids	Betaine*	0.005366677	0.004360366	0.004557987	0.003355643	0.004699094	0.004615077	0.004761677	0.004223271	0.886929459	-0.173108729	0.374953908	0.542698782	unchanged
pmb0374	Alkaloids	Alkaloids	2-Aminopurine	8.85E-05	7.48E-05	6.15E-05	0.000315454	0.000177435	0.000140715	7.49E-05	0.000211201	2.818619352	1.494988659	0.121642112	0.947781392	unchanged
pmb0484	Alkaloids	Alkaloids	Choline	0.008348415	0.007732532	0.006867226	0.005715288	0.004675166	0.004068959	0.007649391	0.004819804	0.630089952	-0.666370293	0.012124023	1.097918777	unchanged
pmb1912	Alkaloids	Alkaloids	10-Formyltetrahydrofuran	3.19E-05	3.49E-05	4.89E-05	3.65E-05	1.70E-05	1.44E-05	3.86E-05	2.26E-05	0.586467752	-0.769876315	0.146507931	0.816685538	unchanged
pmb2211	Alkaloids	Alkaloids	Cocamidopropyl betaine	4.30E-05	3.93E-05	3.68E-05	2.01E-05	2.02E-05	2.18E-05	3.97E-05	2.07E-05	0.522131307	-0.937515429	0.005315061	1.182902907	unchanged
pmp001274	Alkaloids	Alkaloids	2-Hydroxy-5,8,11,14,17-icosapentaenoyloxy]propyl-2-(trimethylammonio)ethyl phosphate	4.08E-05	3.48E-05	3.96E-05	5.15E-05	0.000126142	7.40E-05	3.84E-05	8.39E-05	2.184363755	1.127213124	0.175108367	0.863281638	unchanged
pmp001287	Alkaloids	Alkaloids	N-Benzylmethylene isomethylamine	0.001490815	0.001852052	0.001342044	0.001630034	0.002036869	0.002098071	0.001561637	0.001921658	1.230540675	0.299292346	0.163153988	0.783445211	unchanged
YC512115	Alkaloids	Alkaloids	Nicotine-Hex	7.69E-05	6.97E-05	0.000109948	9.76E-05	0.000118728	0.000111379	8.55E-05	0.000109222	1.277569571	0.353401857	0.187404355	0.783455844	unchanged
mws0005	Alkaloids	Plumerane	Tryptamine	3.04E-05	1.66E-05	5.48E-05	1.03E-05	7.89E-06	7.17E-06	3.39E-05	8.46E-06	0.249297235	-2.004061211	0.149125693	0.906947109	unchanged
mws0103	Alkaloids	Plumerane	Indole-3-carboxaldehyde	3.40E-05	3.55E-05	7.08E-05	4.63E-05	4.17E-05	4.15E-05	4.68E-05	4.32E-05	0.922623272	-0.116186411	0.792775712	0.180440356	unchanged
mws1417	Alkaloids	Plumerane	Indole-3-carboxylic acid*	8.59E-06	8.65E-06	2.43E-05	1.18E-05	1.12E-05	1.60E-05	1.39E-05	1.30E-05	0.936767658	-0.094236827	0.885162621	0.098310065	unchanged
HJN110	Terpenoids	Triterpene	Betulinic acid*	0.003873824	0.004339919	0.00304773	0.007394449	0.006680797	0.006152541	0.003753824	0.006742596	1.796193661	0.844942906	0.004631559	1.139774442	unchanged
Lmzn006795	Terpenoids	Triterpene	Ursonic acid*	9.65E-09	9.39E-09	1.03E-08	0.008550629	0.001354345	0.000847743	9.78E-09	0.003584239	366564.381	18.48370708	0.286315738	0.7055337	unchanged
Lmzn106829	Terpenoids	Triterpene	Betulonic acid*	2.87E-05	8.48E-05	1.03E-08	0.005602139	0.00082136	0.000529034	3.79E-05	0.002317511	61.19982795	5.935455692	0.299980082	0.687517327	unchanged
Lmzn206829	Terpenoids	Triterpene	Oleanonic acid*	3.57E-05	9.22E-05	1.03E-08	0.005452752	0.000869957	0.000597599	4.26E-05	0.002306769	54.10430277	5.757671427	0.287105146	0.704409506	unchanged
mws1610	Terpenoids	Triterpene	Maslinic acid*	0.004216093	0.005690413	0.005420321	0.005367555	0.005955115	0.004761847	0.005108942	0.005361506	1.049435593	0.069613627	0.681767066	0.257051732	unchanged
mws4053	Terpenoids	Triterpene	Ursolic acid	0.000775955	0.000829939	0.000493249	0.004274645	0.002554417	0.002441698	0.000699715	0.003090253	4.416447928	2.142886501	0.052499715	1.078206968	unchanged
pmn001407	Terpenoids	Triterpene	Platycogenic acid C	0.001007317	0.00066011	0.001093658	0.002990921	0.001184062	0.000828701	0.000920362	0.001667895	1.812216429	0.857755263	0.38048724	0.57977447	unchanged
pmn001700	Terpenoids	Triterpene	24,30-Dihydroxy-12(13)-enolupinol*	0.003806464	0.004244782	0.002985979	0.006798742	0.00644134	0.005981622	0.003679075	0.006407235	1.741533994	0.800358634	0.005686085	1.14943633	unchanged
pmn001706	Terpenoids	Triterpene	2-Hydroxyoleanolic acid*	0.004406159	0.005778979	0.005602142	0.00569219	0.004908707	0.006363618	0.005262426	0.005654838	1.074568616	0.103757608	0.550208667	0.372786214	unchanged
pmp000444	Terpenoids	Triterpene	27,28-Dicarboxyl ursolic acid	0.000108226	0.000166428	0.000413637	9.37E-05	0.000127812	0.000150831	0.00022943	0.000124114	0.540966829	-0.886387961	0.377542947	0.587160698	unchanged
pmp000780	Terpenoids	Triterpene	3-O-Trans-feruloyl euscaphic acid	0.001172787	0.002010198	0.00142232	0.002372701	0.003471787	0.002991571	0.001535102	0.002945353	1.918669948	0.940106559	0.027446703	1.04662419	unchanged
pmp000782	Terpenoids	Triterpene	Caffeoyl hawthorn acid*	0.006117609	0.006193954	0.008024248	0.006561396	0.00770902	0.007816384	0.006778603	0.007362267	1.086103788	0.119161974	0.482133915	0.440469845	unchanged
Zmtp004523	Terpenoids	Sesquiterpenoids	Ligupleurol	0.000206992	0.00025708	0.000366626	0.000569353	0.000316759	0.000301339	0.000276899	0.000395817	1.429462662	0.515472937	0.31312161	0.620869319	unchanged
Lmmn000806	Organic acids	Organic acids	Dimethylmalonic acid*	2.02E-05	1.31E-05	2.03E-05	6.20E-05	1.39E-05	1.08E-05	1.79E-05	2.89E-05	1.616724973	0.693074278	0.575205146	0.377912112	unchanged
Lmrn003000	Organic acids	Organic acids	2-Hydroxy-3-phenylpropanoic acid	9.65E-09	6.18E-07	1.93E-05	5.93E-06	2.05E-06	5.22E-07	6.66E-06	2.83E-06	0.42561847	-1.232367337	0.612299997	0.340754817	unchanged
mws0147	Organic acids	Organic acids	3-Hydroxy-3-methyl butyric acid	1.28E-05	1.09E-05	8.82E-06	2.58E-05	1.49E-05	1.67E-05	1.08E-05	1.91E-05	1.764291123	0.819088638	0.121328509	0.916436231	unchanged
mws0192	Organic acids	Organic acids	Succinic acid*	0.005441438	0.006587648	0.008976234	0.008199716	0.012537589	0.013299649	0.007001773	0.011345651	1.620396825	0.696347164	0.094669676	0.907903611	unchanged
mws0208	Organic acids	Organic acids	Adipic Acid*	2.60E-05	2.87E-05	3.89E-05	2.33E-05	1.97E-05	8.05E-09	3.12E-05	1.43E-05	0.459546204	-1.121718174	0.130601574	0.865599828	unchanged
mws0277	Organic acids	Organic acids	Quinic Acid	0.000102707	0.000147255	0.000165228	0.000607465	0.000271739	0.00032776	0.000138397	0.000402321	2.90701543	1.539538729	0.121974607	0.942741544	unchanged
mws0344	Organic acids	Organic acids	D-Xylonic acid	0.001083225	0.001068211	0.001440845	0.001526509	0.001839525	0.001873399	0.001197427	0.001746478	1.458525766	0.544510873	0.029255312	1.035066063	unchanged
mws0473	Organic acids	Organic acids	2-Methylsuccinic acid*	0.000217042	0.000177736	0.000220644	0.00069365	0.000160999	0.000143747	0.000205141	0.000332798	1.622295038	0.698036219	0.553007954	0.401451194	unchanged
mws0596	Organic acids	Organic acids	3-Hydroxyanthranilic acid	6.72E-05	3.33E-05	5.91E-05	6.42E-05	5.91E-05	5.20E-05	5.32E-05	5.84E-05	1.098105647	0.135016861	0.668570684	0.28528035	unchanged
mws0639	Organic acids	Organic acids	2,3-Dihydroxybenzoic Acid*	0.001018407	0.001397332	0.003633216	0.000294046	0.000124662	0.000139365	0.002016319	0.000186024	0.09225932	-3.438161537	0.153465386	0.902065893	unchanged
mws0823	Organic acids	Organic acids	3-Methyl-2-Oxobutanoic acid	1.86E-05	2.10E-05	4.59E-05	2.23E-05	1.34E-05	1.94E-05	2.85E-05	1.84E-05	0.644150692	-0.634529864	0.365013164	0.590028957	unchanged
mws1709	Organic acids	Organic acids	Malic acid	0.000684033	0.000764741	0.000993748	0.002275872	0.001393936	0.001421461	0.000814174	0.00169709	2.084430757	1.059653448	0.081198168	0.993794258	unchanged
pmb3099	Organic acids	Organic acids	Diethyl phosphate	0.000127865	8.20E-05	8.60E-05	7.35E-05	8.79E-05	7.11E-05	9.86E-05	7.75E-05	0.785984259	-0.347427674	0.284728107	0.674591082	unchanged
pme0243	Organic acids	Organic acids	Glutaric acid*	3.93E-05	3.72E-05	5.90E-05	5.34E-05	4.87E-05	6.24E-05	4.52E-05	5.49E-05	1.21461261	0.280496253	0.308473347	0.623848484	unchanged
pme1216	Organic acids	Organic acids	2-Picolinic acid*	3.39E-05	2.95E-05	4.83E-05	5.97E-05	4.31E-05	8.04E-05	3.72E-05	6.11E-05	1.640194185	0.713866628	0.144954223	0.844633976	unchanged
pme1654	Organic acids	Organic acids	Jasmonic acid	3.90E-05	3.48E-05	5.00E-05	4.54E-05	1.07E-05	1.28E-05	4.13E-05	2.30E-05	0.556795892	-0.844779529	0.239995348	0.728015179	unchanged
pme1975	Organic acids	Organic acids	Malonic acid	0.000148642	0.000115208	0.00015807	0.000113794	0.000131258	0.000160767	0.00014064	0.000135273	0.961839103	-0.056132515	0.79050988	0.168000469	unchanged
pme2380	Organic acids	Organic acids	α-Ketoglutaric acid	0.000455547	0.000445394	0.000480304	0.000150584	0.000380452	0.000442403	0.000460415	0.00032448	0.704755114	-0.504806053	0.2644596	0.730495406	unchanged
pme3011	Organic acids	Organic acids	γ-Aminobutyric acid*	0.000406282	0.000670094	0.000282932	0.003698019	0.001768001	0.001292848	0.000453102	0.002252956	4.972289566	2.313910316	0.131003697	0.929966595	unchanged
pme3096	Organic acids	Organic acids	Aminomalonic acid	0.00022484	0.00029381	0.000387164	0.000360663	0.000498145	0.000536538	0.000301938	0.000465115	1.540433622	0.623336518	0.084601366	0.908648977	unchanged
Lmhp009190	Lipids	Glycerol ester	2-Linoleoylglycerol-diglucoside*	0.000201854	0.000258029	0.000191301	0.000212941	0.000127351	0.000103347	0.000217061	0.00014788	0.681282005	-0.553675995	0.16600069	0.799863271	unchanged
Lmhp009773	Lipids	Glycerol ester	1-α-Linolenoyl-glycerol-glucoside*	1.00E-05	9.32E-06	1.14E-05	0.000185458	0.000183596	7.81E-05	1.02E-05	0.000149062	14.55300113	3.863244792	0.059473062	1.074096843	unchanged
Lmhp010334	Lipids	Glycerol ester	2-Linoleoylglycerol-glucoside	7.23E-06	1.77E-05	1.36E-05	3.59E-05	2.89E-05	1.59E-05	1.29E-05	2.69E-05	2.089880113	1.063420184	0.123356862	0.876818348	unchanged
Lmhp112042	Lipids	Glycerol ester	1-Linoleoylglycerol*	0.000150755	0.0001196	9.05E-05	0.000270504	0.000135626	0.000137826	0.00012027	0.000181319	1.507590731	0.59224483	0.304422238	0.65012418	unchanged
Lmyn006011	Lipids	Glycerol ester	Gingerglycolipid B*	0.001105642	0.001080833	0.00089481	0.001305902	0.000926158	0.000476802	0.001027095	0.000902954	0.879133538	-0.185845772	0.661252287	0.292905348	unchanged
pmb0296	Lipids	Glycerol ester	MAG(18:1)isomer2*	0.000294559	0.000252083	0.000252697	0.000232098	0.000135539	8.43E-05	0.000266446	0.00015066	0.565443577	-0.822545024	0.104669871	0.948598241	unchanged
pmb0885	Lipids	Glycerol ester	4-O-9Z,11Z,13E,15E-octadecatetraenoic acid	2.62E-06	3.16E-06	4.45E-06	3.21E-05	6.36E-05	8.45E-05	3.41E-06	6.00E-05	17.61342172	4.1386033	0.065214093	1.063337274	unchanged
pmb0890	Lipids	Glycerol ester	MAG(18:2)*	0.001637119	0.001562363	0.001391444	0.002490704	0.001688994	0.001336226	0.001530309	0.001838641	1.201484052	0.264817499	0.46368395	0.487490066	unchanged
pmb1650	Lipids	Glycerol ester	Octadeca-11E,13E,15Z-trienoic acid	0.004757115	0.004149123	0.003542077	0.002411366	0.002661703	0.002624154	0.004149438	0.002565741	0.618334581	-0.693540402	0.040187821	1.09794786	unchanged
pmb2363	Lipids	Glycerol ester	MAG(18:1)isomer1*	0.000294109	0.000255693	0.000252731	0.000281969	0.000153977	0.00011527	0.000267511	0.000183738	0.686845313	-0.541942874	0.233902279	0.756047211	unchanged
pmb2789	Lipids	Glycerol ester	13-HpOTrE(r)	1.32E-05	1.06E-05	7.94E-05	3.84E-05	3.64E-05	4.25E-05	3.44E-05	3.91E-05	1.137767255	0.186205466	0.853005269	0.124061359	unchanged
pmb2791	Lipids	Glycerol ester	9-HpOTrE	9.47E-06	8.41E-06	4.57E-05	3.00E-05	3.02E-05	3.40E-05	2.12E-05	3.14E-05	1.481392571	0.566954008	0.49317481	0.459926448	unchanged
pmb2804	Lipids	Glycerol ester	13-HPODE*	3.81E-05	4.12E-05	4.11E-05	7.22E-05	5.89E-05	7.51E-05	4.02E-05	6.88E-05	1.712455309	0.776066337	0.025243363	1.137973493	unchanged
pmf0297	Lipids	Glycerol ester	1-Eicosanol	8.49E-06	6.96E-06	2.44E-05	1.85E-05	1.23E-05	1.31E-05	1.33E-05	1.46E-05	1.102657189	0.140984334	0.835229929	0.136555389	unchanged
pmp001283	Lipids	Glycerol ester	Glyceryl linoleate	1.45E-05	1.19E-05	9.33E-06	1.86E-05	1.82E-05	1.42E-05	1.19E-05	1.70E-05	1.424570804	0.510527329	0.070059161	0.937500099	unchanged
pmp001284	Lipids	Glycerol ester	Monopalmitin	8.91E-05	5.43E-05	7.57E-05	9.16E-05	6.76E-05	7.10E-05	7.30E-05	7.67E-05	1.050515078	0.071096869	0.785458953	0.177370502	unchanged
mws0120	Lipids	PC	Choline alfoscerate	0.000624975	0.000969412	0.000868932	0.000447031	0.000750585	0.000583127	0.000821106	0.000593581	0.72290397	-0.468124082	0.168284629	0.781526402	unchanged
Lmhp007598	Lipids	LPC	LysoPC 19:2(2n isomer)*	1.09E-05	1.50E-05	1.64E-05	0.000131528	0.000316194	0.000394535	1.41E-05	0.000280752	19.92175813	4.316273068	0.07581812	1.0424485	unchanged
Lmhp007840	Lipids	LPC	LysoPC 19:2*	6.72E-06	1.07E-05	8.31E-06	2.35E-05	4.86E-05	5.46E-05	8.58E-06	4.22E-05	4.925723629	2.300335684	0.069831816	1.048307031	unchanged
Lmhp008742	Lipids	LPC	LysoPC 20:5	2.05E-06	2.68E-05	2.21E-06	4.72E-05	2.44E-05	1.02E-05	1.04E-05	2.72E-05	2.628529154	1.394255736	0.285526588	0.636298602	unchanged
pmb0865	Lipids	LPC	LysoPC 18:3(2n isomer)	0.000245434	0.000282001	0.000282428	0.00186127	0.004108281	0.004536191	0.000269955	0.003501914	12.9722376	3.697355449	0.059983284	1.074160408	unchanged
pmc0960	Lipids	LPC	LysoPC 20:4	3.40E-06	1.16E-05	6.72E-06	6.59E-05	4.48E-05	2.48E-05	7.23E-06	4.52E-05	6.245587728	2.64283734	0.080165496	1.016820016	unchanged
pmp001281	Lipids	LPC	LysoPC 18:1	9.65E-09	9.39E-09	0.000266293	0.001129985	0.000929116	8.05E-09	8.88E-05	0.00068637	7.731935478	2.950829599	0.223642491	0.77031458	unchanged
Lmhp008273	Lipids	LPE	LysoPE 15:1(2n isomer)*	9.65E-09	9.39E-09	1.03E-08	0.000157078	5.45E-05	3.64E-05	9.78E-09	8.27E-05	8455.925674	13.04574698	0.15871939	0.893192833	unchanged
Lmhp008337	Lipids	LPE	LysoPE 14:0(2n isomer)*	2.28E-06	1.45E-06	1.77E-06	2.33E-05	1.05E-05	5.74E-06	1.84E-06	1.32E-05	7.188977554	2.845786599	0.162130038	0.886646662	unchanged
Lmhp008440	Lipids	LPE	LysoPE 15:1*	9.65E-09	9.39E-09	1.03E-08	0.000153279	6.52E-05	3.92E-05	9.78E-09	8.59E-05	8784.480778	13.1007413	0.13063894	0.94057558	unchanged
Lmhp008589	Lipids	LPE	LysoPE 18:3(2n isomer)*	0.000314992	0.000303105	0.000330205	0.001505336	0.002856872	0.003637324	0.000316101	0.002666511	8.435636833	3.076496986	0.063560026	1.067148252	unchanged
Lmhp009034	Lipids	LPE	LysoPE 16:1*	1.17E-05	1.05E-05	6.19E-06	6.62E-05	4.16E-05	3.41E-05	9.46E-06	4.73E-05	4.998141528	2.321391754	0.056144446	1.070743121	unchanged
Lmhp009802	Lipids	LPE	LysoPE 20:3(2n isomer)*	9.65E-09	9.39E-09	1.03E-08	7.53E-09	7.83E-09	8.05E-09	9.78E-09	7.80E-09	0.798150596	-0.325267112	0.006641018	0	unchanged
Hmsn000210	Lipids	Free fatty acids	Methyl 7,10-hexadecadienoate	0.001876417	0.002177836	0.002691978	0.006225631	0.003569328	0.003480269	0.002248744	0.004425076	1.96779911	0.976582946	0.129012391	0.916461571	unchanged
mws0119	Lipids	Free fatty acids	Myristic Acid	0.012463683	0.007675575	0.008964685	0.008316966	0.007152751	0.011442886	0.009701314	0.008970868	0.924706455	-0.112932635	0.723195182	0.221318059	unchanged
mws0359	Lipids	Free fatty acids	Pentadecanoic Acid	0.00027832	0.000107478	0.000112984	0.000201534	0.000142822	0.000383624	0.000166261	0.00024266	1.459515197	0.545489233	0.454084568	0.468424075	unchanged
mws0383	Lipids	Free fatty acids	Cis-10-Heptadecenoic Acid	0.000318274	9.75E-05	8.94E-05	0.000477946	0.00027455	0.00023951	0.0001684	0.000330669	1.963587765	0.973492082	0.199111988	0.737714624	unchanged
mws0396	Lipids	Free fatty acids	Elaidic Acid	0.0059535	0.004289534	0.003541619	0.013018849	0.005618117	0.00576652	0.004594885	0.008134496	1.770337344	0.824024297	0.28177057	0.690243802	unchanged
mws0752	Lipids	Free fatty acids	Undecylic Acid	0.000297048	0.000318074	0.00036132	0.000315604	0.000261715	0.000233947	0.000325481	0.000270422	0.830838929	-0.26735928	0.149593634	0.810314285	unchanged
mws1489	Lipids	Free fatty acids	Stearic Acid	0.04236365	0.033035254	0.027613905	0.028023668	0.022859847	0.019951262	0.034337603	0.023611592	0.687630768	-0.540293994	0.113989352	0.888309197	unchanged
mws1491	Lipids	Free fatty acids	Linoleic acid	0.019951546	0.019022289	0.017063719	0.027626976	0.016087687	0.014487405	0.018679185	0.019400689	1.038626131	0.054676429	0.879040583	0.103009422	unchanged
mws2623	Lipids	Free fatty acids	11-Octadecanoic acid(Vaccenic acid)	0.002124511	0.001544629	0.001268858	0.004445457	0.001911049	0.0020089	0.001645999	0.002788469	1.694088591	0.760509321	0.300405736	0.665450444	unchanged
pmb2640	Lipids	Free fatty acids	Lauric acid	6.78E-06	5.81E-06	7.30E-06	6.78E-06	5.67E-06	6.21E-06	6.63E-06	6.22E-06	0.937957569	-0.092405434	0.49461953	0.426664014	unchanged
pmb2778	Lipids	Free fatty acids	9,10-EODE*	0.00033387	0.000380967	0.00052616	0.000879082	0.000757363	0.000765548	0.000413666	0.000800664	1.935534389	0.95273194	0.007523277	1.13456446	unchanged
pmb2792	Lipids	Free fatty acids	13-HOTrE(r)	3.76E-05	3.83E-05	4.53E-05	2.15E-05	2.42E-05	2.43E-05	4.04E-05	2.34E-05	0.577968158	-0.790938083	0.012119156	1.153954373	unchanged
pmn001578	Lipids	Free fatty acids	Palmitic acid	0.040688239	0.032902771	0.024970069	0.046448068	0.028922858	0.027330913	0.032853693	0.034233946	1.042012113	0.059372048	0.865812434	0.110808316	unchanged
pmn001610	Lipids	Free fatty acids	Eicosadienoic acid	4.27E-05	4.60E-05	4.84E-05	0.000106303	7.00E-05	6.71E-05	4.57E-05	8.11E-05	1.775377439	0.828125769	0.104313588	0.980419403	unchanged
pmn001694	Lipids	Free fatty acids	9,10,13-Trihyroxy-11-octadecadienoic acid	0.000265781	0.000293914	0.000233085	0.000266319	0.000201807	0.000238946	0.00026426	0.000235691	0.891889585	-0.165062979	0.32814221	0.586196903	unchanged
pmp001271	Lipids	Free fatty acids	2,3-Dihydroxypropyl-9,12-octadecadienoate-hexose-hexose*	0.000180101	0.000199799	0.00015321	0.000270947	9.15E-05	7.95E-05	0.000177703	0.000147296	0.828887785	-0.270751293	0.675071152	0.281697096	unchanged
pmp001276	Lipids	Free fatty acids	2,3-Dihydroxypropyl-9,12,15-octadecatrienoate-hexose-hexose	0.000375241	0.000391201	0.000552255	0.00096545	0.000780256	0.000703853	0.000439566	0.00081652	1.857560637	0.893409306	0.020411069	1.074697249	unchanged
Rfmb087	Lipids	Free fatty acids	13-Oxo-9-hydroxy-10-octadecenoic acid*	6.61E-05	5.85E-05	6.21E-05	7.53E-05	8.12E-05	9.35E-05	6.22E-05	8.33E-05	1.338841604	0.420985288	0.043935894	1.058322578	unchanged
