# Supplementary material for: A draft genome, resequencing, and metabolomes reveal the genetic background and molecular basis of the nutritional and medicinal properties of loquat (Eriobotrya japonica (Thunb.) Lindl)
Source: Hortic Res. 2021 Nov 1;8:231. doi: 10.1038/s41438-021-00657-1 (PMC8558328; doi:10.1038/s41438-021-00657-1)
Supplement: Supplementary file 34 — Supplementary data file 14 [file 41438_2021_657_MOESM34_ESM.xlsx]

## Sheet: Sheet1
Index	KEGG ID	Class I	Class II	Compounds	Flower vs Root	Leaf vs Flower	Root vs Leaf
pme0137	-	Amino acids and derivatives	Amino acids and derivatives	N-α-Acetyl-L-glutamine	down	down	up
mws4176	-	Amino acids and derivatives	Amino acids and derivatives	L-Alanyl-L-Phenylalanine	down	up	up
mws5035	-	Amino acids and derivatives	Amino acids and derivatives	Leucylphenylalanine	down	up	up
mws5042	-	Amino acids and derivatives	Amino acids and derivatives	Glycylphenylalanine	down	up	up
pme1210	C00073	Amino acids and derivatives	Amino acids and derivatives	L-Methionine	down	up	up
pme2890	C01817	Amino acids and derivatives	Amino acids and derivatives	L-Homocystine	down	up	up
Lmdn003756	C10477	Phenolic acids	Phenolic acids	Methyl caffeate*	down	down	up
Lmhn004093	-	Phenolic acids	Phenolic acids	Benzoylferuloyltartaric acid	down	down	up
pmb3061	-	Phenolic acids	Phenolic acids	5-O-p-Coumaroylquinic acid O-glucoside*	down	down	up
pmb3064	-	Phenolic acids	Phenolic acids	3-O-p-Coumaroyl quinic acid O-glucoside	down	down	up
Zmhn002334	-	Phenolic acids	Phenolic acids	6-O-Feruloyl-glucose	down	down	up
Zmhn003098	-	Phenolic acids	Phenolic acids	4-O-(6'-O-Glucosylcaffeoylglucosylferuloyl)-4-hydroxybenzyl alcohol	down	up	up
Hmtn001120	-	Phenolic acids	Phenolic acids	5-(2-Hydroxyethyl)-2-O-glucosylohenol*	up	down	down
Lmgn002253	-	Phenolic acids	Phenolic acids	Syringoylcaffeoylquinic acid O-glucose	up	down	up
pmb2654	-	Phenolic acids	Phenolic acids	Anthranilate O-glucosyl-O-glucoside	up	up	down
pme0033	C00262	Nucleotides and derivatives	Nucleotides and derivatives	Hypoxanthine	down	down	up
pme0040	C00147	Nucleotides and derivatives	Nucleotides and derivatives	Adenine	down	down	up
pme1173	-	Nucleotides and derivatives	Nucleotides and derivatives	Allopurinol	down	down	up
pmc0066	C06196	Nucleotides and derivatives	Nucleotides and derivatives	2'-Deoxyinosine-5'-monophosphate	up	down	down
pme1598	-	Flavonoids	Dihydroflavonol	Hesperetin-5-O-glucoside	down	up	up
Hmpp002612	-	Flavonoids	Flavonoid	Luteolin-7-O-gentiobioside*	down	down	up
Lmbp002336	-	Flavonoids	Flavonoid	Quercetin-3-O-(2-O-rhamnosyl)-galactoside	down	down	up
pme2459	C03951	Flavonoids	Flavonoid	Luteolin-7-O-glucoside (Cynaroside)*	down	down	up
pmp001079	C12630	Flavonoids	Flavonoid	Luteolin-7-O-neohesperidoside (Lonicerin)*	down	down	up
Lmjp002461	-	Flavonoids	Flavonols	Quercetin-3-O-neohesperidoside*	down	down	up
Lmjp002596	-	Flavonoids	Flavonols	Quercetin-3-O-xylosyl(1→2)-galactoside*	down	down	up
mws0919	C16911	Flavonoids	Flavonols	Kaempferol-3-O-rhamnoside (Afzelin)(Kaempferin)	down	down	up
mws0091	C05623	Flavonoids	Flavonols	Quercetin-3-O-glucoside(Isoquercitrin)*	down	up	up
pmp001309	-	Flavonoids	Flavonols	6-Hydroxykaempferol-7-O-glucoside*	down	up	up
HJN069	-	Flavonoids	Flavanols	Tetrahydroxyflavan-(4α-8-epicatechin)*	down	up	up
pmb2947	-	Flavonoids	Flavanols	Catechin-catechin-catechin*	up	down	down
HJN049	-	Tannins	Proanthocyanidins	2α,3α-Epoxy-5,7,3',4'-tetrahydroxyflavan-(4β-8-catechin)*	down	up	up
HJN053	-	Tannins	Proanthocyanidins	2α,3α-Epoxy-5,7,3',4'-tetrahydroxyflavan-(4β-8-epicatechin)*	down	up	up
pmn001650	C17629	Tannins	Proanthocyanidins	Cinnamtannin B2	up	down	down
pmp000966	C10172	Alkaloids	Pyrrole alkaloids	Stachydrine*	down	down	up
pmp001277	-	Alkaloids	Alkaloids	3-{(2-Aminoethoxy)(hydroxy)phosphoryl]oxy}-2-hydroxypropyl palmitate*	down	up	up
Hmcp005697	-	Terpenoids	Triterpene	δ-Amyrenone*	down	down	up
Li512114	-	Terpenoids	Triterpene	Ursolic acid-OCH3	down	down	up
Lmmn005092	-	Terpenoids	Triterpene Saponin	Medicagenic acid 3-O-GlcA-28-O-Rha(1,2)-Ara	down	down	up
mws2628	C15987	Organic acids	Organic acids	N-Methyl-4-aminobutyric acid*	up	up	down
Lmhp008513	-	Lipids	Glycerol ester	2-γ-Linolenoyl-glycerol-diglucoside*	down	down	up
Lmhp009526	-	Lipids	Glycerol ester	2-γ-Linolenoyl-glycerol-glucoside*	down	down	up
Lmyn005812	-	Lipids	Glycerol ester	Gingerglycolipid A*	down	down	up
pmb0302	C03557	Lipids	Glycerol ester	2-Aminoethylphosphonate	down	down	up
Lmhp010099	-	Lipids	LPC	LysoPC 22:5	down	down	up
pmd0147	-	Lipids	LPC	LysoPC 20:2	down	up	up
pmb0864	-	Lipids	LPE	LysoPE 14:0*	down	up	up
pmb0889	C08364	Lipids	Free fatty acids	Punicic acid	down	up	up
pmb2799	-	Lipids	Free fatty acids	12,13-EODE	down	up	up
pmn001689	-	Lipids	Free fatty acids	9-Hydroxy-12-oxo-10-octadecenoic acid*	down	up	up
Rfmb091	C14767	Lipids	Free fatty acids	9(S)-HODE*	down	up	up
Lmrj002087	-	Amino acids and derivatives	Amino acids and derivatives	L-Isoleucyl-L-Aspartate	unchanged	unchanged	unchanged
mws0250	C00082	Amino acids and derivatives	Amino acids and derivatives	L-Tyrosine	unchanged	unchanged	unchanged
mws0629	-	Amino acids and derivatives	Amino acids and derivatives	L-Aspartyl-L-Phenylalanine	unchanged	unchanged	unchanged
mws1050	C00979	Amino acids and derivatives	Amino acids and derivatives	O-Acetylserine*	unchanged	unchanged	unchanged
mws1401	C01047	Amino acids and derivatives	Amino acids and derivatives	L-Theanine	unchanged	unchanged	unchanged
pme0008	C00327	Amino acids and derivatives	Amino acids and derivatives	L-Citrulline	unchanged	unchanged	unchanged
pme0026	C00047	Amino acids and derivatives	Amino acids and derivatives	L-Lysine	unchanged	unchanged	unchanged
pme0122	C02727	Amino acids and derivatives	Amino acids and derivatives	N6-Acetyl-L-lysine	unchanged	unchanged	unchanged
pme0170	-	Amino acids and derivatives	Amino acids and derivatives	N-α-Acetyl-L-arginine	unchanged	unchanged	unchanged
pme0193	C00064	Amino acids and derivatives	Amino acids and derivatives	L-Glutamine	unchanged	unchanged	unchanged
pme2122	C00388	Amino acids and derivatives	Amino acids and derivatives	Histamine	unchanged	unchanged	unchanged
pme2617	-	Amino acids and derivatives	Amino acids and derivatives	Methionine sulfoxide	unchanged	unchanged	unchanged
pme3017	C03665	Amino acids and derivatives	Amino acids and derivatives	2-Aminoisobutyric acid*	unchanged	unchanged	unchanged
pme3382	-	Amino acids and derivatives	Amino acids and derivatives	N-Acetylthreonine	unchanged	unchanged	unchanged
Rfmb319	C00408	Amino acids and derivatives	Amino acids and derivatives	Pipecolic acid	unchanged	unchanged	unchanged
Cmzn005251	-	Phenolic acids	Phenolic acids	6-O-Caffeoylarbutin*	unchanged	unchanged	unchanged
Cmzn005999	-	Phenolic acids	Phenolic acids	Dunalianoside B*	unchanged	unchanged	unchanged
HJN025	-	Phenolic acids	Phenolic acids	p-Hydroxybenzyl alcohol	unchanged	unchanged	unchanged
HJN037	-	Phenolic acids	Phenolic acids	4-Methoxy-3,5-dihydroxybenzoic acid	unchanged	unchanged	unchanged
Hmbn002692	-	Phenolic acids	Phenolic acids	6'-O-Feruloylsucrose	unchanged	unchanged	unchanged
Li512115	-	Phenolic acids	Phenolic acids	3,4-Dicaffeoylquinic acid	unchanged	unchanged	unchanged
Lmgn001670	C00805	Phenolic acids	Phenolic acids	Salicylic acid*	unchanged	unchanged	unchanged
Lmgp003989	-	Phenolic acids	Phenolic acids	Dicaffeoylshikimic acid	unchanged	unchanged	unchanged
Lmhn003802	-	Phenolic acids	Phenolic acids	Sinapoylsinapoyltartaric acid	unchanged	unchanged	unchanged
Lmln010063	-	Phenolic acids	Phenolic acids	2,6-Di-t-butylphenol	unchanged	unchanged	unchanged
Lmlp012720	C14214	Phenolic acids	Phenolic acids	Dibutyl phthalate*	unchanged	unchanged	unchanged
Lmtn002565	C20470	Phenolic acids	Phenolic acids	1-O-Vanilloyl-β-D-Glucose	unchanged	unchanged	unchanged
Lmtn003441	-	Phenolic acids	Phenolic acids	2-Acetyl-3-hydroxyphenyl-1-O-glucoside	unchanged	unchanged	unchanged
Lmtp002625	-	Phenolic acids	Phenolic acids	p-Hydroxycinnamic acid*	unchanged	unchanged	unchanged
Lmyp003951	-	Phenolic acids	Phenolic acids	3-Hydroxy-1-(4-hydroxy-3,5-dimethoxyphenyl)propan-1-one	unchanged	unchanged	unchanged
Lmzn004190	-	Phenolic acids	Phenolic acids	Tormentic Acid*	unchanged	unchanged	unchanged
mad2394	-	Phenolic acids	Phenolic acids	Sinapoyl-p-coumaroyltartaric acid	unchanged	unchanged	unchanged
mws0009	C02666	Phenolic acids	Phenolic acids	Coniferaldehyde	unchanged	unchanged	unchanged
mws0027	C10833	Phenolic acids	Phenolic acids	Syringic acid	unchanged	unchanged	unchanged
mws0028	C06672	Phenolic acids	Phenolic acids	Vanillic acid	unchanged	unchanged	unchanged
mws0093	C00590	Phenolic acids	Phenolic acids	Coniferyl alcohol	unchanged	unchanged	unchanged
mws0145	-	Phenolic acids	Phenolic acids	2-Methoxybenzoic acid*	unchanged	unchanged	unchanged
mws0182	C00642	Phenolic acids	Phenolic acids	p-Hydroxyphenyl acetic acid	unchanged	unchanged	unchanged
mws0183	C00230	Phenolic acids	Phenolic acids	Protocatechuic acid*	unchanged	unchanged	unchanged
mws0458	C00755	Phenolic acids	Phenolic acids	Vanillin*	unchanged	unchanged	unchanged
mws0467	C01744	Phenolic acids	Phenolic acids	3-(4-Hydroxyphenyl)-propionic acid	unchanged	unchanged	unchanged
mws0628	C00633	Phenolic acids	Phenolic acids	4-Hydroxybenzaldehyde	unchanged	unchanged	unchanged
mws0853	C02325	Phenolic acids	Phenolic acids	Sinapyl alcohol	unchanged	unchanged	unchanged
mws0921	C02646	Phenolic acids	Phenolic acids	p-Coumaryl alcohol	unchanged	unchanged	unchanged
mws1350	-	Phenolic acids	Phenolic acids	Syringic Aldehyde	unchanged	unchanged	unchanged
mws2212	C01197	Phenolic acids	Phenolic acids	Caffeic acid	unchanged	unchanged	unchanged
mws2367	C06046	Phenolic acids	Phenolic acids	Salidroside	unchanged	unchanged	unchanged
mws2368	C06044	Phenolic acids	Phenolic acids	Tyrosol	unchanged	unchanged	unchanged
pmb2819	-	Phenolic acids	Phenolic acids	O-Caffeoyl maltotriose	unchanged	unchanged	unchanged
pmb3068	-	Phenolic acids	Phenolic acids	1-O-p-Coumaroylquinic acid*	unchanged	unchanged	unchanged
pme0241	C00180	Phenolic acids	Phenolic acids	Benzoic acid	unchanged	unchanged	unchanged
pme1439	C00811	Phenolic acids	Phenolic acids	p-Coumaric acid*	unchanged	unchanged	unchanged
pme2482	C16700	Phenolic acids	Phenolic acids	Protocatechuic aldehyde*	unchanged	unchanged	unchanged
pme3083	C05653	Phenolic acids	Phenolic acids	2-(Formylamino)benzoic acid	unchanged	unchanged	unchanged
pme3443	C05610	Phenolic acids	Phenolic acids	Sinapinaldehyde	unchanged	unchanged	unchanged
pmf0440	-	Phenolic acids	Phenolic acids	4-MethoxycinnaMaldehyde	unchanged	unchanged	unchanged
pmn001419	-	Phenolic acids	Phenolic acids	1-O-[(E)-p-Cumaroyl]-glucose*	unchanged	unchanged	unchanged
pmp001285	-	Phenolic acids	Phenolic acids	Phthalic anhydride	unchanged	unchanged	unchanged
Wmhn001892	C01108	Phenolic acids	Phenolic acids	Pyrogallic acid	unchanged	unchanged	unchanged
Zmhn002227	C02919	Phenolic acids	Phenolic acids	4-O-Glucosyl-sinapate	unchanged	unchanged	unchanged
Zmxn001997	-	Phenolic acids	Phenolic acids	Isosalicylic acid O-glycoside*	unchanged	unchanged	unchanged
mws0255	C00380	Nucleotides and derivatives	Nucleotides and derivatives	Cytosine	unchanged	unchanged	unchanged
mws0668	C01762	Nucleotides and derivatives	Nucleotides and derivatives	Xanthosine	unchanged	unchanged	unchanged
pmb0530	C00003	Nucleotides and derivatives	Nucleotides and derivatives	Nicotinic acid adenine dinucleotide	unchanged	unchanged	unchanged
pme0256	C00385	Nucleotides and derivatives	Nucleotides and derivatives	Xanthine	unchanged	unchanged	unchanged
pme1184	C00330	Nucleotides and derivatives	Nucleotides and derivatives	Deoxyguanosine*	unchanged	unchanged	unchanged
pme2117	C00008	Nucleotides and derivatives	Nucleotides and derivatives	Adenosine 5'-diphosphate	unchanged	unchanged	unchanged
pme2651	C00006	Nucleotides and derivatives	Nucleotides and derivatives	NADP (Nicotinamide adenine dinucleotide phosphate)	unchanged	unchanged	unchanged
pme2879	C03088	Nucleotides and derivatives	Nucleotides and derivatives	5-Hydroxymethyluracil	unchanged	unchanged	unchanged
pme3967	-	Nucleotides and derivatives	Nucleotides and derivatives	2-(Dimethylamino)guanosine	unchanged	unchanged	unchanged
mws2118	C01604	Flavonoids	Chalcones	Phlorizin*	unchanged	unchanged	unchanged
pme1201	C00774	Flavonoids	Chalcones	Phloretin	unchanged	unchanged	unchanged
mws0046	C09789	Flavonoids	Dihydroflavone	Naringenin-7-O-Neohesperidoside(Naringin)	unchanged	unchanged	unchanged
mws0789	C09827	Flavonoids	Dihydroflavone	Pinocembrin(Dihydrochrysin)	unchanged	unchanged	unchanged
pme0376	C00509	Flavonoids	Dihydroflavone	Naringenin	unchanged	unchanged	unchanged
pmp000565	-	Flavonoids	Dihydroflavone	Alpinetin	unchanged	unchanged	unchanged
mws0044	C01617	Flavonoids	Dihydroflavonol	Dihydroquercetin(Taxifolin)	unchanged	unchanged	unchanged
mws1174	C16418	Flavonoids	Dihydroflavonol	3-O-Acetylpinobanksin	unchanged	unchanged	unchanged
HJAP064	-	Flavonoids	Flavonoid	Isorhamnetin-3-O-(6''-malonylglucoside)*	unchanged	unchanged	unchanged
Hmcp003223	-	Flavonoids	Flavonoid	Limocitrin	unchanged	unchanged	unchanged
Lmyp004516	-	Flavonoids	Flavonoid	Quercetin-3-O-(6''-trans-p-Coumaroyl)-glucoside	unchanged	unchanged	unchanged
mws0040	C10028	Flavonoids	Flavonoid	Chrysin	unchanged	unchanged	unchanged
mws0058	C10038	Flavonoids	Flavonoid	Diosmetin*	unchanged	unchanged	unchanged
mws1662	C11621	Flavonoids	Flavonoid	Tectochrysin	unchanged	unchanged	unchanged
pmb0566	-	Flavonoids	Flavonoid	Luteolin-7-O-glucoside-5-O-arabinoside	unchanged	unchanged	unchanged
pmp000001	C10058	Flavonoids	Flavonoid	Hispidulin*	unchanged	unchanged	unchanged
pmp000006	C10040	Flavonoids	Flavonoid	Eupatilin*	unchanged	unchanged	unchanged
pmp000008	-	Flavonoids	Flavonoid	5-Hydroxy-6,7,3',4'-tetramethoxyflavone	unchanged	unchanged	unchanged
Zmhp005139	-	Flavonoids	Flavonoid	Tamarixetin-malonylglucoside*	unchanged	unchanged	unchanged
Zmpn004068	-	Flavonoids	Flavonoid	Phloretin-2'-xylosyl-glucoside	unchanged	unchanged	unchanged
Hmcp002207	-	Flavonoids	Flavonols	Isorhamnetin-7-O-glucoside (Brassicin)*	unchanged	unchanged	unchanged
Hmjp003123	-	Flavonoids	Flavonols	Quercetin-5-O-glucuronide	unchanged	unchanged	unchanged
Li512111	-	Flavonoids	Flavonols	Isorhamnetin-3-O-(6''-acetylglucoside)	unchanged	unchanged	unchanged
Lmjp002906	-	Flavonoids	Flavonols	Rhamnetin 3-O-Glucoside*	unchanged	unchanged	unchanged
Lmjp003044	-	Flavonoids	Flavonols	Isorhamnetin-3-O-Glucoside*	unchanged	unchanged	unchanged
Lmmn004625	-	Flavonoids	Flavonols	Dihydrokaempferol-7-O-glucoside*	unchanged	unchanged	unchanged
Lmyp004444	-	Flavonoids	Flavonols	Tricin-4'-methyl ether-3'-O-glucoside*	unchanged	unchanged	unchanged
pme2493	C16981	Flavonoids	Flavonols	Kaempferol-3,7-O-dirhamnoside(Kaempferitrin)	unchanged	unchanged	unchanged
pme3514	C10105	Flavonoids	Flavonols	Morin	unchanged	unchanged	unchanged
pmn001644	-	Flavonoids	Flavonols	Quercetin-3-O-(2''-acetyl)-glucuronide	unchanged	unchanged	unchanged
pme1611	-	Flavonoids	Flavonoid carbonoside	Isohemiphloin*	unchanged	unchanged	unchanged
mws0054	C06562	Flavonoids	Flavanols	Catechin	unchanged	unchanged	unchanged
pmp001163	C10533	Flavonoids	Isoflavones	Tectoridin	unchanged	unchanged	unchanged
mws1013	C09263	Lignans and Coumarins	Coumarins	Esculetin	unchanged	unchanged	unchanged
Hmcn002743	-	Lignans and Coumarins	Lignans	Lirioresinol A*	unchanged	unchanged	unchanged
pmn001370	-	Lignans and Coumarins	Lignans	Pinoresinol diglucoside	unchanged	unchanged	unchanged
pmn001378	-	Lignans and Coumarins	Lignans	Terpineol mono-glucoside	unchanged	unchanged	unchanged
pmn001663	C10889	Lignans and Coumarins	Lignans	Syringaresinol*	unchanged	unchanged	unchanged
Lmjp003822	-	Others	Others	3,5-Dicaffeoylquinic Acid Methyl Ester	unchanged	unchanged	unchanged
ML10174588	C09376	Others	Others	Confertifoline	unchanged	unchanged	unchanged
mws2608	-	Others	Others	N-Acetyl-D-galactosamine*	unchanged	unchanged	unchanged
pma2987	C00860	Others	Others	Histidinol	unchanged	unchanged	unchanged
pmb1452	-	Others	Others	N-Lauryldiethanolamine	unchanged	unchanged	unchanged
pmp001230	-	Others	Others	Senkyunolide M*	unchanged	unchanged	unchanged
YC512118	-	Others	Others	Octadecenoic amide	unchanged	unchanged	unchanged
Cmbn003496	-	Others	Saccharides and Alcohols	5-O-Feruloyl-L-arabinose*	unchanged	unchanged	unchanged
Lmmn000214	-	Others	Saccharides and Alcohols	Solatriose	unchanged	unchanged	unchanged
Lmqn000432	-	Others	Saccharides and Alcohols	1-(sn-Glycero-3-phospho)-1D-myo-inositol	unchanged	unchanged	unchanged
mws0214	C00794	Others	Saccharides and Alcohols	D-Sorbitol*	unchanged	unchanged	unchanged
mws0437	C01904	Others	Saccharides and Alcohols	D-Arabitol*	unchanged	unchanged	unchanged
mws0866	C00092	Others	Saccharides and Alcohols	D-Glucose 6-phosphate*	unchanged	unchanged	unchanged
mws0889	C01620	Others	Saccharides and Alcohols	Threonate	unchanged	unchanged	unchanged
mws1080	C01235	Others	Saccharides and Alcohols	Galactinol*	unchanged	unchanged	unchanged
mws1090	C00103	Others	Saccharides and Alcohols	Glucose-1-phosphate*	unchanged	unchanged	unchanged
mws1155	C00392	Others	Saccharides and Alcohols	Mannitol*	unchanged	unchanged	unchanged
mws5038	C01742	Others	Saccharides and Alcohols	Isomaltulose*	unchanged	unchanged	unchanged
pmb2653	-	Others	Saccharides and Alcohols	D(+)-Melezitose O-rhamnoside	unchanged	unchanged	unchanged
pme0500	C08243	Others	Saccharides and Alcohols	D-(+)-Melezitose*	unchanged	unchanged	unchanged
pme0519	C00089	Others	Saccharides and Alcohols	D-(+)-Sucrose*	unchanged	unchanged	unchanged
pme1261	C05944	Others	Saccharides and Alcohols	Pantothenol	unchanged	unchanged	unchanged
pme2237	C01697	Others	Saccharides and Alcohols	Dulcitol*	unchanged	unchanged	unchanged
pme2529	C07326	Others	Saccharides and Alcohols	1,5-Anhydro-D-glucitol	unchanged	unchanged	unchanged
pme2755	C00140	Others	Saccharides and Alcohols	N-Acetyl-D-glucosamine	unchanged	unchanged	unchanged
pme0490	C00253	Others	Vitamin	Nicotinic acid*	unchanged	unchanged	unchanged
pme1383	C00314	Others	Vitamin	Pyridoxine	unchanged	unchanged	unchanged
pmn001648	C17632	Tannins	Proanthocyanidins	Cinnamtannin D1	unchanged	unchanged	unchanged
pmn001667	C10238	Tannins	Proanthocyanidins	Procyanidin B4	unchanged	unchanged	unchanged
mws0018	C00750	Alkaloids	Phenolamine	Spermine	unchanged	unchanged	unchanged
pmb0484	C00114	Alkaloids	Alkaloids	Choline	unchanged	unchanged	unchanged
pmb2211	-	Alkaloids	Alkaloids	Cocamidopropyl betaine	unchanged	unchanged	unchanged
YC512115	-	Alkaloids	Alkaloids	Nicotine-Hex	unchanged	unchanged	unchanged
mws0005	C00398	Alkaloids	Plumerane	Tryptamine	unchanged	unchanged	unchanged
mws0103	C08493	Alkaloids	Plumerane	Indole-3-carboxaldehyde	unchanged	unchanged	unchanged
mws1417	-	Alkaloids	Plumerane	Indole-3-carboxylic acid*	unchanged	unchanged	unchanged
HJN110	C08619	Terpenoids	Triterpene	Betulinic acid*	unchanged	unchanged	unchanged
Lmzn006795	-	Terpenoids	Triterpene	Ursonic acid*	unchanged	unchanged	unchanged
Lmzn106829	-	Terpenoids	Triterpene	Betulonic acid*	unchanged	unchanged	unchanged
Lmzn206829	-	Terpenoids	Triterpene	Oleanonic acid*	unchanged	unchanged	unchanged
mws1610	C16939	Terpenoids	Triterpene	Maslinic acid*	unchanged	unchanged	unchanged
pmn001700	-	Terpenoids	Triterpene	24,30-Dihydroxy-12(13)-enolupinol*	unchanged	unchanged	unchanged
pmn001706	-	Terpenoids	Triterpene	2-Hydroxyoleanolic acid*	unchanged	unchanged	unchanged
Lmmn000806	-	Organic acids	Organic acids	Dimethylmalonic acid*	unchanged	unchanged	unchanged
mws0192	C00042	Organic acids	Organic acids	Succinic acid*	unchanged	unchanged	unchanged
mws0277	C00296	Organic acids	Organic acids	Quinic Acid	unchanged	unchanged	unchanged
mws0344	C00502	Organic acids	Organic acids	D-Xylonic acid	unchanged	unchanged	unchanged
mws0473	-	Organic acids	Organic acids	2-Methylsuccinic acid*	unchanged	unchanged	unchanged
mws0639	C00196	Organic acids	Organic acids	2,3-Dihydroxybenzoic Acid*	unchanged	unchanged	unchanged
mws0823	C00141	Organic acids	Organic acids	3-Methyl-2-Oxobutanoic acid	unchanged	unchanged	unchanged
pmb3099	C06608	Organic acids	Organic acids	Diethyl phosphate	unchanged	unchanged	unchanged
pme0243	C00489	Organic acids	Organic acids	Glutaric acid*	unchanged	unchanged	unchanged
pme1216	C10164	Organic acids	Organic acids	2-Picolinic acid*	unchanged	unchanged	unchanged
pme3096	C00872	Organic acids	Organic acids	Aminomalonic acid	unchanged	unchanged	unchanged
Lmhp009190	-	Lipids	Glycerol ester	2-Linoleoylglycerol-diglucoside*	unchanged	unchanged	unchanged
Lmhp010334	-	Lipids	Glycerol ester	2-Linoleoylglycerol-glucoside	unchanged	unchanged	unchanged
Lmyn006011	-	Lipids	Glycerol ester	Gingerglycolipid B*	unchanged	unchanged	unchanged
pmb0885	-	Lipids	Glycerol ester	4-O-9Z,11Z,13E,15E-octadecatetraenoic acid	unchanged	unchanged	unchanged
pmb1650	-	Lipids	Glycerol ester	Octadeca-11E,13E,15Z-trienoic acid	unchanged	unchanged	unchanged
pmb2789	-	Lipids	Glycerol ester	13-HpOTrE(r)	unchanged	unchanged	unchanged
pmb2791	C16321	Lipids	Glycerol ester	9-HpOTrE	unchanged	unchanged	unchanged
pmb2804	C04717	Lipids	Glycerol ester	13-HPODE*	unchanged	unchanged	unchanged
pmp001283	-	Lipids	Glycerol ester	Glyceryl linoleate	unchanged	unchanged	unchanged
pmp001284	-	Lipids	Glycerol ester	Monopalmitin	unchanged	unchanged	unchanged
mws0120	C00670	Lipids	PC	Choline alfoscerate	unchanged	unchanged	unchanged
Lmhp007598	-	Lipids	LPC	LysoPC 19:2(2n isomer)*	unchanged	unchanged	unchanged
Lmhp007840	-	Lipids	LPC	LysoPC 19:2*	unchanged	unchanged	unchanged
Lmhp008742	-	Lipids	LPC	LysoPC 20:5	unchanged	unchanged	unchanged
pmb0865	-	Lipids	LPC	LysoPC 18:3(2n isomer)	unchanged	unchanged	unchanged
pmc0960	-	Lipids	LPC	LysoPC 20:4	unchanged	unchanged	unchanged
Lmhp008589	-	Lipids	LPE	LysoPE 18:3(2n isomer)*	unchanged	unchanged	unchanged
Lmhp009802	-	Lipids	LPE	LysoPE 20:3(2n isomer)*	unchanged	unchanged	unchanged
mws0119	C06424	Lipids	Free fatty acids	Myristic Acid	unchanged	unchanged	unchanged
mws0359	-	Lipids	Free fatty acids	Pentadecanoic Acid	unchanged	unchanged	unchanged
mws0383	-	Lipids	Free fatty acids	Cis-10-Heptadecenoic Acid	unchanged	unchanged	unchanged
mws0752	-	Lipids	Free fatty acids	Undecylic Acid	unchanged	unchanged	unchanged
mws1489	C01530	Lipids	Free fatty acids	Stearic Acid	unchanged	unchanged	unchanged
mws1491	C01595	Lipids	Free fatty acids	Linoleic acid	unchanged	unchanged	unchanged
pmb2640	C02679	Lipids	Free fatty acids	Lauric acid	unchanged	unchanged	unchanged
pmb2792	-	Lipids	Free fatty acids	13-HOTrE(r)	unchanged	unchanged	unchanged
pmn001578	C00249	Lipids	Free fatty acids	Palmitic acid	unchanged	unchanged	unchanged
pmp001271	-	Lipids	Free fatty acids	2,3-Dihydroxypropyl-9,12-octadecadienoate-hexose-hexose*	unchanged	unchanged	unchanged
pmp001276	-	Lipids	Free fatty acids	2,3-Dihydroxypropyl-9,12,15-octadecatrienoate-hexose-hexose	unchanged	unchanged	unchanged
