# Supplementary material for: A draft genome, resequencing, and metabolomes reveal the genetic background and molecular basis of the nutritional and medicinal properties of loquat (Eriobotrya japonica (Thunb.) Lindl)
Source: Hortic Res. 2021 Nov 1;8:231. doi: 10.1038/s41438-021-00657-1 (PMC8558328; doi:10.1038/s41438-021-00657-1)
Supplement: Supplementary file 35 — Supplementary data file 15 [file 41438_2021_657_MOESM35_ESM.xls]

ID	KEGG ID	Class I	Class II	Compounds	M_Loquat-F1	M_Loquat-F2	M_Loquat-F3	M_Loquat-L1	M_Loquat-L2	M_Loquat-L3	M_Loquat-R1	M_Loquat-R2	M_Loquat-R3	HMDB_taxonomy	KEGG_annotation	KEGG_pathway_annotation
mws0227	C00123	Amino acids and derivatives	Amino acids and derivatives	L-Leucine*	0.010332378	0.010936305	0.007999165	0.003265174	0.003453427	0.003309708	0.009975451	0.012823746	0.008581603	--	--	--
mws0230	C00188	Amino acids and derivatives	Amino acids and derivatives	L-Threonine*	0.000721235	0.00010702	0.000118266	0.000166334	0.000226362	0.00022088	0.004361645	0.003717353	0.003037552	--	--	--
mws0256	C00183	Amino acids and derivatives	Amino acids and derivatives	L-Valine*	0.025077847	0.014515034	0.013251062	0.002280056	0.002245872	0.002525949	0.009948314	0.013389146	0.009418093	--	--	--
mws0258	C00407	Amino acids and derivatives	Amino acids and derivatives	L-Isoleucine*	0.010102849	0.010816475	0.008086615	0.003264839	0.003571416	0.003471146	0.009856606	0.012344929	0.00849115	--	--	--
mws0736	C02155	Amino acids and derivatives	Amino acids and derivatives	N-Glycyl-L-leucine*	0.000313992	0.00023827	0.000131143	5.51E-05	4.89E-05	7.39E-05	1.58E-05	1.93E-05	1.89E-05	--	--	--
mws1050	C00979	Amino acids and derivatives	Amino acids and derivatives	O-Acetylserine*	0.000223941	0.0001824	0.000175687	0.000132147	0.000121391	0.000109215	0.000369631	0.00064511	0.000803202	--	--	--
mws1375	C05324	Amino acids and derivatives	Amino acids and derivatives	Nicotianamine	8.10E-05	4.58E-05	4.20E-05	0.000128523	6.09E-05	6.22E-05	0.0003937	0.000443913	0.000259444	--	--	--
mws1401	C01047	Amino acids and derivatives	Amino acids and derivatives	L-Theanine	2.07E-06	3.76E-05	5.54E-09	6.76E-06	7.71E-06	7.49E-06	3.17E-06	3.76E-06	4.75E-06	--	--	--
pme0014	C00025	Amino acids and derivatives	Amino acids and derivatives	L-Glutamic acid*	0.004335322	0.001410342	0.001448706	0.005070957	0.009023166	0.011560946	0.05335679	0.049433959	0.058409103	--	--	--
pme0278	C00666	Amino acids and derivatives	Amino acids and derivatives	2,6-Diaminooimelic acid	8.30E-05	0.000118033	9.67E-05	0.000471561	0.00069025	0.000605845	0.000103346	0.000135592	0.00016102	--	--	--
pme1002	C00483	Amino acids and derivatives	Amino acids and derivatives	L-Tyramine*	0.001577835	0.000852113	0.00121795	0.000464732	0.00016025	8.06E-05	9.59E-05	8.95E-05	0.000156355	--	--	--
pme3017	C03665	Amino acids and derivatives	Amino acids and derivatives	2-Aminoisobutyric acid*	0.002873606	0.002588752	0.002146208	0.002974183	0.002291118	0.001650874	0.003745648	0.003473354	0.003271175	--	--	--
pme3033	C01026	Amino acids and derivatives	Amino acids and derivatives	N,N-Dimethylglycine*	0.002173328	0.001706322	0.001790744	0.002974601	0.00140516	0.001130604	0.000543951	0.000690018	0.000687077	--	--	--
pme3388	C01924	Amino acids and derivatives	Amino acids and derivatives	Homoarginine*	8.35E-05	3.70E-05	5.02E-05	1.66E-05	8.19E-06	1.03E-05	0.000207002	9.84E-05	0.000183982	--	--	--
Rfmb318	C21514	Amino acids and derivatives	Amino acids and derivatives	D-Proline betaine	0.000653075	0.000440466	0.000332222	0.002085979	0.003883442	0.00413586	0.000187824	0.000400433	0.000167824	--	--	--
HJN003	C01175	Phenolic acids	Phenolic acids	1-O-Sinapoyl-D-glucose*	2.76E-05	5.32E-05	5.67E-05	0.000112153	0.000223352	0.000222355	9.65E-09	9.39E-09	1.03E-08	--	--	--
HJN100	C10275	Phenolic acids	Phenolic acids	Piceid	1.28E-06	1.02E-05	3.72E-06	5.49E-05	8.80E-05	0.000124187	9.65E-09	9.39E-09	1.03E-08	--	--	--
Lmdn003756	C10477	Phenolic acids	Phenolic acids	Methyl caffeate*	7.25E-05	8.44E-05	7.78E-05	0.000994993	0.001338335	0.001437113	7.56E-06	6.16E-06	7.90E-06	--	--	--
Lmgn001670	C00805	Phenolic acids	Phenolic acids	Salicylic acid*	0.000150534	0.000144959	0.00017525	0.00018909	0.000158101	0.000151725	0.000121719	0.000187375	0.001253078	--	--	--
Lmlp012720	C14214	Phenolic acids	Phenolic acids	Dibutyl phthalate*	0.01062321	0.007324023	0.008165443	0.010371728	0.01097572	0.01044653	0.01968554	0.0164759	0.015419326	--	--	--
Lmtn002565	C20470	Phenolic acids	Phenolic acids	1-O-Vanilloyl-β-D-Glucose	0.001509832	0.002054909	0.001874129	0.00190412	0.002508301	0.002575857	0.002129981	0.001492992	0.001923985	--	--	--
mws0014	C01494	Phenolic acids	Phenolic acids	Ferulic acid*	0.000333544	0.000388304	0.000375245	0.000159656	7.68E-05	0.00015914	1.73E-05	2.94E-05	0.00011983	--	--	--
mws0027	C10833	Phenolic acids	Phenolic acids	Syringic acid	3.74E-05	3.25E-05	3.80E-05	4.02E-05	1.95E-05	3.39E-05	5.32E-05	5.89E-05	0.00026858	--	--	--
mws0028	C06672	Phenolic acids	Phenolic acids	Vanillic acid	7.69E-05	9.78E-05	8.07E-05	5.90E-05	4.45E-05	6.56E-05	3.90E-05	4.71E-05	0.000171815	--	--	--
mws0178	C00852	Phenolic acids	Phenolic acids	Chlorogenic acid*	0.021188681	0.018283096	0.018754222	0.015829167	0.011527377	0.008962729	0.00286965	0.002397946	0.003704115	--	--	--
mws0182	C00642	Phenolic acids	Phenolic acids	p-Hydroxyphenyl acetic acid	1.05E-05	9.57E-06	2.89E-06	9.91E-05	3.75E-05	3.83E-05	7.32E-06	3.73E-06	1.15E-05	--	--	--
mws0183	C00230	Phenolic acids	Phenolic acids	Protocatechuic acid*	0.000105256	0.000181794	0.00016318	0.000242677	0.000113821	0.000150312	0.000999808	0.00133276	0.0035821	--	--	--
mws0458	C00755	Phenolic acids	Phenolic acids	Vanillin*	0.000186724	0.000100508	8.52E-05	0.000308323	0.00018906	0.000225861	0.000349906	0.000413087	0.001487158	--	--	--
mws0467	C01744	Phenolic acids	Phenolic acids	3-(4-Hydroxyphenyl)-propionic acid	6.26E-05	0.000144443	0.000148159	7.53E-09	7.83E-09	8.05E-09	9.65E-09	9.39E-09	1.03E-08	--	--	--
mws0749	C00156	Phenolic acids	Phenolic acids	4-Hydroxybenzoic acid*	0.000415177	0.004976549	0.005160998	0.000392181	0.000345038	0.000479136	7.18E-05	8.16E-05	0.000268752	--	--	--
mws1584	C10445	Phenolic acids	Phenolic acids	Cynarin	3.26E-05	5.57E-05	5.14E-05	6.76E-05	0.000125254	0.00012882	8.59E-06	1.14E-05	1.03E-08	--	--	--
pmb0752	C02572	Phenolic acids	Phenolic acids	3-O-Feruloylquinic acid	0.005082575	0.002431715	0.00354349	0.003865902	0.003625364	0.003413636	8.78E-05	0.00010064	0.000126977	--	--	--
pmb3074	C12208	Phenolic acids	Phenolic acids	3-O-p-Coumaroyl quinic acid*	0.005555676	0.006946558	0.007257692	0.002987155	0.001506007	0.001691121	0.000317888	0.000365914	0.000562959	--	--	--
pme0281	C06337	Phenolic acids	Phenolic acids	Terephthalic acid*	0.000129271	7.65E-05	0.000104588	0.00020587	0.00013004	0.000215218	0.000227253	0.000301728	0.000345368	--	--	--
pme1439	C00811	Phenolic acids	Phenolic acids	p-Coumaric acid*	8.16E-05	0.000100382	8.81E-05	0.000124046	7.26E-05	9.73E-05	1.87E-05	2.98E-05	0.000213897	--	--	--
pme1816	C17147	Phenolic acids	Phenolic acids	Neochlorogenic acid(5-O-Caffeoylquinic acid)*	0.004964032	0.003608867	0.004346425	0.004037048	0.00303107	0.002646156	0.001041715	0.001045157	0.00150797	--	--	--
pme2482	C16700	Phenolic acids	Phenolic acids	Protocatechuic aldehyde*	0.000200246	0.000232566	0.000261807	0.000206414	0.000172641	0.000136037	0.000173119	0.000219703	0.001463487	--	--	--
pme2598	C01161	Phenolic acids	Phenolic acids	3,4-Dihydroxybenzeneacetic acid	3.71E-05	2.35E-05	2.26E-05	0.000165941	0.000119503	0.000124035	0.000185614	0.000298369	0.001789506	--	--	--
pme3443	C05610	Phenolic acids	Phenolic acids	Sinapinaldehyde	0.001382379	0.000367639	0.00035858	0.000467627	0.000115309	0.000106773	0.001632721	0.001835466	0.006757562	--	--	--
pmn001660	C17645	Phenolic acids	Phenolic acids	Cinncassiol A	9.72E-06	1.90E-06	5.54E-09	1.04E-05	3.41E-06	4.96E-06	0.000108762	9.58E-05	8.46E-05	--	--	--
pmp001086	C11101	Phenolic acids	Phenolic acids	5-Hydroxymethylfurfural	3.96E-05	2.38E-05	3.04E-05	2.54E-05	8.24E-05	6.62E-05	0.000515977	0.000447814	0.000447542	--	--	--
Wmhn001892	C01108	Phenolic acids	Phenolic acids	Pyrogallic acid	9.25E-05	7.69E-05	6.29E-05	8.48E-05	0.000131232	8.78E-05	0.000143032	9.07E-05	9.80E-05	--	--	--
Zmhn002227	C02919	Phenolic acids	Phenolic acids	4-O-Glucosyl-sinapate	7.06E-05	0.000221991	0.000242371	4.67E-05	0.000105894	0.000109241	8.16E-05	0.000120841	8.15E-05	--	--	--
mws0248	C00299	Nucleotides and derivatives	Nucleotides and derivatives	Uridine*	0.002168623	0.002045442	0.00183102	0.000999345	0.000509918	0.000425347	0.000311538	0.000284004	0.000361206	--	--	--
mws0976	C02067	Nucleotides and derivatives	Nucleotides and derivatives	β-Pseudouridine*	0.000161148	0.000144347	0.000155494	7.00E-05	4.85E-05	4.15E-05	3.33E-05	2.62E-05	2.50E-05	--	--	--
pmb0197	C20674	Nucleotides and derivatives	Nucleotides and derivatives	N7-Methylguanosine	5.55E-05	3.99E-05	3.58E-05	0.000214147	0.000779716	0.000549301	9.65E-09	9.39E-09	1.03E-08	--	--	--
pmb0530	C00003	Nucleotides and derivatives	Nucleotides and derivatives	Nicotinic acid adenine dinucleotide	1.55E-06	5.39E-05	4.04E-05	1.16E-05	7.04E-05	0.000109161	1.69E-05	1.45E-05	1.69E-05	--	--	--
pmb2922	C00029	Nucleotides and derivatives	Nucleotides and derivatives	Uridine 5'-diphospho-D-glucose	3.58E-05	0.000105373	0.000122793	6.98E-05	0.000229208	0.000208448	0.000647307	0.00060404	0.000543198	--	--	--
pmc0066	C06196	Nucleotides and derivatives	Nucleotides and derivatives	2'-Deoxyinosine-5'-monophosphate	0.000383706	0.0002441	0.000150019	0.000720196	0.000904753	0.000624744	0.005298031	0.00433825	0.003599482	--	--	--
pmc0274	C16614	Nucleotides and derivatives	Nucleotides and derivatives	6-Methylmercaptopurine	0.012286227	0.017634215	0.020077665	0.002331275	0.002813627	0.002848021	0.002085468	0.002824604	0.002053433	--	--	--
pme0230	C00212	Nucleotides and derivatives	Nucleotides and derivatives	Adenosine*	0.00493388	0.004989551	0.004956354	0.002525017	0.00147738	0.001155826	0.000726691	0.000564045	0.000557744	--	--	--
pme1184	C00330	Nucleotides and derivatives	Nucleotides and derivatives	Deoxyguanosine*	9.76E-05	0.000112161	0.000126463	0.00010509	7.00E-05	8.77E-05	8.11E-05	9.40E-05	8.01E-05	--	--	--
pme2651	C00006	Nucleotides and derivatives	Nucleotides and derivatives	NADP (Nicotinamide adenine dinucleotide phosphate)	6.71E-06	1.71E-05	1.89E-05	1.65E-05	3.35E-05	3.68E-05	1.05E-05	1.06E-05	1.88E-05	--	--	--
pme2879	C03088	Nucleotides and derivatives	Nucleotides and derivatives	5-Hydroxymethyluracil	1.47E-05	2.17E-05	1.73E-05	4.94E-06	9.55E-06	2.21E-05	9.65E-09	3.62E-05	1.03E-08	--	--	--
mws2118	C01604	Flavonoids	Chalcones	Phlorizin*	0.000925958	0.000936533	0.000799855	0.001816831	0.003359889	0.00294399	0.001173002	0.000865021	0.001234667	--	--	--
pme1201	C00774	Flavonoids	Chalcones	Phloretin	2.19E-05	2.76E-05	2.54E-05	1.85E-05	1.50E-05	2.42E-05	1.63E-06	2.89E-06	6.72E-05	--	--	--
mws0046	C09789	Flavonoids	Dihydroflavone	Naringenin-7-O-Neohesperidoside(Naringin)	1.24E-05	3.47E-06	1.10E-05	0.000138624	0.000297129	0.000335997	6.74E-05	6.50E-05	0.000159534	--	--	--
mws0789	C09827	Flavonoids	Dihydroflavone	Pinocembrin(Dihydrochrysin)	2.16E-05	3.75E-06	6.06E-06	5.61E-05	2.52E-05	9.52E-05	9.65E-09	9.39E-09	1.03E-08	--	--	--
pme0001	C09806	Flavonoids	Dihydroflavone	Hesperetin-7-O-neohesperidoside(Neohesperidin)*	0.001024684	0.000137931	0.000854357	0.000419916	0.000502878	0.000260054	0.00138023	0.000927497	0.001521921	--	--	--
mws0044	C01617	Flavonoids	Dihydroflavone	Dihydroquercetin(Taxifolin)	9.92E-05	0.000208493	0.000291256	2.41E-05	2.88E-05	2.66E-05	1.07E-05	7.59E-06	2.49E-05	--	--	--
mws1174	C16418	Flavonoids	Dihydroflavone	3-O-Acetylpinobanksin	9.32E-05	3.60E-05	9.83E-05	0.001401644	0.000256251	0.001056638	9.65E-09	9.39E-09	1.03E-08	--	--	--
Lmpp003789	C12095	Flavonoids	Anthocyanins	Cyanidin-3-O-(6''-p-Coumaroylglucoside)	0.000507901	0.000891297	0.000940883	0.000365124	0.000505732	0.000521056	7.20E-06	6.97E-06	1.32E-05	--	--	--
mws0058	C10038	Flavonoids	Flavanols	Diosmetin*	5.23E-05	0.000120729	9.33E-05	0.000185633	0.000101761	4.09E-05	2.93E-05	2.54E-05	3.57E-05	--	--	--
mws1073	C10195	Flavonoids	Flavanols	Apigenin-6,8-C-diglucoside*	7.91E-05	0.000104234	0.000106842	5.53E-05	6.62E-05	7.23E-05	0.000129185	0.000171227	0.000137475	--	--	--
mws1474	C19807	Flavonoids	Flavanols	5,7-Dihydroxy-3',4',5'-trimethoxyflavone*	3.37E-06	2.37E-06	2.40E-06	1.50E-05	3.79E-06	8.94E-06	1.54E-06	9.39E-09	1.03E-08	--	--	--
mws1662	C11621	Flavonoids	Flavanols	Tectochrysin	4.27E-06	1.19E-06	3.19E-06	5.26E-05	7.72E-06	2.41E-05	9.65E-09	9.39E-09	1.03E-08	--	--	--
pme2459	C03951	Flavonoids	Flavanols	Luteolin-7-O-glucoside (Cynaroside)*	7.77E-05	6.79E-05	6.08E-05	0.000412635	0.000725952	0.000689525	9.65E-09	9.39E-09	1.03E-08	--	--	--
pmp000001	C10058	Flavonoids	Flavanols	Hispidulin*	2.91E-05	8.64E-05	6.00E-05	0.00021772	0.000162365	5.34E-05	1.94E-05	1.29E-05	2.14E-05	--	--	--
pmp000006	C10040	Flavonoids	Flavanols	Eupatilin*	2.76E-06	2.09E-06	2.39E-06	9.27E-06	4.30E-06	5.29E-06	1.73E-06	9.39E-09	1.03E-08	--	--	--
pmp001079	C12630	Flavonoids	Flavanols	Luteolin-7-O-neohesperidoside (Lonicerin)*	5.21E-05	3.31E-05	3.10E-05	0.000231311	0.000371264	0.00040119	6.28E-06	8.09E-06	1.21E-05	--	--	--
Lmdp003808	C10022	Flavonoids	Flavonols	Azaleatin (5-O-Methylquercetin)	0.000635896	0.00143988	0.001339147	4.75E-05	1.30E-05	1.27E-05	5.65E-06	8.12E-06	7.35E-06	--	--	--
mws0055	C10190	Flavonoids	Flavonols	Tangeretin	0.001144367	0.00018923	0.001708837	0.000346829	0.000688032	0.000150437	0.00254819	0.002349021	0.001765492	--	--	--
mws0059	C05625	Flavonoids	Flavonols	Quercetin-3-O-rutinoside (Rutin)*	0.004103939	0.008107114	0.007906789	0.002563766	0.003192913	0.003856183	0.000638362	0.000758586	0.000956412	--	--	--
mws0091	C05623	Flavonoids	Flavonols	Quercetin-3-O-glucoside(Isoquercitrin)*	0.006982392	0.011114852	0.011535943	0.002555732	0.00261637	0.002129285	0.000114576	9.85E-05	7.68E-05	--	--	--
mws0913	C12626	Flavonoids	Flavonols	Kaempferol-3-O-galactoside (Trifolin)*	0.00085161	0.002037653	0.003232614	0.000379652	0.000536709	0.000558254	9.65E-09	9.39E-09	1.03E-08	--	--	--
mws0919	C16911	Flavonoids	Flavonols	Kaempferol-3-O-rhamnoside (Afzelin)(Kaempferin)	0.008743494	0.010231703	0.013449363	0.018722337	0.028506939	0.029688537	1.93E-05	9.64E-06	7.75E-06	--	--	--
pme2493	C16981	Flavonoids	Flavonols	Kaempferol-3,7-O-dirhamnoside(Kaempferitrin)	0.002905255	0.002476291	0.001999699	0.002149416	0.002596879	0.002724773	0.002251507	0.002046396	0.002144	--	--	--
pme3514	C10105	Flavonoids	Flavonols	Morin	4.70E-05	0.000218912	0.000250666	5.18E-05	3.85E-05	3.04E-05	1.38E-05	1.83E-05	0.000126508	--	--	--
pmp001111	C10196	Flavonoids	Flavonoid carbonoside	Violanthin	6.08E-05	4.50E-05	4.69E-05	3.57E-05	3.45E-05	3.94E-05	0.000309039	0.000387268	0.000331451	--	--	--
mws0773	C10018	Flavonoids	Biflavones	Amentoflavone	1.48E-05	1.56E-05	2.53E-05	0.003050425	0.001040927	0.000548944	6.84E-06	9.39E-09	2.67E-06	--	--	--
pmp001163	C10533	Flavonoids	Isoflavones	Tectoridin	1.77E-06	2.26E-06	4.35E-06	6.65E-06	3.39E-06	4.42E-06	4.26E-06	3.74E-06	4.54E-06	--	--	--
mws1013	C09263	Lignans and Coumarins	Coumarins	Esculetin	0.000129884	6.60E-05	0.000101823	0.000104328	3.13E-05	4.99E-05	9.65E-09	9.39E-09	5.76E-05	--	--	--
mws1015	C09264	Lignans and Coumarins	Coumarins	Esculin(6,7-DihydroxyCoumarin-6-glucoside)*	8.94E-05	6.70E-05	6.87E-05	0.002546526	0.004502882	0.005258683	0.000131212	0.000113883	0.000140494	--	--	--
mws0097	C05366	Lignans and Coumarins	Lignans	Pinoresinol*	0.00023176	4.45E-05	5.34E-05	5.39E-05	1.08E-05	1.26E-05	0.001143505	0.001200068	0.001894482	--	--	--
pmn001663	C10889	Lignans and Coumarins	Lignans	Syringaresinol*	4.92E-05	1.01E-05	7.80E-06	1.75E-05	9.25E-06	9.36E-06	7.54E-05	6.60E-05	0.0001407	--	--	--
ML10174588	C09376	Others	Others	Confertifoline	0.000596633	0.000523382	0.000614807	0.000538153	0.000405668	0.000458359	0.000943282	0.000849395	0.000903501	--	--	--
ML10181668	C03969	Others	Others	CYCLOLEUCINE	0.000917475	5.39E-09	5.54E-09	0.000423029	0.000535404	0.000578387	0.004967561	0.00606314	0.004105493	--	--	--
mws0983	C20792	Others	Others	N-Oleoylethanolamine	0.000112441	0.000152598	0.000112169	6.50E-05	4.01E-05	4.44E-05	4.78E-05	3.92E-05	4.76E-05	--	--	--
mws2104	C03844	Others	Others	D-Pinitol	0.000108563	6.81E-05	8.61E-05	0.000120891	0.000175208	0.000164721	6.42E-05	5.14E-05	7.56E-05	--	--	--
pma0948	C02735	Others	Others	Phenylethanolamine*	0.006095853	0.003200186	0.005088698	0.001678491	0.000577952	0.000272263	0.000341925	0.000340878	0.000666105	--	--	--
pmb0069	C09815	Others	Others	Benzamide	0.005753556	0.003568065	0.005078168	0.000210489	3.31E-05	3.29E-05	1.35E-05	1.14E-05	2.38E-05	--	--	--
pmn001380	C17878	Others	Others	Eucommiol*	7.98E-05	0.000108243	8.35E-05	6.92E-05	7.36E-05	9.35E-05	3.57E-05	4.04E-05	4.29E-05	--	--	--
Zmgn00204	C06030	Others	Others	2-methyl-3-oxosuccinic acid	5.90E-05	0.000212213	0.000190307	0.000152827	0.000234689	0.000255072	4.75E-05	2.71E-05	3.08E-05	--	--	--
Zmjn004133	C14827	Others	Others	9-HpODE*	4.65E-05	5.85E-05	5.10E-05	3.30E-05	4.53E-05	4.59E-05	8.64E-06	9.61E-06	1.32E-05	--	--	--
Zmjp00182	C03884	Others	Others	L-NMMA*	0.000661422	0.000348664	0.000401227	0.00013018	6.40E-05	3.68E-05	0.001129991	0.000597103	0.001165483	--	--	--
Zmjp00966	C06298	Others	Others	Vidarabine	0.004807354	0.005045631	0.004886764	0.002577826	0.001518972	0.001074794	0.000741653	0.00061588	0.000563908	--	--	--
mws0214	C00794	Others	Saccharides and Alcohols	D-Sorbitol*	0.006876538	0.008860246	0.008843484	0.013006296	0.00808065	0.008190151	0.013179111	0.012107085	0.01830559	--	--	--
mws0264	C01083	Others	Saccharides and Alcohols	D-(+)-Trehalose*	0.000585542	0.000897109	0.000881823	0.001225476	0.000799486	0.000700785	0.001735584	0.002492979	0.001524094	--	--	--
mws0437	C01904	Others	Saccharides and Alcohols	D-Arabitol*	2.59E-05	2.79E-05	2.43E-05	3.74E-05	3.07E-05	2.81E-05	2.04E-05	2.66E-05	2.83E-05	--	--	--
mws0866	C00092	Others	Saccharides and Alcohols	D-Glucose 6-phosphate*	0.000585178	0.00059866	0.00060996	0.00043975	0.000530879	0.000360173	0.000663632	0.00049774	0.000858595	--	--	--
mws1080	C01235	Others	Saccharides and Alcohols	Galactinol*	0.001854482	0.002097388	0.002140911	0.00368555	0.002976775	0.002625317	0.006254366	0.00897923	0.004944042	--	--	--
mws1090	C00103	Others	Saccharides and Alcohols	Glucose-1-phosphate*	0.000648349	0.000616407	0.000642138	0.000461401	0.000537762	0.000386593	0.000529428	0.000573663	0.000885719	--	--	--
mws1155	C00392	Others	Saccharides and Alcohols	Mannitol*	0.00483551	0.00611194	0.006027672	0.007614638	0.005250752	0.00496711	0.008155453	0.009211649	0.009517809	--	--	--
mws1333	C05402	Others	Saccharides and Alcohols	Melibiose*	0.000325689	0.000404709	0.000369813	0.000643377	0.000533568	0.000524464	0.001126022	0.001711224	0.001032422	--	--	--
mws1499	C00216	Others	Saccharides and Alcohols	D-(-)-Arabinose	7.33E-05	0.000119656	0.000101251	3.80E-05	4.58E-05	6.45E-05	0.000167284	0.000167336	0.000150751	--	--	--
mws1589	C00713	Others	Saccharides and Alcohols	Panose*	4.75E-05	1.57E-05	2.23E-05	6.53E-05	4.03E-05	3.62E-05	0.000176186	0.00020416	0.0001125	--	--	--
mws4170	C00031	Others	Saccharides and Alcohols	D-Glucose*	0.001667722	0.002925175	0.002762665	0.001543499	0.001096876	0.001077388	0.00523657	0.005297449	0.003639162	--	--	--
mws5038	C01742	Others	Saccharides and Alcohols	Isomaltulose*	0.000851682	0.000870327	0.000706863	0.001159695	0.001106621	0.000885665	0.001874915	0.003034491	0.001699282	--	--	--
mws5040	C19636	Others	Saccharides and Alcohols	Turanose	0.00048591	0.000581776	0.000454429	0.000686979	0.001158219	0.001086242	0.001583381	0.002011971	0.001430782	--	--	--
pma0134	C06463	Others	Saccharides and Alcohols	D-(-)-Threose	0.010852026	0.00510986	0.008299696	0.002981631	0.000947389	0.000557861	0.000577352	0.00060139	0.001145243	--	--	--
pme0500	C08243	Others	Saccharides and Alcohols	D-(+)-Melezitose*	1.53E-05	1.05E-05	9.46E-06	2.15E-05	1.76E-05	1.94E-05	4.54E-05	6.87E-05	1.93E-05	--	--	--
pme0516	C00137	Others	Saccharides and Alcohols	Inositol*	2.29E-05	2.18E-05	2.51E-05	0.000115417	0.000203243	0.000294408	0.000225419	0.000295333	0.000306031	--	--	--
pme0519	C00089	Others	Saccharides and Alcohols	D-(+)-Sucrose*	0.001391931	0.001925672	0.001784093	0.003051513	0.002480022	0.002145742	0.004942998	0.007005752	0.0038251	--	--	--
pme0534	C00257	Others	Saccharides and Alcohols	Gluconic acid	0.000728506	0.000491807	0.000462577	0.000553017	0.000494638	0.000543059	0.001366178	0.001376678	0.001305108	--	--	--
pme2125	C00492	Others	Saccharides and Alcohols	Raffinose*	3.61E-05	3.12E-05	2.26E-05	8.77E-05	4.69E-05	3.79E-05	0.000220785	0.000247577	0.000130019	--	--	--
pme2237	C01697	Others	Saccharides and Alcohols	Dulcitol*	0.00025971	0.000267149	0.000342648	0.000433281	0.00024507	0.000277271	0.000390901	0.000371902	0.000504582	--	--	--
pme2529	C07326	Others	Saccharides and Alcohols	1,5-Anhydro-D-glucitol	6.91E-05	8.39E-05	8.23E-05	0.000108655	0.000121278	0.000120126	9.83E-05	0.000149091	0.000115931	--	--	--
pme3705	C00191	Others	Saccharides and Alcohols	D-Glucoronic acid*	0.000165903	9.85E-05	0.00011297	0.000129703	0.000162948	0.00017709	0.000373321	0.000417906	0.000522626	--	--	--
pmb0789	C03996	Others	Vitamin	Pyridoxine-5'-O-glucoside	3.92E-05	3.50E-05	2.00E-05	0.000511916	0.00111802	0.001240704	0.00027699	0.00020972	0.000248397	--	--	--
pme0490	C00253	Others	Vitamin	Nicotinic acid*	0.00018882	0.000661822	0.000565164	0.000255272	0.000227789	0.000324486	0.000139986	0.000103457	0.000202564	--	--	--
pmn001627	C01158	Tannin	Tannin	Glucogallin*	0.000741194	0.00056585	0.000413076	0.001668364	0.001460935	0.001307605	0.000287244	0.000332919	0.000660181	--	--	--
pmn001646	C17624	Tannin	Proanthocyanidins	Procyanidin C1*	0.002481125	0.001743889	0.001974757	0.004304773	0.005376223	0.005847731	0.007812541	0.009104932	0.009130496	--	--	--
pmn001648	C17632	Tannin	Proanthocyanidins	Cinnamtannin D1	0.000524809	0.000456092	0.000440653	0.000347155	0.000414822	0.000419722	0.00035942	0.00042477	0.000443814	--	--	--
pmn001649	C17625	Tannin	Proanthocyanidins	Cinnamtannin A2	0.000291032	0.000310258	0.000292395	0.000351365	0.000396854	0.000441742	0.00061987	0.000758638	0.000642194	--	--	--
pmn001650	C17629	Tannin	Proanthocyanidins	Cinnamtannin B2	0.000396394	0.000439897	0.000355519	0.000607859	0.000882217	0.000908794	0.002253974	0.002104813	0.002147316	--	--	--
pmn001667	C10238	Tannin	Proanthocyanidins	Procyanidin B4	0.006164855	0.005741425	0.005847969	0.005542468	0.006810706	0.007066702	0.009546516	0.00967534	0.010206899	--	--	--
pma0702	C21170	Alkaloids	Phenolamine	N,N'-Bis(Sinapoyl)Spermidine	4.98E-06	5.46E-06	3.33E-06	4.58E-05	8.39E-05	8.14E-05	1.67E-06	3.10E-06	3.72E-06	--	--	--
pmb0896	C10497	Alkaloids	Phenolamine	N-Feruloylputrescine*	5.34E-05	0.000101143	9.36E-05	7.53E-09	7.83E-09	8.05E-09	9.65E-09	9.39E-09	1.03E-08	--	--	--
Lmtn003032	C00844	Alkaloids	Alkaloids	Sambunigrin	0.00015181	0.000172112	0.000197476	7.53E-09	7.83E-09	8.05E-09	9.65E-09	9.39E-09	1.03E-08	--	--	--
mws0191	C00719	Alkaloids	Alkaloids	Betaine*	0.001009429	0.000735758	0.00063407	0.003355643	0.004699094	0.004615077	0.005366677	0.004360366	0.004557987	--	--	--
pmb1912	C00234	Alkaloids	Alkaloids	10-Formyltetrahydrofuran	0.000143021	0.00015775	0.000145683	3.65E-05	1.70E-05	1.44E-05	3.19E-05	3.49E-05	4.89E-05	--	--	--
pmp000966	C10172	Alkaloids	Pyrrole alkaloids	Stachydrine*	0.001344243	0.001053188	0.000883486	0.004284688	0.006895717	0.008630014	0.000362584	0.00067676	0.000348467	--	--	--
HJN110	C08619	Terpenoids	Triterpene	Betulinic acid*	0.005647773	0.005510093	0.005998112	0.007394449	0.006680797	0.006152541	0.003873824	0.004339919	0.00304773	--	--	--
mws1610	C16939	Terpenoids	Triterpene	Maslinic acid*	0.004519088	0.003433375	0.003637345	0.005367555	0.005955115	0.004761847	0.004216093	0.005690413	0.005420321	--	--	--
mws4053	C08988	Terpenoids	Triterpene	Ursolic acid	0.003420484	0.002073842	0.00244446	0.004274645	0.002554417	0.002441698	0.000775955	0.000829939	0.000493249	--	--	--
pmn001426	C17890	Terpenoids	Triterpene	Euscaphic acid	0.0001114	0.000277095	0.000178397	0.000565152	0.000765377	0.000852304	0.000288435	0.000496144	0.000262725	--	--	--
pmn001708	C08617	Terpenoids	Triterpene	Asiatic acid*	0.001806794	0.002311225	0.001408368	0.00459317	0.005461669	0.005169422	0.002045782	0.002529073	0.002725141	--	--	--
mws1565	C09781	Terpenoids	Sesquiterpenoids	Geniposide	8.35E-05	1.85E-05	1.67E-05	0.000289292	0.000417467	0.00051349	9.65E-09	9.39E-09	1.03E-08	--	--	--
mws0192	C00042	Organic acids	Organic acids	Succinic acid*	0.00640308	0.012533642	0.012112987	0.008199716	0.012537589	0.013299649	0.005441438	0.006587648	0.008976234	--	--	--
mws0208	C06104	Organic acids	Organic acids	Adipic Acid*	7.34E-05	9.86E-05	0.000107255	2.33E-05	1.97E-05	8.05E-09	2.60E-05	2.87E-05	3.89E-05	--	--	--
mws0237	C08261	Organic acids	Organic acids	Anchoic Acid*	0.000805277	0.001138267	0.000873571	0.00059261	0.000788774	0.000950742	0.000303365	0.000391576	0.000421664	--	--	--
mws0344	C00502	Organic acids	Organic acids	D-Xylonic acid	0.001774859	0.000926228	0.000869876	0.001526509	0.001839525	0.001873399	0.001083225	0.001068211	0.001440845	--	--	--
mws0639	C00196	Organic acids	Organic acids	2,3-Dihydroxybenzoic Acid*	0.000100544	0.000198996	0.00015486	0.000294046	0.000124662	0.000139365	0.001018407	0.001397332	0.003633216	--	--	--
mws0671	C00263	Organic acids	Organic acids	L-Homoserine*	0.000733282	0.000126415	0.000101799	0.000182001	0.000218166	0.000223393	0.004430721	0.003896049	0.003268545	--	--	--
mws1189	C00333	Organic acids	Organic acids	D-Galacturonic acid(Gal A)*	0.000137703	8.48E-05	0.000106651	0.000109057	0.000127221	0.000131091	0.000367475	0.000408194	0.000564319	--	--	--
mws2628	C15987	Organic acids	Organic acids	N-Methyl-4-aminobutyric acid*	4.11E-05	2.81E-05	3.49E-05	2.47E-05	1.50E-05	1.11E-05	7.41E-05	7.66E-05	6.73E-05	--	--	--
pmb2657	C03406	Organic acids	Organic acids	Argininosuccinic acid	7.89E-05	6.44E-05	7.50E-05	4.69E-05	4.32E-05	6.02E-05	9.65E-09	9.39E-09	1.03E-08	--	--	--
pmb2826	C00815	Organic acids	Organic acids	Citramalate	2.19E-05	4.82E-05	3.60E-05	8.62E-05	5.79E-05	5.48E-05	1.27E-05	1.71E-05	1.68E-05	--	--	--
pmb3099	C06608	Organic acids	Organic acids	Diethyl phosphate	8.15E-05	6.87E-05	4.76E-05	7.35E-05	8.79E-05	7.11E-05	0.000127865	8.20E-05	8.60E-05	--	--	--
pme0243	C00489	Organic acids	Organic acids	Glutaric acid*	4.68E-05	4.97E-05	7.50E-07	5.34E-05	4.87E-05	6.24E-05	3.93E-05	3.72E-05	5.90E-05	--	--	--
pme0282	C01606	Organic acids	Organic acids	Phthalic acid*	3.64E-05	3.16E-05	2.34E-05	6.09E-05	4.73E-05	6.16E-05	1.82E-05	1.08E-05	1.81E-05	--	--	--
pme1216	C10164	Organic acids	Organic acids	2-Picolinic acid*	0.000112619	0.000253633	0.000250654	5.97E-05	4.31E-05	8.04E-05	3.39E-05	2.95E-05	4.83E-05	--	--	--
pme3011	C00334	Organic acids	Organic acids	γ-Aminobutyric acid*	0.002954725	0.002259459	0.002332931	0.003698019	0.001768001	0.001292848	0.000406282	0.000670094	0.000282932	--	--	--
pme3096	C00872	Organic acids	Organic acids	Aminomalonic acid	0.000272919	0.000499315	0.000522899	0.000360663	0.000498145	0.000536538	0.00022484	0.00029381	0.000387164	--	--	--
pmb2791	C16321	Lipids	Glycerol ester	9-HpOTrE	3.86E-05	4.07E-05	4.03E-05	3.00E-05	3.02E-05	3.40E-05	9.47E-06	8.41E-06	4.57E-05	--	--	--
pmb2804	C04717	Lipids	Glycerol ester	13-HPODE*	0.000124395	8.24E-05	7.58E-05	7.22E-05	5.89E-05	7.51E-05	3.81E-05	4.12E-05	4.11E-05	--	--	--
mws0367	C06427	Lipids	Free fatty acids	α-Linolenic Acid*	0.010335942	0.009663109	0.010229743	0.015763888	0.012568043	0.011698683	0.004442842	0.004185425	0.004956963	--	--	--
mws0396	C01712	Lipids	Free fatty acids	Elaidic Acid	0.015310025	0.015560553	0.016252673	0.013018849	0.005618117	0.00576652	0.0059535	0.004289534	0.003541619	--	--	--
pmb0889	C08364	Lipids	Free fatty acids	Punicic acid	0.001508834	0.001862102	0.001460776	0.000726649	0.000674954	0.000626613	0.00026104	0.000290743	0.000364499	--	--	--
pmn001686	C08285	Lipids	Free fatty acids	10,16-Dihydroxypalmitic acid	7.71E-05	0.000207846	0.000219036	2.71E-05	2.29E-05	2.29E-05	9.65E-09	9.39E-09	1.03E-08	--	--	--
Rfmb091	C14767	Lipids	Free fatty acids	9(S)-HODE*	0.00068687	0.000952111	0.000760934	0.00030926	0.000285426	0.000300731	8.96E-05	0.000102097	0.00011855	--	--	--
pme0026	C00047	Amino acids and derivatives	Amino acids and derivatives	L-Lysine	0.011657517	0.002753878	0.001856454	0.004541282	0.004797766	0.005092415	0.011349245	0.016918206	0.008723743	Carboxylic acids and derivatives	C00047	2-Oxocarboxylic acid metabolism(ko01210);;Tropane, piperidine and pyridine alkaloid biosynthesis(ko00960);;Aminoacyl-tRNA biosynthesis(ko00970);;Lysine degradation(ko00310);;Biosynthesis of secondary metabolites(ko01110);;ABC transporters(ko02010);;Biotin metabolism(ko00780);;Lysine biosynthesis(ko00300);;Biosynthesis of amino acids(ko01230);;Metabolic pathways(ko01100)
mws0219	C00049	Amino acids and derivatives	Amino acids and derivatives	L-Aspartic Acid	0.001011853	0.000510908	0.00042341	0.000306691	0.000120016	0.000129947	0.009544478	0.008478506	0.005466634	Carboxylic acids and derivatives	C00049	Pantothenate and CoA biosynthesis(ko00770);;beta-Alanine metabolism(ko00410);;Alanine, aspartate and glutamate metabolism(ko00250);;2-Oxocarboxylic acid metabolism(ko01210);;Arginine biosynthesis(ko00220);;Monobactam biosynthesis(ko00261);;Histidine metabolism(ko00340);;Carbon metabolism(ko01200);;Biosynthesis of amino acids(ko01230);;Metabolic pathways(ko01100);;Nicotinate and nicotinamide metab…
mws0260	C00062	Amino acids and derivatives	Amino acids and derivatives	L-Arginine	0.0220013	0.008944727	0.011099927	0.001782267	0.00060517	0.000732456	0.016857077	0.008940945	0.017025982	Carboxylic acids and derivatives	C00062	Biosynthesis of amino acids(ko01230);;Metabolic pathways(ko01100);;Monobactam biosynthesis(ko00261);;Arginine and proline metabolism(ko00330);;ABC transporters(ko02010);;Biosynthesis of secondary metabolites(ko01110);;Aminoacyl-tRNA biosynthesis(ko00970);;Arginine biosynthesis(ko00220);;D-Arginine and D-ornithine metabolism(ko00472)
pme0193	C00064	Amino acids and derivatives	Amino acids and derivatives	L-Glutamine	0.011902015	0.002734885	0.001827756	0.004447382	0.004734595	0.005106547	0.010223116	0.017043387	0.008692182	Carboxylic acids and derivatives	C00064	Pyrimidine metabolism(ko00240);;Aminoacyl-tRNA biosynthesis(ko00970);;Arginine biosynthesis(ko00220);;Alanine, aspartate and glutamate metabolism(ko00250);;Metabolic pathways(ko01100);;Biosynthesis of amino acids(ko01230);;Glyoxylate and dicarboxylate metabolism(ko00630);;Nitrogen metabolism(ko00910);;ABC transporters(ko02010);;Purine metabolism(ko00230)
pme0010	C00065	Amino acids and derivatives	Amino acids and derivatives	L-Serine	0.000195656	0.00013397	0.000140763	0.000171054	0.000179767	0.000164524	0.00304352	0.003002048	0.002535086	Carboxylic acids and derivatives	C00065	Aminoacyl-tRNA biosynthesis(ko00970);;Biosynthesis of secondary metabolites(ko01110);;Vancomycin resistance(ko01502);;Cysteine and methionine metabolism(ko00270);;Cyanoamino acid metabolism(ko00460);;Sphingolipid metabolism(ko00600);;ABC transporters(ko02010);;Glyoxylate and dicarboxylate metabolism(ko00630);;Monobactam biosynthesis(ko00261);;Carbon metabolism(ko01200);;Biosynthesis of amino acid…
pme1210	C00073	Amino acids and derivatives	Amino acids and derivatives	L-Methionine	9.35E-05	0.000172567	0.00013147	3.56E-05	2.97E-05	2.93E-05	1.29E-05	1.63E-05	1.39E-05	Carboxylic acids and derivatives	C00073	2-Oxocarboxylic acid metabolism(ko01210);;Glucosinolate biosynthesis(ko00966);;Cysteine and methionine metabolism(ko00270);;Biosynthesis of secondary metabolites(ko01110);;Biosynthesis of amino acids(ko01230);;Metabolic pathways(ko01100);;Aminoacyl-tRNA biosynthesis(ko00970)
pme2527	C00077	Amino acids and derivatives	Amino acids and derivatives	L-Ornithine	0.000801998	6.78E-05	4.86E-05	0.000112404	1.66E-05	1.42E-05	0.006527452	0.007904447	0.003941511	Carboxylic acids and derivatives	C00077	Biosynthesis of secondary metabolites(ko01110);;Arginine and proline metabolism(ko00330);;ABC transporters(ko02010);;Metabolic pathways(ko01100);;Biosynthesis of amino acids(ko01230);;Arginine biosynthesis(ko00220);;D-Arginine and D-ornithine metabolism(ko00472);;2-Oxocarboxylic acid metabolism(ko01210);;Glutathione metabolism(ko00480)
mws0282	C00078	Amino acids and derivatives	Amino acids and derivatives	L-Tryptophan	0.000986762	0.000608917	0.000425651	0.000135812	0.000191958	0.000185444	0.003948478	0.002594688	0.00310948	Indoles and derivatives	C00078	Aminoacyl-tRNA biosynthesis(ko00970);;Phenylalanine, tyrosine and tryptophan biosynthesis(ko00400);;Indole alkaloid biosynthesis(ko00901);;Tryptophan metabolism(ko00380);;2-Oxocarboxylic acid metabolism(ko01210);;Glucosinolate biosynthesis(ko00966);;Glycine, serine and threonine metabolism(ko00260);;Biosynthesis of amino acids(ko01230);;Metabolic pathways(ko01100);;Biosynthesis of secondary metab…
pme0021	C00079	Amino acids and derivatives	Amino acids and derivatives	L-Phenylalanine	0.011062309	0.01549225	0.016675757	0.002015762	0.002632728	0.00254509	0.001819676	0.00224679	0.001665319	Carboxylic acids and derivatives	C00079	Tropane, piperidine and pyridine alkaloid biosynthesis(ko00960);;2-Oxocarboxylic acid metabolism(ko01210);;Glucosinolate biosynthesis(ko00966);;Aminoacyl-tRNA biosynthesis(ko00970);;Phenylalanine, tyrosine and tryptophan biosynthesis(ko00400);;Biosynthesis of secondary metabolites(ko01110);;Cyanoamino acid metabolism(ko00460);;Phenylpropanoid biosynthesis(ko00940);;ABC transporters(ko02010);;Phen…
mws0250	C00082	Amino acids and derivatives	Amino acids and derivatives	L-Tyrosine	0.004379659	0.002897794	0.002508138	0.002967153	0.003168637	0.00355182	0.002473966	0.000835385	0.001878015	Carboxylic acids and derivatives	C00082	Monobactam biosynthesis(ko00261);;Biosynthesis of amino acids(ko01230);;Metabolic pathways(ko01100);;Tyrosine metabolism(ko00350);;Thiamine metabolism(ko00730);;Glucosinolate biosynthesis(ko00966);;2-Oxocarboxylic acid metabolism(ko01210);;Isoquinoline alkaloid biosynthesis(ko00950);;Phenylalanine metabolism(ko00360);;Betalain biosynthesis(ko00965);;Biosynthesis of secondary metabolites(ko01110);…
mws4134	C00127	Amino acids and derivatives	Amino acids and derivatives	Oxidized Glutathione	1.46E-05	1.54E-05	1.85E-05	8.12E-06	1.32E-05	9.28E-06	5.70E-06	3.50E-06	5.56E-06	Carboxylic acids and derivatives	C00127	Glutathione metabolism(ko00480)
mws0254	C00135	Amino acids and derivatives	Amino acids and derivatives	L-Histidine	0.002636948	0.000905437	0.000862117	0.000536345	0.000448426	0.000554543	0.00758354	0.004390096	0.005037353	Carboxylic acids and derivatives	C00135	Metabolic pathways(ko01100);;Biosynthesis of amino acids(ko01230);;Aminoacyl-tRNA biosynthesis(ko00970);;Histidine metabolism(ko00340);;ABC transporters(ko02010);;beta-Alanine metabolism(ko00410);;Biosynthesis of secondary metabolites(ko01110)
pme0006	C00148	Amino acids and derivatives	Amino acids and derivatives	L-Proline	0.004883982	0.004389561	0.004560614	0.000180704	0.000274854	0.000286993	0.000398119	0.000611499	0.00031981	Carboxylic acids and derivatives	C00148	Metabolic pathways(ko01100);;Biosynthesis of amino acids(ko01230);;Aminoacyl-tRNA biosynthesis(ko00970);;Arginine and proline metabolism(ko00330);;ABC transporters(ko02010);;Carbapenem biosynthesis(ko00332);;Biosynthesis of secondary metabolites(ko01110)
mws0001	C00152	Amino acids and derivatives	Amino acids and derivatives	L-Asparagine	0.012866466	0.000896809	0.00059462	0.001933411	7.47E-05	6.22E-05	0.058181372	0.060955823	0.047345473	Carboxylic acids and derivatives	C00152	Biosynthesis of secondary metabolites(ko01110);;Alanine, aspartate and glutamate metabolism(ko00250);;Cyanoamino acid metabolism(ko00460);;Aminoacyl-tRNA biosynthesis(ko00970);;Biosynthesis of amino acids(ko01230);;Metabolic pathways(ko01100)
pme0008	C00327	Amino acids and derivatives	Amino acids and derivatives	L-Citrulline	0.000612223	0.000253016	0.000292753	0.000193475	0.000125132	0.000187304	0.000294312	0.000257268	0.000355248	Carboxylic acids and derivatives	C00327	Arginine biosynthesis(ko00220);;Biosynthesis of secondary metabolites(ko01110);;Metabolic pathways(ko01100);;Biosynthesis of amino acids(ko01230)
pme2122	C00388	Amino acids and derivatives	Amino acids and derivatives	Histamine	0.00029878	0.000228516	0.000245271	0.000374447	0.000322624	0.000353196	0.00035234	0.000347711	0.000473695	Organonitrogen compounds	C00388	Metabolic pathways(ko01100);;Histidine metabolism(ko00340);;Biosynthesis of secondary metabolites(ko01110)
Rfmb319	C00408	Amino acids and derivatives	Amino acids and derivatives	Pipecolic acid	0.008157553	0.005168936	0.004504696	0.005273488	0.004471209	0.004139527	0.00913678	0.006088906	0.012862398	Carboxylic acids and derivatives	C00408	Tropane, piperidine and pyridine alkaloid biosynthesis(ko00960);;Lysine degradation(ko00310);;Biosynthesis of secondary metabolites(ko01110);;Metabolic pathways(ko01100)
mws0216	C01157	Amino acids and derivatives	Amino acids and derivatives	Trans-4-Hydroxy-L-proline	0.000476152	0.000257198	0.000326002	0.000466464	0.00030188	0.000343457	0.001592391	0.001556417	0.002011122	Carboxylic acids and derivatives	C01157	Metabolic pathways(ko01100);;Arginine and proline metabolism(ko00330)
pme2890	C01817	Amino acids and derivatives	Amino acids and derivatives	L-Homocystine	1.73E-05	1.53E-05	1.25E-05	5.43E-06	8.31E-06	6.45E-06	9.65E-09	9.39E-09	1.03E-08	Carboxylic acids and derivatives	C01817	Cysteine and methionine metabolism(ko00270)
pme0122	C02727	Amino acids and derivatives	Amino acids and derivatives	N6-Acetyl-L-lysine	6.94E-05	2.88E-05	3.27E-05	4.85E-05	4.63E-05	5.25E-05	4.25E-05	5.71E-05	2.17E-05	Carboxylic acids and derivatives	C02727	Lysine degradation(ko00310)
pme0241	C00180	Phenolic acids	Phenolic acids	Benzoic acid	9.54E-05	0.000195635	0.000124665	6.54E-05	2.97E-05	2.22E-05	1.91E-05	2.68E-05	5.29E-05	Benzene and substituted derivatives	C00180	Metabolic pathways(ko01100);;Phenylalanine metabolism(ko00360);;Biosynthesis of secondary metabolites(ko01110)
mws0093	C00590	Phenolic acids	Phenolic acids	Coniferyl alcohol	4.27E-05	3.45E-05	4.01E-05	6.94E-05	1.61E-05	1.69E-05	0.000581106	0.000672712	0.00157944	Phenols	C00590	Metabolic pathways(ko01100);;Phenylpropanoid biosynthesis(ko00940);;Biosynthesis of secondary metabolites(ko01110)
mws0628	C00633	Phenolic acids	Phenolic acids	4-Hydroxybenzaldehyde	5.01E-05	6.37E-05	5.43E-05	9.65E-05	0.000106503	0.000128927	1.28E-05	2.93E-05	9.64E-05	Organooxygen compounds	C00633	Metabolic pathways(ko01100)
mws0906	C00761	Phenolic acids	Phenolic acids	Coniferin	6.10E-05	0.000164832	7.43E-05	0.000948796	0.001922709	0.001550702	0.000291009	0.00020899	0.000185423	Carbohydrates and carbohydrate conjugates	C00761	Phenylpropanoid biosynthesis(ko00940)
mws2212	C01197	Phenolic acids	Phenolic acids	Caffeic acid	0.001277309	0.001065111	0.001010103	0.002351025	0.000847612	0.001763389	0.000247053	0.0002723	0.003452424	Cinnamic acids and derivatives	C01197	Biosynthesis of secondary metabolites(ko01110);;Phenylpropanoid biosynthesis(ko00940);;Metabolic pathways(ko01100)
mws0853	C02325	Phenolic acids	Phenolic acids	Sinapyl alcohol	1.68E-05	3.71E-06	3.52E-06	1.98E-05	7.41E-06	1.25E-05	0.000104852	0.000120664	0.000864255	Phenols	C02325	Metabolic pathways(ko01100);;Phenylpropanoid biosynthesis(ko00940);;Biosynthesis of secondary metabolites(ko01110)
mws0921	C02646	Phenolic acids	Phenolic acids	p-Coumaryl alcohol	8.36E-06	8.78E-06	5.72E-06	7.16E-06	5.59E-06	3.21E-06	2.07E-05	3.30E-05	4.42E-05	Cinnamyl alcohols	C02646	Biosynthesis of secondary metabolites(ko01110);;Phenylpropanoid biosynthesis(ko00940);;Metabolic pathways(ko01100)
mws0009	C02666	Phenolic acids	Phenolic acids	Coniferaldehyde	3.55E-05	1.81E-05	2.11E-05	2.39E-05	7.83E-09	1.09E-05	9.66E-05	9.70E-05	0.000318633	--	C02666	Metabolic pathways(ko01100);;Phenylpropanoid biosynthesis(ko00940);;Biosynthesis of secondary metabolites(ko01110)
pma0149	C02887	Phenolic acids	Phenolic acids	Sinapoyl malate	2.55E-06	4.81E-06	3.21E-06	1.61E-05	2.26E-05	2.63E-05	9.65E-09	3.84E-06	1.03E-08	--	C02887	Phenylpropanoid biosynthesis(ko00940)
pmb0751	C02947	Phenolic acids	Phenolic acids	Trans-5-O-(4-Coumaroyl)shikimate	0.000630478	0.000368142	0.000594176	8.42E-05	2.45E-05	2.15E-05	9.67E-06	1.71E-05	4.06E-05	--	C02947	Stilbenoid, diarylheptanoid and gingerol biosynthesis(ko00945);;Flavonoid biosynthesis(ko00941);;Metabolic pathways(ko01100);;Biosynthesis of secondary metabolites(ko01110);;Phenylpropanoid biosynthesis(ko00940)
pme3083	C05653	Phenolic acids	Phenolic acids	2-(Formylamino)benzoic acid	3.77E-05	5.76E-05	4.84E-05	4.45E-05	1.81E-05	4.99E-05	6.98E-06	6.44E-06	3.83E-05	Benzene and substituted derivatives	C05653	Tryptophan metabolism(ko00380)
mws2368	C06044	Phenolic acids	Phenolic acids	Tyrosol	2.77E-05	1.89E-05	2.67E-05	3.55E-05	2.17E-05	2.03E-05	1.68E-05	1.82E-05	0.000127206	Phenols	C06044	Tyrosine metabolism(ko00350)
mws2367	C06046	Phenolic acids	Phenolic acids	Salidroside	0.000301738	0.000155426	0.000141754	0.001414114	0.000590352	0.000364645	7.84E-05	0.000135362	0.000108591	--	C06046	Tyrosine metabolism(ko00350)
Hmln002806	C10434	Phenolic acids	Phenolic acids	5-O-Caffeoylshikimic acid	0.015081921	0.015323289	0.013756668	0.017747346	0.011092316	0.011352552	0.002219329	0.002443428	0.002841895	Cinnamic acids and derivatives	C10434	Phenylpropanoid biosynthesis(ko00940);;Biosynthesis of secondary metabolites(ko01110);;Stilbenoid, diarylheptanoid and gingerol biosynthesis(ko00945);;Flavonoid biosynthesis(ko00941);;Metabolic pathways(ko01100)
pmb0142	C10945	Phenolic acids	Phenolic acids	Caffeic aldehyde	8.07E-06	1.09E-05	1.20E-05	7.70E-05	0.000113342	0.000131315	5.36E-05	6.44E-05	6.61E-05	--	C10945	Biosynthesis of secondary metabolites(ko01110);;Phenylpropanoid biosynthesis(ko00940)
pme2117	C00008	Nucleotides and derivatives	Nucleotides and derivatives	Adenosine 5'-diphosphate	4.22E-06	1.15E-05	1.16E-05	1.08E-05	2.41E-05	4.11E-05	1.87E-05	1.96E-05	1.80E-05	Purine nucleotides	C00008	Photosynthesis(ko00195);;Zeatin biosynthesis(ko00908);;Oxidative phosphorylation(ko00190);;Metabolic pathways(ko01100);;Purine metabolism(ko00230);;Biosynthesis of secondary metabolites(ko01110)
pmb0981	C00020	Nucleotides and derivatives	Nucleotides and derivatives	Adenosine 5'-monophosphate	0.000253181	0.0004798	0.000488886	0.000755815	0.000702249	0.000923463	0.001169248	0.000951605	0.001136586	Purine nucleotides	C00020	Zeatin biosynthesis(ko00908);;Metabolic pathways(ko01100);;Biosynthesis of secondary metabolites(ko01110);;Purine metabolism(ko00230)
pme3188	C00105	Nucleotides and derivatives	Nucleotides and derivatives	Uridine 5'-monophosphate	8.29E-06	7.79E-06	7.14E-06	1.29E-05	8.18E-06	5.79E-06	4.62E-05	4.98E-05	4.99E-05	Pyrimidine nucleotides	C00105	Metabolic pathways(ko01100);;Pyrimidine metabolism(ko00240)
pme0257	C00106	Nucleotides and derivatives	Nucleotides and derivatives	Uracil	5.14E-05	3.49E-05	3.45E-05	7.08E-05	0.000115309	0.000120743	8.64E-05	7.64E-05	0.000137303	Diazines	C00106	beta-Alanine metabolism(ko00410);;Pyrimidine metabolism(ko00240);;Metabolic pathways(ko01100);;Pantothenate and CoA biosynthesis(ko00770)
pmb0998	C00144	Nucleotides and derivatives	Nucleotides and derivatives	Guanosine 5'-monophosphate	5.18E-06	6.75E-06	4.28E-06	8.04E-06	7.19E-06	5.68E-06	3.69E-05	3.08E-05	3.68E-05	Purine nucleotides	C00144	Purine metabolism(ko00230);;Metabolic pathways(ko01100)
pme0040	C00147	Nucleotides and derivatives	Nucleotides and derivatives	Adenine	0.002598884	0.003446737	0.002363846	0.009226846	0.014169068	0.017680394	0.000135599	0.000137115	0.001135935	Imidazopyrimidines	C00147	Zeatin biosynthesis(ko00908);;Metabolic pathways(ko01100);;Purine metabolism(ko00230)
pme1474	C00170	Nucleotides and derivatives	Nucleotides and derivatives	5'-Deoxy-5'-(methylthio)adenosine	0.003652365	0.004209935	0.005254852	0.001824028	0.001974568	0.002065426	0.001761863	0.00202209	0.002130163	5'-deoxyribonucleosides	C00170	Cysteine and methionine metabolism(ko00270);;Metabolic pathways(ko01100);;Zeatin biosynthesis(ko00908)
pme0264	C00214	Nucleotides and derivatives	Nucleotides and derivatives	Thymidine	8.52E-05	8.38E-05	0.000107298	6.47E-05	2.08E-05	2.56E-05	1.50E-05	1.42E-05	1.72E-05	Pyrimidine nucleosides	C00214	Pyrimidine metabolism(ko00240);;Metabolic pathways(ko01100)
pme1109	C00242	Nucleotides and derivatives	Nucleotides and derivatives	Guanine	0.000912771	0.001174456	0.000851586	0.001014242	0.001236356	0.001824386	4.95E-05	5.47E-05	0.000600775	Imidazopyrimidines	C00242	Metabolic pathways(ko01100);;Purine metabolism(ko00230)
pme0033	C00262	Nucleotides and derivatives	Nucleotides and derivatives	Hypoxanthine	2.33E-05	4.57E-05	3.79E-05	7.92E-05	0.00010605	0.000134213	9.65E-09	9.39E-09	1.03E-08	Imidazopyrimidines	C00262	Purine metabolism(ko00230);;Metabolic pathways(ko01100)
pme3184	C00360	Nucleotides and derivatives	Nucleotides and derivatives	2'-Deoxyadenosine-5'-monophosphate	1.30E-05	1.59E-05	7.74E-06	0.000171105	0.000406791	0.00044125	0.000130772	6.79E-05	0.000100313	Purine nucleotides	C00360	Purine metabolism(ko00230);;Metabolic pathways(ko01100)
mws0255	C00380	Nucleotides and derivatives	Nucleotides and derivatives	Cytosine	0.000334286	0.000266664	0.000288195	0.000378723	0.000336102	0.000361031	0.000480646	0.000451768	0.000557172	Diazines	C00380	Pyrimidine metabolism(ko00240);;Metabolic pathways(ko01100)
pme0256	C00385	Nucleotides and derivatives	Nucleotides and derivatives	Xanthine	0.001349731	0.000270373	0.000285652	2.77E-05	2.65E-05	2.71E-05	1.47E-05	2.38E-05	2.35E-05	Imidazopyrimidines	C00385	Biosynthesis of secondary metabolites(ko01110);;Purine metabolism(ko00230);;Caffeine metabolism(ko00232);;Metabolic pathways(ko01100)
pme1178	C00387	Nucleotides and derivatives	Nucleotides and derivatives	Guanosine	0.007938003	0.008939334	0.009059029	0.003384851	0.001840656	0.001506518	0.000828374	0.000693763	0.000727192	Purine nucleosides	C00387	Metabolic pathways(ko01100);;Purine metabolism(ko00230)
mws0675	C00455	Nucleotides and derivatives	Nucleotides and derivatives	β-Nicotinamide mononucleotide	6.66E-05	5.76E-05	5.60E-05	0.000272286	0.000424002	0.000454513	0.000193959	0.00015125	0.000177807	Pyridine nucleotides	C00455	Nicotinate and nicotinamide metabolism(ko00760);;Metabolic pathways(ko01100)
pme3732	C00475	Nucleotides and derivatives	Nucleotides and derivatives	Cytidine	0.001831101	0.001394884	0.001206126	0.001163043	0.001136205	0.001219865	0.000347449	0.00030179	0.000281445	Pyrimidine nucleosides	C00475	Metabolic pathways(ko01100);;Pyrimidine metabolism(ko00240)
pme3961	C00559	Nucleotides and derivatives	Nucleotides and derivatives	Deoxyadenosine	0.000257871	0.000351216	0.000322091	0.000184914	9.19E-05	0.000100467	0.000112774	0.000115104	0.000108728	Purine nucleosides	C00559	Purine metabolism(ko00230);;Metabolic pathways(ko01100)
mws0884	C00575	Nucleotides and derivatives	Nucleotides and derivatives	Cyclic AMP	0.000243779	0.000195185	0.000242642	0.000101349	6.04E-05	3.84E-05	3.49E-05	2.93E-05	2.71E-05	Purine nucleotides	C00575	Purine metabolism(ko00230)
pme1194	C00881	Nucleotides and derivatives	Nucleotides and derivatives	Deoxycytidine	6.60E-05	7.07E-05	6.65E-05	6.48E-05	5.20E-05	4.93E-05	2.16E-05	3.22E-05	2.73E-05	Pyrimidine nucleosides	C00881	Pyrimidine metabolism(ko00240)
mws0668	C01762	Nucleotides and derivatives	Nucleotides and derivatives	Xanthosine	0.000221574	0.00038227	0.00050435	0.000147579	0.00014431	8.84E-05	6.80E-05	5.40E-05	9.18E-05	Purine nucleosides	C01762	Purine metabolism(ko00230);;Biosynthesis of secondary metabolites(ko01110);;Caffeine metabolism(ko00232);;Metabolic pathways(ko01100)
pme0376	C00509	Flavonoids	Dihydroflavone	Naringenin	3.65E-06	1.43E-05	8.95E-06	6.99E-06	1.08E-05	1.11E-05	1.60E-06	1.92E-06	3.23E-05	Flavonoids	C00509	Isoflavonoid biosynthesis(ko00943);;Biosynthesis of secondary metabolites(ko01110);;Metabolic pathways(ko01100);;Flavonoid biosynthesis(ko00941)
mws0043	C10112	Flavonoids	Flavonoid	Nobiletin	0.000391034	0.000155036	0.001024329	0.000190671	0.000336476	0.000140411	0.000841095	0.000788212	0.000712955	Flavonoids	C09789	Flavonoid biosynthesis(ko00941)
mws0040	C10028	Flavonoids	Flavonoid	Chrysin	4.16E-06	2.86E-06	3.69E-06	3.50E-05	1.01E-05	2.27E-05	1.95E-06	1.80E-06	2.49E-06	Flavonoids	C10028	Flavonoid biosynthesis(ko00941)
pme0460	C09727	Flavonoids	Flavanols	Epicatechin	0.002421533	0.002698756	0.002430788	0.001517471	0.001600329	0.001446594	0.003233586	0.003358605	0.003217544	Flavonoids	C06562	Biosynthesis of secondary metabolites(ko01110);;Flavonoid biosynthesis(ko00941)
mws0054	C06562	Flavonoids	Flavanols	Catechin	0.001437266	0.003298267	0.003148921	0.001172918	0.001217823	0.000905485	0.000962685	0.000922542	0.002926173	Flavonoids	C09727	Biosynthesis of secondary metabolites(ko01110);;Flavonoid biosynthesis(ko00941)
mws0042	C12136	Flavonoids	Flavanols	Epigallocatechin	0.000147947	0.000278402	0.000284106	0.000112639	8.59E-05	7.48E-05	9.21E-06	8.38E-06	3.02E-05	Flavonoids	C12136	Biosynthesis of secondary metabolites(ko01110);;Flavonoid biosynthesis(ko00941)
pme2827	C00517	Others	Others	Palmitaldehyde	0.002756489	0.002537645	0.002521378	0.002704784	0.001867543	0.001644255	0.00531723	0.00499545	0.005218603	Fatty Acyls	C00517	Fatty acid degradation(ko00071)
pma2987	C00860	Others	Others	Histidinol	0.018132806	0.019257315	0.018718503	0.028424544	0.032832316	0.033144479	0.021310538	0.023877224	0.02804044	Organonitrogen compounds	C00860	Histidine metabolism(ko00340);;Metabolic pathways(ko01100);;Biosynthesis of amino acids(ko01230);;Biosynthesis of secondary metabolites(ko01110)
mws4052	C01234	Others	Others	1-Aminocyclopropane-1-carboxylic acid	5.31E-05	3.40E-05	2.92E-05	4.98E-05	7.99E-05	9.92E-05	0.000979118	0.000885311	0.00086174	Carboxylic acids and derivatives	C01234	Metabolic pathways(ko01100);;Cysteine and methionine metabolism(ko00270);;Biosynthesis of secondary metabolites(ko01110)
mws0491	C05332	Others	Others	Phenethylamine	0.027298292	0.015778045	0.0175016	0.000759915	0.000142648	0.000120439	4.51E-05	3.10E-05	0.0001057	Benzene and substituted derivatives	C05332	Phenylalanine metabolism(ko00360)
pme2433	C06772	Others	Others	Diethanolamine	2.25E-05	1.48E-05	1.06E-05	3.01E-05	2.41E-05	2.33E-05	0.000258187	0.000263715	0.000223491	Organonitrogen compounds	C06772	Glycerophospholipid metabolism(ko00564)
Zmfn002862	C14765	Others	Others	13-OxoODE	9.69E-05	0.000154371	9.95E-05	4.50E-05	3.95E-05	5.40E-05	2.01E-05	2.14E-05	2.72E-05	Fatty Acyls	C14765	Linoleic acid metabolism(ko00591)
pme2755	C00140	Others	Saccharides and Alcohols	N-Acetyl-D-glucosamine	0.000502177	0.000446368	0.000525023	0.000625768	0.000775992	0.000820473	0.000496724	0.000585179	0.000801567	Organooxygen compounds	C00140	Amino sugar and nucleotide sugar metabolism(ko00520);;Metabolic pathways(ko01100);;ABC transporters(ko02010)
mws2523	C00689	Others	Saccharides and Alcohols	Trehalose 6-phosphate	1.11E-05	2.20E-05	1.95E-05	2.08E-05	1.64E-05	1.57E-05	6.46E-05	7.98E-05	5.44E-05	Organooxygen compounds	C00689	Starch and sucrose metabolism(ko00500);;Metabolic pathways(ko01100)
mws0889	C01620	Others	Saccharides and Alcohols	Threonate	0.000173957	0.000260607	0.000261893	0.000267039	0.000307632	0.000437171	0.000168367	0.000198151	0.000148235	Organooxygen compounds	C01620	Ascorbate and aldarate metabolism(ko00053)
Hmcn000192	C02076	Others	Saccharides and Alcohols	Sedoheptulose	7.16E-05	8.74E-05	7.84E-05	0.000127552	0.000141821	0.000139713	0.000228712	0.000262953	0.000227997	Organooxygen compounds	C02076	Carbon fixation in photosynthetic organisms(ko00710)
pme1261	C05944	Others	Saccharides and Alcohols	Pantothenol	2.69E-06	5.13E-06	1.02E-06	1.47E-06	8.04E-07	1.74E-06	2.27E-06	2.88E-06	5.30E-06	Fatty Acyls	C05944	Pantothenate and CoA biosynthesis(ko00770)
mws0133	C00153	Others	Vitamin	Nicotinamide	0.000736062	0.000707478	0.000683461	0.000609424	0.000400665	0.000538452	0.000169289	0.000191819	0.000477766	Pyridines and derivatives	C00153	Nicotinate and nicotinamide metabolism(ko00760);;Metabolic pathways(ko01100)
mws0232	C00255	Others	Vitamin	Riboflavin	0.0009472	0.000634321	0.000568551	0.000570976	0.0006189	0.000606265	4.78E-05	5.01E-05	5.16E-05	Pteridines and derivatives	C00255	Riboflavin metabolism(ko00740);;Biosynthesis of secondary metabolites(ko01110);;Metabolic pathways(ko01100);;Oxidative phosphorylation(ko00190)
pme1383	C00314	Others	Vitamin	Pyridoxine	0.000288907	0.000760742	0.000634994	0.000546681	0.001062419	0.001338819	0.000204203	0.000184663	0.00019918	Pyridines and derivatives	C00314	Metabolic pathways(ko01100);;Vitamin B6 metabolism(ko00750)
pme2596	C00847	Others	Vitamin	4-Pyridoxic acid	9.19E-05	8.52E-05	9.53E-05	0.000428804	0.000627567	0.000813532	7.27E-05	6.03E-05	4.89E-05	Pyridines and derivatives	C00847	Vitamin B6 metabolism(ko00750);;Metabolic pathways(ko01100)
mws1337	C00864	Others	Vitamin	D-Pantothenic Acid	0.001686683	0.002367486	0.002168809	0.002065223	0.002223771	0.001936186	0.000568985	0.0005376	0.000893758	Alcohols and polyols	C00864	Metabolic pathways(ko01100);;Pantothenate and CoA biosynthesis(ko00770);;Biosynthesis of secondary metabolites(ko01110);;beta-Alanine metabolism(ko00410)
pma3101	C05841	Others	Vitamin	Nicotinate D-ribonucleoside	0.00109675	0.000770628	0.000847891	0.001010057	0.000755675	0.000991705	0.000286321	0.000287989	0.000309473	Organooxygen compounds	C05841	Nicotinate and nicotinamide metabolism(ko00760);;Metabolic pathways(ko01100)
mws0133	C00153	Others	Vitamin	Nicotinamide	0.000736062	0.000707478	0.000683461	0.000609424	0.000400665	0.000538452	0.000169289	0.000191819	0.000477766	Pyridines and derivatives	C00153	Nicotinate and nicotinamide metabolism(ko00760);;Metabolic pathways(ko01100)
pmb0501	C00179	Alkaloids	Phenolamine	Agmatine	1.80E-05	1.71E-05	1.64E-05	9.75E-06	8.85E-06	8.28E-06	3.34E-05	4.13E-05	3.65E-05	Organonitrogen compounds	C00179	Metabolic pathways(ko01100);;Arginine and proline metabolism(ko00330)
mws0018	C00750	Alkaloids	Phenolamine	Spermine	0.019894194	0.021274058	0.020003148	0.031985562	0.027817802	0.02712073	0.025758635	0.023261751	0.030781476	Organonitrogen compounds	C00750	Glutathione metabolism(ko00480);;Metabolic pathways(ko01100);;beta-Alanine metabolism(ko00410);;Arginine and proline metabolism(ko00330)
pme1841	C01672	Alkaloids	Phenolamine	Cadaverine	0.000285714	0.000137128	0.000151682	0.000702856	0.0009232	0.000819534	7.30E-06	8.39E-06	1.09E-05	Organonitrogen compounds	C01672	Tropane, piperidine and pyridine alkaloid biosynthesis(ko00960);;Lysine degradation(ko00310);;Biosynthesis of secondary metabolites(ko01110);;Glutathione metabolism(ko00480);;Metabolic pathways(ko01100)
pmb0484	C00114	Alkaloids	Alkaloids	Choline	0.00605729	0.005230529	0.005134086	0.005715288	0.004675166	0.004068959	0.008348415	0.007732532	0.006867226	Organonitrogen compounds	C00114	ABC transporters(ko02010);;Metabolic pathways(ko01100);;Glycine, serine and threonine metabolism(ko00260);;Glycerophospholipid metabolism(ko00564)
pmb1754	C00588	Alkaloids	Alkaloids	O-Phosphocholine	6.15E-05	5.60E-05	6.61E-05	7.26E-05	6.52E-05	4.94E-05	0.000131931	0.000111432	0.000154708	Organonitrogen compounds	C00588	Metabolic pathways(ko01100);;Glycerophospholipid metabolism(ko00564)
mws1346	C00956	Alkaloids	Alkaloids	DL-2-Aminoadipic acid	0.00018753	0.000162112	9.99E-05	0.000157405	0.000161773	0.000174845	0.000881425	0.00123105	0.000715196	Carboxylic acids and derivatives	C00956	Lysine degradation(ko00310);;Biosynthesis of secondary metabolites(ko01110);;2-Oxocarboxylic acid metabolism(ko01210);;Metabolic pathways(ko01100);;Biosynthesis of amino acids(ko01230);;Lysine biosynthesis(ko00300)
pmb0782	C01746	Alkaloids	Alkaloids	Piperidine	0.000374482	0.000460963	0.000385246	0.000140039	0.000164444	0.000145634	0.00042915	0.00054365	0.000367393	Piperidines	C01746	Tropane, piperidine and pyridine alkaloid biosynthesis(ko00960)
pme1691	C08201	Alkaloids	Alkaloids	Acetylcholine	0.000188371	0.000298455	0.000374241	0.000304038	0.000294763	0.000341623	0.000647715	0.000660444	0.000895874	Organonitrogen compounds	C01996	Glycerophospholipid metabolism(ko00564)
mws0103	C08493	Alkaloids	Plumerane	Indole-3-carboxaldehyde	5.69E-05	6.25E-05	5.82E-05	4.63E-05	4.17E-05	4.15E-05	3.40E-05	3.55E-05	7.08E-05	Purine nucleosides	C00294	Purine metabolism(ko00230);;Metabolic pathways(ko01100)
mws0005	C00398	Alkaloids	Plumerane	Tryptamine	1.96E-05	1.27E-05	1.39E-05	1.03E-05	7.89E-06	7.17E-06	3.04E-05	1.66E-05	5.48E-05	Indoles and derivatives	C00398	Metabolic pathways(ko01100);;Biosynthesis of secondary metabolites(ko01110);;Indole alkaloid biosynthesis(ko00901);;Tryptophan metabolism(ko00380)
pmb1096	C00463	Alkaloids	Plumerane	Indole	5.56E-05	3.98E-05	3.58E-05	1.31E-05	1.16E-05	1.02E-05	4.89E-05	3.35E-05	4.56E-05	Indoles and derivatives	C00463	Tryptophan metabolism(ko00380);;Benzoxazinoid biosynthesis(ko00402);;Biosynthesis of secondary metabolites(ko01110);;Metabolic pathways(ko01100);;Phenylalanine, tyrosine and tryptophan biosynthesis(ko00400)
pmb0818	C05660	Alkaloids	Plumerane	Methoxyindoleacetic acid	0.000120653	7.92E-05	5.79E-05	6.66E-06	8.93E-06	7.83E-06	9.96E-05	6.96E-05	8.88E-05	Indoles and derivatives	C05660	Tryptophan metabolism(ko00380)
pme2380	C00026	Organic acids	Organic acids	α-Ketoglutaric acid	5.38E-05	6.92E-05	0.000110722	0.000150584	0.000380452	0.000442403	0.000455547	0.000445394	0.000480304	Keto acids and derivatives	C00026	Biosynthesis of secondary metabolites(ko01110);;Butanoate metabolism(ko00650);;Taurine and hypotaurine metabolism(ko00430);;Citrate cycle (TCA cycle)(ko00020);;Glyoxylate and dicarboxylate metabolism(ko00630);;Histidine metabolism(ko00340);;Carbon metabolism(ko01200);;Lysine biosynthesis(ko00300);;Metabolic pathways(ko01100);;Biosynthesis of amino acids(ko01230);;C5-Branched dibasic acid metaboli…
mws0823	C00141	Organic acids	Organic acids	3-Methyl-2-Oxobutanoic acid	1.88E-05	2.84E-05	2.31E-05	2.23E-05	1.34E-05	1.94E-05	1.86E-05	2.10E-05	4.59E-05	Keto acids and derivatives	C00141	Valine, leucine and isoleucine degradation(ko00280);;2-Oxocarboxylic acid metabolism(ko01210);;Glucosinolate biosynthesis(ko00966);;Valine, leucine and isoleucine biosynthesis(ko00290);;Pantothenate and CoA biosynthesis(ko00770);;Biosynthesis of secondary metabolites(ko01110);;Biosynthesis of amino acids(ko01230);;Metabolic pathways(ko01100)
mws0281	C00158	Organic acids	Organic acids	Citric Acid	0.004678546	0.007126902	0.006811207	0.010912367	0.00905536	0.010745258	0.002858388	0.002653002	0.005271548	Carboxylic acids and derivatives	C00158	2-Oxocarboxylic acid metabolism(ko01210);;Alanine, aspartate and glutamate metabolism(ko00250);;Biosynthesis of secondary metabolites(ko01110);;Metabolic pathways(ko01100);;Biosynthesis of amino acids(ko01230);;Glyoxylate and dicarboxylate metabolism(ko00630);;Citrate cycle (TCA cycle)(ko00020);;Carbon metabolism(ko01200)
mws0277	C00296	Organic acids	Organic acids	Quinic Acid	0.000149607	0.000317999	0.000329272	0.000607465	0.000271739	0.00032776	0.000102707	0.000147255	0.000165228	--	C00296	Phenylalanine, tyrosine and tryptophan biosynthesis(ko00400)
pme1975	C00383	Organic acids	Organic acids	Malonic acid	3.07E-05	5.38E-05	3.38E-05	0.000113794	0.000131258	0.000160767	0.000148642	0.000115208	0.00015807	Carboxylic acids and derivatives	C00383	Pyrimidine metabolism(ko00240);;beta-Alanine metabolism(ko00410)
mws0154	C00493	Organic acids	Organic acids	Shikimic acid	0.000699772	0.000345309	0.000255894	0.001810136	0.003580813	0.003418734	0.000120261	0.000104672	0.000222691	Organooxygen compounds	C00493	Phenylalanine, tyrosine and tryptophan biosynthesis(ko00400);;Biosynthesis of amino acids(ko01230);;Metabolic pathways(ko01100);;Biosynthesis of secondary metabolites(ko01110)
mws0596	C00632	Organic acids	Organic acids	3-Hydroxyanthranilic acid	4.04E-05	1.49E-05	1.13E-05	6.42E-05	5.91E-05	5.20E-05	6.72E-05	3.33E-05	5.91E-05	Benzene and substituted derivatives	C00632	Metabolic pathways(ko01100);;Tryptophan metabolism(ko00380)
mws0567	C01035	Organic acids	Organic acids	4-Guanidinobutyric acid	0.000303677	0.000339221	0.000297692	0.000304783	0.00026302	0.000257577	0.001498645	0.001529816	0.001628269	Carboxylic acids and derivatives	C01035	Arginine and proline metabolism(ko00330);;Metabolic pathways(ko01100)
pmb3101	C02504	Organic acids	Organic acids	2-Isopropylmalate	0.000474997	0.001576067	0.001740307	0.000773733	0.000422879	0.000809731	4.00E-05	0.000206131	6.84E-05	Fatty Acyls	C02504	Biosynthesis of amino acids(ko01230);;Metabolic pathways(ko01100);;Valine, leucine and isoleucine biosynthesis(ko00290);;Pyruvate metabolism(ko00620);;2-Oxocarboxylic acid metabolism(ko01210);;Biosynthesis of secondary metabolites(ko01110)
pme0295	C02946	Organic acids	Organic acids	4-Acetamidobutyric acid	7.17E-05	8.87E-05	8.67E-05	0.000190496	0.000176522	0.000192044	2.66E-05	3.73E-05	0.000103697	Carboxylic acids and derivatives	C02946	Metabolic pathways(ko01100);;Arginine and proline metabolism(ko00330)
pme1654	C08491	Organic acids	Organic acids	Jasmonic acid	9.54E-05	0.00011137	0.000140683	4.54E-05	1.07E-05	1.28E-05	3.90E-05	3.48E-05	5.00E-05	Fatty Acyls	C08491	Plant hormone signal transduction(ko04075);;alpha-Linolenic acid metabolism(ko00592);;Metabolic pathways(ko01100);;Biosynthesis of secondary metabolites(ko01110)
pmb0302	C03557	Lipids	Glycerol ester	2-Aminoethylphosphonate	1.25E-05	6.84E-06	9.47E-06	1.86E-05	2.60E-05	3.15E-05	2.39E-06	2.39E-06	1.03E-08	Organic phosphonic acids and derivatives	C03557	ABC transporters(ko02010);;Metabolic pathways(ko01100)
pmn001578	C00249	Lipids	Free fatty acids	Palmitic acid	0.028996238	0.033197764	0.038640976	0.046448068	0.028922858	0.027330913	0.040688239	0.032902771	0.024970069	Fatty Acyls	C00249	Fatty acid metabolism(ko01212);;Fatty acid elongation(ko00062);;Cutin, suberine and wax biosynthesis(ko00073);;Fatty acid biosynthesis(ko00061);;Fatty acid degradation(ko00071);;Biosynthesis of unsaturated fatty acids(ko01040);;Metabolic pathways(ko01100)
mws0120	C00670	Lipids	Free fatty acids	Choline alfoscerate	0.000447967	0.000526037	0.000527487	0.000447031	0.000750585	0.000583127	0.000624975	0.000969412	0.000868932	Glycerophospholipids	C00670	Ether lipid metabolism(ko00565);;Glycerophospholipid metabolism(ko00564)
mws1489	C01530	Lipids	Free fatty acids	Stearic Acid	0.019160698	0.019130295	0.025425633	0.028023668	0.022859847	0.019951262	0.04236365	0.033035254	0.027613905	Fatty Acyls	C01530	Fatty acid biosynthesis(ko00061);;Biosynthesis of unsaturated fatty acids(ko01040)
mws1491	C01595	Lipids	Free fatty acids	Linoleic acid	0.019425868	0.02045382	0.024788853	0.027626976	0.016087687	0.014487405	0.019951546	0.019022289	0.017063719	Fatty Acyls	C01595	Linoleic acid metabolism(ko00591);;Biosynthesis of unsaturated fatty acids(ko01040);;Metabolic pathways(ko01100)
pmb2640	C02679	Lipids	Free fatty acids	Lauric acid	6.04E-06	8.71E-06	9.09E-06	6.78E-06	5.67E-06	6.21E-06	6.78E-06	5.81E-06	7.30E-06	Fatty Acyls	C02679	Fatty acid biosynthesis(ko00061);;Metabolic pathways(ko01100)
mws0119	C06424	Lipids	Free fatty acids	Myristic Acid	0.008628017	0.007108928	0.007443676	0.008316966	0.007152751	0.011442886	0.012463683	0.007675575	0.008964685	Fatty Acyls	C06424	Metabolic pathways(ko01100);;Fatty acid biosynthesis(ko00061)
pmn001610	C16525	Lipids	Free fatty acids	Eicosadienoic acid	0.000110003	9.48E-05	8.04E-05	0.000106303	7.00E-05	6.71E-05	4.27E-05	4.60E-05	4.84E-05	Fatty Acyls	C16525	Biosynthesis of unsaturated fatty acids(ko01040)
