# Supplementary material for: A draft genome, resequencing, and metabolomes reveal the genetic background and molecular basis of the nutritional and medicinal properties of loquat (Eriobotrya japonica (Thunb.) Lindl)
Source: Hortic Res. 2021 Nov 1;8:231. doi: 10.1038/s41438-021-00657-1 (PMC8558328; doi:10.1038/s41438-021-00657-1)
Supplement: Supplementary file 36 — Supplementary data file 16 [file 41438_2021_657_MOESM36_ESM.xlsx]

## Sheet: Table of contents
S16-1	Flavonoid biosynthesis
S16-2	Terpenoid backbone biosynthesis
S16-3	Monoterpenoid biosynthesis
S16-4	Diterpenoid biosynthesis
S16-5	Sesquiterpenoid and triterpenoid biosynthesis
S16-6	N-Glycan biosynthesis

## Sheet: S16-1
Gene code	ID in KEGG and coding enzyme name	Enzyme code
EVM0022526.1	K13082|0|pxb:103954960|bifunctional dihydroflavonol 4-reductase/flavanone 4-reductase; K13082 bifunctional dihydroflavonol 4-reductase/flavanone 4-reductase	[EC:1.1.1.219 1.1.1.234] (A)
EVM0041061.1	K05277|0|mdm:103420259|leucoanthocyanidin dioxygenase; K05277 leucoanthocyanidin dioxygenase	[EC:1.14.11.19] (A)
EVM0001937.1	K05278|0|pmum:103332906|flavonol synthase/flavanone 3-hydroxylase-like; K05278 flavonol synthase	[EC:1.14.11.23] (A)
EVM0039745.1	K05278|0|pxb:103933697|flavonol synthase/flavanone 3-hydroxylase; K05278 flavonol synthase	[EC:1.14.11.23] (A)
EVM0041851.1	K05278|0|pxb:103956721|flavonol synthase/flavanone 3-hydroxylase; K05278 flavonol synthase	[EC:1.14.11.23] (A)
EVM0007998.1	K00475|0|mdm:103400025|naringenin,2-oxoglutarate 3-dioxygenase (EC:1.14.11.9); K00475 naringenin 3-dioxygenase	[EC:1.14.11.9] (A)
EVM0009109.1	K00475|0|mdm:103400025|naringenin,2-oxoglutarate 3-dioxygenase (EC:1.14.11.9); K00475 naringenin 3-dioxygenase	[EC:1.14.11.9] (A)
EVM0009777.1	K00487|0|pxb:103946011|trans-cinnamate 4-monooxygenase-like; K00487 trans-cinnamate 4-monooxygenase	[EC:1.14.13.11] (A)
EVM0010789.1	K00487|0|pxb:103946011|trans-cinnamate 4-monooxygenase-like; K00487 trans-cinnamate 4-monooxygenase	[EC:1.14.13.11] (A)
EVM0012365.1	K00487|0|pxb:103946011|trans-cinnamate 4-monooxygenase-like; K00487 trans-cinnamate 4-monooxygenase	[EC:1.14.13.11] (A)
EVM0014469.1	K00487|0|pxb:103963306|trans-cinnamate 4-monooxygenase; K00487 trans-cinnamate 4-monooxygenase	[EC:1.14.13.11] (A)
EVM0015180.1	K00487|0|pxb:103945999|trans-cinnamate 4-monooxygenase-like; K00487 trans-cinnamate 4-monooxygenase	[EC:1.14.13.11] (A)
EVM0024030.1	K00487|0|pxb:103946011|trans-cinnamate 4-monooxygenase-like; K00487 trans-cinnamate 4-monooxygenase	[EC:1.14.13.11] (A)
EVM0032031.1	K00487|0|pxb:103945990|trans-cinnamate 4-monooxygenase; K00487 trans-cinnamate 4-monooxygenase	[EC:1.14.13.11] (A)
EVM0038633.1	K00487|0|pxb:103945999|trans-cinnamate 4-monooxygenase-like; K00487 trans-cinnamate 4-monooxygenase	[EC:1.14.13.11] (A)
EVM0044500.1	K00487|0|pxb:103945999|trans-cinnamate 4-monooxygenase-like; K00487 trans-cinnamate 4-monooxygenase	[EC:1.14.13.11] (A)
EVM0007289.1	K05280|0|pmum:103342707|7-ethoxycoumarin O-deethylase-like; K05280 flavonoid 3'-monooxygenase	[EC:1.14.13.21] (A)
EVM0018354.1	K05280|0|mdm:103437875|flavonoid 3'-monooxygenase-like; K05280 flavonoid 3'-monooxygenase	[EC:1.14.13.21] (A)
EVM0040197.1	K05280|0|mdm:103421965|flavonoid 3'-monooxygenase-like; K05280 flavonoid 3'-monooxygenase	[EC:1.14.13.21] (A)
EVM0000154.1	K09754|0|mdm:103402429|cytochrome P450 98A2; K09754 coumaroylquinate(coumaroylshikimate) 3'-monooxygenase	[EC:1.14.13.36] (A)
EVM0004381.1	K09754|0|mdm:103402429|cytochrome P450 98A2; K09754 coumaroylquinate(coumaroylshikimate) 3'-monooxygenase	[EC:1.14.13.36] (A)
EVM0017226.1	K09754|3.28409e-160|pper:PRUPE_ppa016144mg|hypothetical protein; K09754 coumaroylquinate(coumaroylshikimate) 3'-monooxygenase	[EC:1.14.13.36] (A)
EVM0023388.1	K09754|0|mdm:103441965|cytochrome P450 98A2-like; K09754 coumaroylquinate(coumaroylshikimate) 3'-monooxygenase	[EC:1.14.13.36] (A)
EVM0036332.1	K09754|0|pxb:103946366|cytochrome P450 98A2-like; K09754 coumaroylquinate(coumaroylshikimate) 3'-monooxygenase	[EC:1.14.13.36] (A)
EVM0038631.1	K09754|0|pper:PRUPE_ppa016144mg|hypothetical protein; K09754 coumaroylquinate(coumaroylshikimate) 3'-monooxygenase	[EC:1.14.13.36] (A)
EVM0038669.1	K09754|0|pxb:103944999|cytochrome P450 98A2-like; K09754 coumaroylquinate(coumaroylshikimate) 3'-monooxygenase	[EC:1.14.13.36] (A)
EVM0010154.1	K13081|0|mdm:103420366|leucoanthocyanidin reductase-like; K13081 leucoanthocyanidin reductase	[EC:1.17.1.3] (A)
EVM0025913.1	K13081|0|mdm:103402727|LAR1; leucoanthocyanidin reductase-like; K13081 leucoanthocyanidin reductase	[EC:1.17.1.3] (A)
EVM0031746.1	K13081|0|pxb:103929197|leucoanthocyanidin reductase-like; K13081 leucoanthocyanidin reductase	[EC:1.17.1.3] (A)
EVM0006641.1	K08695|0|mdm:103434638|ANR2a, ANR2b; anthocyanidin reductase; K08695 anthocyanidin reductase	[EC:1.3.1.77] (A)
EVM0019001.1	K08695|0|mdm:103434638|ANR2a, ANR2b; anthocyanidin reductase; K08695 anthocyanidin reductase	[EC:1.3.1.77] (A)
EVM0000299.1	K00588|5.0838e-154|pxb:103961472|flavonoid 3',5'-methyltransferase-like; K00588 caffeoyl-CoA O-methyltransferase	[EC:2.1.1.104] (A)
EVM0002671.1	K00588|2.9085e-123|pxb:103965012|flavonoid 3',5'-methyltransferase-like; K00588 caffeoyl-CoA O-methyltransferase	[EC:2.1.1.104] (A)
EVM0004195.1	K00588|2.88264e-148|pxb:103929948|flavonoid 3',5'-methyltransferase-like; K00588 caffeoyl-CoA O-methyltransferase	[EC:2.1.1.104] (A)
EVM0009756.1	K00588|1.09926e-169|mdm:103400753|probable caffeoyl-CoA O-methyltransferase At4g26220; K00588 caffeoyl-CoA O-methyltransferase	[EC:2.1.1.104] (A)
EVM0012680.1	K00588|0|mdm:103448267|caffeoyl-CoA O-methyltransferase; K00588 caffeoyl-CoA O-methyltransferase	[EC:2.1.1.104] (A)
EVM0023863.1	K00588|5.18516e-152|pxb:103961472|flavonoid 3',5'-methyltransferase-like; K00588 caffeoyl-CoA O-methyltransferase	[EC:2.1.1.104] (A)
EVM0025506.1	K00588|4.97139e-163|mdm:103400753|probable caffeoyl-CoA O-methyltransferase At4g26220; K00588 caffeoyl-CoA O-methyltransferase	[EC:2.1.1.104] (A)
EVM0028016.1	K00588|7.96554e-171|mdm:103452136|flavonoid 3',5'-methyltransferase-like; K00588 caffeoyl-CoA O-methyltransferase	[EC:2.1.1.104] (A)
EVM0029728.1	K00588|1.30247e-170|mdm:103400754|probable caffeoyl-CoA O-methyltransferase At4g26220; K00588 caffeoyl-CoA O-methyltransferase	[EC:2.1.1.104] (A)
EVM0001669.1	K13065|0|pxb:103949890|deacetylvindoline O-acetyltransferase-like; K13065 shikimate O-hydroxycinnamoyltransferase	[EC:2.3.1.133] (A)
EVM0005803.1	K13065|0|pxb:103945376|shikimate O-hydroxycinnamoyltransferase-like; K13065 shikimate O-hydroxycinnamoyltransferase	[EC:2.3.1.133] (A)
EVM0006222.1	K13065|0|mdm:103445775|vinorine synthase-like; K13065 shikimate O-hydroxycinnamoyltransferase	[EC:2.3.1.133] (A)
EVM0006273.1	K13065|0|pxb:103964288|shikimate O-hydroxycinnamoyltransferase-like; K13065 shikimate O-hydroxycinnamoyltransferase	[EC:2.3.1.133] (A)
EVM0013101.1	K13065|0|mdm:103445775|vinorine synthase-like; K13065 shikimate O-hydroxycinnamoyltransferase	[EC:2.3.1.133] (A)
EVM0014121.1	K13065|0|pxb:103952170|salutaridinol 7-O-acetyltransferase-like; K13065 shikimate O-hydroxycinnamoyltransferase	[EC:2.3.1.133] (A)
EVM0016248.1	K13065|1.59241e-171|mdm:103445775|vinorine synthase-like; K13065 shikimate O-hydroxycinnamoyltransferase	[EC:2.3.1.133] (A)
EVM0019449.1	K13065|0|pxb:103945376|shikimate O-hydroxycinnamoyltransferase-like; K13065 shikimate O-hydroxycinnamoyltransferase	[EC:2.3.1.133] (A)
EVM0022718.1	K13065|0|pxb:103955861|shikimate O-hydroxycinnamoyltransferase-like; K13065 shikimate O-hydroxycinnamoyltransferase	[EC:2.3.1.133] (A)
EVM0025581.1	K13065|0|pxb:103949999|salutaridinol 7-O-acetyltransferase-like; K13065 shikimate O-hydroxycinnamoyltransferase	[EC:2.3.1.133] (A)
EVM0026375.1	K13065|7.30848e-113|pmum:103328191|shikimate O-hydroxycinnamoyltransferase-like; K13065 shikimate O-hydroxycinnamoyltransferase	[EC:2.3.1.133] (A)
EVM0026790.1	K13065|4.33514e-107|pxb:103960622|vinorine synthase-like; K13065 shikimate O-hydroxycinnamoyltransferase	[EC:2.3.1.133] (A)
EVM0042804.1	K13065|0|pxb:103955102|shikimate O-hydroxycinnamoyltransferase-like; K13065 shikimate O-hydroxycinnamoyltransferase	[EC:2.3.1.133] (A)
EVM0044744.1	K13065|0|mdm:103405591|shikimate O-hydroxycinnamoyltransferase-like; K13065 shikimate O-hydroxycinnamoyltransferase	[EC:2.3.1.133] (A)
EVM0044979.1	K13065|1.51433e-108|mdm:103445775|vinorine synthase-like; K13065 shikimate O-hydroxycinnamoyltransferase	[EC:2.3.1.133] (A)
EVM0000638.1	K00660|0|pxb:103945211|4-hydroxycoumarin synthase 1-like; K00660 chalcone synthase	[EC:2.3.1.74] (A)
EVM0000855.1	K00660|0|pxb:103945020|chalcone synthase; K00660 chalcone synthase	[EC:2.3.1.74] (A)
EVM0002839.1	K00660|0|mdm:103456249|3,5-dihydroxybiphenyl synthase; K00660 chalcone synthase	[EC:2.3.1.74] (A)
EVM0006558.1	K00660|0|pxb:103946755|4-hydroxycoumarin synthase 2; K00660 chalcone synthase	[EC:2.3.1.74] (A)
EVM0017970.1	K00660|0|pxb:103959489|chalcone synthase-like; K00660 chalcone synthase	[EC:2.3.1.74] (A)
EVM0019517.1	K00660|0|mdm:103443512|polyketide synthase 5-like; K00660 chalcone synthase	[EC:2.3.1.74] (A)
EVM0023414.1	K00660|0|pxb:103959489|chalcone synthase-like; K00660 chalcone synthase	[EC:2.3.1.74] (A)
EVM0032290.1	K00660|0|mdm:103421794|polyketide synthase 5; K00660 chalcone synthase	[EC:2.3.1.74] (A)
EVM0035727.1	K00660|0|pxb:103946755|4-hydroxycoumarin synthase 2; K00660 chalcone synthase	[EC:2.3.1.74] (A)
EVM0037956.1	K00660|0|mdm:103455021|4-hydroxycoumarin synthase 1; K00660 chalcone synthase	[EC:2.3.1.74] (A)
EVM0041200.1	K00660|0|pxb:103946760|3,5-dihydroxybiphenyl synthase-like; K00660 chalcone synthase	[EC:2.3.1.74] (A)
EVM0043085.1	K00660|0|mdm:103443513|polyketide synthase 5; K00660 chalcone synthase	[EC:2.3.1.74] (A)
EVM0013222.1	K01859|0|pxb:103928583|chalcone--flavonone isomerase-like; K01859 chalcone isomerase	[EC:5.5.1.6] (A)
EVM0016312.1	K01859|0|pxb:103936753|chalcone--flavonone isomerase; K01859 chalcone isomerase	[EC:5.5.1.6] (A)
EVM0023645.1	K01859|8.83975e-84|pxb:103928583|chalcone--flavonone isomerase-like; K01859 chalcone isomerase	[EC:5.5.1.6] (A)
EVM0025587.1	K01859|2.19801e-148|pxb:103928583|chalcone--flavonone isomerase-like; K01859 chalcone isomerase	[EC:5.5.1.6] (A)

## Sheet: S16-2
Gene code	ID in KEGG and coding enzyme name	Enzyme code
EVM0020918.1	K15891|0|mdm:103441129|anthocyanidin reductase; K15891 farnesol dehydrogenase	[EC:1.1.1.216] (A)
EVM0007946.1	K00099|2.59361e-08|pper:PRUPE_ppa020981mg|hypothetical protein; K00099 1-deoxy-D-xylulose-5-phosphate reductoisomerase	[EC:1.1.1.267] (A)
EVM0020840.1	K00099|0|mdm:103437717|1-deoxy-D-xylulose 5-phosphate reductoisomerase, chloroplastic; K00099 1-deoxy-D-xylulose-5-phosphate reductoisomerase	[EC:1.1.1.267] (A)
EVM0031212.1	K00099|0|mdm:103437717|1-deoxy-D-xylulose 5-phosphate reductoisomerase, chloroplastic; K00099 1-deoxy-D-xylulose-5-phosphate reductoisomerase	[EC:1.1.1.267] (A)
EVM0015844.1	K00021|0|mdm:103410649|3-hydroxy-3-methylglutaryl-coenzyme A reductase 1-like; K00021 hydroxymethylglutaryl-CoA reductase (NADPH)	[EC:1.1.1.34] (A)
EVM0034675.1	K00021|0|mdm:103412133|3-hydroxy-3-methylglutaryl-coenzyme A reductase 1-like; K00021 hydroxymethylglutaryl-CoA reductase (NADPH)	[EC:1.1.1.34] (A)
EVM0036914.1	K00021|0|mdm:103406991|3-hydroxy-3-methylglutaryl-coenzyme A reductase 1-like; K00021 hydroxymethylglutaryl-CoA reductase (NADPH)	[EC:1.1.1.34] (A)
EVM0038879.1	K00021|0|pxb:103959147|3-hydroxy-3-methylglutaryl-coenzyme A reductase 1-like; K00021 hydroxymethylglutaryl-CoA reductase (NADPH)	[EC:1.1.1.34] (A)
EVM0039516.1	K00021|0|pxb:103950192|3-hydroxy-3-methylglutaryl-coenzyme A reductase 1-like; K00021 hydroxymethylglutaryl-CoA reductase (NADPH)	[EC:1.1.1.34] (A)
EVM0007475.1	K03527|0|mdm:103425754|4-hydroxy-3-methylbut-2-enyl diphosphate reductase, chloroplastic; K03527 4-hydroxy-3-methylbut-2-enyl diphosphate reductase	[EC:1.17.1.2] (A)
EVM0013787.1	K03527|2.51445e-80|mdm:103411672|4-hydroxy-3-methylbut-2-enyl diphosphate reductase, chloroplastic-like; K03527 4-hydroxy-3-methylbut-2-enyl diphosphate reductase	[EC:1.17.1.2] (A)
EVM0019434.1	K03527|2.2446e-70|mdm:103411672|4-hydroxy-3-methylbut-2-enyl diphosphate reductase, chloroplastic-like; K03527 4-hydroxy-3-methylbut-2-enyl diphosphate reductase	[EC:1.17.1.2] (A)
EVM0037068.1	K03527|0|pxb:103964132|4-hydroxy-3-methylbut-2-enyl diphosphate reductase, chloroplastic; K03527 4-hydroxy-3-methylbut-2-enyl diphosphate reductase	[EC:1.17.1.2] (A)
EVM0006288.1	K03526|0|mdm:103413028|4-hydroxy-3-methylbut-2-en-1-yl diphosphate synthase, chloroplastic; K03526 (E)-4-hydroxy-3-methylbut-2-enyl-diphosphate synthase	[EC:1.17.7.1 1.17.7.3] (A)
EVM0025177.2	K03526|0|pxb:103956778|4-hydroxy-3-methylbut-2-en-1-yl diphosphate synthase, chloroplastic; K03526 (E)-4-hydroxy-3-methylbut-2-enyl-diphosphate synthase	[EC:1.17.7.1 1.17.7.3] (A)
EVM0017829.1	K10960|0|mdm:103437824|geranylgeranyl diphosphate reductase, chloroplastic; K10960 geranylgeranyl reductase	[EC:1.3.1.83] (A)
EVM0036855.1	K10960|0|mdm:103441948|geranylgeranyl diphosphate reductase, chloroplastic-like; K10960 geranylgeranyl reductase	[EC:1.3.1.83] (A)
EVM0001014.1	K05906|4.42881e-49|mdm:103400276|farnesylcysteine lyase; K05906 prenylcysteine oxidase / farnesylcysteine lyase	[EC:1.8.3.5 1.8.3.6] (A)
EVM0001984.1	K05906|0|pxb:103946782|farnesylcysteine lyase; K05906 prenylcysteine oxidase / farnesylcysteine lyase	[EC:1.8.3.5 1.8.3.6] (A)
EVM0004297.1	K00587|1.367e-169|mdm:103430598|protein-S-isoprenylcysteine O-methyltransferase A-like; K00587 protein-S-isoprenylcysteine O-methyltransferase	[EC:2.1.1.100] (A)
EVM0011079.1	K00587|1.44944e-150|mdm:103403394|protein-S-isoprenylcysteine O-methyltransferase A-like; K00587 protein-S-isoprenylcysteine O-methyltransferase	[EC:2.1.1.100] (A)
EVM0009374.1	K01662|0|mdm:103415150|probable 1-deoxy-D-xylulose-5-phosphate synthase 2, chloroplastic; K01662 1-deoxy-D-xylulose-5-phosphate synthase	[EC:2.2.1.7] (A)
EVM0020600.1	K01662|0|mdm:103453010|probable 1-deoxy-D-xylulose-5-phosphate synthase, chloroplastic; K01662 1-deoxy-D-xylulose-5-phosphate synthase	[EC:2.2.1.7] (A)
EVM0021356.1	K01662|0|mdm:103456158|probable 1-deoxy-D-xylulose-5-phosphate synthase, chloroplastic; K01662 1-deoxy-D-xylulose-5-phosphate synthase	[EC:2.2.1.7] (A)
EVM0023719.1	K01662|0|pxb:103954706|probable 1-deoxy-D-xylulose-5-phosphate synthase 2, chloroplastic; K01662 1-deoxy-D-xylulose-5-phosphate synthase	[EC:2.2.1.7] (A)
EVM0031360.1	K01662|0|pxb:103958539|probable 1-deoxy-D-xylulose-5-phosphate synthase, chloroplastic; K01662 1-deoxy-D-xylulose-5-phosphate synthase	[EC:2.2.1.7] (A)
EVM0043853.1	K01662|0|mdm:103456158|probable 1-deoxy-D-xylulose-5-phosphate synthase, chloroplastic; K01662 1-deoxy-D-xylulose-5-phosphate synthase	[EC:2.2.1.7] (A)
EVM0044559.1	K01662|0|mdm:103441443|probable 1-deoxy-D-xylulose-5-phosphate synthase, chloroplastic; K01662 1-deoxy-D-xylulose-5-phosphate synthase	[EC:2.2.1.7] (A)
EVM0004689.1	K00626|0|mdm:103429192|acetyl-CoA acetyltransferase, cytosolic 1; K00626 acetyl-CoA C-acetyltransferase	[EC:2.3.1.9] (A)
EVM0009930.1	K00626|0|mdm:103429192|acetyl-CoA acetyltransferase, cytosolic 1; K00626 acetyl-CoA C-acetyltransferase	[EC:2.3.1.9] (A)
EVM0017968.1	K00626|0|pxb:103951803|acetyl-CoA acetyltransferase, cytosolic 1; K00626 acetyl-CoA C-acetyltransferase	[EC:2.3.1.9] (A)
EVM0022665.5	K00626|0|mdm:103446821|probable acetyl-CoA acetyltransferase, cytosolic 2; K00626 acetyl-CoA C-acetyltransferase	[EC:2.3.1.9] (A)
EVM0000392.1	K01641|0|pxb:103966465|hydroxymethylglutaryl-CoA synthase-like; K01641 hydroxymethylglutaryl-CoA synthase	[EC:2.3.3.10] (A)
EVM0009741.1	K01641|1.38086e-172|mdm:103444755|hydroxymethylglutaryl-CoA synthase; K01641 hydroxymethylglutaryl-CoA synthase	[EC:2.3.3.10] (A)
EVM0024506.1	K01641|6.64627e-22|pxb:103952874|hydroxymethylglutaryl-CoA synthase-like; K01641 hydroxymethylglutaryl-CoA synthase	[EC:2.3.3.10] (A)
EVM0042127.1	K01641|0|mdm:103437319|hydroxymethylglutaryl-CoA synthase-like; K01641 hydroxymethylglutaryl-CoA synthase	[EC:2.3.3.10] (A)
EVM0034892.1	K13789|0|mdm:103445233|heterodimeric geranylgeranyl pyrophosphate synthase small subunit, chloroplastic; K13789 geranylgeranyl diphosphate synthase, type II2.5.1.29] (A)	[EC:2.5.1.1 2.5.1.10
EVM0003172.1	K13789|0|pxb:103959488|geranylgeranyl pyrophosphate synthase 7, chloroplastic-like; K13789 geranylgeranyl diphosphate synthase, type II	[EC:2.5.1.1 2.5.1.10 2.5.1.29] (A)
EVM0005440.1	K13789|0|pxb:103927268|geranylgeranyl pyrophosphate synthase 7, chloroplastic-like; K13789 geranylgeranyl diphosphate synthase, type II	[EC:2.5.1.1 2.5.1.10 2.5.1.29] (A)
EVM0018190.1	K13789|0|pxb:103959488|geranylgeranyl pyrophosphate synthase 7, chloroplastic-like; K13789 geranylgeranyl diphosphate synthase, type II	[EC:2.5.1.1 2.5.1.10 2.5.1.29] (A)
EVM0031007.1	K13789|1.28566e-154|pper:PRUPE_ppa008305mg|hypothetical protein; K13789 geranylgeranyl diphosphate synthase, type II	[EC:2.5.1.1 2.5.1.10 2.5.1.29] (A)
EVM0041885.1	K13789|0|pxb:103967631|geranylgeranyl pyrophosphate synthase, chloroplastic-like; K13789 geranylgeranyl diphosphate synthase, type II	[EC:2.5.1.1 2.5.1.10 2.5.1.29] (A)
EVM0042888.1	K13789|0|mdm:103418313|geranylgeranyl pyrophosphate synthase, chloroplastic-like; K13789 geranylgeranyl diphosphate synthase, type II	[EC:2.5.1.1 2.5.1.10 2.5.1.29] (A)
EVM0022533.1	K00787|0|mdm:103447197|farnesyl pyrophosphate synthase 2-like; K00787 farnesyl diphosphate synthase	[EC:2.5.1.1 2.5.1.10] (A)
EVM0024113.1	K00787|0|pxb:103963711|farnesyl pyrophosphate synthase 1; K00787 farnesyl diphosphate synthase	[EC:2.5.1.1 2.5.1.10] (A)
EVM0028939.1	K00787|0|mdm:103407600|farnesyl pyrophosphate synthase 2-like; K00787 farnesyl diphosphate synthase	[EC:2.5.1.1 2.5.1.10] (A)
EVM0041171.1	K00787|0|mdm:103434399|farnesyl pyrophosphate synthase 2-like; K00787 farnesyl diphosphate synthase	[EC:2.5.1.1 2.5.1.10] (A)
EVM0005750.1	K14066|0|pxb:103951314|solanesyl diphosphate synthase 3, chloroplastic/mitochondrial; K14066 geranyl diphosphate synthase	[EC:2.5.1.1] (A)
EVM0040089.1	K14066|0|mdm:103435019|solanesyl diphosphate synthase 3, chloroplastic/mitochondrial-like; K14066 geranyl diphosphate synthase	[EC:2.5.1.1] (A)
EVM0042640.1	K14066|0|pxb:103951314|solanesyl diphosphate synthase 3, chloroplastic/mitochondrial; K14066 geranyl diphosphate synthase	[EC:2.5.1.1] (A)
EVM0045183.1	K14066|0|pxb:103951314|solanesyl diphosphate synthase 3, chloroplastic/mitochondrial; K14066 geranyl diphosphate synthase	[EC:2.5.1.1] (A)
EVM0033664.1	K05955|0|mdm:103432715|protein farnesyltransferase/geranylgeranyltransferase type-1 subunit alpha; K05955 protein farnesyltransferase/geranylgeranyltransferase type-1 subunit alpha	[EC:2.5.1.58 2.5.1.59] (A)
EVM0034368.1	K05955|8.23433e-118|pxb:103953612|protein farnesyltransferase/geranylgeranyltransferase type-1 subunit alpha; K05955 protein farnesyltransferase/geranylgeranyltransferase type-1 subunit alpha	[EC:2.5.1.58 2.5.1.59] (A)
EVM0002736.1	K05954|0|mdm:103404346|protein farnesyltransferase subunit beta-like; K05954 protein farnesyltransferase subunit beta	[EC:2.5.1.58] (A)
EVM0013843.1	K05954|0|mdm:103404346|protein farnesyltransferase subunit beta-like; K05954 protein farnesyltransferase subunit beta	[EC:2.5.1.58] (A)
EVM0014363.1	K05954|0|mdm:103404346|protein farnesyltransferase subunit beta-like; K05954 protein farnesyltransferase subunit beta	[EC:2.5.1.58] (A)
EVM0018352.1	K05954|0|mdm:103404346|protein farnesyltransferase subunit beta-like; K05954 protein farnesyltransferase subunit beta	[EC:2.5.1.58] (A)
EVM0031932.1	K05954|0|mdm:103404346|protein farnesyltransferase subunit beta-like; K05954 protein farnesyltransferase subunit beta	[EC:2.5.1.58] (A)
EVM0034321.1	K05954|0|mdm:103404346|protein farnesyltransferase subunit beta-like; K05954 protein farnesyltransferase subunit beta	[EC:2.5.1.58] (A)
EVM0035657.1	K05954|0|mdm:103404346|protein farnesyltransferase subunit beta-like; K05954 protein farnesyltransferase subunit beta	[EC:2.5.1.58] (A)
EVM0040475.1	K05954|0|mdm:103404346|protein farnesyltransferase subunit beta-like; K05954 protein farnesyltransferase subunit beta	[EC:2.5.1.58] (A)
EVM0044857.1	K18787|0|mdm:103420776|thermospermine synthase ACAULIS5-like; K18787 thermospermine synthase	[EC:2.5.1.79] (A)
EVM0010319.1	K05356|0|mdm:103448906|probable solanesyl-diphosphate synthase 3, chloroplastic; K05356 all-trans-nonaprenyl-diphosphate synthase	[EC:2.5.1.84 2.5.1.85] (A)
EVM0040207.1	K05356|0|pxb:103931560|probable solanesyl-diphosphate synthase 3, chloroplastic; K05356 all-trans-nonaprenyl-diphosphate synthase	[EC:2.5.1.84 2.5.1.85] (A)
EVM0021477.1	K11778|0|pxb:103936547|dehydrodolichyl diphosphate synthase 6-like; K11778 ditrans,polycis-polyprenyl diphosphate synthase	[EC:2.5.1.87] (A)
EVM0023675.1	K11778|0|mdm:103418805|dehydrodolichyl diphosphate synthase 2-like; K11778 ditrans,polycis-polyprenyl diphosphate synthase	[EC:2.5.1.87] (A)
EVM0030790.4	K11778|3.67144e-173|mdm:103449834|nogo-B receptor; K11778 ditrans,polycis-polyprenyl diphosphate synthase	[EC:2.5.1.87] (A)
EVM0031412.1	K11778|2.48609e-47|mdm:103418815|dehydrodolichyl diphosphate synthase 2-like; K11778 ditrans,polycis-polyprenyl diphosphate synthase	[EC:2.5.1.87] (A)
EVM0032910.1	K11778|0|pxb:103936547|dehydrodolichyl diphosphate synthase 6-like; K11778 ditrans,polycis-polyprenyl diphosphate synthase	[EC:2.5.1.87] (A)
EVM0033307.2	K11778|0|pxb:103931676|dehydrodolichyl diphosphate synthase 6-like; K11778 ditrans,polycis-polyprenyl diphosphate synthase	[EC:2.5.1.87] (A)
EVM0044613.1	K11778|0|pxb:103963198|dehydrodolichyl diphosphate synthase 2; K11778 ditrans,polycis-polyprenyl diphosphate synthase	[EC:2.5.1.87] (A)
EVM0006154.1	K15892|0|mdm:103447341|probable phytol kinase 2, chloroplastic; K15892 farnesol kinase	[EC:2.7.1.-] (A)
EVM0011692.1	K15892|0|pxb:103958984|probable phytol kinase 2, chloroplastic; K15892 farnesol kinase	[EC:2.7.1.-] (A)
EVM0029660.1	K00869|0|mdm:103450949|mevalonate kinase-like; K00869 mevalonate kinase	[EC:2.7.1.36] (A)
EVM0005631.1	K00938|0|pxb:103934000|phosphomevalonate kinase-like; K00938 phosphomevalonate kinase	[EC:2.7.4.2] (A)
EVM0018287.1	K00938|0|pxb:103928825|phosphomevalonate kinase-like; K00938 phosphomevalonate kinase	[EC:2.7.4.2] (A)
EVM0033538.1	K00991|2.35648e-06|pmum:103318940|2-C-methyl-D-erythritol 4-phosphate cytidylyltransferase, chloroplastic; K00991 2-C-methyl-D-erythritol 4-phosphate cytidylyltransferase(A)	[EC:2.7.7.60]
EVM0038391.1	K00991|1.91727e-116|pxb:103946470|2-C-methyl-D-erythritol 4-phosphate cytidylyltransferase, chloroplastic; K00991 2-C-methyl-D-erythritol 4-phosphate cytidylyltransferase	[EC:2.7.7.60] (A)
EVM0045048.1	K00991|0|pxb:103933293|2-C-methyl-D-erythritol 4-phosphate cytidylyltransferase, chloroplastic-like; K00991 2-C-methyl-D-erythritol 4-phosphate cytidylyltransferase	[EC:2.7.7.60] (A)
EVM0038304.1	K15889|0|pxb:103960289|probable isoprenylcysteine alpha-carbonyl methylesterase ICMEL2; K15889 prenylcysteine alpha-carboxyl methylesterase	[EC:3.1.1.-] (A)
EVM0045126.1	K15889|0|pxb:103947783|isoprenylcysteine alpha-carbonyl methylesterase ICME-like; K15889 prenylcysteine alpha-carboxyl methylesterase	[EC:3.1.1.-] (A)
EVM0004349.1	K08658|0|pxb:103956480|CAAX prenyl protease 2-like; K08658 prenyl protein peptidase	[EC:3.4.22.-] (A)
EVM0008176.1	K08658|0|pxb:103963626|CAAX prenyl protease 2-like; K08658 prenyl protein peptidase	[EC:3.4.22.-] (A)
EVM0028332.1	K06013|0|pxb:103941340|CAAX prenyl protease 1 homolog; K06013 STE24 endopeptidase	[EC:3.4.24.84] (A)
EVM0026903.1	K01597|0|pxb:103947017|diphosphomevalonate decarboxylase; K01597 diphosphomevalonate decarboxylase	[EC:4.1.1.33] (A)
EVM0032920.1	K01597|0|mdm:103428439|diphosphomevalonate decarboxylase-like; K01597 diphosphomevalonate decarboxylase	[EC:4.1.1.33] (A)
EVM0035665.1	K01597|0|mdm:103428439|diphosphomevalonate decarboxylase-like; K01597 diphosphomevalonate decarboxylase	[EC:4.1.1.33] (A)
EVM0001882.1	K01770|1.86864e-45|mdm:103435953|2-C-methyl-D-erythritol 2,4-cyclodiphosphate synthase, chloroplastic-like; K01770 2-C-methyl-D-erythritol 2,4-cyclodiphosphate synthase(A)	[EC:4.6.1.12]
EVM0040929.1	K01770|2.82182e-170|mdm:103411737|2-C-methyl-D-erythritol 2,4-cyclodiphosphate synthase, chloroplastic; K01770 2-C-methyl-D-erythritol 2,4-cyclodiphosphate synthase	[EC:4.6.1.12] (A)
EVM0011218.1	K01823|0|mdm:103414031|isopentenyl-diphosphate Delta-isomerase I-like; K01823 isopentenyl-diphosphate delta-isomerase	[EC:5.3.3.2] (A)
EVM0033428.1	K01823|0|mdm:103419532|isopentenyl-diphosphate Delta-isomerase I; K01823 isopentenyl-diphosphate delta-isomerase	[EC:5.3.3.2] (A)
EVM0036679.1	K09422|0|mdm:103414301|transcription factor MYB28-like; K09422 myb proto-oncogene protein, plant (A)

## Sheet: S16-3
Gene code	ID in KEGG and coding enzyme name	Enzyme code
EVM0041580.1	K15095|2.0612e-137|pxb:103958516|(+)-neomenthol dehydrogenase-like; K15095 (+)-neomenthol dehydrogenase )	[EC:1.1.1.208] (A
EVM0012286.1	K15095|0|mdm:103406159|(+)-neomenthol dehydrogenase-like; K15095 (+)-neomenthol dehydrogenase	[EC:1.1.1.208] (A)
EVM0012799.1	K15095|0|mdm:103437352|salutaridine reductase-like; K15095 (+)-neomenthol dehydrogenase	[EC:1.1.1.208] (A)
EVM0013049.1	K15095|0|mdm:103410144|(+)-neomenthol dehydrogenase-like; K15095 (+)-neomenthol dehydrogenase	[EC:1.1.1.208] (A)
EVM0013180.1	K15095|2.17808e-180|mdm:103407258|(+)-neomenthol dehydrogenase-like; K15095 (+)-neomenthol dehydrogenase	[EC:1.1.1.208] (A)
EVM0013202.1	K15095|0|mdm:103400719|uncharacterized LOC103400719; K15095 (+)-neomenthol dehydrogenase	[EC:1.1.1.208] (A)
EVM0016185.1	K15095|0|pxb:103941793|(+)-neomenthol dehydrogenase-like; K15095 (+)-neomenthol dehydrogenase	[EC:1.1.1.208] (A)
EVM0016912.1	K15095|4.8235e-80|mdm:103406159|(+)-neomenthol dehydrogenase-like; K15095 (+)-neomenthol dehydrogenase	[EC:1.1.1.208] (A)
EVM0018641.1	K15095|0|mdm:103410144|(+)-neomenthol dehydrogenase-like; K15095 (+)-neomenthol dehydrogenase	[EC:1.1.1.208] (A)
EVM0018827.1	K15095|0|mdm:103407258|(+)-neomenthol dehydrogenase-like; K15095 (+)-neomenthol dehydrogenase	[EC:1.1.1.208] (A)
EVM0021770.1	K15095|0|mdm:103400509|(+)-neomenthol dehydrogenase-like; K15095 (+)-neomenthol dehydrogenase	[EC:1.1.1.208] (A)
EVM0022854.1	K15095|3.59386e-139|pper:PRUPE_ppa017566mg|hypothetical protein; K15095 (+)-neomenthol dehydrogenase	[EC:1.1.1.208] (A)
EVM0024698.1	K15095|0|mdm:103417589|short-chain dehydrogenase/reductase 2b-like; K15095 (+)-neomenthol dehydrogenase	[EC:1.1.1.208] (A)
EVM0026718.1	K15095|0|mdm:103410144|(+)-neomenthol dehydrogenase-like; K15095 (+)-neomenthol dehydrogenase	[EC:1.1.1.208] (A)
EVM0031811.1	K15095|9.37051e-179|mdm:103401547|(+)-neomenthol dehydrogenase-like; K15095 (+)-neomenthol dehydrogenase	[EC:1.1.1.208] (A)
EVM0032615.1	K15095|0|mdm:103400719|uncharacterized LOC103400719; K15095 (+)-neomenthol dehydrogenase	[EC:1.1.1.208] (A)
EVM0037297.1	K15095|2.06966e-164|mdm:103401547|(+)-neomenthol dehydrogenase-like; K15095 (+)-neomenthol dehydrogenase	[EC:1.1.1.208] (A)
EVM0040740.1	K15095|2.20289e-117|mdm:103400509|(+)-neomenthol dehydrogenase-like; K15095 (+)-neomenthol dehydrogenase	[EC:1.1.1.208] (A)
EVM0041183.1	K15095|0|mdm:103400509|(+)-neomenthol dehydrogenase-like; K15095 (+)-neomenthol dehydrogenase	[EC:1.1.1.208] (A)
EVM0013752.1	K18134|0|mdm:103416639|EGF domain-specific O-linked N-acetylglucosamine transferase-like; K18134 protein O-GlcNAc transferase	[EC:2.4.1.255] (A)
EVM0001580.1	K15086|0|mdm:103446598|LIS; (3S,6E)-nerolidol synthase 1-like; K15086 (3S)-linalool synthase	[EC:4.2.3.25] (A)
EVM0009857.1	K15086|0|mdm:103446596|(3S,6E)-nerolidol synthase 1-like; K15086 (3S)-linalool synthase	[EC:4.2.3.25] (A)
EVM0012112.1	K15086|0|mdm:103446598|LIS; (3S,6E)-nerolidol synthase 1-like; K15086 (3S)-linalool synthase	[EC:4.2.3.25] (A)
EVM0012135.1	K15086|0|mdm:103446598|LIS; (3S,6E)-nerolidol synthase 1-like; K15086 (3S)-linalool synthase	[EC:4.2.3.25] (A)
EVM0013061.1	K15086|0|pxb:103958297|(3S,6E)-nerolidol synthase 1-like; K15086 (3S)-linalool synthase	[EC:4.2.3.25] (A)
EVM0013868.1	K15086|0|mdm:103446596|(3S,6E)-nerolidol synthase 1-like; K15086 (3S)-linalool synthase	[EC:4.2.3.25] (A)
EVM0022881.1	K15086|0|mdm:103446597|(3S,6E)-nerolidol synthase 1-like; K15086 (3S)-linalool synthase	[EC:4.2.3.25] (A)
EVM0022927.1	K15086|5.89393e-135|pxb:103941958|(3S,6E)-nerolidol synthase 1-like; K15086 (3S)-linalool synthase	[EC:4.2.3.25] (A)
EVM0026947.1	K15086|0|pxb:103941370|(3S,6E)-nerolidol synthase 1-like; K15086 (3S)-linalool synthase	[EC:4.2.3.25] (A)
EVM0038566.1	K15086|0|pxb:103941370|(3S,6E)-nerolidol synthase 1-like; K15086 (3S)-linalool synthase	[EC:4.2.3.25] (A)
EVM0040426.1	K15086|0|mdm:103446596|(3S,6E)-nerolidol synthase 1-like; K15086 (3S)-linalool synthase	[EC:4.2.3.25] (A)
EVM0042291.1	K15086|0|pxb:103958115|(3S,6E)-nerolidol synthase 1-like; K15086 (3S)-linalool synthase	[EC:4.2.3.25] (A)

## Sheet: S16-4
Gene code	ID in KEGG and coding enzyme name	Enzyme code
EVM0017418.1	K17961|0|mdm:103435869|cytochrome P450 82G1-like; K17961 cytochrome P450, family 82, subfamily G, polypeptide 1	[EC:1.14.-.-] (A)
EVM0023737.1	K17961|0|mdm:103445375|cytochrome P450 82G1-like; K17961 cytochrome P450, family 82, subfamily G, polypeptide 1	[EC:1.14.-.-] (A)
EVM0029767.1	K17961|0|mdm:103422252|cytochrome P450 82G1-like; K17961 cytochrome P450, family 82, subfamily G, polypeptide 1	[EC:1.14.-.-] (A)
EVM0040342.1	K17961|0|mdm:103422252|cytochrome P450 82G1-like; K17961 cytochrome P450, family 82, subfamily G, polypeptide 1	[EC:1.14.-.-] (A)
EVM0012113.1	K05282|0|mdm:103439689|gibberellin 20 oxidase 2-like; K05282 gibberellin 20-oxidase	[EC:1.14.11.12] (A)
EVM0025520.1	K05282|0|mdm:103439897|gibberellin 20 oxidase 2-like; K05282 gibberellin 20-oxidase	[EC:1.14.11.12] (A)
EVM0038602.1	K05282|0|mdm:103405714|gibberellin 20 oxidase 1-like; K05282 gibberellin 20-oxidase	[EC:1.14.11.12] (A)
EVM0005320.1	K04125|0|mdm:103445723|gibberellin 2-beta-dioxygenase 1-like; K04125 gibberellin 2-oxidase	[EC:1.14.11.13] (A)
EVM0013577.1	K04125|0|pxb:103965775|gibberellin 2-beta-dioxygenase 1-like; K04125 gibberellin 2-oxidase	[EC:1.14.11.13] (A)
EVM0014085.1	K04125|0|mdm:103408895|gibberellin 2-beta-dioxygenase-like; K04125 gibberellin 2-oxidase	[EC:1.14.11.13] (A)
EVM0023715.1	K04125|0|pxb:103951277|gibberellin 2-beta-dioxygenase-like; K04125 gibberellin 2-oxidase	[EC:1.14.11.13] (A)
EVM0024302.1	K04125|0|pxb:103953106|gibberellin 2-beta-dioxygenase 2-like; K04125 gibberellin 2-oxidase	[EC:1.14.11.13] (A)
EVM0031897.1	K04125|0|mdm:103403504|gibberellin 2-beta-dioxygenase 2-like; K04125 gibberellin 2-oxidase	[EC:1.14.11.13] (A)
EVM0036885.1	K04125|0|mdm:103405933|gibberellin 2-beta-dioxygenase 2; K04125 gibberellin 2-oxidase	[EC:1.14.11.13] (A)
EVM0000219.1	K04124|0|mdm:103449964|gibberellin 3-beta-dioxygenase 1-like; K04124 gibberellin 3-beta-dioxygenase	[EC:1.14.11.15] (A)
EVM0009231.1	K04124|0|mdm:103408968|gibberellin 3-beta-dioxygenase 1-like; K04124 gibberellin 3-beta-dioxygenase	[EC:1.14.11.15] (A)
EVM0019615.1	K04124|0|mdm:103440675|gibberellin 3-beta-dioxygenase 1; K04124 gibberellin 3-beta-dioxygenase	[EC:1.14.11.15] (A)
EVM0021573.1	K04124|0|mdm:103449964|gibberellin 3-beta-dioxygenase 1-like; K04124 gibberellin 3-beta-dioxygenase	[EC:1.14.11.15] (A)
EVM0021799.1	K04124|0|mdm:103420555|gibberellin 3-beta-dioxygenase 1-like; K04124 gibberellin 3-beta-dioxygenase	[EC:1.14.11.15] (A)
EVM0021866.1	K04124|0|mdm:103449964|gibberellin 3-beta-dioxygenase 1-like; K04124 gibberellin 3-beta-dioxygenase	[EC:1.14.11.15] (A)
EVM0024718.1	K04124|0|mdm:103449964|gibberellin 3-beta-dioxygenase 1-like; K04124 gibberellin 3-beta-dioxygenase	[EC:1.14.11.15] (A)
EVM0029819.1	K04124|0|pxb:103963016|gibberellin 3-beta-dioxygenase 3; K04124 gibberellin 3-beta-dioxygenase	[EC:1.14.11.15] (A)
EVM0031475.1	K04124|0|mdm:103410544|gibberellin 3-beta-dioxygenase 1-like; K04124 gibberellin 3-beta-dioxygenase	[EC:1.14.11.15] (A)
EVM0033102.1	K04124|0|pxb:103966091|gibberellin 3-beta-dioxygenase 1-like; K04124 gibberellin 3-beta-dioxygenase	[EC:1.14.11.15] (A)
EVM0035798.1	K04124|0|pxb:103935387|gibberellin 3-beta-dioxygenase 1-like; K04124 gibberellin 3-beta-dioxygenase	[EC:1.14.11.15] (A)
EVM0036452.1	K04124|0|mdm:103420555|gibberellin 3-beta-dioxygenase 1-like; K04124 gibberellin 3-beta-dioxygenase	[EC:1.14.11.15] (A)
EVM0040697.1	K04124|0|mdm:103420555|gibberellin 3-beta-dioxygenase 1-like; K04124 gibberellin 3-beta-dioxygenase	[EC:1.14.11.15] (A)
EVM0009461.1	K04122|0|mdm:103420934|ent-kaurene oxidase, chloroplastic-like; K04122 ent-kaurene oxidase	[EC:1.14.13.78] (A)
EVM0011883.1	K04122|0|mdm:103440465|ent-kaurene oxidase, chloroplastic-like; K04122 ent-kaurene oxidase	[EC:1.14.13.78] (A)
EVM0012643.1	K04122|0|mdm:103420934|ent-kaurene oxidase, chloroplastic-like; K04122 ent-kaurene oxidase	[EC:1.14.13.78] (A)
EVM0036321.1	K04122|0|mdm:103441571|ent-kaurene oxidase, chloroplastic-like; K04122 ent-kaurene oxidase	[EC:1.14.13.78] (A)
EVM0037688.1	K04122|2.16016e-115|mdm:103441598|ent-kaurene oxidase, chloroplastic-like; K04122 ent-kaurene oxidase	[EC:1.14.13.78] (A)
EVM0002357.1	K04123|0|mdm:103418447|ent-kaurenoic acid oxidase 1-like; K04123 ent-kaurenoic acid hydroxylase	[EC:1.14.13.79] (A)
EVM0016845.1	K04123|8.93764e-174|pper:PRUPE_ppa025181mg|hypothetical protein; K04123 ent-kaurenoic acid hydroxylase	[EC:1.14.13.79] (A)
EVM0022880.1	K04123|8.05158e-38|pxb:103935419|ent-kaurenoic acid oxidase 2-like; K04123 ent-kaurenoic acid hydroxylase	[EC:1.14.13.79] (A)
EVM0027225.1	K04123|0|pxb:103962469|ent-kaurenoic acid oxidase 2-like; K04123 ent-kaurenoic acid hydroxylase	[EC:1.14.13.79] (A)
EVM0028819.1	K04123|0|mdm:103418447|ent-kaurenoic acid oxidase 1-like; K04123 ent-kaurenoic acid hydroxylase	[EC:1.14.13.79] (A)
EVM0030153.2	K04123|0|pxb:103965514|ent-kaurenoic acid oxidase 1-like; K04123 ent-kaurenoic acid hydroxylase	[EC:1.14.13.79] (A)
EVM0037752.1	K04123|0|pxb:103939800|ent-kaurenoic acid oxidase 1-like; K04123 ent-kaurenoic acid hydroxylase	[EC:1.14.13.79] (A)
EVM0040560.1	K04123|0|pxb:103948777|ent-kaurenoic acid oxidase 2-like; K04123 ent-kaurenoic acid hydroxylase	[EC:1.14.13.79] (A)
EVM0042086.1	K04123|0|mdm:103420166|ent-kaurenoic acid oxidase 2-like; K04123 ent-kaurenoic acid hydroxylase	[EC:1.14.13.79] (A)
EVM0042400.1	K04123|0|pper:PRUPE_ppa025181mg|hypothetical protein; K04123 ent-kaurenoic acid hydroxylase	[EC:1.14.13.79] (A)
EVM0007917.1	K17982|0|mdm:103432127|S-linalool synthase-like; K17982 geranyllinalool synthase	[EC:4.2.3.144] (A)
EVM0015298.1	K17982|0|pxb:103947884|S-linalool synthase; K17982 geranyllinalool synthase	[EC:4.2.3.144] (A)
EVM0027878.1	K17982|0|mdm:103432127|S-linalool synthase-like; K17982 geranyllinalool synthase	[EC:4.2.3.144] (A)
EVM0036604.1	K17982|0|mdm:103432127|S-linalool synthase-like; K17982 geranyllinalool synthase	[EC:4.2.3.144] (A)
EVM0031835.1	K04121|0|pxb:103937596|ent-kaur-16-ene synthase, chloroplastic-like; K04121 ent-kaurene synthase	[EC:4.2.3.19] (A)
EVM0044913.1	K04121|0|mdm:103445924|KS; ent-kaur-16-ene synthase, chloroplastic-like; K04121 ent-kaurene synthase	[EC:4.2.3.19] (A)
EVM0009340.1	K04120|0|pxb:103957280|ent-copalyl diphosphate synthase, chloroplastic; K04120 ent-copalyl diphosphate synthase	[EC:5.5.1.13] (A)
EVM0022178.1	K04120|0|pxb:103957280|ent-copalyl diphosphate synthase, chloroplastic; K04120 ent-copalyl diphosphate synthase	[EC:5.5.1.13] (A)
EVM0024738.1	K04120|0|mdm:103448995|CPS; ent-copalyl diphosphate synthase, chloroplastic; K04120 ent-copalyl diphosphate synthase	[EC:5.5.1.13] (A)
EVM0028364.1	K04120|0|mdm:103448456|ent-copalyl diphosphate synthase, chloroplastic-like; K04120 ent-copalyl diphosphate synthase	[EC:5.5.1.13] (A)
EVM0031003.1	K04120|0|pxb:103957280|ent-copalyl diphosphate synthase, chloroplastic; K04120 ent-copalyl diphosphate synthase	[EC:5.5.1.13] (A)
EVM0031066.1	K04120|0|pxb:103957280|ent-copalyl diphosphate synthase, chloroplastic; K04120 ent-copalyl diphosphate synthase	[EC:5.5.1.13] (A)
EVM0035782.1	K04120|0|pmum:103334237|ent-copalyl diphosphate synthase, chloroplastic; K04120 ent-copalyl diphosphate synthase	[EC:5.5.1.13] (A)
EVM0040250.1	K04120|0|mdm:103448353|ent-copalyl diphosphate synthase, chloroplastic-like; K04120 ent-copalyl diphosphate synthase	[EC:5.5.1.13] (A)

## Sheet: S16-5
Gene code	ID in KEGG and coding enzyme name	Enzyme code
EVM0020918.1	K15891|0|mdm:103441129|anthocyanidin reductase; K15891 farnesol dehydrogenase	[EC:1.1.1.216] (A)
EVM0002752.1	K00511|0|mdm:103443090|squalene monooxygenase-like; K00511 squalene monooxygenase	[EC:1.14.13.132] (A)
EVM0005022.1	K00511|0|pxb:103967056|squalene monooxygenase-like; K00511 squalene monooxygenase	[EC:1.14.13.132] (A)
EVM0008912.1	K00511|0|pxb:103952121|squalene monooxygenase-like; K00511 squalene monooxygenase	[EC:1.14.13.132] (A)
EVM0011876.1	K00511|0|mdm:103420510|squalene monooxygenase-like; K00511 squalene monooxygenase	[EC:1.14.13.132] (A)
EVM0016804.1	K00511|0|pxb:103931590|squalene epoxidase 3-like; K00511 squalene monooxygenase	[EC:1.14.13.132] (A)
EVM0017447.1	K00511|0|mdm:103436299|squalene monooxygenase-like; K00511 squalene monooxygenase	[EC:1.14.13.132] (A)
EVM0019511.1	K00511|0|pxb:103967055|squalene monooxygenase-like; K00511 squalene monooxygenase	[EC:1.14.13.132] (A)
EVM0029920.1	K00511|0|pxb:103952682|squalene epoxidase 3-like; K00511 squalene monooxygenase	[EC:1.14.13.132] (A)
EVM0030172.1	K00511|0|pxb:103967056|squalene monooxygenase-like; K00511 squalene monooxygenase	[EC:1.14.13.132] (A)
EVM0031170.1	K00511|0|pxb:103951565|squalene monooxygenase; K00511 squalene monooxygenase	[EC:1.14.13.132] (A)
EVM0033718.1	K00511|0|mdm:103428431|squalene monooxygenase-like; K00511 squalene monooxygenase	[EC:1.14.13.132] (A)
EVM0037222.1	K00511|0|pxb:103967075|squalene monooxygenase-like; K00511 squalene monooxygenase	[EC:1.14.13.132] (A)
EVM0037246.1	K00511|0|pxb:103952123|squalene monooxygenase-like; K00511 squalene monooxygenase	[EC:1.14.13.132] (A)
EVM0038170.2	K00511|0|pxb:103946238|squalene monooxygenase-like; K00511 squalene monooxygenase	[EC:1.14.13.132] (A)
EVM0040217.1	K00511|0|pxb:103967056|squalene monooxygenase-like; K00511 squalene monooxygenase	[EC:1.14.13.132] (A)
EVM0042813.1	K00511|0|mdm:103445174|squalene monooxygenase-like; K00511 squalene monooxygenase	[EC:1.14.13.132] (A)
EVM0044095.1	K00511|0|pxb:103952121|squalene monooxygenase-like; K00511 squalene monooxygenase	[EC:1.14.13.132] (A)
EVM0035002.1	K00801|0|pxb:103965221|squalene synthase-like; K00801 farnesyl-diphosphate farnesyltransferase	[EC:2.5.1.21] (A)
EVM0042040.1	K00801|0|pxb:103966922|squalene synthase-like; K00801 farnesyl-diphosphate farnesyltransferase	[EC:2.5.1.21] (A)
EVM0022143.1	K14173|0|mdm:103446592|AFAR, AFS, AFS1, MdAFS1, MdASF1, eafar; (E,E)-alpha-farnesene synthase (EC:4.2.3.46); K14173 alpha-farnesene synthase	[EC:4.2.3.46] (A)
EVM0000164.1	K15813|0|pxb:103958474|beta-amyrin synthase-like; K15813 beta-amyrin synthase	[EC:5.4.99.39] (A)
EVM0004148.1	K15813|0|pxb:103954340|beta-amyrin synthase-like; K15813 beta-amyrin synthase	[EC:5.4.99.39] (A)
EVM0007007.1	K15813|9.23501e-45|mdm:103426167|beta-amyrin synthase; K15813 beta-amyrin synthase	[EC:5.4.99.39] (A)
EVM0007485.1	K15813|0|pxb:103935918|beta-amyrin synthase; K15813 beta-amyrin synthase	[EC:5.4.99.39] (A)
EVM0015856.2	K15813|0|mdm:103443360|OSC1; beta-amyrin synthase (EC:5.4.99.39); K15813 beta-amyrin synthase	[EC:5.4.99.39] (A)
EVM0019926.1	K15813|0|pmum:103327456|beta-amyrin synthase-like; K15813 beta-amyrin synthase	[EC:5.4.99.39] (A)
EVM0023131.1	K15813|0|pxb:103936042|beta-amyrin synthase-like; K15813 beta-amyrin synthase	[EC:5.4.99.39] (A)
EVM0024834.1	K15813|0|pxb:103939378|beta-amyrin synthase-like; K15813 beta-amyrin synthase	[EC:5.4.99.39] (A)
EVM0026116.1	K15813|5.1682e-143|pxb:103939378|beta-amyrin synthase-like; K15813 beta-amyrin synthase	[EC:5.4.99.39] (A)
EVM0031128.1	K15813|0|pxb:103939378|beta-amyrin synthase-like; K15813 beta-amyrin synthase	[EC:5.4.99.39] (A)
EVM0032730.1	K15813|0|pxb:103939378|beta-amyrin synthase-like; K15813 beta-amyrin synthase	[EC:5.4.99.39] (A)
EVM0033009.1	K15813|0|pxb:103954340|beta-amyrin synthase-like; K15813 beta-amyrin synthase	[EC:5.4.99.39] (A)
EVM0036615.1	K15813|0|pxb:103936042|beta-amyrin synthase-like; K15813 beta-amyrin synthase	[EC:5.4.99.39] (A)
EVM0037815.1	K15813|0|pxb:103958474|beta-amyrin synthase-like; K15813 beta-amyrin synthase	[EC:5.4.99.39] (A)
EVM0038983.1	K15813|0|mdm:103432258|beta-amyrin synthase-like; K15813 beta-amyrin synthase	[EC:5.4.99.39] (A)
EVM0020632.1	K14184|0|mdm:103448570|PIN/CAM; (-)-alpha-pinene synthase-like (A)

## Sheet: S16-06
Gene code	ID in KEGG and coding enzyme name	Enzyme code
EVM0007297.1	K00726|0|pxb:103932883|alpha-1,3-mannosyl-glycoprotein 2-beta-N-acetylglucosaminyltransferase-like; K00726 alpha-1,3-mannosyl-glycoprotein beta-1,2-N-acetylglucosaminyltransferase	[EC:2.4.1.101] (A)
EVM0031934.1	K00726|0|pxb:103926716|alpha-1,3-mannosyl-glycoprotein 2-beta-N-acetylglucosaminyltransferase-like; K00726 alpha-1,3-mannosyl-glycoprotein beta-1,2-N-acetylglucosaminyltransferase	[EC:2.4.1.101] (A)
EVM0023655.1	K00729|0|mdm:103445584|dolichyl-phosphate beta-glucosyltransferase; K00729 dolichyl-phosphate beta-glucosyltransferase	[EC:2.4.1.117] (A)
EVM0029276.1	K00729|0|pxb:103935392|dolichyl-phosphate beta-glucosyltransferase-like; K00729 dolichyl-phosphate beta-glucosyltransferase	[EC:2.4.1.117] (A)
EVM0016580.1	K03844|0|pxb:103958626|GDP-Man:Man(3)GlcNAc(2)-PP-Dol alpha-1,2-mannosyltransferase-like; K03844 alpha-1,2-mannosyltransferase	[EC:2.4.1.131] (A)
EVM0024059.1	K03844|0|pxb:103958626|GDP-Man:Man(3)GlcNAc(2)-PP-Dol alpha-1,2-mannosyltransferase-like; K03844 alpha-1,2-mannosyltransferase	[EC:2.4.1.131] (A)
EVM0002960.1	K03843|1.73905e-174|mdm:103448776|alpha-1,3/1,6-mannosyltransferase ALG2; K03843 alpha-1,3/alpha-1,6-mannosyltransferase	[EC:2.4.1.132 2.4.1.257] (A)
EVM0005741.1	K03843|0|mdm:103448776|alpha-1,3/1,6-mannosyltransferase ALG2; K03843 alpha-1,3/alpha-1,6-mannosyltransferase	[EC:2.4.1.132 2.4.1.257] (A)
EVM0019482.1	K03843|0|mdm:103448776|alpha-1,3/1,6-mannosyltransferase ALG2; K03843 alpha-1,3/alpha-1,6-mannosyltransferase	[EC:2.4.1.132 2.4.1.257] (A)
EVM0028855.2	K03843|4.06087e-151|pxb:103934886|alpha-1,3/1,6-mannosyltransferase ALG2-like; K03843 alpha-1,3/alpha-1,6-mannosyltransferase	[EC:2.4.1.132 2.4.1.257] (A)
EVM0029423.1	K03843|0|mdm:103448776|alpha-1,3/1,6-mannosyltransferase ALG2; K03843 alpha-1,3/alpha-1,6-mannosyltransferase	[EC:2.4.1.132 2.4.1.257] (A)
EVM0037191.1	K03843|0|pxb:103934886|alpha-1,3/1,6-mannosyltransferase ALG2-like; K03843 alpha-1,3/alpha-1,6-mannosyltransferase	[EC:2.4.1.132 2.4.1.257] (A)
EVM0045051.1	K03843|5.77277e-142|mdm:103448776|alpha-1,3/1,6-mannosyltransferase ALG2; K03843 alpha-1,3/alpha-1,6-mannosyltransferase	[EC:2.4.1.132 2.4.1.257] (A)
EVM0001836.3	K07441|2.03528e-160|mdm:103427637|UDP-N-acetylglucosamine transferase subunit ALG14-like; K07441 beta-1,4-N-acetylglucosaminyltransferase	[EC:2.4.1.141] (A)
EVM0024320.2	K07441|4.16618e-157|mdm:103427637|UDP-N-acetylglucosamine transferase subunit ALG14-like; K07441 beta-1,4-N-acetylglucosaminyltransferase	[EC:2.4.1.141] (A)
EVM0026146.1	K07432|6.09331e-124|mdm:103427691|UDP-N-acetylglucosamine transferase subunit ALG13 homolog; K07432 beta-1,4-N-acetylglucosaminyltransferase	[EC:2.4.1.141] (A)
EVM0036105.1	K07432|6.4007e-27|pxb:103928318|UDP-N-acetylglucosamine transferase subunit ALG13 homolog; K07432 beta-1,4-N-acetylglucosaminyltransferase	[EC:2.4.1.141] (A)
EVM0038009.1	K07432|9.08151e-42|mdm:103449167|UDP-N-acetylglucosamine transferase subunit ALG13 homolog; K07432 beta-1,4-N-acetylglucosaminyltransferase	[EC:2.4.1.141] (A)
EVM0004746.7	K03842|0|pxb:103936206|chitobiosyldiphosphodolichol beta-mannosyltransferase-like; K03842 beta-1,4-mannosyltransferase	[EC:2.4.1.142] (A)
EVM0016702.1	K03842|0|pxb:103945962|chitobiosyldiphosphodolichol beta-mannosyltransferase-like; K03842 beta-1,4-mannosyltransferase	[EC:2.4.1.142] (A)
EVM0002434.1	K00736|0|mdm:103426276|alpha-1,6-mannosyl-glycoprotein 2-beta-N-acetylglucosaminyltransferase-like; K00736 alpha-1,6-mannosyl-glycoprotein beta-1,2-N-acetylglucosaminyltransferase	[EC:2.4.1.143] (A)
EVM0031194.1	K00736|0|mdm:103442995|alpha-1,6-mannosyl-glycoprotein 2-beta-N-acetylglucosaminyltransferase; K00736 alpha-1,6-mannosyl-glycoprotein beta-1,2-N-acetylglucosaminyltransferase	[EC:2.4.1.143] (A)
EVM0003208.1	K00737|0|pxb:103949813|uncharacterized LOC103949813; K00737 beta-1,4-mannosyl-glycoprotein beta-1,4-N-acetylglucosaminyltransferase	[EC:2.4.1.144] (A)
EVM0007044.1	K00737|0|mdm:103414319|beta-1,4-mannosyl-glycoprotein 4-beta-N-acetylglucosaminyltransferase-like; K00737 beta-1,4-mannosyl-glycoprotein beta-1,4-N-acetylglucosaminyltransferase	[EC:2.4.1.144] (A)
EVM0031249.1	K00737|0|mdm:103404260|beta-1,4-mannosyl-glycoprotein 4-beta-N-acetylglucosaminyltransferase; K00737 beta-1,4-mannosyl-glycoprotein beta-1,4-N-acetylglucosaminyltransferase	[EC:2.4.1.144] (A)
EVM0040920.1	K00737|0|mdm:103431468|beta-1,4-mannosyl-glycoprotein 4-beta-N-acetylglucosaminyltransferase-like; K00737 beta-1,4-mannosyl-glycoprotein beta-1,4-N-acetylglucosaminyltransferase	[EC:2.4.1.144] (A)
EVM0003820.1	K03850|0|mdm:103430439|putative Dol-P-Glc:Glc(2)Man(9)GlcNAc(2)-PP-Dol alpha-1,2-glucosyltransferase; K03850 alpha-1,2-glucosyltransferase	[EC:2.4.1.256] (A)
EVM0003896.1	K03850|0|mdm:103427573|putative Dol-P-Glc:Glc(2)Man(9)GlcNAc(2)-PP-Dol alpha-1,2-glucosyltransferase; K03850 alpha-1,2-glucosyltransferase	[EC:2.4.1.256] (A)
EVM0024329.1	K03850|0|mdm:103427573|putative Dol-P-Glc:Glc(2)Man(9)GlcNAc(2)-PP-Dol alpha-1,2-glucosyltransferase; K03850 alpha-1,2-glucosyltransferase	[EC:2.4.1.256] (A)
EVM0005799.1	K03845|0|pxb:103934145|dol-P-Man:Man(5)GlcNAc(2)-PP-Dol alpha-1,3-mannosyltransferase-like; K03845 alpha-1,3-mannosyltransferase	[EC:2.4.1.258] (A)
EVM0008984.1	K03845|0|pxb:103934145|dol-P-Man:Man(5)GlcNAc(2)-PP-Dol alpha-1,3-mannosyltransferase-like; K03845 alpha-1,3-mannosyltransferase	[EC:2.4.1.258] (A)
EVM0040469.1	K03845|0|pxb:103934145|dol-P-Man:Man(5)GlcNAc(2)-PP-Dol alpha-1,3-mannosyltransferase-like; K03845 alpha-1,3-mannosyltransferase	[EC:2.4.1.258] (A)
EVM0010857.1	K03846|0|pxb:103932217|dol-P-Man:Man(6)GlcNAc(2)-PP-Dol alpha-1,2-mannosyltransferase-like; K03846 alpha-1,2-mannosyltransferase	[EC:2.4.1.259 2.4.1.261] (A)
EVM0034624.1	K03846|0|pxb:103934268|dol-P-Man:Man(6)GlcNAc(2)-PP-Dol alpha-1,2-mannosyltransferase-like; K03846 alpha-1,2-mannosyltransferase	[EC:2.4.1.259 2.4.1.261] (A)
EVM0011297.2	K03847|0|pxb:103964190|dol-P-Man:Man(7)GlcNAc(2)-PP-Dol alpha-1,6-mannosyltransferase; K03847 alpha-1,6-mannosyltransferase	[EC:2.4.1.260] (A)
EVM0041772.3	K03847|5.47502e-16|pmum:103331526|dol-P-Man:Man(7)GlcNAc(2)-PP-Dol alpha-1,6-mannosyltransferase; K03847 alpha-1,6-mannosyltransferase	[EC:2.4.1.260] (A)
EVM0004334.1	K03849|0|mdm:103406718|probable dolichyl pyrophosphate Glc1Man9GlcNAc2 alpha-1,3-glucosyltransferase; K03849 alpha-1,3-glucosyltransferase	[EC:2.4.1.265] (A)
EVM0019865.1	K03849|1.06439e-132|pxb:103960233|probable dolichyl pyrophosphate Glc1Man9GlcNAc2 alpha-1,3-glucosyltransferase; K03849 alpha-1,3-glucosyltransferase	[EC:2.4.1.265] (A)
EVM0023208.1	K03848|3.43261e-159|pxb:103933347|probable dolichyl pyrophosphate Man9GlcNAc2 alpha-1,3-glucosyltransferase; K03848 alpha-1,3-glucosyltransferase	[EC:2.4.1.267] (A)
EVM0038395.1	K03848|0|mdm:103402314|probable dolichyl pyrophosphate Man9GlcNAc2 alpha-1,3-glucosyltransferase; K03848 alpha-1,3-glucosyltransferase	[EC:2.4.1.267] (A)
EVM0007922.1	K00721|7.69816e-173|pxb:103950730|dolichol-phosphate mannosyltransferase subunit 1; K00721 dolichol-phosphate mannosyltransferase	[EC:2.4.1.83] (A)
EVM0014904.1	K00721|5.06124e-123|pxb:103950730|dolichol-phosphate mannosyltransferase subunit 1; K00721 dolichol-phosphate mannosyltransferase [	[EC:2.4.1.83] (A)
EVM0003680.1	K07151|0|mdm:103449627|dolichyl-diphosphooligosaccharide--protein glycosyltransferase subunit STT3A; K07151 dolichyl-diphosphooligosaccharide--protein glycosyltransferase	[EC:2.4.99.18] (A)
EVM0008944.1	K07151|0|pxb:103946853|dolichyl-diphosphooligosaccharide--protein glycosyltransferase subunit STT3B; K07151 dolichyl-diphosphooligosaccharide--protein glycosyltransferase	[EC:2.4.99.18] (A)
EVM0014511.1	K07151|1.39396e-113|pxb:103943889|dolichyl-diphosphooligosaccharide--protein glycosyltransferase subunit STT3A; K07151 dolichyl-diphosphooligosaccharide--protein glycosyltransferase	[EC:2.4.99.18] (A)
EVM0001227.1	K00902|0|pxb:103947697|dolichol kinase; K00902 dolichol kinase	[EC:2.7.1.108] (A)
EVM0008882.1	K00902|0|pxb:103947697|dolichol kinase; K00902 dolichol kinase	[EC:2.7.1.108] (A)
EVM0001695.1	K01001|0|mdm:103431046|UDP-N-acetylglucosamine--dolichyl-phosphate N-acetylglucosaminephosphotransferase-like; K01001 UDP-N-acetylglucosamine--dolichyl-phosphate N-acetylglucosaminephosphotransferase	[EC:2.7.8.15] (A)
EVM0001956.1	K01001|0|pxb:103938671|UDP-N-acetylglucosamine--dolichyl-phosphate N-acetylglucosaminephosphotransferase; K01001 UDP-N-acetylglucosamine--dolichyl-phosphate N-acetylglucosaminephosphotransferase	[EC:2.7.8.15] (A)
EVM0024227.1	K01228|0|mdm:103414334|mannosyl-oligosaccharide glucosidase GCS1-like; K01228 mannosyl-oligosaccharide glucosidase	[EC:3.2.1.106] (A)
EVM0025488.1	K01228|0|mdm:103403150|mannosyl-oligosaccharide glucosidase GCS1-like; K01228 mannosyl-oligosaccharide glucosidase	[EC:3.2.1.106] (A)
EVM0041106.1	K01228|0|mdm:103414334|mannosyl-oligosaccharide glucosidase GCS1-like; K01228 mannosyl-oligosaccharide glucosidase	[EC:3.2.1.106] (A)
EVM0010859.1	K01230|0|mdm:103431583|mannosyl-oligosaccharide 1,2-alpha-mannosidase MNS1-like; K01230 mannosyl-oligosaccharide alpha-1,2-mannosidase	[EC:3.2.1.113] (A)
EVM0020000.1	K01230|0|mdm:103446189|mannosyl-oligosaccharide 1,2-alpha-mannosidase MNS3-like; K01230 mannosyl-oligosaccharide alpha-1,2-mannosidase	[EC:3.2.1.113] (A)
EVM0036784.1	K01230|0|pxb:103937765|mannosyl-oligosaccharide 1,2-alpha-mannosidase MNS1-like; K01230 mannosyl-oligosaccharide alpha-1,2-mannosidase	[EC:3.2.1.113] (A)
EVM0037472.1	K01230|0|pxb:103932616|mannosyl-oligosaccharide 1,2-alpha-mannosidase MNS1-like; K01230 mannosyl-oligosaccharide alpha-1,2-mannosidase	[EC:3.2.1.113] (A)
EVM0040845.1	K01230|0|mdm:103444000|mannosyl-oligosaccharide 1,2-alpha-mannosidase MNS3-like; K01230 mannosyl-oligosaccharide alpha-1,2-mannosidase	[EC:3.2.1.113] (A)
EVM0020211.1	K01231|0|pxb:103928463|alpha-mannosidase 2x; K01231 alpha-mannosidase II	[EC:3.2.1.114] (A)
EVM0033743.1	K01231|0|mdm:103404378|alpha-mannosidase 2x-like; K01231 alpha-mannosidase II	[EC:3.2.1.114] (A)
EVM0038959.1	K01231|0|mdm:103442297|alpha-mannosidase 2x-like; K01231 alpha-mannosidase II	[EC:3.2.1.114] (A)
EVM0014994.1	K05546|1.93933e-30|pxb:103946785|probable glucan 1,3-alpha-glucosidase; K05546 alpha 1,3-glucosidase	[EC:3.2.1.84] (A)
EVM0038086.1	K05546|0|pxb:103954100|probable glucan 1,3-alpha-glucosidase; K05546 alpha 1,3-glucosidase	[EC:3.2.1.84] (A)
EVM0040772.1	K05546|0|pxb:103946785|probable glucan 1,3-alpha-glucosidase; K05546 alpha 1,3-glucosidase	[EC:3.2.1.84] (A)
EVM0019173.1	K07252|1.42035e-158|pxb:103934560|lipid phosphate phosphatase gamma, chloroplastic-like; K07252 dolichyldiphosphatase	[EC:3.6.1.43] (A)
EVM0001931.1	K12668|1.54731e-40|mdm:103436627|DAD-1, DAD1; dolichyl-diphosphooligosaccharide--protein glycosyltransferase subunit DAD1 (EC:2.4.99.18); K12668 oligosaccharyltransferase complex subunit epsilon (A)
EVM0002910.1	K12670|0|pxb:103940190|dolichyl-diphosphooligosaccharide--protein glycosyltransferase 48 kDa subunit-like; K12670 oligosaccharyltransferase complex subunit beta (A)
EVM0007710.1	K12668|2.89828e-42|atr:s00025p00058860|AMTR_s00025p00058860; hypothetical protein; K12668 oligosaccharyltransferase complex subunit epsilon (A)
EVM0011059.1	K12666|0|pxb:103936646|dolichyl-diphosphooligosaccharide--protein glycosyltransferase subunit 1B; K12666 oligosaccharyltransferase complex subunit alpha (ribophorin I) (A)
EVM0017301.1	K12668|1.13839e-78|mdm:103436627|DAD-1, DAD1; dolichyl-diphosphooligosaccharide--protein glycosyltransferase subunit DAD1 (EC:2.4.99.18); K12668 oligosaccharyltransferase complex subunit epsilon (A)
EVM0018632.1	K07151|0|mdm:103455701|dolichyl-diphosphooligosaccharide--protein glycosyltransferase subunit STT3B; K07151 dolichyl-diphosphooligosaccharide--protein glycosyltransferase [EC:2.4.99.18] (A)
EVM0020402.1	K12669|0|pxb:103954729|probable dolichyl-diphosphooligosaccharide--protein glycosyltransferase subunit 3B; K12669 oligosaccharyltransferase complex subunit gamma (A)
EVM0022688.1	K12668|1.05465e-77|mdm:103444498|dolichyl-diphosphooligosaccharide--protein glycosyltransferase subunit DAD1-like; K12668 oligosaccharyltransferase complex subunit epsilon (A)
EVM0023030.1	K12666|0|pxb:103961750|dolichyl-diphosphooligosaccharide--protein glycosyltransferase subunit 1A-like; K12666 oligosaccharyltransferase complex subunit alpha (ribophorin I) (A)
EVM0026165.1	K12669|0|pxb:103933016|probable dolichyl-diphosphooligosaccharide--protein glycosyltransferase subunit 3B; K12669 oligosaccharyltransferase complex subunit gamma (A)
EVM0029129.1	K12670|0|mdm:103425068|dolichyl-diphosphooligosaccharide--protein glycosyltransferase 48 kDa subunit-like; K12670 oligosaccharyltransferase complex subunit beta (A)
EVM0031125.1	K12667|0|pxb:103958868|dolichyl-diphosphooligosaccharide--protein glycosyltransferase subunit 2-like; K12667 oligosaccharyltransferase complex subunit delta (ribophorin II) (A)
EVM0032948.1	K12670|0|mdm:103413622|dolichyl-diphosphooligosaccharide--protein glycosyltransferase 48 kDa subunit-like; K12670 oligosaccharyltransferase complex subunit beta (A)
EVM0033404.1	K09658|1.92494e-51|pxb:103962501|dolichol phosphate-mannose biosynthesis regulatory protein-like; K09658 dolichyl-phosphate mannosyltransferase polypeptide 2, regulatory subunit (A)
EVM0039363.1	K12667|0|pxb:103928776|dolichyl-diphosphooligosaccharide--protein glycosyltransferase subunit 2-like; K12667 oligosaccharyltransferase complex subunit delta (ribophorin II) (A)
EVM0039902.1	K09659|2.9165e-58|pxb:103927681|dolichol-phosphate mannosyltransferase subunit 3-like; K09659 dolichyl-phosphate mannosyltransferase polypeptide 3 (A)
EVM0041970.1	K12666|1.34509e-145|pxb:103936646|dolichyl-diphosphooligosaccharide--protein glycosyltransferase subunit 1B; K12666 oligosaccharyltransferase complex subunit alpha (ribophorin I) (A)
